# Supplementary material for: Identification and classification of repeated whistle types from free-ranging rough-toothed dolphins (Steno bredanensis)
Source: Sci Rep. 2026 Mar 20;16:14327. doi: 10.1038/s41598-026-44853-2 (PMC13144356; doi:10.1038/s41598-026-44853-2)
Supplement: Supplementary file 1 — Supplementary Material 1 [file 41598_2026_44853_MOESM1_ESM.xlsx]

## Sheet: Sheet1
Category	Wdur	(s)				Fmin	(Hz)				Fmax	(Hz)				Fstart	(Hz)				Fend	(Hz)				Frange	(Hz)				Fmean	(Hz)
	Mean	SD	Min	Max	Med.	Mean	SD	Min	Max	Med.	Mean	SD	Min	Max	Med.	Mean	SD	Min	Max	Med.	Mean	SD	Min	Max	Med.	Mean	SD	Min	Max	Med.	Mean	SD	Min	Max	Med.
A	0.980517	0.122197	0.466	1.261	0.984	5558.26	565.485	4640.62	7101.56	5378.9	9299.72	542.728	8156.25	10757.8	9316.41	5558.26	565.485	4640.62	7101.56	5378.9	9115.6	744.091	8085.94	10757.8	9281.25	3741.46	869.443	1687.5	5765.63	3796.88	7992.92	99.548	7579.63	8233.58	7989.82
B	0.523148	0.0747245	0.368	0.62	0.53	4505.21	370.997	4007.81	5625	4570.31	13429.7	818.584	11882.8	14906.2	13078.1	4505.21	370.997	4007.81	5625	4570.31	13419.3	819.444	11812.5	14906.2	13078.1	8924.48	891.723	7453.12	10828.1	8859.38	9141.38	320.974	8459.53	9944.74	9107.87
C	1.094	0.104154	0.99	1.28	1.06	6644.53	894.656	5273.44	7523.44	6785.16	10488.3	499.993	9703.13	11109.4	10617.2	6785.16	1036	5273.44	7875	6960.94	10418	483.915	9703.13	11109.4	10441.4	3843.75	556.61	3164.06	4500	3832.03	8877.02	339.016	8372.93	9205.63	8988.74
D	0.558727	0.230593	0.36	1.22	0.51	4448.87	133.746	4218.75	4710.94	4429.69	8686.79	737.017	7242.19	9914.06	8929.69	4480.82	157.509	4218.75	4781.25	4500	8686.79	737.017	7242.19	9914.06	8929.69	4237.93	796.173	2812.5	5484.38	4500	6464.66	398.833	5699.59	6883.59	6664.62
E	0.3225	0.0877021	0.21	0.41	0.335	4236.33	88.4769	4148.44	4359.38	4218.75	13394.5	2481.61	10125	16031.2	13710.9	4236.33	88.4769	4148.44	4359.38	4218.75	13359.4	2543.59	9984.38	16031.2	13710.9	9158.21	2568.33	5765.63	11882.8	9492.19	9028.21	1174.8	7544.53	10333.2	9117.53
F	0.301	0.0703183	0.199	0.354	0.3255	5132.81	541.603	4429.69	5625	5238.28	11039.1	385.117	10617.2	11531.2	11003.9	5132.81	541.603	4429.69	5625	5238.28	11021.5	355.639	10617.2	11460.9	11003.9	5906.25	547.656	5414.06	6539.06	5835.94	8081.26	351.481	7699.22	8442.75	8091.54
G	0.345704	0.064965	0.24	0.471	0.32	4567.71	159.005	4359.38	5273.44	4570.31	10950.5	1004.38	9210.94	12867.2	10968.8	4851.56	242.788	4429.69	5273.44	4781.25	10950.5	1004.38	9210.94	12867.2	10968.8	6382.81	949.035	4640.63	8296.88	6398.44	6471.1	360.216	5910.84	7705.94	6408.2
H	0.383278	0.0427163	0.31	0.51	0.38	5035.16	471.448	4359.38	5906.25	4886.72	9714.84	630.856	9210.94	11179.7	9492.19	5035.16	471.448	4359.38	5906.25	4886.72	6308.59	545.602	5976.56	8367.19	6117.19	4679.69	889.136	3304.69	6468.75	4570.31	7365.78	147.139	7099.1	7631.06	7296.41
I	1.00267	0.163173	0.844	1.17	0.994	4500	439.101	4007.81	4851.56	4640.62	7945.31	391.483	7523.44	8296.88	8015.62	4570.31	487.139	4007.81	4851.56	4851.56	7710.94	176.949	7523.44	7875	7734.38	3445.31	70.3125	3375	3515.62	3445.31	6655.76	241.233	6438.13	6915.15	6614.02
J	0.476667	0.104243	0.33	0.6	0.465	4769.53	367.829	4218.75	5203.13	4921.88	7464.84	185.585	7242.19	7664.06	7523.44	4769.53	367.829	4218.75	5203.13	4921.88	6656.25	506.382	5976.56	7453.13	6750	2695.31	254.164	2250	3023.44	2707.03	6606.26	150.875	6328.13	6758.98	6644.32
K	0.6915	0.0426099	0.633	0.759	0.682	4908.69	357.805	4359.38	5484.38	4781.25	9290.04	330.668	8789.06	9984.38	9210.94	5000.98	551.18	4359.38	6398.44	4781.25	5501.95	87.0677	5414.06	5765.63	5484.38	4381.35	480.818	3726.56	5273.44	4324.22	6321.35	95.5709	6141.5	6480.78	6328.74
L	0.780817	0.0895625	0.502	1.03	0.79	6165.71	381.912	4429.69	7101.56	6187.5	7964.13	146.989	7593.75	8296.88	8015.62	6167.69	385.701	4429.69	7101.56	6187.5	7250.11	251.992	6890.62	8156.25	7242.19	1798.42	409.758	562.5	3585.94	1828.12	7500.14	103.413	7239.28	7717.81	7495.31
M	0.655231	0.059818	0.565	0.788	0.66	3894.23	97.5059	3796.88	4078.12	3867.19	8497	388.15	7945.31	9070.31	8578.12	5976.56	589.676	5132.81	7031.25	5976.56	4575.72	649.177	3867.19	5695.31	4289.06	4602.76	376.041	4078.12	5273.44	4710.94	6241.44	139.981	6012.88	6482.32	6259.4
N	0.694667	0.0585263	0.656	0.762	0.666	3703.12	40.5949	3656.25	3726.56	3726.56	8906.25	649.519	8156.25	9281.25	9281.25	5882.81	850.558	4921.88	6539.06	6187.5	5132.81	792.382	4640.62	6046.88	4710.94	5203.12	670.739	4429.69	5625	5554.69	5086.28	91.1048	4982.88	5154.75	5121.2
O	0.51519	0.0849488	0.351	0.69	0.53	5064.18	440.469	4218.75	6468.75	5027.35	7828.13	1090.24	6679.69	11601.6	7593.76	5082.59	467.507	4218.75	6609.38	5062.5	7764.51	1133.34	6609.38	11601.6	7417.97	2763.95	1194.3	914.06	7031.25	2460.94	6666.13	220.478	6383.27	7266.2	6566.38
P	0.58975	0.0604997	0.46	0.66	0.5995	4122.07	569.906	3304.69	5062.5	4007.81	9131.84	493.53	8718.75	10125	9000	4122.07	569.906	3304.69	5062.5	4007.81	8789.06	688.918	8296.88	10125	8472.66	5009.76	869.92	3656.25	6468.75	4921.87	8334.99	111.388	8192.57	8501.48	8333.07
Q	0.401125	0.0482773	0.324	0.471	0.405	2504.88	811.264	1898.44	4289.06	2144.53	7488.28	611.817	7031.25	8929.69	7312.5	2504.88	811.264	1898.44	4289.06	2144.53	7303.71	713.532	5976.56	8578.12	7277.34	4983.4	1014.37	2812.5	6046.88	5273.44	6061.65	643.821	5508.05	7594.13	5876.92
R	0.46025	0.124036	0.299	0.6	0.471	4394.53	792.382	3375	5273.44	4464.84	6486.33	225.11	6328.12	6820.31	6398.44	5080.08	580.877	4218.75	5484.38	5308.59	4552.73	1048.22	3375	5906.25	4464.84	2091.8	865.683	1054.69	3023.44	2144.53	5895.04	256.873	5534.83	6097.63	5973.86
S	0.778	0.0746898	0.67	0.858	0.8045	5009.77	503.886	4500	5835.94	4851.56	10002	204.997	9632.81	10265.6	9984.38	5009.77	503.886	4500	5835.94	4851.56	9993.17	207.352	9632.81	10265.6	9949.22	4992.19	549.801	4078.12	5554.69	5167.97	7783.07	173.019	7400.21	7978.62	7836.98
T	0.339947	0.040444	0.268	0.441	0.335	4629.52	439.266	3796.88	5554.69	4710.94	9562.5	794.804	8437.5	11250	9562.5	5791.53	1198.34	3796.88	7664.06	5695.31	5136.51	507.287	4078.12	6398.44	5203.12	4932.98	1069.24	3375	7171.88	4710.94	6862.02	175.445	6562.22	7179.05	6845.37
U	0.799726	0.138514	0.54	1.161	0.805	5013.74	718.922	2109.38	6468.75	4921.88	10066	344.034	8789.06	10617.2	10054.7	5056.83	784.962	2109.38	6890.63	4992.19	10032	402.764	8578.13	10546.9	10054.7	5052.29	768.322	3234.38	8156.25	5167.97	7998.09	386.975	7276.25	8972.45	7934.03
V	0.5445	0.160211	0.368	0.75	0.53	5783.2	442.374	5132.81	6117.19	5941.4	8789.06	765.945	7734.38	9421.88	9000	8789.06	765.945	7734.38	9421.88	9000	5871.1	502.134	5132.81	6257.81	6046.88	3005.86	1122.62	1617.19	4289.06	3058.59	6421.54	90.7899	6311.7	6527.01	6423.73
W	0.445182	0.0935658	0.218	0.54	0.46	4992.19	261.199	4710.94	5484.38	4921.88	7197.44	386.747	6679.69	7875	7031.25	7024.86	432.812	6328.12	7875	7031.25	4998.58	258.257	4710.94	5484.38	4921.88	2205.26	543.067	1546.88	3164.06	2109.38	5850.79	189.253	5648.69	6243.64	5808.47
Y	0.475379	0.0750357	0.375	0.923	0.462	5003.5	748.883	2812.5	6960.94	5132.81	10240.6	461.939	8578.13	11882.8	10265.6	5005.93	755.605	2812.5	7171.88	5132.81	10234.9	465.005	8578.13	11882.8	10265.6	5237.07	871.162	3093.75	7734.38	5132.81	8009.4	200.297	7597.58	8676.18	7994.1
Z	0.527806	0.0843447	0.352	0.881	0.519	5244.04	240.304	4710.94	6187.5	5203.13	7547.89	169.894	6890.62	8226.56	7593.75	7547.42	171.322	6890.62	8226.56	7593.75	5249.92	256.008	4710.94	6328.13	5203.13	2303.85	326.55	1265.63	3445.31	2320.31	6210.65	160.346	5650.36	6748.3	6225.26
