# Supplementary material for: Identification and classification of repeated whistle types from free-ranging rough-toothed dolphins (Steno bredanensis)
Source: Sci Rep. 2026 Mar 20;16:14327. doi: 10.1038/s41598-026-44853-2 (PMC13144356; doi:10.1038/s41598-026-44853-2)
Supplement: Supplementary file 2 — Supplementary Material 2 [file 41598_2026_44853_MOESM2_ESM.zip]

Archive with 1,023 entries (1,020 files):
- Dataset_StenoRepeatedCalls/
- Dataset_StenoRepeatedCalls/Contours/
- Dataset_StenoRepeatedCalls/Contours/1017.csv
- Dataset_StenoRepeatedCalls/Contours/1023.csv
- Dataset_StenoRepeatedCalls/Contours/1032.csv
- Dataset_StenoRepeatedCalls/Contours/1039.csv
- Dataset_StenoRepeatedCalls/Contours/1071.csv
- Dataset_StenoRepeatedCalls/Contours/1076.csv
- Dataset_StenoRepeatedCalls/Contours/1081.csv
- Dataset_StenoRepeatedCalls/Contours/1101.csv
- Dataset_StenoRepeatedCalls/Contours/1103.csv
- Dataset_StenoRepeatedCalls/Contours/1106.csv
- Dataset_StenoRepeatedCalls/Contours/1117.csv
- Dataset_StenoRepeatedCalls/Contours/1121.csv
- Dataset_StenoRepeatedCalls/Contours/1142.csv
- Dataset_StenoRepeatedCalls/Contours/1159.csv
- Dataset_StenoRepeatedCalls/Contours/1162.csv
- Dataset_StenoRepeatedCalls/Contours/1198.csv
- Dataset_StenoRepeatedCalls/Contours/1220.csv
- Dataset_StenoRepeatedCalls/Contours/1226.csv
- Dataset_StenoRepeatedCalls/Contours/1228.csv
- Dataset_StenoRepeatedCalls/Contours/1249.csv
- Dataset_StenoRepeatedCalls/Contours/1260.csv
- Dataset_StenoRepeatedCalls/Contours/1262.csv
- Dataset_StenoRepeatedCalls/Contours/1270.csv
- Dataset_StenoRepeatedCalls/Contours/1271.csv
- Dataset_StenoRepeatedCalls/Contours/1277.csv
- Dataset_StenoRepeatedCalls/Contours/1278.csv
- Dataset_StenoRepeatedCalls/Contours/1279.csv
- Dataset_StenoRepeatedCalls/Contours/1282.csv
- Dataset_StenoRepeatedCalls/Contours/1285.csv
- Dataset_StenoRepeatedCalls/Contours/1287.csv
- Dataset_StenoRepeatedCalls/Contours/1289.csv
- Dataset_StenoRepeatedCalls/Contours/1296.csv
- Dataset_StenoRepeatedCalls/Contours/1298.csv
- Dataset_StenoRepeatedCalls/Contours/1301.csv
- Dataset_StenoRepeatedCalls/Contours/1307.csv
- Dataset_StenoRepeatedCalls/Contours/1308.csv
- Dataset_StenoRepeatedCalls/Contours/1413.csv
- Dataset_StenoRepeatedCalls/Contours/1420.csv
- Dataset_StenoRepeatedCalls/Contours/1423.csv
- Dataset_StenoRepeatedCalls/Contours/1427.csv
- Dataset_StenoRepeatedCalls/Contours/1490.csv
- Dataset_StenoRepeatedCalls/Contours/1491.csv
- Dataset_StenoRepeatedCalls/Contours/1497.csv
- Dataset_StenoRepeatedCalls/Contours/1501.csv
- Dataset_StenoRepeatedCalls/Contours/1502.csv
- Dataset_StenoRepeatedCalls/Contours/1504.csv
- Dataset_StenoRepeatedCalls/Contours/1508.csv
- Dataset_StenoRepeatedCalls/Contours/1511.csv
- Dataset_StenoRepeatedCalls/Contours/1514.csv
- Dataset_StenoRepeatedCalls/Contours/1517.csv
- Dataset_StenoRepeatedCalls/Contours/1531.csv
- Dataset_StenoRepeatedCalls/Contours/1543.csv
- Dataset_StenoRepeatedCalls/Contours/1553.csv
- Dataset_StenoRepeatedCalls/Contours/1555.csv
- Dataset_StenoRepeatedCalls/Contours/1558.csv
- Dataset_StenoRepeatedCalls/Contours/1562.csv
- Dataset_StenoRepeatedCalls/Contours/1563.csv
- Dataset_StenoRepeatedCalls/Contours/1564.csv
- Dataset_StenoRepeatedCalls/Contours/1565.csv
- Dataset_StenoRepeatedCalls/Contours/1568.csv
- Dataset_StenoRepeatedCalls/Contours/1570.csv
- Dataset_StenoRepeatedCalls/Contours/1573.csv
- Dataset_StenoRepeatedCalls/Contours/1576.csv
- Dataset_StenoRepeatedCalls/Contours/1579.csv
- Dataset_StenoRepeatedCalls/Contours/1602.csv
- Dataset_StenoRepeatedCalls/Contours/1612.csv
- Dataset_StenoRepeatedCalls/Contours/1636.csv
- Dataset_StenoRepeatedCalls/Contours/1697.csv
- Dataset_StenoRepeatedCalls/Contours/1702.csv
- Dataset_StenoRepeatedCalls/Contours/1706.csv
- Dataset_StenoRepeatedCalls/Contours/1709.csv
- Dataset_StenoRepeatedCalls/Contours/1710.csv
- Dataset_StenoRepeatedCalls/Contours/1853.csv
- Dataset_StenoRepeatedCalls/Contours/1858.csv
- Dataset_StenoRepeatedCalls/Contours/1863.csv
- Dataset_StenoRepeatedCalls/Contours/1870.csv
- Dataset_StenoRepeatedCalls/Contours/1879.csv
- Dataset_StenoRepeatedCalls/Contours/1882.csv
- Dataset_StenoRepeatedCalls/Contours/1887.csv
- Dataset_StenoRepeatedCalls/Contours/1888.csv
- Dataset_StenoRepeatedCalls/Contours/1897.csv
- Dataset_StenoRepeatedCalls/Contours/1925.csv
- Dataset_StenoRepeatedCalls/Contours/1931.csv
- Dataset_StenoRepeatedCalls/Contours/1932.csv
- Dataset_StenoRepeatedCalls/Contours/1933.csv
- Dataset_StenoRepeatedCalls/Contours/1934.csv
- Dataset_StenoRepeatedCalls/Contours/1992.csv
- Dataset_StenoRepeatedCalls/Contours/1993.csv
- Dataset_StenoRepeatedCalls/Contours/1996.csv
- Dataset_StenoRepeatedCalls/Contours/2001.csv
- Dataset_StenoRepeatedCalls/Contours/2057.csv
- Dataset_StenoRepeatedCalls/Contours/2058.csv
- Dataset_StenoRepeatedCalls/Contours/2063.csv
- Dataset_StenoRepeatedCalls/Contours/2066.csv
- Dataset_StenoRepeatedCalls/Contours/2068.csv
- Dataset_StenoRepeatedCalls/Contours/2069.csv
- Dataset_StenoRepeatedCalls/Contours/2075.csv
- Dataset_StenoRepeatedCalls/Contours/2080.csv
- Dataset_StenoRepeatedCalls/Contours/2157.csv
- Dataset_StenoRepeatedCalls/Contours/2284.csv
- Dataset_StenoRepeatedCalls/Contours/2315.csv
- Dataset_StenoRepeatedCalls/Contours/2367.csv
- Dataset_StenoRepeatedCalls/Contours/2370.csv
- Dataset_StenoRepeatedCalls/Contours/2371.csv
- Dataset_StenoRepeatedCalls/Contours/2374.csv
- Dataset_StenoRepeatedCalls/Contours/2377.csv
- Dataset_StenoRepeatedCalls/Contours/2378.csv
- Dataset_StenoRepeatedCalls/Contours/2379.csv
- Dataset_StenoRepeatedCalls/Contours/2381.csv
- Dataset_StenoRepeatedCalls/Contours/2385.csv
- Dataset_StenoRepeatedCalls/Contours/2389.csv
- Dataset_StenoRepeatedCalls/Contours/2392.csv
- Dataset_StenoRepeatedCalls/Contours/2393.csv
- Dataset_StenoRepeatedCalls/Contours/2401.csv
- Dataset_StenoRepeatedCalls/Contours/2403.csv
- Dataset_StenoRepeatedCalls/Contours/2408.csv
- Dataset_StenoRepeatedCalls/Contours/2411.csv
- Dataset_StenoRepeatedCalls/Contours/2412.csv
- Dataset_StenoRepeatedCalls/Contours/2417.csv
- Dataset_StenoRepeatedCalls/Contours/2486.csv
- Dataset_StenoRepeatedCalls/Contours/2488.csv
- Dataset_StenoRepeatedCalls/Contours/2523.csv
- Dataset_StenoRepeatedCalls/Contours/2659.csv
- Dataset_StenoRepeatedCalls/Contours/2669.csv
- Dataset_StenoRepeatedCalls/Contours/2720.csv
- Dataset_StenoRepeatedCalls/Contours/2732.csv
- Dataset_StenoRepeatedCalls/Contours/2842.csv
- Dataset_StenoRepeatedCalls/Contours/3008.csv
- Dataset_StenoRepeatedCalls/Contours/3009.csv
- Dataset_StenoRepeatedCalls/Contours/3010.csv
- Dataset_StenoRepeatedCalls/Contours/3014.csv
- Dataset_StenoRepeatedCalls/Contours/3016.csv
- Dataset_StenoRepeatedCalls/Contours/3047.csv
- Dataset_StenoRepeatedCalls/Contours/3069.csv
- Dataset_StenoRepeatedCalls/Contours/3079.csv
- Dataset_StenoRepeatedCalls/Contours/3081.csv
- Dataset_StenoRepeatedCalls/Contours/3125.csv
- Dataset_StenoRepeatedCalls/Contours/3156.csv
- Dataset_StenoRepeatedCalls/Contours/3160.csv
- Dataset_StenoRepeatedCalls/Contours/3162.csv
- Dataset_StenoRepeatedCalls/Contours/3163.csv
- Dataset_StenoRepeatedCalls/Contours/3169.csv
- Dataset_StenoRepeatedCalls/Contours/3179.csv
- Dataset_StenoRepeatedCalls/Contours/3289.csv
- Dataset_StenoRepeatedCalls/Contours/3293.csv
- Dataset_StenoRepeatedCalls/Contours/3294.csv
- Dataset_StenoRepeatedCalls/Contours/3295.csv
- Dataset_StenoRepeatedCalls/Contours/3296.csv
- Dataset_StenoRepeatedCalls/Contours/3297.csv
- Dataset_StenoRepeatedCalls/Contours/3298.csv
- Dataset_StenoRepeatedCalls/Contours/3299.csv
- Dataset_StenoRepeatedCalls/Contours/3300.csv
- Dataset_StenoRepeatedCalls/Contours/3303.csv
- Dataset_StenoRepeatedCalls/Contours/3307.csv
- Dataset_StenoRepeatedCalls/Contours/3309.csv
- Dataset_StenoRepeatedCalls/Contours/3310.csv
- Dataset_StenoRepeatedCalls/Contours/3315.csv
- Dataset_StenoRepeatedCalls/Contours/3318.csv
- Dataset_StenoRepeatedCalls/Contours/3320.csv
- Dataset_StenoRepeatedCalls/Contours/3324.csv
- Dataset_StenoRepeatedCalls/Contours/3342.csv
- Dataset_StenoRepeatedCalls/Contours/3351.csv
- Dataset_StenoRepeatedCalls/Contours/3352.csv
- Dataset_StenoRepeatedCalls/Contours/3356.csv
- Dataset_StenoRepeatedCalls/Contours/3361.csv
- Dataset_StenoRepeatedCalls/Contours/3363.csv
- Dataset_StenoRepeatedCalls/Contours/3365.csv
- Dataset_StenoRepeatedCalls/Contours/3366.csv
- Dataset_StenoRepeatedCalls/Contours/3368.csv
- Dataset_StenoRepeatedCalls/Contours/3370.csv
- Dataset_StenoRepeatedCalls/Contours/3373.csv
- Dataset_StenoRepeatedCalls/Contours/3374.csv
- Dataset_StenoRepeatedCalls/Contours/3375.csv
- Dataset_StenoRepeatedCalls/Contours/3382.csv
- Dataset_StenoRepeatedCalls/Contours/3386.csv
- Dataset_StenoRepeatedCalls/Contours/3389.csv
- Dataset_StenoRepeatedCalls/Contours/3394.csv
- Dataset_StenoRepeatedCalls/Contours/3396.csv
- Dataset_StenoRepeatedCalls/Contours/3397.csv
- Dataset_StenoRepeatedCalls/Contours/3400.csv
- Dataset_StenoRepeatedCalls/Contours/3649.csv
- Dataset_StenoRepeatedCalls/Contours/3652.csv
- Dataset_StenoRepeatedCalls/Contours/3660.csv
- Dataset_StenoRepeatedCalls/Contours/3911.csv
- Dataset_StenoRepeatedCalls/Contours/3936.csv
- Dataset_StenoRepeatedCalls/Contours/3938.csv
- Dataset_StenoRepeatedCalls/Contours/3940.csv
- Dataset_StenoRepeatedCalls/Contours/3941.csv
- Dataset_StenoRepeatedCalls/Contours/3944.csv
- Dataset_StenoRepeatedCalls/Contours/3946.csv
- Dataset_StenoRepeatedCalls/Contours/3947.csv
- Dataset_StenoRepeatedCalls/Contours/3949.csv
- Dataset_StenoRepeatedCalls/Contours/3951.csv
- Dataset_StenoRepeatedCalls/Contours/3952.csv
- Dataset_StenoRepeatedCalls/Contours/3953.csv
- Dataset_StenoRepeatedCalls/Contours/3954.csv
- Dataset_StenoRepeatedCalls/Contours/3955.csv
- Dataset_StenoRepeatedCalls/Contours/3956.csv
- Dataset_StenoRepeatedCalls/Contours/3957.csv
- Dataset_StenoRepeatedCalls/Contours/3959.csv
- Dataset_StenoRepeatedCalls/Contours/3965.csv
- Dataset_StenoRepeatedCalls/Contours/3967.csv
- Dataset_StenoRepeatedCalls/Contours/3969.csv
- Dataset_StenoRepeatedCalls/Contours/3970.csv
- Dataset_StenoRepeatedCalls/Contours/3971.csv
- Dataset_StenoRepeatedCalls/Contours/3972.csv
- Dataset_StenoRepeatedCalls/Contours/3973.csv
- Dataset_StenoRepeatedCalls/Contours/3974.csv
- Dataset_StenoRepeatedCalls/Contours/3975.csv
- Dataset_StenoRepeatedCalls/Contours/3976.csv
- Dataset_StenoRepeatedCalls/Contours/3979.csv
- Dataset_StenoRepeatedCalls/Contours/3981.csv
- Dataset_StenoRepeatedCalls/Contours/3982.csv
- Dataset_StenoRepeatedCalls/Contours/3997.csv
- Dataset_StenoRepeatedCalls/Contours/3998.csv
- Dataset_StenoRepeatedCalls/Contours/4000.csv
- Dataset_StenoRepeatedCalls/Contours/4001.csv
- Dataset_StenoRepeatedCalls/Contours/4002.csv
- Dataset_StenoRepeatedCalls/Contours/4005.csv
- Dataset_StenoRepeatedCalls/Contours/4007.csv
- Dataset_StenoRepeatedCalls/Contours/4011.csv
- Dataset_StenoRepeatedCalls/Contours/4014.csv
- Dataset_StenoRepeatedCalls/Contours/4018.csv
- Dataset_StenoRepeatedCalls/Contours/4020.csv
- Dataset_StenoRepeatedCalls/Contours/4042.csv
- Dataset_StenoRepeatedCalls/Contours/4043.csv
- Dataset_StenoRepeatedCalls/Contours/4044.csv
- Dataset_StenoRepeatedCalls/Contours/4045.csv
- Dataset_StenoRepeatedCalls/Contours/4046.csv
- Dataset_StenoRepeatedCalls/Contours/4051.csv
- Dataset_StenoRepeatedCalls/Contours/4058.csv
- Dataset_StenoRepeatedCalls/Contours/4066.csv
- Dataset_StenoRepeatedCalls/Contours/4078.csv
- Dataset_StenoRepeatedCalls/Contours/4079.csv
- Dataset_StenoRepeatedCalls/Contours/4080.csv
- Dataset_StenoRepeatedCalls/Contours/4084.csv
- Dataset_StenoRepeatedCalls/Contours/4087.csv
- Dataset_StenoRepeatedCalls/Contours/4088.csv
- Dataset_StenoRepeatedCalls/Contours/4091.csv
- Dataset_StenoRepeatedCalls/Contours/4101.csv
- Dataset_StenoRepeatedCalls/Contours/4121.csv
- Dataset_StenoRepeatedCalls/Contours/4123.csv
- Dataset_StenoRepeatedCalls/Contours/4136.csv
- Dataset_StenoRepeatedCalls/Contours/4140.csv
- Dataset_StenoRepeatedCalls/Contours/4142.csv
- Dataset_StenoRepeatedCalls/Contours/4144.csv
- Dataset_StenoRepeatedCalls/Contours/4145.csv
- Dataset_StenoRepeatedCalls/Contours/4146.csv
- Dataset_StenoRepeatedCalls/Contours/4147.csv
- Dataset_StenoRepeatedCalls/Contours/4148.csv
- Dataset_StenoRepeatedCalls/Contours/4149.csv
- Dataset_StenoRepeatedCalls/Contours/4151.csv
- Dataset_StenoRepeatedCalls/Contours/4154.csv
- Dataset_StenoRepeatedCalls/Contours/4155.csv
- Dataset_StenoRepeatedCalls/Contours/4156.csv
- Dataset_StenoRepeatedCalls/Contours/4157.csv
- Dataset_StenoRepeatedCalls/Contours/4158.csv
- Dataset_StenoRepeatedCalls/Contours/4159.csv
- Dataset_StenoRepeatedCalls/Contours/4163.csv
- Dataset_StenoRepeatedCalls/Contours/4164.csv
- Dataset_StenoRepeatedCalls/Contours/4165.csv
- Dataset_StenoRepeatedCalls/Contours/4170.csv
- Dataset_StenoRepeatedCalls/Contours/4177.csv
- Dataset_StenoRepeatedCalls/Contours/4178.csv
- Dataset_StenoRepeatedCalls/Contours/4179.csv
- Dataset_StenoRepeatedCalls/Contours/4180.csv
- Dataset_StenoRepeatedCalls/Contours/4181.csv
- Dataset_StenoRepeatedCalls/Contours/4182.csv
- Dataset_StenoRepeatedCalls/Contours/4183.csv
- Dataset_StenoRepeatedCalls/Contours/4185.csv
- Dataset_StenoRepeatedCalls/Contours/4188.csv
- Dataset_StenoRepeatedCalls/Contours/4189.csv
- Dataset_StenoRepeatedCalls/Contours/4190.csv
- Dataset_StenoRepeatedCalls/Contours/4191.csv
- Dataset_StenoRepeatedCalls/Contours/4192.csv
- Dataset_StenoRepeatedCalls/Contours/4193.csv
- Dataset_StenoRepeatedCalls/Contours/4195.csv
- Dataset_StenoRepeatedCalls/Contours/4196.csv
- Dataset_StenoRepeatedCalls/Contours/4198.csv
- Dataset_StenoRepeatedCalls/Contours/4199.csv
- Dataset_StenoRepeatedCalls/Contours/4200.csv
- Dataset_StenoRepeatedCalls/Contours/4202.csv
- Dataset_StenoRepeatedCalls/Contours/4204.csv
- Dataset_StenoRepeatedCalls/Contours/4206.csv
- Dataset_StenoRepeatedCalls/Contours/4210.csv
- Dataset_StenoRepeatedCalls/Contours/4217.csv
- Dataset_StenoRepeatedCalls/Contours/4227.csv
- Dataset_StenoRepeatedCalls/Contours/4230.csv
- Dataset_StenoRepeatedCalls/Contours/4231.csv
- Dataset_StenoRepeatedCalls/Contours/4232.csv
- Dataset_StenoRepeatedCalls/Contours/4233.csv
- Dataset_StenoRepeatedCalls/Contours/4235.csv
- Dataset_StenoRepeatedCalls/Contours/4236.csv
- Dataset_StenoRepeatedCalls/Contours/4238.csv
- Dataset_StenoRepeatedCalls/Contours/4239.csv
- Dataset_StenoRepeatedCalls/Contours/4241.csv
- Dataset_StenoRepeatedCalls/Contours/4243.csv
- Dataset_StenoRepeatedCalls/Contours/4244.csv
[truncated: 723 more entries]
