# Supplementary material for: Identification and classification of repeated whistle types from free-ranging rough-toothed dolphins (Steno bredanensis)
Source: Sci Rep. 2026 Mar 20;16:14327. doi: 10.1038/s41598-026-44853-2 (PMC13144356; doi:10.1038/s41598-026-44853-2)
Supplement: Supplementary file 2 — Supplementary Material 2 [file 41598_2026_44853_MOESM2_ESM.zip › Dataset_StenoRepeatedCalls/Contours/1017.csv]

Time [ms]	Peak Frequency [Hz]	Duty Cycle	Energy	WindowRMS
1727869798961	4500.0	0.3680539638854674	0.02263764512452247	0.0031291672007473558
1727869798962	4500.0	0.568625012283805	0.03912361434211169	0.0022095880672571974
1727869798964	4500.0	0.780516042649371	0.05385153215623635	0.0020615481434525114
1727869798966	4570.3125	0.8044634794004825	0.06364108581144265	0.0019645453655328673
1727869798968	4570.3125	0.791749476455758	0.07379311493659467	0.0019430319061860752
1727869798969	4640.625	0.7678933475571323	0.08339515332797956	0.00192311535428704
1727869798971	4640.625	0.7474457098175559	0.09342172070016518	0.0018952988034929192
1727869798973	4710.9375	0.6937371549521524	0.10520922297509407	0.00177372732147954
1727869798975	4710.9375	0.6545130329053486	0.12054223781227227	0.001684167984393724
1727869798978	4781.25	0.5935253087329665	0.1413109040644841	0.0017641909025835792
1727869798979	4781.25	0.6106667925960056	0.16064354790806698	0.0020491394916934145
1727869798981	4851.5625	0.6696885437166792	0.16931196307856677	0.0023340880808032497
1727869798983	4851.5625	0.7955059938587357	0.16937812701471258	0.0027048008506123018
1727869798985	4921.875	0.9415492264037554	0.16796535687138645	0.003063209141464995
1727869798986	4921.875	1.0163223696982193	0.16522021572569387	0.0033766035789529847
1727869798988	4992.1875	1.0696000769885596	0.15843449922433953	0.0034797425463688873
1727869798990	4992.1875	1.1143525975047748	0.15493426244064867	0.0035773346613506896
1727869798991	4992.1875	1.0881199854945596	0.15720925314352624	0.0035129597655869007
1727869798993	4992.1875	1.0414151501065902	0.15609915741457245	0.003392242131816224
1727869798994	5062.5	0.9250416405918412	0.1448172819490616	0.0031460944207021375
1727869798996	5062.5	0.8531380487168172	0.12972709076448855	0.0029624240202280262
1727869798998	5062.5	0.7153267559963056	0.11920115855963254	0.00257237401492976
1727869799000	5132.8125	0.5642872936320754	0.10909573351331932	0.002124830146211119
1727869799001	5132.8125	0.48989739373262464	0.10123756456983297	0.0016772862774924783
1727869799003	5132.8125	0.5128522571328686	0.09853830503069731	0.0014187537579695533
1727869799005	5132.8125	0.4464958868411372	0.09303692598258043	0.0011602212384466282
1727869799007	5203.125	0.593519173841755	0.07775782415295435	9.851569934858308E-4
1727869799009	5203.125	0.5941449327453261	0.05833717779090573	9.886151082080282E-4
1727869799010	5203.125	0.5982097363794477	0.04557923411194283	9.976291482823654E-4
1727869799012	5273.4375	0.6287930454817137	0.04166435546926629	0.001030785073362653
1727869799014	5273.4375	0.5326105819440591	0.0426014403074389	0.0012295881104804078
1727869799016	5273.4375	0.6664227669005888	0.044092903548997385	0.001560620511682895
1727869799017	5343.75	0.6051775580146563	0.04995383989853249	0.0018065209859823785
1727869799019	5484.375	0.6549626133619721	0.07976267499362641	0.0020524214602818617
1727869799021	5695.3125	0.7567009027638387	0.10892848678351853	0.0023652943802551928
1727869799023	5695.3125	0.854993122811566	0.147263755680873	0.002579018281759004
1727869799025	5765.625	0.9459074369117713	0.1829106581982839	0.002730531701015163
1727869799026	5765.625	0.9873217193005932	0.22204128431079045	0.002793047593874779
1727869799028	5835.9375	0.9686101519288884	0.25309577163132363	0.0027606904333660563
1727869799030	5835.9375	0.8840500933569182	0.25847547752818006	0.0026376970108484043
1727869799032	5906.25	0.7464861783671216	0.2641956372598853	0.0023704879182326246
1727869799033	5906.25	0.5992666523889686	0.2842221375431695	0.001980413562034789
1727869799035	5976.5625	0.528615919993303	0.29445930523241814	0.0016949769805013224
1727869799037	6046.875	0.4399046279527927	0.27183950155999603	0.0013621550180609315
1727869799039	6046.875	0.40746532896029874	0.2612658813757176	0.0010491429038225319
1727869799041	6046.875	0.41769735468258645	0.30399168278223304	8.275247345990336E-4
1727869799042	6046.875	0.3579906590436882	0.36156864643066605	6.059065653755351E-4
1727869799044	6046.875	0.2718335073925329	0.35009030552717124	9.392399874729256E-4
1727869799046	6117.1875	0.3205467573522898	0.28754120210481793	0.001352795658323509
1727869799048	6117.1875	0.41851367967792014	0.2573881499235629	0.001668677223135641
1727869799049	6117.1875	0.5091598557216882	0.2735861120571895	0.001984558787947773
1727869799051	6117.1875	0.5325951732217377	0.2904996176011822	0.002029105604601827
1727869799053	6187.5	0.5771094808415905	0.2679502851269062	0.002106211642530663
1727869799055	6187.5	0.6433956740301511	0.2455254883103827	0.0022189040636102757
1727869799057	6187.5	0.7081826056376329	0.2545101303885596	0.0023288715090736987
1727869799058	6187.5	0.7311905973730272	0.2931928028024824	0.0023761376919832146
1727869799060	6257.8125	0.7162728239278014	0.33601885255162506	0.002319464897582866
1727869799062	6257.8125	0.8200108720980441	0.36474035701278384	0.0021800458268197323
1727869799064	6257.8125	0.6073628688651168	0.38230750636511707	0.0024790791828677564
1727869799065	6257.8125	0.7115362728228084	0.39020018485855906	0.002949323051596549
1727869799067	6257.8125	0.7564822297211927	0.38778293798018765	0.00310844730599832
1727869799069	6257.8125	0.8270768968701867	0.3859732753761578	0.0033389949231885396
1727869799071	6257.8125	0.8536696112702156	0.40175316083209606	0.0034079477972749116
1727869799073	6257.8125	0.8085395539775462	0.4128394714712902	0.0033374827375985236
1727869799074	6257.8125	0.7670915045705783	0.39641522731715284	0.0032573730859854605
1727869799077	6257.8125	0.7447683525060967	0.3457958095485942	0.0032077035170368726
1727869799079	6257.8125	0.6695348676480751	0.27822610483361293	0.0027465255718256243
1727869799081	6257.8125	0.6188967170228226	0.20923548855407642	0.0023132431448294978
1727869799082	6257.8125	0.5953752685135972	0.1441760061215491	0.0018799607178333708
1727869799084	6328.125	0.6288747605632924	0.08093022788581691	0.001745879852589826
1727869799086	6468.75	0.5433359724016048	0.004491834654861267	0.0015536451535170135
1727869799088	6609.375	0.5458798655566787	8.922245312836454E-4	0.0015612704439989667
1727869799090	6679.6875	0.49914839596904015	8.070137560131204E-4	0.0014730464573981584
1727869799090	6820.3125	0.5514154989252645	0.0021037145502284856	0.0015913586290005517
1727869799092	6960.9375	0.5514154989252645	0.0038210563424652963	0.0015913586290005517
1727869799094	7101.5625	0.5978305701762796	0.003742719370503633	0.0016955488557427426
1727869799096	7101.5625	0.5510388949363005	0.00341954151946636	0.0020306342024969484
1727869799097	7101.5625	0.6805139966525457	0.0038073391687916	0.0023938309762679133
1727869799099	7101.5625	0.722506424802268	0.004663895203360185	0.0027570277500388787
1727869799101	7101.5625	0.7716063379087643	0.004707043897997636	0.003303248070671867
1727869799103	7101.5625	0.899315346533141	0.0037911851925241046	0.003622240046236031
1727869799105	7101.5625	0.976107028602299	0.0031470336665720207	0.003774049953521631
1727869799106	7101.5625	0.9761348740152589	0.0032377444869988647	0.0037804378563607343
1727869799108	7101.5625	0.9463840392256901	0.003390893339281167	0.0037106704471223384
1727869799110	7101.5625	0.8586471209052287	0.0033009562920691743	0.0035149286108897672
1727869799112	7101.5625	0.7099784721543325	0.0026442113828942177	0.003055173017759586
1727869799113	7242.1875	0.5712497413251639	0.0017652900387312574	0.0025954174246294046
1727869799115	7382.8125	0.5911723345052993	6.099076525748348E-4	0.0021990981972458317
1727869799117	7593.75	0.38511944923977176	6.132616437919877E-4	0.001802778969862259
1727869799119	7734.375	0.3342884783227566	8.660847904745508E-4	0.0015127672472782607
1727869799121	7945.3125	0.2811424217281009	0.004203655397583522	0.0012227555246942627
1727869799122	8085.9375	0.2561909427579751	0.020547648473980645	0.0011324120546105643
1727869799124	8296.875	0.24746089317699216	0.05231343166825085	0.0011151197599737024
1727869799126	8296.875	0.26155125651928124	0.0983457072381624	0.0011451104121766255
1727869799128	8296.875	0.3019425761241328	0.14763274016776004	0.0013255910049095614
1727869799129	8296.875	0.4461874806123077	0.19045321266912482	0.0016841709003046026
1727869799131	8296.875	0.5112162609755059	0.21524242736761734	0.0019805158656530405
1727869799133	8296.875	0.5752437447312836	0.22822255648345163	0.0022768608310014785
1727869799135	8296.875	0.6002992845497556	0.24987842940226482	0.0023566056038073374
1727869799137	8296.875	0.6197887252133534	0.28236160838007224	0.002389994935170991
1727869799138	8296.875	0.6779795516085569	0.3071144090890575	0.0024752079504621327
1727869799140	8296.875	0.7217845438357202	0.31799238131419016	0.0025629139819329664
1727869799142	8296.875	0.720057133753173	0.32114731491929305	0.00256142279440097
1727869799144	8296.875	0.7249187531356028	0.32106547642336863	0.002372869960731233
1727869799145	8296.875	0.7777521865172956	0.32586355038437154	0.0020440114660743463
1727869799147	8296.875	0.7963081601421814	0.33901964413807506	0.0019449215631119972
1727869799149	8296.875	0.8177013832857497	0.3483125342293983	0.00191682191525454
1727869799151	8296.875	0.8506804365966015	0.34940683059296773	0.0019692846988509077
1727869799153	8296.875	0.849070881003117	0.35144471812503186	0.0019639771227005585
1727869799154	8296.875	0.8448112830412805	0.3595424306098934	0.0019376252547405079
1727869799156	8296.875	0.8223877227317077	0.3706611457048788	0.0018696926041498732
1727869799158	8226.5625	0.857962517519932	0.383329324606148	0.0017619917597871087
1727869799160	8226.5625	0.7890585333546252	0.39338125886021225	0.00161536003660434
1727869799161	8226.5625	0.3336562579518351	0.4025154734623442	0.0015190953475648116
1727869799163	8226.5625	0.3082968023653268	0.4128310835941099	0.0014435258771820483
1727869799165	8226.5625	0.3009346788787865	0.41612301446500355	0.0014214359725357607
1727869799167	8226.5625	0.317965848173594	0.40109685111536014	0.0015235432988691567
1727869799169	8226.5625	0.3518742683124829	0.3719816967427606	0.0017289127068066997
1727869799170	8226.5625	0.4175547946717482	0.3480911790980787	0.002036166524847416
1727869799172	8226.5625	0.4698536880136648	0.33129569788461505	0.0022287719207182907
1727869799174	8226.5625	0.5593229599863656	0.3127717161733574	0.0025463096657941165
1727869799177	8226.5625	0.810696234902087	0.2819113994315799	0.0026449328898364125
1727869799178	8226.5625	0.8555864631511374	0.2391059688129124	0.0027001294286910465
1727869799180	8226.5625	0.8419591169443763	0.1852140577079471	0.0026802334185497888
1727869799182	8226.5625	0.7631288949233745	0.13520990090533735	0.002545852521735569
1727869799184	8226.5625	0.6307340044119599	0.09925543054390235	0.0022434125139299804
1727869799186	8929.6875	0.5350732703378865	0.004407387917437357	0.0018173331875883977
1727869799187	8929.6875	0.42391519976755554	0.005505187996598784	0.001391253861246815
1727869799189	8929.6875	0.3762747006846174	0.006227162571302081	0.0011418269033043717
1727869799190	8929.6875	0.3617080258241467	0.006584240462918952	8.923999453619285E-4
1727869799192	8929.6875	0.31343332490217624	0.006964727500664094	7.027616284928794E-4
1727869799193	8929.6875	0.4086668386399371	0.0075125286497450495	5.131233116238304E-4
1727869799195	8929.6875	0.39340421088836475	0.00778982683679706	4.985071943490215E-4
1727869799197	8929.6875	0.390601967865566	0.00801945419138248	4.92406578864178E-4
1727869799199	8929.6875	0.40520434109669806	0.008337466384932811	5.119061765349676E-4
1727869799201	8929.6875	0.3806978162599125	0.008438094494299442	7.200701117443895E-4
1727869799202	8929.6875	0.3989677509171907	0.008243304483211434	9.608442931599129E-4
1727869799204	8929.6875	0.4013298469068292	0.008214209520713025	0.001339240187649601
1727869799206	8929.6875	0.5003947673207193	0.008661445589394075	0.0018664716484052305
1727869799208	8929.6875	0.5696868954295957	0.009229696161940786	0.0025453019140314996
1727869799209	8929.6875	0.6034662396571473	0.009768586927963046	0.0030593899646919227
1727869799211	8929.6875	0.6924109235153604	0.01084850404260877	0.0035734780153523463
1727869799213	8929.6875	0.8299054708399143	0.012247166355507454	0.003973167470454714
1727869799215	8929.6875	0.8752436890145209	0.013280206428060761	0.004076463351478128
1727869799217	8929.6875	0.8477996675924543	0.014097987779974156	0.004042094926566765
1727869799218	8929.6875	0.7934240289457583	0.01509826136317304	0.003925420509210691
1727869799220	8929.6875	0.7707618677119795	0.015947930167771553	0.0038584339613672055
1727869799222	8929.6875	0.7058185438544067	0.0163417967701067	0.003602300514426426
1727869799224	8929.6875	0.5902948463379365	0.016094442664765368	0.0029259465760694443
1727869799225	8929.6875	0.5816341971813327	0.015288324400193152	0.002249592637712462
1727869799227	8929.6875	0.6673826707637881	0.01441764606968316	0.001922169561707773
1727869799229	8929.6875	0.6322977975026913	0.014195836376698174	0.0016019227763695886
1727869799231	8929.6875	0.6811321474038897	0.015184273214179566	0.0016611206037042503
1727869799233	8929.6875	0.7647014459919825	0.016737888469127524	0.0018304007822914918
1727869799234	8929.6875	0.8052981766406737	0.01697713758756741	0.0019366284912973087
1727869799236	8929.6875	0.7792801291290383	0.015057825934056005	0.0019840485359151967
1727869799238	8929.6875	0.8022302402922243	0.011924358912619469	0.0020432941827529956
1727869799240	8929.6875	0.8267289508076655	0.008420727823871625	0.002091624874461593
1727869799241	8929.6875	0.8799062777173037	0.005171717142500912	0.0021348600803009514
1727869799243	9210.9375	0.9037947350981697	1.213301487657696E-4	0.002156406991721334
1727869799245	9492.1875	0.9011043718167097	9.581099717952575E-4	0.002151213674362718
1727869799247	9773.4375	0.8450890397382143	0.010197006154250336	0.002035892865188602
1727869799249	10054.6875	0.7918264086269687	0.02651734480498328	0.001900947678224586
1727869799250	10054.6875	0.9432230770356618	0.030506776279107275	0.0017900068068290626
1727869799252	10054.6875	0.8979192769752359	0.0324014584085184	0.0018210111407311312
1727869799254	10054.6875	0.7388524231281386	0.0334011065374759	0.0019667810306846375
1727869799256	10054.6875	0.8230298157467335	0.0341534918139269	0.0021732293306044315
1727869799257	10054.6875	0.879589477140315	0.03490961662100688	0.002285209632149661
1727869799259	10054.6875	0.900720121405892	0.036101070487572544	0.0023252480357246314
1727869799261	10054.6875	0.8959827624887257	0.036853571333224026	0.0023230778650653408
1727869799263	10054.6875	0.8717633125975085	0.03758551136665395	0.0022829402505346983
1727869799265	10054.6875	0.8166260491702623	0.038161927216486945	0.002169507359646304
1727869799266	10054.6875	0.731948734253876	0.03829639379896327	0.0019680120912846464
1727869799268	10054.6875	0.8205407275139365	0.038169945720807556	0.001863878013773639
1727869799270	10054.6875	0.8515048512516347	0.03802202197463789	0.0017475114485962842
1727869799272	10054.6875	0.8053873728322125	0.0375214101100646	0.0016431950996387448
1727869799273	10054.6875	0.7512086473609035	0.03951483724639163	0.001537103421335546
1727869799275	10054.6875	0.7344932468261567	0.03935158259761707	0.0015205257361895856
1727869799278	10054.6875	0.6784749911459306	0.038802536085944535	0.0014607437629645147
1727869799280	10054.6875	0.6799686592701133	0.03919260278408031	0.0014673195191402377
1727869799282	10054.6875	0.6579703104081045	0.040090562407275446	0.0013192855833056409
1727869799283	10054.6875	0.725379160115304	0.04087757467075183	0.0011712516474710441
1727869799285	10054.6875	0.6975004674670248	0.04161336825160672	0.0010845516245375476
1727869799287	10054.6875	0.59634681708669	0.042480784811749335	0.0011739803464279053
1727869799289	10054.6875	0.5407093455956417	0.04324634532307911	0.0017222796404080117
1727869799290	10054.6875	0.5700340369785886	0.04399407134857046	0.0021907946569239157
1727869799291	10054.6875	0.5989988437541817	0.045048678057744505	0.002580196286862327
1727869799293	10054.6875	0.6751294405955188	0.04614139358762172	0.0029695979168007387
1727869799295	10054.6875	0.7642441990384132	0.04691162704084754	0.003258531152447277
1727869799297	10054.6875	0.8239848186544477	0.04744435636305183	0.0033709196441503975
1727869799298	10054.6875	0.8514641152158186	0.04870330095203141	0.003397480947890914
1727869799300	10054.6875	0.8394437095941221	0.05008350857113249	0.0033821623665056823
1727869799302	10054.6875	0.7889833249960274	0.05118097132091942	0.003288303581673746
1727869799304	10054.6875	0.688646526584245	0.05195264876331222	0.002864883041454612
1727869799305	10054.6875	0.5492849415854727	0.05280997912358922	0.002441462501235478
1727869799307	10054.6875	0.49820158309679863	0.053695667998094825	0.001941540291931573
1727869799309	10054.6875	0.5448169592226002	0.05383194473309599	0.0014416180826276675
1727869799311	10054.6875	0.6705495578352904	0.053588155548828426	0.0013127541739483613
1727869799313	10054.6875	0.7451582412694472	0.05324473364143907	0.0015113979381712508
1727869799314	10054.6875	0.8225381315168818	0.052114518897887215	0.0016367051862596208
1727869799316	10054.6875	0.8459905013861304	0.05042963524065762	0.001671520946851
1727869799318	10054.6875	0.8629938736138696	0.049686967672306	0.001694181688000918
1727869799320	10054.6875	0.8350522578926679	0.048492662728699634	0.001677424543448223
1727869799321	10054.6875	0.813050508420225	0.04637527894489877	0.0016586770781053149
1727869799323	10054.6875	0.8098260095994705	0.04467163138509155	0.0016533868978561338
1727869799325	10054.6875	0.7603917757985766	0.045127022435999975	0.0014650338494733512
1727869799327	10054.6875	0.628343869668036	0.04739122905477766	0.0012766808010905685
1727869799329	10054.6875	0.5364877550276425	0.04962218582742947	0.0010982253350480676
1727869799330	9984.375	0.5274848030063047	0.05056675442162451	0.0012318429741052018
1727869799332	9984.375	0.5147907851230115	0.050247591420403456	0.0014654555011910995
1727869799334	9984.375	0.5987020940315692	0.0483691928692859	0.0019974812123254894
1727869799336	9984.375	0.6963039673717101	0.04489075286084585	0.0024623108980926195
1727869799337	9984.375	0.7705185791088743	0.04140516639544033	0.0029271405838597496
1727869799339	9984.375	0.8135827296720576	0.03962531196445761	0.003039934680337949
1727869799341	9984.375	0.9205747628933157	0.038694833851077144	0.00324550807511724
1727869799343	9984.375	0.9942181847987328	0.03836990699373746	0.003351806218497403
1727869799345	9984.375	0.6007397592549696	0.03670925214041026	0.0033727994662030684
1727869799346	9984.375	0.5604006209463444	0.03432207781699391	0.003208757914976375
1727869799348	9984.375	0.5321341597701875	0.03206394038844813	0.0030782548768848624
1727869799350	9984.375	0.4521523310274876	0.031727444404615626	0.002621635694280592
1727869799352	9984.375	0.35081231047843664	0.032945383069925734	0.002165016511676321
1727869799353	9984.375	0.29305512050412735	0.03272180877528091	0.0018148580726857638
1727869799355	9984.375	0.2797664015119609	0.031410682477299987	0.0017119604194273262
1727869799357	9984.375	0.28120728087446656	0.028224725461622552	0.0017232634310712777
1727869799359	9984.375	0.6121562795152538	0.02331655649666201	0.0019855855976128947
1727869799361	9984.375	0.7080736185983828	0.017935420874938122	0.0021026122460544067
1727869799362	9984.375	0.7058339022674611	0.012982208195079187	0.0021127131150416065
1727869799364	9984.375	0.691117003335284	0.009045396819300437	0.002101313045264826
1727869799366	10195.3125	0.7570529821753677	5.476462434182482E-4	0.0021786073482694818
1727869799368	10476.5625	0.8272651115546241	7.856212357558386E-5	0.0024270440359087913
1727869799369	10757.8125	0.7716874483086124	9.942201347070214E-4	0.00287464593985458
1727869799371	11039.0625	0.7546314332041779	0.0014522521583455444	0.0031050493786993556
1727869799373	11039.0625	0.752373961756498	0.0014475427205407655	0.0035372471731921966
1727869799375	11039.0625	0.7327864763559044	0.0013467445162794103	0.004241304533013348
1727869799378	11039.0625	0.8761118622096659	0.0013044108443606146	0.0049453618928345005
1727869799379	11039.0625	1.018287123461062	0.0015314832628740447	0.005335579049914613
1727869799381	11039.0625	1.0187673301249363	0.0021631145113199792	0.005335420734251348
1727869799383	11039.0625	0.9568755089004942	0.0027125528390239957	0.005171851018316354
1727869799385	11039.0625	0.8607748913523531	0.002672714022257593	0.004874954685604468
1727869799386	11039.0625	0.7166461968201355	0.002231134087276073	0.004401104988908703
1727869799388	11039.0625	0.6330887551867063	0.001971326107465282	0.0037100329013855897
1727869799390	11039.0625	0.47185006131666013	0.0020035322846846553	0.0028359472698158772
1727869799391	11039.0625	0.3684637439151737	0.0019838223030776685	0.0021585291446424436
1727869799393	11039.0625	0.4185496679307497	0.0018745417551295541	0.0016087631982374402
1727869799394	11039.0625	0.5103013664058033	0.0018767007604790335	0.0010589972518324367
1727869799396	11039.0625	0.4743583247346698	0.002021338268027951	0.0011552087518077864
1727869799398	11039.0625	0.44843142580349626	0.0020657675851738035	0.0014436978252125921
1727869799400	11039.0625	0.5438334283151959	0.0019476603329278113	0.0017321868986173979
1727869799401	11039.0625	0.6755004634960134	0.0019452509140160511	0.0020039117740460037
1727869799403	11039.0625	0.7101846816888897	0.0021509388330529493	0.0020425325655054113
1727869799405	11039.0625	0.7322102937125489	0.00239454437891414	0.0020572595288510243
1727869799407	11039.0625	0.7591445916050735	0.0025586103235607964	0.0020999105582797327
1727869799409	11039.0625	0.45735173350221864	0.0025584887525765356	0.0025123492819761365
1727869799410	11039.0625	0.538243381408165	0.0022143782616041597	0.0029610037081637688
1727869799412	11039.0625	0.5886257961653554	0.0016927271059893124	0.003409658134351401
1727869799414	11039.0625	0.6892737960123175	0.001591192620663673	0.004004209763337814
1727869799416	11039.0625	0.7913859598730331	0.002297286422757524	0.00453746002965497
1727869799417	11039.0625	0.9188577479056355	0.0032335625398786116	0.005009030158914964
1727869799419	11039.0625	0.9899539109693116	0.003479253741079118	0.005218243296052299
1727869799421	11039.0625	1.10991825491896	0.0030537144115756767	0.005547247488452167
1727869799423	11039.0625	1.2633941033822425	0.0025613309636929693	0.005599832135047029
1727869799425	11039.0625	1.204534770451557	0.002252176087247813	0.005395999114623498
1727869799426	11039.0625	1.0602034584020357	0.0020049305329831063	0.004915260949372748
1727869799428	11039.0625	0.9771807667355429	0.001925061162681625	0.004640738558591467
1727869799430	11039.0625	0.8431969763666322	0.002024756786530508	0.004029242837097026
1727869799432	11039.0625	0.7705787981751586	0.0022277313383553777	0.003612797881389033
1727869799433	11039.0625	0.8319745579888208	0.0026132464889515334	0.0033884847654649876
1727869799435	11039.0625	0.8511864228148418	0.003607016107172328	0.0034195910282858477
1727869799437	11039.0625	0.8827821008495166	0.005823197666964687	0.0035702982489611516
1727869799439	11039.0625	0.9096447569322478	0.0077867231763879665	0.0036756011481286362
1727869799441	11039.0625	0.9523542565736651	0.007124983905634873	0.0037778811084728105
1727869799442	11039.0625	0.9516293977328799	0.004481681057717348	0.0037811895314760506
1727869799444	11039.0625	0.9337570331317744	0.002545775826712851	0.0037554984403243338
1727869799446	11109.375	0.9210771080577579	0.002133740317772902	0.0037256824821028205
1727869799448	11179.6875	0.8852283048543651	0.0018129901034009026	0.0038644306607597163
1727869799449	11250.0	0.7403145208063571	8.415259322151149E-4	0.004152219038481575
1727869799451	11320.3125	0.7708689804538168	8.868939686035802E-4	0.0043646996444980084
1727869799453	11390.625	0.7886322441514846	0.0017389709693001458	0.004881162127035314
1727869799455	11531.25	0.9018465300883031	0.0018159616031336158	0.005602261107898487
1727869799457	11601.5625	1.0297694724632187	0.0012314661154421394	0.006006202004102064
1727869799458	11671.875	1.065270491580329	4.838311479556719E-4	0.0060822724603967464
1727869799460	11742.1875	1.0249957884097034	3.927750683425865E-4	0.006010088455923613
1727869799462	11812.5	0.9147267028863432	7.744841350787321E-4	0.005736234636783109
1727869799464	11882.8125	0.801185134928824	0.0013194997825940816	0.005257607046930295
1727869799465	12023.4375	0.707164671864471	0.0019048335699564038	0.004719750836362875
1727869799467	12023.4375	0.6591879132622979	0.0023167421684950258	0.0040738699329395875
1727869799469	12023.4375	0.6167098849346158	0.0026462732973554794	0.0033708828683215197
1727869799471	12023.4375	0.7128945318314819	0.0029810408467774306	0.002667895803703452
1727869799473	12023.4375	0.772426289668251	0.0032233723292565864	0.0023515906005446064
1727869799474	12023.4375	0.8393894367528445	0.0032959289508982977	0.002422982226436331
1727869799477	12023.4375	0.8867635483805633	0.0032783053593145924	0.0024984767828798216
1727869799479	12023.4375	0.9189462625065042	0.0031944655111173005	0.002727846019714439
1727869799481	12023.4375	0.9272748213011286	0.003006646690990423	0.0028057096767879312
1727869799482	12023.4375	0.8766847634852405	0.0027617465478394724	0.0029362224809643175
1727869799484	12023.4375	0.8693188332320849	0.002580363731900909	0.00310817635760594
1727869799486	12023.4375	0.872708152242187	0.002537909929915964	0.0035695309240606475
1727869799488	12023.4375	1.0282977394252901	0.002756940341727869	0.004002434994299016
1727869799490	12023.4375	1.1335569682353466	0.00302630486732953	0.004328420009967147
1727869799490	12023.4375	1.1557441953322554	0.002929817906434441	0.0043956936714046975
1727869799492	12023.4375	1.1557441953322554	0.0023332206297973918	0.0043956936714046975
1727869799494	12023.4375	1.0829891651774137	0.0017961525946762857	0.004211515727153794
1727869799496	12023.4375	0.9643499283740192	0.0018079564451550657	0.003967528324285965
1727869799497	12023.4375	0.8272177080294041	0.0021618671356516132	0.0036224908099569825
1727869799499	12023.4375	0.7611704902225978	0.002280490800634042	0.0034088600193614023
1727869799501	12023.4375	0.6319036250648382	0.0020447967176005556	0.0028724664751804165
1727869799503	12023.4375	0.5089250866451485	0.001796079719620385	0.0022944629971030934
1727869799505	12023.4375	0.5888577899273537	0.0016003679677291276	0.0018602711990579523
1727869799506	12023.4375	0.7989531307806141	0.0012598715388959453	0.0014260794010128113
1727869799508	12023.4375	0.7912755323381654	8.345113243257178E-4	0.0013719540618137836
1727869799510	11953.125	0.7622512978888634	5.658659965244755E-4	0.0013447308361938537
1727869799512	12304.6875	0.7868095452954824	8.431381181140323E-5	0.0013690324491692038
1727869799513	12656.25	0.7210076505543255	4.622407770391414E-4	0.0015142029841860379
1727869799515	13007.8125	0.6557382192968964	0.002730819494660397	0.00164696234220647
1727869799517	13007.8125	0.5987109285515327	0.004817504448023828	0.0020837337028185134
1727869799519	13007.8125	0.6487591407691692	0.006637063005320746	0.0024988956522023573
1727869799521	13007.8125	0.758888265193312	0.008340719919471558	0.0029140576015862017
1727869799522	13007.8125	0.8566788693108434	0.009916067891935458	0.003119462384095405
1727869799524	13007.8125	0.9014909943623184	0.010840271120147849	0.0031902032006732558
1727869799526	13007.8125	0.9604011620187088	0.011134272368908394	0.0032754589984666407
1727869799528	13007.8125	0.9418200789614687	0.010773406291160739	0.0032448217848364616
1727869799529	13007.8125	0.8283068441851976	0.009995121593367788	0.0030396063100097347
1727869799531	13007.8125	0.7656585245512316	0.009298751516644874	0.0028699898074889796
1727869799533	13007.8125	0.6480826771734146	0.009040780180673245	0.002389584784842668
1727869799535	13007.8125	0.5875841652434396	0.008728781339465148	0.0019462689190508065
1727869799537	13007.8125	0.4572116948601171	0.007944725101081757	0.0015776265125658797
1727869799538	13007.8125	0.5332057843804707	0.007000843876547709	0.0012089841060809528
1727869799540	13007.8125	0.5240780801843596	0.006222255227448007	0.0010938945806021067
1727869799542	13007.8125	0.6216582466766724	0.005610087595764503	0.0010887245991093258
1727869799544	13007.8125	0.4608959355277668	0.005123120817017905	0.0016906760757437306
1727869799545	13007.8125	0.5080611617476852	0.004756163680624789	0.002173791063581127
1727869799547	13007.8125	0.5492064438026156	0.005048021786217201	0.002860459003168211
1727869799549	13007.8125	0.3467314538992375	0.008834245051034348	0.0035247116285762386
1727869799551	13007.8125	0.441387749754801	0.014568797999362615	0.004188964253984266
1727869799553	13007.8125	0.5132532268243954	0.015920846579722352	0.004507103967032486
1727869799554	13007.8125	0.5257736889005923	0.010954977591674901	0.0045518150819346265
1727869799556	13007.8125	0.5135998269056833	0.004231336558100333	0.004527469305478579
1727869799558	13007.8125	0.4772347699899249	0.0014177879184341525	0.004411306706144782
1727869799560	13007.8125	0.43703940948767706	7.921563207374319E-4	0.004160573786473807
1727869799561	13007.8125	0.6205316450162185	3.883062603807832E-4	0.003692626583674704
1727869799563	13078.125	0.5561822190277881	1.4472924277278976E-4	0.0031143752681485758
