# Supplementary material for: Identification and classification of repeated whistle types from free-ranging rough-toothed dolphins (Steno bredanensis)
Source: Sci Rep. 2026 Mar 20;16:14327. doi: 10.1038/s41598-026-44853-2 (PMC13144356; doi:10.1038/s41598-026-44853-2)
Supplement: Supplementary file 2 — Supplementary Material 2 [file 41598_2026_44853_MOESM2_ESM.zip › Dataset_StenoRepeatedCalls/Contours/1023.csv]

Time [ms]	Peak Frequency [Hz]	Duty Cycle	Energy	WindowRMS
1727869850158	5554.6875	0.9089638709165122	0.0011441381419869754	0.002137795209446325
1727869850160	5554.6875	0.8509551097119272	0.0019801430263120907	0.0020177861154266757
1727869850162	5554.6875	0.8617754145345491	0.003111775642371365	0.002045469288748555
1727869850163	5625.0	0.8389058408782291	0.003747114977723249	0.0021776504623887377
1727869850165	5625.0	0.8297462446376838	0.004434140782638201	0.002281437985039499
1727869850167	5625.0	0.6864313436622783	0.004831808486275923	0.0027258855652671004
1727869850168	5695.3125	0.6631554245067514	0.005367772726676406	0.003291053952989155
1727869850170	5695.3125	0.7129417225707221	0.00706979043560736	0.0038562223407112095
1727869850171	5695.3125	0.7606183257992662	0.010915241804997915	0.004598185905716417
1727869850173	5765.625	0.8394982679834906	0.015651063922382788	0.005340149470721625
1727869850175	5765.625	0.9256077412539309	0.015268015779389963	0.005702981342831767
1727869850177	5765.625	0.9234695914406447	0.010377672246842702	0.005701873607259158
1727869850178	5835.9375	0.852731508778826	0.006974660315737021	0.005556580765220325
1727869850180	5835.9375	0.8064586711379716	0.009304216298719168	0.005448382330062262
1727869850182	5835.9375	0.6979414901893344	0.014957209713946915	0.005104481020997467
1727869850184	5906.25	0.10019743593338114	0.020021151041117857	0.004423978330730536
1727869850186	5906.25	0.06957252316518567	0.025584776271417108	0.0034518999715808848
1727869850187	5976.5625	0.03990269197768478	0.035391506723475234	0.0027568873329020978
1727869850189	5976.5625	0.030704484682906586	0.02884908746536006	0.0020618746942233108
1727869850191	5976.5625	0.022855283667475215	0.016494173300418205	0.0017467084028098218
1727869850193	5976.5625	0.02597979294485394	0.01282118098755485	0.0018014318407067788
1727869850194	5976.5625	0.027147357770326532	0.01817337010296232	0.0018146414427712718
1727869850196	6046.875	0.027547840593817603	0.03205574157483981	0.001523664152408801
1727869850198	6046.875	0.4564501726141646	0.04439884640513906	0.0012326868620463301
1727869850200	6046.875	0.5207539121801127	0.051203114318573426	0.0019102246511277904
1727869850202	6046.875	0.6244104838654706	0.05283913511123714	0.0024967663481409662
1727869850203	6046.875	0.7355599508755198	0.05614700165386306	0.0028822893191611447
1727869850205	6117.1875	0.796960097234036	0.06242047435366698	0.003267812290181323
1727869850207	6117.1875	0.6074943564291202	0.06402590898901273	0.0034745644817601035
1727869850209	6117.1875	0.6593937234967601	0.06404373418809295	0.003597479034332184
1727869850210	6117.1875	0.6562951453099688	0.06612999309638241	0.0035914499509704443
1727869850212	6117.1875	0.6276823712322219	0.06429827248039403	0.0035291949934760643
1727869850214	6187.5	0.5524571518546312	0.04712107392713949	0.0032562966889775995
1727869850216	6187.5	0.48553891379151176	0.036198812328861504	0.002881321662219896
1727869850218	6187.5	0.4476100484689168	0.029986574865639125	0.002606193217015801
1727869850219	6187.5	0.8383192580653491	0.027726576807549738	0.002501537905679617
1727869850221	6187.5	0.8474704686567506	0.027569957624790118	0.0025332621958805064
1727869850223	6257.8125	0.8729010832702108	0.02481656213175017	0.0026053568965565157
1727869850225	6468.75	0.9145634685376783	0.00833194709443394	0.0026722460193325244
1727869850226	6679.6875	0.9377188893360073	0.007085224851706753	0.002694597583458709
1727869850228	6890.625	0.9218709875892325	0.03477647419872958	0.002678673851689082
1727869850230	7101.5625	0.8900350859543565	0.04898294298244916	0.0026236064470319654
1727869850232	7101.5625	0.8144541683360041	0.05693398124571529	0.0027612256466852314
1727869850234	7101.5625	0.6144731894306753	0.06006286771250755	0.003232230503141956
1727869850235	7101.5625	0.6682447366313512	0.06522982470456144	0.0038401887531854684
1727869850237	7101.5625	0.6797913539879932	0.07158353053369286	0.004448147003228981
1727869850239	7101.5625	0.8280469577821643	0.07331870214069164	0.005266144067359718
1727869850241	7101.5625	0.9102059150328029	0.07070651193742115	0.006223780443841037
1727869850242	7101.5625	1.0857287240597233	0.06953781776795033	0.007004563428110653
1727869850244	7101.5625	1.1598544193620846	0.07213828623023999	0.0073125913335340305
1727869850246	7101.5625	1.2219217564515326	0.07562218370661067	0.007569994931184836
1727869850248	7101.5625	0.19019793120342343	0.07208903975447065	0.007659118091608737
1727869850250	7101.5625	0.17609012538738492	0.058918982669610334	0.007283927785531009
1727869850251	7171.875	0.15357518764202804	0.04109308951166933	0.006698883979392333
1727869850254	7171.875	0.1439099786044478	0.028613202751483244	0.00641437048986988
1727869850256	7171.875	0.13504224235415704	0.027158957663874984	0.005996647776425322
1727869850258	7171.875	0.13778668442655637	0.025049814098191563	0.0061520724637966154
1727869850259	7171.875	0.14727943062175672	0.019997430800541047	0.006607565656409364
1727869850261	7171.875	0.15366420072196607	0.014179410733493495	0.0068564328590825195
1727869850263	8156.25	0.9777806128849572	0.019822102450493716	0.006918308250538066
1727869850265	8156.25	0.9801631670143468	0.02730911544361588	0.006934844812607246
1727869850267	8156.25	0.9868954575758445	0.036426622600652936	0.0069543271344799755
1727869850267	8156.25	0.9711544988297156	0.04584676058769538	0.006859321282619345
1727869850269	8156.25	0.9711544988297156	0.05219854581250896	0.006859321282619345
1727869850271	8156.25	0.9589719981358394	0.0528716504136296	0.006795608352748567
1727869850273	8156.25	0.8777912712009865	0.05228968518937182	0.007056516666772737
1727869850274	8156.25	0.9080579377087253	0.05720885572064451	0.007349346006378132
1727869850276	8156.25	0.9329783760664064	0.06642417609464578	0.007565062150386208
1727869850278	8156.25	1.0156126251425053	0.0691519353421271	0.008100569079567065
1727869850280	8156.25	1.1282507302076445	0.06620928749625943	0.008516784931949076
1727869850282	8156.25	1.158037301909572	0.0716430337832273	0.008612699635655382
1727869850283	8156.25	1.0743259435816421	0.09362122179423313	0.008314358990830273
1727869850285	8156.25	0.9947595417021606	0.12389930897137409	0.008001819696054215
1727869850287	8156.25	0.8342983565013341	0.14715910413543676	0.006967997196875733
1727869850289	8156.25	0.7093657487593357	0.1563219024309903	0.005866987096427223
1727869850290	8156.25	0.6498780264369048	0.1590957464468655	0.004765976995978713
1727869850292	8226.5625	0.6370041327814413	0.16627914470961436	0.00427536923971419
1727869850294	8226.5625	0.7929900202292192	0.17893143426749147	0.0037160532836281457
1727869850296	8226.5625	0.8309755583287538	0.19282188884231263	0.0036828336942451214
1727869850298	8226.5625	0.9704663435198537	0.2056218715259827	0.003955052531942888
1727869850299	8226.5625	1.0790634540634063	0.21586529454727266	0.004166763113340512
1727869850301	8226.5625	1.0838826994635349	0.2245786949742448	0.004175154462356823
1727869850303	8226.5625	0.9966290979537344	0.23917226414670475	0.004024756822610371
1727869850305	8226.5625	0.9309218792006794	0.2581937318800669	0.0038281679431856007
1727869850306	8226.5625	0.8296314411806746	0.2738668979754918	0.0039065934101042855
1727869850308	8226.5625	0.7422052633455112	0.2865564515232962	0.004099169812048199
1727869850310	8226.5625	0.7244270412538628	0.2997873756930428	0.00466987225134709
1727869850312	8226.5625	0.7404819409167877	0.3130023306713726	0.005486505043578592
1727869850314	8226.5625	0.8602053379747218	0.3254848937498511	0.006303597846338798
1727869850315	8226.5625	1.0059845753205128	0.3373430147703742	0.006975148654440204
1727869850317	8226.5625	1.07792397080612	0.3459957355652606	0.0072129275648648425
1727869850319	8226.5625	1.1602242833817127	0.3539379027329567	0.00749758577839711
1727869850321	8226.5625	1.1472471520470489	0.3595024478350551	0.0074519053997951805
1727869850322	8226.5625	1.0172325248699805	0.366969607067744	0.006994400826996537
1727869850324	8226.5625	0.1529627086610607	0.36349087813972225	0.0068964571952727345
1727869850326	8226.5625	0.14225076935913342	0.34226380389566224	0.006502913960880718
1727869850328	8226.5625	0.14014555538611828	0.33421458753755173	0.0063944095466071426
1727869850330	8226.5625	0.14726065982270617	0.3614601840001185	0.006795499292543255
1727869850331	8226.5625	0.15701432647580513	0.3791585106479103	0.007257129179728863
1727869850333	8226.5625	0.16074496494176962	0.35337425333282185	0.007383790368685893
1727869850335	8226.5625	0.16022430657950454	0.3012778291825662	0.007376287354190441
1727869850337	8226.5625	0.1611971352685683	0.2312910932725433	0.007385961015623473
1727869850338	8226.5625	0.8590031343032675	0.1644912770076194	0.007245916853886905
1727869850340	8226.5625	0.8830397581873743	0.1173148570536395	0.007418103042261865
1727869850342	8226.5625	0.9004498785140738	0.08536851387236351	0.007862548757540552
1727869850344	8226.5625	0.8958936571241258	0.060137255440162865	0.008346004825733099
1727869850346	8226.5625	0.36143107382134554	0.041997177945271205	0.008993828043463476
1727869850347	8578.125	0.4003145164555633	0.008026105382842019	0.009871973632311048
1727869850349	8929.6875	0.4241181221770056	0.04293991609027944	0.010261401954208977
1727869850351	8929.6875	0.47405943306731674	0.04382479038930735	0.010820809958283674
1727869850354	8929.6875	0.48126910886522756	0.031419897798715596	0.010892217579448813
1727869850355	8929.6875	0.40717324579009784	0.025697614653054555	0.01000220270011109
1727869850357	8929.6875	0.36971123815454543	0.024742453413003695	0.009454197786538861
1727869850359	8929.6875	0.3039220131303558	0.02465501448781783	0.008046165473107846
1727869850361	8929.6875	0.6239581590360999	0.024686478454942613	0.006686209044258529
1727869850363	8929.6875	0.6453103648762285	0.024701067592075753	0.005326252615409214
1727869850364	8929.6875	0.7866838776423829	0.02437118214236469	0.004701506485774641
1727869850366	8929.6875	0.8230655244822901	0.02411864792254556	0.004698728726250656
1727869850367	8929.6875	0.8859190458357616	0.024364556687529192	0.005086254353317187
1727869850369	8929.6875	0.9480065068121525	0.02449981661027989	0.005341192895327564
1727869850370	8929.6875	1.0845734285076856	0.023785169875605	0.005711764755211292
1727869850372	8929.6875	1.1151080510050144	0.02262755202618714	0.0057851572905079475
1727869850374	8929.6875	1.0853693265894768	0.021668947642512457	0.005717045009329525
1727869850376	8929.6875	0.9781172431802592	0.02119194978841302	0.005440013955229362
1727869850378	8929.6875	0.916763431273676	0.020745102828718574	0.005143180641486153
1727869850379	8929.6875	0.808517401586802	0.019839758678819132	0.00519999071570687
1727869850381	8929.6875	0.7700183772589994	0.01878139051356101	0.005457171372370285
1727869850383	8929.6875	0.7419885917554544	0.01840596966859775	0.006245495981064012
1727869850385	8929.6875	0.7998068224686327	0.018514457463795847	0.007275700427546265
1727869850386	8929.6875	0.9333479377488226	0.01805218459320668	0.008447547291010868
1727869850388	8929.6875	1.0158249143885352	0.016411376696520836	0.008938990290239621
1727869850390	8929.6875	1.1774384517831002	0.013961834308208148	0.009675358627431435
1727869850392	8929.6875	1.2462436441898448	0.011465180101629443	0.009988660993258703
1727869850394	8929.6875	1.2021157386766312	0.009124224576540375	0.009790488172175222
1727869850395	8929.6875	1.049805822087903	0.0072164276242171616	0.009112210449707423
1727869850397	8929.6875	0.9658425352950631	0.005970868964120919	0.008659927863324843
1727869850399	8929.6875	0.8223512031835749	0.005267026649938822	0.007651878159165507
1727869850401	8859.375	0.7212465991320833	0.004677242088508457	0.006572462340742966
1727869850402	9421.875	0.8105098022550853	1.4423897312715637E-4	0.005998146459087256
1727869850404	10054.6875	0.7908395391691033	0.004503513321932733	0.0060163119649633634
1727869850406	10054.6875	0.8337218579101114	0.004858489386966602	0.006447183283066843
1727869850408	10054.6875	0.9353754926414636	0.004833655482576255	0.007160096423260486
1727869850410	10054.6875	1.0768306253810487	0.004763016218525948	0.007756507847683559
1727869850411	10054.6875	1.126140433114789	0.005378780882193893	0.007888555479895644
1727869850413	10054.6875	1.0936828061539643	0.006903592593292636	0.007826446519991684
1727869850415	10054.6875	1.052502513703426	0.008153619533005368	0.007686124574786642
1727869850417	10054.6875	0.9870010585149096	0.008062908945794619	0.007853912312419067
1727869850418	10054.6875	0.760397255147918	0.006893657065867427	0.0084828522712117
1727869850420	10054.6875	0.7935106983593606	0.00559503005207867	0.00898154533864144
1727869850422	10054.6875	0.8574567917740741	0.005313391991971631	0.010100268785901888
1727869850424	10054.6875	0.9484635846138046	0.006449278487362055	0.011248735675116587
1727869850426	10054.6875	1.0770935817672866	0.007645824205829327	0.012285695778328228
1727869850427	10054.6875	1.207443773422353	0.007910968075211675	0.012934620819884442
1727869850429	10054.6875	1.22894909092454	0.00816570591391569	0.0130360933161941
1727869850431	10054.6875	1.1766787008703214	0.00897240801109902	0.012775898460257474
1727869850433	10054.6875	1.0244710713620726	0.00977795528600494	0.011866786705401845
1727869850434	10054.6875	0.8745897451563016	0.01047049399459807	0.010532143308944688
1727869850436	10054.6875	0.8148100999938673	0.011261308761159305	0.009843001599515977
1727869850438	10054.6875	0.7561042669006001	0.011764788891204012	0.008649156651255839
1727869850440	10054.6875	0.8576662146681372	0.011626574419859325	0.008124783324555691
1727869850442	10054.6875	0.848066033064156	0.01126748660662207	0.008358470439716539
1727869850443	10054.6875	0.9166454585536173	0.011177763513955444	0.008994670824581292
1727869850445	10054.6875	0.9635547542777321	0.011049779294388697	0.009289266245485315
1727869850447	9984.375	1.062142938367506	0.010994860161106417	0.009694488288202904
1727869850449	9984.375	1.0510991930721758	0.011681067004605314	0.009667358008405078
1727869850450	9984.375	0.11697467074860167	0.014669256797038488	0.00985870384345241
1727869850452	9984.375	0.11208444854449695	0.018388369071933135	0.009578110145846164
1727869850455	9984.375	0.10462648199922255	0.018472098776904238	0.009008910741370349
1727869850457	9984.375	0.10291012360998979	0.016167253466862923	0.00885329152921535
1727869850459	9984.375	0.10860620690091058	0.013088349013376542	0.009419947508058933
1727869850460	9984.375	0.12254573809588329	0.011782342246523131	0.010582964635304594
1727869850462	9984.375	0.13211782259802748	0.012028169020355257	0.011201788472398753
1727869850464	9984.375	1.114141266300993	0.01171879274980758	0.0117622297697177
1727869850466	9984.375	1.2207855968355383	0.011061567780124414	0.012398712213803084
1727869850467	9984.375	1.2290987578577965	0.010985834267198409	0.01244510960753323
1727869850468	9984.375	1.1985174514962442	0.01087051694088656	0.012258464159938151
1727869850470	9984.375	1.1397195312212098	0.01058101974260108	0.01190010303004255
1727869850472	9984.375	0.9744444733145852	0.01110032212144294	0.010874006154799007
1727869850474	9984.375	0.8159126125791537	0.012102367784928549	0.009517663287254282
1727869850475	9984.375	0.7555009975367147	0.012160288863472249	0.008193285340648249
1727869850477	9984.375	0.7840114515841107	0.011227999901963066	0.007802438205443438
1727869850479	9984.375	0.8549647164847914	0.010446684433484388	0.007398604440086685
1727869850481	9984.375	0.883005658157544	0.010433784781248708	0.00769253356785634
1727869850482	9984.375	0.94140926639121	0.010644324919384128	0.008158096710946241
1727869850484	9984.375	0.9791891765835009	0.010807909361526301	0.008349599732810303
1727869850486	9984.375	1.0289148143686349	0.010386625728701854	0.008491163619197786
1727869850488	9984.375	1.0075662471217235	0.00913481011340751	0.008444150381647496
1727869850490	9984.375	0.9871549435518628	0.00824792612716327	0.008326439031759428
1727869850491	9984.375	0.9759896194988507	0.008582268769136692	0.008234528234967542
1727869850493	9984.375	0.9721129332504269	0.009385699852174929	0.008195947249411513
1727869850495	9984.375	0.957858224243342	0.009683908592099777	0.008227352155266895
1727869850497	9984.375	0.9741588171635996	0.009917519562080068	0.008488161497826554
1727869850498	9984.375	1.0354223991090148	0.010624524944445764	0.008961994692857966
1727869850500	9984.375	1.0852457397944328	0.011053217260381274	0.009239472057122429
1727869850502	9984.375	1.192945137796995	0.01076077070379908	0.009636248794933407
1727869850504	9984.375	1.1769344869797733	0.010304695400649655	0.009561186626465528
1727869850506	9984.375	1.048046473122428	0.010653552580123371	0.008971777831141958
1727869850507	9984.375	0.8711663154408339	0.011649046010443235	0.008021474549818833
1727869850509	9984.375	0.7881397360164804	0.012502526556450535	0.007099165673747621
1727869850511	9984.375	0.7025115815483469	0.012784247766265126	0.006106495649401502
1727869850513	9984.375	0.6595371444357729	0.01217209594502602	0.005113825625055383
1727869850514	9984.375	0.8061548125539524	0.010875336565004818	0.004482362878106409
1727869850516	9984.375	0.8823600510441016	0.010037868260322727	0.004313836455264628
1727869850518	9984.375	0.8848143094382898	0.010235701450030006	0.004162870102612431
1727869850520	9984.375	0.8873446746662412	0.010504199700679596	0.004169636677654914
1727869850522	9984.375	0.8788537761769012	0.009709041900631517	0.004160761285011901
1727869850523	9984.375	0.8592993531731435	0.007958008855187099	0.004106427478198742
1727869850525	9984.375	0.8534902544347917	0.005854113170036066	0.0040800519823500775
1727869850527	9984.375	0.78969012254244	0.004050739477455889	0.0043031781442815
1727869850529	9984.375	0.729980896757144	0.003118401361429656	0.004763961827179452
1727869850530	10195.3125	0.7320746212808418	3.635029558688346E-4	0.005517543479691454
1727869850532	10476.5625	0.760679579719517	8.33851798040691E-5	0.0060216198236470965
1727869850534	10757.8125	0.9176341591478353	0.0010518417502595155	0.00706309168425024
1727869850536	11039.0625	1.1079762263379633	0.0013417275781094358	0.007919663042354804
1727869850538	11039.0625	1.2429552467416494	0.0014740997546857473	0.00849503062747352
1727869850539	11039.0625	1.2787141977075562	0.001617793642532259	0.00865057202858273
1727869850541	11039.0625	1.2564018174746554	0.0015844139615340657	0.008554601415613941
1727869850543	11039.0625	1.1505812114488492	0.0014214102804584398	0.00809360888757003
1727869850545	11039.0625	0.9835056172697728	0.001352353456703594	0.007388091170397229
1727869850546	11039.0625	0.803826007850074	0.0014241419370478552	0.006385190376318535
1727869850548	11039.0625	0.735563659210982	0.0015213626110329125	0.005620287648899204
1727869850550	11039.0625	0.6904517841128587	0.0016417457996859403	0.004855384921479873
1727869850552	11039.0625	0.7122965842985025	0.0017603518916757335	0.004328244370979568
1727869850555	11039.0625	0.7198807665343576	0.001781293273806788	0.004540061939665637
1727869850556	11039.0625	0.8604275950173498	0.0016089169852519973	0.0052701760648374675
1727869850558	11039.0625	0.9351417212237042	0.001383481836924828	0.006000290190009298
1727869850560	11039.0625	1.0639906291510788	0.0012958130358271063	0.006384020549267934
1727869850562	11039.0625	1.0712100119788277	0.001394727354005218	0.006404184792680128
1727869850563	11039.0625	1.0266957792845912	0.0014823090843888893	0.006290576867013143
1727869850565	11039.0625	1.0274780776438137	0.0014310863611750205	0.006294951273457931
1727869850567	11039.0625	0.8885362194465722	0.0013873516953823012	0.006636618591447757
1727869850568	11039.0625	0.6974144582720158	0.0014813767850809934	0.007346740182569388
1727869850570	11039.0625	0.728767982323097	0.0015793216526610717	0.0077627766179657574
1727869850571	11039.0625	0.8065688510317583	0.0015353278634421554	0.008690018679980914
1727869850573	11039.0625	0.8528004677084146	0.0013994150447141822	0.00916559547697924
1727869850575	11109.375	0.9586467670547943	0.0014523419992598739	0.010004050158906706
1727869850577	11109.375	0.19044964648019816	0.0038377680841656884	0.010947471564089333
1727869850578	11109.375	0.20021599846292062	0.021041676353113915	0.011348491874685583
1727869850580	11109.375	0.19809053780260807	0.058679413935959955	0.011283402349631239
1727869850582	11109.375	0.1810729462218188	0.08667790763685958	0.010698326578917613
1727869850584	11109.375	0.1519285117882936	0.06423538151660843	0.009667479604657973
1727869850586	11109.375	0.12431611083065734	0.019676188862104094	0.008390236573495798
1727869850587	11109.375	0.10267749763417792	0.002280503550079169	0.007115593350373112
1727869850589	11109.375	0.09537503879884761	0.00196959762525432	0.006282621419767055
1727869850591	11109.375	0.11271496193509387	0.0024272590483321037	0.005449649489160998
1727869850593	11109.375	0.900120309593948	0.002402474582973183	0.004991341052656103
1727869850594	11109.375	0.9556827200225448	0.0021175680230834278	0.005318085515879333
1727869850596	11109.375	1.0015722314502118	0.0019297213926137606	0.005525718566631413
1727869850598	11109.375	1.1043848714951483	0.0019127337631766475	0.005800228121217173
1727869850600	11109.375	1.1091720304355406	0.0020219729181987925	0.005807614790366968
1727869850602	11109.375	1.020693981451741	0.0020939422634367807	0.0056132433402550225
1727869850603	11109.375	0.9474795759037822	0.002084747846145347	0.005297555652024169
1727869850605	11109.375	0.9217364606658224	0.002242482662910506	0.005148439348973171
1727869850607	11109.375	0.9025721386607295	0.0025011819757336114	0.005070088935888732
1727869850609	11109.375	0.8352125399977932	0.0023268319072884446	0.005193013630613121
1727869850610	11109.375	0.823601232061695	0.0017108507483117837	0.005676444036386797
1727869850612	11109.375	0.8747915702921191	0.0012246031857170282	0.006028893471291478
1727869850614	11109.375	1.0106095737527554	0.0011413938816870765	0.00673349472095101
1727869850616	11109.375	1.16634185679311	0.0013156403716084492	0.007298787459125364
1727869850618	11109.375	1.244015446707087	0.001416656840855844	0.00760041079506881
1727869850619	11039.0625	1.2344643933174837	0.0011393654100754417	0.007560079940115928
1727869850621	11179.6875	1.197514233809708	6.714344900903258E-4	0.007398303014803659
1727869850623	11320.3125	0.481199850144558	3.6810396858861003E-4	0.0069150640427638205
1727869850625	11460.9375	0.40310597406107057	9.015041822882643E-4	0.006112649312174063
1727869850626	11601.5625	0.31555005657529744	0.0020209742849855005	0.005138674258089315
1727869850628	11742.1875	0.27696850505674	0.0021410564249136235	0.0044161344297154095
1727869850630	11882.8125	0.2116339079920669	0.00250169303661845	0.0036275643830189904
1727869850632	12023.4375	0.16509198406343803	0.0029107421800477	0.0029113906407617716
1727869850634	12023.4375	0.13403568082431033	0.003968840862886145	0.0021952168985045527
1727869850635	12023.4375	0.11621740220136954	0.005365465795928056	0.0018536548822527497
1727869850637	12023.4375	0.7019659272041429	0.006814658097854938	0.001654262255624973
1727869850639	12023.4375	0.8817062349704032	0.008131965490166489	0.001621962837763798
1727869850641	12023.4375	0.9204092530290418	0.009225417530209565	0.001653580514602291
1727869850642	12023.4375	0.8880945678228134	0.01013468912594076	0.001778030495253836
1727869850644	12023.4375	0.7716990835249194	0.010613555476413043	0.0019147252252214475
1727869850646	12023.4375	0.6137493507131626	0.010395110372598153	0.0024334119973179846
1727869850648	12023.4375	0.7000329359522406	0.009727821113427244	0.0029742542185987285
1727869850650	12023.4375	0.758078689449918	0.008917486445399286	0.003515096439879473
1727869850651	12023.4375	0.8828283567387064	0.007831511742386396	0.004072679315967193
1727869850654	12023.4375	0.9576975578378235	0.006601043584209072	0.004299148586621926
1727869850656	12023.4375	1.1789887552395153	0.005829717094606916	0.0048876433252205646
1727869850658	12023.4375	1.2786802486572857	0.005447541283044905	0.0051963518944849576
1727869850659	12023.4375	1.3135163519886535	0.005458393358445076	0.00531519604569674
1727869850661	12023.4375	1.3039140927370585	0.005590378467708953	0.005280026357728828
1727869850663	12023.4375	1.2625854374073988	0.006091110758459871	0.0051333710206931645
1727869850665	12023.4375	1.1908534787735847	0.006485272444295818	0.0047439990873101535
1727869850667	12023.4375	1.0367512253095519	0.006251359358917749	0.004306817577342136
1727869850667	12023.4375	0.8562982907085298	0.005533750156606269	0.0038136424454013242
1727869850669	12023.4375	0.8562982907085298	0.004608091100210903	0.0038136424454013242
1727869850671	12023.4375	0.7336514246470246	0.0037101247857403465	0.0033530083989087058
1727869850673	12023.4375	0.7012824292452831	0.0031390602221147324	0.002825191799974128
1727869850674	12023.4375	0.6411436797801727	0.00288644805828077	0.002297375201039551
1727869850676	12023.4375	0.6149294585896332	0.00257700940804793	0.001924148528016968
1727869850678	12023.4375	0.7424630774681397	0.002144728190186401	0.0015509218549943848
1727869850680	12023.4375	0.6945411850335199	0.0018901198818245992	0.0014261103319796581
1727869850682	12023.4375	0.6205656743399502	0.001878540334949896	0.0016582517287118562
1727869850683	12023.4375	0.6528439447984967	0.0017751767608968796	0.0027642985197547723
1727869850685	12023.4375	0.021561971724228423	0.0015474503686856438	0.0036522520581431673
1727869850687	12023.4375	0.026220337932477515	0.001767692222681029	0.004263629467478523
1727869850689	12023.4375	0.030940362646587567	0.0025764855048068854	0.004875006876813878
1727869850690	12164.0625	0.03617192747426537	0.0016528222970849645	0.005176288260899017
1727869850692	12304.6875	0.03913822255446137	8.363982307489123E-4	0.00532285477012262
1727869850694	12445.3125	0.04453524677743817	6.604778147683839E-4	0.005563735900613433
1727869850696	12585.9375	0.0472401346738958	8.298958776268462E-4	0.005693669669775484
1727869850698	12796.875	0.046960688683903025	9.682072956249358E-4	0.004926320315045591
1727869850699	12796.875	1.0220041755158953	0.0010011862297727644	0.004158970960315697
1727869850701	12867.1875	0.9384735373838354	8.826996117213692E-4	0.003942985404298123
1727869850703	12867.1875	0.7680701188925655	7.407820405504061E-4	0.0034494911529655004
1727869850705	12937.5	0.7720266355301456	7.90178793005793E-4	0.0029679329565888723
1727869850706	12937.5	0.6705624603602366	0.0012474764582791	0.0024999136104077785
1727869850708	13007.8125	0.6195008306263746	0.001965345754010878	0.0022891467077451417
1727869850710	13007.8125	0.7694935974671863	0.0025074926379711035	0.001915330279768855
1727869850712	13078.125	0.8688219321327613	0.0026679285999195177	0.0017390619864502477
1727869850714	13078.125	0.708272407853914	0.0029246345758643186	0.0016908552844055993
1727869850715	13078.125	0.7660104043828616	0.00405400329247323	0.0017485130304281148
1727869850717	13078.125	0.7619729260550033	0.0053058851367095055	0.0017458320558980745
1727869850719	13078.125	0.020267342036259395	0.008552917419144834	0.0027216983832266555
1727869850721	13078.125	0.020271938249339344	0.014968938845714845	0.0032746683772488885
1727869850722	13078.125	0.022300655633794225	0.017428393329537488	0.0038276383712711214
1727869850724	13078.125	0.024083645848585952	0.011743354788721952	0.003971823975340024
1727869850726	13078.125	0.03016137161130402	0.004586929306689826	0.004464245228595126
1727869850728	13078.125	0.038569122060384674	0.0018522580751128446	0.005133137479230888
1727869850730	13148.4375	0.049487596461915515	0.001588245879405195	0.0059506708939464055
