# Supplementary material for: Identification and classification of repeated whistle types from free-ranging rough-toothed dolphins (Steno bredanensis)
Source: Sci Rep. 2026 Mar 20;16:14327. doi: 10.1038/s41598-026-44853-2 (PMC13144356; doi:10.1038/s41598-026-44853-2)
Supplement: Supplementary file 2 — Supplementary Material 2 [file 41598_2026_44853_MOESM2_ESM.zip › Dataset_StenoRepeatedCalls/Contours/1032.csv]

Time [ms]	Peak Frequency [Hz]	Duty Cycle	Energy	WindowRMS
1727793721326	5695.3125	0.9265477827576427	0.03676607364232688	0.0035854134726298384
1727793721328	5695.3125	1.056765510351153	0.045983841898291	0.004567338513419123
1727793721331	5765.625	1.1542554171580188	0.05215110317104962	0.005284531348980332
1727793721332	5835.9375	0.1254978225042174	0.05904820680387523	0.006001724184541541
1727793721334	5906.25	0.12158483622403887	0.06648272747344214	0.005913059128084585
1727793721336	5906.25	0.1066634803138644	0.06221010654392809	0.005574361658371932
1727793721338	5976.5625	0.08975170559791505	0.05477019088889692	0.005079660819569031
1727793721340	6046.875	0.0725843009910246	0.0486787630947449	0.004381469425954974
1727793721341	6117.1875	0.054374869562600577	0.037052291304791644	0.0036832780323409167
1727793721343	6117.1875	0.04571992336121556	0.027566836498784865	0.0031842330562587944
1727793721344	6187.5	0.030127517783779673	0.020991034843884104	0.002199023747527763
1727793721346	6257.8125	0.46374130616465525	0.018139386332957697	0.0015599290779468862
1727793721347	6328.125	0.7458984155646339	0.017887623323739943	9.208344083660093E-4
1727793721349	6398.4375	0.6590379512880987	0.02452290527310714	9.49612550890024E-4
1727793721351	6468.75	0.6470231908909522	0.04175340618659595	0.001115250962341707
1727793721353	6609.375	0.6463274114351459	0.06268198433832711	0.001282802651461011
1727793721355	6750.0	0.5427310689621286	0.15456739423414098	0.001427138006605404
1727793721356	6890.625	0.6423450503890155	0.25601098246534243	0.0016650009225192511
1727793721358	7031.25	0.7050050310653193	0.29311034693267474	0.001778399261530593
1727793721360	7031.25	0.8629571587474246	0.2722982238789511	0.002059907162421753
1727793721362	7031.25	0.9601256304980617	0.20193173263753983	0.002225449796284889
1727793721363	7031.25	1.0193771200153166	0.15155585723726886	0.002344839925615529
1727793721365	7101.5625	1.05589868842559	0.1461416759953695	0.002444867989764746
1727793721367	7101.5625	1.076614485692832	0.15215075072730447	0.0024882621685776317
1727793721369	7101.5625	1.1048436145631753	0.15646449843222887	0.002537057751331878
1727793721371	7101.5625	1.0738814703105681	0.1544260034246462	0.00247674985281639
1727793721372	7171.875	0.9904703657928156	0.15048133905618163	0.0023438120854090715
1727793721374	7171.875	0.9215576946174676	0.1572134021174906	0.00222410872059936
1727793721376	7171.875	0.807115546299656	0.1651154687080872	0.0020319526897535065
1727793721378	7171.875	0.6763802954748562	0.16043749736620705	0.0017519277324355587
1727793721379	7242.1875	0.5989115089280155	0.14758066523679045	0.0014719027751176107
1727793721381	7242.1875	0.5271014184997509	0.13947012093526923	0.0012385473093155194
1727793721383	7242.1875	0.4035755247124297	0.13669882254820462	9.737719374653671E-4
1727793721385	7312.5	0.28937654517336975	0.13587231734047686	7.784296821769813E-4
1727793721387	7312.5	0.40058000032756813	0.13882864625495694	5.830874268885955E-4
1727793721388	7312.5	0.4183424677072415	0.14116713796511474	7.620648783706874E-4
1727793721390	7312.5	0.42670035241200654	0.1381311626889134	9.802502861410247E-4
1727793721392	7312.5	0.5450066053369783	0.1305164184001185	0.0012487165645049879
1727793721394	7382.8125	0.6503601035048453	0.1239135915768843	0.0014842094586438835
1727793721395	7382.8125	0.7892031370331152	0.12171414153248443	0.0017197023527827794
1727793721397	7382.8125	0.8474767873688391	0.12237231439507147	0.0017884106112393673
1727793721399	7382.8125	0.9762765568344083	0.11985417098150118	0.0019547790851766793
1727793721401	7382.8125	1.0700071597035041	0.11730567785551337	0.002079046756524625
1727793721403	7453.125	1.1001526200102683	0.11197778321424087	0.002119687861632368
1727793721404	7453.125	1.1055071995631978	0.10272369592970174	0.0021282520166080415
1727793721406	7453.125	1.1043242566041747	0.08860460423711773	0.002125138464628524
1727793721408	7453.125	1.090497141884466	0.0689726475037191	0.0020952260000436204
1727793721410	7523.4375	0.1380011076525543	0.04708503546164728	0.002278446948479008
1727793721411	7593.75	0.15959761947394568	0.03404608178183961	0.0027087210198672223
1727793721413	7664.0625	0.1701867492560385	0.030663645994377466	0.0029132284522088475
1727793721415	7734.375	0.1971517737211579	0.03563350186269411	0.003409498352909993
1727793721417	7804.6875	0.22887394660719795	0.04002352594209716	0.0039042273130744484
1727793721419	7804.6875	0.25071679393593005	0.04284543497212729	0.004187692081772164
1727793721420	7804.6875	0.2630825538015588	0.0449154961655755	0.004312291808077862
1727793721422	7804.6875	0.2655157645681406	0.04565235665073544	0.004335820785923133
1727793721424	7804.6875	1.08895653149644	0.044833227276747864	0.004242540033874684
1727793721426	7804.6875	0.959813484104629	0.04494612143596016	0.003951897921693369
1727793721427	7804.6875	0.7956309624189396	0.045920908489358904	0.00353468884253303
1727793721429	7804.6875	0.7089362581264053	0.046769072900464705	0.0030497391833364594
1727793721432	7804.6875	0.5941025417731721	0.048592876725899514	0.0024257968397840713
1727793721434	7804.6875	0.6909306531138911	0.05092756025904427	0.001801854496231683
1727793721436	7804.6875	0.6421123917254519	0.050112109695796686	0.0015690732261483351
1727793721437	7804.6875	0.6768048684302116	0.0458388582493116	0.0014106038405950689
1727793721439	7804.6875	0.6571675746445885	0.04220977249017473	0.001385343663556595
1727793721441	7804.6875	0.6410850668853184	0.04162493259854808	0.0013762361351430863
1727793721443	7804.6875	0.69697398059773	0.04338265878383227	0.0014417317162445258
1727793721444	7804.6875	0.7764868266427543	0.046746181951308106	0.001597672055736514
1727793721445	7804.6875	0.6836872137339349	0.04941839950021091	0.0017112378872746815
1727793721447	7804.6875	0.6506131618399883	0.048972566791605096	0.0018665886637651992
1727793721449	7804.6875	0.71063592368517	0.04651034445092416	0.0022573630461637717
1727793721451	7804.6875	0.7611408620530321	0.04460727678471302	0.0026481374285623445
1727793721452	7804.6875	0.883717245000647	0.044282852645126686	0.0030975508792196846
1727793721454	7804.6875	0.9630031057426559	0.045494367533901944	0.0033230140429150053
1727793721456	7804.6875	1.1004522148354638	0.04745426678107236	0.00376547549633871
1727793721458	7804.6875	1.223442449864631	0.0489011721165886	0.00408165443660582
1727793721459	7804.6875	0.24956987402875314	0.04864990247867822	0.004380122679159918
1727793721461	7804.6875	0.25043228803110107	0.04551558943582772	0.004392374967924742
1727793721463	7804.6875	0.24454988433943756	0.04216848250990705	0.004312600381079437
1727793721465	7804.6875	0.22851216845844965	0.043166403828512	0.004107889987477927
1727793721467	7804.6875	0.2008206745417425	0.04829063365424327	0.0037878790453209008
1727793721468	7804.6875	0.16864927555295853	0.05177489218341927	0.0033732069925116494
1727793721470	7804.6875	0.1517332228562061	0.051753636858929225	0.0031352213217270414
1727793721472	7804.6875	0.12114549828291135	0.05271517156859787	0.0025123637374150644
1727793721474	7804.6875	0.5410108789844196	0.053418137839501875	0.0019582554434173665
1727793721475	7804.6875	0.4870496705892951	0.04924281671928987	0.0015614371223036886
1727793721477	7804.6875	0.4026432957039439	0.04304441217142072	0.0011653544599617407
1727793721479	7804.6875	0.2816318216063941	0.04392603765825733	7.69271797619793E-4
1727793721481	7804.6875	0.5035036377006072	0.05118190077408812	6.600180759188612E-4
1727793721483	7804.6875	0.450529728502494	0.0556938452340799	6.103534251423071E-4
1727793721484	7804.6875	0.46161559780619715	0.05513833276807809	6.304524807046014E-4
1727793721486	7804.6875	0.4865472214880178	0.054800003084972924	6.726768003750551E-4
1727793721488	7804.6875	0.5323136610313652	0.05639257953387004	7.299143427242971E-4
1727793721490	7804.6875	0.5541664422509979	0.05883081310985498	6.678483595427777E-4
1727793721491	7804.6875	0.5713888684158805	0.061659599665179664	6.764220395422678E-4
1727793721493	7804.6875	0.5859315943245041	0.06402105956474598	6.900062702229632E-4
1727793721495	7804.6875	0.6433094501066936	0.06408713625188216	8.026794081003064E-4
1727793721497	7804.6875	0.5880199888217374	0.0619428086900779	0.0011117670625627799
1727793721499	7804.6875	0.5812427108364483	0.05944663154985875	0.00151024817724999
1727793721500	7804.6875	0.6015691071981608	0.05749618041006721	0.0018308564583500555
1727793721502	7804.6875	0.639079113628507	0.05614929358403188	0.002151464739450121
1727793721504	7804.6875	0.6603283413839501	0.05558621998371622	0.002776297906656326
1727793721506	7804.6875	0.847758749291164	0.05553684180854988	0.0034023291046923728
1727793721507	7804.6875	0.9099603349531655	0.05597535529853779	0.0040283603027284195
1727793721509	7804.6875	0.9859890166559125	0.057485311533822955	0.004311350688826434
1727793721511	7734.375	1.1127852624006171	0.05921033098402826	0.0047325878238934
1727793721513	7734.375	1.2115844277508308	0.060517128286197285	0.005057657831446456
1727793721515	7734.375	1.2398820847424945	0.062465293383637925	0.005150140603516592
1727793721516	7734.375	1.1918423395642355	0.06388799034621728	0.005022063687212713
1727793721518	7734.375	1.1361795373131007	0.06532744752479301	0.004868477915600872
1727793721520	7734.375	0.9907710816747878	0.06642399313393191	0.004476067457790427
1727793721522	7734.375	0.8160636506216996	0.06687346848848658	0.003938004613322995
1727793721523	7734.375	0.6978794895446208	0.06716791020241936	0.0033054328762713377
1727793721525	7734.375	0.6186415799107426	0.0678170770505138	0.0027614017976107953
1727793721527	7734.375	0.5228515130823935	0.06869225159027036	0.0021072457940693673
1727793721529	7734.375	0.4762113566496831	0.07094162516470003	0.0015431661462799488
1727793721532	7734.375	0.6110499906506595	0.07410492487106898	9.790864984905302E-4
1727793721533	7734.375	0.5538438013029504	0.07459268659316458	8.303639589473334E-4
1727793721535	7734.375	0.6001395205414124	0.07118603510635302	8.8377197518974E-4
1727793721537	7734.375	0.5283847679713448	0.06771190966856434	0.0010550461506718893
1727793721539	7734.375	0.45570641887957136	0.06613715724246548	0.0015249160482426424
1727793721540	7734.375	0.5828390895064385	0.06595796456896269	0.0018832653620484727
1727793721542	7734.375	0.6242234279421901	0.06761181611066115	0.002241614675854303
1727793721544	7734.375	0.7171732471732797	0.06969036581041312	0.0027395737861908805
1727793721545	7734.375	0.8808730136364686	0.07018634036010027	0.003237532896527458
1727793721547	7734.375	0.948212652174667	0.06945517868800333	0.003390971554245391
1727793721548	7734.375	1.0588098004532003	0.06762781276353864	0.0036215629288512087
1727793721550	7734.375	1.090849305892758	0.06687896478798487	0.003685218231087861
1727793721552	7734.375	1.1240200955824546	0.0673168670075451	0.003756488177419413
1727793721554	7734.375	1.080554845021735	0.06834881789857576	0.0036389149705940687
1727793721555	7734.375	1.0100607072870422	0.0684213300631319	0.0034496409418578837
1727793721557	7734.375	0.962564994489836	0.06773508318519518	0.0032752024566125508
1727793721559	7734.375	0.8949470171751369	0.06782212298263318	0.002844167290400728
1727793721561	7734.375	0.8606340900157232	0.06756204584576364	0.0024369309616750234
1727793721563	7734.375	0.8677794393240373	0.06583102118930766	0.002063913281682831
1727793721564	7734.375	0.7509532345399862	0.06461730544571663	0.0017580195156443204
1727793721566	7734.375	0.7056507097677038	0.06523655596547756	0.0015258053963930515
1727793721568	7734.375	0.649344113054682	0.06612242179713806	0.0012702684702270174
1727793721570	7734.375	0.6563311544030938	0.06668275993498303	0.0010483620564831924
1727793721571	7734.375	0.6074220366290136	0.06762231689020444	8.264556427393675E-4
1727793721573	7734.375	0.5536938587008993	0.069212747826546	7.600989213332799E-4
1727793721575	7734.375	0.5188699149596727	0.07067393242835672	6.617907118304685E-4
1727793721577	7734.375	0.48379567073215113	0.07110449799739461	6.169710841226301E-4
1727793721579	7734.375	0.5197442830261473	0.07045196258439447	6.609640733503385E-4
1727793721580	7734.375	0.46363476276438786	0.07063010497454973	8.19965947450116E-4
1727793721582	7734.375	0.5013754449467156	0.07380271093489561	9.789678215498935E-4
1727793721584	7734.375	0.6296350511855541	0.07772167892996638	0.0011603443038507944
1727793721586	7734.375	0.7692922465835856	0.0775723850046338	0.0013326268650092564
1727793721587	7734.375	0.8322751821036183	0.07434626262011884	0.0013983761655275123
1727793721589	7734.375	0.855321533904515	0.07328853465857625	0.001425674127422105
1727793721591	7734.375	0.9524308891897663	0.07503712795393218	0.0015568580597484347
1727793721593	7734.375	0.952353723915607	0.07649626500518905	0.001756622788117435
1727793721595	7734.375	0.8172002671022786	0.07660649363941352	0.002032407061193318
1727793721596	7734.375	0.7200037158510221	0.07596848052611842	0.002429161246700248
1727793721598	7734.375	0.7134548691622942	0.07461943227806199	0.0027198384801571255
1727793721600	7734.375	0.8214439953289495	0.07374695262566279	0.0032595667720029813
1727793721602	7734.375	0.9684369289690634	0.07546246530486526	0.00376360394897484
1727793721603	7804.6875	1.0944808034006883	0.07897714660165264	0.004105834835960017
1727793721605	7804.6875	1.1340276007139216	0.08101256913420486	0.004206348173026099
1727793721607	7804.6875	1.1714413318831802	0.08170902208920111	0.004295032850169248
1727793721609	7804.6875	1.1541029070786588	0.08506050626522253	0.004256063552803582
1727793721611	7804.6875	1.0665704213942715	0.09276672491603627	0.004048321918186727
1727793721612	7804.6875	0.902795345832271	0.09729822887461338	0.0036149874089619746
1727793721614	7804.6875	0.8048776499819394	0.09381152346681781	0.0031709285128141843
1727793721616	7804.6875	0.6342565161811338	0.08864494950375641	0.0026263830352743632
1727793721618	7804.6875	0.5262304812685273	0.08784874199735421	0.0020969829055196266
1727793721619	7804.6875	0.4371969490142506	0.08925788026331807	0.0015675827757648897
1727793721621	7804.6875	0.37911109542474974	0.09071485272917565	0.001276492943051434
1727793721623	7804.6875	0.46697019813912505	0.09212198783650916	0.0010314592843824872
1727793721625	7804.6875	0.6869555557760342	0.09286358178027669	7.864256257135403E-4
1727793721627	7804.6875	0.6285008844339622	0.09378936361645257	7.212669181331245E-4
1727793721628	7804.6875	0.6711563974056604	0.09311000428748288	7.509986935374019E-4
1727793721631	7804.6875	0.7240074685534591	0.09101654221727448	7.929227020195671E-4
1727793721633	7804.6875	0.5175423500008105	0.09077956068933316	0.0011957331727251604
1727793721635	7804.6875	0.5378695612949789	0.09366120014890313	0.0016394002981254914
1727793721636	7804.6875	0.5911927719702678	0.09678236035393036	0.0019964226726416055
1727793721638	7804.6875	0.6314793083292494	0.0989323501199006	0.0023534450471577196
1727793721640	7804.6875	0.7788265559177346	0.10113815401317518	0.002812625501578794
1727793721642	7804.6875	0.9615556249078715	0.10308105704691478	0.0032718059559998687
1727793721644	7804.6875	1.1018645088627652	0.10367836491888534	0.0035763487808987754
1727793721644	7804.6875	1.199518359682095	0.10258547098239341	0.003777710900035555
1727793721646	7804.6875	1.199518359682095	0.10174341865706894	0.003777710900035555
1727793721648	7804.6875	1.211303135134139	0.10276352349217782	0.0038040730229782806
1727793721650	7734.375	1.1910132642062206	0.10855397906380937	0.0037535592838970114
1727793721651	7734.375	1.1545481171997838	0.11482588289882245	0.0036448802323737306
1727793721653	7734.375	1.1144386147553067	0.11840816019995826	0.003526797996927053
1727793721655	7734.375	1.0608118823450854	0.12045761809900059	0.0032779057056075713
1727793721657	7734.375	1.0296411007182678	0.12439514326272094	0.0029420604194692443
1727793721659	7734.375	0.9373310976808177	0.12929517779641542	0.002604020469171892
1727793721660	7734.375	0.8152453113954097	0.13226110541096955	0.002293056349387994
1727793721662	7734.375	0.763440863286773	0.13485649562049723	0.0021841108450152517
1727793721664	7734.375	0.6572192779179464	0.14042571281347077	0.0018709431953216288
1727793721666	7734.375	0.6418288128930818	0.14754235974277652	0.0015605325002067557
1727793721667	7734.375	0.5596614794267359	0.1523655834061475	0.0012501218050918824
1727793721669	7734.375	0.5753659288384891	0.15507871919397573	0.0010451461848501342
1727793721671	7734.375	0.6763904836284894	0.15823453643347127	8.401705646083858E-4
1727793721673	7734.375	0.5749529435776487	0.16107836078033028	8.288603985905742E-4
1727793721675	7734.375	0.5412594723319023	0.16374557573136556	0.0011799151808191588
1727793721676	7734.375	0.4948699999155488	0.16652821957973624	0.0014635445745903993
1727793721678	7734.375	0.5632226572096722	0.16858653307786395	0.0017471739683616397
1727793721680	7734.375	0.6226170880596735	0.1697149721274397	0.002212227816462797
1727793721682	7734.375	0.7022544318479608	0.17171054621829418	0.002706213997946712
1727793721683	7734.375	0.8027250264135741	0.17427053683662858	0.0032002001794306273
1727793721685	7734.375	0.8710129199353411	0.1760691815537478	0.00347805866515526
1727793721687	7734.375	1.0383571829648455	0.1778315356051334	0.003936593351972264
1727793721689	7734.375	1.158867386537055	0.18005489013746565	0.004287519616797646
1727793721691	7734.375	1.2239075066266858	0.18199659579736632	0.004487622265529454
1727793721692	7734.375	1.241941134167003	0.18593051570920036	0.004542811314527685
1727793721694	7734.375	1.2321001312724917	0.19996684271116694	0.00451638609462429
1727793721696	7734.375	1.1780772540979298	0.22633260466316424	0.004364012082764863
1727793721698	7734.375	1.0866753986784465	0.24284741888435812	0.004095409671449964
1727793721699	7734.375	0.9840159546154349	0.2333265840228211	0.0036690737333361597
1727793721701	7734.375	0.91388835291013	0.21611943582340945	0.0034328092214262287
1727793721703	7734.375	0.7620751933598721	0.21270864056573993	0.002888770052177994
1727793721705	7734.375	0.64805683984312	0.2163665669423008	0.0023538275317276864
1727793721707	7734.375	0.47988288730522294	0.21720158589043392	0.0018798138310696544
1727793721708	7734.375	0.5147219981565193	0.21660711488339413	0.0014058001304116225
1727793721710	7734.375	0.44997844484688526	0.2180629950675044	0.0011196725859258473
1727793721712	7734.375	0.4640770358359539	0.22319563979930884	9.001069683140393E-4
1727793721714	7734.375	0.44411913750821364	0.23109554652370162	6.805413507022315E-4
1727793721715	7734.375	0.5281971100995363	0.23647888297692043	7.146688278574987E-4
1727793721717	7734.375	0.5514179258607824	0.23706593780290083	7.429223923002757E-4
1727793721719	7734.375	0.6083020929105373	0.23508045707440647	8.009628075632895E-4
1727793721721	7734.375	0.544106756794699	0.23348294433554012	9.049464784533292E-4
1727793721723	7734.375	0.616932833042074	0.230620517424408	0.0011094402089141559
1727793721724	7734.375	0.7267044863346281	0.22701016591707565	0.0013139339393749825
1727793721726	7734.375	0.726143760936549	0.22480570347778245	0.0014303479895950851
1727793721728	7734.375	0.6560349850505125	0.22358443768188044	0.0017691607559220967
1727793721731	7734.375	0.774024801292527	0.222107090638212	0.0021079735222491085
1727793721732	7734.375	0.9652429011213663	0.22081884132979449	0.002524764948282645
1727793721734	7734.375	0.11289705359621706	0.2186890503313662	0.0027081003284464456
1727793721736	7734.375	0.12005332298830788	0.21278244605592872	0.0028143154083278034
1727793721738	7734.375	0.11726993786112669	0.20181701909679653	0.002778037078055858
1727793721740	7664.0625	0.10894025101397227	0.19137911333664986	0.0026798243200226975
1727793721741	7664.0625	0.09440624939869485	0.18576110129085055	0.0024615987554423356
1727793721743	7664.0625	0.08476590525114626	0.18050897733471444	0.002305107959787121
1727793721744	7664.0625	0.06636033068862152	0.17117752239770853	0.0019848422173479752
1727793721746	7664.0625	0.056745152771879255	0.15761195510258438	0.0017031344160804722
1727793721747	7664.0625	0.04093471993010429	0.14033426563171317	0.001346200611062934
1727793721749	7664.0625	0.3815221622637457	0.11989700599095547	0.0010002714983426688
1727793721751	7664.0625	0.1260836619251179	0.09704045923483892	7.518803677146557E-4
1727793721753	7664.0625	0.0997080293091588	0.07168053685715906	5.034892370866425E-4
1727793721755	7593.75	0.10277898056702044	0.05112610031871273	5.16444141112518E-4
1727793721756	7593.75	0.13256336907920596	0.053008982043494586	6.675496247678587E-4
1727793721758	7664.0625	0.15991978675314467	0.07452592945428207	8.929967074551202E-4
1727793721760	7664.0625	0.22544428987323112	0.08774855424327259	0.0011620872431451074
1727793721762	7734.375	0.29953290831367924	0.06895201306072803	0.0014448261709798884
1727793721763	7734.375	0.6223638504995014	0.0699432314471008	0.0017275650988146695
1727793721765	7734.375	0.6996713033536586	0.08081888048564459	0.0018930378728825646
1727793721767	7734.375	0.847457711752825	0.08554681241990374	0.002179594327650404
1727793721769	7734.375	0.9737287360344121	0.08607775724695131	0.002413238891847946
1727793721771	7734.375	1.0773483739038452	0.08979904406471656	0.0026122010840778816
1727793721772	7734.375	0.9889443141141442	0.09140558286126822	0.00272894434717583
1727793721774	7734.375	1.0021265357369864	0.08946581228557468	0.002760929393939197
1727793721776	7734.375	0.18665966102379977	0.0875943814305159	0.0028239603714477032
1727793721778	7734.375	0.180100092995345	0.08524200701512803	0.0027458925590453953
1727793721779	7664.0625	0.1694556755440644	0.0839917585908211	0.0026060702006381986
1727793721781	7664.0625	0.162449185239909	0.08563018520237257	0.002519215277848541
1727793721783	7664.0625	0.14916005730160992	0.08999270806401165	0.002349576182843947
1727793721785	7664.0625	0.13737361724063835	0.09445327207267488	0.002170720915905847
1727793721787	7664.0625	0.12693349270319382	0.10002698557893398	0.0020056583158629434
1727793721788	7664.0625	0.8712743398229986	0.10477184113929101	0.001775694776321897
1727793721790	7664.0625	0.9342062414274721	0.11058751225933207	0.0017313012312958006
1727793721792	7664.0625	0.8622721840653994	0.11975895520111404	0.0017168305180721868
1727793721794	7664.0625	0.9039808710750201	0.12948996495603401	0.0018152941358141167
1727793721795	7664.0625	0.9235187964551173	0.13585127358800606	0.0020328182687221006
1727793721797	7593.75	0.9624769318994703	0.13848075065143164	0.0021396691774864945
1727793721799	7593.75	1.0143311239877275	0.14342079246569506	0.0022950903074236122
1727793721801	7593.75	1.0930412353203094	0.15287319008849806	0.002458547324947344
1727793721803	7593.75	1.138140736315189	0.16038258603406272	0.002542028326926876
1727793721804	7593.75	1.1681878202485807	0.16254769556812293	0.002593914768813849
1727793721806	7593.75	1.1701886944641566	0.16452665444847797	0.0025974396304623906
1727793721808	7593.75	1.1394418141158094	0.17242187994938898	0.0025422528706096595
1727793721810	7593.75	1.0837638372171898	0.18236975825032642	0.002428322758165003
1727793721811	7593.75	1.0073297627681999	0.189067415585654	0.0022634792900664857
1727793721813	7593.75	0.9669419978293539	0.1960717858372364	0.002179348641937421
1727793721815	7593.75	0.9269900958409767	0.20639950860713469	0.001990524890397126
1727793721817	7593.75	0.8470458415680322	0.21523026129950673	0.001823552914766063
1727793721819	7593.75	0.7723300239852667	0.22058305355186136	0.0016702050379754552
1727793721820	7593.75	0.9854483543340904	0.22196311946898192	0.0015991269262358538
1727793721822	7523.4375	0.9809556663827742	0.2235846648018013	0.0015916532207525744
1727793721824	7523.4375	0.8900446973384709	0.22943223199460083	0.0015313328933579317
1727793721826	7523.4375	0.8929728136541063	0.24563162396020813	0.001537642507859165
1727793721827	7523.4375	0.8353858051894897	0.26362960287376475	0.001633037436677911
1727793721829	7523.4375	0.8677693027965537	0.2746198392061289	0.0017068080184002897
1727793721832	7523.4375	0.849072656473342	0.27647877968004947	0.0019049268487268324
1727793721834	7523.4375	0.8394533848497218	0.2737027167443938	0.00219351566260636
1727793721836	7523.4375	0.881271473036103	0.27535258751148495	0.002289253878881071
1727793721837	7523.4375	0.9097338760885341	0.2882665829728992	0.0023448448709617307
1727793721839	7523.4375	0.9194339480905298	0.31247795392043604	0.002364747967267978
1727793721841	7523.4375	0.9357040840817005	0.33953920181284813	0.0024012496186384094
1727793721843	7523.4375	0.9210255276366714	0.3623001893165461	0.0023672875468700957
1727793721844	7523.4375	0.8899203347998306	0.3758511458483195	0.002291399970068477
1727793721845	7453.125	0.8694955560973029	0.38673209097693023	0.002235505206709044
1727793721847	7453.125	0.9635539769454158	0.38009858270077307	0.002208143400069248
1727793721849	7453.125	0.9377189376457112	0.372387171388036	0.0021483996456371393
1727793721851	7453.125	0.910000955171736	0.387728815332598	0.002092242128835035
1727793721852	7453.125	0.86869533706761	0.42094230634794555	0.002016849149758294
1727793721854	7453.125	0.8369996785031717	0.4363704889099426	0.0019549379093341587
1727793721856	7453.125	0.7939567226723461	0.4258654841646266	0.0018651432261341788
1727793721858	7453.125	0.7385174485096779	0.41457296470275923	0.0017574750597907241
1727793721859	7453.125	0.8041521511010181	0.4069765317876906	0.0016680110717315069
1727793721861	7453.125	0.795186341673672	0.3907310918695002	0.00164646243317676
1727793721863	7453.125	0.8349148732311321	0.3773485833740219	0.0015613943734048535
1727793721865	7453.125	0.8036504197322771	0.387243284234411	0.0015049969558476508
1727793721867	7453.125	0.785639700899584	0.4115006287792883	0.001539416092202953
1727793721868	7453.125	0.6626756148866563	0.4314481388309947	0.0017441864394993091
1727793721870	7453.125	0.6842992224641584	0.4432560521837281	0.0017980147101008689
1727793721872	7453.125	0.7373879900754593	0.45582307118028875	0.0019159404242712434
1727793721874	7453.125	0.21666462451627047	0.4598372404313099	0.0021312626056207897
1727793721875	7453.125	0.2261961619109542	0.4695589353272467	0.0022188855674886345
1727793721877	7382.8125	0.232863570498843	0.4954053378875528	0.002280494185842818
1727793721879	7382.8125	0.24671826045045356	0.5141434380556923	0.0023876432621613803
1727793721881	7382.8125	0.2560445849073085	0.5335159602703484	0.0024495943047252193
1727793721883	7382.8125	0.24273712945657477	0.5555506705574883	0.002338672914019634
1727793721884	7382.8125	0.23680365890515603	0.5596194257620111	0.0022987625049865354
1727793721886	7382.8125	0.23129751411839258	0.5409724542085731	0.0022610968942870335
1727793721888	7382.8125	0.20577143892234617	0.5232173298356558	0.0020768694838693216
1727793721890	7382.8125	0.7467487509096107	0.5113721115166893	0.0019132875726505137
1727793721891	7382.8125	0.7603425963722249	0.5111530677452324	0.0018806769443888718
1727793721893	7382.8125	0.7386523626481616	0.5304833807006435	0.0018304964918423536
1727793721895	7382.8125	0.7507411315056683	0.5518355603011207	0.0019014371219898245
1727793721897	7382.8125	0.6203904632891489	0.546749365573276	0.002105223038958265
1727793721899	7382.8125	0.6582550007525774	0.5269136713033138	0.0022179662543072164
1727793721900	7382.8125	0.6290478661621044	0.5203314725425632	0.002426100929506801
1727793721902	7382.8125	0.6530470146192048	0.5436417224473274	0.002490609808482286
1727793721904	7382.8125	0.6836222779625046	0.5859056158479686	0.0025814833720248643
1727793721906	7382.8125	0.6359302371163694	0.6215252129237586	0.002462115224757244
1727793721907	7312.5	0.6433055544815617	0.646899221991607	0.0024948909364984322
1727793721909	7312.5	0.6340171855131114	0.6543120106084164	0.0024688188492009698
1727793721911	7312.5	0.6064835064074475	0.6420779363863911	0.0023648472414381913
1727793721913	7312.5	0.5824801626617434	0.627170252844688	0.0022834700941312593
1727793721915	7312.5	0.6612634066707991	0.6296747133296134	0.0021699825426537587
1727793721916	7312.5	0.7143259340308555	0.6256293710764367	0.0022334772534981758
1727793721918	7312.5	0.7414054379498016	0.599126200594852	0.0023045085016107623
1727793721920	7312.5	0.777602472490872	0.5693840590875355	0.002372720856667017
1727793721922	7312.5	0.8001966724926999	0.5724910466790464	0.0022865895505902317
1727793721923	7312.5	0.7769890551297169	0.5995618373595866	0.0022374107996062293
1727793721925	7312.5	0.7490571082870058	0.6283901116972965	0.0021809722103913673
1727793721927	7312.5	0.7215117722722934	0.6358476279108071	0.0021233348772582345
1727793721929	7312.5	0.6561443812120957	0.6193763784608513	0.0019819056604692856
1727793721932	7312.5	0.5913941254294782	0.5869936393883911	0.0017170009573743994
1727793721933	7312.5	0.7285295268331134	0.5521846140712028	0.0014324916009662726
1727793721935	7312.5	0.6992688098076013	0.5276353130761842	0.0013795761815872554
1727793721937	7312.5	0.6289547578214817	0.5176176522359184	0.0012590000937426737
1727793721939	7312.5	0.6001233135524446	0.5162275361912977	0.001211148734977902
1727793721940	7312.5	0.5850368527359335	0.5176353319739451	0.001179283269872854
1727793721942	7312.5	0.5912076486102658	0.5212401801456595	0.001187326247432331
1727793721944	7312.5	0.627262432531531	0.5281760773418535	0.0012519817937794297
1727793721945	7312.5	0.6175831573975451	0.5366832337917293	0.0012302552081785525
1727793721947	7312.5	0.6200597309925948	0.5348956334056043	0.0012355895128944906
1727793721948	7312.5	0.6401129188777516	0.5155660234029579	0.0013881814023865451
1727793721950	7312.5	0.6852516075973752	0.4978468487855024	0.0015044806297898011
1727793721952	7312.5	0.784890293458886	0.4935115502235448	0.0016673451800263677
1727793721954	7312.5	0.8414102391960894	0.4908097138262696	0.0017638573226354136
1727793721955	7312.5	0.9119090942481629	0.48020614887880625	0.0018809207232600013
1727793721957	7312.5	0.9417900580963167	0.4711267291004768	0.0019338525273776943
1727793721959	7312.5	0.9821038947202503	0.4726443601747971	0.0020032374520763223
1727793721961	7312.5	0.958755247914483	0.48386086998002237	0.002076744674014505
1727793721963	7312.5	0.9279071160082547	0.4984992937991498	0.002019966795071199
1727793721964	7312.5	0.860833133152807	0.5077806053244031	0.0018887129189472949
1727793721966	7312.5	0.8295264911629396	0.5098254822010145	0.0018385928178827813
1727793721968	7242.1875	0.7717471119409504	0.5188994285235747	0.0017390192976807983
1727793721970	7242.1875	0.7281566649196366	0.5173827111545459	0.0016478700199346204
1727793721971	7242.1875	0.6850993691583682	0.5087424060338662	0.001548747123627146
1727793721973	7242.1875	0.38643149155936596	0.5007597924510341	0.0015074993147415824
1727793721975	7242.1875	0.3666321558144229	0.5000771956259902	0.0014159959418423025
1727793721977	7242.1875	0.38007794240289816	0.49722800830282987	0.001465821700307723
1727793721979	7242.1875	0.40001422597420533	0.4852872263050187	0.0015434614834946392
1727793721980	7242.1875	0.4566276274062978	0.46178963588843897	0.0017512181404100802
1727793721982	7242.1875	0.4826892137567993	0.44282577778208954	0.0018412461005980038
1727793721984	7242.1875	0.5324967232120091	0.4368991237977581	0.0020274521033062584
1727793721986	7242.1875	0.5923844226744432	0.43705229830027686	0.0022453322059796813
1727793721987	7242.1875	0.8833134037628907	0.4381072008694263	0.00243232325453382
1727793721989	7242.1875	0.9334562797701627	0.4441354848601742	0.0025571096739599795
1727793721991	7242.1875	1.0033853398928851	0.45233481100662987	0.002718835283614564
1727793721993	7171.875	1.0469657511257746	0.4503029735794664	0.0028107300879463377
1727793721995	7171.875	1.053683457002347	0.4256905945612457	0.002825243664142065
1727793721996	7171.875	1.0347948487141023	0.3898019483934116	0.0027846880560307334
1727793721998	7171.875	1.0304706783767457	0.36922019477291945	0.0027731426197918564
1727793722000	7171.875	1.0202247656322256	0.3653654332565054	0.002744358830241502
1727793722002	7171.875	0.9939579711417291	0.36339780193127763	0.002674898994625671
1727793722003	7171.875	1.0241832373277195	0.3529590668874081	0.0025851043458016655
1727793722005	7171.875	1.093316228134827	0.34038107308019205	0.0025860553636588715
1727793722007	7171.875	0.9352845126816973	0.3281149365010906	0.0026395590837380235
1727793722009	7171.875	0.9777328975073668	0.31225072676589327	0.0027703935224277177
1727793722011	7171.875	0.8735334089846291	0.2910136682976721	0.0030091320705541566
1727793722012	7171.875	0.9155471990383052	0.2678327472215024	0.0031507097768080083
1727793722014	7171.875	0.9296621028801146	0.2474820875704062	0.0031966569523433283
1727793722016	7101.5625	0.9730282586816851	0.2405529742015086	0.003327573935072303
1727793722018	7101.5625	1.0169150642654794	0.2401205738236658	0.003464379080604313
1727793722019	7101.5625	1.0526148726381208	0.23263505503882567	0.00357877621861942
1727793722021	7101.5625	1.066859938925486	0.21309698951319733	0.003622534307378877
1727793722023	7101.5625	1.0160741678976888	0.18475093523366892	0.0036878005332215648
1727793722025	7101.5625	1.0207156795770778	0.15749622906471794	0.0037029504185760983
1727793722027	7101.5625	1.0263375016378407	0.13993085441644273	0.003722161291201956
1727793722028	7101.5625	1.020290534443261	0.12903371872908412	0.00370204436224337
1727793722031	7101.5625	1.0140681432856986	0.11509644227177729	0.003681062507391408
1727793722033	7101.5625	0.9562257031619835	0.09059632710629888	0.003492334642874966
1727793722035	7101.5625	0.8965485347666023	0.06513807728749	0.003311085810088912
1727793722036	7101.5625	1.0047730002295174	0.04450840994507234	0.003029167412285371
1727793722038	7101.5625	0.9740982226794431	0.02999181853782234	0.0028514203411647895
1727793722040	7101.5625	0.8322170532886926	0.02149118067718385	0.0025118806620213455
1727793722042	7101.5625	0.7074026544580095	0.01794364489669967	0.0021294604542501897
1727793722044	7101.5625	0.5967577286581561	0.01612504705914567	0.001725859831228924
1727793722044	7101.5625	0.4341191751366427	0.014984999641958163	0.001322259208207658
1727793722046	7101.5625	0.4341191751366427	0.01594704541837495	0.0011714056886282585
1727793722048	7101.5625	0.3220385939605795	0.021336189912521463	9.45406243330069E-4
1727793722050	7101.5625	0.30153294366095496	0.030109782896855942	7.352440923275716E-4
1727793722051	7101.5625	0.21959651711510075	0.03771560772711714	5.250819413250743E-4
1727793722053	7101.5625	0.2115196019445514	0.04494530784086462	5.001428548945964E-4
1727793722055	7101.5625	0.18336790973759787	0.058744076650630334	4.384203267402359E-4
1727793722057	7101.5625	0.179603644228918	0.08206031398135762	4.3273070626895455E-4
1727793722059	7101.5625	0.1761644921824862	0.10419516050063583	4.336256546622785E-4
1727793722060	7101.5625	0.21586823362311688	0.11257238593689514	4.519747229855521E-4
1727793722062	7031.25	0.22118437162909535	0.11735368167151504	4.631601080756474E-4
1727793722064	7031.25	0.24166333147076569	0.13625607336068424	5.161715434613261E-4
1727793722066	7031.25	0.2896156997312418	0.1831549460120182	5.952146448151864E-4
1727793722067	7031.25	0.28093401339906027	0.24979551305774345	5.895283019268549E-4
1727793722069	7031.25	0.29079408800460727	0.3412593552701056	6.063006498902042E-4
1727793722071	7031.25	0.31027766684263935	0.44725137896250333	6.399508195028414E-4
1727793722073	7101.5625	0.21972261090830789	0.519992975132296	7.011927296847257E-4
1727793722075	7101.5625	0.22843587058939144	0.550148654335527	7.246136444713404E-4
1727793722076	7101.5625	0.22446452093882954	0.5622470125997829	7.188666115528608E-4
1727793722078	7101.5625	0.22793627649689002	0.5715695185230132	7.328583799940733E-4
1727793722080	7101.5625	0.2270951519795713	0.5729225992784416	7.405750827173108E-4
1727793722082	7101.5625	0.2534550911313818	0.5629935019231419	8.283428679284646E-4
1727793722083	7101.5625	0.31642934987600585	0.5481787483317796	0.0010127596784797552
1727793722085	7101.5625	0.36104282007983024	0.5374441561492562	0.001197176489031046
1727793722087	7101.5625	0.4984781486706973	0.5306738796852313	0.0015546315258544079
1727793722089	7101.5625	0.5741381267162725	0.524736279898341	0.0019441748231700004
1727793722091	7031.25	0.6769951930439843	0.5287363935249398	0.0023300110143839254
1727793722092	7031.25	0.8031515549262909	0.5415092420346543	0.0027158472055978508
1727793722094	7031.25	0.8694826350811701	0.548413660709474	0.002869853736084033
1727793722096	7031.25	0.994322510834627	0.5418733586442468	0.003186038204991866
1727793722098	7031.25	1.0396938131313131	0.5217601355223772	0.003409326259388648
1727793722099	7031.25	1.0775339814715552	0.4910935026505436	0.0035014723324139547
1727793722101	7031.25	1.0864164753370973	0.46221077492321005	0.0035241006569118063
1727793722103	7031.25	1.0661226057747284	0.4472935163430471	0.0034689681390006936
1727793722105	7031.25	1.0111572312154564	0.44808154559394575	0.0033162349724465195
1727793722107	7031.25	0.9552286946707642	0.44502612381240814	0.0031408749995036137
1727793722108	6960.9375	0.9016917777420431	0.42850241735580313	0.0029694109721980382
1727793722110	6960.9375	0.7780037417652524	0.4094693599993149	0.002897741058183421
1727793722112	6960.9375	0.7583586859245198	0.39728896485889365	0.002806788957600646
1727793722114	6960.9375	0.7642932581748394	0.39648515976277793	0.0028302483043485304
1727793722115	6960.9375	0.7915623200126963	0.38908501371175763	0.0029415828826161085
1727793722117	6960.9375	0.8159759719577153	0.37782802662627685	0.0030369857432150267
1727793722119	6960.9375	0.8736568940129654	0.36595604042157404	0.003240900209608516
1727793722121	6960.9375	0.9192839218261276	0.3499242008652118	0.0033966333810962683
1727793722123	6960.9375	0.9650505383328288	0.3407254903014456	0.003538368260889668
1727793722124	6960.9375	1.0696931141274042	0.3399961488859068	0.0035981194511494237
1727793722126	6960.9375	1.081095359749799	0.3332609341862052	0.0036345729968167194
1727793722128	6960.9375	1.0970437737677343	0.3162719972032117	0.0036857961496197496
1727793722131	6960.9375	1.0846282927739233	0.29845715464314404	0.003647316762973699
1727793722132	6960.9375	1.032444439349998	0.28617136662820736	0.003481389202331441
1727793722134	6960.9375	1.0105929249853736	0.2771667838168717	0.0034176449670233152
1727793722136	6960.9375	0.9848949837647817	0.26948668126823505	0.0032501386154564077
1727793722138	6960.9375	0.9513558746304561	0.26208557907983504	0.0031496085137628486
1727793722140	6960.9375	0.8854384575483466	0.25591329179922995	0.0029483942754427667
1727793722141	6960.9375	0.8072510271320567	0.2547258457841898	0.002697358433483851
1727793722143	6960.9375	0.7611890568803431	0.254592698054442	0.0025666212178919565
1727793722144	6890.625	0.6882470686574963	0.24700283232691528	0.0023327564851531885
1727793722146	6890.625	0.6503221997926317	0.23164842073833689	0.0022166700924428017
1727793722147	6890.625	0.7218625719533186	0.21001412779895448	0.0019939937136995525
1727793722149	6890.625	0.6752312240178912	0.18818342402927415	0.0018898290444192385
1727793722151	6890.625	0.580063439849624	0.17814024852541793	0.0016751056580482915
1727793722153	6890.625	0.4952284113511964	0.1823069513509229	0.001442891450714621
1727793722155	6890.625	0.40897335651924627	0.1856041623154487	0.0012106772433809502
1727793722156	6890.625	0.3659598352824869	0.17155882367063427	0.0011018716279850517
1727793722158	6890.625	0.33602094675072114	0.15634413128159763	0.0010269307894372017
1727793722160	6890.625	0.28965939594712015	0.15006250725903722	8.970625059060056E-4
1727793722162	6890.625	0.26687547749828583	0.14767113129722337	8.217949150592355E-4
1727793722163	6890.625	0.2518504843598815	0.14362503647223773	7.748518723240649E-4
1727793722165	6890.625	0.26895500793182836	0.1403653577565227	6.862026349344272E-4
1727793722167	6960.9375	0.249374266262003	0.1328577767497521	6.428477632642135E-4
1727793722169	6960.9375	0.2571099102229335	0.12099921353362901	6.581513675621961E-4
1727793722171	6960.9375	0.3050130542132383	0.10748917663883674	6.282790545320231E-4
1727793722172	6960.9375	0.29297125349287323	0.09562366366934318	6.083281699346246E-4
1727793722174	6960.9375	0.2853189102769517	0.08773382486517271	5.956429069136034E-4
1727793722176	6960.9375	0.29771954497581693	0.08477749023448383	6.212042631934934E-4
1727793722178	6960.9375	0.3252287591647867	0.08310597860504203	6.629518302105E-4
1727793722179	6960.9375	0.34648758614685876	0.0804665947994544	6.900430111787443E-4
1727793722181	6960.9375	0.35020944555176714	0.07520844850767772	6.956233759953026E-4
1727793722183	6960.9375	0.38982564945199777	0.06328268800048095	7.214543052012076E-4
1727793722185	6960.9375	0.3934069205512393	0.04602137187057789	7.399077743353903E-4
1727793722187	6960.9375	0.464196863149741	0.030099853466987656	8.858945294159439E-4
1727793722188	6960.9375	0.3257302163736421	0.020085430986720606	0.0010496354590459832
1727793722190	7031.25	0.34547127891762325	0.013844108401434725	0.0011218088455335767
