# Supplementary material for: Identification and classification of repeated whistle types from free-ranging rough-toothed dolphins (Steno bredanensis)
Source: Sci Rep. 2026 Mar 20;16:14327. doi: 10.1038/s41598-026-44853-2 (PMC13144356; doi:10.1038/s41598-026-44853-2)
Supplement: Supplementary file 2 — Supplementary Material 2 [file 41598_2026_44853_MOESM2_ESM.zip › Dataset_StenoRepeatedCalls/Contours/1039.csv]

Time [ms]	Peak Frequency [Hz]	Duty Cycle	Energy	WindowRMS
1727793837649	6328.125	0.6365727617017417	0.008244620445264247	0.0014070768898212212
1727793837651	6328.125	0.5693181909451349	0.012632013783021766	0.0012659715839028636
1727793837652	6398.4375	0.6210265686281005	0.018833422583278494	0.0011848152217397254
1727793837654	6398.4375	0.6043304277303724	0.02659610937083454	0.001155564064254046
1727793837656	6468.75	0.02122586641456155	0.03175007632773867	0.00179761119384552
1727793837658	6468.75	0.01983155166603398	0.0421418674039735	0.002102233382808407
1727793837660	6539.0625	0.018188320768188014	0.05708726469667545	0.0024068555717712942
1727793837661	6539.0625	0.02041600205463549	0.07522650683249041	0.0024570338845280324
1727793837663	6609.375	0.021818298674934553	0.07929141100401249	0.002495234585621604
1727793837665	6609.375	0.024994344577787507	0.08144732246650592	0.002582043359642025
1727793837667	6679.6875	0.027957097129413352	0.07448890849809751	0.002172795735786239
1727793837668	6679.6875	0.08767154553080075	0.058766690972613105	0.0017635481119304538
1727793837670	6750.0	0.7562977608934243	0.03490993487910231	0.001655390861737978
1727793837672	6750.0	0.839665726043418	0.021806247667116047	0.001754739945226246
1727793837674	6820.3125	0.9018676917441154	0.009534363507825381	0.0018320378381084458
1727793837676	6820.3125	0.9357127671788406	0.007366057034132834	0.0018913380269381
1727793837677	6890.625	0.9157401819559904	0.005238347871311683	0.0018522316365266519
1727793837679	6960.9375	0.9008985177704091	0.0037053530794504573	0.001824092543392499
1727793837681	7031.25	0.8686041206936141	0.0026743206780947782	0.0017605332220629513
1727793837683	7101.5625	0.8320111519922628	0.0034986567918921362	0.0016934435814779276
1727793837684	7171.875	0.8899713815581399	0.006492131542303324	0.0015639551513078186
1727793837686	7242.1875	0.8528993521492988	0.01310167301493697	0.0015217898385655386
1727793837688	7312.5	0.7808908398959914	0.023262758376990496	0.001430783166515957
1727793837690	7312.5	0.6626415673231584	0.030035313922864137	0.0012543858315344622
1727793837692	7312.5	0.5601176830879961	0.02687398695671975	0.001076519343007475
1727793837693	7382.8125	0.6150103351468696	0.020276684709640835	8.986528544804881E-4
1727793837695	7382.8125	0.5753496975950543	0.014461922470392647	8.381259178217701E-4
1727793837697	7453.125	0.049471042859493004	0.01414455852267477	9.880403936278518E-4
1727793837699	7523.4375	0.047031198110132594	0.017098641599283086	0.0011379548694339335
1727793837700	7593.75	0.05424212798680639	0.017562631259232016	0.001218922068241873
1727793837702	7593.75	0.057720470757689435	0.014554875522972644	0.0012655155767904637
1727793837705	7593.75	0.06894776045254115	0.010063133053013802	0.0014072002606137347
1727793837707	7593.75	0.08897851048405943	0.007345179288857124	0.0016178166615173446
1727793837709	7593.75	0.10081188263870097	0.006532384378456228	0.0018284330624209547
1727793837710	7593.75	0.11328325374124627	0.005571965625233157	0.0016733796883979988
1727793837712	7593.75	0.11755372727234711	0.0054482263203091495	0.001713198668822104
1727793837714	7593.75	0.12019507205105044	0.006858291845124453	0.0017436014773289006
1727793837716	7593.75	0.11564962859349212	0.0084022387207424	0.0016989672481725756
1727793837717	7593.75	0.11145810682345333	0.008108284382121142	0.0016487676135864462
1727793837718	7593.75	0.10762159573074177	0.006831357836223428	0.001597170883862734
1727793837720	7593.75	0.10621625438383736	0.006341463897578245	0.0015744213448769494
1727793837722	7593.75	0.9338404497510482	0.006860059659935997	0.001408066379389415
1727793837724	7593.75	0.9669657773191824	0.007568120027017674	0.0013753832832957254
1727793837725	7593.75	0.9734374826988661	0.007770455556368226	0.001383747091202395
1727793837727	7593.75	0.9408843180446674	0.007395071955590958	0.001336839740098078
1727793837729	7593.75	0.9344342390822924	0.006851134206714267	0.001326997974303603
1727793837731	7593.75	0.9138621096172158	0.006908812439297309	0.001306126088893472
1727793837732	7593.75	0.9517948455769998	0.007344497375896086	0.0013575830245747581
1727793837734	7593.75	0.9240751851913367	0.007865188299839197	0.0013189777799225422
1727793837736	7593.75	0.9452366345280804	0.008540675685381157	0.0013439218597936901
1727793837738	7593.75	0.89921291519261	0.009521734406747376	0.0012612840393866809
1727793837740	7593.75	0.8556325039597207	0.010710035981761935	0.0011668315360014012
1727793837741	7593.75	0.8396737186546198	0.011522494905279618	0.001151030479130774
1727793837743	7593.75	0.825504439872942	0.011596148008390053	0.0011341917376719679
1727793837745	7593.75	0.8757912667204263	0.010735825324332832	0.0011969348801243846
1727793837747	7593.75	0.8844463451321262	0.00930368049893235	0.0011048941539023344
1727793837748	7593.75	0.5449193624035162	0.00825518991499652	0.0010842753786064869
1727793837750	7593.75	0.5363346577508576	0.00810292766736719	0.0010647143777951186
1727793837752	7593.75	0.5642795387046566	0.008371342393060114	0.00112678930991009
1727793837754	7593.75	0.45644112353054983	0.008400564877818931	0.0011825747065472925
1727793837756	7593.75	0.4609065985529678	0.007896588611439112	0.001192200083682013
1727793837757	7593.75	0.4571308879732336	0.007784838460876281	0.0011799193603208382
1727793837759	7593.75	0.44128729862237126	0.008375984774164676	0.0011406112274165547
1727793837761	7593.75	0.45128888304128584	0.008054528217840765	0.0011610385558156655
1727793837763	7664.0625	0.42566263450766506	0.006110187687787907	0.0011129123894017762
1727793837764	7734.375	0.39910970244017785	0.005878389812778632	0.0010575732191895643
1727793837766	7804.6875	0.38060302254538864	0.007290402909391065	0.0010077548069653307
1727793837768	7875.0	0.8580621683372642	0.009902557575386182	8.952885266912361E-4
1727793837770	7945.3125	0.7018445140123982	0.011905221599700436	9.022004757250648E-4
1727793837772	8015.625	0.705500708030467	0.01256399795626135	9.12711910675678E-4
1727793837773	8015.625	0.580078049174043	0.012202470139246569	0.0010198660647509684
1727793837775	8015.625	0.6114131258977793	0.012119816621175582	0.0010836124157879348
1727793837777	8015.625	0.6791067489954578	0.013066723556571944	0.0011904464796333575
1727793837779	8015.625	0.6452476453481231	0.01377564488309249	0.0013327815236631913
1727793837780	8015.625	0.7175189644035803	0.012897336048164818	0.0014507468642805737
1727793837782	8015.625	0.7551541118501867	0.010549151393071127	0.001502857513987371
1727793837784	8015.625	0.7906299966936091	0.008950018715225976	0.0015567780972344937
1727793837786	8015.625	0.8420404398216391	0.009388571154552472	0.001628034629125302
1727793837788	8015.625	0.7945646529927443	0.010255116867873637	0.001559131876816117
1727793837789	8015.625	0.7464450860173447	0.010338771243226111	0.0014795308846456319
1727793837791	8015.625	0.7206818842537998	0.009689778858267321	0.001444054708000524
1727793837793	8015.625	0.6919570851919264	0.00857779609510003	0.0013300768882468085
1727793837795	8015.625	0.7502129192872117	0.0074821442731167805	0.001198476484175325
1727793837796	8015.625	0.6374987716194969	0.007403350101958365	0.0010454630498303522
1727793837798	8015.625	0.6246141847152095	0.00790376488127696	9.79723415502357E-4
1727793837800	8015.625	0.5707316383171336	0.007813237593607192	8.256250536923168E-4
1727793837802	8015.625	0.6298825477628226	0.007485707809571562	7.916980340117709E-4
1727793837805	8015.625	0.5643818700295096	0.007584271008540517	8.662307076965898E-4
1727793837806	8015.625	0.5984126831533133	0.007975235323146012	9.217034083984119E-4
1727793837808	8015.625	0.6210553853625467	0.008457517381504163	9.533581209522751E-4
1727793837810	8015.625	0.6869417544691687	0.008869817581755418	0.0010295632016213197
1727793837812	8015.625	0.6595906530359785	0.008859031343203377	0.0011830527854779218
1727793837813	8015.625	0.44090519889512914	0.00871483756561145	0.0012680862723144556
1727793837815	8015.625	0.45878133872618887	0.008857478611923925	0.0013082983116933626
1727793837817	8015.625	0.4658373463375526	0.008937468826366824	0.0013228451988178509
1727793837818	8015.625	0.4455143874287363	0.008260879371750116	0.001265226995781301
1727793837820	8015.625	0.45205672873257996	0.007027578048958541	0.0012777361269719625
1727793837821	8015.625	0.44535145026667344	0.006255239175693244	0.0012589937727752192
1727793837823	8015.625	0.4554618392550111	0.006376519035825875	0.0012807840743528894
1727793837825	8015.625	0.4652132141574476	0.006612883052533384	0.0013090434127231915
1727793837827	8015.625	0.45725967133133116	0.006538660998908668	0.0012812204499921714
1727793837828	8015.625	0.7719557475183754	0.006342393411794604	0.0012927824853714684
1727793837830	8015.625	0.7725939873882322	0.005950263195779019	0.0012938789795458887
1727793837832	8015.625	0.7961117391144767	0.006101993539670027	0.0013286674463925626
1727793837834	8015.625	0.03602157802907748	0.006470497756547856	0.0017001330532768323
1727793837836	8015.625	0.03665021352175822	0.009338848906864861	0.0018826142331630994
1727793837837	8015.625	0.0364224525772976	0.012704909281629952	0.0020650954130493663
1727793837839	8015.625	0.03650002887213905	0.012916891743042965	0.0020670731311785546
1727793837841	8015.625	0.035084357028591466	0.010013897560630272	0.0020337374798322927
1727793837843	8015.625	0.03480729883272913	0.007564606382607826	0.002061216411518865
1727793837844	8015.625	0.03388937636864456	0.008875979369068416	0.002042147196750279
1727793837846	8015.625	0.03309565240615344	0.014640749747955241	0.0016497213200080156
1727793837848	8015.625	0.13615702789669587	0.015694512586253557	0.0012572954432657523
1727793837850	8015.625	0.12371494516416287	0.011906377270679263	0.0011670949626426238
1727793837852	8015.625	0.10989930307162658	0.007938026108383282	0.0010879752175293942
1727793837853	8015.625	0.09699876079111895	0.006409904130780258	9.798303982896034E-4
1727793837855	8015.625	0.09437353409378818	0.0059189037248780114	8.332067419780923E-4
1727793837857	8015.625	0.46357986743913193	0.005563453428845881	6.865830856665812E-4
1727793837859	8015.625	0.5548394180785521	0.0056220854823119636	6.056395076487513E-4
1727793837860	8015.625	0.6927924612348973	0.005836142297930346	5.759050006415216E-4
1727793837862	8015.625	0.655421261926458	0.005828585492574671	6.256619583337161E-4
1727793837864	8015.625	0.5967996191143026	0.005832918634280496	7.479234527494267E-4
1727793837866	8015.625	0.6165865241447493	0.006299612462251557	8.599012548440516E-4
1727793837868	8015.625	0.6619877467183629	0.006808852747302193	9.718790569386766E-4
1727793837869	8015.625	0.6142471210400652	0.006715071240538496	0.0010849387746062543
1727793837871	8015.625	0.6687612449894208	0.006096059184332312	0.0011529458062636863
1727793837873	8015.625	0.7497623235378329	0.005618402381614099	0.0012631787128701173
1727793837875	8015.625	0.7833247877479812	0.0057495123122750175	0.0013198719030873686
1727793837876	8015.625	0.7811590088516189	0.006209605336797634	0.0013343284022904163
1727793837878	8015.625	0.7479377614478997	0.007141855714418995	0.001300378906407256
1727793837880	8015.625	0.604377602631191	0.009328234666307956	0.001270700080565899
1727793837882	8015.625	0.5164327688870568	0.011391498027366314	0.0012970697333513533
1727793837884	8015.625	0.5168574026339957	0.010793739781411092	0.001312884156773051
1727793837885	8015.625	0.48758485065502033	0.00781657424859743	0.0012640408044071612
1727793837887	8015.625	0.46680837068479714	0.005372757049682612	0.001223203679547954
1727793837889	8015.625	0.451334716946346	0.005948377943718951	0.0011998107935126423
1727793837891	8015.625	0.4371961117082707	0.009121119210800655	0.00117265784886422
1727793837892	8015.625	0.4466433633101658	0.012933424977241412	0.0011895315309741622
1727793837894	8015.625	0.4256732503513386	0.01636549173284472	0.0011458731268212475
1727793837896	8015.625	0.4319720269947045	0.017497290534487384	0.0010891350047739397
1727793837898	8015.625	0.39629756845555947	0.015278398144489893	9.985118107031122E-4
1727793837900	8015.625	0.36443644915524503	0.01220742896015296	9.293547650368016E-4
1727793837901	8015.625	0.06148901528057106	0.012397883746158455	0.0011340252613858057
1727793837904	7945.3125	0.059062511542986494	0.017330384411720356	0.00133869575773481
1727793837906	7945.3125	0.06073689064746575	0.022820160668231317	0.00133371762304732
1727793837908	7945.3125	0.06286243685469536	0.02260541576539986	0.00134904445942087
1727793837909	7945.3125	0.06885843688253637	0.0175899800671898	0.0014258510650788845
1727793837911	7945.3125	0.07517208439322069	0.013851663382448165	0.0014997873412757993
1727793837913	7945.3125	0.08235199427660828	0.013462357517092552	0.0013768170811276138
1727793837915	7945.3125	0.6838178223156173	0.015073299626896212	0.0012538468209794282
1727793837917	7945.3125	0.6959409380370594	0.01695943837120519	0.001255636647308816
1727793837917	7945.3125	0.7180312545707181	0.017420920189184227	0.0012851383321572495
1727793837919	7945.3125	0.7180312545707181	0.016816253527972558	0.0012851383321572495
1727793837921	7945.3125	0.7248739410217383	0.01771222987220102	0.0012904453112314318
1727793837923	7945.3125	0.768908377676353	0.020054720794981065	0.0012712812204699387
1727793837924	7945.3125	0.8858090150661785	0.021429080016855413	0.001197579916596659
1727793837926	7945.3125	0.8970558011094293	0.02125358988806957	0.0012121520387105272
1727793837928	7945.3125	0.8655255104851581	0.019668956904983714	0.0011516268930898135
1727793837930	7945.3125	0.8876677669978082	0.018203076092037543	0.001179222630617373
1727793837932	7945.3125	0.8950019896041785	0.017707222808006087	0.0011879460688054135
1727793837933	7945.3125	0.9078964951698589	0.018417964939614506	0.0012023966853923647
1727793837935	7945.3125	0.8971539819629073	0.019966829805980253	0.0011902318733014727
1727793837937	7945.3125	0.8360782913038219	0.022105404253221047	0.0010991620901510512
1727793837939	7945.3125	0.8130579682208515	0.024255152827307065	0.001077900916860125
1727793837940	7945.3125	0.8225637227773639	0.02541008975923873	9.797530051859204E-4
1727793837942	7945.3125	0.7978883600387564	0.026411245510234008	9.559598001344309E-4
1727793837944	7945.3125	0.7432038771136765	0.027792668485759266	8.906290609738113E-4
1727793837946	7945.3125	0.6285819683224373	0.028992615073654804	7.6673646677663E-4
1727793837948	7945.3125	0.5134347652370904	0.02902011674307782	6.428438725794488E-4
1727793837949	7945.3125	0.5177843174415993	0.028155660007724216	6.319652220863372E-4
1727793837951	7945.3125	0.5145329301075269	0.02759909349134057	7.195888239325232E-4
1727793837953	7945.3125	0.5733329786879945	0.028540391656409616	8.041192444755276E-4
1727793837955	7945.3125	0.6785440164396936	0.029362832084431557	9.348285164152568E-4
1727793837956	7945.3125	0.5839783468364197	0.029302272974318033	0.0010538233889956937
1727793837958	7945.3125	0.5864521686830305	0.03010864053946414	0.0010630005114189212
1727793837960	7945.3125	0.6633586455542938	0.031692281699865245	0.001149559452182758
1727793837962	7945.3125	0.7322465274744739	0.032828397837914865	0.0012151772813759323
1727793837964	7945.3125	0.7503736703160183	0.03234432172100076	0.001233613946719915
1727793837965	7945.3125	0.7026127956605714	0.03127627653234931	0.0011680713826830672
1727793837967	7945.3125	0.6765191882133706	0.03055173539715103	0.0011377620373675661
1727793837969	7945.3125	0.636345648378659	0.03061627737018444	0.0010764546832511342
1727793837971	7945.3125	0.6245352756672439	0.03155169665156262	0.0010150711814923775
1727793837972	7945.3125	0.7634116728124688	0.03319576698610125	9.830730939674429E-4
1727793837974	7945.3125	0.786796568982401	0.034565478955183075	9.21618790342241E-4
1727793837976	7945.3125	0.7928516995116716	0.03531426731588372	8.526480414498986E-4
1727793837978	7945.3125	0.08598401793212193	0.035331448172236525	8.90955524205825E-4
1727793837980	7945.3125	0.07868527411869282	0.035795140909657956	8.559686547483401E-4
1727793837981	7945.3125	0.0762808588724807	0.036555603408220234	8.432121947835431E-4
1727793837983	7945.3125	0.07431265829357847	0.0375326330316697	8.290454073450372E-4
1727793837985	7945.3125	0.06951691424117352	0.03868993366406262	7.840505083432363E-4
1727793837987	7945.3125	0.06822833611394011	0.03866982983801498	7.618104508589347E-4
1727793837988	7945.3125	0.07518334276952901	0.037182031357077414	8.149174935174256E-4
1727793837990	7945.3125	0.07762963462380289	0.03698875735076286	8.375561545719775E-4
1727793837992	7945.3125	0.09450329038468411	0.03917239142054439	9.725259546606267E-4
1727793837994	7945.3125	0.7083798700562409	0.040460999007235154	9.573939027319476E-4
1727793837996	7945.3125	0.7613183452013789	0.04004869568078067	0.0010049583787400398
1727793837997	7945.3125	0.777671160649492	0.041133419298284284	0.001019940525543437
1727793837999	7945.3125	0.7744998129082002	0.04182620387115556	0.0010186803131930005
1727793838001	7945.3125	0.7432765065614417	0.03945843358642113	9.918758487366805E-4
1727793838004	7945.3125	0.7010213983883647	0.03511008102126448	9.535802556381941E-4
1727793838005	7945.3125	0.5857723200459787	0.03195506581856726	8.159011230050951E-4
1727793838007	7945.3125	0.539178777381718	0.030413099355826517	7.505918229164028E-4
1727793838009	7945.3125	0.48549529232478084	0.029268814471666366	6.660626582537381E-4
1727793838011	7945.3125	0.5118775554036831	0.02829047214732071	7.205959285232218E-4
1727793838013	7945.3125	0.5322400560737087	0.027774924704017576	7.48704190245204E-4
1727793838014	7945.3125	0.5617339837794215	0.026825055824262936	7.891479213636025E-4
1727793838016	7945.3125	0.571633148629574	0.024447479380313587	8.013082095084861E-4
1727793838017	7945.3125	0.5940080529647894	0.021631995290634195	8.240659429122328E-4
1727793838019	7945.3125	0.6095198465343291	0.01893929894314793	8.503471949970994E-4
1727793838020	7945.3125	0.33919225337759146	0.01719371117205728	9.708376436623775E-4
1727793838022	7945.3125	0.35468918333624505	0.016470725035346113	0.0010017115105308433
1727793838024	7945.3125	0.37307792572938503	0.016168358470539962	0.001050877590308397
1727793838026	7945.3125	0.3648005747000932	0.01448937549640059	0.0010260361210717116
1727793838028	7945.3125	0.3757849123937223	0.011090997556882892	0.0010520619568510157
1727793838029	7945.3125	0.41166101611635225	0.008361074865057652	0.0011507782926761406
1727793838031	7945.3125	0.43785224948317025	0.006780334896380325	0.0012253123859170029
1727793838033	7945.3125	0.49636808831236895	0.006672018530326584	0.00136996137110009
1727793838035	7945.3125	0.52396399753232	0.008930190371793689	0.0014418805855980663
1727793838036	7945.3125	1.00826280935269	0.015256003539448322	0.001499638913670425
1727793838038	7945.3125	1.0155926305137686	0.02634851290572082	0.0015051151706473376
1727793838040	8015.625	1.0402795511829637	0.03633517223212162	0.0015302261622938355
1727793838042	8015.625	0.09840373460831693	0.046684697956840666	0.0017252365743511428
1727793838044	8015.625	0.09154072375274916	0.053759268398421343	0.0016537295620508024
1727793838045	8015.625	0.079192391064504	0.05633577011978232	0.0015177800151085364
1727793838047	8015.625	0.07310559610969633	0.0541358367587886	0.0014494666879489176
1727793838049	8015.625	0.06205393961974765	0.0510728735618113	0.001312228309264523
1727793838051	8015.625	0.05346752222238299	0.04882406166022317	0.0011871693980899968
1727793838052	8015.625	0.046271039972556625	0.04751360126131592	0.0010973156502011383
1727793838054	8015.625	0.0437619974341166	0.047775515586835675	8.490692083852426E-4
1727793838056	7945.3125	0.5558114681603774	0.062227710107523475	6.008227665693468E-4
1727793838058	7945.3125	0.4941007026336478	0.06522171782272858	5.423305275392941E-4
1727793838060	7945.3125	0.3494348287703978	0.06443482462684914	5.610831623396704E-4
1727793838061	7945.3125	0.3521685978800145	0.062096077316606726	5.612632628798663E-4
1727793838063	7945.3125	0.35476230671266784	0.06140835975918886	5.640971489294382E-4
1727793838065	7945.3125	0.3482624723780384	0.06308844434684856	5.548122771042869E-4
1727793838067	7945.3125	0.3676011654343022	0.06513402425073432	5.900096362266829E-4
1727793838068	7945.3125	0.37593734562245024	0.06643419717098775	6.040740168905258E-4
1727793838070	7945.3125	0.40768434173412804	0.06585572542300738	6.570890437287707E-4
1727793838072	7875.0	0.5052700428538798	0.07818204332770086	7.457482878330847E-4
1727793838074	7875.0	0.6202330911442483	0.08269098686613316	8.344075319373988E-4
1727793838076	7875.0	0.6983815614417029	0.08857861764144477	9.688303172040126E-4
1727793838077	7875.0	0.7518633587324625	0.09428990662294323	0.0010226141679942726
1727793838079	7875.0	0.7712339743589743	0.09876160269677729	0.0010426018021587318
1727793838081	7875.0	0.8229676917029511	0.10102474544294793	0.0010949898545212792
1727793838083	7875.0	0.8006619553549831	0.10012661984906136	0.0010781834355268172
1727793838084	7875.0	0.7238527398554668	0.09843221367579487	9.94196098155348E-4
1727793838086	7875.0	0.6675007842737058	0.09768879806995437	9.388112332932118E-4
1727793838088	7804.6875	0.6224936313195452	0.11075575014882878	9.029047262130908E-4
1727793838090	7804.6875	0.5154650743075714	0.11552322266522114	7.602101921354024E-4
1727793838092	7804.6875	0.4366774575169327	0.12006436920420281	6.663604368385659E-4
1727793838093	7804.6875	0.4234690978949068	0.12373967025568632	5.604755803385029E-4
1727793838095	7804.6875	0.5125417649371069	0.126753277402534	4.6897558732719496E-4
1727793838097	7804.6875	0.4853498874356775	0.12744741164102866	4.95255936753599E-4
1727793838099	7804.6875	0.4834161288496377	0.12672258376627518	5.196122759020854E-4
1727793838100	7804.6875	0.4565441498850992	0.12529648346292857	6.323433883791399E-4
1727793838102	7804.6875	0.4853638463050315	0.12484098458100519	7.450745008561944E-4
1727793838105	7734.375	0.5423122751118771	0.12861498106183714	8.063541930306803E-4
1727793838107	7734.375	0.05652352910550468	0.12215920520826715	0.0010575828515100045
1727793838109	7734.375	0.06386186974815032	0.10937293241356778	0.0011845426030997405
1727793838110	7734.375	0.06379368865270509	0.10238152178884198	0.0013115023546894763
1727793838112	7734.375	0.06342616452862707	0.11220629360149707	0.0013087533975855324
1727793838114	7734.375	0.05905463552545755	0.12783181814444963	0.0012621636382938858
1727793838116	7734.375	0.05366832898528478	0.13530554568871375	0.0012042861101821836
1727793838117	7734.375	0.05224026193137041	0.13657284727920252	0.0010599290160770679
1727793838118	7664.0625	0.17312322255459092	0.13727454354859844	9.155719219719523E-4
1727793838120	7664.0625	0.5492364335609932	0.1414621045536751	8.890570952129224E-4
1727793838122	7664.0625	0.47797162792003595	0.14311103102945988	9.275699869030628E-4
1727793838124	7664.0625	0.4672818759157018	0.14121794897373022	9.710163245695944E-4
1727793838125	7664.0625	0.5583722227433533	0.13822797393135855	0.001120127124763603
1727793838127	7664.0625	0.5948790282505181	0.13636302448342627	0.0011765632943792994
1727793838129	7664.0625	0.6750883117840296	0.13538590303977746	0.0013991550118473812
1727793838131	7664.0625	0.7763591967594821	0.13125512268891165	0.0016217467293154627
1727793838132	7664.0625	0.8559336544169555	0.12442792676810828	0.0017379495789933944
1727793838134	7664.0625	0.8755775581901393	0.12314751431805784	0.001763459406086814
1727793838136	7664.0625	0.8978615399579642	0.1300285202219136	0.0017841179451218879
1727793838138	7664.0625	0.9028949230783115	0.1376737988051029	0.0017805570060874147
1727793838140	7664.0625	0.8865139050166057	0.14276986663472455	0.0017529560610079224
1727793838141	7664.0625	0.8442583215814043	0.1470622347117942	0.0016683741052257962
1727793838143	7664.0625	0.8200983679095741	0.14765254227328647	0.0015496913466962658
1727793838145	7593.75	0.7770349321454594	0.14700670847168204	0.0013480178872137696
1727793838147	7593.75	0.6347646887343725	0.1491503213934786	0.001150762767234619
1727793838148	7593.75	0.6179601880045528	0.15672246008573387	9.535076472554683E-4
1727793838150	7593.75	0.5927667106543875	0.16152466971657614	8.758918429428767E-4
1727793838152	7593.75	0.4920765990344137	0.16135758670185038	7.18649349574144E-4
1727793838154	7593.75	0.44431349593311564	0.16366775402734182	5.672195238170753E-4
1727793838156	7593.75	0.3400414129588474	0.17153546439952982	4.157896980600068E-4
1727793838157	7593.75	0.2964132352329765	0.17902882637277412	3.6253957674395825E-4
1727793838159	7593.75	0.2846387947130503	0.18276162484212344	3.484019107047496E-4
1727793838161	7593.75	0.30412014175511004	0.18450197994064288	3.7417804051901904E-4
1727793838163	7593.75	0.3100848740059567	0.18495533087864316	3.831097990181639E-4
1727793838164	7593.75	0.3737836241244997	0.18295702832798	4.455056071357482E-4
1727793838166	7593.75	0.3660085338943682	0.18375871596079268	5.079014152533325E-4
1727793838168	7593.75	0.36660178584190967	0.18847346647756377	5.105374115599135E-4
1727793838170	7523.4375	0.36362156723484845	0.19165101860870387	5.072366336805955E-4
1727793838172	7523.4375	0.42447525818324755	0.18958768377318005	5.845759076207736E-4
1727793838173	7523.4375	0.5136827821717089	0.1984937463581684	7.130914101775733E-4
1727793838175	7523.4375	0.44943977767605925	0.21195804029949641	8.416069127343731E-4
1727793838177	7523.4375	0.5096499525026206	0.21080534174465676	0.0011728538889668916
1727793838179	7523.4375	0.5584937166062486	0.20175112468749856	0.0014960641279592975
1727793838180	7523.4375	0.7223524248686087	0.20386285204996424	0.0017318545945310786
1727793838182	7523.4375	0.7799393618738769	0.20912990173813542	0.00196764506110286
1727793838184	7523.4375	0.9182624097140331	0.20382351168111823	0.0021646460685120165
1727793838186	7523.4375	1.0076764458915937	0.19903577403506012	0.002282215966889009
1727793838188	7523.4375	1.0737635911528527	0.2051957307264654	0.0023798677442599097
1727793838189	7523.4375	1.0794325123364499	0.20888821894916274	0.0023887359115894514
1727793838191	7523.4375	1.0627856258861887	0.21150320492733377	0.002361002502658453
1727793838193	7523.4375	0.9823171062075332	0.2214291202649896	0.0022045231810031143
1727793838195	7453.125	0.8669953461927223	0.22836358224196168	0.001987941489843056
1727793838196	7453.125	0.881037556932766	0.2279487380733565	0.0017081803214239663
1727793838198	7453.125	0.8544663086972653	0.22829474152884327	0.001615740880893305
1727793838200	7453.125	0.7143800363600629	0.22669444732290453	0.0014204125764495643
1727793838202	7453.125	0.6012303138065501	0.22588135378192561	0.0012119441838984602
1727793838205	7453.125	0.5757180566474493	0.23490508791841488	0.0010488052535077357
1727793838206	7453.125	0.5279761384812486	0.2425238689783578	9.575452921008489E-4
1727793838208	7453.125	0.5074036085269624	0.24155195571800986	9.224805197561455E-4
1727793838210	7453.125	0.5176306344752116	0.24189973508626794	9.333498766915814E-4
1727793838212	7453.125	0.49322889369322154	0.24260461500534164	9.094543499913153E-4
1727793838213	7453.125	0.485575211160125	0.24541868956704463	9.030838816843606E-4
1727793838215	7453.125	0.49457006530738024	0.2544741205466751	9.107650886450093E-4
1727793838217	7453.125	0.5257961422179517	0.26176475506454067	9.70194541766616E-4
1727793838218	7453.125	0.47161916658322944	0.26084500677912037	0.0011614938472101633
1727793838220	7453.125	0.5167237631830722	0.2609145619519196	0.0013527931526537108
1727793838221	7453.125	0.583857365091373	0.25756378376895805	0.0014861924202154556
1727793838223	7453.125	0.6054554232303904	0.2508605882860741	0.0015241957858800617
1727793838225	7453.125	0.7038345056255192	0.2579597958799126	0.001698009019064813
1727793838227	7453.125	0.8307828503712027	0.26898214739020676	0.0018839585088487806
1727793838228	7453.125	0.9179371874454053	0.26714370924566605	0.0020233632881450896
1727793838230	7453.125	0.24216529958153168	0.2688561523691843	0.0021222841302401163
1727793838232	7453.125	0.2500879273058067	0.2736818425293284	0.0021824560649143267
1727793838234	7453.125	0.2335255834124956	0.26844690914852404	0.0020502535080300535
1727793838236	7453.125	0.21850226948984902	0.27569285907821295	0.0019586115730853225
1727793838237	7453.125	0.19794839982966456	0.3033944602468975	0.001845036584310557
1727793838239	7453.125	0.184048257894847	0.31558708635935473	0.0017671626899492718
1727793838241	7453.125	0.1589288362778069	0.3124666683056194	0.001588253026045816
1727793838243	7453.125	0.13600688643758735	0.32456906351174436	0.0013488873039857237
1727793838244	7453.125	0.4454963183681492	0.34060392762437425	0.0011095215819256314
1727793838246	7453.125	0.5531141493055556	0.337438251203413	9.640599041933951E-4
1727793838248	7453.125	0.5668829786238395	0.334177077053325	8.16757608244301E-4
1727793838250	7453.125	0.5233900221186483	0.3432971104368516	7.597367297582549E-4
1727793838252	7453.125	0.5199839472116152	0.33902953370823125	7.553854637364232E-4
1727793838253	7453.125	0.5347842261904762	0.31607815029102104	7.71662790116298E-4
1727793838255	7453.125	0.5302110619490411	0.3121626848937697	7.485555194255585E-4
1727793838257	7382.8125	0.5378947330266007	0.3425870554785068	7.598851579217792E-4
1727793838259	7382.8125	0.5524439939040108	0.3724044346099178	7.70547897224026E-4
1727793838260	7382.8125	0.5734546036370056	0.37127637695498317	7.707825980352685E-4
1727793838262	7382.8125	0.5593035040907153	0.35300525462488763	7.583578947222988E-4
1727793838264	7382.8125	0.5519720239361017	0.3402713014250602	7.809988576051838E-4
1727793838266	7382.8125	0.46160456709047204	0.3247357484783597	0.001088863302466645
1727793838268	7382.8125	0.4056793858743057	0.30031462627190886	0.0014727843703092969
1727793838269	7382.8125	0.4636668266557371	0.2870148162246669	0.0017469979491660215
1727793838271	7382.8125	0.5157559648359602	0.3021027575836913	0.002021211528022746
1727793838273	7382.8125	0.6194778117030507	0.33433968515150975	0.002336135806355645
1727793838275	7382.8125	0.7045960605537659	0.35366080390387994	0.0025436904014948304
1727793838276	7382.8125	0.22068636445352338	0.342148650639283	0.0027442246078657755
1727793838278	7382.8125	0.233025934224872	0.31344553035707795	0.002831829096008718
1727793838280	7382.8125	0.24944151742673543	0.28909238871275766	0.0029609093814465756
1727793838282	7382.8125	0.24768233441098822	0.2799616360459087	0.002936471393199613
1727793838284	7382.8125	0.22830473572223464	0.2781004542976915	0.0027430015146984537
1727793838285	7312.5	0.20575697641277038	0.27307908368073136	0.002539523461040214
1727793838287	7312.5	0.19103703036025413	0.26493568444281174	0.0023778816801861024
1727793838289	7312.5	0.16500656851574452	0.2599798153303264	0.002149866850210933
1727793838291	7312.5	0.6528239151645328	0.2610957759550859	0.0018781141149164394
1727793838292	7312.5	0.5575970069631626	0.2622797047079329	0.0016393440970756698
1727793838294	7312.5	0.6035769871556895	0.2583398214454821	0.0015025964331098177
1727793838296	7312.5	0.6354615960187653	0.2511707802397415	0.0013115617321817984
1727793838298	7312.5	0.5749580737604028	0.24402084297218277	0.001263429159702658
1727793838300	7312.5	0.6015225776336478	0.23781524937284335	0.0013124368266975827
1727793838301	7312.5	0.08545907484356408	0.2306774687664361	0.0014603314724005597
1727793838304	7312.5	0.08700077537369327	0.21719917886939688	0.0016082261181035366
1727793838306	7312.5	0.0887613849292984	0.20727715191145338	0.0016201432767127164
1727793838308	7312.5	0.08523134720805711	0.21506047417483787	0.0015803774736171247
1727793838309	7312.5	0.08676371038638873	0.23253173471871197	0.0016023989075176863
1727793838311	7312.5	0.08809220805047381	0.2449755615896285	0.0016254340810362756
1727793838313	7312.5	0.09412673102052524	0.2509116256329729	0.0017224510604220864
1727793838315	7242.1875	0.10814105858511815	0.2591105355401938	0.0019606126834259808
1727793838317	7242.1875	0.6513503180177523	0.2696276022726136	0.002167966818469681
1727793838317	7242.1875	0.7857044355491989	0.2715625453895776	0.0025060922987925442
1727793838319	7242.1875	0.7857044355491989	0.25447263379879687	0.0025060922987925442
1727793838321	7242.1875	0.8789897674244114	0.2345065765598037	0.002673936760832629
1727793838323	7242.1875	0.8825198051456526	0.23533651671414402	0.002680942193851836
1727793838324	7242.1875	0.8258991413288287	0.25478488416088474	0.002602685102782283
1727793838326	7242.1875	0.7835853754329211	0.2660946909834472	0.0025341730482918534
1727793838328	7242.1875	0.6897320213233575	0.2608129463944571	0.0023853005187467868
1727793838330	7242.1875	0.5481596121106366	0.2574776474576031	0.0019709758814549882
1727793838332	7171.875	0.42689584839668554	0.2588614008386799	0.0014893893725937545
1727793838333	7171.875	0.39364452027805763	0.2477568810562401	0.0010078028637325208
1727793838335	7171.875	0.41361212911380396	0.22089131072184273	8.593281656864951E-4
1727793838337	7171.875	0.49146852516914424	0.1909919837096649	7.38408474987747E-4
1727793838339	7171.875	0.4973079855155327	0.16654225436615813	7.409543126899067E-4
1727793838340	7171.875	0.47286833175505044	0.1468061946326936	7.175462921502834E-4
1727793838342	7171.875	0.4975173685558414	0.1311535136894184	7.422714382981338E-4
1727793838344	7171.875	0.5870286182878311	0.11797707804080222	8.528048276309589E-4
1727793838346	7171.875	0.6860230917986297	0.10342111816283181	9.744317248445342E-4
1727793838348	7171.875	0.7299267271029874	0.08671463688960918	0.0010960586220581097
1727793838349	7101.5625	0.7621388122613433	0.06840038186896273	0.0011381042168945637
1727793838351	7101.5625	0.7628571955020216	0.05960361883070542	0.0011390908163093243
1727793838353	7171.875	0.15269244028672596	0.08502249916636809	0.0012188112604175508
1727793838355	7242.1875	0.18183318779188185	0.14018907474339437	0.0013941537778359649
1727793838356	7312.5	0.20267966213344327	0.18558946980687155	0.0015356807746394984
1727793838358	7312.5	0.21219420149807827	0.20081573480571369	0.0016122831785502323
1727793838360	7312.5	0.23406640684920998	0.19867082298575658	0.0018204563602461287
1727793838362	7312.5	0.25641818826059726	0.20288901499651016	0.0019673923233626
1727793838364	7312.5	0.2656466464613054	0.20915022823643473	0.0020215616345146833
1727793838365	7312.5	0.8231342913049653	0.22023163854349143	0.0020043639374442857
1727793838367	7312.5	0.591516548949335	0.22136217894912463	0.0020108536176659665
1727793838369	7312.5	0.5481208627256667	0.20480444800990985	0.0019190406662824002
1727793838371	7312.5	0.48085593035467344	0.18573118282347664	0.0017906717170519957
1727793838372	7312.5	0.3869976700729806	0.18202476623255343	0.0015442260017659085
1727793838374	7242.1875	0.3341162594067307	0.19675582032491792	0.0012973536760531351
1727793838376	7242.1875	0.26233277375421493	0.2067727165317625	0.001071864443084684
1727793838378	7242.1875	0.21661537438077783	0.20559580210458728	8.46375210116233E-4
1727793838380	7242.1875	0.2018387339156153	0.20126479167819764	7.818418117855557E-4
1727793838381	7242.1875	0.5209101071147799	0.20087980823804785	7.168066376708587E-4
1727793838383	7242.1875	0.5468532474285901	0.19921832950092996	7.543438754871188E-4
1727793838385	7242.1875	0.6227953129094602	0.1932787394832616	8.279366570833286E-4
1727793838387	7242.1875	0.6909448395735063	0.1879017963419084	8.832456882420721E-4
1727793838388	7242.1875	0.7292677521455713	0.18628612264057987	9.152306383875579E-4
1727793838390	7242.1875	0.7183082948440775	0.1860710090553367	9.025337122623623E-4
1727793838392	7171.875	0.6868822269719601	0.18673466158150312	8.723594737886618E-4
1727793838394	7171.875	0.6387578616352201	0.1842637687856845	8.027666500125247E-4
1727793838396	7171.875	0.6253092130232054	0.18101083547640348	7.90107804091742E-4
1727793838397	7171.875	0.6150638842577533	0.1791778192887474	7.725827414421313E-4
1727793838399	7171.875	0.6159304572851153	0.1777866484172366	8.067887441329056E-4
1727793838401	7171.875	0.6381672940856313	0.17412172736401915	9.227265979473165E-4
1727793838404	7171.875	0.7033423288582487	0.16921276462846202	0.001016587521773168
1727793838405	7171.875	0.7265404549570418	0.1657861481078623	0.001214768885936402
1727793838407	7171.875	0.7900798988399408	0.16353588393127086	0.0014129502500996357
1727793838409	7101.5625	0.9038056324755728	0.16076623298954207	0.0015511822045119
1727793838411	7101.5625	0.9231818725549378	0.16046881475907693	0.0015690424325694578
1727793838413	7101.5625	0.8604238760903339	0.16000377868195198	0.001519003966991311
1727793838414	7101.5625	0.7716267720851115	0.1578718205812935	0.0014250583822518848
1727793838416	7101.5625	0.7481787796683138	0.15576500824931852	0.0013965605517222968
1727793838417	7101.5625	0.680896613939896	0.15504987246479296	0.0012845374413188516
1727793838419	7101.5625	0.6530905669590212	0.15418169597952586	0.0011785660037537415
1727793838420	7101.5625	0.5698150058962265	0.15145679503529344	0.0010210454288418654
1727793838422	7101.5625	0.5773921516039919	0.14772474547558712	8.812757939691736E-4
1727793838424	7101.5625	0.7130844787981525	0.14315057994530198	7.415061590964816E-4
1727793838426	7101.5625	0.6347032463025747	0.13730205298734913	6.826787851298901E-4
1727793838428	7101.5625	0.6546404376719732	0.12967039688599033	6.957559063938204E-4
1727793838429	7101.5625	0.4487474916773429	0.12336286889895964	8.26079882280222E-4
1727793838431	7101.5625	0.47292649371069184	0.11847772364172651	9.459040713824291E-4
1727793838433	7101.5625	0.22276402396019357	0.11272113271649152	0.0014092400397968214
1727793838435	7101.5625	0.3008963538027021	0.10561571819745469	0.001867185438804076
1727793838436	7101.5625	0.39091124298761554	0.10018008532796734	0.002190502432184798
1727793838438	7101.5625	0.4395772900045617	0.09785489456418223	0.0025138194255655204
1727793838440	7101.5625	0.538132077594825	0.09493347076379412	0.0028483532675867068
1727793838442	7101.5625	0.616656174881752	0.08855013605652276	0.003059983529802679
1727793838444	7101.5625	0.6367137202115201	0.0806273624955427	0.003104632725316859
1727793838445	7101.5625	0.609468506042621	0.07245558232798846	0.0030322965712943468
1727793838447	7101.5625	0.5757670275780016	0.06587941317130759	0.0029396682854994235
1727793838449	7101.5625	0.7747227232087803	0.06243489886045445	0.002649433923910332
1727793838451	7031.25	0.6852287471974726	0.0626238950910071	0.0022186112038791415
1727793838452	7031.25	0.5243183977153612	0.06425636413793447	0.0017877884838479509
1727793838454	7031.25	0.4449400511927575	0.0623846709682618	0.0013762459041979712
1727793838456	7031.25	0.42936399116921486	0.0549806643572588	0.001069670454794206
1727793838458	7031.25	0.4274167021532145	0.046430806976380586	7.630950053904408E-4
1727793838460	7031.25	0.439759153823266	0.042533747259867354	7.906096690784247E-4
1727793838461	7031.25	0.5212886445094121	0.043099172566365564	9.249612170960478E-4
1727793838463	7031.25	0.5638874301870413	0.04460796406907593	9.758764563633114E-4
1727793838465	7031.25	0.1209390163024941	0.04646543176650762	0.0010700561565769112
1727793838467	7101.5625	0.12294468056647449	0.048985065233906826	0.0010770231496870836
1727793838468	7101.5625	0.11936495067759809	0.04924915772990087	0.0010687157952085123
1727793838470	7101.5625	0.11688300462131045	0.0451983175256904	0.0010613276893134305
1727793838472	7101.5625	0.10926655804923296	0.04242758539956324	0.0010050964959930592
1727793838474	7101.5625	0.09926362488457122	0.04303443605170303	9.136204928593883E-4
1727793838476	7101.5625	0.09901278991079747	0.04538535592951054	9.118349649663325E-4
1727793838477	7101.5625	0.38431017709802795	0.04788918335026146	9.871764958002472E-4
1727793838479	7101.5625	0.6264850242868374	0.049656407451595434	0.0010453162364082618
1727793838481	7101.5625	0.7508804855963611	0.04997278870872088	0.0012067600129295124
1727793838483	7171.875	0.8746453051297169	0.047923871776077896	0.0013055339001143526
1727793838484	7171.875	0.9569084119496856	0.04701402237218793	0.001365468142032863
1727793838486	7171.875	0.9842179427785265	0.04400199170028543	0.0013863246375100452
1727793838488	7171.875	0.9694499575331311	0.0372639218766759	0.0013751843930565142
1727793838490	7171.875	0.9391188300202157	0.028147664027446558	0.0013375922305048145
1727793838492	7171.875	0.8821194585587773	0.020116213815329645	0.0012256251138670167
1727793838493	7171.875	0.7077571414786504	0.015206198114963534	0.0011942935657960787
1727793838495	7171.875	0.6927677543902023	0.011865902477354952	0.001162081014864141
1727793838497	7242.1875	0.09685274951786554	0.007377268608110989	0.0013400906651265842
