# Supplementary material for: Identification and classification of repeated whistle types from free-ranging rough-toothed dolphins (Steno bredanensis)
Source: Sci Rep. 2026 Mar 20;16:14327. doi: 10.1038/s41598-026-44853-2 (PMC13144356; doi:10.1038/s41598-026-44853-2)
Supplement: Supplementary file 2 — Supplementary Material 2 [file 41598_2026_44853_MOESM2_ESM.zip › Dataset_StenoRepeatedCalls/Contours/1071.csv]

Time [ms]	Peak Frequency [Hz]	Duty Cycle	Energy	WindowRMS
1727793885454	6609.375	0.03095824691195501	0.0038437768450485703	0.00133031209850665
1727793885456	6609.375	0.6215221477004716	0.00478056829443758	0.001485639867943043
1727793885458	6609.375	0.6213622023224581	0.006431924268661769	0.0014795830579409565
1727793885460	6609.375	0.7434400528422536	0.007915948274929042	0.0014837038547451413
1727793885461	6679.6875	0.7331858121322156	0.008298993552548194	0.0014604770218849684
1727793885463	6679.6875	0.7286515982081699	0.00812274830313722	0.001449521119820047
1727793885465	6679.6875	0.8848543901149296	0.006998915067602324	0.00145738348553583
1727793885468	6679.6875	0.9104410807291666	0.004899374969496983	0.001493841169183669
1727793885469	6750.0	0.8259283000765475	0.0030720574860261768	0.0015505391674231934
1727793885471	6820.3125	0.8270314180941741	0.002929903523536348	0.0015580985227013544
1727793885473	6960.9375	0.8189499674155908	0.005038638511969975	0.0015653107761607616
1727793885475	7031.25	0.8156648577147467	0.008269672602018717	0.0015708688595950683
1727793885477	7171.875	0.8170023378020523	0.012469685383631298	0.0015821885165810238
1727793885478	7171.875	0.7884707761813141	0.01539334458909748	0.001539160252384941
1727793885480	7171.875	0.7817268055900364	0.017777374506561576	0.0015299027257179834
1727793885481	7242.1875	0.7782054655271522	0.020789123841137364	0.0014914004322509943
1727793885483	7242.1875	0.7460306469047981	0.022281209729333597	0.0014329562753560591
1727793885484	7242.1875	0.025455794906937005	0.02812648615598054	0.0021809129605869938
1727793885486	7312.5	0.02472901676246642	0.05501496769581468	0.002544368554246549
1727793885488	7312.5	0.02418182117112937	0.09290096742930529	0.002907824147906104
1727793885490	7312.5	0.023200709075784694	0.09820242432991065	0.0028749695438923476
1727793885492	7382.8125	0.02304915829680386	0.06205133827325338	0.0028689268528061434
1727793885493	7382.8125	0.02270868103997192	0.03334195232373578	0.002860276402983312
1727793885495	7382.8125	0.02223636484534415	0.02622305178552182	0.0028487121442963407
1727793885497	7382.8125	0.022668489363789502	0.027286259483004664	0.0020433544376927313
1727793885499	7382.8125	0.11957279504183166	0.02950902533109635	0.001237996731089122
1727793885500	7382.8125	0.42588714177913967	0.028866019945708695	0.0011602250599413763
1727793885502	7382.8125	0.9011082679220715	0.025199390045820346	0.0011417108752824604
1727793885504	7382.8125	0.8868571347410574	0.018831101511524413	0.0011236238390475793
1727793885506	7453.125	0.8797975456189809	0.01238276995256112	0.0011163586859085756
1727793885508	7453.125	0.8634891150132665	0.007177806908205971	0.0010954723247750225
1727793885509	7523.4375	0.9072578966128345	0.004671869365681007	0.0010652038371060976
1727793885511	7593.75	0.9020528944808657	0.005531514725786043	0.0010582416445255947
1727793885513	7664.0625	0.9194766391176314	0.008369009179857261	0.0010760817016589909
1727793885515	7734.375	0.9241927123608104	0.011056202802026203	0.0011266030432777949
1727793885516	7804.6875	0.8518159183580255	0.013315655216970585	0.001216994459591114
1727793885518	7804.6875	0.8749399650655505	0.014885737212697588	0.001251744859800082
1727793885520	7804.6875	0.9062724221509648	0.015265304191538275	0.00133885744246922
1727793885522	7804.6875	0.9610797874082808	0.013618841045361174	0.0014555736018834855
1727793885524	7804.6875	1.0352944428066038	0.01187598384260348	0.0015608267805473901
1727793885525	7804.6875	1.0967993333772963	0.012304286692250881	0.0016444529122209826
1727793885527	7804.6875	1.1295746667856255	0.01439769192547994	0.001686768834549724
1727793885529	7804.6875	1.154778691089457	0.01683411228551502	0.0017202094619564873
1727793885531	7804.6875	0.03403691238392769	0.02459621261173958	0.0023874709423318432
1727793885532	7804.6875	0.03392034486235964	0.04087517548191157	0.0027169291724221008
1727793885534	7804.6875	0.033658268917317	0.05249665961114729	0.0030463874025123583
1727793885536	7804.6875	0.03245427380374175	0.045513550238997474	0.003011136306591299
1727793885538	7804.6875	0.03169189541555534	0.027876693402281008	0.0029893761548632366
1727793885540	7804.6875	0.02993293171079061	0.017752756623026673	0.00294322906653832
1727793885541	7804.6875	0.02704540681732743	0.017570754786395602	0.0028802125241081246
1727793885543	7804.6875	0.02597070786273283	0.01872448722775434	0.002078134648550913
1727793885545	7734.375	0.7982455497979156	0.019373123084788793	0.0012760567729937023
1727793885547	7734.375	0.7734857462605511	0.01919321370766627	0.0012062779468605357
1727793885548	7734.375	0.6709977989360931	0.019914136059796313	0.0010922751109360372
1727793885550	7734.375	0.6472736902877773	0.022224240828108595	0.0010598233352508404
1727793885552	7734.375	0.6292369025545143	0.023456782951226874	0.0010263692485582086
1727793885554	7734.375	0.6602040113735105	0.02302164403922827	0.001080728460581795
1727793885556	7734.375	0.6571734673690417	0.024177577227298824	0.0010747858773410294
1727793885557	7734.375	0.6091393448982125	0.026808380334660695	0.0010220817342192336
1727793885559	7734.375	0.694170814813135	0.02686679102814889	9.931677839078524E-4
1727793885561	7734.375	0.6762837892379828	0.024505331677143156	0.0010467881140829127
1727793885563	7734.375	0.7096968356918238	0.022447205211190036	0.0010727962882219517
1727793885564	7734.375	0.6970894840099955	0.021791814678631113	0.0010526338761843953
1727793885566	7734.375	0.6636305982654007	0.02607096774818292	0.0011349762139835366
1727793885569	7734.375	0.6348309268370925	0.04044177094174032	0.001232879232264297
1727793885571	7734.375	0.8087897261078579	0.06564832883462868	0.0014390275957019455
1727793885573	7734.375	0.9086044665609413	0.09228148170269332	0.0016451759591395937
1727793885574	7804.6875	0.031914555597059927	0.09890449764078457	0.0023784616302453747
1727793885576	7804.6875	0.033775283787303684	0.07936036291111506	0.0027844383050232213
1727793885578	7804.6875	0.037296081420828645	0.05058890898706447	0.0031904149798010675
1727793885580	7804.6875	0.037249052027009295	0.034969984542542125	0.003184466738421317
1727793885581	7804.6875	0.03561856339085504	0.031207584475310177	0.0031386370776377414
1727793885582	7875.0	0.03559907004790963	0.029760857476979645	0.003136955178470778
1727793885584	7875.0	0.035606431170420484	0.022498473954778643	0.003136505828610316
1727793885586	7875.0	0.03639025440074294	0.0148507400500321	0.002608330294295398
1727793885588	7875.0	0.13611237909800317	0.010913975083704609	0.0020801547599804794
1727793885589	7945.3125	0.8378724917640012	0.02022965712117368	0.001764291685971188
1727793885591	7945.3125	0.7939761682483527	0.020153649044438067	0.001693356037097932
1727793885593	7945.3125	0.9108125303482241	0.02033982572357423	0.0015910038178528249
1727793885595	7945.3125	0.925232452945801	0.02207662920274217	0.001617542270934527
1727793885596	7945.3125	0.9238921150541172	0.02397548898383573	0.0016399671485930367
1727793885598	7945.3125	0.8653342523333515	0.025512313771384732	0.0015574217702188954
1727793885600	7945.3125	0.5940000373675414	0.028034072697687287	0.0014738536728745332
1727793885602	7945.3125	0.5883581321679615	0.03352582767037609	0.0014610405689911114
1727793885604	7945.3125	0.5615937597031737	0.0370943452709961	0.0013996012140866179
1727793885605	7945.3125	0.5992322673467972	0.03369712022882546	0.001472857050311987
1727793885607	7945.3125	0.5897936083336637	0.02747670933533226	0.0014612950706582998
1727793885609	7945.3125	0.5572260412124755	0.024225163712781245	0.0014137512498019894
1727793885611	7945.3125	0.540590646636013	0.022375179833075298	0.0013562826408226988
1727793885612	7945.3125	0.8096581491058574	0.01900810729906975	0.0013937422389696046
1727793885614	7945.3125	0.7938547749370122	0.016394733388016332	0.001360942452736853
1727793885616	7945.3125	0.7522211857453398	0.015416653539533505	0.0012943748831418921
1727793885618	7945.3125	0.7473372632629575	0.014456698049849236	0.00129076965069379
1727793885620	7945.3125	0.7063955630896227	0.014383252166394554	0.0012500917943308362
1727793885621	7945.3125	0.029611389414669575	0.014637618067292262	0.002146918657136195
1727793885623	7945.3125	0.029673424122642785	0.02491405380030498	0.002580168887591099
1727793885625	7945.3125	0.027943293219570474	0.04544393667893718	0.003013419118046003
1727793885627	7945.3125	0.02688543819939578	0.054477133186478774	0.002993240424872228
1727793885628	8015.625	0.02597637319308163	0.057593264642812045	0.002973435433401732
1727793885630	8015.625	0.025735852658659197	0.03954208559362837	0.002968175609198401
1727793885632	8015.625	0.026238504816246615	0.031068400825440667	0.002974303604674254
1727793885634	8015.625	0.026690005547961387	0.028186900410184984	0.002211211088537071
1727793885636	8015.625	0.0797265372849772	0.025116876561145828	0.0016353745240997295
1727793885637	8015.625	0.8704585315398145	0.02256467083369277	0.0010595379596623881
1727793885639	8015.625	0.8649360691485036	0.02111355792634795	0.0010373136187714611
1727793885641	8015.625	0.8913974789321968	0.01980954643790457	0.0010538979316822386
1727793885643	8015.625	0.7847804649203431	0.018604154790523887	0.0011193046151456764
1727793885644	8015.625	0.7797103744369369	0.019872076208068034	0.0012231258847286764
1727793885646	8015.625	0.8004392954275029	0.0231696391333563	0.0012554547368786174
1727793885648	8015.625	0.5193842282085299	0.024469080909916067	0.001340914500869711
1727793885650	8015.625	0.5623743469110325	0.023736828287537703	0.0014426157968757591
1727793885652	8015.625	0.5891971868039177	0.02314767245671557	0.0014690088343347048
1727793885653	8015.625	0.6299928549200734	0.024164285114603418	0.0015327218219113492
1727793885655	8015.625	0.6273761485357704	0.023613767352077344	0.0015282241857994883
1727793885657	8015.625	0.6235470561861242	0.02480543688185997	0.0015153782107783086
1727793885659	8015.625	0.5831896384057258	0.026534499758161908	0.0014208493561446473
1727793885660	8015.625	0.5666128994283937	0.02595267679137379	0.0013833230052565913
1727793885662	8015.625	0.5309194888708727	0.02482664071274181	0.0013020042752284653
1727793885664	8015.625	0.7695868731453185	0.02484949966017203	0.0011249800297832247
1727793885666	8015.625	0.7101196321502126	0.024760588659192992	0.0010772175672871531
1727793885669	8015.625	0.6095351652465896	0.02451765406110552	9.161435308786939E-4
1727793885670	8015.625	0.49335075683837476	0.025526465827164332	7.550694944702346E-4
1727793885672	8015.625	0.438475782575871	0.027736243504340938	6.45008198166709E-4
1727793885674	8015.625	0.33984584604609663	0.029519440966247038	5.349469018631834E-4
1727793885676	8015.625	0.012289558031180264	0.03205585901319585	0.001755796862151902
1727793885677	8015.625	0.014444487906439766	0.041758397611981427	0.002383547643163103
1727793885679	8015.625	0.016096030304998458	0.05511680604662311	0.0027318911319097333
1727793885681	8015.625	0.02003295184777883	0.05713797506501762	0.0030802346206563642
1727793885682	8015.625	0.024409402570215684	0.04727104966315102	0.0031583875653351462
1727793885684	8015.625	0.027199463616078265	0.03852951272721718	0.0032138210723744523
1727793885685	8015.625	0.03376795106205714	0.03679323419359027	0.0033586164951338515
1727793885687	8015.625	0.03777333330166882	0.03757689661530763	0.002851257119491428
1727793885689	8015.625	0.18837164974493512	0.037370915685259125	0.0023438977438490043
1727793885691	8015.625	1.017736472537128	0.03578152357928748	0.002454336485186824
1727793885692	8015.625	1.0588547808569182	0.03332881071907739	0.002635624945186911
1727793885694	8015.625	1.0929607655267295	0.031066261109529796	0.0027048364510587567
1727793885696	8015.625	1.1475131436713835	0.03008655953491847	0.002816442983936129
1727793885698	8015.625	1.1692861880896226	0.030812682844345306	0.002856703716558315
1727793885700	8015.625	1.1530961330581762	0.03209660242728097	0.002825669689516182
1727793885701	8015.625	1.0925369742531446	0.03362707795502334	0.002692705343222071
1727793885703	8015.625	1.065914897798742	0.034400093856251215	0.0026314786409049307
1727793885705	8015.625	0.9816326405267296	0.03426431996158304	0.0024408571270215533
1727793885707	8015.625	0.9548099285901468	0.034558819735046445	0.0021979550060011684
1727793885708	8015.625	0.8959934863385546	0.036716142778758495	0.0019468527155709842
1727793885710	8015.625	0.8839454018367637	0.03983580475716641	0.0018181241209680077
1727793885712	8015.625	0.772921983444905	0.042000308299305025	0.0016158397365468738
1727793885714	8015.625	0.6707042851371419	0.042489290365449184	0.001405920136138498
1727793885716	8015.625	0.6704047285221953	0.042003556437906195	0.0012111066818542345
1727793885717	8015.625	0.6822595461764831	0.04151862359735938	0.0010390256511417916
1727793885719	8015.625	0.7906566761070728	0.041715494627118585	9.805634151043797E-4
1727793885721	8015.625	0.7622314981731364	0.04310786752543703	9.396311835156249E-4
1727793885723	8015.625	0.7459088512332207	0.043852192243778024	0.0010241099041356772
1727793885724	8015.625	0.8363472198999109	0.04410779968632518	0.001145228152489449
1727793885726	8015.625	0.7530973458895589	0.04712764443516445	0.00122942259722023
1727793885728	8015.625	0.03433759853913128	0.059997111406372844	0.0020825412204859483
1727793885730	8015.625	0.03969163206058357	0.07729399735422161	0.0025850681359143625
1727793885732	8015.625	0.04562637269181192	0.07987221593799877	0.0030875950513427767
1727793885733	8015.625	0.05190936552754003	0.06350740070825109	0.003261825449436021
1727793885735	8015.625	0.054935580830278184	0.050289034028570996	0.003337816272175279
1727793885737	8015.625	0.0600814200990404	0.05044023672921522	0.0034735569276773967
1727793885739	8015.625	0.06418972933166939	0.05438300404699177	0.003157187078406758
1727793885740	8015.625	0.3627823564754	0.052935520684596164	0.0028408172291361196
1727793885742	8015.625	1.1766279950150085	0.05336046986314404	0.002777345836054374
1727793885744	8015.625	1.1828523817587322	0.052394707957377565	0.0027899871705907827
1727793885746	8015.625	1.1314710526550886	0.05116259617714706	0.0026896597903190815
1727793885748	8015.625	1.1467512987633859	0.051644973568283944	0.0025249048485212807
1727793885749	8015.625	1.020161016337682	0.05518531006670833	0.002314135140119199
1727793885751	8015.625	0.9416615539478158	0.05864744196407667	0.002187636900633555
1727793885753	8015.625	0.8279436690195947	0.05798862324154146	0.0019181198325259063
1727793885755	8015.625	0.7110427270849378	0.05408977552520171	0.0016045696224052633
1727793885756	8015.625	0.5566217877216656	0.05253835266690811	0.00129101941228462
1727793885758	8015.625	0.5731619771778602	0.0568419013242636	0.0011280769968238281
1727793885760	8015.625	0.5636773101630481	0.06505044992899434	9.493868738966469E-4
1727793885762	8015.625	0.5287479080863372	0.07101181876231981	7.706967509694655E-4
1727793885764	8015.625	0.48955890322855067	0.0702880170376788	7.121410901438918E-4
1727793885765	8015.625	0.48855053117373043	0.06445652205716576	7.125202959384271E-4
1727793885768	8015.625	0.4771032165968506	0.06063060087126837	7.030227744835698E-4
1727793885770	8015.625	0.4583795809425749	0.060879797659712964	6.905084469312677E-4
1727793885772	8015.625	0.44769427479348534	0.06287164873955567	6.749360053197685E-4
1727793885773	8015.625	0.6435002420933241	0.06365577163775457	6.970620474958509E-4
1727793885775	8015.625	0.01644538684795469	0.0630947436201035	0.0016011609783452136
1727793885777	8015.625	0.019756772569881578	0.058479495511313456	0.002076103287085849
1727793885779	8015.625	0.02225299457274737	0.05056028178531314	0.0023357291459084415
1727793885781	8015.625	0.025142174070834588	0.05024686086212129	0.0025953550047310334
1727793885781	8015.625	0.028718946562032128	0.060916106187621326	0.002643413868425636
1727793885783	8015.625	0.028718946562032128	0.07188904416204327	0.002643413868425636
1727793885785	8015.625	0.03274502579398116	0.07378277846739253	0.002706112503828752
1727793885787	8015.625	0.0343084281750955	0.07216608823210616	0.0021386102672505034
1727793885788	8015.625	0.1667853822608708	0.07281904687535738	0.0015711080306722548
1727793885790	8015.625	0.7663149960157745	0.07601468545055029	0.0013946891837183398
1727793885792	8015.625	0.902835374310863	0.07905397065547379	0.0014099047523106355
1727793885794	8015.625	1.0287352914786712	0.07929186342892743	0.001402090831834481
1727793885796	8015.625	1.0423987992491568	0.07605599993519538	0.001420286671255003
1727793885797	8015.625	1.032173421691277	0.0723456392782654	0.0014086273277334467
1727793885799	8015.625	1.0318841291814784	0.07082849524471466	0.0014082423001762186
1727793885801	8015.625	0.6302760277806262	0.06830175870781284	0.00143467099719324
1727793885803	8015.625	0.6839709429262374	0.06234030761157789	0.0015571171977015119
1727793885804	8015.625	0.7241002646892944	0.05770422503416932	0.0016568292204530819
1727793885806	8015.625	0.7329826574036095	0.058973123077258556	0.0016766376987028561
1727793885808	8015.625	0.7841206718280012	0.06291574078186814	0.0017911562582629693
1727793885810	8015.625	0.8159684391663248	0.06458272845700336	0.001858565482349429
1727793885812	8015.625	0.888900193550041	0.06336868716277141	0.002015290972410909
1727793885813	8015.625	1.108517436861242	0.06172747023920601	0.002089125953557422
1727793885815	8015.625	1.1299821065906708	0.06097048855020551	0.002124491329527893
1727793885817	8015.625	1.1356801606824063	0.06088371491490824	0.0021341642217488606
1727793885819	8015.625	1.124679917309519	0.06507254035626243	0.0021139945003281974
1727793885820	8015.625	0.04562701321420984	0.07038385097617338	0.0025434850661385303
1727793885822	8015.625	0.04542544791286165	0.09065989728489182	0.0029729756319488627
1727793885824	8015.625	0.04612948563209286	0.11934495817424613	0.002999984743190008
1727793885826	8015.625	0.04580598014843923	0.1285562285377559	0.0029870421996345303
1727793885828	8015.625	0.046880995088962894	0.11028029913513404	0.003029032786596711
1727793885829	8015.625	0.04845696577843545	0.0911767188411974	0.0030881341670668905
1727793885831	8015.625	0.04901221827522681	0.08852703858082714	0.0031081849165422223
1727793885833	8015.625	0.0507912709349817	0.0928922346866255	0.002793099954039832
1727793885835	8015.625	0.5504663366882604	0.09625017039068083	0.0024780149915374413
1727793885836	8015.625	1.2069062056351896	0.09702575762782996	0.0024372858615462254
1727793885838	8015.625	1.1911899417342156	0.09686391151705048	0.0024117510402346123
1727793885840	8015.625	1.1456064407209805	0.09940126796122065	0.0023396903297852934
1727793885842	8015.625	1.0760926265685107	0.104652967171367	0.002212211261983009
1727793885844	8015.625	0.981657148506671	0.10782772407391521	0.002039805198299831
1727793885845	8015.625	0.8723215938320511	0.10573431392380117	0.001844531373561611
1727793885847	8015.625	0.8039370251057123	0.09964793654847869	0.00171625948269903
1727793885849	8015.625	0.7609408313145166	0.09003141654496602	0.0014447205105552606
1727793885851	8015.625	0.8465486602463312	0.07714688721796824	0.0012950056228523859
1727793885852	8015.625	0.8259433084849506	0.06447078475547537	0.0011780223149596707
1727793885854	8015.625	0.7968005850651717	0.05431312380321374	0.0011230487943327094
1727793885856	7945.3125	0.7366722495670404	0.044543792051233946	0.001025086330068198
1727793885858	7945.3125	0.9355537122122345	0.032479676190808646	9.911160988166942E-4
1727793885860	7945.3125	0.9292907889329617	0.021862381256032855	0.0010217768054620374
1727793885861	7945.3125	0.9756132968839336	0.01782767973801126	0.0010630130243778366
1727793885863	7945.3125	0.866536074464426	0.020160656056410424	0.0011010532406227408
1727793885865	7945.3125	0.03232428692322423	0.027736648827904473	0.0015470487742703972
1727793885868	7945.3125	0.03371951034606951	0.037385334116925566	0.0017889984886385285
1727793885869	7945.3125	0.03556784110699984	0.04261136457914348	0.0020309482030066595
1727793885871	7945.3125	0.03557513974500992	0.04141119151427872	0.0020312036110092524
1727793885873	8015.625	0.03532718331315406	0.03783291551172036	0.0020271397484704283
1727793885875	8015.625	0.034011061345499076	0.04070499847790392	0.0020017598344333103
1727793885877	8015.625	0.033811433732899125	0.04639012025727968	0.0015747525456438717
1727793885878	8015.625	0.5805324674897069	0.049450069129872584	0.0011477452568544328
1727793885880	8015.625	0.5702590274569636	0.04589746629571176	0.0011292104970876023
1727793885881	8015.625	0.5551377584411269	0.04140542816371434	0.0010970904945261392
1727793885883	8015.625	0.5599024817845101	0.043595669811828004	0.0011064457330072694
1727793885884	8015.625	0.5621898655822473	0.04910157487542747	0.0011121171541441449
1727793885886	8015.625	0.5704648128505316	0.05134242677275931	0.0011291067938185135
1727793885888	8015.625	0.6064099807308889	0.04968916636411644	0.0011974667541165944
1727793885890	7945.3125	0.723430812150594	0.04877266008155295	0.0013253420969285643
1727793885892	7945.3125	0.9155129486659788	0.05075086339089701	0.001485901938911251
1727793885893	7945.3125	0.9114439909785577	0.05327480521831765	0.0016779369769738615
1727793885895	7945.3125	0.9600434819700739	0.05545695156867433	0.001755163934246139
1727793885897	7945.3125	1.0196342424405727	0.05868271266361075	0.0018878994794399137
1727793885899	7945.3125	1.0927114304203465	0.0634437961694458	0.002035129707076332
1727793885900	7945.3125	1.1627960919727687	0.06897615570785239	0.002147306843576526
1727793885902	7945.3125	1.198704169646143	0.07225531056687573	0.002204133588246364
1727793885904	7945.3125	1.223002254731617	0.07138961797720739	0.00224466183254718
1727793885906	7945.3125	1.145550123383997	0.0672142029969608	0.0022215966529119044
1727793885908	7875.0	0.06089800308835331	0.077809121469675	0.002480818449982849
1727793885909	7875.0	0.06004389476976055	0.11122877505112827	0.002740040247053793
1727793885911	7875.0	0.059063629534259525	0.13723597689652933	0.0027151808295878977
1727793885913	7875.0	0.0563459576300855	0.12655786757070944	0.0026360533671399154
1727793885915	7875.0	0.055313910078452565	0.09733974187849441	0.00260454392199641
1727793885916	7875.0	0.05343375215990238	0.08277166176712498	0.0025482990593137665
1727793885918	7875.0	0.05315704665593881	0.08274979750877655	0.0025400418547159758
1727793885920	7875.0	0.05308127253310485	0.0840264761019147	0.0022051684397541207
1727793885922	7875.0	1.0843162471188894	0.08501183528139329	0.0018702950247922656
1727793885924	7804.6875	1.1700660177746658	0.08817190996812489	0.0018350014148366624
1727793885925	7804.6875	1.1591656217849795	0.09232759379967563	0.0018427276197725733
1727793885927	7804.6875	1.149128160729191	0.09653836249238928	0.00182861342956529
1727793885929	7804.6875	0.8938257064022714	0.09565042544366098	0.0018186436689161028
1727793885931	7804.6875	0.9025950611471117	0.08904783287494962	0.0018412544978321749
1727793885932	7804.6875	0.9106674888467821	0.08626553387312717	0.0018629617688967638
1727793885934	7804.6875	0.9207487062648836	0.0927166011696486	0.0018861983177799748
1727793885936	7804.6875	0.9431472706577823	0.10184417726043449	0.0019329977409519074
1727793885938	7804.6875	0.9522706792490993	0.10747522743680865	0.0019512691565583603
1727793885940	7804.6875	0.9723660301986017	0.10889272542319965	0.001988294424214951
1727793885941	7804.6875	0.9790781457512822	0.10909057970861233	0.001999524673166248
1727793885943	7734.375	0.9922704156839622	0.11152590629337689	0.0019712508099542694
1727793885945	7734.375	0.9601482655267295	0.1154990532687826	0.0019129647779961572
1727793885947	7734.375	0.05814094021646281	0.12707953995366073	0.0020677691101507406
1727793885948	7734.375	0.053306171419843174	0.16367398955307566	0.002222573442305324
1727793885950	7734.375	0.05042750808604654	0.21570407136005162	0.0021606914946535717
1727793885952	7734.375	0.04543344194056912	0.23412274103993747	0.002061704311976223
1727793885954	7734.375	0.03865505697031207	0.20238767955402182	0.001932725178837688
1727793885956	7734.375	0.033759726903490585	0.16442145922753576	0.0018336754163882016
1727793885957	7734.375	0.029033827005054805	0.15229486148543248	0.0017372850384153545
1727793885959	7734.375	0.027218167133828294	0.1517813070049002	0.001348752305362833
1727793885961	7734.375	0.08664984535093158	0.15542374860072852	0.0010427806151713476
1727793885963	7664.0625	0.5354027315960408	0.16243222526804388	7.368089249798623E-4
1727793885964	7664.0625	0.5159449830523765	0.16880163419415797	7.180578656001906E-4
1727793885966	7664.0625	0.40994246454704886	0.1781754714060075	7.390883660509333E-4
1727793885969	7664.0625	0.45762095138384934	0.19583311103869613	8.149586470950407E-4
1727793885971	7664.0625	0.5366584505115038	0.2147499539574095	9.510074520546757E-4
1727793885973	7664.0625	0.6080532081566953	0.22417220978337915	0.0010597050102638006
1727793885974	7664.0625	0.6212594778527136	0.2235060830291419	0.0012147582664273444
1727793885976	7664.0625	0.6440453462606512	0.2175980033021851	0.001310812511915497
1727793885978	7664.0625	0.7157901670396932	0.21145055044994945	0.0014905267531128798
1727793885980	7664.0625	0.7832656881050376	0.21029339099057068	0.0016565697588330883
1727793885981	7593.75	0.8061316846233562	0.21433444973205457	0.0018136829616713882
1727793885982	7593.75	0.8443929455224413	0.22056072832003287	0.0018775920710966515
1727793885984	7593.75	0.8653556775746856	0.23102642661222444	0.0019150167937173356
1727793885986	7593.75	0.06737197665644247	0.24766721751165888	0.002232237962062993
1727793885988	7593.75	0.06971422340193426	0.2802139438582772	0.00254945913040865
1727793885989	7593.75	0.06897855753632443	0.3084466423204926	0.002532093581764078
1727793885991	7593.75	0.06836247777458695	0.29896956939307756	0.0025183219033688793
1727793885993	7593.75	0.06695901923745702	0.25879190302579436	0.0024866288814193844
1727793885995	7593.75	0.06537058759995071	0.22909447891368812	0.0024469759113917196
1727793885996	7593.75	0.06336149133094326	0.22708627088065406	0.002396861664376934
1727793885998	7593.75	0.06297289864829773	0.2360597076193078	0.002129949581745096
1727793886000	7593.75	0.6278085807242202	0.24059261828177247	0.0018630374991132584
1727793886002	7593.75	0.9015973316740747	0.24058274166135307	0.001862809872019359
1727793886004	7593.75	0.9225181871182572	0.24275185151341042	0.0019050175011304591
1727793886005	7593.75	0.9498171720979982	0.2476105539892585	0.001959479669972291
1727793886007	7593.75	0.9641790366945604	0.24858236604998485	0.001987824650873537
1727793886009	7593.75	0.961023052066646	0.24556290451029855	0.0020201175114069603
1727793886011	7593.75	0.9911603826891985	0.24090190754935395	0.0020776419885188365
1727793886012	7593.75	1.0035528298642014	0.2388968150720833	0.002100441918447842
1727793886014	7593.75	1.012877947186128	0.24879594139491373	0.0021162091100818646
1727793886016	7593.75	1.0182629761017414	0.2659088398829624	0.00212261076369218
1727793886018	7593.75	1.0059610640463688	0.26841660418317925	0.002098618352513136
1727793886020	7593.75	1.0067396660751897	0.25167092043396927	0.0021010790919019488
1727793886021	7593.75	1.0895879013733294	0.23702587931145258	0.002060327779735707
1727793886023	7593.75	1.0790155118866287	0.23531291407613183	0.0020417766219670733
1727793886025	7593.75	0.06008455175138042	0.23300979087466503	0.0023109075495499933
1727793886027	7593.75	0.05850568036859484	0.2227235361377528	0.0025800384771329137
1727793886028	7593.75	0.057409127961488594	0.2093104648433053	0.0025515506432801168
1727793886030	7593.75	0.05732838163342053	0.20638683576601316	0.00254970446671498
1727793886032	7593.75	0.05647471590833723	0.21671734540740223	0.0025283220498717738
1727793886034	7593.75	0.05504438322531322	0.22686965797887665	0.0024898185431001564
1727793886036	7593.75	0.05441309375132648	0.2329138867192808	0.0024728555270100163
1727793886037	7593.75	0.054494055978667466	0.23895711164141603	0.002177050700388169
1727793886039	7593.75	0.3441455317478554	0.2408028477753002	0.0018812458737663216
1727793886041	7593.75	1.0697764601631967	0.23853256330462386	0.0018366224852033775
1727793886043	7593.75	1.0828412398679788	0.239903008410215	0.001858369241413004
1727793886044	7593.75	1.0747446945257717	0.24189208106569646	0.0018439408201572894
1727793886046	7523.4375	1.074069614723397	0.23435963967474868	0.0018427787024154474
1727793886048	7523.4375	1.0791437439569327	0.21910298877861245	0.0018513895802930887
1727793886050	7523.4375	1.074793229674962	0.21693977882814128	0.0018446550699303375
1727793886052	7523.4375	1.0453323941164245	0.2232596859855543	0.0018003899859676787
1727793886053	7523.4375	1.0061516510005302	0.22202408784919372	0.0017180550008752229
1727793886055	7523.4375	0.9806957861406684	0.21713639149052122	0.0016816209828530275
1727793886057	7523.4375	0.925836965829964	0.217725225838101	0.0015671453245433744
1727793886059	7523.4375	0.8769719252137981	0.21597354061772603	0.0014595451862412336
1727793886060	7523.4375	0.8274902868058751	0.2065123832745056	0.001385476600852799
1727793886062	7523.4375	0.8261351023272456	0.1969906895006258	0.0013190036376113717
1727793886064	7523.4375	0.8691626557372847	0.20026032202964617	0.0012295439141478102
1727793886066	7523.4375	0.03216898991884251	0.2599542862845625	0.0016992093962611811
1727793886069	7523.4375	0.03265813196578601	0.3789254041387104	0.0019581608984065484
1727793886070	7523.4375	0.03486111297229369	0.44785017559506685	0.0022171124005519152
1727793886072	7523.4375	0.03619340950285084	0.39181859039690015	0.0022483282095606618
1727793886074	7523.4375	0.038463276758346036	0.2919419277537814	0.0023010102048291853
1727793886076	7523.4375	0.04098013845213138	0.2473615888435781	0.0023568518652026652
1727793886077	7523.4375	0.04295861430986357	0.24315338068575781	0.002004838105390614
1727793886079	7523.4375	0.3081873414693841	0.24147821353769144	0.0016528243455785625
1727793886081	7523.4375	0.9799396324100592	0.24190273592864067	0.0016324753235224443
1727793886082	7523.4375	0.9424024803900785	0.2486085915183914	0.001662940859119167
1727793886084	7523.4375	0.9436317235199809	0.2586841070427499	0.0016644736464846357
1727793886085	7523.4375	0.953245698735955	0.25957120974341646	0.0016807325470233536
1727793886087	7523.4375	0.970299829738181	0.24934274128670667	0.0017137714537807925
1727793886089	7523.4375	0.97067238246644	0.2397361095910503	0.0017982353660926614
1727793886091	7523.4375	0.9984182619763137	0.23733325979932673	0.0018493334179091223
1727793886092	7523.4375	1.028888630417158	0.23775285612021116	0.0019639022167498923
1727793886094	7523.4375	1.0256162933878883	0.24066064569041193	0.002013276560642045
1727793886096	7523.4375	1.0449329729921695	0.24926527875672985	0.002087844061979772
1727793886098	7523.4375	1.0283776937929476	0.25741105526501146	0.0021902147552284768
1727793886100	7523.4375	1.0718686192457199	0.25677465501953933	0.002273902771155311
1727793886101	7523.4375	1.0887126447214215	0.25177169023592494	0.0023102593003051985
1727793886103	7523.4375	1.0723533546075557	0.2526174466417471	0.002339364410272503
1727793886105	7523.4375	0.24190164768422537	0.24996243453877315	0.0023842427723751113
1727793886107	7453.125	0.04605448063636538	0.22518438567261756	0.0028095404451228007
1727793886108	7453.125	0.046335218466156035	0.1797251246875658	0.0032348381178704906
1727793886110	7453.125	0.04609817303231056	0.17154496955500173	0.003227336220494074
1727793886112	7453.125	0.04468710724508081	0.22074380601473276	0.0031779418331800225
1727793886114	7453.125	0.043064672399544805	0.27057380122415114	0.003121240144062255
1727793886116	7453.125	0.04142634941002873	0.2799751891987165	0.003062972681345438
1727793886117	7453.125	0.03897219859882186	0.26653029485430424	0.002975459664292913
1727793886119	7453.125	0.03858123677016948	0.2570345938606494	0.002428116511944745
1727793886121	7453.125	0.8479318332926086	0.25653364199311873	0.0018807733595965772
1727793886123	7453.125	0.8419043278885672	0.2674636053152163	0.0017045648566799921
1727793886124	7453.125	0.7802914679365932	0.2818602470126665	0.0015921819776096653
1727793886126	7453.125	0.7614780907999409	0.2878396013031174	0.0015553595586701632
1727793886128	7453.125	0.7056688726434553	0.285253839107158	0.0014533942609221198
1727793886130	7453.125	0.6513951301159008	0.2853704947629037	0.0013515911188036692
1727793886132	7453.125	0.6422658913518121	0.29349141218004327	0.0013325269628680896
1727793886133	7453.125	0.6370703587162961	0.3083818177610437	0.0013209287840097732
1727793886135	7453.125	0.7737158704963376	0.3178997377949806	0.0012987502779646303
1727793886137	7453.125	0.8349444016086114	0.31542423153235627	0.0013301074875453193
1727793886139	7453.125	0.8207659169210136	0.3129734389779861	0.0014206748364317982
1727793886140	7453.125	0.834382691337014	0.31996668175259463	0.001497441482290844
1727793886142	7453.125	0.8558842395811735	0.32969867498557925	0.0015833509773781156
1727793886144	7453.125	0.9368552689694346	0.3362360946672886	0.0017096119046795233
1727793886146	7453.125	0.9359403726189892	0.3371659731333552	0.0018011552120494074
1727793886148	7453.125	0.03329761385564478	0.3779671032001899	0.0025214324694432144
1727793886149	7453.125	0.03431902239591455	0.5325150290200574	0.0028871974540417376
1727793886151	7453.125	0.034713550803381156	0.6946416665423972	0.0032529624386402607
1727793886153	7453.125	0.03417994129762462	0.6776391798834509	0.0032378991631775724
1727793886155	7382.8125	0.03285752877455949	0.5106212939880657	0.0032013380532980766
1727793886156	7382.8125	0.02973645248583606	0.39756547934830755	0.0031217321518489266
1727793886158	7382.8125	0.028000222935833464	0.3883295348813469	0.003080150135942559
1727793886160	7382.8125	0.024492105269569624	0.39668889773082355	0.002160344267843235
1727793886162	7382.8125	0.548517958922956	0.3964654859444947	0.0012405383997439103
1727793886164	7382.8125	0.480574978496737	0.38884468276155587	0.0010407022047846087
1727793886165	7382.8125	0.5648881319216571	0.38215319502423295	9.002996192842021E-4
1727793886168	7382.8125	0.5602676377891959	0.38538323240103733	9.086513348628861E-4
1727793886170	7382.8125	0.5507546998770998	0.3993241415723698	0.0010228285977633535
1727793886172	7382.8125	0.6187098509681979	0.42385008678062835	0.0012016236781926145
1727793886173	7382.8125	0.7021282204042191	0.4567119640599748	0.0013186113219728886
1727793886175	7382.8125	0.6786148885989561	0.48996290826804223	0.0013962440136941546
1727793886177	7382.8125	0.7485904333726414	0.5090694564213056	0.0015834537936635438
1727793886179	7382.8125	0.6132689661949685	0.4989434555099599	0.001762175443709184
1727793886181	7382.8125	0.6500011798917991	0.4683347973876831	0.0020409804604520684
1727793886181	7382.8125	0.7293862800888572	0.45443155970215343	0.0022952214718240994
1727793886183	7382.8125	0.7293862800888572	0.46743660948800925	0.0022952214718240994
1727793886185	7382.8125	0.8093067763933713	0.48289568224293344	0.0025424394758716833
1727793886187	7382.8125	0.8889444219241353	0.481592551944873	0.00276610198199072
1727793886188	7382.8125	0.043810496358024524	0.4692333908310634	0.0035756523491410237
1727793886190	7312.5	0.04533701216712961	0.4902342875730681	0.0040198215312257386
1727793886192	7312.5	0.04729597421987198	0.5176026930958686	0.004463990713310453
1727793886194	7312.5	0.04829871839289915	0.4849789695906026	0.004492132540496519
1727793886196	7312.5	0.046703222766099554	0.3776009967085585	0.004425386121037952
1727793886197	7382.8125	0.04497710807918984	0.1930740117331141	0.0043455990573508735
1727793886199	7382.8125	0.04309684131142289	0.14616270138219148	0.004272679154111117
1727793886201	7382.8125	0.0384686085980666	0.15538227334424587	0.004100775912682415
1727793886203	7453.125	0.03173071613947726	0.15919987804917832	0.0030541966575280085
1727793886204	7453.125	0.7116137429650844	0.21783044482555602	0.002007617402373602
1727793886206	7453.125	0.6500576217695543	0.24478289457659658	0.001848800726165856
1727793886208	7453.125	0.6119160702311585	0.17805349030281067	0.0016323824200923838
1727793886210	7453.125	0.6539583848814436	0.15877210692435134	0.0016461444311137833
1727793886212	7453.125	0.6176243220667602	0.1379710760664345	0.0015258827060413733
1727793886213	7453.125	0.6301432900323672	0.11616958894612389	0.0015491499950127056
1727793886215	7453.125	0.6698028272228597	0.09364710180038548	0.0016368730643830287
1727793886217	7453.125	0.7062323323470877	0.2696773310212828	0.0016850601412549578
1727793886219	7453.125	0.7132457210305825	0.2580301167644983	0.0016950085464408366
1727793886220	7453.125	0.6442490927408114	0.24599571327986997	0.0019314502611994296
1727793886222	7453.125	0.5816953022158842	0.2333896275724489	0.002203638323359317
1727793886224	7453.125	0.4728019173860804	0.2247166941215053	0.0032137428051172163
1727793886226	7382.8125	0.5641711227785708	0.3145595937756552	0.004286071031155686
1727793886228	7382.8125	0.698141544486814	0.34380780801428107	0.005742514151548977
1727793886229	7382.8125	0.06300963363592714	0.36631793447519284	0.006637026825912561
1727793886231	7382.8125	0.0691420897132174	0.3943563921636635	0.0075315395002761455
1727793886233	7382.8125	0.0793147016315971	0.38086702433431857	0.007966735297691568
1727793886235	7312.5	0.08329319799273283	0.2968213628730789	0.008119526955426141
1727793886236	7312.5	0.08002541730861228	0.23640261214451513	0.007995472238746502
1727793886238	7312.5	0.07627166030546938	0.21329072832417478	0.007845336206865122
1727793886240	7312.5	0.06428936841346221	0.21975974616954203	0.007245352972650416
1727793886242	7312.5	0.051536075391894594	0.2266256860142594	0.00576454751408891
1727793886244	7242.1875	0.5318847296076704	0.23681838657791027	0.004429111026920606
1727793886245	7242.1875	0.5085079551475066	0.25361705163538556	0.0030936745397523004
1727793886247	7242.1875	0.5529659696655929	0.2632859524869034	0.002515944890945935
1727793886249	7242.1875	0.5788297337822074	0.26304274516798687	0.0019382152421395695
1727793886251	7242.1875	0.7819105585750202	0.25992656394460645	0.0016687190739926073
1727793886252	7242.1875	0.7248167098180927	0.2752120839563224	0.0016112177990086087
1727793886254	7242.1875	0.7189028482373592	0.3209577299550568	0.0016081193714088675
1727793886256	7242.1875	0.7095949774075285	0.34495424415345916	0.0015995229366778157
1727793886258	7242.1875	0.6795697703589895	0.31275556295435336	0.0015866063380133792
1727793886260	7242.1875	0.4169718319596951	0.30792244602104674	0.0017538776585746113
1727793886261	7242.1875	0.456403349545271	0.3824276603726159	0.0019613428730981823
1727793886263	7242.1875	0.5064300684993298	0.41632619912850877	0.0022089942360157444
1727793886265	7171.875	0.6076581872164656	0.3269652696354693	0.002623128318467575
1727793886268	7171.875	0.7675679052769615	0.23364366847662063	0.003114307077103837
1727793886269	7171.875	0.4336119972503312	0.2753409107345679	0.003640683835380564
1727793886271	7171.875	0.03945599658708346	0.4301612066916327	0.004508737129271552
1727793886273	7171.875	0.040488572990369495	0.5925190820688342	0.005376790423162541
1727793886275	7171.875	0.03929006615621513	0.6567250093896793	0.005321623218019053
1727793886277	7171.875	0.0364794646975331	0.570485789100416	0.005177682877497167
1727793886278	7171.875	0.032636441621414713	0.40274153045440925	0.00497707522766691
1727793886280	7171.875	0.0303165113062519	0.28492834461932265	0.004852620206132329
1727793886281	7171.875	0.025473571641132203	0.24985674786986958	0.004567961003811719
1727793886283	7171.875	0.02330471231526742	0.24378119497393402	0.00322802836288508
1727793886284	7101.5625	0.6319239137656125	0.2388204440215555	0.0018880957219584412
1727793886286	7101.5625	0.6901227203305162	0.22870272838913222	0.0017177631583322707
1727793886288	7101.5625	0.8130343455188679	0.21844014113953067	0.0014747410070683857
1727793886290	7101.5625	0.9112005250795869	0.2119384922178151	0.001488587396376918
1727793886292	7101.5625	0.6817478412547854	0.20710599267042912	0.0016094813801100477
1727793886293	7101.5625	0.7526601113874077	0.2031166205793173	0.001776627487082036
1727793886295	7101.5625	0.7929463187038556	0.19733545440334777	0.0018643817016411235
1727793886297	7101.5625	0.8695264967015313	0.1894771152926136	0.0020255553065420258
1727793886299	7101.5625	0.9295402278592425	0.18592921352777447	0.002139809868791689
1727793886300	7101.5625	0.9866665972364642	0.192494735849466	0.0022412739872731844
1727793886302	7101.5625	0.9987100669520782	0.19722642456295558	0.0022596998991338112
1727793886304	7101.5625	0.9863761920631665	0.19090458351400053	0.002237857085821094
1727793886306	7101.5625	1.003152530509332	0.1803878444611251	0.0021467981511009834
1727793886308	7101.5625	1.0200471698113207	0.1708940240187932	0.002030819955142636
1727793886309	7101.5625	0.9192930977299528	0.16366484418273486	0.0018513364017419649
1727793886311	7101.5625	0.01743820733789824	0.18400752595849518	0.0031292324390042674
1727793886313	7101.5625	0.01554904096072391	0.25986961777101303	0.0037303180467204294
1727793886315	7101.5625	0.013387658052351375	0.3249804721690005	0.004331403654436592
1727793886316	7101.5625	0.011874322156313304	0.2987855014200804	0.00428600986184458
1727793886318	7101.5625	0.011083150286109112	0.21380209635770936	0.004264546705357921
1727793886320	7101.5625	0.009575604781750683	0.15425670773651307	0.004225308786323424
1727793886322	7101.5625	0.008418616401903254	0.13916838200639237	0.004192335780226623
1727793886324	7101.5625	0.007638480337017907	0.13731814290805572	0.0024220130889516527
1727793886325	7101.5625	0.6695014958944794	0.13450846082762233	6.51690397676682E-4
1727793886327	7101.5625	0.6735278542103424	0.12929346103777192	6.551430207515664E-4
1727793886329	7101.5625	0.653016992085135	0.12379501151433332	6.733962149036289E-4
1727793886331	7101.5625	0.2444101499774187	0.11891751191705247	7.521877572505044E-4
1727793886332	7101.5625	0.2764318952743766	0.11311462078920881	8.325171214971457E-4
1727793886334	7101.5625	0.2965509819726014	0.1079671627114094	8.864710568013705E-4
1727793886336	7101.5625	0.3360350299271823	0.10522029800766983	0.0010029487237051145
1727793886338	7101.5625	0.38847805659401624	0.10512840892040862	0.001140308085019867
1727793886340	7101.5625	0.4387812182886168	0.10626118535977233	0.0012749660843476198
1727793886341	7101.5625	0.48136344224625316	0.10854834257433356	0.001376591712653524
1727793886343	7101.5625	0.4983489607726705	0.11050997139327805	0.0014121979845305881
1727793886345	7101.5625	0.9958039289750393	0.11104988038889661	0.001427352676094092
1727793886347	7101.5625	1.024780699958508	0.11100188786085309	0.0014592491667680585
1727793886348	7101.5625	1.0062750197223314	0.10903856711778984	0.0014383358753607832
1727793886350	7101.5625	0.9779060411753144	0.11074165703438214	0.0014040761412793883
1727793886352	7101.5625	0.01731316599048867	0.1362642613438376	0.0027734822686744224
1727793886354	7101.5625	0.015889133403738136	0.17993007364623032	0.00344277391101079
1727793886356	7101.5625	0.014694855501790715	0.1953970945052423	0.004112065553347157
1727793886357	7101.5625	0.014431272959808072	0.16031807143295515	0.004105016569448551
1727793886359	7101.5625	0.014434277972501684	0.11595223425331291	0.004105072595264616
1727793886361	7101.5625	0.014193533526990501	0.10157813944161781	0.004099312806639407
1727793886363	7101.5625	0.014908898263081508	0.10409779274191279	0.0027505734112964284
1727793886364	7101.5625	0.12458712428583661	0.1072775706729652	0.0014018340159534502
1727793886366	7101.5625	0.7745332080970163	0.1071640535758976	0.0013502023670682814
1727793886369	7101.5625	0.7913966736458735	0.10223246942261045	0.0016134636267293688
1727793886371	7101.5625	0.8344594355445848	0.0945790581361534	0.0019821385517810102
1727793886373	7101.5625	0.9362751435392823	0.08557932267109622	0.0023508134768326513
1727793886374	7101.5625	0.9971471093713056	0.073317210985	0.002689255211803376
1727793886376	7101.5625	1.054946799117487	0.057142062795209475	0.002826581195430682
1727793886378	7101.5625	1.1662424399596945	0.040409893321667896	0.0031047210843789543
1727793886380	7101.5625	1.25100054301644	0.02675274922786649	0.003346279968691215
1727793886381	7101.5625	1.2821575423259846	0.01707620735967356	0.0035369253093994364
1727793886382	7101.5625	1.3116473863199183	0.010468657190858242	0.0036080587102687925
1727793886384	7101.5625	1.3373230435121994	0.006241051395176916	0.0036712119229693296
1727793886386	7101.5625	1.3717690565068872	0.003671512759953636	0.0037861305757992997
1727793886388	7101.5625	1.3871427359113406	0.0025761300420983064	0.00382748133589244
1727793886389	7171.875	0.04102532222709475	0.01880440595756847	0.004831186277746447
