# Supplementary material for: Identification and classification of repeated whistle types from free-ranging rough-toothed dolphins (Steno bredanensis)
Source: Sci Rep. 2026 Mar 20;16:14327. doi: 10.1038/s41598-026-44853-2 (PMC13144356; doi:10.1038/s41598-026-44853-2)
Supplement: Supplementary file 2 — Supplementary Material 2 [file 41598_2026_44853_MOESM2_ESM.zip › Dataset_StenoRepeatedCalls/Contours/1076.csv]

Time [ms]	Peak Frequency [Hz]	Duty Cycle	Energy	WindowRMS
1727794044355	6117.1875	0.9566461015297432	0.002282371415480954	0.0011363681785695344
1727794044357	6117.1875	0.7566351445331398	0.012803586375147114	0.0011776122838904402
1727794044358	6187.5	0.7385933058932027	0.03580364797939544	0.0011605209426011273
1727794044360	6257.8125	0.7415609078298864	0.0669119708610189	0.0011666872301495622
1727794044362	6257.8125	0.7216095674462788	0.10277592316388912	0.0011439824302046722
1727794044364	6328.125	0.7061170120620666	0.1315350579721844	0.0011276603989510583
1727794044365	6398.4375	0.6910034041888405	0.14640513823194182	0.0011108431023508002
1727794044367	6398.4375	0.6713375047875343	0.1570184786343233	0.0010835759048680943
1727794044369	6468.75	0.6522080375771044	0.15356779585690905	0.0010544288553564472
1727794044371	6539.0625	0.832202199620021	0.14061345000072195	0.0010257340303921995
1727794044373	6539.0625	0.8575183540520177	0.1404772089060752	0.0010492124201914818
1727794044374	6609.375	0.8938195570459905	0.136603778847818	0.0010892471060100896
1727794044376	6679.6875	0.9209590887873428	0.13818843982146306	0.0011162986003462562
1727794044378	6679.6875	0.8509908377703926	0.13680727232640863	0.0011296704019562208
1727794044380	6679.6875	0.861285503918906	0.12616024267231896	0.0011373021058717887
1727794044381	6679.6875	0.9071869193110349	0.10222940778305634	0.0011913888759743517
1727794044383	6679.6875	0.9126948565102677	0.06957717682394161	0.0011971253981314213
1727794044386	6750.0	0.9332202106560892	0.04059705536038108	0.0012201917217825166
1727794044388	6820.3125	0.9311903584042073	0.02349246839505379	0.0012229778099492755
1727794044390	6890.625	0.9390945681758625	0.020539464884521203	0.0012325287750725815
1727794044391	6960.9375	1.00003848285795	0.018955775816252202	0.0012674591787982749
1727794044393	7031.25	1.0219310064735652	0.01588251313899092	0.0012936575404830263
1727794044395	7171.875	0.9879882451211618	0.012551501695494727	0.001329998762822341
1727794044397	7171.875	0.8225280789806718	0.010057004302380292	0.0013463502017209959
1727794044398	7171.875	0.8324290879903934	0.0077023466576574195	0.0013621194584141469
1727794044399	7171.875	0.8286325308712992	0.005931263815065265	0.0013563228749679064
1727794044401	7171.875	0.8412767981692936	0.004850040328089714	0.001370679421844291
1727794044403	7242.1875	0.8566830490681085	0.005215531922712582	0.0013889510955590616
1727794044405	7382.8125	0.8574929188358069	0.010190371204444779	0.0013889752413520455
1727794044406	7453.125	0.8384726826152401	0.01603066944585142	0.001361396725823203
1727794044408	7593.75	0.8301352372032712	0.0215460266930557	0.0013492969150730966
1727794044410	7593.75	0.8542669844077568	0.026005330103379864	0.0012748526569457109
1727794044412	7593.75	1.0602715130372118	0.0283840861011457	0.0012601399676985228
1727794044413	7593.75	1.0120895673643868	0.028118711285871692	0.001207317126564468
1727794044415	7593.75	1.010778015264675	0.025123227097743756	0.0012063301579991544
1727794044417	7593.75	1.0174180649025428	0.022609385596559714	0.0011719263419127464
1727794044419	7593.75	0.9724656921797062	0.02273227494522008	0.0011198202646006685
1727794044421	7593.75	0.8620034134310758	0.022923938261375103	0.0011504402781330814
1727794044422	7593.75	0.8653149989292922	0.020821344697332916	0.001152190832314326
1727794044424	7593.75	0.8953427144935698	0.017715766862590913	0.00118970096944917
1727794044426	7593.75	0.8932973234505538	0.016137627274812508	0.0011850071126440723
1727794044428	7593.75	0.916776350045175	0.01799961083916851	0.0012134173456899403
1727794044429	7593.75	0.9045555682671548	0.02124286700759287	0.0011995748329210573
1727794044431	7593.75	0.9016679573828968	0.021043832898784167	0.0011964250050639494
1727794044433	7593.75	0.8980183380708486	0.015999592040288755	0.0011907947147454909
1727794044435	7593.75	0.9809542205488487	0.010986472384558382	0.0011440790216718068
1727794044437	7593.75	0.9634263758694436	0.009269550932832235	0.0011231883825746187
1727794044438	7593.75	0.9574364000606863	0.008720393682296941	0.0010735374153965002
1727794044440	7593.75	0.9568639639709533	0.007169632986010327	0.0010726594690803786
1727794044442	7593.75	0.8925527896521227	0.004832987868838615	0.0010515375142998646
1727794044444	7593.75	0.8954893867924529	0.0025629859739910595	0.0010534965687326427
1727794044445	7593.75	0.8868139494889936	0.0011767060092386	0.0010437380494189173
1727794044447	7593.75	0.9000446311582808	6.829183192573964E-4	0.0010596077013945184
1727794044449	7593.75	0.9136207948440775	5.113853853760303E-4	0.0010761070570939565
1727794044451	7664.0625	0.9449572933045073	3.428425424298718E-4	0.001114918899715663
1727794044453	7664.0625	0.9241024798228596	2.5635947339777666E-4	0.0011292115038687765
1727794044454	7664.0625	0.9368134937994522	2.8116839325394594E-4	0.001147083099151435
1727794044456	7664.0625	0.9510104519330747	3.358918388808053E-4	0.0011653040676296552
1727794044458	7664.0625	0.7195190813556407	3.5995354318399685E-4	0.0011507825406924877
1727794044460	7734.375	0.7397153842374213	5.36882759515874E-4	0.001189337789167405
1727794044461	7734.375	0.7337222309232508	9.897251011466968E-4	0.0011951945010168885
1727794044463	7734.375	0.7305121271865174	0.0016100534573204393	0.0011945361848017069
1727794044465	7734.375	0.7085548256928066	0.0017529323433055522	0.0011643377273255627
1727794044467	7734.375	0.6779844655930621	0.001263538762073772	0.0011235043406081359
1727794044469	7804.6875	0.6409507127677869	8.807708304726351E-4	0.0010702005321681907
1727794044470	7804.6875	0.627899169921875	6.680106772449261E-4	0.0010464255264741162
1727794044472	7804.6875	0.658564500186331	6.497536954411852E-4	0.0010501715688180629
1727794044474	7804.6875	0.6413323424397275	5.692983246140371E-4	9.852760787957345E-4
1727794044476	7804.6875	0.7456033427068215	4.789344548885133E-4	9.830920594560274E-4
1727794044477	7875.0	0.736473168390179	6.645387462337668E-4	9.685467715777885E-4
1727794044479	7875.0	0.722317264226536	7.315614481647153E-4	9.47897701304624E-4
1727794044481	7875.0	0.5975783246118317	7.849944881296774E-4	9.660090042714853E-4
1727794044483	7875.0	0.6199338900967964	0.001104894997479665	0.001002348568870928
1727794044486	7875.0	0.629976860382272	0.0015181561755230049	0.0010170859458620187
1727794044487	7945.3125	0.6172372110234866	0.0012665356921487845	0.0010029683335118663
1727794044489	7945.3125	0.5922329500786163	8.37642124921488E-4	9.640729937879976E-4
1727794044491	7945.3125	0.606114609436419	4.5856457293695933E-4	9.815052098188226E-4
1727794044493	7945.3125	0.6035330910352791	4.0493252900007746E-4	9.768882921418476E-4
1727794044494	7945.3125	0.9325986459074996	4.8492980832865183E-4	9.956955891888644E-4
1727794044496	8015.625	0.9436656589311143	5.51524124145702E-4	0.0010041758083294576
1727794044498	8015.625	1.0119254438213965	5.906276184266927E-4	9.92487949287712E-4
1727794044499	8015.625	0.8433474033244406	6.879076211676567E-4	0.001030200141836551
1727794044501	8015.625	0.8446940909662077	8.885045743842251E-4	0.001032150239941497
1727794044502	8015.625	0.9312470901478246	0.0010599250746491508	0.0011198257467966994
1727794044504	8015.625	0.9355325774564388	0.0011029090889011768	0.0011240422363940127
1727794044506	8015.625	0.9362877294050933	0.0010465957608936313	0.0011229030128909235
1727794044508	8015.625	0.932140686620399	0.001217463139103397	0.0011184635095527666
1727794044509	8015.625	0.9761282876295237	0.0014440812054754308	0.0011742168029433137
1727794044511	8015.625	0.9872604859392722	0.0013736041207036633	0.0011890756570225231
1727794044513	8015.625	0.9954287128505516	0.0010581240727453548	0.0011995583423735818
1727794044515	8015.625	1.0096318624181617	8.205179144417104E-4	0.001216537943056957
1727794044517	8015.625	1.014886461394216	9.086795492043171E-4	0.001223402094348675
1727794044518	8015.625	1.0480942683362975	0.001123064304524947	0.0012615859581591408
1727794044520	8015.625	1.0506617849617228	0.001383028495986185	0.001266151893569573
1727794044522	8015.625	0.9592494559520554	0.0016134334887007756	0.001309545901392452
1727794044524	8015.625	0.9572967315109151	0.0016870427455502655	0.001309019268961388
1727794044525	8015.625	0.9719171298907345	0.0015982886639164982	0.0013300807345660293
1727794044527	8015.625	0.9745374524314101	0.001648811570014727	0.0013351937693463815
1727794044529	8015.625	0.9644192666810611	0.002423726460264692	0.0013613287490207228
1727794044531	8015.625	0.9401868660864557	0.004469182532617736	0.001331569450500295
1727794044533	8015.625	0.9237237559100674	0.006444564585633885	0.0013101656930595113
1727794044534	8015.625	0.9317201237100275	0.006078850749969281	0.0013148767128912855
1727794044536	8015.625	0.9040274963460005	0.004102059745806118	0.0012754097097190799
1727794044538	8015.625	0.8644781856923776	0.0024153788160356116	0.0012206709939483029
1727794044540	8015.625	0.8305949963736824	0.0020468089483166303	0.0011689555710143822
1727794044541	8015.625	0.8232906739276065	0.0024250010538183304	0.0011574804345638396
1727794044543	8015.625	0.9037945763434521	0.004228865398159695	0.0011048403390966945
1727794044545	8015.625	0.8939006648312283	0.0073235199362889705	0.0010912731685811842
1727794044547	8015.625	0.8411063072187562	0.008111604635106783	0.0010371691593874695
1727794044549	8015.625	0.5068988920007862	0.008528712959110915	0.0010526226438894134
1727794044550	8015.625	0.5260810471004439	0.009401603997977926	0.001093249825948104
1727794044552	8015.625	0.5225133243155753	0.009046614285479513	0.0010871701071634874
1727794044554	8015.625	0.5302923148180263	0.005784559555620211	0.001105687695162427
1727794044556	8015.625	0.5386885063085769	0.003829927297751573	0.001122566428440803
1727794044557	8015.625	0.5689915694560057	0.0033691565639584853	0.0011802822600951565
1727794044559	8015.625	0.5580400153378962	0.002947417264937826	0.0011631568468116838
1727794044561	8015.625	0.5510228780285163	0.0034088906707475768	0.001245297190011873
1727794044563	8015.625	0.5650934183372641	0.0051095262671456195	0.0012557939980398236
1727794044565	8015.625	0.5519162456671669	0.006027119339666661	0.001231232047125263
1727794044566	8015.625	0.5697835984401801	0.005088371831115525	0.0012649652213943315
1727794044568	8015.625	0.5671593310016438	0.003882998267011692	0.0012597758869778467
1727794044570	8015.625	0.5784520563089622	0.00345354973220631	0.0012849121130613598
1727794044572	8015.625	0.5710329172473556	0.003461549160535974	0.0012693243040028405
1727794044573	8015.625	0.5690099377109659	0.003451266591795368	0.0012509416386751755
1727794044575	8015.625	0.9196009376760067	0.0035186464350887565	0.001228329372698147
1727794044577	8015.625	0.9820939880238942	0.003453517426263253	0.00119342167230596
1727794044579	8015.625	0.9975620171055005	0.0030812478678699197	0.0012098858476835273
1727794044581	8015.625	0.9940316817455407	0.002904700069808488	0.0012038447006341962
1727794044582	8015.625	0.960754652541499	0.0033142244102215674	0.0011638455137815424
1727794044585	8015.625	0.9249478643094649	0.004086133318101113	0.0011233775430148103
1727794044587	7945.3125	0.9670425511006289	0.0045873886743122	0.0010633152157303674
1727794044589	7945.3125	0.9604679236349342	0.004638594650646874	0.0010510576991687925
1727794044590	7945.3125	0.7653216984022383	0.004782507652618692	0.0010410915743566946
1727794044592	7945.3125	0.7851078825176887	0.0058851538668470305	0.0010699257874863949
1727794044594	7945.3125	0.742289563968276	0.007255768455048209	0.0010098107391599883
1727794044596	7945.3125	0.7506330675695986	0.007556210009286259	0.0010237799281024064
1727794044598	7945.3125	0.7728466580101969	0.006726757102258627	0.0010519863114510464
1727794044598	7945.3125	0.8159627168969003	0.005780603920563916	0.001154836200892469
1727794044600	7945.3125	0.8159627168969003	0.005294577520862176	0.001154836200892469
1727794044602	7945.3125	0.8576508802223719	0.005065137583512607	0.001203533586717931
1727794044604	7945.3125	0.868278565111186	0.005029909454329949	0.0012130675450653151
1727794044605	7945.3125	0.8383203388224394	0.005974276707323482	0.0011749580111310195
1727794044607	7945.3125	0.8346955195698563	0.007010755176659646	0.0011698377305150197
1727794044609	7945.3125	0.8896490955609838	0.007770856204288091	0.0012419096313879858
1727794044611	7945.3125	0.8676205041273584	0.00805871410079188	0.0012154147962461837
1727794044613	7945.3125	0.9137475879073756	0.008355957839671803	0.0011990003733545695
1727794044614	7945.3125	0.9001104910198159	0.008616537433497034	0.001214724012724024
1727794044616	7945.3125	0.813283611043045	0.008526714685082554	0.0012509148284903643
1727794044618	7945.3125	0.7870758338310667	0.008290810799383883	0.0012264968241558472
1727794044620	7945.3125	0.814534923974414	0.008690689597625473	0.001263165392711596
1727794044621	7945.3125	0.822680921304521	0.009910041843553482	0.001276946672993093
1727794044623	7945.3125	0.8239023223729885	0.010632035331456456	0.0012805506051498208
1727794044625	7945.3125	0.8695528104707793	0.010057876564762152	0.0013469692635083368
1727794044627	7945.3125	0.8353834924165849	0.009203436615675761	0.0013069596779927465
1727794044629	7945.3125	0.8319585841143919	0.009306630612150427	0.0013065071868967745
1727794044630	7945.3125	0.8984931609915487	0.010346395046353679	0.0013012471931552665
1727794044632	7945.3125	0.9230341134914396	0.011408883629756646	0.0013308812961451279
1727794044634	7945.3125	0.902486463929289	0.012140516901257272	0.0013035869779438253
1727794044636	7945.3125	0.8932896046935054	0.012224908426248451	0.0012940296594607464
1727794044637	7875.0	0.8617750337122204	0.0122205724669577	0.0012643167977276258
1727794044639	7875.0	0.8401930707055818	0.012574607656033597	0.001231317270150427
1727794044641	7875.0	0.8391107736476896	0.012610836038740362	0.0012310115294063282
1727794044643	7875.0	0.7805092367573941	0.011823982787001032	0.001189758685788115
1727794044645	7875.0	0.7845087357773457	0.011377800494422495	0.0012074647680238868
1727794044646	7875.0	0.7414427943199685	0.012761742810586911	0.0011487642510539357
1727794044648	7875.0	0.7563358704370644	0.015096788273558648	0.0011731669092871174
1727794044650	7875.0	0.7310108973950366	0.01640978547172628	0.0011410295731479575
1727794044652	7875.0	0.7478285054659612	0.01644457311356011	0.0011441313883276158
1727794044653	7875.0	0.742143095704785	0.01604957900338042	0.0011353375579665293
1727794044655	7875.0	0.7646876128782083	0.016504436925720557	0.0011677339927757718
1727794044657	7875.0	0.7804329076117476	0.017925336541472332	0.0011283288162490576
1727794044659	7875.0	0.8030652127041678	0.019506260915785122	0.001094196555181699
1727794044661	7875.0	0.8120603497840985	0.02019482273285049	0.0011063581868990334
1727794044662	7875.0	0.9032839459719463	0.02076310283427625	0.0010492425422969846
1727794044664	7875.0	0.910718880596243	0.021927504341280712	0.0010553671049576617
1727794044666	7875.0	0.8998223912646199	0.023978742953419143	0.0010415613544683447
1727794044668	7875.0	0.8746284687741367	0.02630116196225896	0.001014143967261078
1727794044669	7875.0	0.8601062702682782	0.027825641182697442	9.760528171307304E-4
1727794044671	7875.0	0.8226118747543238	0.02749364214833619	0.0010024690141649856
1727794044673	7875.0	0.60668399571162	0.02742449186155741	0.0010409427245900093
1727794044675	7875.0	0.64435402281295	0.030127086411635008	0.0011057554514836076
1727794044677	7875.0	0.6679827727774305	0.032753347627691706	0.001164565305730475
1727794044678	7875.0	0.6813580604848639	0.03394563827273981	0.001190314778776193
1727794044680	7875.0	0.6944324014983352	0.035113344708417676	0.0012504697863691498
1727794044682	7875.0	0.7354070202668331	0.03780542418207662	0.001305875037822601
1727794044685	7875.0	0.7479301788522013	0.040243592033037304	0.0013201245121387405
1727794044686	7875.0	0.7764358322928228	0.04112280112646855	0.0013506350007884784
1727794044688	7875.0	0.7829706359253608	0.04066210248485719	0.001363710839573608
1727794044690	7875.0	0.8028956902631336	0.04158892493407848	0.0013772586786426843
1727794044692	7875.0	0.8035143966194968	0.04531131469487608	0.0013743492526130001
1727794044694	7875.0	0.9356723514732262	0.05151482434763508	0.0013250947723029856
1727794044695	7875.0	0.9018702612194393	0.057736945994656425	0.0012856464500574558
1727794044697	7875.0	0.9126185906219549	0.05922177944587586	0.0012997612703720923
1727794044698	7875.0	0.910910103654553	0.05570231956768251	0.0012999396917769608
1727794044700	7875.0	0.9159328390745416	0.05314915304215909	0.0013074728800084895
1727794044701	7875.0	0.9171601382568207	0.05707901156457457	0.0013072592225098778
1727794044703	7875.0	0.8893810052235583	0.06337888476712933	0.0012765931741070137
1727794044705	7875.0	0.9086758653754525	0.06668621460393166	0.0012100716020885867
1727794044707	7875.0	0.9095192137322518	0.06429290027532468	0.001211448978135817
1727794044709	7875.0	0.965504783717028	0.06019316015005708	0.0013035761637621949
1727794044710	7875.0	0.9641927541684266	0.058168887922626054	0.0013057663849484048
1727794044712	7875.0	0.9450451439001925	0.055853016675343765	0.0012910009196061337
1727794044714	7875.0	0.9187816353814654	0.05199426460625845	0.0012557809616742803
1727794044716	7804.6875	0.8630690793526471	0.04921418483379601	0.0011843954479859192
1727794044717	7804.6875	0.8532202636581244	0.049583157684452046	0.0011758052108849359
1727794044719	7804.6875	0.6607332782908452	0.053329946011276136	0.001218256043604158
1727794044721	7804.6875	0.48031974841219727	0.057707239914972425	0.0013265933684857704
1727794044723	7804.6875	0.4782825228730253	0.06259649357913989	0.0013425979987323265
1727794044725	7804.6875	0.4996703684445105	0.06725490306903707	0.0014028357939515337
1727794044726	7804.6875	0.5615367368952112	0.06828250267001006	0.0015347199315049289
1727794044728	7804.6875	0.5538230876727084	0.0661361901330353	0.0015216644020151944
1727794044730	7804.6875	0.5846474586645124	0.06685467406270341	0.00158741675379042
1727794044732	7804.6875	0.6484210812920937	0.07103710957606255	0.0017102597445170329
1727794044733	7734.375	0.6859344435571733	0.0737797473820798	0.0017729083844442925
1727794044735	7734.375	0.8655617133350982	0.07565700853075968	0.0017084932313363196
1727794044737	7734.375	0.9641904492427529	0.07881483725453223	0.0016747093951214825
1727794044739	7734.375	0.9750358489436491	0.08040920626593276	0.0016891415041513688
1727794044741	7734.375	0.9259535762533434	0.0772043251946992	0.0016108198644436693
1727794044742	7734.375	0.9028861435290609	0.06907460217466262	0.001581061441807342
1727794044744	7734.375	0.8999431485736102	0.057463576093629024	0.001574286742202041
1727794044746	7734.375	0.8618121704551616	0.044979175290183	0.001505018408935426
1727794044748	7734.375	0.9254776298980055	0.03331969299057638	0.0014144679680477969
1727794044749	7664.0625	0.894672150092581	0.02306065571373816	0.0013677881675687633
1727794044751	7664.0625	0.8583932552697523	0.024413692727667757	0.0013812133803641667
1727794044753	7664.0625	0.8096467024125393	0.05054548839033953	0.0012988599553949358
1727794044755	7664.0625	0.7920990949906643	0.07994559938809934	0.0012761757947608522
1727794044757	7664.0625	0.8431200711232312	0.07288809768941706	0.001348803166759833
1727794044758	7734.375	0.8021036783854167	0.041088744249560986	0.001285676957273236
1727794044760	7734.375	0.8001795354879127	0.014133166891668094	0.0012851523976534116
1727794044762	7734.375	0.8029817785107115	0.009038944272496201	0.0012858968530928886
1727794044764	7734.375	0.7731311726120282	0.010242069534211048	0.0012417073987398112
1727794044765	7804.6875	0.8491947965801886	0.01103318000185313	0.0011935364565896023
1727794044767	7804.6875	0.8347997125589622	0.012548453787033636	0.0011741577416907818
1727794044769	7804.6875	0.8198726959091419	0.013746410404929178	0.0011484390077849164
1727794044771	7804.6875	0.813310956937315	0.013181593285021975	0.00110466766127551
1727794044773	7804.6875	0.8406446811846789	0.011457439601246379	0.0011449354670282472
1727794044774	7804.6875	0.8347511644324593	0.01063848736130426	0.0011320374244009077
1727794044776	7804.6875	0.8259560503520395	0.012435143658220656	0.0011218545500397996
1727794044778	7734.375	0.8654324513561321	0.016053104616875077	0.0011788051088053055
1727794044780	7734.375	0.9216805365277007	0.019788449105511235	0.0012560962408251803
1727794044781	7734.375	0.9223692425083241	0.022639485346345602	0.0012588603929618847
1727794044783	7734.375	0.9246724559517203	0.02436895342864725	0.001261971137659985
1727794044786	7734.375	0.9217031170516555	0.024644737245611833	0.001254185066751832
1727794044788	7734.375	0.8882444256815343	0.02265930464707166	0.0012153769129762165
1727794044790	7664.0625	0.8679219541221559	0.020632360973565946	0.0011939569204898247
1727794044791	7664.0625	0.8292358714564835	0.02145442219445908	0.0011447284173750083
1727794044793	7664.0625	0.8223062560474117	0.026143628213751453	0.0010742843808369017
1727794044795	7664.0625	0.8121543998699807	0.03187498986461055	0.0010617105655465124
1727794044797	7664.0625	0.8145639154723029	0.036671070070597125	0.0010658138251533722
1727794044798	7664.0625	0.8032250185201983	0.043445207551611714	0.001049648564568828
1727794044799	7593.75	0.784722537191582	0.052674336727187965	0.0010226421831456152
1727794044801	7593.75	0.770726086266328	0.05918460504098504	0.001004122596303191
1727794044803	7593.75	0.9228410566141179	0.05813556509399729	0.0010504478004991597
1727794044805	7593.75	0.9536246491572878	0.05447334137817388	0.001083602553764189
1727794044806	7593.75	0.932646658725781	0.05381100781095553	0.001153896366190221
1727794044808	7593.75	0.9747236441056755	0.05594081233823816	0.0011981027744787495
1727794044810	7593.75	1.001625424781903	0.05753727185386113	0.0012326922111925605
1727794044812	7593.75	1.02975310938768	0.05708105145011857	0.0012637882298572251
1727794044813	7593.75	1.0457517748117011	0.05581370030700563	0.0012833392449285903
1727794044815	7593.75	1.058177982824863	0.05660666549942248	0.0012970633349601102
1727794044817	7593.75	1.0102627524230263	0.06021313577382819	0.0013370092170365375
1727794044819	7593.75	0.981037314690027	0.06575267562865593	0.0013577802228708507
1727794044821	7593.75	0.9233914689306052	0.0736091161497631	0.0013538717782195836
1727794044822	7593.75	0.9039961238129965	0.07851101586458524	0.0013653148545189817
1727794044824	7593.75	0.9027839062112091	0.07794072313684994	0.0013638397170022548
1727794044826	7593.75	0.9089409614469547	0.07676067336376804	0.001374142104905676
1727794044828	7593.75	0.9388827362111056	0.07994349409002893	0.001415844752323859
1727794044829	7593.75	0.9609905547237049	0.08483416727483788	0.0014459165943192722
1727794044831	7593.75	0.9686830855883813	0.08820411044992288	0.0014572597603939089
1727794044833	7593.75	0.9092574849318658	0.08907065455314216	0.001512047545984182
1727794044835	7593.75	0.9350772388112085	0.08895476344171836	0.0015507835265354292
1727794044837	7593.75	0.9459123957046458	0.09045164097684455	0.0015684373066889
1727794044838	7593.75	0.9825718763453691	0.09443602805306155	0.0016303928505095832
1727794044840	7593.75	0.9069831648470784	0.09918550396462941	0.0016688310730056453
1727794044842	7593.75	0.8992873387562571	0.10421232639954796	0.0017467135446222425
1727794044844	7593.75	0.9192955262883454	0.10807817944720688	0.0017843579045044933
1727794044845	7593.75	0.9589515346232832	0.10838429493581249	0.0018620009300066977
1727794044847	7523.4375	0.9559706750477313	0.10922062368622616	0.0018565864636508674
1727794044849	7523.4375	0.9699858071913907	0.11178836794255909	0.0018812565097109137
1727794044851	7523.4375	0.9744590550695514	0.11321911711391983	0.0018883462492724386
1727794044853	7523.4375	0.9673574802857464	0.10731645359341671	0.0018765900765373561
1727794044854	7523.4375	0.9418145298361089	0.09511928195080022	0.0018262277374633852
1727794044856	7523.4375	1.027199074074074	0.0811932827425504	0.0018267429269035855
1727794044858	7523.4375	0.9862146704118624	0.0718390470811958	0.001768172043442366
1727794044860	7523.4375	0.871713758896061	0.07285690724962302	0.0016564202806097252
1727794044861	7523.4375	0.8431256271205726	0.08373681050124908	0.0016109161991715464
1727794044863	7523.4375	0.8301993467601787	0.09601549008364411	0.0015875556856831431
1727794044865	7523.4375	0.783868390019861	0.10292162301872995	0.0015082786697521772
1727794044867	7523.4375	0.7651234651708871	0.10424033540051061	0.0014686893329840653
1727794044869	7523.4375	0.7707562362938596	0.09818148122720387	0.0014841128155450673
1727794044870	7523.4375	0.7382081936858657	0.08938116949889321	0.001419478947680009
1727794044872	7523.4375	0.7448188203409467	0.08069425518967113	0.0014301549149239219
1727794044874	7523.4375	0.7472553777205395	0.07501966515350685	0.0014301532455768039
1727794044876	7523.4375	0.7601008435741476	0.07428422794713503	0.0014439874731380638
1727794044877	7523.4375	0.7525366057389937	0.07807614730034901	0.0014301240714340061
1727794044879	7523.4375	0.7710027205395564	0.08556330741895342	0.0014610058643204082
1727794044881	7523.4375	0.7648769809251903	0.08977658197364273	0.001449605508708883
1727794044883	7523.4375	0.7466088616662528	0.0878103805454648	0.00141466688039269
1727794044886	7523.4375	0.8693445968242877	0.08558412528989197	0.001398967085722856
1727794044887	7523.4375	0.9238129297736462	0.09137239563974361	0.0014088351343048402
1727794044889	7523.4375	0.9013391501138406	0.10287453113827637	0.0013761711218416863
1727794044891	7523.4375	0.7429761607790795	0.11372998118004192	0.0013471192374312877
1727794044893	7523.4375	0.7012905284573917	0.11986897279962512	0.0012800956173804365
1727794044894	7523.4375	0.7028260040863225	0.11972938811929817	0.0012837565092177323
1727794044896	7523.4375	0.7000798649807347	0.11205112099983784	0.0012798049052870812
1727794044898	7523.4375	0.6934359800478609	0.10432790864285506	0.0012685200255604329
1727794044899	7453.125	0.6629500394701603	0.10504629988270606	0.0012202376543643356
1727794044901	7453.125	0.6674341345073951	0.11261125098019652	0.001229913616538176
1727794044902	7453.125	0.6449841309437417	0.11725822301854952	0.0011894792515135632
1727794044904	7453.125	0.6616170441439456	0.11135983155652804	0.0012198524379425134
1727794044906	7453.125	0.8956663002888297	0.10109308415773344	0.0012458738452720314
1727794044908	7453.125	0.928584449913408	0.0970150681827351	0.0012846897478556525
1727794044909	7453.125	0.9303480215596801	0.10220513515524159	0.001287768909772571
1727794044911	7453.125	0.9499197725110518	0.110198634548816	0.0013143534273526603
1727794044913	7453.125	0.9578753165305122	0.11534701855766162	0.0013229694638842314
1727794044915	7453.125	0.816676636545634	0.11534909555428127	0.0014118169907180102
1727794044917	7453.125	0.839414173911255	0.11077418126075254	0.0014453018431133694
1727794044918	7453.125	0.8422396276121654	0.10580153063252416	0.001450268762953858
1727794044920	7453.125	0.842275336347722	0.10093352582795029	0.0014501873916582656
1727794044922	7453.125	0.8678606453739761	0.09903500499808571	0.001493407010598016
1727794044924	7453.125	0.8787964456381637	0.10070205559797181	0.0015120229595230745
1727794044925	7382.8125	0.8668875823300606	0.10343284900521872	0.0014942123569080946
1727794044927	7382.8125	0.8698290894215299	0.10585398895727864	0.0014972266112328807
1727794044929	7382.8125	0.9947252836381063	0.10906416737930913	0.0014450504252240426
1727794044931	7382.8125	0.9899719746648181	0.1126548783177317	0.0014557816573825362
1727794044933	7382.8125	0.942714599733873	0.1138020199840791	0.0013985453388911013
1727794044934	7382.8125	0.9135405627841874	0.11186779773467063	0.0013598358273891676
1727794044936	7382.8125	0.8937505643910421	0.11014885493354279	0.0013309559530733062
1727794044938	7382.8125	0.8619034165356395	0.11081757095502336	0.0012984532358280853
1727794044940	7382.8125	0.8214415484994952	0.11178804134188823	0.001341905333576953
1727794044941	7382.8125	0.8335737016169734	0.11327864419519502	0.0013596151802336158
1727794044943	7382.8125	0.8129253457057031	0.1166847079467874	0.0013298899437247124
1727794044945	7382.8125	0.7952246136600482	0.11572490566080916	0.001389672505368594
1727794044947	7382.8125	0.866606376037553	0.11045579957699382	0.0015045716834673
1727794044949	7382.8125	0.927373716770879	0.10546875507733317	0.0016023268228297324
1727794044950	7382.8125	0.9922128794707403	0.10459139276141927	0.0017311358118870725
1727794044952	7312.5	1.0056632136752703	0.10671189885289718	0.001793219724351451
1727794044954	7312.5	1.0642873281371457	0.10862841974017723	0.0018923305903407576
1727794044956	7312.5	1.0813669669198451	0.10894033705608445	0.0019990076631027356
1727794044957	7312.5	1.128962583794042	0.10935740345493691	0.0020637130998203777
1727794044959	7312.5	1.1382786281340875	0.11198382882680044	0.002079105648413282
1727794044961	7312.5	1.1629576840087577	0.11666224035865122	0.0021198726755249195
1727794044963	7312.5	1.1564401678311185	0.12126878314444814	0.0021094492812393523
1727794044965	7312.5	1.126502520689626	0.12579112253630975	0.0020591695779476654
1727794044966	7312.5	1.0775984474327112	0.12964064609127227	0.0019768123915998997
1727794044968	7312.5	1.039958656410614	0.13153245387295381	0.0019147718340404283
1727794044970	7312.5	0.9709922283570036	0.12787887393266847	0.0017769456181239013
1727794044972	7312.5	0.891493812166735	0.11786354985120352	0.0016582560478760246
1727794044973	7312.5	0.8072935644455339	0.10596387057878602	0.0014843992814641432
1727794044975	7312.5	0.8220833528076583	0.09646018318625818	0.0013896262828727727
1727794044977	7312.5	0.7377913583731208	0.09110900873288341	0.0012553805707078514
1727794044979	7312.5	0.7563572303921569	0.08801790288460215	0.0010814691977496717
1727794044981	7312.5	0.7011454175737784	0.08475097362063445	9.519688138043928E-4
1727794044982	7312.5	0.6558004224849007	0.08134421632250902	8.56739175434365E-4
1727794044985	7312.5	0.6344804652403414	0.0799785245769386	8.242728545700095E-4
1727794044987	7312.5	0.8056429873443087	0.08031246558071414	8.443373751026933E-4
1727794044989	7312.5	0.6898544119588984	0.08022430379732481	9.097052015267035E-4
1727794044990	7312.5	0.720922743175985	0.07861362523746875	0.00102666495123744
1727794044992	7312.5	0.764922775812369	0.07664996868466224	0.0011061865682065236
1727794044994	7312.5	0.8585092945151254	0.07487888224905959	0.001254444378100815
1727794044996	7312.5	0.9525193305568472	0.07210960805750008	0.001375829069897373
1727794044998	7312.5	0.9759642627419749	0.06870423421971689	0.001503644113793748
1727794044998	7312.5	1.0055258771835212	0.06576676082666998	0.0016430400454858416
1727794045000	7312.5	1.0055258771835212	0.06267393108950453	0.0016430400454858416
1727794045002	7312.5	1.0883666598955937	0.058629570341815034	0.0017556418274891608
1727794045004	7312.5	1.12355719484138	0.05268757191996118	0.0018738429315188403
1727794045005	7312.5	1.140662095695308	0.045707520348764116	0.001970820122819642
1727794045007	7312.5	1.151567903494011	0.03939608339863208	0.002010855087617173
1727794045009	7312.5	1.1073978192151468	0.03551215538233943	0.0020831797938133537
1727794045011	7312.5	1.1403985493338082	0.034750882813523086	0.002139999319884223
1727794045013	7312.5	1.1478080189702895	0.035794013448883215	0.0021543188291215237
1727794045014	7312.5	1.142002001748395	0.036323738338837994	0.0021453839065671424
1727794045016	7312.5	1.1304139591113076	0.035518619952851806	0.0021263132909738725
1727794045018	7312.5	1.109149221104396	0.03404623518236445	0.0020885564420640803
1727794045020	7312.5	1.0828621982278563	0.03258266987055677	0.002038530103697257
1727794045021	7312.5	1.0563912381666012	0.03188421266761833	0.001989232380751665
1727794045023	7312.5	1.1228165536556605	0.03166810945810951	0.0019584896756187744
1727794045025	7312.5	1.1045504320586883	0.031064311965570933	0.0019249013053231688
1727794045027	7312.5	1.1004550867377827	0.029663174336201324	0.0018746986744051094
1727794045029	7312.5	1.076637565344195	0.027769444859553554	0.0018372653274694591
1727794045030	7312.5	1.0731783328928106	0.0259391284830551	0.0018311905934640632
1727794045032	7312.5	1.0640713739901866	0.024949382627529212	0.0018156679818632914
1727794045034	7242.1875	1.1584720694620827	0.025920914869862574	0.001771278552743254
1727794045036	7242.1875	1.1309220932737665	0.028503008200072445	0.001728991086494895
1727794045037	7242.1875	1.1066691329994691	0.032406120380144406	0.001671320701619279
1727794045039	7242.1875	1.0769766237594953	0.03774828488404299	0.001627339106201008
1727794045041	7242.1875	1.1049186658559356	0.042588472874306234	0.001563207409278757
1727794045043	7242.1875	0.8226145577090519	0.04793132347238427	0.001512296320437509
1727794045045	7171.875	0.7914344961473759	0.05547928240241298	0.0014569950344399027
1727794045046	7171.875	0.7690999299426862	0.06176874081672852	0.0014108128065204054
1727794045048	7171.875	0.7630240693894975	0.06593251625913615	0.0013997588687973263
1727794045050	7171.875	0.753369559991462	0.06945710612844815	0.001381475099444401
1727794045052	7171.875	0.7781600616779096	0.06861313516142895	0.0014342190855967816
1727794045053	7101.5625	0.8278855318438493	0.06115510868242704	0.001534919184630069
1727794045055	7101.5625	0.8516688936016432	0.054443636672290324	0.0015783592290744108
1727794045057	7101.5625	1.0737979519320715	0.05377594706579012	0.0016783830096182752
1727794045059	7101.5625	1.1196921522967915	0.05350513566574868	0.0017391852092559009
1727794045061	7101.5625	1.1292548612769684	0.048303106155130414	0.0017516807550139446
1727794045062	7101.5625	1.1250323032974086	0.04075440695514298	0.0017481308710981364
1727794045064	7101.5625	1.1085648130871346	0.05473543367781379	0.0017287256201176152
1727794045066	7171.875	1.058054467635439	0.0816193972563219	0.001664640568142157
1727794045068	7312.5	0.9820912093262477	0.10249171319113318	0.0015274724239145877
1727794045069	7312.5	0.9507419844760002	0.12040400489031793	0.0013947232561971798
1727794045071	7312.5	0.93854835154897	0.14419074480093774	0.0013213415773170234
1727794045073	7312.5	0.8776847447608654	0.18078906910725176	0.001202153855978513
1727794045075	7312.5	0.7851608793444335	0.21931059041460652	0.0010756878761782772
1727794045077	7312.5	0.8052130165340016	0.24281178431607023	0.0010512329106036466
1727794045078	7242.1875	0.8044212869128341	0.24340464433152922	0.0010532470424329836
1727794045080	7242.1875	0.8040314200539259	0.24508899004041207	0.001054986129250214
1727794045082	7242.1875	0.7720261785433513	0.25300316981822185	0.001109328829011149
1727794045085	7242.1875	0.741975412428754	0.2572451143919004	0.0012240562170527628
1727794045086	7242.1875	0.8168319057797058	0.25679809259387737	0.0014099073326093914
1727794045088	7242.1875	0.8636639124620957	0.26214576213585644	0.0014870847767779146
1727794045090	7171.875	0.8925591874672432	0.258454187829777	0.0016258933981336393
1727794045092	7171.875	0.9528394015330188	0.24061634302233403	0.0017261531471527397
1727794045094	7171.875	1.0063592576214186	0.23399748913301227	0.0018035877477090528
1727794045095	7171.875	1.0255399073528126	0.24717269258250416	0.0018290767939491458
1727794045097	7171.875	1.02362909323681	0.2593374899274073	0.0018261815456885593
1727794045098	7101.5625	1.0250835298742138	0.2656289771895833	0.001827562996461304
1727794045100	7101.5625	1.0171289130743362	0.27138338881210927	0.001815000139804014
1727794045101	7101.5625	0.9812670267186407	0.2761965808351667	0.0017596335884029334
1727794045103	7101.5625	0.9632422489190252	0.2829975501127649	0.0017267558711863817
1727794045105	7101.5625	1.0088806060946391	0.29431903317094205	0.0016872777563890248
1727794045107	7101.5625	1.0060314606223155	0.3013969151995434	0.0016399290900269308
1727794045109	7101.5625	1.0030213666302348	0.295863245227671	0.0016344627059715956
1727794045110	7101.5625	1.0066568973417254	0.2843654342959063	0.0016611076000826795
1727794045112	7101.5625	1.0106158345054748	0.27692727412119905	0.0016673398616390347
1727794045114	7031.25	1.0267475784624345	0.2750447905399276	0.0016936559786325832
1727794045116	7031.25	1.03739233102055	0.2757440596058708	0.0017680963651326121
1727794045117	7031.25	1.043034311238482	0.27755743615586453	0.0017761129949635922
1727794045119	7031.25	1.0507964976300825	0.2784189928420003	0.0017879072038647329
1727794045121	7031.25	1.0559742642857795	0.27676949266420847	0.0017962293722881698
1727794045123	7031.25	1.0614466280098178	0.2742245293524551	0.0018042867192108228
1727794045125	7031.25	1.044770648504918	0.2756851628111152	0.0017772397682725373
1727794045126	7031.25	1.0140432815585234	0.28164167769166115	0.0017292017471755333
1727794045128	7031.25	1.006709599993601	0.2861184229012343	0.0017167532387343182
1727794045130	6960.9375	0.9997657567179095	0.2841314110065408	0.001645702095480644
1727794045132	6960.9375	0.9821355365447638	0.274510000217044	0.001615871115795786
1727794045133	6960.9375	0.9638393269422028	0.25967801317836353	0.0015847020625355584
1727794045135	6960.9375	1.0750559992111806	0.24291986156669043	0.0015755245953204336
1727794045137	6960.9375	1.0904821713190316	0.22891131969752732	0.0015755220697854333
1727794045139	6960.9375	0.8368862000151499	0.21872447000472459	0.0015892651998275292
1727794045141	6960.9375	0.8638130044037441	0.21097836085232716	0.0016384032469013256
1727794045142	6960.9375	0.8827065521816038	0.20580917500907767	0.0016737640400601996
1727794045144	6960.9375	0.9010402911364157	0.20099720720318848	0.0017063350370252253
1727794045146	6960.9375	0.9285548947892099	0.19407772168086468	0.0017575381937510327
1727794045148	6960.9375	0.9561214806898585	0.18472962443156166	0.001807652497972295
1727794045149	6960.9375	0.983228223628718	0.17612298108264948	0.0018561515264569957
1727794045151	6960.9375	0.9914014324452142	0.17012745576434113	0.001870142142985116
1727794045153	6960.9375	1.1236610652515722	0.16602797911519315	0.0018755100804087222
1727794045155	6960.9375	1.106346319482982	0.163583787956191	0.0018489027389235369
1727794045157	6960.9375	1.088426415672401	0.16178445618269766	0.0018204297565066452
1727794045158	6960.9375	1.0579562566477063	0.15902395991658172	0.0017707316249769359
1727794045160	6960.9375	1.0458350313887348	0.15364729743440533	0.0017504437485529214
1727794045162	6960.9375	1.0024623609762302	0.1462375750156089	0.0016812827184841163
1727794045164	6960.9375	0.9857437410400481	0.13647991590887343	0.00165016737805173
1727794045165	6960.9375	0.9778100739485063	0.1272150671139959	0.0016165843720425213
1727794045167	6960.9375	0.9771702924364518	0.1227308615560121	0.0016154358326181905
1727794045169	6960.9375	1.0006365643250226	0.12031338529275958	0.0016573087160709798
1727794045171	6960.9375	0.9294828359581051	0.11711526596891565	0.001706725622482712
1727794045173	6960.9375	0.9734667830061878	0.11273064411203872	0.001789906074028781
1727794045174	6960.9375	1.0116183992379286	0.10790933815990647	0.0018563491041950098
1727794045176	7031.25	1.033998369291861	0.10153899672009893	0.0018915185262876652
1727794045178	7031.25	1.0379897804025495	0.0937617960310852	0.001896109848112283
1727794045180	7031.25	1.0467279575704167	0.08429253706491753	0.001908423418970665
1727794045181	7031.25	1.060964128119294	0.07332448574351334	0.0019294812444408214
1727794045183	7031.25	1.051978293591922	0.061429522970143056	0.001913078820105712
1727794045186	7031.25	1.0256729543898357	0.04815922754154389	0.0018657549151950897
1727794045188	7031.25	1.0556796672174382	0.034531968065007426	0.001772320842678361
1727794045190	7031.25	1.0441100368971221	0.022692049734117835	0.0017497712834995936
1727794045191	7031.25	1.0338393118326752	0.012813601991319421	0.00173307408128084
1727794045193	7031.25	1.0167883906044317	0.006533018365245794	0.0017074792270918896
1727794045195	7101.5625	0.9921404358865366	0.002731163496635322	0.0016665351578091358
