# Supplementary material for: Identification and classification of repeated whistle types from free-ranging rough-toothed dolphins (Steno bredanensis)
Source: Sci Rep. 2026 Mar 20;16:14327. doi: 10.1038/s41598-026-44853-2 (PMC13144356; doi:10.1038/s41598-026-44853-2)
Supplement: Supplementary file 2 — Supplementary Material 2 [file 41598_2026_44853_MOESM2_ESM.zip › Dataset_StenoRepeatedCalls/Contours/1081.csv]

Time [ms]	Peak Frequency [Hz]	Duty Cycle	Energy	WindowRMS
1727794100564	5976.5625	0.7342202745379943	0.010543031512978055	0.0010532103424027777
1727794100565	5976.5625	0.7654188255874688	0.0239899561987955	0.0010983300909567163
1727794100567	6046.875	0.7818147605566684	0.039968069379769086	0.001121702126875551
1727794100569	6046.875	0.8076654392957913	0.05909948576103393	0.0011591487627277523
1727794100571	6117.1875	0.8097583136119367	0.08043116086394878	0.0011652578233644518
1727794100572	6117.1875	0.8007978667910528	0.10308331110033427	0.001156718591930945
1727794100574	6187.5	0.7855798309344577	0.12288365353065334	0.0011367820853331676
1727794100577	6187.5	1.0230734526872498	0.13246862284346128	0.0011197612785343485
1727794100579	6257.8125	0.9562942216981132	0.1400373589230225	0.0010591215596449809
1727794100581	6328.125	0.9412884371426529	0.15000363733587524	0.001043989848486292
1727794100582	6328.125	0.8545945525419288	0.16055984081373015	0.0010355691153923505
1727794100584	6398.4375	0.8631868182488208	0.17020659864703488	0.0010468476281481484
1727794100586	6468.75	0.8851633131878931	0.16745715610766732	0.0010716509625716105
1727794100588	6539.0625	0.8424293978999904	0.15368714888102483	0.0011223622414054417
1727794100589	6539.0625	0.8977181529326281	0.13834362975209444	0.0011978665723424706
1727794100590	6609.375	0.9364365668030541	0.1284953080420864	0.0012396156683407344
1727794100592	6679.6875	0.9635051409585239	0.12128286242931481	0.0012686289111728082
1727794100594	6750.0	1.0134371798765962	0.10865432386698819	0.0013274053687575148
1727794100596	6820.3125	1.0453448287414235	0.08657229155096123	0.001361454678795036
1727794100597	6960.9375	1.0584894307163617	0.02146729642260099	0.0013754613931668978
1727794100599	7101.5625	0.23196083605954554	0.00393006658146186	0.0014464921017433047
1727794100601	7242.1875	0.23861043616225402	0.008309527343137996	0.0014906644956538928
1727794100603	7242.1875	0.23653011434241222	0.013382973347202867	0.0014762824511860846
1727794100604	7242.1875	0.23191130458764456	0.01641943843447922	0.001449685501075351
1727794100606	7242.1875	0.22892827169240718	0.01606292525397856	0.0014338761337612468
1727794100608	7242.1875	0.22142425369940658	0.014437535883630944	0.0013912455262531042
1727794100610	7242.1875	0.2168425925485646	0.01527832317832141	0.0013659016002753317
1727794100612	7312.5	0.2066341561897697	0.021602549394723322	0.0013120247843968545
1727794100613	7382.8125	0.9272935073762387	0.03051582671224559	0.0012035102546552286
1727794100615	7453.125	0.9911369326090318	0.03259652148210213	0.0011865785852320238
1727794100617	7593.75	1.0612439809355345	0.03424396745996878	0.001144813525769916
1727794100619	7593.75	1.1706904902291104	0.035186320075398014	0.0011239257158387039
1727794100620	7593.75	0.8745871431740757	0.03307671963383435	0.0011354125564799382
1727794100622	7593.75	0.9024583523173957	0.03109165205039564	0.0011790836980867148
1727794100624	7593.75	0.9344357955289928	0.03212517966955221	0.0012247958528685918
1727794100626	7593.75	0.9520297871104917	0.035492784714537255	0.0012460151845608378
1727794100628	7593.75	1.0062309135726368	0.035741150433211306	0.0013202448138789039
1727794100629	7593.75	0.916057688950782	0.031304802852884055	0.0013832025184563276
1727794100631	7593.75	0.9385594781839622	0.02641169835020796	0.0014145493044757443
1727794100633	7593.75	0.9582428614929867	0.024085995030441672	0.0014393884682232679
1727794100635	7593.75	1.0043222830809335	0.022908884194463335	0.0015000328437690593
1727794100636	7593.75	0.9940840952525034	0.021969858415361546	0.0014839439739034726
1727794100638	7593.75	0.9996906016607704	0.02108732796361739	0.0014922691050359618
1727794100640	7593.75	1.0351328137930322	0.019681854860497568	0.0015366321388657705
1727794100642	7593.75	1.0262684725799611	0.019382787616990648	0.0015229969076958733
1727794100644	7593.75	1.1837412021899418	0.020444715993237467	0.001525565279081415
1727794100645	7593.75	1.1810890170126978	0.021591308795761252	0.0015220657775268504
1727794100647	7593.75	1.1750750707993853	0.02154369082493899	0.0015158074263812518
1727794100649	7593.75	0.9016945147752498	0.02022054793766392	0.001502492623646332
1727794100651	7593.75	0.9024216076465964	0.018298126120408653	0.0015093505014285374
1727794100652	7593.75	0.8838559008509064	0.015730887445725292	0.0014835350431919663
1727794100654	7593.75	0.8772352912273399	0.01288807129821781	0.0014735049007923498
1727794100656	7593.75	0.8477541591518682	0.010044664014802569	0.0014285551044930626
1727794100658	7593.75	0.24623857520827874	0.009657883847097832	0.0014373207156827786
1727794100660	7593.75	0.23773347973240413	0.009176672975231117	0.0013947555346198628
1727794100661	7664.0625	0.2319287953886596	0.006709928412446604	0.0013667738437189905
1727794100663	7664.0625	0.22713043404825078	0.004547663625750871	0.0013395016946902902
1727794100665	7664.0625	0.2193064393070842	0.003347698794162351	0.0012866271820050985
1727794100667	7664.0625	0.21352707964819181	0.0024047937847292687	0.0012529821615778168
1727794100668	7664.0625	0.21104392765453026	0.001227229473586784	0.001242259638509252
1727794100670	7664.0625	0.2062708909989736	4.173712921260444E-4	0.001223455804858161
1727794100672	7734.375	0.8100237165178571	6.309247955566438E-4	0.0011410033687599562
1727794100674	7734.375	0.809343720167902	9.702792212412578E-4	0.0011427506707613858
1727794100677	7734.375	0.8121678985568285	9.784181031713194E-4	0.0011584258014732485
1727794100678	7734.375	0.7866570677504492	5.529569739031615E-4	0.0011275417316208138
1727794100680	7734.375	0.7942905751628481	1.789764469941629E-4	0.0011409012356484846
1727794100682	7734.375	0.7673374940335804	1.0563751611376893E-4	0.0011092489922384769
1727794100684	7804.6875	0.7671839464706873	3.468093092910614E-4	0.0011070412120994134
1727794100685	7804.6875	0.7929546145920042	5.645619814906338E-4	0.0010989704168013947
1727794100687	7804.6875	0.7838603085691824	7.411767032905097E-4	0.0010844409249404806
1727794100689	7804.6875	0.8211653869175243	6.933676940668248E-4	0.0010942782174019527
1727794100690	7804.6875	0.807526408319635	5.0893621771839E-4	0.0010701633512070357
1727794100692	7804.6875	0.8066539789850152	3.851578245324599E-4	0.0010677331641298755
1727794100693	7875.0	0.4629859580086136	4.852374553020712E-4	0.0010659235795309596
1727794100695	7875.0	0.4723390073831009	7.173347526426708E-4	0.0010817426921337725
1727794100697	7875.0	0.45123289346629747	9.609734181047244E-4	0.0010370995530326892
1727794100699	7875.0	0.46870393573113206	9.541824935671323E-4	0.0010742432138721556
1727794100700	7875.0	0.4464395391116352	7.373812214590898E-4	0.0010262542669878805
1727794100702	7875.0	0.4428144814311594	5.379391805292041E-4	0.0010194960209838147
1727794100704	7945.3125	0.41434476047648344	5.32590095970107E-4	9.564592705827039E-4
1727794100706	7945.3125	0.3978450734464725	6.196304717354968E-4	9.250076758498384E-4
1727794100708	7945.3125	0.8052917820880799	6.74061134473823E-4	8.668360520277348E-4
1727794100709	7945.3125	0.8203838356385941	6.066809698686867E-4	8.006374202068944E-4
1727794100711	7945.3125	0.7999348190595519	5.577759372472358E-4	7.879534573129605E-4
1727794100713	8015.625	0.8385660914417873	7.023556493970018E-4	7.290280334955557E-4
1727794100715	8015.625	0.7849137162681	9.647373710742636E-4	6.924161552416286E-4
1727794100716	8015.625	0.7412062239469065	0.0011086074999513615	6.559026408987303E-4
1727794100718	8015.625	0.13459130482372042	0.0010863466305408112	7.343286043635148E-4
1727794100720	8015.625	0.14313784955914122	0.001216653138592918	7.909460811211048E-4
1727794100722	8015.625	0.146856384542619	0.0014008564427585137	8.091815583564289E-4
1727794100724	8015.625	0.15422479503023215	0.0016223570968053268	8.441940993661556E-4
1727794100725	8015.625	0.1750941558649077	0.0015878392171262338	9.528664505036767E-4
1727794100727	8015.625	0.18163865260041162	0.0017647254509480577	9.886157981841197E-4
1727794100729	8015.625	0.20090387832681392	0.001925106854541158	0.0010656611741817863
1727794100731	8015.625	0.22036884072039425	0.0017164076397398035	0.0011402926316704772
1727794100732	8015.625	0.7116360845416958	0.0016124622963833413	0.0011802784072193785
1727794100734	8015.625	0.7366586503464942	0.001820731167410834	0.0012180142292210641
1727794100736	8015.625	0.7860545221994137	0.0019718712598977743	0.001282723951117935
1727794100738	8015.625	0.8391658659445609	0.0018229145535685889	0.0013553285742275933
1727794100740	8015.625	0.868216685714147	0.0016493639985373624	0.0013887191108566594
1727794100741	8015.625	0.8816710539565377	0.0015915896953825023	0.0014100045741763795
1727794100743	8015.625	0.8905948212691203	0.0015960157561809346	0.0014204174587529863
1727794100745	8015.625	0.9092717022988004	0.001669154356117631	0.0014452599169484676
1727794100747	8015.625	1.0750907626519526	0.0017090838869814552	0.001416104647005446
1727794100748	8015.625	1.0544709527752727	0.0014848691948090192	0.0014137206917634113
1727794100750	8015.625	1.0102510515629153	0.001088106987032635	0.0014155155802700894
1727794100752	8015.625	0.9998865910676322	9.118727020913081E-4	0.0014073178042535853
1727794100754	8015.625	0.910469870897209	0.0012261054992292616	0.0014517838026241233
1727794100756	8015.625	0.9183679736635221	0.0017244002328049388	0.0014633937391894348
1727794100757	8015.625	0.9280222766804246	0.001786109597003904	0.0014778982910275825
1727794100759	8015.625	0.9409970457448898	0.0013616437045169641	0.0014986774171127247
1727794100761	8015.625	0.9515438439711084	0.001212560909433561	0.001511825275860996
1727794100763	8015.625	0.9507329209045794	0.0014833235782151385	0.0015068196796997964
1727794100764	8015.625	0.9615916126179245	0.0016482632160525253	0.0015244050656658922
1727794100766	8015.625	0.949250227250393	0.0015646970592031845	0.001507108694050041
1727794100768	8015.625	1.0075637529481132	0.0015138748693675754	0.0014953460467540614
1727794100770	8015.625	0.9912314105083857	0.0018218092137007233	0.0014713652549129973
1727794100772	8015.625	0.30517117482311323	0.002606773962608301	0.0015291654687026495
1727794100773	8015.625	0.301025390625	0.004254994954869911	0.0015093348344347203
1727794100776	8015.625	0.30432359227594336	0.0058924143287795595	0.001524718334984652
1727794100778	8015.625	0.31366849695361637	0.005607557668752353	0.0015633279854137738
1727794100780	8015.625	0.316871499115566	0.004479443526303865	0.0015708053157404553
1727794100781	8015.625	0.3078521152712264	0.0039037604656795475	0.0015285991471803255
1727794100783	8015.625	0.30525255503144655	0.004144400162736851	0.0015161622138580937
1727794100785	8015.625	0.29785770440251574	0.003997785537867432	0.0014825210033587472
1727794100787	8015.625	0.9464236033645674	0.0035899536078462745	0.0013832650644149658
1727794100789	8015.625	0.8855907564035143	0.0034474835204274146	0.0013039857318554208
1727794100789	8015.625	0.8102798267385899	0.0036799111218354993	0.0011968165271497434
1727794100791	8015.625	0.8102798267385899	0.004011195241481562	0.0011968165271497434
1727794100793	8015.625	0.8403682489767396	0.0043562747957289856	0.0010687615363628143
1727794100795	8015.625	0.8813123113392963	0.004694488974924822	9.561674193938973E-4
1727794100796	8015.625	0.8381163399174528	0.004968911124356725	8.605846011598911E-4
1727794100798	8015.625	0.8072916666666666	0.004986859067176672	8.221648903954891E-4
1727794100800	8015.625	0.874535628299079	0.004626655938765509	7.436778062872247E-4
1727794100802	8015.625	0.8151639039804208	0.004210212983426677	6.925020205543489E-4
1727794100804	8015.625	0.9113856002772261	0.004275648475922701	7.01538799326016E-4
1727794100805	8015.625	0.9182734828555879	0.004875493674550083	7.265333550674521E-4
1727794100807	8015.625	0.9428509357109741	0.005415167987313489	7.438535872676415E-4
1727794100809	8015.625	0.9649676904430736	0.0055707787356567146	7.589048757275217E-4
1727794100811	8015.625	0.8745386748777079	0.005549120224362353	7.918736357924604E-4
1727794100812	8015.625	0.8843277857578951	0.005757696876490014	8.442378656807296E-4
1727794100814	8015.625	0.9244380028519336	0.006149341784450189	8.786200493667897E-4
1727794100816	8015.625	1.0007707434263349	0.006368602657064469	9.403206997395494E-4
1727794100818	8015.625	0.8577973638538002	0.006558108011325852	0.0010238085776128432
1727794100820	8015.625	0.9186893825451711	0.007046469916115985	0.0011000383140257475
1727794100821	8015.625	0.9741421740086346	0.007486038249529333	0.001156663256760339
1727794100823	8015.625	0.924893745086478	0.007724805996211864	0.0011959786028975243
1727794100825	8015.625	0.3396549271186899	0.007476235397119169	0.001267423209932714
1727794100827	8015.625	0.3504641880937822	0.007156290081921662	0.001314110003946012
1727794100828	8015.625	0.3549751555168713	0.007521459444913597	0.0013307194966211498
1727794100830	8015.625	0.34775273311412264	0.008426362545674254	0.0013130348202926518
1727794100832	8015.625	0.32165370952713723	0.009998010138388233	0.0012341365536394258
1727794100834	8015.625	0.2932839693354631	0.011091593124398594	0.0011429248561612869
1727794100836	8015.625	0.2709870758772587	0.011101818971500485	0.0010735503350307344
1727794100837	8015.625	0.25193580418496886	0.010257752217301706	0.0010061013186975082
1727794100839	8015.625	0.23750923885124456	0.009956903855458657	9.537883928735594E-4
1727794100841	8015.625	0.7037916523355608	0.011353260648648106	8.669580143312546E-4
1727794100843	8015.625	0.6968977354493124	0.013394923717149081	8.320427205444917E-4
1727794100844	8015.625	0.748459787819129	0.014557329725920944	8.942461475408368E-4
1727794100846	8015.625	0.7729428165973776	0.015383889002512537	9.218425302399265E-4
1727794100848	8015.625	0.8212322238767189	0.0161034152135584	9.764176685998665E-4
1727794100850	8015.625	0.9370778788928885	0.015941265138363678	0.0010671848903079605
1727794100852	8015.625	1.0013860226677147	0.015840966096482653	0.0011343772593262805
1727794100853	8015.625	1.0260382489951054	0.017258468251223524	0.0012532999589951704
1727794100855	8015.625	1.053169112728875	0.019924603238890226	0.0012882047726142667
1727794100857	7945.3125	1.0223896733663984	0.021671962189649313	0.0013744811027426198
1727794100859	7945.3125	1.0735853663030661	0.02131450212133544	0.0014400304546902745
1727794100860	7945.3125	1.1074840506363368	0.01996147606715225	0.0015033680453094454
1727794100862	7945.3125	1.1489029493949958	0.020169339919272236	0.0015534495464006692
1727794100864	7945.3125	1.1095599301606789	0.022901002242849165	0.0015850520443086216
1727794100866	7945.3125	1.1258769879571595	0.02706624142004933	0.0016060762454523445
1727794100868	7945.3125	1.1236158423392135	0.029794997715922013	0.0016035042493070162
1727794100869	7945.3125	1.108276861484449	0.02837792130656855	0.0015829706714210112
1727794100871	7945.3125	1.0898616708936417	0.02451897077764877	0.001557339938633048
1727794100873	7945.3125	1.0710415774828768	0.021772081775733063	0.001530979171017739
1727794100876	7945.3125	1.0400901749079219	0.022214309100805997	0.0014894659531306973
1727794100877	7945.3125	0.6545967769066237	0.02486889869397724	0.0014265243278154714
1727794100879	7945.3125	0.6500318493611537	0.02800291861558916	0.0014163596779904822
1727794100881	7945.3125	0.6575086473560825	0.030805966812598694	0.0014340726712100487
1727794100883	7945.3125	0.6593934091078106	0.03402943386268804	0.001438624660486515
1727794100885	7945.3125	0.6792681353228228	0.03766156519545609	0.0014845467056096595
1727794100886	7945.3125	0.6964177381243272	0.04094224700897947	0.001522587638975968
1727794100888	7945.3125	0.7137229634557907	0.042772289334328834	0.0015589683888789418
1727794100889	7945.3125	1.153981225081424	0.0435357266194195	0.0015839355483741656
1727794100891	7945.3125	1.169621141130391	0.0442226627813182	0.001603501413344759
1727794100892	7945.3125	1.1843233202774033	0.045938224319814876	0.0016210923402238655
1727794100894	7945.3125	1.175719172913859	0.04842733233836952	0.0016103666257459202
1727794100896	7945.3125	1.1522044604250898	0.04961703322139849	0.0015804916327331108
1727794100898	7945.3125	1.1162359438173854	0.04915619712227847	0.001536684666906245
1727794100900	7945.3125	1.0432405291863207	0.049641935963805596	0.0014470445966582384
1727794100901	7945.3125	1.0164058345183593	0.05365193107912509	0.0013704842455165552
1727794100903	7945.3125	1.021457713559534	0.059372722188337904	0.0013354034682686784
1727794100905	7945.3125	1.0480942683362975	0.06303700699518194	0.0012652288827326701
1727794100907	7945.3125	0.9927542163657336	0.0638569925921099	0.001197676836696063
1727794100908	7945.3125	0.938930761225384	0.06275917479139123	0.00113608872126693
1727794100910	7945.3125	0.9924425505834161	0.058036998720785625	0.001122063388846677
1727794100912	7945.3125	0.994083373694407	0.04906706525647545	0.0011028054920019063
1727794100914	7945.3125	0.9739165464608602	0.03805226238972236	0.0010825780930038933
1727794100916	7945.3125	0.9527214989400832	0.027515816749831983	0.0010572431493102083
1727794100917	7945.3125	0.9227797241759322	0.02149370200712545	0.0010218053998755315
1727794100919	7945.3125	0.9850223801478591	0.0205977470222335	0.0010119657421532042
1727794100921	7945.3125	0.9586609211530903	0.021536896122659882	9.864419391458525E-4
1727794100923	7945.3125	0.9504298859306968	0.021855327161468284	9.779896403626102E-4
1727794100924	7945.3125	0.9502938237991737	0.021109764791072214	9.544731609076809E-4
1727794100926	7945.3125	1.0554006431254368	0.01840689538820533	9.339476268468917E-4
1727794100928	7945.3125	1.042587952044025	0.01383745251334537	9.24270328664448E-4
1727794100930	7875.0	1.0251176515548568	0.010083870109042152	9.100184500816874E-4
1727794100932	7875.0	0.9662662828660028	0.007413359047927596	8.634383402089402E-4
1727794100933	7875.0	0.9188968597134871	0.0057783682899177225	8.237902558687446E-4
1727794100935	7875.0	0.9182314869409502	0.004253639187556698	8.230803303597788E-4
1727794100937	7875.0	0.9470502928225143	0.003071523884618322	7.950291224335474E-4
1727794100939	7875.0	0.9004924782167191	0.0025923770593847557	7.55414058528583E-4
1727794100940	7875.0	0.9064923804456205	0.002749310091349818	7.418007793081769E-4
1727794100942	7875.0	0.9196562751668201	0.003596259234764744	7.526457279276966E-4
1727794100944	7875.0	0.6789432492757105	0.0048632743077287825	7.322779715254172E-4
1727794100946	7875.0	0.6878788643940718	0.00637655918332628	7.467352110311505E-4
1727794100948	7945.3125	0.7252563220649895	0.007396745506872648	7.901121207125846E-4
1727794100949	7945.3125	0.7426939226102085	0.007384939537783308	8.139180092150252E-4
1727794100951	7945.3125	0.7627901707721872	0.006671722222004638	8.351628246981958E-4
1727794100953	7945.3125	0.7920068598226764	0.0058072971418729625	8.672775266662033E-4
1727794100955	7945.3125	0.8062100093902865	0.005237501341529013	8.806780850895848E-4
1727794100956	7945.3125	0.8284601886428489	0.005024703233164337	9.059072757349802E-4
1727794100958	7945.3125	0.9173392049921383	0.005572677996227585	9.246402438057842E-4
1727794100960	7875.0	0.9275654726808177	0.007228100250384161	9.286863648623995E-4
1727794100962	7875.0	0.8841425062419929	0.007953321154244858	9.58943236298295E-4
1727794100964	7875.0	0.8678849471523409	0.008690469720409927	9.415332923298166E-4
1727794100965	7875.0	0.8682830334265084	0.009127759499958745	9.430320123738006E-4
1727794100967	7875.0	0.8621126961769159	0.00964043806215606	9.368577293152647E-4
1727794100969	7875.0	0.8132620643621415	0.01115469069537758	9.714809049582385E-4
1727794100971	7804.6875	0.8175692036263459	0.01630284601752499	9.81325658333947E-4
1727794100972	7804.6875	0.7942064895926924	0.018335786327754955	0.0010153593137226086
1727794100974	7804.6875	0.733792835382974	0.019256494342976316	0.001050496609752334
1727794100977	7804.6875	0.7034233209793351	0.022161233364738582	0.001023310317198842
1727794100979	7804.6875	0.7213952406397406	0.024958631452873633	0.001203316496044145
1727794100981	7804.6875	0.7528745976304839	0.025232955095576576	0.001285903925916796
1727794100982	7734.375	0.8179544213908384	0.02497980707403877	0.0013926539218264602
1727794100984	7734.375	0.8601893638427098	0.025623648681303814	0.0014607354353394929
1727794100986	7734.375	0.874232756361599	0.027391912082105358	0.0015669818020556936
1727794100988	7734.375	0.9130829371453227	0.030142986003439978	0.0016221943355642632
1727794100989	7734.375	1.006080695280308	0.03334996291607112	0.0017337115802037938
1727794100990	7734.375	1.013758073424962	0.03556400519422318	0.0017459350711168638
1727794100992	7664.0625	1.0059174406875768	0.037279747296372075	0.0017325638476354936
1727794100994	7664.0625	1.0594208242404937	0.03825321138886191	0.0018142621215226507
1727794100996	7664.0625	1.072362059929155	0.037972428263150795	0.001834725881901124
1727794100997	7664.0625	1.0559968900794297	0.03495016516198267	0.0018069573450798873
1727794100999	7664.0625	1.0442293225439168	0.0330269075306173	0.0017852910563022797
1727794101001	7664.0625	1.0094031468567013	0.034770521825058465	0.0017360797506421122
1727794101003	7664.0625	0.9807100491126292	0.03945550977168391	0.0016902224724918372
1727794101004	7664.0625	0.9431703173570447	0.04505182201760219	0.0016322000103451422
1727794101006	7593.75	0.9497137379251609	0.050382397746057975	0.0016454927665695738
1727794101008	7593.75	0.9035385116683218	0.052769020715066235	0.0017227442205433427
1727794101010	7593.75	0.8660607841463919	0.053102410890450896	0.0016524851399463759
1727794101012	7593.75	0.8899212672749088	0.05364938747280434	0.0017039480783243761
1727794101013	7593.75	0.9346318931541708	0.05773118022097513	0.0017933129172305639
1727794101015	7593.75	0.9533485329257696	0.06326293067680766	0.0018199788701553157
1727794101017	7593.75	0.9722025573589044	0.06513213884282477	0.0018475098000060905
1727794101019	7593.75	1.0022130244538232	0.06316922222983622	0.0018926486749396656
1727794101020	7523.4375	1.005181596029447	0.06622585783932629	0.0018347848086582806
1727794101022	7523.4375	0.9789366457414718	0.07485958091860201	0.0017849825013863266
1727794101024	7523.4375	0.978410912238088	0.08272172427651829	0.001783335846029733
1727794101026	7523.4375	0.9413717351782539	0.08560130455971554	0.0017179914085728896
1727794101028	7523.4375	0.962669220514132	0.0878880185815189	0.0015744918911461722
1727794101029	7523.4375	0.8927588301318481	0.08896564669113581	0.0014856818024045274
1727794101031	7523.4375	0.8529567118710691	0.0894395648199559	0.001434070451494142
1727794101033	7523.4375	0.8275860076469919	0.08932572039793633	0.0013026226805295696
1727794101035	7453.125	0.7887080244833782	0.08952345314485007	0.0011632627920418839
1727794101036	7453.125	0.7096107559974747	0.0899554209805726	0.0010112955090829494
1727794101038	7453.125	0.6940783243146429	0.08960481284470627	9.351114658937224E-4
1727794101040	7453.125	0.6296440708054372	0.08800840953955891	8.378768382384553E-4
1727794101042	7453.125	0.6481839759128233	0.0859638387250901	7.278859478417641E-4
1727794101044	7453.125	0.7310587486763573	0.08544298507630202	7.465744228089177E-4
1727794101045	7453.125	0.7679023297113656	0.0892214782566471	7.851819920660582E-4
1727794101047	7453.125	0.7557726930550611	0.09605032538590919	8.360675682620196E-4
1727794101049	7453.125	0.731579839977683	0.1024190366488656	9.523095856526163E-4
1727794101051	7453.125	0.7259324155007012	0.1065351217144295	0.0011133267451585108
1727794101052	7453.125	0.8377938900353773	0.11086610687686646	0.0012683035708463673
1727794101054	7453.125	0.8331776203560917	0.11559700415010002	0.0013277147713630553
1727794101056	7453.125	0.7396804870640367	0.11749844107469035	0.0014956045926023303
1727794101058	7453.125	0.801797455688965	0.11575026520129629	0.0016096923551068673
1727794101060	7453.125	0.8546201438024109	0.11958845303441537	0.0016903859772020773
1727794101061	7453.125	0.881948508026412	0.12733469553640323	0.0017462972691704981
1727794101063	7453.125	0.8972334699689505	0.13293018193608244	0.0017731437698041926
1727794101065	7453.125	0.8803238507321645	0.13081444050688157	0.0017477235196555055
1727794101067	7453.125	0.8356399589447938	0.12145584072376053	0.0016790268516339274
1727794101068	7453.125	0.8134141307143216	0.11077111712352466	0.001569170529885667
1727794101070	7453.125	0.8107922021288951	0.10417176611535282	0.0014858593220500363
1727794101072	7453.125	0.7168490113770369	0.10317330326633486	0.0013357437013307462
1727794101074	7453.125	0.6464875855399514	0.10686122980994074	0.0012226694259475377
1727794101077	7453.125	0.6614880191954927	0.11068563432697334	0.001030946061286882
1727794101078	7453.125	0.5946669188685387	0.11176672430523528	8.392226966262266E-4
1727794101080	7453.125	0.6023029013139242	0.11009196466097537	8.039761546068047E-4
1727794101082	7453.125	0.7134954688781788	0.10463310032971651	7.129989624986763E-4
1727794101084	7453.125	0.7324051850475116	0.09807149362987451	7.219607474509311E-4
1727794101085	7453.125	0.666218705869293	0.09697627430020934	7.733459344795924E-4
1727794101087	7453.125	0.6738036711288726	0.10081117294065116	7.81327912889831E-4
1727794101089	7453.125	0.6692967658106219	0.10324054970735827	7.726242370976425E-4
1727794101090	7453.125	0.6943193316154204	0.10258803537384795	7.950784548932794E-4
1727794101092	7453.125	0.6933525506638714	0.1012429349425711	7.947626742368477E-4
1727794101093	7453.125	0.7149771657713138	0.1009281535627534	8.13109008385351E-4
1727794101095	7453.125	0.710754607791754	0.10212740781767861	8.083530503072752E-4
1727794101097	7453.125	0.7172732705312427	0.10256287695740239	8.142352968983577E-4
1727794101099	7453.125	0.7348956968466107	0.10100339105429589	8.371324141498404E-4
1727794101100	7453.125	0.5203391021152712	0.10394206772578009	8.87962847689051E-4
1727794101102	7453.125	0.5330163727766313	0.11612186701395474	9.052520803717797E-4
1727794101104	7453.125	0.5265049964376965	0.12805829235924002	9.001152364653828E-4
1727794101106	7453.125	0.5118076156520244	0.1276463521912375	8.807881920769664E-4
1727794101108	7453.125	0.48604521361536945	0.11721328284926755	8.518287113462282E-4
1727794101109	7382.8125	0.46386718750000006	0.10660168407944974	8.277621132915114E-4
1727794101111	7382.8125	0.4416027908805032	0.09944913289640368	8.079616948692513E-4
1727794101113	7382.8125	0.36449792250147406	0.09516496784561622	6.696977922915616E-4
1727794101115	7382.8125	0.2784249167772209	0.09602545127639642	5.314338897138719E-4
1727794101116	7382.8125	0.45550615711103626	0.10050587815792938	4.522030578348282E-4
1727794101118	7382.8125	0.43799442315251574	0.10514626406478879	4.392532177065584E-4
1727794101120	7382.8125	0.45208344953148905	0.10789760652627485	3.9400919057980006E-4
1727794101122	7382.8125	0.3812877197530362	0.10773448112069961	5.450096508282055E-4
1727794101124	7382.8125	0.4337109336003794	0.10453468280445373	7.13400411020486E-4
1727794101125	7382.8125	0.5093561936675082	0.10210450899441834	8.7188259403003E-4
1727794101127	7382.8125	0.5084846361770926	0.10442230013759746	0.001030364777039574
1727794101129	7382.8125	0.4959835952280513	0.11024244772737989	0.0014347442108497898
1727794101131	7382.8125	0.6501116428101191	0.11429334912876103	0.0018191673804368186
1727794101132	7312.5	0.6685623587769169	0.11116331837008013	0.00212877035533893
1727794101134	7312.5	0.7391196396346381	0.1030314573262045	0.0024383733302410413
1727794101136	7312.5	0.760789355931118	0.09565110733006148	0.0028478204965421768
1727794101138	7312.5	0.8801855254818565	0.09556299871237055	0.0032100588242513855
1727794101140	7312.5	1.0150680019024716	0.10191072230733404	0.003623076161135843
1727794101141	7312.5	1.104349871337494	0.10828851277178085	0.0038839383519386483
1727794101143	7312.5	1.1286263448696205	0.11115938724746167	0.003962866908831343
1727794101145	7312.5	1.1884646064931363	0.11031717116896946	0.00415228502322356
1727794101147	7312.5	1.2246517989839498	0.1095126466364789	0.0042606838310912725
1727794101148	7312.5	1.1668126748716963	0.1081387574528853	0.004090548360681875
1727794101150	7312.5	1.1493164476560844	0.10629562683968898	0.004040515836975908
1727794101152	7312.5	1.0664848698027083	0.1034980150493025	0.003829711008829081
1727794101154	7312.5	0.9394139660339604	0.1013032916580253	0.0034481856873896277
1727794101156	7312.5	0.8176787129371892	0.09919204829181323	0.003048656608981984
1727794101157	7312.5	0.6581053009189429	0.09510690314325647	0.0026035245521524313
1727794101159	7312.5	0.5676305239985556	0.08924513250616986	0.0021506163623156707
1727794101161	7312.5	0.5814046479870938	0.08372911192571501	0.0017383560793379884
1727794101163	7312.5	0.46584048117988275	0.07956215669625821	0.0012896070818469376
1727794101164	7312.5	0.4660541739687063	0.07682737427772882	8.408580843558867E-4
1727794101166	7312.5	0.4035421887283805	0.07564261592376638	6.624755713829181E-4
1727794101168	7312.5	0.40156526385613206	0.07328109352988948	4.840930584099495E-4
1727794101170	7312.5	0.45386412553689215	0.06754368440444945	4.341475978774644E-4
1727794101172	7312.5	0.4103993186891836	0.06196999275063713	5.450750342927259E-4
1727794101173	7312.5	0.46194393921223753	0.06018668599496714	6.444938831704354E-4
1727794101176	7312.5	0.5116657886766677	0.06040480331384276	7.43912732048145E-4
1727794101178	7312.5	0.5794205870902879	0.059158042460434254	9.741071148168545E-4
1727794101180	7312.5	0.7060136627408885	0.05596205715940491	0.0011263423795601756
1727794101181	7312.5	0.793791686194767	0.052069047440983084	0.001278577644303497
1727794101183	7312.5	0.8150619607724561	0.04916834268176526	0.0013013227639305008
1727794101185	7312.5	0.8390488460782536	0.04902357563626141	0.0013272542807777235
1727794101187	7312.5	0.8288960056215731	0.050276056183454154	0.0013178232346520867
1727794101189	7312.5	0.7786780783215409	0.0520263392105855	0.001267385356308454
1727794101189	7312.5	0.7104656548271547	0.05243523096367338	0.0010967589456174342
1727794101191	7312.5	0.7104656548271547	0.052239420108889344	0.0010967589456174342
1727794101193	7312.5	0.5937532872154309	0.05347146263842715	9.355373307968105E-4
1727794101195	7312.5	0.6081879377501429	0.055453458192477434	7.743157159761868E-4
1727794101196	7312.5	0.5345339636042024	0.056481795281007455	6.95785481249172E-4
1727794101198	7312.5	0.4924758902408519	0.05670199346108366	6.444561361507767E-4
1727794101200	7312.5	0.40436973220592926	0.05608772481158527	6.875533817502776E-4
1727794101202	7312.5	0.34585475878167443	0.055563680716118495	6.070511589869787E-4
1727794101204	7312.5	0.10089378587798149	0.05282830750268228	7.178519353432906E-4
1727794101205	7312.5	0.11771883251008664	0.04627091707542549	8.286527116996025E-4
1727794101207	7312.5	0.13596346981799573	0.04001770888094323	9.221556009270345E-4
1727794101209	7312.5	0.16349049187136586	0.038283634309047465	0.001067497722052085
1727794101211	7312.5	0.1948576515589771	0.03755712161988579	0.0012331255993650392
1727794101212	7312.5	0.23362406550373796	0.033831327124801185	0.0014187268584338864
1727794101214	7312.5	0.24204165878648987	0.029377852652693857	0.0014655958327418012
1727794101216	7312.5	0.2676449906179542	0.02692915681578627	0.0015451095642392547
1727794101218	7312.5	0.7697783807617511	0.026664302598359342	0.001536640647050529
1727794101220	7312.5	0.8214915836540053	0.026382180055801095	0.0016007913440502207
1727794101221	7242.1875	0.8479987418797584	0.025431595907816847	0.0016287553321732396
1727794101223	7242.1875	0.8214632985766303	0.024603776890975055	0.0015807240257188259
1727794101225	7242.1875	0.767131705664515	0.025137671881185104	0.0014870302673093206
1727794101227	7242.1875	0.7266207100536181	0.025657965700170975	0.00133729123414539
1727794101228	7242.1875	0.7797990867970103	0.02445593064433779	0.0011563689431816977
1727794101230	7242.1875	0.7517321500290539	0.022677433486873698	0.0011290409423326433
1727794101232	7242.1875	0.7111755654822942	0.021940455904912816	0.0010843856757440163
1727794101234	7242.1875	0.7419610173447326	0.021895146130467478	9.790240265126586E-4
1727794101236	7242.1875	0.585810985458743	0.025503675833516943	9.159741453839464E-4
1727794101237	7171.875	0.584540433441846	0.039311556090278	9.171523633262284E-4
1727794101239	7171.875	0.5890238060141509	0.057793618078336544	9.860613122060493E-4
1727794101241	7171.875	0.680144048087002	0.07674236074990094	0.001140776471383673
1727794101243	7171.875	0.6603732427826947	0.09562895750344023	0.0014040924626404546
1727794101244	7171.875	0.7480165493563286	0.11035890375372395	0.0016674084538972362
1727794101246	7171.875	0.8187628507498791	0.11091741562890835	0.0018029503642162429
1727794101248	7171.875	0.9260782548573675	0.09605947015118735	0.0020069664742245847
1727794101250	7171.875	1.0149091758853699	0.0775263172405976	0.002153362131560812
1727794101252	7101.5625	1.1023764483191074	0.06461300192283455	0.002283191320407253
1727794101253	7171.875	1.0007649664682083	0.06121687476304379	0.002421268892203353
1727794101255	7242.1875	1.0434274702232575	0.07141244476471194	0.002524817991512723
1727794101257	7312.5	1.1009079379745743	0.10693701413338798	0.0026585857660703124
1727794101259	7312.5	1.077367099216393	0.16244613421291718	0.0026103501564387612
1727794101260	7312.5	1.0808094358397888	0.20937083580618318	0.0026219782948969455
1727794101262	7312.5	1.0828754619909111	0.255909450991851	0.0026276447671101932
1727794101264	7312.5	1.0820889988638978	0.29944623667327464	0.0026295680015396426
1727794101266	7312.5	1.1028210407398886	0.32669720389020673	0.0026772873122078568
1727794101268	7312.5	1.0577710596349772	0.33678972698481635	0.002583823487005469
1727794101269	7242.1875	1.0073327918222614	0.3404173402488239	0.0024027345572710406
1727794101271	7242.1875	0.9480826259908937	0.3396219142337627	0.0022902413256312626
1727794101273	7242.1875	0.8593385324538129	0.3446616900338263	0.002157651679642458
1727794101276	7242.1875	0.8135857208583477	0.35184283618217027	0.0019243689728510342
1727794101277	7242.1875	0.6901281315666696	0.3576794477949295	0.0016396734022973973
1727794101279	7242.1875	0.6356330969791483	0.3599124378481794	0.0014430189485610128
1727794101281	7242.1875	0.5809956929100464	0.3574992942769897	0.001220225522853679
1727794101283	7171.875	0.45482404419066536	0.3536223544079089	0.0010086322513053049
1727794101285	7171.875	0.550955465552311	0.35349521063752676	7.970389797569308E-4
1727794101286	7171.875	0.5099363308937306	0.35554867625149733	7.570783670026884E-4
1727794101288	7171.875	0.500016670878257	0.3567040481853765	7.477846608529384E-4
1727794101289	7171.875	0.22723223711993243	0.3476448114733778	8.524052059468935E-4
1727794101291	7171.875	0.2345983702046681	0.3065332334673519	8.931714950565112E-4
1727794101292	7171.875	0.24409912565867753	0.24258286965401984	9.360261189202829E-4
1727794101294	7101.5625	0.2674373177348929	0.24446095577603644	0.0010188957940114732
1727794101296	7101.5625	0.3259306393288926	0.30841399209653314	0.0011780993246479454
1727794101298	7101.5625	0.3762797151883605	0.37098833236853884	0.001289497459245188
1727794101300	7101.5625	0.4836670419867096	0.39842383226086237	0.0015490129465550785
1727794101301	7101.5625	0.5737154252387706	0.4408183763997138	0.001808528433864969
1727794101303	7101.5625	0.6171574544768825	0.4871560494694807	0.0019297494338953744
1727794101305	7101.5625	0.7804145561735503	0.4794092056268046	0.002053218611670433
1727794101307	7101.5625	0.8352685162401575	0.42938875770076124	0.002154657912696568
1727794101308	7101.5625	0.8953606244660898	0.393918554751261	0.0022966375997240805
1727794101310	7101.5625	0.9206234301877507	0.3958788112295178	0.0023513811138209913
1727794101312	7101.5625	0.9758854398801564	0.40316157764465965	0.0024527519875262066
1727794101314	7101.5625	1.0844830707803528	0.40134471659452914	0.0024642523132332576
1727794101316	7101.5625	1.074125286266065	0.3939259874575557	0.0024445119118432297
1727794101317	7101.5625	1.0020013255827864	0.38938638887609517	0.0023011661785758593
1727794101319	7101.5625	0.9754075552878041	0.3889558286199543	0.0022522777143056095
1727794101321	7101.5625	0.9254612034710828	0.3991500865291757	0.0021660003937863416
1727794101323	7101.5625	0.87290418544334	0.4131740235642855	0.0020002690761196404
1727794101324	7101.5625	0.8174351283482143	0.4094963585385524	0.0018818577658191982
1727794101326	7101.5625	0.7923876821512803	0.39599720006027356	0.001823512827396203
1727794101328	7101.5625	0.7537508240882793	0.39520494544803425	0.0015832488006703427
1727794101330	7101.5625	0.678646686044071	0.4078798609068958	0.0014274809048006314
1727794101332	7101.5625	0.6078359167487177	0.4178917079700768	0.0013118831907932727
1727794101333	7101.5625	0.5955334773042987	0.42424820687089243	0.0012862183620411351
1727794101335	7101.5625	0.5822024182637998	0.43269238809958355	0.0012651950968917776
1727794101337	7101.5625	0.5499089805825242	0.44608176603274435	0.0012051281635094729
1727794101339	7101.5625	0.5052124776267785	0.45974302256472216	0.0011227674394139221
1727794101340	7101.5625	0.6526223033435071	0.4693103850819758	9.835219228318153E-4
1727794101342	7101.5625	0.622844237378029	0.47382146133766473	9.521177224636775E-4
1727794101344	7101.5625	0.5646260014913985	0.4719956037508835	8.841666776918873E-4
1727794101346	7101.5625	0.5960185749196495	0.46004806814078775	9.19181391225026E-4
1727794101348	7101.5625	0.6442556451371122	0.43845101096833594	8.59639537232967E-4
1727794101349	7101.5625	0.2971484049840455	0.41561415174190397	9.235613208290951E-4
1727794101351	7101.5625	0.291508919126318	0.406580494972335	9.08252252238945E-4
1727794101353	7101.5625	0.2972669527348085	0.41236975652844876	9.201469696484695E-4
1727794101355	7101.5625	0.33528408737831805	0.42524367201303903	0.0010044469194471185
1727794101356	7031.25	0.3811790023165811	0.4308129441731768	0.0011171667770924763
1727794101358	7031.25	0.4204493560395856	0.4262949367509905	0.0012304544261754308
1727794101360	7031.25	0.47508857887937017	0.4208965480197731	0.0013817682811493835
1727794101362	7031.25	0.5339757627881636	0.4087473554349799	0.0015303928692646913
1727794101364	7031.25	0.8652016986984135	0.3870483338159809	0.0016078012100881616
1727794101365	7031.25	0.9208281851768426	0.36303658135991673	0.001674575385724046
1727794101367	7031.25	0.9468061899887817	0.3406119611708761	0.001710965148068955
1727794101369	7031.25	0.9770628235195393	0.31810622365903823	0.00174995352158834
1727794101371	7031.25	0.9926116708293583	0.2957403925679748	0.001765639014169177
1727794101372	7031.25	0.9448825323188291	0.27247976115523914	0.00168033050703439
1727794101374	7031.25	0.9196852047227227	0.24145980589348098	0.0016394311277328866
1727794101377	7031.25	0.8821569217007934	0.19935710377053933	0.0015514192809922328
1727794101379	7031.25	0.9449107637399943	0.1501398809608839	0.0014448327198953639
1727794101381	7031.25	0.9503381925479973	0.1018565694630215	0.0014323332630210071
1727794101382	7031.25	1.0338779124728719	0.062453287599487074	0.001453805648363696
1727794101384	7031.25	1.0116634728773586	0.03467585085757175	0.0015066339902296546
1727794101386	7031.25	0.9450039597206807	0.017547782214479283	0.001603703675775135
1727794101388	7031.25	0.9590756022803014	0.008370445933069055	0.0017711626335688052
