# Supplementary material for: Identification and classification of repeated whistle types from free-ranging rough-toothed dolphins (Steno bredanensis)
Source: Sci Rep. 2026 Mar 20;16:14327. doi: 10.1038/s41598-026-44853-2 (PMC13144356; doi:10.1038/s41598-026-44853-2)
Supplement: Supplementary file 2 — Supplementary Material 2 [file 41598_2026_44853_MOESM2_ESM.zip › Dataset_StenoRepeatedCalls/Contours/1101.csv]

Time [ms]	Peak Frequency [Hz]	Duty Cycle	Energy	WindowRMS
1727794174931	6046.875	0.03614467032188092	0.09803414675226567	0.00268806534499901
1727794174932	6117.1875	0.03822634025555437	0.19910949510097914	0.002751492747850861
1727794174934	6187.5	0.039705824917352035	0.2792270983859028	0.0027947256211080223
1727794174936	6257.8125	0.04319178703246568	0.31485582959081027	0.0029072919125323012
1727794174938	6328.125	0.0458893576046037	0.3251757983827374	0.0029906092228105517
1727794174940	6398.4375	0.049164425788757626	0.29021793903534865	0.0027069532489913707
1727794174941	6468.75	1.0240364387205354	0.24129681550081628	0.0024232972751721898
1727794174943	6539.0625	1.0642168682036492	0.253326096149612	0.0025093366413808885
1727794174945	6609.375	1.0526075303179663	0.26626456327086234	0.0026637635818072786
1727794174947	6679.6875	0.8531189421830545	0.26585913940174977	0.002828248612358768
1727794174948	6679.6875	0.89369479965114	0.28487323834624984	0.002954011121226984
1727794174950	6679.6875	0.9131418726836253	0.32001253198169033	0.003016087941483739
1727794174952	6750.0	0.9459123957046458	0.3679218833712631	0.0031125903355803315
1727794174954	6750.0	0.9495591503233566	0.41763119698097806	0.003124128329302808
1727794174956	6820.3125	0.9686886175337863	0.46281933127060926	0.0031881302443572137
1727794174957	6820.3125	0.9713665601485287	0.5067202892135262	0.0031988894324303232
1727794174959	6890.625	0.9684806885423686	0.5480066828416437	0.0031906744907334713
1727794174961	6890.625	1.1575276924686666	0.579767822882874	0.003155673872159419
1727794174963	6960.9375	1.130173580769818	0.6051960186331728	0.0030889795604713576
1727794174964	6960.9375	1.1057164365795098	0.635889286931751	0.0030240164073900865
1727794174966	7031.25	1.0973983563738632	0.6683116189531245	0.0030043722564839894
1727794174968	7031.25	1.0795884960663544	0.7023013879857913	0.002964424783144172
1727794174970	7031.25	1.1362429684812918	0.7408177046785678	0.0028751484338754196
1727794174973	7031.25	1.1042768850266558	0.7809383292026947	0.0028012323114864554
1727794174974	7031.25	1.0556547277830812	0.8182117373488973	0.0026461129794927017
1727794174976	7031.25	1.0371315297197887	0.8497458056667692	0.0026017477667979634
1727794174978	7031.25	1.0029306380325322	0.8591192584153309	0.002527211881909225
1727794174980	7031.25	0.9461942042278126	0.8317434677086177	0.002389166112547031
1727794174981	7031.25	0.8901859027153838	0.7678656747761273	0.0022644289258301285
1727794174983	7101.5625	0.9475141546394082	0.6691072038876491	0.002159256338895402
1727794174985	7171.875	0.9119922600861207	0.5339259128605794	0.00203167286678875
1727794174986	7242.1875	0.8600757352415666	0.3773679597692156	0.001923872421784594
1727794174988	7382.8125	0.8329117754788451	0.3809877498880037	0.0018679998144395453
1727794174989	7382.8125	0.8854856031245906	0.5671366666255504	0.0017285802111717662
1727794174991	7382.8125	0.8668359720482016	0.7155992729601114	0.0016929926526847404
1727794174993	7382.8125	0.6884823542063196	0.7967758767648014	0.0016064689151544945
1727794174995	7382.8125	0.6580354887747573	0.8378156707761417	0.0015481015329154562
1727794174996	7382.8125	0.6493344602108159	0.8497131558634725	0.0015480145819027225
1727794174998	7312.5	0.6223323131309996	0.8303179174538842	0.0015018918709001558
1727794175000	7312.5	0.6354815068392778	0.8127969501072582	0.001536732976321788
1727794175002	7312.5	0.6030142787380697	0.8336869222366273	0.0014781206635176832
1727794175004	7312.5	0.5780998397502207	0.8701294202975977	0.001430822656481971
1727794175005	7312.5	0.5370191321340891	0.8794837957312088	0.001352700202772856
1727794175007	7312.5	0.6394017707699331	0.8581599559029963	0.0013204605028667563
1727794175009	7242.1875	0.5848965135655475	0.8238418401961098	0.0012405001839647272
1727794175011	7242.1875	0.5222763502147156	0.7740765310057381	0.0011221057395746734
1727794175012	7242.1875	0.48590786697141064	0.721234246224993	0.0010533747269855472
1727794175014	7312.5	0.43936479387510985	0.6996193984484237	9.530321581828529E-4
1727794175016	7312.5	0.41152810666675116	0.7147845768967926	9.010977129219154E-4
1727794175018	7312.5	0.5974414450409633	0.7368175401239713	8.092173840639959E-4
1727794175020	7382.8125	0.5624757017716264	0.7350379668358242	7.643907868993255E-4
1727794175021	7382.8125	0.5379374350713163	0.7159873460225843	7.181566538881179E-4
1727794175023	7453.125	0.5309866659296384	0.6995771322384694	7.096157231645917E-4
1727794175025	7453.125	0.5509547039076539	0.6882909877107432	7.332702841446083E-4
1727794175027	7453.125	0.5577475633397656	0.6764008679787333	7.275039686689309E-4
1727794175028	7453.125	0.55721313805593	0.6732778376453336	7.381873524626344E-4
1727794175030	7453.125	0.5006610222582547	0.6837175397219308	7.583866772519955E-4
1727794175032	7453.125	0.5090881443623477	0.6906276401110653	7.682047888062562E-4
1727794175034	7453.125	0.5381362243268475	0.6805877140734548	8.046929035877708E-4
1727794175036	7453.125	0.37960236427419086	0.6672043256718198	8.502166990433688E-4
1727794175037	7453.125	0.39891576866933637	0.667834870548953	8.859004325759002E-4
1727794175039	7453.125	0.4123951654014347	0.6741791186776319	9.134390478591526E-4
1727794175041	7453.125	0.45822751347123947	0.6704468259489016	0.0010055076811946477
1727794175043	7453.125	0.5266641420888201	0.6570583939991879	0.0011402745858812814
1727794175044	7453.125	0.5839045942454468	0.6456246301767085	0.0012446947848025105
1727794175046	7453.125	0.627005874985669	0.6318941306870358	0.0013156472956002943
1727794175048	7453.125	0.7112810946610488	0.612107699428099	0.0014728317324420265
1727794175050	7453.125	0.7603986970409895	0.5945071924377767	0.0016156663657660199
1727794175052	7453.125	0.8383316865737281	0.5918339496047097	0.001741280295031778
1727794175053	7453.125	0.8861290665475746	0.6084076874710711	0.0018244581060797933
1727794175055	7523.4375	0.848214186008076	0.6251557630310228	0.0018986158129902025
1727794175057	7523.4375	0.04238622489338286	0.6341528938962885	0.002471545074895656
1727794175059	7523.4375	0.04462083939462813	0.6369875349046391	0.002772492511805994
1727794175060	7523.4375	0.045561579622093173	0.6331014786329593	0.003073439948716332
1727794175062	7523.4375	0.046348170263616234	0.61889782468244	0.0030983782191442524
1727794175064	7523.4375	0.0470197428173758	0.6029221624218866	0.0031164852078004314
1727794175066	7523.4375	0.04773710080827538	0.59521748964461	0.003135898933771976
1727794175068	7523.4375	0.04911525830890159	0.5933959656444021	0.0031764367620872144
1727794175069	7523.4375	0.0478733481298685	0.586559514559291	0.002729010548362645
1727794175072	7523.4375	0.9802896374240714	0.5717495428556029	0.0022815843346380748
1727794175074	7523.4375	0.9849354354808364	0.5683714333913122	0.002289420287137868
1727794175076	7523.4375	1.005848088597941	0.5783026072501746	0.002332446997508238
1727794175077	7523.4375	1.0223971037097512	0.5787768287019964	0.0023688912964862046
1727794175079	7523.4375	1.0400747590274417	0.5630869166200664	0.002408303348886019
1727794175081	7523.4375	1.0426371660064908	0.5563390833907143	0.0024117948788383507
1727794175083	7523.4375	1.1041116687214123	0.565474738003115	0.0024027159621665675
1727794175085	7523.4375	1.1086727292828045	0.5726657629845188	0.002412227942571114
1727794175085	7523.4375	1.0854381912432103	0.569417926170372	0.0023665686611137812
1727794175087	7523.4375	1.0854381912432103	0.5643233094485062	0.0023665686611137812
1727794175089	7523.4375	1.0490299702508576	0.5636229856445019	0.0022936136953945847
1727794175091	7523.4375	1.0277671225075042	0.565441813778469	0.002248923938670225
1727794175092	7523.4375	1.0206607860533121	0.5670935655011129	0.002171128862062964
1727794175094	7523.4375	1.0058369886263445	0.5625023938332233	0.0021386616998301427
1727794175096	7593.75	0.997908481290043	0.5478065220339894	0.002122386603639914
1727794175098	7593.75	1.0125219843981224	0.5316732949524576	0.002051635026339386
1727794175100	7593.75	1.0888074019595544	0.5264360684092338	0.0020324910768928298
1727794175101	7593.75	1.0838171061655293	0.5316925997692484	0.002023412057926806
1727794175103	7593.75	1.087235172924612	0.534311390625912	0.0020292880237447295
1727794175105	7593.75	1.0844786674737388	0.5323665377102099	0.0020238877825727508
1727794175107	7593.75	1.1003769125350356	0.5250795975793712	0.00200881449568004
1727794175108	7593.75	1.1045327107046419	0.5059636303389689	0.002016575292808441
1727794175110	7593.75	1.1116301130003248	0.48345785865204527	0.002028650157467409
1727794175112	7593.75	1.120909726583863	0.47521319086286684	0.0020442684118833184
1727794175114	7593.75	1.11019788425833	0.48056144533255457	0.0020682189365884055
1727794175116	7593.75	1.1271371207179177	0.48310824563775356	0.0020975700747245187
1727794175117	7593.75	1.1363540582032818	0.4796894214148341	0.0021130621570368932
1727794175119	7593.75	1.1227882685782853	0.47717267462142293	0.0021101843223822747
1727794175121	7593.75	1.099449039018537	0.4757670087886483	0.0020735107975927082
1727794175123	7593.75	1.0420063324876119	0.4734214711605647	0.002051978833945111
1727794175124	7593.75	1.0103041891993838	0.4667347143224264	0.001997632545798732
1727794175126	7593.75	0.9917854225231879	0.4539755361839842	0.0019675552718515527
1727794175128	7593.75	0.9573535447835271	0.443539154830197	0.00190189667183159
1727794175130	7593.75	0.9072567136578045	0.44437757916563153	0.001810350437156369
1727794175132	7593.75	0.7806238358559084	0.45009121318804896	0.0017223513270890976
1727794175133	7593.75	0.7439766812810137	0.45339346221519056	0.0016473132441682653
1727794175135	7593.75	0.7250931484316399	0.45574219270475325	0.0016147899394227596
1727794175137	7593.75	0.6942709403940194	0.45608597739006795	0.0015447765856661082
1727794175139	7593.75	0.6569546565312878	0.449596131521217	0.001466716606592763
1727794175140	7593.75	0.6226177588659771	0.440702791913471	0.0013964458475423194
1727794175142	7593.75	0.604723833015983	0.4362412614729073	0.0013573166148515103
1727794175144	7593.75	0.5730000613063297	0.43317184478910464	0.0012891230619199484
1727794175146	7593.75	0.7503191396359143	0.42587273688341054	0.0012068172902309224
1727794175148	7593.75	0.6063601513893115	0.41227822327055086	0.0011746427305723078
1727794175149	7593.75	0.5923014686147461	0.39703518649135516	0.001149734880310656
1727794175151	7593.75	0.5823250046493541	0.38424648543074136	0.0011272537324530788
1727794175153	7593.75	0.5846818771873098	0.37280903210746463	0.0011299540625383866
1727794175155	7523.4375	0.5902170191722459	0.36245933627819854	0.0011389860163500813
1727794175156	7593.75	0.5927926557110976	0.39364468310932027	0.0011535576884510361
1727794175158	7664.0625	0.6012914307647765	0.5015301655017675	0.0011718561056409489
1727794175160	7804.6875	0.6307998051497937	0.6357342189447122	0.001218876365898559
1727794175162	7804.6875	0.6903927995259621	0.7315473662243781	0.001212694956916579
1727794175164	7804.6875	0.727175666601153	0.753391270499989	0.0012757319902142888
1727794175165	7804.6875	0.7429554206091831	0.7564497350110087	0.0013085720946249102
1727794175167	7804.6875	0.7550611083171476	0.7620133507950003	0.0013507711014779983
1727794175169	7804.6875	0.7828216044672586	0.7565399933987998	0.001400648744782084
1727794175172	7804.6875	0.7974989450379208	0.7445717913005425	0.0014187747771579533
1727794175173	7804.6875	0.8275897512601739	0.7329379629846279	0.0014628191301623496
1727794175175	7804.6875	0.8328645616560303	0.7205287083061706	0.0014699333558957544
1727794175177	7804.6875	0.8470180340709397	0.7075630338856113	0.0014904269085077835
1727794175179	7734.375	0.8432109577321494	0.7075312116986631	0.0014845764184179152
1727794175181	7734.375	0.8251619248322546	0.7095600875321632	0.0014700999400285204
1727794175182	7734.375	0.8390794045154125	0.7047168689332253	0.0014928534732795548
1727794175184	7734.375	0.8456989113692043	0.6936502822563857	0.0015036763222623162
1727794175185	7734.375	0.032637000756322664	0.6847010782274592	0.0021576799186788453
1727794175187	7734.375	0.028640530994415134	0.6838360801694466	0.0025040347337362233
1727794175188	7734.375	0.029948026267491185	0.6946988415749495	0.0028503895487936018
1727794175190	7734.375	0.030643805288189132	0.6992240126640528	0.002871269553357696
1727794175192	7734.375	0.03165974108633307	0.6755274045109932	0.0029033563998658
1727794175194	7664.0625	0.033901503582001814	0.639754959408435	0.0029746167493142988
1727794175196	7664.0625	0.03461484001633618	0.625282362857218	0.0029991964447660434
1727794175197	7664.0625	0.035886422397883186	0.6289631519692404	0.003042374542753824
1727794175199	7664.0625	0.0364259138350751	0.6272940509853463	0.0025330435859452424
1727794175201	7664.0625	0.6974342096345695	0.6142221452303326	0.0020237126291366603
1727794175203	7664.0625	0.7302298511711126	0.5965399974021648	0.0021198102503476495
1727794175204	7664.0625	0.7388788147568315	0.5868718200866408	0.0021420461922063965
1727794175206	7664.0625	0.7390085359737584	0.5843753235789384	0.002142763790938922
1727794175208	7664.0625	0.9315964300058107	0.5855260107059136	0.0021411722045070135
1727794175210	7664.0625	0.9156441734174187	0.5868417834992234	0.002109022989851495
1727794175212	7664.0625	0.9105637518799562	0.5843549412644657	0.002096898437822176
1727794175213	7664.0625	0.8906359486088323	0.574108047463053	0.002058344906053428
1727794175215	7664.0625	0.8821173968587639	0.5655842418037469	0.002043710931975209
1727794175217	7664.0625	0.9017977520866396	0.5682055054682911	0.0019436153975249228
1727794175219	7664.0625	0.881510100961397	0.5750115783928806	0.00190160667873893
1727794175220	7664.0625	0.8780373429968995	0.576042277480485	0.001893698665433864
1727794175222	7664.0625	0.8688818901814054	0.5675161358706675	0.0018734683148991164
1727794175224	7664.0625	0.878500138221507	0.5530335995042959	0.0018931973728720738
1727794175226	7593.75	0.7169661005772096	0.5457624091908246	0.0019231907847908466
1727794175228	7593.75	0.7432106116559086	0.5419191494969362	0.0019922883036225594
1727794175229	7593.75	0.7471618637912588	0.5337658437094847	0.0020056482262540334
1727794175231	7593.75	0.7629351237764221	0.5198833366445329	0.0020469152427780024
1727794175233	7593.75	0.7676627724233933	0.5159041098323537	0.002059855062145592
1727794175235	7593.75	0.7631111839519199	0.5334116225896968	0.0020524729184011213
1727794175236	7593.75	0.766617956299948	0.5606626822599663	0.002062606957035049
1727794175238	7593.75	0.7454618729163711	0.5779181033083968	0.0020236467881968915
1727794175240	7593.75	0.80019853065388	0.5785218868043565	0.0019794317402261983
1727794175242	7593.75	0.74842178911659	0.5717628793087706	0.0018518022455139408
1727794175244	7593.75	0.686076962477208	0.5647641556743205	0.0017211820824308006
1727794175245	7593.75	0.7877949648683176	0.5605499513847932	0.0017270413887070098
1727794175247	7593.75	0.7770207981355074	0.561844060338492	0.0017034307222542461
1727794175249	7593.75	0.7589641953068306	0.5708551146485675	0.0016707041030776864
1727794175251	7593.75	0.7007416170117471	0.5818548326362075	0.0015620644557708847
1727794175252	7593.75	0.6473357173099248	0.5909097887684417	0.001494676858454395
1727794175254	7593.75	0.6140575118567418	0.5892876113352091	0.001438322754572056
1727794175256	7593.75	0.58178741073003	0.5825221735654544	0.0013961410908110263
1727794175258	7593.75	0.5545542436757921	0.5776837923127733	0.0013609870598959007
1727794175260	7593.75	0.477547270837007	0.5787047729051228	0.0011719012164372268
1727794175261	7593.75	0.43671366427511316	0.5849650668791208	0.001060131154334565
1727794175263	7593.75	0.44166449691045084	0.590094789927346	0.0010691388793833455
1727794175265	7593.75	0.49105802134764587	0.5897186198610066	0.0012057885224860817
1727794175267	7593.75	0.5582464092498345	0.5851752727761226	0.0014283301651999863
1727794175268	7593.75	0.6436067320423701	0.5806730053655703	0.001650871807913891
1727794175270	7593.75	0.6671405898726277	0.5776210778322861	0.001683394084161189
1727794175273	7593.75	0.7102315583450568	0.5843260579988524	0.001737310232389968
1727794175275	7593.75	0.7590266840881192	0.6011525504365127	0.0018140861557024311
1727794175277	7593.75	0.7780585004361829	0.6179695384940566	0.0018466451515453417
1727794175278	7593.75	0.7494602668473463	0.6266265725630688	0.0017925527150159646
1727794175280	7593.75	0.7143901381734111	0.6275508306689052	0.001708536017412372
1727794175282	7593.75	0.856655401694876	0.628512397129791	0.0015049264002262141
1727794175284	7593.75	0.7894422140908249	0.631610222176652	0.0014139877306031214
1727794175285	7593.75	0.7392818381774879	0.6313057285597135	0.001356190181587
1727794175286	7593.75	0.7076781368502589	0.62809798248145	0.0013190125153009738
1727794175288	7593.75	0.6639532102640585	0.6289029445848214	0.00125499400256096
1727794175290	7593.75	0.4843665472826763	0.6352711837427004	0.0011170398707592817
1727794175292	7593.75	0.4424704794670405	0.6451106690482433	0.0010718624765750004
1727794175293	7593.75	0.4504339485897265	0.6579818476399171	0.0010932374510911078
1727794175295	7593.75	0.4624389054527115	0.6670344296210281	0.0011309033396225837
1727794175297	7593.75	0.37576981395052705	0.6672666211398658	0.0012366810078411508
1727794175299	7593.75	0.45723112134876864	0.6649213350416472	0.001471315031010066
1727794175300	7593.75	0.5515466305349788	0.6662899495437365	0.0017252191776202087
1727794175302	7593.75	0.589538839142362	0.667339781224167	0.0018058352013140629
1727794175304	7593.75	0.647474558317824	0.6661212047928856	0.0019662001930993056
1727794175306	7593.75	0.6737757976068561	0.6681147435113524	0.0020725007260262267
1727794175308	7593.75	0.7016542769946313	0.6763204470460319	0.0021386050858809833
1727794175309	7523.4375	0.7122005701301825	0.6858159019175557	0.0021665836556457874
1727794175311	7523.4375	0.7169332696838278	0.6927012678774994	0.0021775892758723494
1727794175313	7523.4375	0.6979923696558983	0.6965228000001203	0.0021274686586097683
1727794175315	7523.4375	0.5084147824813887	0.693521500677961	0.002013054683425129
1727794175316	7523.4375	0.4784005426684235	0.6797366463473574	0.0019148592299395792
1727794175318	7523.4375	0.4637351836002679	0.6705840765428144	0.0018658869532555615
1727794175320	7523.4375	0.4322030947918672	0.7139000946928533	0.0017585721424469068
1727794175322	7523.4375	0.044897522531825954	0.7238609581043104	0.002205116976789541
1727794175324	7523.4375	0.042699688772875034	0.737922984325476	0.002412437257233962
1727794175325	7523.4375	0.041251265926746855	0.7528655123780338	0.0026197575376783826
1727794175327	7523.4375	0.04050982323202961	0.7586290434534296	0.0026045792341397246
1727794175329	7523.4375	0.03905522501686967	0.7522372520772901	0.0025660866179102256
1727794175331	7523.4375	0.03945702241483977	0.7394143308291344	0.002572895065712712
1727794175332	7523.4375	0.039249848744096635	0.7239105049415715	0.0025689702686545793
1727794175334	7523.4375	0.03963451447313989	0.7073991711241029	0.0020119922674510637
1727794175336	7523.4375	0.7953632893461442	0.6961136643629625	0.0014550142662475478
1727794175338	7523.4375	0.7891646789236707	0.6931057634074139	0.001447302187865265
1727794175340	7523.4375	0.7494129209746839	0.7030639119749981	0.00155529179942206
1727794175341	7523.4375	0.7882046711058448	0.7212937141768323	0.0017189667390695262
1727794175343	7523.4375	0.8191836301289611	0.7328160372005207	0.0017817179776018468
1727794175345	7523.4375	0.8269045822288779	0.724526404392649	0.001954308759716474
1727794175347	7523.4375	0.8667495188137063	0.7042827439310637	0.0020760029954795486
1727794175348	7453.125	0.8026408040457642	0.7038502579402962	0.0021780834696998375
1727794175350	7453.125	0.8042344416303363	0.762942833405659	0.002186141377660291
1727794175352	7453.125	0.8054238536232013	0.8414677971248951	0.0021932244702243266
1727794175354	7453.125	0.7569225988139056	0.8445604287760557	0.0020952788485589864
1727794175356	7453.125	0.6988537023016128	0.7676111015990271	0.0019647676288874582
1727794175357	7453.125	0.6242639022894034	0.6934820370808821	0.0017972632017469838
1727794175359	7453.125	0.5876218702353726	0.6674993962250001	0.0016899407580041564
1727794175361	7453.125	0.527351543702056	0.65631901302268	0.001523076926957817
1727794175363	7453.125	0.4671044819509958	0.6512492400130424	0.0013410132694998053
1727794175364	7453.125	0.643115902758509	0.650950259228208	0.0011935786525180002
1727794175366	7453.125	0.4695128023570867	0.6455015070461321	0.001157163044714416
1727794175368	7453.125	0.4466246187633367	0.6340316126908367	0.0011086140904796658
1727794175370	7453.125	0.44054783686580473	0.6257147803796607	0.0010927960242376438
1727794175373	7453.125	0.46681201040262804	0.6226892084115075	0.0011522183609562156
1727794175374	7453.125	0.49222961590296493	0.6161010430752545	0.001214275724272151
1727794175376	7453.125	0.5190627379987225	0.6046949872695726	0.0012834148957732697
1727794175378	7453.125	0.5804817631559552	0.597452712438047	0.001409678635293226
1727794175380	7453.125	0.626525239124738	0.5964491564057348	0.0015885918486896625
1727794175381	7453.125	0.687150935207023	0.5985847198807059	0.001705606855763751
1727794175383	7453.125	0.702783996454075	0.6003881509399778	0.0017342116428957976
1727794175385	7453.125	0.7424728425543763	0.5962684207986687	0.001811873031198325
1727794175386	7453.125	0.7427927333104035	0.5889278351445273	0.0018119465674051832
1727794175388	7453.125	0.7400736618841719	0.5832168244332462	0.0018079142354278514
1727794175389	7453.125	0.7271052906348271	0.5817986846683423	0.0017762835061864203
1727794175391	7453.125	0.707256069223336	0.5790614552191177	0.0017377917270042667
1727794175393	7453.125	0.678721813785705	0.5745057684570247	0.0016721604962380877
1727794175395	7453.125	0.8090404753989362	0.5716949119936457	0.0015677731388095647
1727794175396	7453.125	0.7698450097434095	0.5703780863953999	0.0014955380028850802
1727794175398	7453.125	0.7479277286251338	0.5676796026946831	0.0014524491930629972
1727794175400	7453.125	0.8589241285198684	0.5639471551098637	0.0013710799729847237
1727794175402	7453.125	0.8226410388206525	0.5622444010495479	0.0013176389519204954
1727794175404	7453.125	0.8066581334104183	0.5627214241234071	0.0012947597034022875
1727794175405	7453.125	0.8151929849582414	0.5634004190465116	0.0013073084442232564
1727794175407	7453.125	0.8150918828616353	0.5616014139366439	0.0012741658132364975
1727794175409	7453.125	0.798728830909329	0.5524263089358464	0.001250174367658605
1727794175411	7453.125	0.8044525091270355	0.537040123671232	0.0012259059536647906
1727794175412	7453.125	0.8293566617935298	0.523004899853209	0.001259951037824429
1727794175414	7453.125	0.8327344978380503	0.511349327507943	0.0012994984915105688
1727794175416	7453.125	0.7974537839900111	0.4976623717144216	0.001409214756094577
1727794175418	7453.125	0.8542302534221237	0.48240811087850666	0.0015019593899951041
1727794175420	7453.125	0.43747345820698563	0.46843015111412756	0.0016499819046437534
1727794175421	7453.125	0.48103414249861776	0.4552035023380571	0.0017987058609268867
1727794175423	7453.125	0.5030876221361186	0.4425097946372373	0.0018640743456445124
1727794175425	7453.125	0.5400740240989357	0.4358658132205744	0.001973345974252962
1727794175427	7453.125	0.5678433539485279	0.4337520687030365	0.002061700396878847
1727794175428	7453.125	0.5801440323385342	0.43265496753168925	0.0021002192897042328
1727794175430	7453.125	0.5823164772530928	0.43001363283670935	0.00210697543952469
1727794175432	7453.125	0.37036575390769516	0.41492350971616904	0.002158093967525341
1727794175434	7453.125	0.35887758027912886	0.38410463543770557	0.0020991070916412226
1727794175436	7453.125	0.33360333264305997	0.3570329223565534	0.001976447340777102
1727794175437	7453.125	0.3124506947618115	0.3537365584732032	0.001866067599332085
1727794175439	7453.125	0.30444921968509936	0.3623384692305588	0.001826202027091383
1727794175441	7453.125	0.28297381313790776	0.36129653163724823	0.001715350746056222
1727794175443	7453.125	0.2671183005232476	0.3486820770144592	0.00161731165371146
1727794175444	7453.125	0.2517303375810646	0.3309812859805409	0.0015314334858589846
1727794175446	7453.125	0.6246678162992054	0.31278676414316536	0.0014223345867822347
1727794175448	7453.125	0.7230730676551035	0.2966281966040326	0.0014078557137887336
1727794175450	7453.125	0.7282353047304934	0.2798448890184594	0.0014190064149239446
1727794175452	7453.125	0.7494400632206498	0.2587332407830879	0.0014638638261063144
1727794175453	7453.125	0.742210532134434	0.2359910246709866	0.0015488517231907206
1727794175455	7453.125	0.7722012313671538	0.21712443817996638	0.0016063248955077959
1727794175457	7453.125	0.04112486270490113	0.2028415100272141	0.0020766784738537433
1727794175459	7453.125	0.04339073267806585	0.1878699331706456	0.002316637341190476
1727794175460	7453.125	0.043785951071349305	0.16979382610916144	0.002556596208527208
1727794175462	7453.125	0.04431132244176317	0.14716822330632717	0.0025696815066638618
1727794175464	7453.125	0.045819522692926856	0.12384203987980458	0.0026043285031885147
1727794175466	7453.125	0.04760944647686647	0.10986546740920494	0.002655109582089977
1727794175468	7453.125	0.04891280681043674	0.10705636056184116	0.0022730195012893896
1727794175469	7453.125	0.7115376482683398	0.10452145823948786	0.0018909294204888022
1727794175472	7453.125	0.685393538418491	0.09541043941926043	0.001834250990797861
1727794175474	7453.125	0.7298109803714172	0.08223359236961132	0.0019684353648865933
1727794175476	7453.125	0.8254950640466913	0.07018385999286904	0.001961123873728329
1727794175477	7453.125	0.8689623763074241	0.06032050280920647	0.002062586728617853
1727794175479	7453.125	0.8799310130827863	0.054334893626469594	0.0020845213837725604
1727794175481	7523.4375	0.7901090267808313	0.052177443820511496	0.001909323623480317
1727794175483	7523.4375	0.7689995748735302	0.051338420424365615	0.0018772161435668142
1727794175485	7523.4375	0.8132413009297238	0.0498101931831586	0.0019356175295585604
1727794175485	7523.4375	0.8510259652881562	0.047666317682410066	0.0017814894047409257
1727794175487	7523.4375	0.8510259652881562	0.04763603941120903	0.0017814894047409257
1727794175489	7523.4375	0.8514721576277917	0.04781086414243758	0.0017267224249570383
1727794175491	7523.4375	0.8397466144765175	0.046720712231912896	0.0015894416649377713
1727794175492	7593.75	0.813987548086266	0.045913472872242025	0.001469847813717432
1727794175494	7593.75	0.8302566887388699	0.04450093184005614	0.0014952815743752826
1727794175496	7593.75	0.5563806988018075	0.04103987629212034	0.0015556652060958838
1727794175498	7593.75	0.541873768084589	0.037076096627955975	0.0015092880584519426
1727794175500	7593.75	0.5594599350001132	0.030997078609966186	0.001550881611262254
1727794175501	7593.75	0.5713212080689222	0.02141763374826886	0.0015770719150668352
1727794175503	7664.0625	0.5715090000523166	0.011269565403231988	0.0015737648313818564
