# Supplementary material for: Identification and classification of repeated whistle types from free-ranging rough-toothed dolphins (Steno bredanensis)
Source: Sci Rep. 2026 Mar 20;16:14327. doi: 10.1038/s41598-026-44853-2 (PMC13144356; doi:10.1038/s41598-026-44853-2)
Supplement: Supplementary file 2 — Supplementary Material 2 [file 41598_2026_44853_MOESM2_ESM.zip › Dataset_StenoRepeatedCalls/Contours/1103.csv]

Time [ms]	Peak Frequency [Hz]	Duty Cycle	Energy	WindowRMS
1727794240196	6187.5	0.7694617348306175	0.009685650249632792	0.0017342020062337175
1727794240197	6187.5	0.6777449837407089	0.013930505860187887	0.0015241922056480007
1727794240199	6257.8125	0.7408584605389588	0.016374816031141232	0.0013509235146055873
1727794240201	6328.125	0.9559999222025681	0.017897381283521703	0.0011746343103181533
1727794240203	6398.4375	0.8447227238109277	0.01793734036876045	0.0010777919602414769
1727794240204	6398.4375	0.7166384650976153	0.01675702550129487	9.532528184223934E-4
1727794240206	6468.75	0.6869334094929245	0.015151057989365089	8.400288846864396E-4
1727794240208	6539.0625	0.6010249697909388	0.0133266409696868	7.17777676563996E-4
1727794240210	6609.375	0.5702539516466707	0.008054495393265238	5.826344810944365E-4
1727794240212	6679.6875	0.6017709633971513	0.00427423466005039	4.474912856248771E-4
1727794240213	6750.0	0.5286834524862422	0.007955853764058315	4.6929934235973486E-4
1727794240215	6820.3125	0.4726733035803894	0.025377657967433263	5.019645988934389E-4
1727794240217	6890.625	0.5533347786406061	0.058258764751223414	5.938544977088586E-4
1727794240219	6960.9375	0.4328200806221461	0.09319338404731393	7.120718026268055E-4
1727794240220	6960.9375	0.4933556814449255	0.10839069153749901	8.133124173496792E-4
1727794240222	6960.9375	0.5583504717654217	0.09876942517688214	9.158959491101168E-4
1727794240224	7031.25	0.7062031027881882	0.08129879707457381	0.00113278707728267
1727794240226	7031.25	0.8226753607659048	0.06879527056007738	0.0013496782054552231
1727794240228	7101.5625	0.9097178155320026	0.057298390335700555	0.001535546774033542
1727794240229	7101.5625	1.0201643902678708	0.04298813005859175	0.001692756599034643
1727794240231	7171.875	1.0709333939134644	0.02806374836364458	0.0017639454284157717
1727794240233	7171.875	1.0638969416055206	0.01870888751035792	0.0019009549744630587
1727794240235	7242.1875	0.718489055648751	0.020409424670408422	0.0020020933545532664
1727794240236	7242.1875	0.7315027522643724	0.04175017873703487	0.00203487976421229
1727794240238	7312.5	0.7266395116720369	0.08812309385314322	0.0020251957859598033
1727794240240	7382.8125	0.6761039810255005	0.1335096983163302	0.0019200574548970163
1727794240242	7382.8125	0.6271633986554943	0.15884506217597513	0.001809477896407324
1727794240244	7453.125	0.574592281479759	0.16535252636951805	0.0016822037765387562
1727794240245	7523.4375	0.500992176773297	0.16238856732294307	0.0015017300246575188
1727794240247	7523.4375	0.4665629204175525	0.15450192110567132	0.001406393185625809
1727794240249	7523.4375	0.6772537521716554	0.14323431973089437	0.001175419844585526
1727794240251	7523.4375	0.5870249532878866	0.13182524578226784	9.444465035452428E-4
1727794240252	7523.4375	0.5757656032516238	0.12329702999974623	7.904375260264346E-4
1727794240254	7523.4375	0.5352265294746881	0.11813244001762846	7.483740068443806E-4
1727794240257	7523.4375	0.15320229532847582	0.11512630120599729	6.350696633872072E-4
1727794240259	7523.4375	0.11628011110598714	0.10837689427525433	5.217653199300338E-4
1727794240261	7523.4375	0.09941990245423563	0.09695850007767909	4.5354909675017057E-4
1727794240262	7593.75	0.01905948006159729	0.09487326949975786	8.465006623371737E-4
1727794240264	7593.75	0.01961372172507876	0.08898096305621585	0.0010724156134952702
1727794240266	7593.75	0.024962436554033903	0.083099789559201	0.001209855567722437
1727794240268	7593.75	0.02953917192313985	0.07528913231705443	0.0013472955219496036
1727794240269	7593.75	0.03723987911740476	0.06983705188093428	0.001448392926910776
1727794240270	7593.75	0.04035748847448805	0.06673420316184153	0.0014849532140708748
1727794240272	7593.75	0.045104950070291416	0.0607397616781801	0.0015489251955727182
1727794240274	7593.75	0.06058801613245914	0.047598928825538955	0.0018267227005070471
1727794240276	7664.0625	0.07743300383327108	0.03097671813470676	0.002129749649207079
1727794240277	7734.375	0.8088271422955975	0.021276022567984405	0.0021584309832479594
1727794240279	7875.0	0.7742022734934596	0.028892233668910923	0.002357617691887649
1727794240281	7945.3125	0.9052748450193264	0.03434098610456693	0.0027037039422860938
1727794240283	8085.9375	0.9415920425511006	0.03940006851313916	0.003063896075009863
1727794240284	8085.9375	1.0556107047218948	0.04335738004147271	0.0033616765339207324
1727794240286	8085.9375	1.1209307976488798	0.04449940085339724	0.0035385407291087033
1727794240288	8085.9375	1.1947607844130796	0.04111002665582107	0.0037453416438909108
1727794240290	8085.9375	1.2383802881780661	0.036416571795400456	0.0038673359676541573
1727794240292	8085.9375	1.2623169137246952	0.036016861211587134	0.003933369079632976
1727794240293	8085.9375	1.2374110191873036	0.037004878402843194	0.0038654100055453347
1727794240295	8085.9375	1.2164997604658019	0.0387782593693429	0.003814019500603959
1727794240297	8085.9375	1.1451200706733466	0.04237474126341568	0.003583712259061905
1727794240299	8085.9375	1.0501186286954693	0.047113150792359636	0.0033400939550882174
1727794240300	8085.9375	0.9763784532636556	0.049723200766025204	0.0029549879162331324
1727794240302	8085.9375	0.8988462542019084	0.04866198180997209	0.0027581628063833986
1727794240304	8085.9375	0.7396333157124267	0.0464225516580503	0.002331794050230579
1727794240306	8085.9375	0.6912488389822986	0.04546038792368309	0.0019254991793816695
1727794240308	8085.9375	0.60014064956761	0.044310991429465305	0.0015639987982386137
1727794240309	8085.9375	0.658502271781354	0.04160075836122424	0.001202498417095558
1727794240311	8085.9375	0.6893737189746182	0.03940147476596029	0.0011340303462367726
1727794240313	8085.9375	0.6620286172817865	0.03936638632943575	0.0010180691084665805
1727794240315	8085.9375	0.7086760687948446	0.03718515199048957	0.0010542704582217417
1727794240316	8085.9375	0.7123774431452223	0.02979962860189157	0.0012488331490639107
1727794240318	8085.9375	0.7615404128305675	0.024641127748424328	0.0013287192119394438
1727794240320	8085.9375	0.7578433975300025	0.028941260761054164	0.0015603104224039487
1727794240322	8085.9375	0.8377063082944068	0.03862278236096733	0.001797244984061798
1727794240324	8085.9375	0.8879488662582034	0.043280424760677554	0.002091209410476402
1727794240325	8085.9375	1.0015173169606235	0.03898932282507103	0.002310299012076737
1727794240327	8085.9375	1.0438730783856303	0.032125257321641766	0.002391625574420312
1727794240329	8085.9375	1.1182268167213563	0.03154399540076609	0.0025367735920095785
1727794240331	8085.9375	1.136004954111977	0.03828942853059451	0.0025691599336756226
1727794240332	8085.9375	1.1428144547272354	0.04554613364240369	0.0025799476155471766
1727794240334	8085.9375	1.1312549936337846	0.0484073490090499	0.0025581505612488034
1727794240336	8085.9375	1.0829509331419196	0.050048738992199755	0.0024702745840361282
1727794240338	8085.9375	1.0029373512898647	0.05521307862320497	0.0022686140064190007
1727794240340	8085.9375	0.9386483367273031	0.06211603685201286	0.0020581708621552233
1727794240341	8085.9375	0.8158192057986976	0.06445863704143252	0.0018013677837775488
1727794240343	8085.9375	0.8288913983570019	0.06253207526858555	0.0016532757092418487
1727794240345	8015.625	0.6998665246972434	0.06195422469201623	0.0014445164497777893
1727794240347	8015.625	0.6181182124835454	0.06234869949892564	0.0012191765968321837
1727794240348	8015.625	0.5528368882018578	0.06257350877775619	9.938367438865779E-4
1727794240350	8015.625	0.5091502312675292	0.06431967274450864	8.592747689880073E-4
1727794240352	8015.625	0.40753390662183414	0.06866431777874751	7.247127940894366E-4
1727794240354	8015.625	0.3580718791831336	0.07288503929587359	6.264618640797763E-4
1727794240357	8015.625	0.55623388063952	0.07674181465277223	6.276952208359949E-4
1727794240358	8015.625	0.4704526718640811	0.08148997162806283	7.244502294994374E-4
1727794240360	8015.625	0.4966943768835168	0.08609460126091112	8.212052381628799E-4
1727794240362	8015.625	0.5897985814252489	0.08851382241733004	9.370041862254479E-4
1727794240364	8015.625	0.6683051044669375	0.09061948636112807	0.0010276481316376426
1727794240365	8015.625	0.7653972804338094	0.094872348016532	0.0011490664487767074
1727794240367	7945.3125	0.795605630827983	0.09885002540464873	0.001178857090132876
1727794240369	7945.3125	0.8072976379607792	0.09984665791455881	0.0011911096332500558
1727794240370	7945.3125	0.8241718753412167	0.1001732642148769	0.0012068565725979895
1727794240372	7945.3125	0.8070683829189597	0.10363560499267521	0.0011876763546407906
1727794240373	7945.3125	0.8468950207687976	0.10863423155960403	0.001154106302386988
1727794240375	7945.3125	0.8348804969110813	0.10924994766609764	0.0011405248086438498
1727794240377	7945.3125	0.7526179630297803	0.10837388586143466	0.0010540570319367824
1727794240379	7945.3125	0.6913593606994509	0.11413041430981784	9.949167026627468E-4
1727794240380	7945.3125	0.6824668670384287	0.1266574944671382	8.644759156700893E-4
1727794240382	7945.3125	0.666753353694279	0.13724909575187302	8.198081692790443E-4
1727794240384	7945.3125	0.6335049186941409	0.13729351553649696	7.859746091860894E-4
1727794240386	7945.3125	0.48691371701798347	0.13188549445379671	8.838630463442786E-4
1727794240388	7945.3125	0.4738292183936347	0.13001268022659523	0.001014920755847574
1727794240389	7945.3125	0.5498690087428295	0.13598734573622215	0.0011795443975911998
1727794240391	7945.3125	0.557769437031949	0.1468642986963992	0.0012602672583413744
1727794240393	7945.3125	0.6244070701802128	0.15462389723566633	0.0014755474496162143
1727794240395	7945.3125	0.7058526627779649	0.1564362840228395	0.001735229353186863
1727794240396	7945.3125	0.0708114899176704	0.1586616315382633	0.002068015713229815
1727794240398	7945.3125	0.07689814930652254	0.16418657365778908	0.0024008020732727673
1727794240400	7945.3125	0.08517102002903873	0.16643316778659445	0.0025620362888464717
1727794240402	7945.3125	0.09407932835961615	0.1671347518879608	0.002770835694846599
1727794240404	7945.3125	0.10175217373488593	0.17258198107429484	0.0029369236323670733
1727794240405	7945.3125	0.10838843141158416	0.18348432693072858	0.0030777881657616623
1727794240407	7945.3125	0.11140442284066118	0.1931350793493486	0.003141773145058424
1727794240409	7945.3125	0.11521903157563416	0.19346337613233192	0.003231367632529043
1727794240411	7945.3125	1.1615534425002312	0.1910000722335375	0.003097054736258898
1727794240412	7945.3125	0.3586626480144153	0.18902622308506997	0.00322189824207587
1727794240414	7945.3125	0.364114096057616	0.18586817590593085	0.0032820405090003566
1727794240416	7945.3125	0.361594319403281	0.17983676254687997	0.0032656740648550945
1727794240418	7945.3125	0.3568146419477375	0.17957794043152725	0.00322824313286375
1727794240420	7945.3125	0.3520018430599328	0.19066890951556953	0.003188995545107349
1727794240421	7945.3125	0.3403787681387231	0.20033333573040268	0.0031017817318940606
1727794240423	7945.3125	0.3328347249906078	0.20739494206047887	0.003041154052497989
1727794240425	7945.3125	0.3192201177962549	0.21718923030804058	0.0029350194755514455
1727794240427	7945.3125	0.2995969430827176	0.22823786379457608	0.0027850938339190894
1727794240428	7945.3125	0.8793470088316139	0.23796702137517048	0.002452672911911299
1727794240430	7945.3125	0.8922648879716981	0.24464784523655012	0.002330989465341166
1727794240432	7945.3125	0.8056522511490083	0.25343081942580503	0.002146495801360323
1727794240434	7945.3125	0.7865572337123045	0.26596687936743607	0.0019049258341593926
1727794240436	7945.3125	0.7956082174034029	0.27203282671249895	0.0017024664578638607
1727794240437	7945.3125	0.6844686670539105	0.26668429982172226	0.0014986733966274538
1727794240439	7945.3125	0.6800074343156196	0.26309155970494846	0.0013960654409111758
1727794240441	7945.3125	0.5796747196156162	0.273630175889781	0.0012442352742657189
1727794240443	7945.3125	0.549991645532602	0.28749570230893023	0.0010531594999538495
1727794240444	7945.3125	0.45722949285348946	0.29009866649873406	9.047811365784537E-4
1727794240446	7945.3125	0.4484375073998826	0.28671418999933873	8.930709346842967E-4
1727794240448	7945.3125	0.41887479873457906	0.2912331421530491	7.930707965779247E-4
1727794240450	7945.3125	0.3811269864667565	0.30595604796372833	7.126787173642123E-4
1727794240452	7945.3125	0.38962129571020626	0.3220939009361475	6.393589735376615E-4
1727794240453	7945.3125	0.39396804657151774	0.3315593075340992	6.460302375576536E-4
1727794240456	7945.3125	0.40864538714217996	0.3397421031960698	6.646591738251607E-4
1727794240458	7945.3125	0.4930964476959892	0.35107676957963424	6.653402693907164E-4
1727794240460	7945.3125	0.43813192843271853	0.3657873968826128	6.928161673103871E-4
1727794240461	7945.3125	0.4840701507937905	0.380016402586304	7.598541879064631E-4
1727794240463	7945.3125	0.5004046322045433	0.39178051418378773	7.782210318650377E-4
1727794240465	7945.3125	0.5683150524646813	0.39949061920435064	8.604704555636677E-4
1727794240467	7945.3125	0.5857786939589257	0.40908106764195207	9.495686129337735E-4
1727794240469	7945.3125	0.6232032831750237	0.4212435992349308	0.0010095474873772188
1727794240469	7945.3125	0.6944188531839622	0.43588212421134725	0.0010957185642672207
1727794240471	7945.3125	0.6944188531839622	0.45451977618938344	0.0010957185642672207
1727794240473	7945.3125	0.6176981599905493	0.4706732067394486	0.001254985668478265
1727794240475	7945.3125	0.6877531295552444	0.4806994175084424	0.0014214933172350746
1727794240476	7945.3125	0.7819449214444336	0.4888479791192703	0.0016012391991695471
1727794240478	7945.3125	0.8198252635066136	0.5018059342936113	0.0016622370983287345
1727794240480	7945.3125	0.8698814919909592	0.514014540801879	0.001789596663126091
1727794240482	7945.3125	0.9217920843160378	0.5205578182469272	0.001877109067957874
1727794240484	7945.3125	0.9792419049724843	0.5261931594965891	0.001968191450724451
1727794240485	7945.3125	1.0073718184944969	0.5384066347510454	0.002010905121853996
1727794240487	7945.3125	1.008995583972091	0.5523178465549416	0.002014333600556189
1727794240489	7945.3125	0.9767352410082546	0.5608672953836615	0.001957950449528234
1727794240491	7945.3125	0.9228861107016509	0.5684146918491532	0.0018670895501226696
1727794240492	7945.3125	0.9097386006289309	0.5770886975778832	0.0018421741953945732
1727794240494	7945.3125	0.9022995345691343	0.5802620561949549	0.001793296941652381
1727794240496	7945.3125	0.8547389603689354	0.5753992373346123	0.0017079631407606879
1727794240498	7945.3125	0.5915107078383415	0.5722790560485337	0.0016336454958222222
1727794240500	7945.3125	0.5678075136850688	0.5747064372798714	0.0015752339879105599
1727794240501	7945.3125	0.5363046720315048	0.5820419905499051	0.0014905115747231924
1727794240503	7945.3125	0.526307019603133	0.595393554104431	0.0014662990723038234
1727794240505	7945.3125	0.5328413214462496	0.6106073688693555	0.0014846633326260177
1727794240507	7945.3125	0.5313996804390869	0.6193892952289904	0.001482001909703367
1727794240508	7945.3125	0.541417237181167	0.622931734488111	0.0015087857843615357
1727794240510	7945.3125	0.5532972689916725	0.6289790213581717	0.0015404774029149479
1727794240512	7945.3125	0.41611977098475	0.6328898924193467	0.0016974532849810462
1727794240514	7945.3125	0.3990865674837152	0.6241111636030857	0.0018624522032940022
1727794240516	7945.3125	0.43451732488119804	0.611437011942321	0.0020102131820859785
1727794240517	7945.3125	0.47144414279660124	0.613035429052578	0.0021456847174999368
1727794240519	7945.3125	0.4923084461249859	0.6212794590930123	0.0022327608558761767
1727794240521	7945.3125	0.5182932864837784	0.621885300274639	0.00233629600433603
1727794240523	7945.3125	0.5487286069858	0.616144564818497	0.002451723851968947
1727794240524	7945.3125	0.5601624165798026	0.6120842180518143	0.0024919930059260856
1727794240526	7945.3125	0.5583321844685324	0.6099802862208883	0.0024846061700974295
1727794240528	7945.3125	1.0483459856525157	0.6050386174177148	0.0024693831161977592
1727794240530	7945.3125	1.02051065119444	0.5999477946385497	0.0024096246654656973
1727794240532	7945.3125	1.0081655561694016	0.595978830921407	0.0023839253760214907
1727794240533	7945.3125	1.0116304533571965	0.5967588841039039	0.0022797719176708064
1727794240535	7945.3125	0.9865295033081483	0.6005406199486115	0.0022279747666666917
1727794240537	7945.3125	0.977660293323488	0.5988398954394208	0.00209910714580084
1727794240539	7945.3125	0.9298717281042335	0.5856802259039318	0.001989853802004404
1727794240540	7945.3125	0.8738413532673993	0.5718558906201652	0.0018794730609007048
1727794240542	7945.3125	0.8891506089361885	0.5663995438156642	0.0018289555870759058
1727794240544	7945.3125	0.8362793181588206	0.552951310672099	0.001729724408837537
1727794240546	7945.3125	0.7915690229511616	0.5079902609157978	0.0015988745970332951
1727794240548	7945.3125	0.7872944906209847	0.4358470342638894	0.0015059465664755153
1727794240549	7945.3125	0.07909858481722803	0.3502647819501666	0.0015601298607150114
1727794240551	7945.3125	0.0790001347487814	0.2666030209717512	0.0015743406857502832
1727794240553	7875.0	0.08007099514241145	0.1877884540993766	0.0015855604884474868
1727794240556	7875.0	0.07838913980644814	0.11789907490419568	0.0015483699927254487
1727794240557	7875.0	0.07523873761615588	0.08093729127101064	0.0014946938960544393
1727794240559	7945.3125	0.07378012212838077	0.09246933217883682	0.0014723015009451145
1727794240561	7945.3125	0.07406035938461701	0.1233181718934385	0.0014740754215312902
1727794240563	8015.625	0.07352665638198527	0.10749562580136492	0.0014653318369340783
1727794240565	8015.625	0.8918426321737422	0.11133617752261352	0.0012586140953267674
1727794240566	8015.625	0.8304290908580413	0.12382447277442611	0.001173971340385773
1727794240568	8015.625	0.81292466868823	0.1281304886376008	0.0011509268651406482
1727794240569	8015.625	0.7863938433569182	0.13108126576696114	0.0011153750144086596
1727794240571	8015.625	0.7776087292228212	0.14707724498176108	0.0011045172922720958
1727794240572	8015.625	0.787189000379043	0.15584751828194152	0.0011222958928799622
1727794240574	8015.625	0.7908741418884772	0.15559563552385733	0.0011304117540393284
1727794240576	7945.3125	0.7491530755138139	0.1644378143276782	0.0010851413078298846
1727794240578	7945.3125	0.7130917092056517	0.18691359326639773	0.001084175870896528
1727794240580	7945.3125	0.6963119053292195	0.20114983181386376	0.0010601906700120542
1727794240581	7945.3125	0.729361440698501	0.20201481312684835	0.0011101735784114805
1727794240583	7945.3125	0.7334946045489791	0.21163137235307175	0.0011165105148423851
1727794240585	7945.3125	0.7206902101775868	0.22668182587971097	0.0011003605061272606
1727794240587	7945.3125	0.7359397969032696	0.24079076662242063	0.001123805642524895
1727794240588	7875.0	0.7624372684586886	0.26089292474618575	0.001162398528929799
1727794240590	7875.0	0.7521886941724385	0.2831956257727701	0.0012330302670368553
1727794240592	7875.0	0.7815327996253283	0.3090857265027614	0.001276805285183111
1727794240594	7875.0	0.8345018497233501	0.3317491905156528	0.0013530586885575832
1727794240596	7875.0	0.8739794584449491	0.3538131783610251	0.0014508674620055495
1727794240597	7875.0	0.8922866879343311	0.3824854501581621	0.0014757949815906387
1727794240599	7875.0	0.9164704290899914	0.42230930044931275	0.001506000617739253
1727794240601	7804.6875	0.934827162423278	0.4800940687271424	0.0015691010485328581
1727794240603	7804.6875	0.9404371983807873	0.5301204197805872	0.0015826818622294658
1727794240604	7804.6875	0.9060786187201637	0.5743870112326943	0.0015361077958043834
1727794240606	7804.6875	0.8938734374408008	0.6115891237973294	0.0015224418822890901
1727794240608	7804.6875	0.8818255036656059	0.6267453691870889	0.0015101383866814126
1727794240610	7804.6875	0.817798019909828	0.6334169670724729	0.0014151718715513482
1727794240612	7804.6875	0.8219501578761418	0.6696910326119679	0.0014451922661628835
1727794240613	7734.375	0.8068924430031447	0.758473972030129	0.00145812468030823
1727794240615	7734.375	0.781075027195773	0.8533383306807906	0.0014186438382180094
1727794240617	7734.375	0.7649614602758885	0.936262278635513	0.0013987663471636553
1727794240619	7734.375	0.772018399140248	1.003812210836649	0.0014173216714748248
1727794240620	7734.375	0.7370575093036471	1.0724461389047173	0.0014516502806961216
1727794240622	7734.375	0.736039422201856	1.151328567605689	0.001454144838115605
1727794240624	7734.375	0.7445429529946849	1.2333689620300288	0.0014760514835287215
1727794240626	7734.375	0.7195080242621172	1.3185615054802682	0.0014446500014902764
1727794240628	7734.375	0.6934758708683688	1.4045318084013676	0.0014108447168336628
1727794240629	7664.0625	0.7086929350496479	1.529215613874361	0.0014493795456401984
1727794240631	7664.0625	0.7055886038868096	1.6466713201063075	0.0014511221809776359
1727794240633	7664.0625	0.6990737687748262	1.796302207940366	0.0014926767854280452
1727794240635	7664.0625	0.6825754872144985	1.9468276945464802	0.00147748453223569
1727794240636	7664.0625	0.6770356527743296	2.0660678609771055	0.0014834630836314561
1727794240638	7664.0625	0.6843049176597154	2.183217732489877	0.0015027114323052913
1727794240640	7664.0625	0.6633254716981132	2.3344987492748155	0.0015355616553409965
1727794240642	7664.0625	0.6354042432729416	2.494004610402465	0.0016141242076535868
1727794240644	7664.0625	0.6386217626590195	2.61944830109043	0.0016322290551859877
1727794240645	7593.75	0.1701413580846942	2.7548845562341646	0.001916899847099377
1727794240647	7593.75	0.17253699983330265	2.6892507680395434	0.0019439350325132425
1727794240649	7593.75	0.18243682074022155	2.5659418474084528	0.002030747962613509
1727794240651	7593.75	0.19352738467825276	2.6824593811851543	0.0021229219239520384
1727794240652	7593.75	0.20574457471495178	3.0930628064666923	0.0022194388986133008
1727794240654	7593.75	0.21378833533071734	3.491148751619025	0.0022814365897649174
1727794240657	7593.75	0.21864623382268175	3.6912485085127082	0.0023293100820305276
1727794240659	7593.75	0.22926882742261148	3.7805514334792	0.0024109644968446373
1727794240661	7523.4375	0.696848270103709	3.863416736930514	0.0022794518945845527
1727794240662	7523.4375	0.710446694680473	3.970779501549827	0.0023198933896115778
1727794240664	7523.4375	0.7147139497245736	4.126031240550617	0.0023343135841324106
1727794240666	7523.4375	0.7145564085606833	4.275476359200086	0.002368985933992869
1727794240668	7523.4375	0.7148157794439487	4.367878386681053	0.0023752672279360497
1727794240669	7523.4375	0.7090940577591153	4.426524739295005	0.002366557179841097
1727794240670	7523.4375	0.7098592018647479	4.4896003896994685	0.002370655721731272
1727794240672	7523.4375	0.7091225885562744	4.546978085456509	0.0023719954217839047
1727794240674	7523.4375	0.6908447224125659	4.584552176444121	0.002331591135670899
1727794240676	7523.4375	0.6687463231583588	4.616720846011158	0.002280127097179148
1727794240677	7523.4375	0.6269487053201491	4.645685953616856	0.002169488389987134
1727794240679	7523.4375	0.6105590592066124	4.650024062914626	0.0021250042384174184
1727794240681	7523.4375	0.6350750291116943	4.627227618712257	0.0020107188864214023
1727794240683	7453.125	0.6203470327278655	4.6220256886762225	0.0019139821214678317
1727794240684	7453.125	0.6152861353881365	4.6827191650106785	0.001835786026420125
1727794240686	7453.125	0.6038288867940378	4.812084478183006	0.0018020805491069053
1727794240688	7453.125	0.6054003042219646	4.9294131411976485	0.0017162651131794162
1727794240690	7453.125	0.6087049669242386	4.991077623166562	0.001660772071446114
1727794240692	7453.125	0.6094019920452665	5.01562588468775	0.0016594057795176708
1727794240693	7453.125	0.6096279865952162	5.005898122506888	0.001639875154881329
1727794240695	7453.125	0.6144357893418182	4.965889553742092	0.0016240088684403215
1727794240697	7453.125	0.6183545437356104	4.937115538250425	0.0016519083786929673
1727794240699	7453.125	0.6105332147507441	4.957984773792304	0.0016270493686237775
1727794240700	7453.125	0.56687762853454	5.039379255168925	0.0016647231349020935
1727794240702	7453.125	0.5675267727028686	5.1368566435799625	0.0016660725790596327
1727794240704	7453.125	0.5720021224018254	5.168556278652652	0.0016846549500491611
1727794240706	7382.8125	0.578930488044562	5.142933668536822	0.0017039350012206884
1727794240708	7382.8125	0.5731537291235235	5.1198784360338445	0.001683871754014828
1727794240709	7382.8125	0.5659507255634172	5.09408290381294	0.0016561168216632745
1727794240711	7382.8125	0.5664906387418827	5.059416275796415	0.0016573095392379013
1727794240713	7382.8125	0.559300118723475	5.0694322372356275	0.001630795071652596
1727794240715	7382.8125	0.5477309964542746	5.1568111595288455	0.0015836020470141035
1727794240716	7382.8125	0.5953045929921666	5.281524305961257	0.0015365813107285156
1727794240718	7382.8125	0.5922371000127487	5.394151970520589	0.0015191267045783464
1727794240720	7382.8125	0.6211146560912554	5.503213922587721	0.0014711617216010184
1727794240722	7382.8125	0.4470934399398178	5.640902334908129	0.001470904057805996
1727794240724	7382.8125	0.45159397195564954	5.8149433613672725	0.001479433218053048
1727794240725	7382.8125	0.4531929845071568	5.973218959403662	0.0014813093483705137
1727794240727	7382.8125	0.4574446635762307	6.051925653247984	0.0014988696292397286
1727794240729	7382.8125	0.46037530413006944	6.040962440492391	0.0015116803616041315
1727794240731	7382.8125	0.4748537803621774	5.977920558983639	0.0015766843982823792
1727794240732	7382.8125	0.4796825864779874	5.929065500784278	0.0016033976845784288
1727794240734	7382.8125	0.48635925809206243	5.930117692902516	0.0016337658836194221
1727794240736	7382.8125	0.6391763133268882	5.980724981004123	0.0016457925891752623
1727794240738	7382.8125	0.5846385371493964	6.072584942980071	0.0016936534950018265
1727794240740	7382.8125	0.5910157141566494	6.171987724345308	0.0017184450395194778
1727794240741	7382.8125	0.5976993671462898	6.2359848905154225	0.0017393460721517606
1727794240743	7382.8125	0.5831928373132862	6.237681621801215	0.001756560009583587
1727794240745	7382.8125	0.5429425254018483	6.18368098818993	0.0017763695876543805
1727794240747	7382.8125	0.5543343185121713	6.133858218823555	0.0018187203068681884
1727794240748	7382.8125	0.5512937453692707	6.124014095821092	0.0018061653085637056
1727794240750	7382.8125	0.5551904290247047	6.1028780657000095	0.0018222269455910824
1727794240752	7382.8125	0.560628111602699	6.051260468766495	0.0018400363752274363
1727794240754	7312.5	0.5646214528966449	6.013960891060432	0.0018585550835678614
1727794240757	7312.5	0.5772863651885095	5.991881149936726	0.0019041697117906846
1727794240758	7312.5	0.5871469652236578	5.942760818600253	0.0019281358461304622
1727794240760	7312.5	0.6028774090709397	5.871303289011403	0.0019516952457794652
1727794240762	7312.5	0.6212551330047054	5.800662292285029	0.002015180909357797
1727794240764	7312.5	0.6278916296397686	5.732916750098713	0.0020977445350282946
1727794240765	7312.5	0.4609082949433406	5.696226815182836	0.0021752703343370073
1727794240767	7312.5	0.4637117012052522	5.716397745580362	0.0021897387709017705
1727794240769	7312.5	0.47752128820635603	5.75388676199358	0.0022510739346338193
1727794240770	7312.5	0.4951656868160774	5.767892061917149	0.002318099056396986
1727794240772	7312.5	0.5008519873459437	5.758465110567593	0.0023429061746190498
1727794240773	7312.5	0.5080815184321597	5.738900249814783	0.0023715655575679176
1727794240775	7312.5	0.5143959680829522	5.739420877830423	0.002394875689408834
1727794240777	7312.5	0.5196673799959104	5.782192711343562	0.002414870736572723
1727794240779	7312.5	0.5092273089582936	5.813738078143145	0.002376074726835508
1727794240780	7242.1875	0.7145978343216134	5.788098029825915	0.0023717223078938074
1727794240782	7242.1875	0.7090467087765957	5.73221525289463	0.0023567302090183795
1727794240784	7242.1875	0.6948435592089857	5.694001128442694	0.002318795168177903
1727794240786	7242.1875	0.6784161479590414	5.6684332392893495	0.0022718344314264075
1727794240788	7242.1875	0.6526860412763728	5.626712778237955	0.002194157258624614
1727794240789	7242.1875	0.6584688191532727	5.584000874994272	0.0021246626696367504
1727794240791	7242.1875	0.6430742542365478	5.578374213644499	0.0020815968824454086
1727794240793	7242.1875	0.6336140182783019	5.60055275051766	0.002052239601715416
1727794240795	7242.1875	0.6130130535901468	5.608503044739422	0.001986546293908783
1727794240796	7242.1875	0.5926026016189145	5.589837331450638	0.001916073038670835
1727794240798	7242.1875	0.5863242123806196	5.552036324905501	0.0018941784586605918
1727794240800	7242.1875	0.631298945470292	5.51365727814345	0.0018586549706354697
1727794240802	7242.1875	0.6360895045971391	5.490070202879643	0.0018791945503991128
1727794240804	7242.1875	0.6298758217166487	5.459566247979502	0.001863332457574138
1727794240805	7242.1875	0.6259653522795546	5.383711301544488	0.0018474898625020113
1727794240807	7171.875	0.6237140074360673	5.252341761607096	0.0018098923287653255
1727794240809	7171.875	0.6174483785783434	5.105848902261785	0.0017949880416286935
1727794240811	7171.875	0.6150690258475623	5.034847545853329	0.0017886488506493187
1727794240812	7171.875	0.6080769012893732	5.070186366956985	0.001767416272352765
1727794240814	7171.875	0.6024203867307293	5.139606103353721	0.0017486905237093467
1727794240816	7171.875	0.5985434924390555	5.171605633160275	0.0016697654676798939
1727794240818	7171.875	0.5865451283899102	5.160614331819808	0.0016214847389415263
1727794240820	7171.875	0.585521305290053	5.147316485020419	0.0015650174730857053
1727794240821	7171.875	0.6070033725869147	5.14569156424395	0.0015257140905060214
1727794240823	7171.875	0.6047108221687194	5.1461775440914925	0.001518923658312553
1727794240825	7171.875	0.597584366992779	5.128503954642168	0.001491055993265444
1727794240827	7171.875	0.5943676877238382	5.0702305990543	0.0014775763262148318
1727794240828	7171.875	0.6414837186229433	4.986920823609299	0.0014606297404219887
1727794240830	7171.875	0.6416737143447049	4.909117409043881	0.0014627136635347864
1727794240832	7171.875	0.6314909571735475	4.860358205964844	0.0014749346428238066
1727794240834	7171.875	0.6282666871317244	4.824908949098326	0.0015084555650219406
1727794240836	7171.875	0.6266939426768485	4.785816002162153	0.0015075932778922645
1727794240837	7171.875	0.6195681431561794	4.737744080949133	0.00148970193828833
1727794240839	7101.5625	0.6196948571643922	4.666240408427169	0.0014920309352474547
1727794240841	7101.5625	0.10862323113207548	4.5138350170200185	0.001726932638233236
1727794240843	7101.5625	0.11078395243710693	4.193413046166646	0.0017658695743140447
1727794240844	7101.5625	0.11040438286163522	3.849093038716571	0.001765951463886601
1727794240846	7101.5625	0.1097478134827044	3.7367137657592466	0.0017585382669661675
1727794240848	7101.5625	0.10957952535377359	3.819691434435456	0.001757928526028559
1727794240850	7101.5625	0.10896840605345913	3.8076711677887336	0.0017561603748508007
1727794240852	7101.5625	0.10949845224056604	3.5967036249536517	0.0017688726052280115
1727794240853	7101.5625	0.11271988011006288	3.33742787851062	0.0018049428417405066
1727794240856	7101.5625	0.24064628891798465	3.1003513208250117	0.0015757064953522938
1727794240858	7101.5625	0.5879903017637248	2.8483387419937722	0.0014991448577523871
1727794240860	7101.5625	0.590731197512564	2.5321592488432376	0.001501712536952011
1727794240861	7101.5625	0.5892351850423205	2.1895941770146603	0.0014818625947670796
1727794240863	7101.5625	0.5795451858046053	1.8805077142538213	0.0014521929062682928
1727794240865	7101.5625	0.585446721808323	1.581237496292442	0.0014412136288390418
1727794240867	7101.5625	0.5567964686012168	1.256546890596436	0.0013526264098023101
1727794240869	7101.5625	0.6417751537985223	0.9600014605092768	0.0013278831013088356
1727794240869	7031.25	0.6624297775812369	0.7740275191392766	0.0013390951786734437
1727794240871	7031.25	0.6624297775812369	0.6670670355946553	0.0013390951786734437
1727794240873	7101.5625	0.76141357421875	0.5575862096160622	0.0013045862049449418
1727794240875	7101.5625	0.7148050340787848	0.5854861737819433	0.0012951184263966908
1727794240876	7171.875	0.7230399361125149	0.8963436475562223	0.0013136244065197632
1727794240878	7171.875	0.7116792444056043	1.4536696802587534	0.0013024027281021506
1727794240880	7242.1875	0.6331077911568888	1.785621925736827	0.0013423653715414464
1727794240882	7242.1875	0.6375862617412703	2.056230423121158	0.001370294848967931
1727794240884	7242.1875	0.622271083772542	2.3515822435966753	0.0013923474369571002
1727794240885	7242.1875	0.6120672214935502	2.5922105048138913	0.0013999066793419042
1727794240887	7242.1875	0.6201715558717591	2.6662915518207693	0.001427168675652143
1727794240889	7242.1875	0.6276374144144686	2.695806028204108	0.0014437081866335915
1727794240891	7242.1875	0.6324145229602559	2.7570781709103094	0.0015013088247264057
1727794240892	7242.1875	0.6676506480984182	2.7989971799518827	0.0015793316023297811
1727794240894	7242.1875	0.6774602089852263	2.7854327289019016	0.0015995999095551766
1727794240896	7171.875	0.6916557571883367	2.933745009877393	0.0016324384831396862
1727794240898	7171.875	0.5904696910815921	2.9674630501036234	0.0016734172579442055
1727794240900	7171.875	0.6222292913320598	3.0216961526811743	0.0017542912280092391
1727794240901	7171.875	0.6393828382858386	3.083072463373775	0.0017951999503977394
1727794240903	7171.875	0.6535542631503716	3.1027253641255403	0.0018273970211939543
1727794240905	7171.875	0.6733282705783175	3.081876974872995	0.0018717803368074233
1727794240907	7171.875	0.6667993266850538	3.0591103928686185	0.001859192237937408
1727794240908	7171.875	0.677119372596029	3.050530581206306	0.0018816728959431732
1727794240910	7171.875	0.6766466745201803	3.0495186341636784	0.0018815523582522648
1727794240912	7101.5625	0.6910750694796377	3.0612893563818253	0.0019117354371406617
1727794240914	7101.5625	0.7192693140206058	3.0612202156358403	0.001880843174420274
1727794240916	7101.5625	0.7171984422842188	3.042608172609083	0.0018752244943818642
1727794240917	7101.5625	0.6917890144423067	2.995457215192278	0.0018230905160673502
1727794240919	7101.5625	0.6743633864166114	2.9319344709959925	0.001786023604889521
1727794240921	7101.5625	0.6814144521336754	2.881955701055958	0.001798713571895519
1727794240923	7101.5625	0.6577693001873915	2.864561707279082	0.0017716892794536723
1727794240924	7101.5625	0.6392244609103909	2.841567239367573	0.0017299033698581544
1727794240926	7101.5625	0.6154312070913983	2.774789667851368	0.0016760860025254907
1727794240928	7101.5625	0.5785466998498834	2.682866136058682	0.0015906810896292075
1727794240930	7031.25	0.5617656720173226	2.60281462235578	0.0015501667261349128
1727794240932	7031.25	0.5472051272602201	2.5363384158262896	0.0015156727938856506
1727794240933	7031.25	0.5255661722223351	2.4728537148025427	0.0014626052356032755
1727794240935	7031.25	0.5216215882790474	2.4130042744093845	0.001450418637244834
1727794240937	7031.25	0.6388000450316194	2.3575301815537926	0.0013975268189373323
1727794240939	7031.25	0.671565566763597	2.305231318121044	0.0014105973930245025
1727794240940	7031.25	0.6649163950580887	2.2475003003766765	0.0014250942814355507
1727794240942	7031.25	0.6511682617318179	2.173805443820457	0.001449257176758665
1727794240944	7031.25	0.6404362671764184	2.088854535933049	0.001426488225529537
1727794240946	7031.25	0.6384556669635689	2.0075437946986074	0.0014194622887496002
1727794240948	6960.9375	0.6503556030877827	1.9335858785824687	0.0014350399818102576
1727794240949	6960.9375	0.6168079108227118	1.860893957568682	0.0013703876009644826
1727794240951	6960.9375	0.6262821221501572	1.7896878606646192	0.001383347002738415
1727794240953	6960.9375	0.5923260587071791	1.717565906594747	0.0013166272672128097
1727794240956	6960.9375	0.5774613478313596	1.6396555118621863	0.0012858787288040532
1727794240957	6960.9375	0.5756268693974553	1.5589488961528202	0.0011896881644514186
1727794240959	6960.9375	0.5505165481208885	1.4847320304174716	0.0011422093427788033
1727794240961	6960.9375	0.5437701623834309	1.416208346724706	0.001124456636122363
1727794240963	6960.9375	0.5299127469629754	1.342232058868691	0.001059963420105781
1727794240965	6960.9375	0.5264624966658243	1.25649589197039	0.0010503806976019446
1727794240966	6960.9375	0.5819820727120487	1.1722752926507711	0.0010094045730407201
1727794240968	6960.9375	0.5886130136986302	1.1007847418971388	0.0010156096413000114
1727794240969	6960.9375	0.5819242294520548	1.0364109017330227	0.0010022180134168226
1727794240971	6960.9375	0.581109165333958	0.9657885538232784	0.0010004756082084834
1727794240972	6960.9375	0.5875560595841949	0.8878499236319858	9.980306520016606E-4
1727794240974	6960.9375	0.5989038554993753	0.8119083983231775	0.0010114493962888225
1727794240976	6960.9375	0.6381218997142823	0.7396265010573945	9.829809211085393E-4
1727794240978	6960.9375	0.6464065928464986	0.6634361798705133	9.861182657395536E-4
1727794240980	6960.9375	0.6691866342667558	0.5787165974358334	0.0010029490637628337
1727794240981	6960.9375	0.666453716822726	0.48977943710556493	9.892414083331662E-4
1727794240983	6960.9375	0.7023155849898922	0.4032047137153634	9.751249933341653E-4
1727794240985	6960.9375	0.6916220940026955	0.318958414238418	9.514766644081801E-4
1727794240987	6960.9375	0.703381887509983	0.23797598893339522	9.56522740882978E-4
1727794240988	6960.9375	0.7397824089672557	0.164336858161703	9.846575323026775E-4
1727794240990	6960.9375	0.752773020240591	0.10539452448760718	9.981423926026134E-4
1727794240992	6960.9375	0.8098659037448837	0.06398280379891115	0.0010623880519777015
