# Supplementary material for: Identification and classification of repeated whistle types from free-ranging rough-toothed dolphins (Steno bredanensis)
Source: Sci Rep. 2026 Mar 20;16:14327. doi: 10.1038/s41598-026-44853-2 (PMC13144356; doi:10.1038/s41598-026-44853-2)
Supplement: Supplementary file 2 — Supplementary Material 2 [file 41598_2026_44853_MOESM2_ESM.zip › Dataset_StenoRepeatedCalls/Contours/1106.csv]

Time [ms]	Peak Frequency [Hz]	Duty Cycle	Energy	WindowRMS
1727794706964	5835.9375	1.1446033459370888	0.058403616216309365	0.0032447560891566514
1727794706965	5906.25	1.1287196540023494	0.13141750952450534	0.0038260747695997056
1727794706967	6046.875	1.1139808734013912	0.17329056190693698	0.0037889730530439427
1727794706969	6187.5	1.0798620799231151	0.11604510821875472	0.003606058018193373
1727794706971	6328.125	1.015655435320502	0.13277191274381098	0.0034108512569434616
1727794706973	6468.75	0.9653114851237271	0.18664394730505696	0.0032616027612473123
1727794706974	6468.75	0.9121136523963947	0.23832798012685233	0.003069428825576298
1727794706976	6539.0625	0.8925654292380925	0.24437660606993433	0.0029157912635525635
1727794706978	6609.375	0.9531065103143017	0.2414255435280726	0.002723300336746225
1727794706980	6679.6875	0.9139358872387643	0.22595663831891022	0.0026198225439881453
1727794706981	6679.6875	0.8903652700321562	0.1943371718327284	0.0025594046462762837
1727794706983	6750.0	0.8652511799277166	0.15591047015262838	0.002494994008865728
1727794706985	6820.3125	0.8186857488753494	0.13218648963184854	0.0023719309567039114
1727794706987	6890.625	0.7895783558331696	0.1236617419565415	0.0022798430278116975
1727794706989	6890.625	0.957579034211552	0.11341920719321778	0.002231294558359397
1727794706990	6890.625	0.8914499047532656	0.10150534391019214	0.002326551580384938
1727794706992	6890.625	0.9095537529859095	0.09239939808843277	0.002372578164119613
1727794706994	6960.9375	0.9229153437953556	0.08630008857440057	0.002403206957141595
1727794706996	6960.9375	0.8913819894850629	0.07840093390648012	0.0023387852529321786
1727794706997	6960.9375	0.8656804897269594	0.06663767566433228	0.0022943104476518994
1727794706999	6960.9375	0.8532638069968554	0.05572660353656766	0.0022758419026862016
1727794707002	7031.25	0.8078580209467222	0.04841485788094591	0.0020275450805849323
1727794707004	7031.25	0.7066994050890762	0.04467489852077006	0.001746170278118017
1727794707006	7031.25	0.6830481343881664	0.04302569573821551	0.0014647954756511015
1727794707007	7101.5625	0.8075490608707796	0.04106666419782915	0.0012390260992343027
1727794707009	7101.5625	0.8353147366761661	0.0384067342397141	0.0012070653034893135
1727794707011	7101.5625	0.820898326604538	0.04185962862836973	0.001184774344962118
1727794707013	7101.5625	0.8834684738005051	0.056092419590656604	0.0011667171451180524
1727794707014	7101.5625	0.49130923085779826	0.07230553956237104	0.0013564255504500144
1727794707015	7101.5625	0.5313547790235145	0.07779708819875346	0.0014796695739605046
1727794707017	7101.5625	0.5816616587243616	0.07220653092397532	0.001637337782358531
1727794707019	7101.5625	0.6697567082409298	0.06452632394676895	0.0018798675266525312
1727794707021	7101.5625	0.781823511606179	0.060011265200484006	0.002190766921092606
1727794707022	7101.5625	0.8838782117566648	0.057890575643461895	0.0024358755662346916
1727794707024	7101.5625	0.922356772666737	0.05543396425235686	0.002518885416598319
1727794707026	7101.5625	0.9956213047747701	0.051566622980175954	0.0026553693898153986
1727794707028	7101.5625	0.9976781545911363	0.04348152412744193	0.002657539854770269
1727794707029	7171.875	1.035777477848205	0.03263006904625348	0.002539713803175793
1727794707031	7171.875	0.9652863508500393	0.023306319583672717	0.0024364047209536085
1727794707033	7171.875	0.8267896480280399	0.016996156592657335	0.0022245226679994826
1727794707035	7171.875	0.060179746337958605	0.01214975333738963	0.0023919394299606
1727794707037	7171.875	0.0481109402657984	0.006897492598851548	0.002098519269163989
1727794707038	7171.875	0.03898009362348458	0.0029490227273864327	0.001862848991684173
1727794707040	7171.875	0.03638823665883818	0.0018750587553350822	0.0017857978112865306
1727794707042	7171.875	0.036926138697504385	0.002535856635801339	0.0017966616042187882
1727794707044	7171.875	0.040135476989385965	0.00472677460809338	0.0018619127626606105
1727794707045	7171.875	0.04902273008058867	0.007881838395632959	0.0020215410516179148
1727794707047	7171.875	0.05435373313380912	0.0109930827355739	0.002126478336101319
1727794707049	7171.875	0.7599172987621255	0.013874472138761928	0.0018978462743280018
1727794707051	7242.1875	0.8143919995216542	0.016030487656383062	0.0023366950184175728
1727794707053	7242.1875	0.863459860487675	0.017308997458506486	0.002775543762507144
1727794707054	7312.5	0.9610679396025021	0.018751804149283756	0.0031972884406467708
1727794707056	7312.5	1.0217713572906961	0.022526253768347906	0.003380931042263981
1727794707058	7382.8125	1.1349984675574094	0.026186784366610812	0.0036814333467302435
1727794707060	7382.8125	1.2246413356408687	0.028473088710789365	0.00391339880983906
1727794707061	7453.125	1.2247169121703632	0.02825854094632281	0.004090161052930542
1727794707063	7453.125	1.241838363371906	0.028046751177338902	0.004138787959836289
1727794707065	7453.125	1.2616805696352384	0.02660009101485561	0.004198276358063236
1727794707067	7453.125	1.2638154195228308	0.02889245764495088	0.00420397392584313
1727794707069	7453.125	1.2557025409804976	0.033717066837206405	0.0041753663287317335
1727794707070	7453.125	1.2442762676599453	0.039231624058899184	0.004136496606573723
1727794707072	7453.125	1.2380692645693112	0.04001046615875639	0.0041155710983719175
1727794707074	7523.4375	1.2371286735042204	0.035696325557101526	0.0041122100623905145
1727794707076	7523.4375	1.3295445375007464	0.030816325429968237	0.0040831793611054564
1727794707077	7523.4375	1.3226737699712903	0.028397803236051143	0.004063045092100238
1727794707079	7523.4375	1.3182276933875188	0.029382334386535106	0.004049915817576002
1727794707081	7523.4375	1.3028292051973869	0.03302250350077837	0.0040040756096998715
1727794707083	7523.4375	1.2732907357408347	0.040005607415397375	0.003916214346126246
1727794707085	7593.75	1.316757946055464	0.06698949067379313	0.003819776670004896
1727794707086	7734.375	1.2834051482498627	0.12129155568760235	0.0037283654986055847
1727794707088	7804.6875	1.2614396025917014	0.1612332016581117	0.003666498675551724
1727794707090	7945.3125	1.271925632308864	0.1821346369467991	0.0035791802080029724
1727794707092	7945.3125	1.2193569180683854	0.1915182794320607	0.0034437550297391948
1727794707093	7945.3125	1.162541578949918	0.1956937000769391	0.0032494500144260524
1727794707095	7945.3125	1.1223867286116462	0.19767508509269707	0.003149925164066931
1727794707097	7945.3125	1.027600844848968	0.19879239837186236	0.0029275609067905177
1727794707099	7945.3125	0.9147813857316897	0.19645459766554327	0.00264909195316948
1727794707102	7945.3125	0.7765041824178153	0.190372052982147	0.0022392616233307674
1727794707103	7945.3125	0.6184577941894531	0.18792637825401187	0.0018294312934920552
1727794707105	7945.3125	0.5915972891932496	0.19453287007563033	0.0015864447932149705
1727794707107	7945.3125	0.46594203147485613	0.20561101086850384	0.0013157349215218578
1727794707109	7875.0	0.46908367701570636	0.21421555733236916	0.00108544078907883
1727794707110	7875.0	0.5407822772109425	0.2170468494515929	8.551466566358026E-4
1727794707112	7875.0	0.5115558279543198	0.22010105518204962	9.055266949381612E-4
1727794707114	7875.0	0.034997518926347726	0.2219413228731353	0.0012940965711915563
1727794707115	7875.0	0.039549310653623	0.2184144849460462	0.0015109209537505787
1727794707117	7875.0	0.04272014181247698	0.2163023223499276	0.0017277453363096014
1727794707118	7875.0	0.0478333667154158	0.2246728350272843	0.0018023384280025372
1727794707120	7875.0	0.05109212633411774	0.23945784725692215	0.0018518445444887792
1727794707122	7875.0	0.05542110905148701	0.2511824657080492	0.0019112182940500067
1727794707124	7875.0	0.06029103675970088	0.2577951925195996	0.0020029831889796903
1727794707125	7804.6875	0.06209940362809512	0.263976280843281	0.0020357717418767306
1727794707127	7804.6875	0.064360787027486	0.2655833016675907	0.0020908587866310165
1727794707129	7804.6875	0.8163025138299866	0.256736325284521	0.001803667798751762
1727794707131	7804.6875	0.8713049412901738	0.2383837203134353	0.0019175408556902137
1727794707133	7804.6875	0.9310969257580347	0.21940941743272974	0.0020383669169964477
1727794707134	7804.6875	0.9355977006520109	0.20753387250638575	0.0020481103491040635
1727794707136	7734.375	0.9371860022773499	0.19887370846014393	0.002050267647766208
1727794707138	7734.375	0.8784188421398074	0.18699735800517414	0.001965964502284474
1727794707140	7734.375	0.8158165146630315	0.17116078048032604	0.0018833080621511364
1727794707141	7734.375	0.7206205474024147	0.15280430517352775	0.0017021464289240207
1727794707143	7734.375	0.6929756537346546	0.13532450271123034	0.0015913803466462222
1727794707145	7664.0625	0.6031724757253114	0.12346318389179632	0.0013974912691508774
1727794707147	7664.0625	0.6537689213447967	0.11575228801647906	0.0012064523835424732
1727794707149	7664.0625	0.6099975500633298	0.10693985351584999	0.001176481932307482
1727794707150	7664.0625	0.6755580942085954	0.09771392391651278	0.0013281444584730606
1727794707152	7664.0625	0.6509551079915064	0.09004373572341115	0.0014536010641435382
1727794707154	7664.0625	0.7582917692995796	0.07939323179146263	0.001741820479564484
1727794707156	7664.0625	0.8083892091624386	0.06581158423861529	0.002042322550498003
1727794707157	7664.0625	0.9421691362276041	0.05672599573682535	0.0022859457984095227
1727794707159	7664.0625	1.0028430040943264	0.054822791312386585	0.0024125785597708866
1727794707161	7664.0625	1.0923425236840019	0.053331568087319786	0.0025952870638932817
1727794707163	7664.0625	1.0960826136356712	0.046955999790383965	0.0027777137231261707
1727794707165	7593.75	1.131934184134428	0.03827707015523433	0.0028521285481816158
1727794707166	7664.0625	1.1276104514041247	0.03469437152086359	0.002843005908873119
1727794707168	7734.375	1.0996683658311392	0.04412897572236307	0.002786737446057658
1727794707170	7804.6875	1.0203741427999	0.04240077220706803	0.0026233677620004694
1727794707172	7875.0	0.9574970109407758	0.025197072924095582	0.0024851502466117794
1727794707173	8015.625	0.8874692047864561	0.025823591071208647	0.0023089977641216394
1727794707175	8015.625	0.8507338430826752	0.0407313999333388	0.002214655538336634
1727794707177	8015.625	0.9444222033126073	0.07903548090817726	0.002077702124012443
1727794707179	8015.625	0.8960923257139857	0.138075102457744	0.002082054452946172
1727794707181	8015.625	0.8290061355331353	0.189663954587071	0.0022906246111379786
1727794707182	8015.625	0.09714569568816815	0.21267654816607784	0.0026574712187039605
1727794707184	8015.625	0.10468414159476434	0.2161312991819046	0.0030243178262699425
1727794707186	8015.625	0.11780442845867584	0.22025419505371666	0.003330713420909167
1727794707188	8015.625	0.12625792078973647	0.23224356244114283	0.0034979803468103278
1727794707189	8015.625	0.13327529859351264	0.24246507569755432	0.0036200361880319534
1727794707191	7945.3125	0.1351215665055002	0.23806926114583601	0.0036569235450300062
1727794707193	7945.3125	0.13554038510255617	0.219067717087651	0.0036658384477358907
1727794707195	7945.3125	0.12579548729050427	0.2080623382795298	0.0034855904874349633
1727794707197	7945.3125	0.9304447810310683	0.21537734022172622	0.0030342347752212
1727794707198	7945.3125	0.7962468046458758	0.22601337440070277	0.002646494426803881
1727794707201	7945.3125	0.7517389828283947	0.22397172537082632	0.0022960481913757917
1727794707203	7945.3125	0.7106466016655254	0.22029832439655386	0.0019456019559477022
1727794707205	7945.3125	0.6339901452916071	0.22943005141791709	0.0016372106438510032
1727794707206	7945.3125	0.6976231483780205	0.23790264541898734	0.001376441481004816
1727794707208	7875.0	0.8332760482810232	0.2350319792329684	0.00134215464273276
1727794707210	7875.0	0.8261046136773278	0.2324861823499676	0.0014038199315442542
1727794707212	7875.0	0.783710098996787	0.23796235313168349	0.0014974770127669764
1727794707214	7875.0	0.8404350750166631	0.23848335477940757	0.0015741654166250671
1727794707214	7875.0	0.8758553266851244	0.2289917530893855	0.001614763537900416
1727794707216	7875.0	0.8758553266851244	0.226848162379312	0.001614763537900416
1727794707218	7875.0	0.8712781072151865	0.2397147392698493	0.0016091198260073814
1727794707220	7875.0	0.8496729637189807	0.2566870151958781	0.0015808357146783769
1727794707221	7875.0	0.8194224248337947	0.26511553217636824	0.0015320495913938473
1727794707223	7875.0	0.8128924809227166	0.26301520608933165	0.0015200563443024486
1727794707225	7875.0	0.8031789285744804	0.25721331167453954	0.0014998238015810454
1727794707227	7875.0	0.905527558716588	0.25221600153177787	0.0014641777029373037
1727794707229	7875.0	0.8291196910187157	0.2473733876844134	0.0015637561082786848
1727794707230	7875.0	0.588780871834288	0.24227448654935133	0.0016853540041713519
1727794707232	7875.0	0.6063401324194182	0.23367969269486305	0.0017375698072127543
1727794707234	7875.0	0.6654696537370844	0.21962950590498712	0.0018865436504773212
1727794707236	7875.0	0.7239164367840296	0.2176596483514516	0.0020264658065504834
1727794707237	7875.0	0.7597396315911389	0.2288236181091963	0.0021176704329701453
1727794707239	7875.0	0.7713434402726302	0.24563452498921362	0.002146287590081844
1727794707241	7875.0	0.7967637876937332	0.2564850983947424	0.0022075564415758443
1727794707243	7875.0	0.7989682919895552	0.24489996796350344	0.002209732229932846
1727794707245	7875.0	1.0794873507517688	0.19824295349608337	0.0022080141682842567
1727794707246	7875.0	1.0768334878258043	0.1484230352257301	0.002198951396548827
1727794707248	7875.0	1.068425282338534	0.14837858877451007	0.0021826586383365417
1727794707250	7875.0	1.1077138325074647	0.19131162911476593	0.0021530820356623426
1727794707252	7875.0	1.0952093285722309	0.22820112759277106	0.0021112164286962113
1727794707253	7875.0	0.10417671895361483	0.23707343645473597	0.002246214355060054
1727794707255	7875.0	0.10364983273950457	0.23295393170100584	0.002264811760783911
1727794707257	7875.0	0.10381973580642177	0.23238014012278368	0.002269806330113286
1727794707259	7875.0	0.10273982444482938	0.23791453500884496	0.0022510596421324853
1727794707261	7875.0	0.10230666497752398	0.2392764659848162	0.002242619093859286
1727794707262	7875.0	0.10323534393889337	0.23274951337543856	0.0022592469074772113
1727794707264	7875.0	0.10325476143225533	0.2285955151704938	0.002259651751385146
1727794707266	7875.0	0.10343586689918906	0.2323486703057521	0.0022605540115543323
1727794707268	7875.0	0.10315730055211163	0.23707157525795083	0.0022509737842074883
1727794707269	7875.0	1.1182761687314025	0.23206434072603047	0.002045662919715456
1727794707271	7875.0	1.1100333062825454	0.21152816313009673	0.002029986902583929
1727794707273	7875.0	1.0952688000333908	0.17480149941265824	0.002005995778373865
1727794707275	7875.0	0.7677290901720626	0.14003267032893657	0.001998390396798771
1727794707277	7875.0	0.7696658832949185	0.1322548052498163	0.002018573121100222
1727794707278	7875.0	0.7788671046773752	0.1539233180234728	0.0020518428138104356
1727794707280	7875.0	0.7852445631134457	0.18345292673046343	0.0020694322845690462
1727794707282	7875.0	0.7901214430939704	0.20255671493409122	0.002083766978688762
1727794707284	7875.0	0.7816792352326329	0.20715307196890695	0.002067135884020205
1727794707285	7875.0	0.7776893250756385	0.2023392969198513	0.002061595623905681
1727794707287	7804.6875	0.7635792346370546	0.228859310085319	0.0020325087521903605
1727794707289	7804.6875	0.7548948303171272	0.228675289446581	0.0019487004553213462
1727794707291	7804.6875	0.7140505740696033	0.23068169710998582	0.0018367882457859608
1727794707293	7804.6875	0.819038353378595	0.2289312941465746	0.0017026742574636818
1727794707294	7804.6875	0.9050145702678316	0.21678041412302054	0.001599283252249216
1727794707296	7804.6875	0.9018912732498927	0.20221102683081887	0.0015916330068146654
1727794707298	7804.6875	0.9109121925698612	0.20049265692235005	0.0016063148454976747
1727794707301	7804.6875	0.9336896993724404	0.20878581526758286	0.001607442248537846
1727794707302	7804.6875	0.9858155261010859	0.21296442187339665	0.0016895940663408191
1727794707304	7804.6875	0.9983314379136501	0.21146572693651455	0.0017102124147773431
1727794707306	7734.375	0.9568912603602133	0.21045876875626837	0.0017924817446680692
1727794707308	7734.375	1.0080805875108725	0.20144493994394957	0.0018721477005358492
1727794707310	7734.375	1.0277028226093101	0.17165264403082872	0.0019037178171476107
1727794707311	7734.375	1.0293853118622875	0.13300593255636925	0.0019066197075353199
1727794707313	7734.375	1.0281847005992406	0.1236403066862196	0.0019039267003858012
1727794707314	7734.375	0.9358761227159278	0.14943392487989113	0.0019000402743270064
1727794707316	7734.375	0.9477611513097638	0.17498120935545455	0.001920720434601792
1727794707317	7734.375	0.9298087578520943	0.18159276247229972	0.0018919244216123972
1727794707319	7734.375	0.9078835075486963	0.18240128081551177	0.0018559902516665312
1727794707321	7664.0625	0.838056635258289	0.18487670160539968	0.0017287015505534264
1727794707323	7664.0625	0.7940272442869573	0.18522291509758435	0.0016454327264002104
1727794707325	7664.0625	0.7537284627927123	0.18425995686744387	0.0015678293368129273
1727794707326	7664.0625	0.7127322971827904	0.18435878393157565	0.0015417462359640143
1727794707328	7664.0625	0.7063043036890352	0.1934705778677382	0.0015270836365807428
1727794707330	7664.0625	0.08818620850664458	0.20083361754873552	0.0016908112440615377
1727794707332	7664.0625	0.08948593613924477	0.19323811104359717	0.0017088674900197461
1727794707333	7664.0625	0.09354613936661456	0.17515396913202055	0.0017663798415440842
1727794707335	7664.0625	0.09666201618604109	0.16781607350619168	0.0018093847192971403
1727794707337	7664.0625	0.10022581419849581	0.17497937202077085	0.0018627057523405233
1727794707339	7664.0625	0.10327852834720735	0.17862435103910815	0.00190268739718953
1727794707341	7664.0625	0.10343376617875337	0.17438963495658644	0.001890284860766504
1727794707342	7664.0625	0.10400667829059082	0.17089651347468762	0.001898232250528168
1727794707344	7664.0625	0.9420268158134228	0.16618290159656857	0.001717603384973125
1727794707346	7664.0625	0.9376081508921248	0.1528628663533417	0.0017080983244918714
1727794707348	7664.0625	0.9241018068409044	0.1442120730669365	0.0016834605365988013
1727794707349	7664.0625	1.0479957052746658	0.15293815712850625	0.0016562013921513931
1727794707351	7664.0625	1.0534034585053067	0.1669319529734886	0.0016633607035284215
1727794707353	7664.0625	0.999679442680909	0.17137352980453346	0.001698786634281384
1727794707355	7664.0625	0.9618711693221048	0.170783910497077	0.0017477519456299275
1727794707357	7664.0625	0.9564427622752597	0.177613285206581	0.0017374585095234474
1727794707358	7664.0625	0.9198083165632691	0.18594022951355618	0.0016875794519144326
1727794707360	7664.0625	0.895632920383853	0.1852804197004516	0.0016520561318784555
1727794707362	7664.0625	0.8339635459392946	0.17502978427017815	0.0015695349848992917
1727794707364	7664.0625	0.7812024336354081	0.1648795425064424	0.0014846169279638685
1727794707365	7664.0625	0.7167041122440696	0.16118373233336264	0.0013681606485184596
1727794707367	7664.0625	0.6845217113583538	0.16007908428911372	0.0013104999862806534
1727794707369	7664.0625	0.7263493463831743	0.15632663293423782	0.0012404261318138875
1727794707371	7664.0625	0.731402794448656	0.15269405703100775	0.001271620639967565
1727794707373	7664.0625	0.6844422190073267	0.1547449975162458	0.0013882707483094873
1727794707374	7664.0625	0.740255081116897	0.16053630274400882	0.0015621954540321092
1727794707376	7664.0625	0.7913818587415935	0.16388063932387295	0.0016582075766106226
1727794707378	7664.0625	0.7997257476011485	0.16190113821178187	0.001842414430006491
1727794707380	7664.0625	0.8704261745511146	0.15695569989767832	0.001965803908721807
1727794707381	7664.0625	0.9220873891825303	0.15320969368254925	0.0020499939849639723
1727794707383	7664.0625	0.9418532105040572	0.15435441548639414	0.0020852033317137596
1727794707385	7664.0625	0.9547333833020973	0.15297724978587018	0.0021120150194836765
1727794707387	7664.0625	0.9640113576938736	0.14856965010330891	0.00212584080720451
1727794707389	7664.0625	0.9402491868559777	0.14171679807417406	0.0020785266091124313
1727794707390	7664.0625	0.9141529559660685	0.1364148730310992	0.002022106386496361
1727794707392	7664.0625	1.0050308385545708	0.1324453579503769	0.001965763136571837
1727794707394	7664.0625	0.9584508670132934	0.12982708401143433	0.0018937580984393666
1727794707396	7664.0625	0.12783305294795252	0.13359610897893665	0.0019443909112639918
1727794707397	7664.0625	0.12074507570037102	0.14210336475034385	0.0018742602368712023
1727794707399	7664.0625	0.11470567768848645	0.1494130324919491	0.0018045675297954369
1727794707402	7664.0625	0.10798117304380236	0.15309220218207853	0.0017391024515598214
1727794707404	7664.0625	0.1073211695548001	0.15192770314514006	0.0017752767153122644
1727794707406	7664.0625	0.11290975694265933	0.1450024071490682	0.0019141075066796437
1727794707407	7664.0625	0.1150691502913839	0.13518307386232228	0.0019657818166831016
1727794707409	7664.0625	0.11077755866638175	0.12354284646341303	0.0019234125664388012
1727794707411	7664.0625	0.5760625969942007	0.1125534286385816	0.002011323664602894
1727794707413	7664.0625	0.6276805017407906	0.10974668645075225	0.0021285777876889358
1727794707414	7664.0625	0.5923994594487667	0.12062927822345977	0.002069067036183776
1727794707415	7664.0625	0.6098555241068876	0.13493724343809263	0.0021054306674746504
1727794707417	7664.0625	0.6312973444966001	0.14032503237868788	0.0021521915585630963
1727794707419	7664.0625	0.649205771892945	0.1359724577244641	0.002333052677550081
1727794707421	7664.0625	0.659515393972909	0.1274449274868689	0.0023134295177034167
1727794707422	7664.0625	0.6725573997031133	0.12289919885415901	0.002329313352103001
1727794707424	7664.0625	0.6620093497304582	0.12398337322721754	0.0022925464745483376
1727794707426	7664.0625	0.6477084447268447	0.12341958324609743	0.0022460237903882078
1727794707428	7664.0625	0.6459679211101996	0.11844121627471335	0.0022196208873018542
1727794707429	7593.75	0.653907569936814	0.12028688876400741	0.0022328985328382736
1727794707431	7593.75	0.6465949864679772	0.14095503472978216	0.002219298542514528
1727794707433	7593.75	0.7299897284885256	0.16120954619981634	0.0019925076434382026
1727794707435	7593.75	0.7508241401711555	0.1586549247389098	0.002046807713411612
1727794707437	7593.75	0.758084640474704	0.1400503581862903	0.002146456183980531
1727794707438	7593.75	0.7322158277189118	0.12437455731719885	0.002101164149190947
1727794707440	7593.75	0.6873313912276291	0.11732135553184202	0.002002440331414893
1727794707442	7593.75	0.6684286701119126	0.11548846919654804	0.001967841265825138
1727794707444	7593.75	0.6854572077393752	0.11461267445969446	0.0020010663799386224
1727794707445	7593.75	0.659091623456576	0.1122669080029886	0.0019254693895236566
1727794707447	7593.75	0.6465255618756937	0.11087366520624299	0.0018945663822341724
1727794707449	7593.75	0.12532396753294586	0.11757084097449777	0.001659998916267445
1727794707451	7593.75	0.10403293004969909	0.13493648790930357	0.0014254314503007175
1727794707453	7593.75	0.09995742632813397	0.15507804157902375	0.0013755157781614375
1727794707454	7593.75	0.09557380892315154	0.16275702736261938	0.0013487010068086685
1727794707456	7593.75	0.0929612085992991	0.1493261481368964	0.001326119372034517
1727794707458	7593.75	0.08898628744380821	0.1298985496932576	0.0012624130257322924
1727794707460	7593.75	0.09058223993208746	0.11497247219356305	0.0012969903209454567
1727794707461	7593.75	0.09852762605343304	0.1056830417191406	0.001396050049848449
1727794707463	7593.75	0.5384869338264432	0.10269278670744154	0.0014873031004276453
1727794707465	7593.75	0.5776571667913023	0.10491881536471093	0.0015802076943371717
1727794707467	7593.75	0.5488389107800276	0.10889447160117606	0.0015459397481159063
1727794707469	7593.75	0.529456971458949	0.11111805136860882	0.0018170393228491627
1727794707470	7523.4375	0.5541217049802986	0.11240698084934193	0.002088138897582419
1727794707472	7523.4375	0.5654296505005872	0.11773582780647963	0.002132064725611346
1727794707474	7523.4375	0.6006923495319585	0.127635154234501	0.002323031716051376
1727794707476	7523.4375	0.5735135381814941	0.1312288761034718	0.0022746972743346084
1727794707477	7523.4375	0.5191402929087593	0.1251916550483299	0.002120817248722167
1727794707479	7523.4375	0.5391237940445828	0.11583940816847038	0.0021746165265430573
1727794707481	7523.4375	0.5768991726714476	0.10678554596100563	0.002245462429056167
1727794707483	7523.4375	0.5257218592310224	0.10467999838001227	0.002052525926115774
1727794707485	7523.4375	0.5319842787292489	0.13113676063417257	0.002087784654236228
1727794707486	7523.4375	0.5876825473026093	0.17939037883451386	0.00193843987939763
1727794707488	7523.4375	0.563070844189561	0.1947541303159394	0.0018761119661911327
1727794707490	7523.4375	0.5571027201656255	0.1604309443025821	0.0018672133351225427
1727794707492	7523.4375	0.5344259238417367	0.12280430999743647	0.0018293884141351606
1727794707493	7523.4375	0.48743310721172234	0.12564736109321112	0.0017320229421980825
1727794707495	7523.4375	0.5125064904969828	0.14496775194350875	0.0018257029376024796
1727794707497	7523.4375	0.4848134612907424	0.14720648099732042	0.001732316582534623
1727794707499	7523.4375	0.42388005959066016	0.1328480355311846	0.001484914704291352
1727794707502	7523.4375	0.11006893951428944	0.11877490646050479	0.0016310235732920903
1727794707503	7523.4375	0.10864219359310674	0.11638897762125328	0.0016422108351440844
1727794707505	7523.4375	0.12076754496509107	0.11752842629264258	0.0017950784827406698
1727794707507	7523.4375	0.13576892970421786	0.11568487402466315	0.0019418124086933728
1727794707509	7523.4375	0.12688160206785445	0.11307033247135188	0.0018290741834242035
1727794707510	7523.4375	0.12102345756991288	0.10703463950437117	0.0017888146079106924
1727794707512	7523.4375	0.1317890246090228	0.09142507615299429	0.001888972512468246
1727794707514	7523.4375	0.143018018878108	0.0716760788834384	0.00200344390359014
1727794707515	7523.4375	0.5631356869103773	0.05480774156424212	0.0019906406571078097
1727794707517	7523.4375	0.6236324296281549	0.03796026424544938	0.002167812693650774
1727794707518	7523.4375	0.7148162510273728	0.020390937334853823	0.0024038536892078306
1727794707520	7523.4375	0.8270737862878053	0.009052195706680392	0.0024151296036023714
1727794707522	7523.4375	0.8212000274940459	0.005767675767615588	0.002391268557046387
1727794707524	7523.4375	0.7727506907833888	0.007115201102537018	0.002334711108548067
1727794707525	7523.4375	0.7271013390431349	0.010001813009930126	0.0022731976633083135
1727794707527	7523.4375	0.6726427603949894	0.011785308732312365	0.002150481819698776
1727794707529	7523.4375	0.6487045824373382	0.010193097953200983	0.0020860733558108434
1727794707531	7523.4375	0.6089575122579444	0.006779034000315531	0.0019137036430722557
1727794707533	7523.4375	0.6087723123465602	0.004851144657011876	0.0016058538221513368
1727794707534	7523.4375	0.6830968295904174	0.0045624585743122845	0.0013986578388229334
1727794707536	7523.4375	0.7203025852145103	0.0037824399747341756	0.0014794910811006623
1727794707538	7523.4375	0.7937691883833541	0.003012866728611857	0.0015580936340309874
1727794707540	7523.4375	0.8568291476605157	0.003022117053667896	0.001612642261000583
1727794707541	7523.4375	0.6933623934563645	0.0031889606748967112	0.0016771709115856292
1727794707543	7523.4375	0.6883524120773531	0.0028902573999768227	0.0016713937558183545
1727794707545	7523.4375	0.5891382968479592	0.0025839284547344173	0.0018753068829273371
1727794707547	7523.4375	0.6526956521595754	0.00414209732844099	0.0020917496660511964
1727794707549	7523.4375	0.6645286044476277	0.009485631054589534	0.0021262754897199004
1727794707550	7523.4375	0.14592204369037393	0.018092415261486125	0.0022019143193874177
1727794707552	7523.4375	0.15661062257282113	0.026390754179330143	0.0023355301957143264
1727794707554	7523.4375	0.1646510133110991	0.029775290550781368	0.002408756957701757
1727794707556	7523.4375	0.1602920437668546	0.02471047730263075	0.0023699429904873517
1727794707557	7523.4375	0.1443769854308661	0.014588725039436269	0.002207782870844397
1727794707559	7523.4375	0.134394702790361	0.007345207876918499	0.002096272358755993
1727794707561	7523.4375	0.12938355068272703	0.005357642295242484	0.002051502530060499
1727794707563	7523.4375	0.12400374913995327	0.005639644187436668	0.002001805893387583
1727794707565	7523.4375	0.5181706790040738	0.006109997050006577	0.0018686246832949902
1727794707566	7523.4375	0.45985750227808747	0.006851911608815397	0.0016709304129391928
1727794707568	7523.4375	0.4475487706942232	0.007830746847985426	0.00163447042667953
1727794707570	7523.4375	0.44500127703713344	0.010752524018687653	0.0016327432792122632
1727794707572	7523.4375	0.48189755992582495	0.01444189696116545	0.0017499072004791688
1727794707573	7523.4375	0.47766624033772076	0.013893063559608856	0.0018702743576045336
1727794707575	7523.4375	0.45027822818396224	0.009384425490893503	0.00174665021466251
1727794707577	7523.4375	0.419746046350535	0.006042778261405994	0.0018630872316259565
1727794707579	7523.4375	0.40163744790064426	0.00498005838399167	0.0018023492772841875
1727794707581	7523.4375	0.408636796725458	0.003933041209470367	0.0018489321303433012
1727794707582	7523.4375	0.4251827983736242	0.003181231031230494	0.001904077287520502
1727794707584	7523.4375	0.44022253180971427	0.0034198327257891838	0.0019433608216850608
1727794707586	7523.4375	0.43088867588058855	0.003890955809874993	0.0018817688372177311
1727794707588	7523.4375	0.419264123972433	0.004140426051500689	0.0018189113250972053
1727794707589	7523.4375	0.4705709345072184	0.004040443089147791	0.0016795151725509092
1727794707591	7523.4375	0.5840627337885473	0.0040501057334024915	0.0016627522979479295
1727794707593	7523.4375	0.14233844143655322	0.004821792545485384	0.0017572239892944823
1727794707595	7523.4375	0.14708751221688934	0.006227452697344392	0.0017817192537499065
1727794707597	7523.4375	0.17413010585676528	0.006599892901776256	0.0021046493486042072
1727794707598	7523.4375	0.17597178041948094	0.006121275528687362	0.0021485524644626356
1727794707601	7523.4375	0.18033324815924553	0.008375939799174208	0.00219176673500011
1727794707603	7523.4375	0.1832055435234809	0.019274448831709843	0.0022409525249424975
1727794707605	7523.4375	0.18092846901345655	0.03706161994858466	0.002214459331597124
1727794707606	7523.4375	0.5972472376793435	0.05189081358623626	0.002175205788185905
1727794707608	7453.125	0.5917531139445754	0.055207639065842494	0.0021679886855812255
1727794707610	7453.125	0.525077483938925	0.050854340662887	0.0018705410294101148
1727794707612	7453.125	0.4085276861610652	0.046629755492670906	0.0015730933732390042
1727794707614	7453.125	0.4136043524592178	0.042796258045222815	0.0015761862181979341
1727794707614	7453.125	0.5857175135877781	0.03626327638934164	0.001394680298652815
1727794707616	7453.125	0.5857175135877781	0.02948484766521033	0.001394680298652815
1727794707618	7453.125	0.5818640603267113	0.02890151101343424	0.0013937678515527957
1727794707620	7453.125	0.5462196176618439	0.03681024493513563	0.0013349097761623423
1727794707621	7453.125	0.5036544615252329	0.05399846340708764	0.0012794827621541909
1727794707623	7453.125	0.5035695674399795	0.07997679521271674	0.0012798391049119889
1727794707625	7453.125	0.4794079725674287	0.11325032181417612	0.00124651088591658
1727794707627	7453.125	0.49924366013924165	0.14592738255741677	0.0010975771471844005
1727794707629	7453.125	0.43297393542196666	0.16369400601299136	9.486434084522208E-4
1727794707630	7453.125	0.4091274813286163	0.15084603511769848	0.0010626113597386514
1727794707632	7453.125	0.4665103991183737	0.12733094727038036	0.0012219166870091917
1727794707634	7453.125	0.07727136951544336	0.12989998397031116	0.0014574332534690905
1727794707636	7453.125	0.08774207467350706	0.15584219648641165	0.0015492664551557277
1727794707637	7453.125	0.10463604384119059	0.16957280785184978	0.0017520208711425847
1727794707639	7453.125	0.11434168064867783	0.16291258879877996	0.0018560474620262428
1727794707641	7453.125	0.12312902187836224	0.15764180637146283	0.001945529790185273
1727794707643	7453.125	0.12875678564907148	0.16841675626735508	0.001979637113836347
1727794707645	7453.125	0.12662068064512425	0.1855102932836731	0.0019528480865266802
1727794707646	7523.4375	0.12674080652012754	0.19277264494283788	0.0019412905697911396
1727794707648	7523.4375	0.8369997392227079	0.1787795256060432	0.0018572069087311126
1727794707650	7523.4375	0.8448250301573048	0.14523108177661462	0.0018697878225051308
1727794707652	7523.4375	0.8322351026692124	0.12187865424486623	0.0017720046401028062
1727794707653	7523.4375	0.8105032099118022	0.13120770505586526	0.0016194890119031176
1727794707655	7523.4375	0.7527309393732803	0.1561921226277642	0.001524028028055412
1727794707657	7523.4375	0.7428878180799536	0.16718650918015904	0.0014250571855968543
1727794707659	7523.4375	0.7075012820339044	0.16788682524138743	0.0013873698190926813
1727794707661	7523.4375	0.6082402835102201	0.17774458443780577	0.0011834699090319998
1727794707662	7523.4375	0.4780853173176484	0.1956850983846374	9.795699989713182E-4
1727794707664	7523.4375	0.4110299730834867	0.20674040656802678	7.896317916041722E-4
1727794707666	7523.4375	0.38093969218674406	0.20546903478166595	5.996935842370263E-4
1727794707668	7523.4375	0.4833812763017943	0.1910389085383742	5.885424318081042E-4
1727794707669	7523.4375	0.5011295681303182	0.16235346865518344	6.03225013865769E-4
1727794707671	7523.4375	0.44318246959572133	0.12398741047609078	6.932874485061753E-4
1727794707673	7523.4375	0.4431010428578235	0.10021330810338035	6.914530118194228E-4
1727794707675	7523.4375	0.4871761728428149	0.1113956522135257	7.478740500432574E-4
1727794707677	7523.4375	0.07046982648794392	0.14741133928236974	0.0011437025616862152
1727794707678	7523.4375	0.09221243722754961	0.17455494856743423	0.0013878257973597174
1727794707680	7523.4375	0.10100866681289543	0.16531326736270374	0.0016319490330332195
1727794707682	7523.4375	0.11720299267326195	0.13298986396151583	0.0018154870800463335
1727794707684	7523.4375	0.13445583129878214	0.12276617737869147	0.0019895392013967437
1727794707685	7523.4375	0.14450020948668701	0.14786115759236862	0.0020981567543418133
1727794707687	7523.4375	0.15159776169212283	0.17701171400226398	0.0021512082838837923
1727794707689	7523.4375	0.16402005835028055	0.1802294773049847	0.002241031258816004
1727794707691	7523.4375	0.5401733468231847	0.17026372208498805	0.00211519018954791
1727794707693	7523.4375	0.5011699393701162	0.1539011681215338	0.001984689738735704
1727794707694	7523.4375	0.45059230274442535	0.14034790997430113	0.0018328030008160478
1727794707696	7523.4375	0.41918290796625846	0.133400213352532	0.0017425281125900826
1727794707698	7523.4375	0.354774358289062	0.12759247892289835	0.0015319115625432593
1727794707701	7523.4375	0.29453214336763867	0.11772808922482678	0.0012853015005487361
1727794707702	7593.75	0.5431792428565883	0.10800606100811709	0.001038691438554213
1727794707704	7593.75	0.5019014875232938	0.10259416577314803	8.941627022835356E-4
1727794707706	7593.75	0.612988884066358	0.0978928658334129	7.496339660128583E-4
1727794707708	7593.75	0.5621475799084265	0.08716792424228846	6.913387323517451E-4
1727794707710	7593.75	0.5211418770210335	0.07250410991880649	6.489095016785595E-4
1727794707711	7593.75	0.5016080196095882	0.060598335397697906	6.275499474724247E-4
1727794707713	7593.75	0.4642254651467505	0.05011124246934026	6.886885633435577E-4
1727794707714	7593.75	0.5368863654443696	0.03777637467472356	7.74999459329879E-4
1727794707716	7664.0625	0.5004124917478028	0.024445860145458784	9.019257307484175E-4
