# Supplementary material for: Identification and classification of repeated whistle types from free-ranging rough-toothed dolphins (Steno bredanensis)
Source: Sci Rep. 2026 Mar 20;16:14327. doi: 10.1038/s41598-026-44853-2 (PMC13144356; doi:10.1038/s41598-026-44853-2)
Supplement: Supplementary file 2 — Supplementary Material 2 [file 41598_2026_44853_MOESM2_ESM.zip › Dataset_StenoRepeatedCalls/Contours/1117.csv]

Time [ms]	Peak Frequency [Hz]	Duty Cycle	Energy	WindowRMS
1727794766620	5835.9375	0.8034851117750276	0.002531271453876016	0.0015805159453297756
1727794766621	5835.9375	0.9182381217121866	0.003778480886470152	0.0014946970905828267
1727794766623	5906.25	0.9073334012733908	0.005470060708915154	0.0014730139650851592
1727794766625	5906.25	0.9863127702437107	0.00866161826776848	0.001470743362180805
1727794766627	5976.5625	0.9618270522143605	0.012903450289850914	0.0014370771573524385
1727794766629	5976.5625	0.8885490369496855	0.014616253471626919	0.001354644264897942
1727794766630	6046.875	0.8053364943658281	0.016554992656189645	0.0012548652710435387
1727794766632	6046.875	0.7742789406446541	0.023055134443398524	0.001216909167731835
1727794766634	6117.1875	0.6886045188024108	0.03141830304992867	0.0011020284445263208
1727794766636	6187.5	0.008064807987946464	0.03859817396090535	0.0030599309481423053
1727794766637	6187.5	0.007182736734149723	0.045354544564197276	0.0040327801084042506
1727794766639	6257.8125	0.006716363677595989	0.053652251598745336	0.004513925521020743
1727794766641	6257.8125	0.0063106908849517515	0.055361931618642106	0.004995070933637236
1727794766643	6328.125	0.006598304951309921	0.0549864778415897	0.005003577177815539
1727794766646	6328.125	0.007705153445919534	0.05392136030531086	0.005037897589842584
1727794766647	6398.4375	0.010207176688708864	0.04821666114495585	0.0032698278123431714
1727794766649	6398.4375	0.6361937664102094	0.0372512662343069	0.0015017580348437583
1727794766651	6468.75	0.6947227494021881	0.029154477612776876	0.0018730822943697134
1727794766653	6539.0625	0.7527140755671201	0.02059934719216832	0.0022444065538956685
1727794766654	6750.0	0.8947622611957092	0.022751768876476123	0.0025684890514187687
1727794766656	6960.9375	0.9682091787795666	0.03639215125950628	0.0027213140066194717
1727794766658	6960.9375	1.0696701816151672	0.04993421157526132	0.0029413383840403745
1727794766659	6960.9375	1.1409112438118107	0.058731074423158926	0.0030949659679233043
1727794766661	6960.9375	1.1755623668364326	0.0649590616004011	0.003181927461015
1727794766662	6960.9375	1.1758210611000022	0.07164153858231413	0.003184097931603922
1727794766664	6960.9375	1.1876848356604914	0.0777324066981501	0.0032133442261088017
1727794766666	6960.9375	1.1491894602460464	0.08323018065155062	0.0031285666050787342
1727794766668	6960.9375	1.140064281808116	0.08405194363500634	0.00296120447777721
1727794766669	7031.25	1.0493803804941428	0.07540450153118884	0.002753528281736498
1727794766671	7101.5625	0.9954951489284771	0.061431499144244006	0.002626009767577167
1727794766673	7242.1875	0.8831827254443924	0.03248945595923728	0.0023978092540780788
1727794766675	7382.8125	0.7577633160346161	0.03718763667356444	0.002042466830291111
1727794766677	7382.8125	0.6622277969716461	0.040553724004146675	0.0017223805432980558
1727794766678	7382.8125	0.617478860458001	0.0388230257804521	0.0014022942563050003
1727794766680	7382.8125	0.5510141357469364	0.03660990629052588	0.0012061555563303325
1727794766682	7382.8125	0.41350596131791806	0.03822731110834524	9.78627380020693E-4
1727794766684	7382.8125	0.32811298036281866	0.04155812555374552	7.973419132356117E-4
1727794766685	7382.8125	0.2834397203307804	0.04201335749317759	6.160564464505303E-4
1727794766687	7382.8125	0.2971599380473558	0.04107006093291079	6.564371425556838E-4
1727794766689	7382.8125	0.3480287596896767	0.04293125243083824	7.844887190101284E-4
1727794766691	7382.8125	0.5365223957089403	0.04662785566086351	0.0010593720507904433
1727794766693	7382.8125	0.6095715735501973	0.04744040737791157	0.0012877729060159547
1727794766694	7382.8125	0.7351416270448615	0.04459437657547802	0.0015161737612414661
1727794766696	7382.8125	0.786257530724554	0.041691040505301855	0.0016517096790280741
1727794766698	7382.8125	0.8544991040568871	0.04107852802510196	0.001974256366942862
1727794766700	7382.8125	0.018247734132454993	0.044763385346559686	0.003537608412156356
1727794766701	7382.8125	0.02043025021816832	0.05169914503283361	0.004346508625461775
1727794766703	7382.8125	0.021416770637983796	0.053593910103343675	0.005155408838767194
1727794766705	7382.8125	0.022756433746936724	0.04582844917450989	0.005225350523771093
1727794766707	7453.125	0.022836978202137866	0.036853996615395554	0.0052300359228832334
1727794766709	7453.125	0.023083384572493953	0.03301001595673273	0.005243376520235438
1727794766710	7453.125	0.02271455063023213	0.0332506877379659	0.005221706601417785
1727794766712	7453.125	0.0223492964415348	0.033349765050043965	0.0038817272054695374
1727794766714	7453.125	1.0360126491491681	0.03261661274977703	0.00254174780952129
1727794766716	7453.125	0.9496080921348777	0.030713455988371004	0.0023381697775401006
1727794766717	7453.125	1.1431972224417266	0.02749768821432959	0.0021881644668398127
1727794766719	7453.125	1.1030690706959574	0.023536884547124902	0.002112865232770251
1727794766721	7453.125	1.0416698325957985	0.019934581856719622	0.0019975789351192245
1727794766723	7453.125	0.9888982872793008	0.01714022943289728	0.0018841240873225778
1727794766725	7453.125	0.9045350976460136	0.01459732507519538	0.0017462214892029371
1727794766726	7453.125	0.8763378180388793	0.011333449325591488	0.0015730187892378817
1727794766728	7453.125	0.8152764889088407	0.007648779026331043	0.001491157549284612
1727794766730	7453.125	0.7040897323582225	0.004835349757018237	0.0013030864026319323
1727794766732	7523.4375	0.6231324285523504	0.0030959311059285907	0.0011150152559792528
1727794766733	7593.75	0.5531934822130503	0.002291390725329129	9.29876350931872E-4
1727794766735	7664.0625	0.3878515471452437	0.0038860266636932166	7.686254257601015E-4
1727794766737	7734.375	0.28197788524246	0.002846204465091873	6.283357300778988E-4
1727794766739	7804.6875	0.22786981790934105	0.0018364356786444908	4.8804603439569594E-4
1727794766741	7875.0	0.023307534636565038	0.002383089294910939	0.0010088317290041547
1727794766742	7945.3125	0.03186369313398365	0.005402826409415822	0.0012840469877642006
1727794766745	7945.3125	0.03468976250274856	0.011300111775730736	0.0015291555754012745
1727794766747	7945.3125	0.050917416096434555	0.013473563857617662	0.0017742641630383485
1727794766749	7945.3125	0.06498599093219866	0.00985734933713453	0.0019856539601894978
1727794766750	7945.3125	0.08501004918793224	0.005198946334305631	0.002305197719581392
1727794766752	7945.3125	0.09608746160957944	0.003476948706189403	0.0024726498771588607
1727794766754	7945.3125	0.11361600427777627	0.0027744339345863694	0.0027132094220596414
1727794766756	7945.3125	0.22712693436467213	0.0019251783628660315	0.0026669976277796346
1727794766758	7945.3125	0.022711029743254563	0.0016571536488317552	0.004321270724967388
1727794766758	7945.3125	0.02398776657568566	0.0026446040050260057	0.005148407273561265
1727794766760	7945.3125	0.02398776657568566	0.004593727334821836	0.005975543822155141
1727794766762	7945.3125	0.024676807280945193	0.005727987000859514	0.006011140906803713
1727794766764	7945.3125	0.024339371375239602	0.005249342923346406	0.005993585099227393
1727794766765	7945.3125	0.023063715703383277	0.004404691535226191	0.005919799849272683
1727794766767	7945.3125	0.02243852037522352	0.003935674167729363	0.005884763109734887
1727794766769	7945.3125	0.021122861762100577	0.0031303281564097436	0.005813999366371674
1727794766771	7945.3125	0.019012834642459914	0.002242688164571918	0.0039459269366319
1727794766773	7945.3125	0.6006338629514485	0.002221449826624055	0.0020778545068921273
1727794766774	7945.3125	0.4938601447851153	0.002409130003764454	0.001790768788146503
1727794766776	7945.3125	0.4485333695147227	0.0021658047390884015	0.0015723020610912417
1727794766778	7945.3125	0.5949576359140354	0.00165332055454142	0.0013477842400013908
1727794766780	7945.3125	0.486236560514536	0.001312555571991142	0.0010849991778419238
1727794766781	7945.3125	0.4598454224873004	0.0012311705106109485	8.222141156824568E-4
1727794766783	7945.3125	0.5286915853020733	0.0012974546174152493	6.985254243132021E-4
1727794766785	7945.3125	0.40228928326727376	0.0014363334439359131	6.427695913538976E-4
1727794766787	7945.3125	0.4714443332077656	0.0015323715497838804	8.346511587699572E-4
1727794766789	7945.3125	0.5714212729340236	0.001441744782337047	0.001082826105741252
1727794766790	7945.3125	0.5837079267143178	0.0011641138532446542	0.0012549180459157359
1727794766792	7945.3125	0.6421069219993422	8.08748537595085E-4	0.0014270099860902198
1727794766794	7945.3125	0.7669544085322808	5.80762016197577E-4	0.0016595959539658074
1727794766796	7945.3125	0.9154137498896964	7.67895504996552E-4	0.001887874187419758
1727794766797	7945.3125	0.9320572776588189	0.0015271778417525008	0.0021409669270505234
1727794766799	7945.3125	0.9865632952147468	0.002946929796732586	0.0022435840451271285
1727794766801	7945.3125	1.0558752038680626	0.004092168579581534	0.0023754005698338105
1727794766803	7875.0	1.1030203667642475	0.0037244463786038607	0.002464444132663176
1727794766805	7875.0	1.1357468747413937	0.0021905326990242792	0.002533237333544003
1727794766806	7875.0	1.1555396943616905	0.0014672728054760768	0.0025693263989947147
1727794766808	7875.0	1.162055363971298	0.0017590544010700718	0.002583251254664485
1727794766810	7875.0	0.022473247330042107	0.002353046129409558	0.004035510175794154
1727794766812	7875.0	0.022111913716130766	0.0029474209842062773	0.0047346817565493814
1727794766813	7875.0	0.021060207546715556	0.0030509105046945643	0.005433853337304608
1727794766815	7875.0	0.020795580506506137	0.0023403696392735288	0.005419881686184331
1727794766817	7875.0	0.01992303287638336	0.001343825415254182	0.005378774991867758
1727794766819	7875.0	0.018823239584998933	8.82822471381201E-4	0.005321861348148749
1727794766821	7875.0	0.017178222320290773	9.814672150310136E-4	0.0052557034623127215
1727794766822	7875.0	0.015525989029899653	0.0011814215167304783	0.0034868050166845005
1727794766824	7875.0	0.88666444265144	0.0013762659519904864	0.0017179065710562793
1727794766826	7875.0	0.8710250242287465	0.0017612725544415557	0.00154051061244171
1727794766828	7875.0	0.8498989974720775	0.0023383571419505885	0.0015011251042683805
1727794766829	7875.0	0.9102697974509394	0.0028818222167160882	0.0014528621001117037
1727794766831	7875.0	0.9096769872397699	0.00331860516628704	0.0014512351487492576
1727794766833	7875.0	0.9278970141949064	0.003323405277602908	0.0014200164937035048
1727794766835	7875.0	0.9838918370020964	0.002705800064435419	0.0014691884459299672
1727794766837	7875.0	1.0185987044680294	0.0019547774929120332	0.0015128211010594654
1727794766838	7875.0	0.5962791508935489	0.0019231893056898995	0.0016340551260124515
1727794766840	7875.0	0.6115838373253919	0.0023851412323352187	0.001670732954867116
1727794766842	7875.0	0.6310109420218645	0.0025721589539824197	0.0017262973117052733
1727794766845	7875.0	0.6560291808019438	0.0025454439214482125	0.0017943473499399663
1727794766846	7875.0	0.7276735835170564	0.0024520422188689236	0.001998367982326935
1727794766848	7875.0	0.7494400632206498	0.002107253328388504	0.0020592645370294048
1727794766850	7875.0	0.8003611082626926	0.002001039557565588	0.0021868003697368
1727794766852	7875.0	0.9729612891499441	0.0022541432521507713	0.0022683239845006004
1727794766854	7875.0	0.9931436849166534	0.002151425223695585	0.0023151005817672408
1727794766855	7875.0	1.006592109175128	0.001669480320239149	0.0023432391701665102
1727794766857	7875.0	1.0152681971038535	0.0016631439246160044	0.0023632930865415
1727794766858	7875.0	0.017656578343189663	0.0024369193613365237	0.003834536072495862
1727794766860	7945.3125	0.017281212371880357	0.004548084972629529	0.0045509652454169165
1727794766861	7945.3125	0.0166236519938042	0.00816436620124653	0.00526739441833797
1727794766863	7945.3125	0.016386909644518787	0.010301840269414619	0.005253830521122927
1727794766865	7945.3125	0.015708426890776568	0.00838833596972672	0.00521594181582414
1727794766867	7945.3125	0.015045404020531438	0.008578180920960281	0.005368471796815286
1727794766869	7945.3125	0.014624792123520653	0.011882352789018094	0.005346070107653935
1727794766870	7945.3125	0.013892663574043538	0.0139422336525864	0.005309250829427675
1727794766872	7945.3125	0.013390371959223135	0.0056370281626035666	0.00378495731241998
1727794766874	7945.3125	0.045531837708282286	0.003765478019780104	0.0022606637954122846
1727794766876	7945.3125	0.04542156264038634	0.0032779872831012165	0.002258215651727971
1727794766877	7945.3125	0.04692293874560974	0.0036080206514549633	0.002307919529677882
1727794766879	7945.3125	0.04887458809370661	0.0034837207532587727	0.0023751237789222065
1727794766881	7945.3125	0.8241858985634348	0.0028630933443914834	0.0019930322150194563
1727794766883	7945.3125	0.7765298341777311	0.002430414506031218	0.0021408737332976363
1727794766885	7945.3125	0.7930915670164018	0.0025071779406396835	0.0023508255186004776
1727794766886	7945.3125	0.8516526092821142	0.0026028023076298426	0.0024959965323248508
1727794766888	7945.3125	0.8759204860886749	0.0023818774591576747	0.0025597516703592294
1727794766890	7945.3125	0.8965836761019751	0.0022810058512018607	0.002604854207257513
1727794766892	7945.3125	0.8765541327095179	0.0029294471807639953	0.0025625333139841357
1727794766893	7945.3125	0.8452530413355087	0.004173867615137678	0.0024835012256570342
1727794766895	7945.3125	0.824666099255837	0.0047974539983181574	0.0024341647218740635
1727794766897	7945.3125	0.7776500458371026	0.004161411302518046	0.0023140249453237286
1727794766899	7945.3125	0.8551654813769716	0.0030856372641105433	0.0021753039916511947
1727794766901	7945.3125	0.8301652571487845	0.002659047622472608	0.0021037297243824823
1727794766902	7945.3125	0.935017415085406	0.0027983505467712123	0.002060305432117314
1727794766904	7945.3125	0.955899883638865	0.0033264747086366665	0.0021120226631327955
1727794766906	7945.3125	0.28680082560162296	0.004607123102008201	0.002449156754089829
1727794766908	7945.3125	0.02472729900451692	0.007556370812324166	0.004131170712473018
1727794766909	7945.3125	0.02700740043627181	0.01151310663783551	0.0049974035392708425
1727794766911	7945.3125	0.028054250164694754	0.013492911320782524	0.005863636366068667
1727794766913	7945.3125	0.029205922359513668	0.011152864344265523	0.005921359549090939
1727794766915	7875.0	0.029355135601809988	0.006318685588316835	0.005931473456055253
1727794766917	7875.0	0.02775497252953175	0.003403571605620507	0.00587645237814469
1727794766918	7875.0	0.025038165382060988	0.002703665708571833	0.005779369769571775
1727794766920	7875.0	0.022847434760193977	0.0031114382381186153	0.00405034597791426
1727794766922	7875.0	0.5443115856865121	0.0036816039817431077	0.0023213221862567455
1727794766924	7875.0	0.624239884330743	0.0036095414697319707	0.0020092577475411162
1727794766925	7875.0	0.6080211457482172	0.0030687979476512646	0.0017502140793433346
1727794766927	7875.0	0.6444457974432595	0.002815309545963799	0.0016561366604203498
1727794766929	7875.0	0.6758209427625198	0.004125275128164702	0.0016029031967878162
1727794766931	7875.0	0.6430399341740407	0.0073823060468251565	0.0018339889207253028
1727794766933	7875.0	0.7272470840722661	0.01114684339091077	0.0020109958587346023
1727794766934	7875.0	0.7823992261393277	0.013137511717484797	0.0020790825730530706
1727794766936	7875.0	0.8055831226994051	0.012858549545506845	0.0021121429662196546
1727794766938	7875.0	0.8214824372059505	0.01055916723734899	0.0021328309909679505
1727794766940	7875.0	0.7702255230425137	0.007547199988075397	0.0020400599432569286
1727794766941	7875.0	0.6857832906352079	0.005945471637282008	0.0018946386890303884
1727794766943	7875.0	0.6240577654977817	0.006163535558110547	0.0016848219288352123
1727794766946	7875.0	0.6143387291685208	0.007431498476050504	0.0014144163407285482
1727794766948	7875.0	0.5932855833712207	0.008851996796722788	0.0011440107526218839
1727794766950	7875.0	0.5709831335582358	0.0103694111842812	0.001056582915413408
1727794766951	7875.0	0.01052910503021326	0.011658884165982226	0.0028319319533442727
1727794766953	7875.0	0.011084232100629216	0.011236710437374519	0.0037653200688984798
1727794766955	7875.0	0.013484770305053972	0.00951214683473882	0.004287522520431272
1727794766957	7875.0	0.01665729296945397	0.009422791094500504	0.004809724971964064
1727794766958	7875.0	0.020538796582576825	0.01100688462434011	0.0049834982326711135
1727794766959	7875.0	0.022813466998775844	0.011121659204030345	0.005077878660099541
1727794766961	7875.0	0.02497598420323168	0.008786396158731304	0.005172881314769972
1727794766963	7875.0	0.028584588629493424	0.005578819368606682	0.005333079862878193
1727794766965	7875.0	0.03138264070049394	0.0038280936654290186	0.004344707933436942
1727794766966	7875.0	1.0955667826383848	0.004904440084414249	0.003356336003995692
1727794766968	7875.0	1.1189483362058539	0.008015265001889843	0.003415492930095769
1727794766970	7875.0	1.035905544457773	0.009826210910783848	0.0035342583764672664
1727794766972	7875.0	1.0711972163485866	0.008092524713855099	0.00365375245762768
1727794766973	7875.0	1.08932835364628	0.005030358061949855	0.0037724347279058106
1727794766975	7875.0	1.0083207266035306	0.004507740240939874	0.003860696672604356
1727794766977	7875.0	0.8371305645636792	0.007064849607405581	0.004164671854143283
1727794766979	7875.0	0.9260898806014151	0.009002348335720027	0.004672352030074906
1727794766981	7875.0	0.9585614386432487	0.007578816105810522	0.0053270709052789965
1727794766982	7875.0	0.9776200212052196	0.004580250657290321	0.006072669482358632
1727794766984	7875.0	1.0344689992086982	0.0038510383974853287	0.006411374898345273
1727794766986	7875.0	1.146678945270087	0.006147834386246496	0.007048938428197989
1727794766988	7875.0	1.2415070692297647	0.008452338051589292	0.007525497237406449
1727794766989	7875.0	1.3084740629257319	0.008900561897120598	0.007859030344240184
1727794766991	7875.0	1.3229635511896165	0.009122930019730243	0.007927677609193067
1727794766993	7875.0	1.3055319015618279	0.009546270159575362	0.007844679316416615
1727794766995	7875.0	1.2258222106879826	0.00892297888676658	0.007487434987950315
1727794766997	7875.0	0.04784470218360761	0.008755020616656083	0.008151067534806886
1727794766998	7875.0	0.0401164989378283	0.013619426658420317	0.0074847944898782754
1727794767000	7875.0	0.03585437458207613	0.018872937334637244	0.007116370515952356
1727794767002	7875.0	0.028583114729640997	0.01784524842860275	0.006409034088316648
1727794767004	7875.0	0.022875745383348047	0.013047102068079507	0.0057465963005926
1727794767005	7875.0	0.019075496814720143	0.007899686132668017	0.005295556875557307
1727794767007	7875.0	0.017660650381497927	0.00445401087348932	0.005132728506921808
1727794767009	7875.0	0.01763561312176641	0.007395777821000808	0.00577810548108912
1727794767011	7875.0	0.01749000027930216	0.019911089680134757	0.005229952370936111
1727794767013	7875.0	0.023246355645493683	0.0326044959208688	0.004681799260783101
1727794767014	7875.0	0.02318270049077975	0.03109733091265862	0.004681237421976602
1727794767016	7875.0	0.022528781670750137	0.017445810856201605	0.004671001613460159
1727794767018	7875.0	0.021488310588019782	0.00676483207956006	0.004637400151257886
1727794767020	7804.6875	0.021308674846965255	0.003658312429486326	0.004620177713431277
1727794767021	7804.6875	0.022813217350361785	0.003427649980432805	0.003649324046508935
1727794767023	7804.6875	0.11852779642671127	0.004463830376171505	0.0026784703795865927
1727794767025	7804.6875	0.13550731872420274	0.006775807677435338	0.0031510513193036566
1727794767027	7804.6875	0.1512379715654532	0.007416077231669704	0.0034102966852100187
1727794767029	7804.6875	0.16739315232591742	0.008843992121336419	0.003561047225463162
1727794767030	7804.6875	0.17605830529105196	0.013379888560642232	0.0036085250469570997
1727794767032	7804.6875	0.17285461431760515	0.014000428468652936	0.0035863843869750117
1727794767034	7804.6875	0.1568823991110556	0.011770197675811733	0.00344859768942982
1727794767036	7804.6875	0.14217420083579876	0.011911128384178467	0.0032174805527010616
1727794767037	7804.6875	0.19909525211686274	0.015416254736185284	0.002810257217590749
1727794767039	7804.6875	0.5114743076439812	0.020340850884871035	0.002585012298922377
1727794767041	7804.6875	0.48562434075124966	0.024026840118887987	0.002421159957835216
1727794767043	7804.6875	0.49581949661932523	0.024130015415721552	0.0024760664210637983
1727794767046	7804.6875	0.5362514531365865	0.020952286828373502	0.0026411559091941922
1727794767047	7804.6875	0.02257906099134113	0.0176948335039537	0.0036843891742436067
1727794767049	7804.6875	0.02239559688450409	0.016186873469678655	0.004162486342548571
1727794767051	7804.6875	0.02019264591468711	0.016394484030235704	0.004640583510853535
1727794767053	7804.6875	0.018521945104194346	0.018779084355212673	0.004537184364287973
1727794767054	7804.6875	0.017387639516343343	0.020997357276105223	0.004449191906085473
1727794767056	7804.6875	0.017133108599294053	0.02141257947169806	0.004427901814774092
1727794767058	7804.6875	0.01735459915656588	0.0209459229823273	0.003467691254086405
1727794767059	7804.6875	0.7330153565342085	0.020654602268503307	0.002507480693398718
1727794767061	7804.6875	0.776874904638882	0.02219683516546859	0.0026520566495019677
1727794767062	7804.6875	0.9028243134646019	0.02436408335668534	0.002974685695567124
1727794767064	7804.6875	0.9747770044907005	0.0247148602672604	0.0031126401185276316
1727794767066	7734.375	1.0977185983919853	0.024664889992398763	0.003333969914631283
1727794767068	7734.375	1.1536144571010736	0.02585398358126982	0.0034551680038636674
1727794767069	7734.375	1.1790407212985663	0.030860197275235896	0.0035120224658115743
1727794767071	7734.375	1.166322538293146	0.03596785265443971	0.0034794293149284345
1727794767073	7734.375	1.1429354911771992	0.037073196034103424	0.0032909476025964803
1727794767075	7734.375	1.0904668739279588	0.0357157621751686	0.0030820605703598225
1727794767077	7734.375	1.095721806620152	0.03708022493294024	0.0028572279476790745
1727794767078	7664.0625	1.0900780197102427	0.0433430686272897	0.002706408582059043
1727794767080	7664.0625	1.07051289175589	0.05002702783448809	0.0026563869251311194
1727794767082	7664.0625	1.0549801071702551	0.051653189883635306	0.0025701433917654395
1727794767084	7664.0625	1.1152483795966845	0.0520529179559705	0.0025352139356620055
1727794767085	7664.0625	1.1499028825133786	0.05550384728486184	0.002568567792569762
1727794767087	7664.0625	1.1634898214667466	0.06256794531432518	0.002598622738290335
1727794767089	7664.0625	1.101208059027262	0.06827450849992169	0.0027458799312515213
1727794767091	7664.0625	1.0772462337492485	0.07014134013249029	0.0028746877419116956
1727794767093	7593.75	0.043934401256588866	0.06554567120191249	0.003358647915972482
1727794767094	7593.75	0.044000765409964164	0.05638568995120272	0.003842608090033268
1727794767096	7593.75	0.04418376622754923	0.059047142948314944	0.0038523322829893273
1727794767098	7593.75	0.04292240340603812	0.07908607053964492	0.003797840394887064
1727794767100	7593.75	0.04209473809521374	0.09936053247040574	0.00376060275330463
1727794767101	7593.75	0.040899628450232824	0.1076054194995655	0.0037043128931545624
1727794767103	7593.75	0.03952751073730274	0.10999057473187367	0.0036369990216072656
1727794767105	7523.4375	0.036438248299998095	0.11397730454723845	0.002968688856863216
1727794767107	7523.4375	0.7127951052277463	0.11782929675959992	0.0023003786921191663
1727794767109	7523.4375	0.6872336750491955	0.11921230582907301	0.0022251866425049035
1727794767110	7523.4375	0.901514515741438	0.12747774421691846	0.0021301878570147434
1727794767112	7523.4375	0.8864500804744067	0.1422995674481223	0.0021010603701787857
1727794767114	7523.4375	0.8981024372824011	0.14733266209397397	0.002002122200609513
1727794767116	7523.4375	0.8800951870924931	0.1463217919195499	0.001897812488689999
1727794767117	7523.4375	0.8853531346016532	0.13532134855212735	0.0019108517782122747
1727794767119	7523.4375	0.9079943566621949	0.13250363141010213	0.0019641451007747115
1727794767121	7523.4375	0.9260335936614681	0.14646304656446676	0.00204918842240044
1727794767123	7523.4375	0.8646887053483687	0.166457648968817	0.0022232859637228886
1727794767125	7523.4375	0.8746091435659922	0.17988559844819535	0.002438651333597621
1727794767126	7523.4375	0.9335717937430476	0.18602868025948494	0.002773065464868952
1727794767128	7523.4375	0.9642863723466981	0.1869893201263571	0.00291713747404727
1727794767130	7523.4375	1.053315808438155	0.1795478635551351	0.0031617339953585676
1727794767132	7523.4375	1.130325029481132	0.1640712519440579	0.003352994192297731
1727794767133	7523.4375	1.1991245741614256	0.1518050714189293	0.0035303605018708476
1727794767135	7523.4375	1.2152137996265722	0.1565995023308707	0.003570681483427596
1727794767137	7523.4375	0.06303054289099995	0.18257434815986515	0.004114568958354108
1727794767139	7523.4375	0.06320157229861316	0.21048536769797874	0.004122687825295004
1727794767141	7523.4375	0.060317590545942136	0.22403455730143346	0.0039923312878131
1727794767142	7523.4375	0.0558896404894015	0.221000824495471	0.0038004068687852773
1727794767145	7523.4375	0.053839378102643304	0.20965233272986245	0.003707399429603562
1727794767147	7523.4375	0.0466714297977783	0.1971897874214475	0.0034021175715091547
1727794767149	7523.4375	0.04000193618355072	0.19243047762470492	0.0027604914535284703
1727794767150	7523.4375	0.7324877629467638	0.20747742425720148	0.002118865335547786
1727794767152	7523.4375	0.6783479235602646	0.2295733847955327	0.0018675587986217747
1727794767154	7523.4375	0.638188564527036	0.2440060134996466	0.0016162522616957632
1727794767156	7523.4375	0.00867758899831424	0.23095223940800674	0.004419402766160843
1727794767158	7523.4375	0.008132956578142007	0.21150756160514145	0.005816437955909667
1727794767158	7523.4375	0.007930140930011173	0.2000060995536772	0.006514955550784079
1727794767160	7523.4375	0.007930140930011173	0.1993028720375404	0.007213473145658491
1727794767162	7523.4375	0.008166091042640993	0.20493525090366677	0.007220922304301481
1727794767164	7523.4375	0.009287017704617824	0.21182379682902072	0.007260886683008106
1727794767165	7523.4375	0.010149454636756261	0.21656564445060303	0.0072925071419793035
1727794767167	7523.4375	0.010463945702272569	0.21574570667241827	0.007303385111654671
1727794767169	7453.125	0.010943413675596795	0.21876344809239773	0.004524736272796363
1727794767171	7453.125	0.8960370925322569	0.22255456525733536	0.0017460874339380562
1727794767173	7453.125	0.9082298771011638	0.2203146457973123	0.0017666094684132328
1727794767174	7453.125	0.9329003798608411	0.21075193836168116	0.0018100401244121333
1727794767176	7453.125	0.9286580348242074	0.2020734518379026	0.001801286494463795
1727794767178	7453.125	0.03223519206335968	0.19820811754263282	0.002158516330098165
1727794767180	7453.125	0.02852147380188163	0.198364943667185	0.0025157461657325355
1727794767181	7453.125	0.02502746906003733	0.19603136780489067	0.002430309281340747
1727794767183	7453.125	0.02389321550804277	0.18510989281966556	0.002403068014511655
1727794767185	7453.125	0.02313905235052289	0.17106362151427398	0.0023853721528029714
1727794767187	7453.125	0.02147664668190557	0.16317310287834708	0.0023342829013745466
1727794767189	7453.125	0.018854218882914085	0.16164604386678263	0.0016011658904045495
1727794767190	7453.125	0.43015778024847784	0.16756429033180414	8.68048879434552E-4
1727794767192	7453.125	0.6514688756118127	0.18185392951097576	8.636547745860022E-4
1727794767194	7453.125	0.4428367694718782	0.19599161677813853	9.155987423633294E-4
1727794767196	7453.125	0.5016446863330385	0.19827238725076501	0.0010167548084191068
1727794767197	7453.125	0.5312785662445133	0.18940526888796702	0.0010728589161045287
1727794767199	7453.125	0.5462214631854363	0.18493333619498784	0.0011109888289961253
1727794767201	7453.125	0.5897306046395931	0.1960065357586943	0.001202791934783225
1727794767203	7453.125	0.6413689699312926	0.20848838909576511	0.0013050309991512782
1727794767205	7453.125	0.7434181197384369	0.2086491475740669	0.0014943601823483618
1727794767206	7453.125	0.7617066433652334	0.1974251708982732	0.0016543287787206184
1727794767208	7453.125	0.8118864298443547	0.18635380847178065	0.0017358276158475883
1727794767210	7453.125	0.8674256168359942	0.18223107144730624	0.0018325430811034708
1727794767212	7453.125	0.945882515798863	0.18471976927165243	0.001978034680161811
1727794767213	7453.125	0.6588120316894703	0.18172070947570287	0.002146625612009697
1727794767215	7453.125	0.6847458335774834	0.17326722180576742	0.002235159314424043
1727794767217	7453.125	0.7484442293888433	0.16164260086509527	0.0024348758365768646
1727794767219	7453.125	0.04778380825705002	0.16347316623448654	0.0029128522157648128
1727794767221	7453.125	0.051130095702329646	0.18150504668490763	0.0033908285949527605
1727794767222	7453.125	0.05433374408963395	0.19204312324779202	0.003524475786342978
1727794767224	7382.8125	0.05641423071743077	0.17968436042959618	0.0036153933895364115
1727794767226	7382.8125	0.05939473804211348	0.16341061720865646	0.0037409078835155232
1727794767228	7382.8125	0.06083783658509513	0.15834679127236595	0.00378019402148155
1727794767229	7382.8125	0.062131806200087104	0.16282775620834153	0.003824922150131343
1727794767231	7382.8125	0.06240079059983146	0.17199500720957006	0.003836141690598228
1727794767233	7382.8125	1.1435560641333224	0.18421307685446767	0.003250824972324378
1727794767235	7382.8125	1.1061407588511167	0.1918779470871348	0.0031517187465341335
1727794767237	7382.8125	0.9581151998267983	0.1959799086284801	0.0030300510943438996
1727794767238	7382.8125	0.8847458557512775	0.20301656894020592	0.002818275662879813
1727794767240	7382.8125	0.8423571316701061	0.21604959419679237	0.0026954499952032487
1727794767242	7382.8125	0.781554695945116	0.22455265467684815	0.0025179649253585174
1727794767245	7382.8125	0.7161674259593651	0.21919297112436006	0.00230591996144434
1727794767246	7382.8125	0.6470086439600531	0.20503958777988354	0.0020642409453118606
1727794767248	7382.8125	0.6288516446479461	0.18865068789243833	0.001999059756843243
1727794767250	7382.8125	0.6154738132308863	0.17593175652716975	0.0019493812787931958
1727794767252	7382.8125	0.8739064424100433	0.16261311440594609	0.0019490540792369408
1727794767254	7382.8125	0.8929402254828296	0.14969147402195693	0.0019881379788606857
1727794767255	7382.8125	0.9052817807038598	0.14646586342904755	0.0020132938399486915
1727794767257	7382.8125	0.8878038556798575	0.15239494489199665	0.0019820500363364408
1727794767258	7382.8125	0.8708558735720348	0.16262535240218365	0.0019501925667557837
1727794767260	7382.8125	0.034600005821959955	0.1730666354071267	0.0023941659894878157
1727794767261	7382.8125	0.034399005638415706	0.18335166165815106	0.002838139412219848
1727794767263	7382.8125	0.033869307989771384	0.1864877611625297	0.0028179092789265368
1727794767265	7382.8125	0.033199221037672186	0.1810371413734341	0.0027904345902370125
1727794767267	7382.8125	0.03304898894172417	0.1732720030439171	0.002784420675688167
1727794767269	7382.8125	0.033036426430252654	0.17160677064737803	0.0027844728146245727
1727794767270	7382.8125	0.03492805573492232	0.1762898607068113	0.002862166772123183
1727794767272	7382.8125	0.03573684835491835	0.17934097615389408	0.002426171903934127
1727794767274	7382.8125	0.9385307777049169	0.18420079483121163	0.0019901770357450715
1727794767276	7382.8125	0.9025439645418211	0.19070644950239252	0.0019344752833097703
1727794767277	7382.8125	0.8667759925314465	0.1988121943808588	0.0018797146976296322
1727794767279	7382.8125	0.8195529418220624	0.20515943364978215	0.0018049167021984662
1727794767281	7382.8125	0.7186815206569976	0.20910101791766458	0.0016453445621811148
1727794767283	7382.8125	0.6294481437448569	0.20979780407916782	0.0014146190412883282
1727794767285	7382.8125	0.5983308586296905	0.20441873788044748	0.0011734746085630679
1727794767286	7382.8125	0.5714954986678896	0.19804779773445058	9.323301758378073E-4
1727794767288	7382.8125	0.5059498827579053	0.19995148621270192	8.366556025148784E-4
1727794767290	7382.8125	0.004536529699629791	0.20144748026757253	0.0044704055647758765
1727794767292	7382.8125	0.0040711083606854775	0.18957503594849948	0.006285496956793495
1727794767293	7382.8125	0.0038776313011729406	0.17732975994899705	0.007192488452857987
1727794767295	7382.8125	0.003809550960954674	0.186097755224666	0.008099479948922478
1727794767297	7382.8125	0.0036224842859440584	0.20985153805250034	0.00809671863365977
1727794767299	7382.8125	0.004210559933700537	0.23404804286257663	0.008433986949964776
1727794767301	7382.8125	0.004829350578856596	0.2728123906120223	0.008447240591765773
1727794767302	7382.8125	0.0060391306829063705	0.278219927409001	0.005557274945979477
1727794767304	7382.8125	0.015223007376271799	0.2862573797589716	0.002667309300193181
1727794767306	7382.8125	0.019745748714589974	0.2599268649214657	0.0028519264091915837
1727794767308	7382.8125	0.025793863868490738	0.2236188792466573	0.003130761359878852
1727794767309	7382.8125	0.033150004348671144	0.2049108923177794	0.003469272484070079
1727794767311	7382.8125	0.03736054648709037	0.19755121265662634	0.0036776079350968258
1727794767313	7312.5	0.0458138502317658	0.201935686321086	0.004086188774516975
1727794767315	7312.5	1.0284637088629018	0.20081157376429828	0.0037475223830252865
1727794767317	7312.5	1.137179648601284	0.19996143117390663	0.004074441652078259
1727794767318	7312.5	1.2228847799561058	0.1953829000075182	0.004331169445122262
1727794767320	7312.5	1.1708121008081598	0.18817749069802503	0.0044257430650112995
1727794767322	7312.5	1.205543286601411	0.17915362956780664	0.00453530572561851
1727794767324	7312.5	1.2060365482024147	0.165352391347093	0.0045366862098751605
1727794767325	7312.5	1.169495410566771	0.15307103531215932	0.004408262843861025
1727794767327	7312.5	1.1431993959422964	0.1459960865359331	0.004313377818609219
1727794767329	7312.5	1.081668989133224	0.13796962015876965	0.00410369180551753
1727794767331	7312.5	1.0159418807994833	0.12445154444530768	0.003865437210927086
1727794767333	7312.5	0.9457674622244354	0.10782934088221047	0.0036016780755619283
1727794767334	7312.5	1.0671971275299943	0.09071765399246814	0.0033140614390131783
1727794767336	7312.5	1.0359574891009147	0.07387731886257377	0.003159011948598052
1727794767338	7242.1875	1.0405443334012034	0.05916018622761243	0.0028752921625682694
1727794767340	7242.1875	0.031839728063301966	0.05576834617674278	0.0032652765708723547
1727794767341	7242.1875	0.028418935308982783	0.06829125648460017	0.0036552609791764396
1727794767343	7242.1875	0.027169669015776134	0.09030926732345734	0.0035941033572375494
1727794767346	7242.1875	0.024446573569923635	0.11904448590979445	0.0034583868936302617
1727794767348	7242.1875	0.020907271557387534	0.15180616241428185	0.0032812746536790083
1727794767350	7242.1875	0.019391923548092948	0.19003263999497458	0.0032160583581359366
1727794767351	7242.1875	0.01842588806393785	0.24302041931268592	0.002305623729882784
1727794767353	7242.1875	0.8136369304313844	0.3024369858187386	0.0013951891016296312
1727794767355	7242.1875	0.8176541631814941	0.3377722449602628	0.0014061416831423522
1727794767357	7242.1875	0.6560557419505204	0.3453845038620823	0.001498108221474835
1727794767358	7242.1875	0.69879427931242	0.3485386200283732	0.001602270983347402
1727794767359	7242.1875	0.7251113804127011	0.35345240751542367	0.0016677120396233638
1727794767361	7242.1875	0.7573699569001503	0.3581329086140257	0.0017475454077172544
1727794767363	7242.1875	0.8412198351056799	0.37066492818448643	0.0019398602393146938
1727794767365	7242.1875	0.9183356478608077	0.38739686575051163	0.0021299581961267766
1727794767366	7242.1875	0.9975473335953877	0.39895001352069015	0.002284220906116248
1727794767368	7242.1875	1.0372642964095085	0.40535831993342686	0.0023581524028701605
1727794767370	7242.1875	1.1018182509758083	0.40878456444349254	0.0024813079127298295
1727794767372	7242.1875	1.1344942498862132	0.41247879072700316	0.0025462925656724623
1727794767373	7242.1875	1.151509070835747	0.41383056403950486	0.0025787547053649153
1727794767375	7242.1875	1.1506369476166831	0.41301049413282254	0.0025771366403270126
1727794767377	7242.1875	1.1104822395574727	0.41442838865060705	0.002497838847965805
1727794767379	7242.1875	1.0657469003134126	0.4175141868585993	0.002371865051929936
1727794767381	7242.1875	0.020895361756337265	0.4136734658523824	0.00329076254016589
1727794767382	7242.1875	0.01894844727737728	0.40935761072938137	0.0037256238830136387
1727794767384	7242.1875	0.017916650677461322	0.4112685949890011	0.004160485225861388
1727794767386	7242.1875	0.015655574998487343	0.4237740433902513	0.0040576872850679015
1727794767388	7242.1875	0.013620436702578682	0.43938388410626916	0.003972399577468594
1727794767389	7242.1875	0.011655686853217039	0.4399313563975166	0.0038908048250866066
1727794767391	7242.1875	0.010771746835409508	0.42626437405290907	0.0038608085115785892
1727794767393	7242.1875	0.009318300295539766	0.410674804285396	0.0023593483685888737
1727794767395	7242.1875	0.4789323414238516	0.3997691617052454	8.578882255991576E-4
1727794767397	7242.1875	0.415239257423772	0.3942420095474737	7.616926973576474E-4
1727794767398	7171.875	0.35809138124701456	0.39430648230659204	6.672798948082803E-4
1727794767400	7171.875	0.3427171885573402	0.4003492287327607	6.429563392412618E-4
1727794767402	7171.875	0.31376181111177454	0.41324023287451944	5.903005209977897E-4
1727794767404	7171.875	0.2738977539606719	0.4216314062768406	5.135759775577636E-4
1727794767405	7171.875	0.2532028466707468	0.41783569088115097	4.7063392706720575E-4
1727794767407	7171.875	0.24532138632224743	0.4015794560088021	4.5462840988848394E-4
1727794767409	7171.875	0.48638807834387504	0.37525273434581163	4.984212103653807E-4
1727794767411	7171.875	0.48454591024885096	0.34684180880505994	5.911961621795043E-4
1727794767413	7171.875	0.4374756813859851	0.3261196381949719	8.022520348840577E-4
1727794767414	7171.875	0.5068410804183716	0.31466185800648117	9.771504360542558E-4
1727794767416	7171.875	0.5302284193793628	0.30844445089553185	0.001152048837224454
1727794767418	7171.875	0.5984004438548217	0.305648834426449	0.004767827402305185
1727794767420	7171.875	0.010496994913620501	0.3014850742048868	0.007192367911276122
1727794767421	7171.875	0.013453180820301832	0.28215400031222393	0.008422426409121463
1727794767423	7171.875	0.014435003290218285	0.23391966518916382	0.009652484906966805
1727794767425	7171.875	0.016264035319913214	0.18315400779521265	0.009722397344623638
1727794767427	7171.875	0.01775431394086855	0.18606183047834415	0.009785610638872311
1727794767429	7171.875	0.01906673887128736	0.23525242987606715	0.009848958981863226
1727794767430	7171.875	0.01997398016483309	0.26833028418611454	0.009895702180596558
1727794767432	7171.875	0.020304501115853076	0.2705564031248729	0.007751058880036793
1727794767434	7101.5625	0.026358863666536444	0.2602284530039477	0.005470406409335564
1727794767436	7101.5625	0.957579053511145	0.24952511830098686	0.0031897539386343344
1727794767437	7101.5625	0.9366243272810303	0.23295038966146042	0.0031238767555289396
1727794767439	7101.5625	0.9211927972102757	0.2144735631993582	0.0030760524845205284
1727794767441	7101.5625	0.8927300467651683	0.20082251729856598	0.002986407100953037
1727794767443	7101.5625	0.8596495791712911	0.1877381593777327	0.002870607771740141
1727794767446	7101.5625	0.819189796348964	0.17234078460478486	0.0027304978928437756
1727794767447	7101.5625	1.2163214862120375	0.1567912620818481	0.0026358633829106845
1727794767449	7101.5625	1.2276267241995427	0.14289379115776657	0.0026353415782432305
1727794767451	7101.5625	1.2249989670436676	0.1296380960560672	0.002629289559605662
1727794767453	7101.5625	1.2365324828473412	0.11570698955304488	0.002653560783820169
1727794767454	7101.5625	1.2545603626179245	0.10266627714559244	0.0026910476438149265
1727794767456	7101.5625	1.206116106525157	0.09020003435331996	0.002730084333400673
1727794767458	7101.5625	1.1278514853691313	0.07765088398648977	0.002846989187409978
1727794767459	7101.5625	1.1836434089482473	0.0629311285075492	0.002987729370082734
1727794767461	7101.5625	0.022632552513744183	0.052602244433754275	0.0044573183923865955
1727794767462	7101.5625	0.023680034336059214	0.06967869076772792	0.005218745111641293
1727794767464	7101.5625	0.024380887091916877	0.10881388084951156	0.00598017183089599
1727794767466	7171.875	0.02554417381993412	0.11532802306354731	0.006070777161849615
