# Supplementary material for: Identification and classification of repeated whistle types from free-ranging rough-toothed dolphins (Steno bredanensis)
Source: Sci Rep. 2026 Mar 20;16:14327. doi: 10.1038/s41598-026-44853-2 (PMC13144356; doi:10.1038/s41598-026-44853-2)
Supplement: Supplementary file 2 — Supplementary Material 2 [file 41598_2026_44853_MOESM2_ESM.zip › Dataset_StenoRepeatedCalls/Contours/1121.csv]

Time [ms]	Peak Frequency [Hz]	Duty Cycle	Energy	WindowRMS
1727794828004	6328.125	0.011043047589872356	0.03401609786316918	0.004881897004836704
1727794828005	6328.125	0.01046824840857135	0.08510978999570784	0.006937542429019099
1727794828007	6328.125	0.009896138386060039	0.1377261630849296	0.007946897528879431
1727794828009	6398.4375	0.00873129011032153	0.1020866097657701	0.008956252628739763
1727794828011	6398.4375	0.008001779198651398	0.05382591467335797	0.008919331619712227
1727794828012	6468.75	0.0076136212533490545	0.02178340673376937	0.008903235435641062
1727794828014	6468.75	0.0075248790132891406	0.020217075827825247	0.008899963311718636
1727794828016	6539.0625	0.007280029403488232	0.02020003479139974	0.00577626581015388
1727794828018	6539.0625	0.026051671725351305	0.021419701251770087	0.003420690209550572
1727794828020	6609.375	0.08582149916192001	0.02637510593665943	0.0010651146089472642
1727794828021	6609.375	0.08498205753270736	0.03080990613233072	0.0010578138794732727
1727794828023	6609.375	0.08650811750919664	0.031137760915668142	0.0010642283254483995
1727794828025	6609.375	0.08691516340705471	0.029423895786317694	0.001070729318073952
1727794828027	6609.375	0.0897673818158894	0.02776355611810951	0.0011076930264075546
1727794828028	6609.375	0.10027742278353803	0.025279636256555372	0.001257103463261421
1727794828030	6609.375	0.11154795875608163	0.020426332313909452	0.0014056075661236691
1727794828032	6609.375	0.13484300717745046	0.013965339301152332	0.0016743512140362403
1727794828034	6679.6875	0.6929747749138964	0.009306880226521864	0.0019430948619488112
1727794828036	6960.9375	0.8331449738420591	0.010922701970908003	0.0023180568574481426
1727794828037	6960.9375	0.9893726707300005	0.019576803284430403	0.0026930188529474745
1727794828039	6960.9375	1.0626392862513698	0.02312274927351965	0.0028445633845827836
1727794828041	6960.9375	1.134020554782589	0.01798529474694096	0.0031323534183858256
1727794828043	6960.9375	1.2145556991906474	0.00986646575779786	0.0033142635199808926
1727794828044	7312.5	1.239178542189833	0.03439211846605031	0.0033684922352210604
1727794828046	7312.5	1.226773224698543	0.035149586506342985	0.0033445193755585745
1727794828048	7312.5	1.1679832873088323	0.038130447883636676	0.003230453045624442
1727794828050	7312.5	1.0398263052294012	0.041616412208826274	0.0029818537306403456
1727794828052	7312.5	0.36989026281386983	0.043606152389125304	0.0026745026826121513
1727794828053	7312.5	0.2949625418393844	0.04691593577451342	0.00230678027157876
1727794828055	7312.5	0.25675246346126357	0.05020690613243596	0.0019479779540230195
1727794828057	7312.5	0.18392322584631693	0.04846305838598724	0.0015279680260186896
1727794828059	7382.8125	0.12514707995342575	0.04284037820443184	0.0011445407705110754
1727794828060	7382.8125	0.08119060035794264	0.03897844338663113	8.7124195986066E-4
1727794828062	7382.8125	0.06325461647727272	0.039281158924623	6.815285653661951E-4
1727794828065	7382.8125	0.05254467396548027	0.04213936038854277	4.918151708717303E-4
1727794828067	7382.8125	0.5664945398486635	0.04475103997028532	4.8169593151420304E-4
1727794828069	7382.8125	0.5029464639929827	0.04521943543116682	6.596721230077979E-4
1727794828070	7382.8125	0.5551464152785966	0.04363711243134817	8.184125097343098E-4
1727794828072	7382.8125	0.5380296633152618	0.0424977303817483	9.771528964608218E-4
1727794828074	7453.125	0.6574925368394309	0.045244187283836744	0.001246278757392034
1727794828076	7453.125	0.7608490365758306	0.050288277856211504	0.001508067922842559
1727794828077	7453.125	0.8596117452729912	0.054135902786559796	0.0017698570882930841
1727794828078	7453.125	0.9270473279966468	0.05600382992232404	0.0018791987852292277
1727794828080	7453.125	0.9827044025157232	0.057528429736956696	0.0019606317025327247
1727794828082	7523.4375	1.088507290814321	0.05854919039454416	0.0021198351884611326
1727794828084	7523.4375	1.1619320118967398	0.055949078799512206	0.0022372698432730253
1727794828085	7523.4375	1.1840828146559332	0.0511987948989807	0.0022695832335192997
1727794828087	7523.4375	1.1746271050430785	0.048562136121080776	0.0022549594928330616
1727794828089	7593.75	1.099392716255134	0.045974601928541546	0.0021493511998508545
1727794828091	7664.0625	0.9954308318993871	0.039368841894630885	0.001981895449938257
1727794828092	7734.375	0.9125565322070687	0.023353028835823502	0.0017609172090803185
1727794828094	7804.6875	0.8467146696404156	0.010411665306697248	0.001663890723656245
1727794828096	7875.0	0.6823144651417657	0.011072079693211216	0.0013954851348237619
1727794828098	7945.3125	0.5537904645480914	0.01148106994945736	0.0011231787269030116
1727794828100	7945.3125	0.5060365386105944	0.011501095704288575	8.508723189822615E-4
1727794828101	7945.3125	0.5705388729784366	0.011803994234320329	7.321949075656137E-4
1727794828103	7945.3125	0.5592490142246462	0.012396629990192526	7.172808588497621E-4
1727794828105	7945.3125	0.07338443998630499	0.012718845674695528	8.993027516921129E-4
1727794828107	7945.3125	0.07584184115274589	0.01255416195432563	0.0010354125887686349
1727794828108	7945.3125	0.08685654346617404	0.012547716248797343	0.001171522425845157
1727794828110	7945.3125	0.09269777299752492	0.013350579502792247	0.0012037196602609557
1727794828112	7945.3125	0.09575850721222828	0.013722648625268676	0.0012149374742932415
1727794828114	7945.3125	0.09816024214322225	0.012760220165179316	0.0012226877433592534
1727794828116	7945.3125	0.09887105643152008	0.011399347354797652	0.0012215187842007686
1727794828117	7945.3125	0.09664666017820205	0.01224804342730459	0.0011093461484254572
1727794828119	7945.3125	0.09584316271268263	0.015226421345672755	0.001098818440451108
1727794828121	7945.3125	0.34236956591024986	0.01636428404983183	0.0010729601091023992
1727794828123	7945.3125	0.6707725284984277	0.013448419866210065	0.001247822713077399
1727794828124	7945.3125	0.6386985364404659	0.009710869858074091	0.0015188986912835272
1727794828126	7945.3125	0.71453084200219	0.009388157976908394	0.0017899746694896557
1727794828128	7945.3125	0.7456159977257413	0.011123753788300444	0.002263816358056443
1727794828130	7945.3125	0.8560019001150225	0.011318846631335993	0.0027131481518362826
1727794828132	7945.3125	0.9952591738346281	0.009863434389274603	0.0031624799456161216
1727794828133	7945.3125	1.1283236925535414	0.008454302335311588	0.0034800112880368685
1727794828135	7945.3125	1.1773560458479775	0.0076634925210364024	0.0035874406512506865
1727794828137	7945.3125	1.223104187380534	0.007277020912305143	0.00368525685435683
1727794828139	8015.625	1.2027039384608667	0.007322926837643508	0.0036441867942716213
1727794828140	8015.625	1.120071765521591	0.007478023261550894	0.0034798151080111983
1727794828142	8015.625	1.0381270440893862	0.007238700107438413	0.003329175140561097
1727794828144	8015.625	0.8524800119209109	0.0068018182151572655	0.0029350608825585425
1727794828146	8015.625	0.7564150053879309	0.006545402501371822	0.0025077810014021264
1727794828148	8015.625	0.705018218532925	0.006447561032996689	0.002118567585341803
1727794828149	8015.625	0.7668490369054196	0.0061797309609520875	0.0018564369233820472
1727794828151	8015.625	0.8149536900550315	0.005631960836098128	0.001796679891095304
1727794828153	8015.625	0.9029373062195252	0.005103385332493203	0.001729283335132257
1727794828155	8015.625	0.8733707740950286	0.004932786329448115	0.0016879452813865585
1727794828156	8015.625	0.8645849205665678	0.004998621070817182	0.0016825324636863949
1727794828158	8015.625	0.8679664174572469	0.005005655519977294	0.0016842855034778887
1727794828160	8015.625	0.8528920148642323	0.004989703386464091	0.0016633738945775018
1727794828162	8015.625	0.8524305095487951	0.005221717286649025	0.0016680599396736865
1727794828165	8015.625	0.21213818581477742	0.006123002802824059	0.001839542955019455
1727794828166	8015.625	0.2606690379221267	0.00793043227016029	0.0022268035691141034
1727794828168	8015.625	0.28856718683288995	0.008631020351139149	0.002614064183208752
1727794828170	8015.625	0.3600429759984071	0.007288082496435496	0.0031142792238951023
1727794828172	8015.625	0.4506520744043221	0.004930164916605845	0.00363118956846757
1727794828173	8015.625	0.5130733682488464	0.0038341641002923566	0.003964741801715997
1727794828175	8015.625	0.5385871199525428	0.003809629478644704	0.004102581657154156
1727794828177	8015.625	0.19599985034703604	0.008644644518234981	0.004474257883162445
1727794828178	8015.625	0.19312492450805432	0.03207694903433505	0.004432009287011413
1727794828180	8015.625	0.18628687606997832	0.07119981730418587	0.004330237075672643
1727794828181	8015.625	0.16663592442636593	0.07919259348173728	0.00405292993006944
1727794828183	8015.625	0.15465655539328424	0.04142586597225456	0.0038832096107966436
1727794828185	8015.625	0.1250897857782949	0.010101438909094044	0.003429105489502515
1727794828187	8015.625	0.09813202926015449	0.0034625015090421953	0.0029435305700852743
1727794828188	8015.625	0.07762402039382185	0.003505286189690684	0.0024019210196148644
1727794828190	8085.9375	0.1495885685137457	0.004690316287963847	0.0018618442105521403
1727794828192	8085.9375	0.11490185746328536	0.006656137841436182	0.001450287908603722
1727794828194	8085.9375	0.09149297746263697	0.007004084993115047	0.0010387316066553035
1727794828196	8085.9375	0.07710620400538158	0.005603909945657582	9.236703775741785E-4
1727794828197	8085.9375	0.07523355692391234	0.00390374142357116	9.093845942214045E-4
1727794828199	8085.9375	0.08054202859568502	0.0031010703842971337	9.446757882525379E-4
1727794828201	8085.9375	0.10556553245355961	0.0030736735677511636	0.0012084875635587705
1727794828203	8085.9375	0.12597469460181224	0.002907602244983626	0.001427774444611196
1727794828204	8085.9375	0.7285950581619172	0.0026425485875351423	0.0016470613256636217
1727794828206	8085.9375	0.7778569154529761	0.0025335988567221305	0.0017475672010583566
1727794828208	8085.9375	0.9237943761954549	0.0025140812973585844	0.0020015262293618277
1727794828210	8085.9375	1.066918117422032	0.0023503612282227302	0.002173252714120543
1727794828212	8085.9375	1.1567671861829736	0.0020954187602265652	0.0022511274675779142
1727794828213	8085.9375	1.1876152081611069	0.0019486887126851453	0.0022768384116947054
1727794828215	8085.9375	1.167859810378574	0.0018685408860629308	0.002244480101436984
1727794828217	8085.9375	1.1327496563067334	0.0018059566995109867	0.0021848853941854383
1727794828219	8085.9375	1.0611244671108087	0.0017928796374104088	0.0020519675315971617
1727794828220	8085.9375	0.26730343821089253	0.0018905530024690123	0.0020087002857512638
1727794828222	8085.9375	0.26556990256067675	0.002438503697026073	0.0020010030322996876
1727794828224	8085.9375	0.26988740683909995	0.0034234552027684164	0.0020408775761344903
1727794828226	8085.9375	0.2893565027458224	0.0036041342546864795	0.0021843311690495533
1727794828228	8085.9375	0.30792820298909407	0.0025848245488188266	0.0023220297187254682
1727794828229	8085.9375	0.3366999943285411	0.0018872358749799198	0.002540841372812251
1727794828231	8085.9375	0.34723086607882125	0.001728022632987692	0.0026079248633867924
1727794828233	8085.9375	0.37406697803498845	0.0017569562164245617	0.0027703902805541855
1727794828235	8085.9375	0.5893677907826405	0.0019983658491708653	0.002784381233996033
1727794828236	8085.9375	1.1205690631181526	0.0021631094248857475	0.002725359012983931
1727794828238	8085.9375	1.104465143316342	0.002141930833281282	0.0026954068052888677
1727794828240	8085.9375	1.0327404762867087	0.002094007947903159	0.0025686943310492963
1727794828242	8156.25	0.9319625052701486	0.0021834014732005215	0.002384939789755275
1727794828244	8156.25	0.8869870526377269	0.0022965215282988918	0.002042005511057945
1727794828245	8156.25	0.7092050489219918	0.0023418773209631606	0.001733464019732725
1727794828247	8156.25	0.6863811083100693	0.0023682116942729	0.001502973151572176
1727794828249	8156.25	0.6092387739824041	0.002421029869247799	0.0012645785359226033
1727794828251	8156.25	0.6827980944468267	0.002396278866729436	0.0010261839202730305
1727794828252	8156.25	0.6635466842887219	0.002214654631610593	8.727649387932642E-4
1727794828254	8156.25	0.655999431197367	0.002767061430427626	8.640310359028143E-4
1727794828256	8156.25	0.007182758616095995	0.010382362429249399	0.003781912732584285
1727794828258	8156.25	0.009274930889762069	0.028584482208697103	0.005243237031257956
1727794828260	8156.25	0.00971504240013581	0.045032808699391816	0.00600305179901307
1727794828261	8156.25	0.010981341981697234	0.04165498648454939	0.006762866566768185
1727794828264	8156.25	0.011667922245461933	0.025699761064079476	0.006781893573154527
1727794828266	8156.25	0.014598266995470973	0.015170356086520788	0.00689483608561292
1727794828268	8156.25	0.016842925055783917	0.01183410244834412	0.005112384056633285
1727794828269	8156.25	0.09800429511635586	0.009453553218614831	0.003931577770694458
1727794828271	8156.25	0.21719144746290334	0.006380219048711342	0.0027507714847556305
1727794828273	8156.25	0.24940022162259837	0.005945320246863315	0.0030206156757006755
1727794828275	8156.25	0.28124817217823933	0.006056258490000383	0.003272193644817924
1727794828277	8156.25	1.2408296239828651	0.00590280865252302	0.0033203156760823788
1727794828277	8085.9375	1.2106496823784603	0.006060808831107074	0.0032612509742495316
1727794828279	8085.9375	1.2106496823784603	0.006459828039488278	0.0032612509742495316
1727794828281	8085.9375	0.4009701205350713	0.007290971719032241	0.0031589017511139935
1727794828283	8085.9375	0.35718659950019604	0.009988845094752275	0.0029076519210705968
1727794828284	8085.9375	0.30657353291984735	0.014430850319885221	0.0025907656795546084
1727794828286	8085.9375	0.27906097437016897	0.01690352028671756	0.0023978981988311355
1727794828288	8085.9375	0.22885424230739992	0.013455518230696404	0.002005650296739386
1727794828290	8085.9375	0.17991925914340182	0.008792775016849594	0.0016292655527252765
1727794828292	8085.9375	0.1409658443331213	0.0074361537886554075	0.001252880808711167
1727794828293	8085.9375	0.12101540557936051	0.007360621370795947	0.001071577852138685
1727794828295	8015.625	0.17906440527469672	0.007857143139073413	8.902748955662028E-4
1727794828297	8015.625	0.8235907404677673	0.009108787193785547	8.622674164602914E-4
1727794828299	8015.625	0.816444873117743	0.010641327212651678	8.565067912271651E-4
1727794828300	8015.625	0.6816197172907512	0.010706354049773922	9.942948038041718E-4
1727794828302	8015.625	0.7303027082929482	0.009397954719714647	0.0011320828163811786
1727794828304	8015.625	0.7600558664528114	0.008003375072974876	0.0013650033043009508
1727794828306	8015.625	0.8228897624632555	0.007300035128563037	0.001597923792220723
1727794828308	8015.625	0.9344871297767979	0.00732935760236541	0.001775776404870011
1727794828309	8015.625	0.5152380769226639	0.008231048927591437	0.0019097494869957296
1727794828311	8015.625	0.5097611276506169	0.010425633791138679	0.0018991802065562002
1727794828313	7945.3125	0.5216967237279617	0.011301244131150334	0.0019229898469782937
1727794828315	7945.3125	0.481986219450244	0.01090084050405465	0.0018330155616868213
1727794828316	7945.3125	0.43302929909011234	0.009320154666129022	0.0017130905659469766
1727794828318	7945.3125	0.3909904096373767	0.007902848424587801	0.0016077126793427056
1727794828320	7945.3125	0.3126098326556432	0.0069404660333590995	0.0013440738561243748
1727794828322	7945.3125	0.24266598105582188	0.006877588407418041	0.0010657785525625867
1727794828324	7945.3125	0.5489812826008286	0.007280323438139697	7.874832490007983E-4
1727794828325	7945.3125	0.5807684849114599	0.007450989443389868	8.223939841579801E-4
1727794828327	7945.3125	0.5898641074349513	0.006810293348910661	8.583867512737857E-4
1727794828329	7945.3125	0.5468914782750423	0.005427464447537788	0.0011441250684253018
1727794828331	7945.3125	0.6279482765560184	0.003948449004813462	0.0014810957367612785
1727794828332	7945.3125	0.6701286609868004	0.0027743031656943438	0.0017464470144084592
1727794828334	7945.3125	0.7162932877389687	0.002002218591218943	0.0020117982920556396
1727794828336	7945.3125	0.8468001578703371	0.0015687081152903637	0.0023685305163011483
1727794828338	7945.3125	0.2510826220963156	0.0021337882595376763	0.0027354103448851584
1727794828340	7945.3125	0.27569067811686726	0.006450459028811281	0.0029024087623587755
1727794828341	7945.3125	0.19133048724689605	0.012041319572662912	0.003149032664977731
1727794828343	7945.3125	0.19288016271209935	0.011725668821786083	0.0031658388559506045
1727794828345	7945.3125	0.18731761351629325	0.007640231196800477	0.003105125790209135
1727794828347	7945.3125	0.17011924515094146	0.006083831517804262	0.002925881078986905
1727794828348	7945.3125	0.14419744403552956	0.006951804304274173	0.002653044473927872
1727794828350	7945.3125	0.12950156014926445	0.006568838207419426	0.002496153849035083
1727794828352	8015.625	0.10438536307837788	0.006017186436551562	0.002101377101957633
1727794828354	8015.625	0.08244661603739657	0.006112742643217202	0.0016540790144768704
1727794828356	8015.625	0.25835177183651076	0.006781855429114691	0.0012632579477794227
1727794828357	8015.625	0.19068288103339556	0.006768954170883999	8.724368810819749E-4
1727794828359	8015.625	0.16303632244374017	0.0068274747572361775	7.307501056983142E-4
1727794828361	8015.625	0.09236291314125517	0.010038584687898807	7.575129705647722E-4
1727794828364	8015.625	0.10077002227787638	0.018004809837917433	7.940126213903075E-4
1727794828365	8015.625	0.07014326248870599	0.01927673219334575	0.001138813105351943
1727794828367	8015.625	0.0767657713409325	0.01493225434189884	0.001399302140294482
1727794828369	8015.625	0.09455498357322047	0.012728298129216397	0.0016597911752370212
1727794828371	8015.625	0.11194923598281796	0.012857717020285675	0.0018499911395183368
1727794828373	8015.625	0.13661666428483096	0.009603043849992714	0.002073180815306454
1727794828374	8015.625	0.1580005654493751	0.00863519394189513	0.002220486269060898
1727794828376	8015.625	0.16904465259743126	0.008377432651847988	0.002313951004277952
1727794828377	8015.625	0.18731262268031285	0.008443490980076596	0.00247343532796642
1727794828379	8015.625	0.19722666877561654	0.008863911034380216	0.00255748048056805
1727794828380	7945.3125	1.289415659394654	0.00962709775132807	0.0024155371252536227
1727794828382	7945.3125	1.3100686063306637	0.010651218388355345	0.0024479038696087856
1727794828384	7945.3125	1.2938341504622803	0.011343419366851976	0.002420150203479651
1727794828386	7945.3125	1.265479833574915	0.011445212227221196	0.0023738234398434817
1727794828388	7945.3125	1.206535963142443	0.011574748069333445	0.0022694782392982294
1727794828389	7945.3125	1.172099723256109	0.012162291551486522	0.0022064608385466535
1727794828391	7945.3125	1.1458606839929737	0.0129281701219921	0.002156246504571452
1727794828393	7945.3125	1.1182421158444706	0.01277113842243562	0.0020998791033460156
1727794828395	7945.3125	1.1980460349006905	0.011246192255080702	0.0020325142896728387
1727794828396	7945.3125	0.1921759652351093	0.012187944064305557	0.002100225406491188
1727794828398	7945.3125	0.19348692713047413	0.021397206732899306	0.00213056018274693
1727794828400	7945.3125	0.19194295255894775	0.037197797910195333	0.0021165013372043706
1727794828402	7945.3125	0.19129986590255055	0.044078803666697	0.0021122496453724144
1727794828404	7945.3125	0.1875419167848813	0.03356019471592415	0.0020773512452445
1727794828405	7945.3125	0.1836508175665483	0.017629992611562433	0.00204198507855766
1727794828407	7875.0	0.17930644140978555	0.010591995280752022	0.001999304340416498
1727794828409	7875.0	0.17554424282081854	0.010116138778136503	0.0019615431277190134
1727794828411	7875.0	0.29662348111548437	0.010953537092146621	0.001807834372417689
1727794828412	7875.0	1.0745907372505803	0.01147710964563994	0.0017640573106136519
1727794828414	7875.0	1.1456397467856858	0.011372789316086	0.0017682375601107531
1727794828416	7875.0	1.1945103037194722	0.011472997646029492	0.0017954895270443233
1727794828418	7875.0	1.2274083676003635	0.011928150535898982	0.0018462864449193103
1727794828420	7875.0	1.2546231775300172	0.012277168198684543	0.0018849096023568566
1727794828421	7804.6875	1.2536624009210053	0.012594253754108227	0.0019302069549550084
1727794828423	7804.6875	1.2598383171373697	0.01271677507976475	0.0019386982680275704
1727794828425	7804.6875	1.2706060829402515	0.013506944945225259	0.001953671493480266
1727794828427	7804.6875	1.2353678890763076	0.01394762167933082	0.0019055229032064512
1727794828428	7804.6875	1.1933415323844638	0.01358836998456846	0.001847719746092236
1727794828430	7804.6875	1.1571412367023923	0.012376758329839537	0.0018008406002459896
1727794828432	7804.6875	1.0559844909964375	0.01171070728492106	0.0016650786920161722
1727794828434	7734.375	0.05186487011761318	0.015329929033691618	0.0018169156107008292
1727794828436	7734.375	0.044789520041331965	0.0238096597498707	0.0019687525293854862
1727794828437	7734.375	0.03859238094357785	0.02910796079624227	0.0018720010430540554
1727794828439	7734.375	0.035357493591340265	0.02685169748662389	0.0018136863465427456
1727794828441	7734.375	0.03115241875012973	0.022009811187718827	0.001737417940691492
1727794828443	7734.375	0.02916466193346929	0.020681296102533695	0.0016953540638118521
1727794828444	7734.375	0.029911369306152315	0.02198551282729699	0.0017117633109215396
1727794828446	7734.375	0.031081979439099572	0.023657240973880334	0.0014245259609308547
1727794828448	7664.0625	0.17888154953318056	0.025423817763532884	0.0011372886109401695
1727794828450	7664.0625	0.21370063739880235	0.026801476514155022	0.0013280198215769425
1727794828452	7664.0625	0.8764446906323703	0.027319246703733886	0.00147472905816946
1727794828453	7664.0625	0.14956629394092544	0.02670951797961082	0.0016664046112143272
1727794828455	7664.0625	0.158796970199489	0.027424765479363487	0.0018580801642591944
1727794828457	7664.0625	0.17262721854293014	0.0308916877792942	0.0019817302958965847
1727794828459	7664.0625	0.18194426530562108	0.033061785110193476	0.002060573201334774
1727794828460	7593.75	0.1848520722779088	0.03110570472887703	0.0020843518164283393
1727794828462	7593.75	0.18389102904944407	0.029980028842848835	0.0020748055447908534
1727794828465	7593.75	0.1791543609262691	0.032343747261050035	0.0020311356620706157
1727794828467	7593.75	0.16320186590998426	0.03561905350013181	0.0018901472492569532
1727794828469	7593.75	0.9983868517746204	0.037784534602017666	0.0016466592115059358
1727794828470	7593.75	0.9188000722539712	0.03973945059035457	0.0014627314620473003
1727794828472	7593.75	0.8655358006773102	0.04155676252683997	0.0013820006100034737
1727794828474	7593.75	0.8225784834178729	0.04339939533617207	0.001231690870728211
1727794828476	7593.75	0.8489320862968013	0.04583150253667199	0.0011072336445187704
1727794828477	7593.75	0.1685954851919148	0.04792285876640565	0.0010462066965348142
1727794828478	7593.75	0.1612406091563984	0.049074241252005386	0.0010038435832690116
1727794828480	7593.75	0.15536245330482823	0.051107050594081334	9.667546176194586E-4
1727794828482	7593.75	0.15556875020055191	0.0539642651140477	9.669178276100099E-4
1727794828484	7593.75	0.16189736446367067	0.0554260286039155	0.0010024569929684372
1727794828485	7593.75	0.17329722646723783	0.05561824803149137	0.0010676005945843552
1727794828487	7593.75	0.17943390627674025	0.05591391203773758	0.0011026180607298299
1727794828489	7593.75	0.1954232213718821	0.05584630036249608	0.0011958716583328833
1727794828491	7593.75	0.21343502945104928	0.055863583353909146	0.0012983065719336315
1727794828492	7593.75	0.9439809691888515	0.05667411348541059	0.0013808644267584
1727794828494	7593.75	0.9289676768993912	0.05751059728249496	0.0014444140543926028
1727794828496	7593.75	0.7731759573178721	0.0595284973543455	0.0015685289239728065
1727794828498	7593.75	0.8374363650727586	0.06433000309451145	0.0016930493946723064
1727794828500	7593.75	0.8967967991294394	0.0694415422825562	0.0018050091651929466
1727794828501	7593.75	0.9562061576546892	0.07047742477341554	0.001917992753575743
1727794828503	7593.75	0.9824710704348564	0.06788714407785092	0.0019670540176950006
1727794828505	7593.75	1.0237896658516001	0.06461489717784179	0.0020444028784393667
1727794828507	7593.75	1.0644120284464023	0.06267539655687715	0.002122699992623825
1727794828508	7593.75	0.028718471986653893	0.061432352755178006	0.0035196681262997347
1727794828510	7523.4375	0.029364898644362248	0.06527649789605666	0.004416188922027204
1727794828512	7523.4375	0.03169832813122486	0.07744289896703022	0.004877077067054486
1727794828514	7523.4375	0.03198296683654134	0.09340502279437227	0.005337965212081768
1727794828516	7523.4375	0.03167687295243216	0.10388292103223037	0.005338242416859197
1727794828517	7523.4375	0.03148806737905641	0.10386104135689372	0.0053329653877744
1727794828519	7523.4375	0.03138159605429764	0.0913018161486273	0.005331410393407044
1727794828521	7523.4375	0.0303672130802945	0.06503170609805185	0.005302948270234564
1727794828523	7523.4375	0.029548161629883222	0.06489043947402835	0.0036995506295375083
1727794828524	7523.4375	0.2114135875777099	0.06926057350011115	0.0020961529888404527
1727794828526	7523.4375	0.20615208880310312	0.07774671164527211	0.0020515317342833348
1727794828528	7523.4375	0.27297641224592106	0.08138811073423055	0.0019489686250311045
1727794828530	7523.4375	0.8342169297634362	0.08564715462324882	0.0018841289748042324
1727794828532	7523.4375	0.8194868328777158	0.08464281790293463	0.0018556015542972868
1727794828533	7523.4375	0.05214111252042874	0.07952663732157918	0.00215091132539719
1727794828535	7523.4375	0.05157676470692391	0.07693391814036545	0.0024462210964970926
1727794828537	7453.125	0.050758449570221756	0.07597705742248644	0.0024193266365345857
1727794828539	7453.125	0.04883824046444735	0.063498940788281	0.0023676002591106297
1727794828540	7453.125	0.04625447418231911	0.0636838125320288	0.002301117515111106
1727794828542	7453.125	0.04508319850197338	0.08214166322425262	0.002274264465977876
1727794828544	7453.125	0.04269936394236217	0.10638859991463026	0.0022087750853449846
1727794828546	7453.125	0.040135050476478834	0.12096326286318934	0.0017392623755511176
1727794828548	7453.125	0.8191811694308376	0.11713551585424217	0.001269749665757251
1727794828549	7453.125	1.0617293473843405	0.10139429293471337	0.0012407396317642373
1727794828551	7453.125	0.19706356992714388	0.0916123159758045	0.0012532306546399418
1727794828553	7453.125	0.17944767132710865	0.10412278724279381	0.0013856274938452132
1727794828555	7453.125	0.18544443984502887	0.13727306784514912	0.0014248375424913298
1727794828556	7453.125	0.19901867542215904	0.16242883194233895	0.001519059200132706
1727794828558	7453.125	0.20782031620196864	0.1591834535720338	0.0015796251983745027
1727794828560	7453.125	0.22395648234901352	0.14035921881963714	0.0016905891422208223
1727794828562	7453.125	0.24239691363509092	0.127632726782246	0.0018244599754586367
1727794828565	7382.8125	0.265196623333441	0.11233258396867303	0.0019777082547281833
1727794828566	7382.8125	0.2901870150421082	0.10950592653414158	0.002111838669587211
1727794828568	7382.8125	1.088199255601415	0.1072212594057327	0.0021487806141709713
1727794828570	7382.8125	1.1383709217767295	0.10335598230039081	0.002230467469256571
1727794828572	7382.8125	1.1689537576159592	0.10091625640574806	0.0022851932646781475
1727794828573	7382.8125	0.33719308789938907	0.09870268772421617	0.002319750290016406
1727794828575	7382.8125	0.33133496239818166	0.10246848928673559	0.0022848432513246125
1727794828577	7382.8125	0.3193063366976176	0.11156539129886638	0.002212624403733047
1727794828578	7382.8125	0.29439115478748806	0.11782083765266936	0.0020766175573208546
1727794828580	7382.8125	0.2833898458759078	0.11256068355188312	0.0020133280028472736
1727794828581	7382.8125	0.25774102338949106	0.10045328483777505	0.0018437306287477982
1727794828583	7382.8125	0.24729846921967077	0.09231558325427848	0.0017748059026388545
1727794828585	7382.8125	0.2239473606221054	0.08728386323828523	0.0016171983362797784
1727794828587	7382.8125	0.20483090902409848	0.08058518435403143	0.0015050230923153302
1727794828588	7382.8125	0.22731994424265334	0.07090320292990668	0.0013370993465470786
1727794828590	7382.8125	0.22041431647943924	0.06100723024921558	0.0012941001171670608
1727794828592	7382.8125	0.21736744062342495	0.05707096711863505	0.001271992323771654
1727794828594	7382.8125	0.22329935213414634	0.06082418123535281	0.0013034919147269315
1727794828596	7382.8125	0.231534477088264	0.06402362887435287	0.0013542043490507214
1727794828597	7382.8125	0.24966191715699163	0.06366551872045412	0.0014679549439644253
1727794828599	7382.8125	0.2573954712392896	0.06166326039001927	0.0015080837368344972
1727794828601	7382.8125	0.31763578840279927	0.05876191589502643	0.0015514940240243945
1727794828603	7382.8125	1.0269562270494985	0.05382120911762819	0.0016070093514011343
1727794828604	7382.8125	1.0316112449372066	0.047760275543083305	0.0016124828588499462
1727794828606	7382.8125	1.026198207435216	0.04158833742440929	0.0016063474724139226
1727794828608	7382.8125	1.0011495464632592	0.03570292522231566	0.0015763007529763188
1727794828610	7382.8125	0.9515284163283177	0.030859133958367212	0.0015125924056785423
1727794828612	7382.8125	0.8838848839538054	0.027356856682930027	0.0014004606675853577
1727794828613	7382.8125	0.8068195565017713	0.02474631049105023	0.0012793448537065486
1727794828615	7382.8125	0.7837631265673514	0.022229549674111646	0.001237616307432827
1727794828617	7382.8125	0.8971411521197512	0.019180969534303115	0.0012105471800388484
1727794828619	7382.8125	0.950618867546565	0.01650099044700164	0.0012253769604328813
1727794828620	7312.5	0.2377694862817243	0.01707710304028442	0.0013829126825234898
