# Supplementary material for: Identification and classification of repeated whistle types from free-ranging rough-toothed dolphins (Steno bredanensis)
Source: Sci Rep. 2026 Mar 20;16:14327. doi: 10.1038/s41598-026-44853-2 (PMC13144356; doi:10.1038/s41598-026-44853-2)
Supplement: Supplementary file 2 — Supplementary Material 2 [file 41598_2026_44853_MOESM2_ESM.zip › Dataset_StenoRepeatedCalls/Contours/1142.csv]

Time [ms]	Peak Frequency [Hz]	Duty Cycle	Energy	WindowRMS
1727794880837	6468.75	1.210606078799643	0.005121841858412471	0.0019013686448818893
1727794880838	6468.75	1.2034247110407392	0.010680107854335995	0.00209073350685445
1727794880840	6468.75	1.200371012318034	0.016680175761055314	0.0020858843481644605
1727794880842	6468.75	0.3146388858451142	0.02059229773943817	0.0020951422752828936
1727794880844	6539.0625	0.32002777118293263	0.0235197640745066	0.0021304565016106868
1727794880845	6539.0625	0.32118843675789877	0.026026385250665685	0.0021383332648942884
1727794880847	6539.0625	0.3247791397220135	0.027458604877262087	0.0021612032294093314
1727794880849	6539.0625	0.3240770785937413	0.02804329934059258	0.0021558661170819394
1727794880851	6609.375	0.332578812385786	0.029223122292505347	0.0022140585476421062
1727794880853	6609.375	0.33672097304259196	0.029692156475819752	0.0022410765599779527
1727794880854	6609.375	0.34209966717048385	0.02797677559915457	0.002273537618495907
1727794880856	6609.375	1.029094274474604	0.02760401433199166	0.0022506029413613313
1727794880858	6679.6875	1.1641177144501669	0.026757317429037798	0.0022270971337551887
1727794880860	6679.6875	1.1529228436657681	0.024391417314809625	0.0022072517527638486
1727794880861	6679.6875	1.1290720500316873	0.020644482356297553	0.0021614691763040166
1727794880863	6750.0	1.1148179790784238	0.016062755174187555	0.002135404997806522
1727794880865	6820.3125	1.1444050071993779	0.01176359013936075	0.0020547384003055426
1727794880867	6960.9375	1.1487015320138292	0.004315295801777001	0.0019730845172878965
1727794880869	7101.5625	1.2365875231992876	0.004340239999048691	0.0019052757085280287
1727794880870	7101.5625	1.2515223144092542	0.004681743878038236	0.001878474429993199
1727794880872	7101.5625	1.2281812800409004	0.004699784863060964	0.001892104324258491
1727794880874	7101.5625	1.230103114865861	0.004431262023741057	0.001920909891439989
1727794880876	7171.875	1.1666092218137254	0.004273081172567133	0.0019373936574458076
1727794880877	7171.875	1.1921929554545874	0.004018618055742312	0.001980691500468414
1727794880879	7171.875	1.2082341596721236	0.0032227712875491994	0.0020089927022660446
1727794880882	7171.875	1.2517919903810582	0.0021624111997842047	0.0020772567845971906
1727794880884	7242.1875	0.8379540759327564	0.0014664591174867155	0.002173724515660806
1727794880886	7242.1875	0.842935713029626	0.0015552253494341675	0.0021870975115458016
1727794880887	7242.1875	0.8371286134705869	0.0034053996390795544	0.0021735459544847085
1727794880889	7242.1875	0.828013891598099	0.0067092717015409704	0.0021537191548127036
1727794880891	7242.1875	0.798597411128056	0.009426947881094992	0.002085381007249858
1727794880893	7242.1875	0.7587818353741075	0.01209891817631356	0.0019933234509462265
1727794880894	7242.1875	0.7023992857290633	0.01786062878659721	0.0018643127948820713
1727794880895	7242.1875	0.8429181778064554	0.027232222437914094	0.001792025475857088
1727794880897	7242.1875	0.8158912160400036	0.034709414543984636	0.0017089435293646828
1727794880899	7312.5	0.8600345644190339	0.03515731257906093	0.0015479659635826354
1727794880901	7312.5	0.2411954464899006	0.02871498568878593	0.001456528116337737
1727794880902	7382.8125	0.22136920699108656	0.021951554376788116	0.0013366072164539718
1727794880904	7453.125	0.2160985427801747	0.021639048983943317	0.0013058928845857325
1727794880906	7453.125	0.2024574401791272	0.02974721359076304	0.001219208181929282
1727794880908	7523.4375	0.203041759403106	0.04515515553951702	0.0012223937948029953
1727794880909	7593.75	0.21316646559796723	0.07156399294341861	0.0012864640584445074
1727794880911	7593.75	0.2201691253561884	0.11793367836521582	0.0013280784605846647
1727794880913	7664.0625	0.23333595988754913	0.17862794193383927	0.0014042263310015107
1727794880915	7734.375	0.9603673820489121	0.23931544646631062	0.0014193612097009852
1727794880917	7734.375	1.0083198709470083	0.2772142959940623	0.0014856622127304214
1727794880918	7734.375	1.0356783117138364	0.2956868814267269	0.001522256306068223
1727794880920	7734.375	1.0658587076905914	0.3053358260808888	0.0015643866634605934
1727794880922	7734.375	1.065771613678211	0.31122938811845474	0.0016073348132145363
1727794880924	7734.375	1.0032248021245826	0.31346123537177617	0.0016145421705539545
1727794880925	7734.375	1.007139317153894	0.3140383630475955	0.0016208932997090158
1727794880927	7734.375	1.0093430090287483	0.3121314587274982	0.0016245319927976416
1727794880929	7734.375	0.9991376476396376	0.3065379979140379	0.0016694623915580898
1727794880931	7734.375	0.9952212708122753	0.2981557017828935	0.0016629509087337133
1727794880933	7734.375	1.017238894562837	0.2889378321080337	0.0016952506574179017
1727794880934	7734.375	1.0072583029747866	0.2823102587430479	0.001678518476015735
1727794880936	7734.375	1.0119287080127846	0.27602871770095244	0.0016853179824097653
1727794880938	7664.0625	1.0216762363357292	0.27524972709978324	0.001698721383711736
1727794880940	7664.0625	1.0378078701753894	0.26486757694311786	0.001723901722235005
1727794880941	7664.0625	1.0656674777011026	0.2522537276434373	0.001705842530758533
1727794880943	7664.0625	1.1018809340227382	0.24062747801102252	0.0016976227900995827
1727794880945	7664.0625	1.1152023438121965	0.22906405092998486	0.0017381165083914967
1727794880947	7664.0625	1.1210624185226097	0.21781315732418524	0.0017459988828054224
1727794880949	7593.75	0.9625856310513903	0.20515166378406818	0.0018037961881628712
1727794880950	7593.75	0.9825750993048659	0.18755196610907948	0.0018398749236690493
1727794880952	7593.75	0.9879735083581594	0.16423910872318515	0.0018494068784714712
1727794880954	7593.75	1.0094782486138696	0.14161301063637974	0.0018891537192609175
1727794880956	7593.75	0.33019469664977474	0.11378240136312634	0.0019360198166370017
1727794880957	7523.4375	0.3467633086727647	0.07814088741256665	0.002034818866015949
1727794880959	7593.75	0.35056179525818565	0.04110521245058125	0.002056482131773391
1727794880961	7664.0625	0.36214789261364844	0.020165059494761602	0.0021185247088703774
1727794880963	7804.6875	0.3711467654085394	0.053044919741560004	0.0021711200650598177
1727794880965	7875.0	0.37177314609162526	0.06972126566581846	0.0021796191033347212
1727794880966	7945.3125	0.3790666553290466	0.06311804496455885	0.0022224712914256234
1727794880968	8085.9375	0.3810417646051122	0.05612795541304843	0.0022341062028862642
1727794880970	8085.9375	0.4193869594939668	0.05805494880824494	0.0021973150362810264
1727794880972	8085.9375	0.9392160960515972	0.06306178902768307	0.0021204698585597934
1727794880973	8085.9375	0.9248883574526922	0.0663943716772684	0.002087682170543951
1727794880975	8085.9375	0.9247536666080491	0.06736202871105705	0.002087228720573134
1727794880977	8085.9375	0.9316219201150657	0.06639906141562577	0.002025933674427768
1727794880979	8085.9375	0.9651468844596778	0.06419058407588678	0.0020358812501718665
1727794880982	8085.9375	0.9456664343075882	0.06402260539259817	0.0019948394605822004
1727794880983	8085.9375	1.0647814163654465	0.06586015545484154	0.0019275109240402663
1727794880985	8085.9375	1.0603585789560261	0.06716663393087949	0.0019192570040274224
1727794880987	8085.9375	1.0338215544995044	0.0660651869090153	0.001873168519107196
1727794880989	8085.9375	0.674385346880412	0.06330992991505491	0.001836938642929805
1727794880990	8085.9375	0.6845523096045825	0.06432983768200348	0.0018676820363184646
1727794880992	8085.9375	0.6894480290011735	0.0703712608768197	0.0018836719706075992
1727794880994	8085.9375	0.6935899188770395	0.07541308869205945	0.0018987801731837047
1727794880995	8085.9375	0.7400853448509137	0.0754534999666611	0.0020261007242020797
1727794880997	8085.9375	0.7619102393882167	0.07372501180672653	0.002085181414259353
1727794880998	8085.9375	0.7827921516099261	0.07319339816422415	0.0021357822160794535
1727794881000	8085.9375	0.7950787383001208	0.0714477829317671	0.0021639006312897816
1727794881002	8085.9375	0.8201832085013899	0.07216420695410987	0.0022224400365128826
1727794881004	8085.9375	0.7511267599342482	0.07079697498583326	0.002267309392836228
1727794881005	8085.9375	0.7674486664573634	0.06665022447209099	0.002315788120117263
1727794881007	8085.9375	0.7642904722660397	0.06242206057016288	0.0023061218942549595
1727794881009	8085.9375	0.762231539036337	0.06329373491630258	0.00229814036739322
1727794881011	8085.9375	0.7296575203368761	0.06799066082165366	0.002204227666195078
1727794881013	8085.9375	0.721818119601507	0.07171895245435125	0.002183186209840417
1727794881014	8015.625	0.39338445333457317	0.07190158530124628	0.00217062821398451
1727794881016	8015.625	0.39200032386978423	0.07270877451131988	0.0021634185421744267
1727794881018	8015.625	0.3803507968535143	0.07577601097651498	0.002099599561436169
1727794881020	8015.625	0.3676679882984209	0.07807736907777912	0.0020266498657013823
1727794881021	8015.625	0.3548214507112103	0.07762576333228341	0.0019610942507077666
1727794881023	8015.625	0.3442107087306418	0.0784185141738966	0.0019017361080422906
1727794881025	8015.625	0.3321456677000913	0.08064103841615435	0.0018468619671786056
1727794881027	8015.625	0.30480567108496204	0.08365559997745992	0.0017234273632651387
1727794881029	8015.625	0.5997350964625642	0.08724270661325424	0.001600568328390019
1727794881030	8015.625	0.5336627596665106	0.08825239149863619	0.0014440615572780277
1727794881032	8015.625	0.5131008656050459	0.08760214566491117	0.0013946124768380414
1727794881034	8015.625	0.7467498975856255	0.08918316188248612	0.0012822329398293145
1727794881036	8015.625	0.7244577514065696	0.09213667619193791	0.0012465327746957334
1727794881037	8015.625	0.45914952930780467	0.0931296403085472	0.0012176904905100252
1727794881039	8015.625	0.46185172460753726	0.09422377599443295	0.0012302720265288422
1727794881041	8015.625	0.47997819576245476	0.09691087883404655	0.0012758409731863831
1727794881043	8015.625	0.5038657231156837	0.09850926053347646	0.0013374426333260297
1727794881045	8015.625	0.5226934351090106	0.09534221005331875	0.0013728603873338192
1727794881046	8015.625	0.5327888851102486	0.08651750225257712	0.0013891119231822047
1727794881048	8015.625	0.49213615888530865	0.07875115287666334	0.0014396204218261501
1727794881050	8015.625	0.500429889923266	0.07950324822493884	0.0014554499572200469
1727794881052	8015.625	0.5245027956902183	0.08641179504261146	0.0015183127841752412
1727794881053	8015.625	0.5471510612169479	0.09038110371126437	0.0015733556177789725
1727794881055	8015.625	0.5561206177958079	0.09144164777554502	0.0015907978682062776
1727794881057	8015.625	0.5461308274712287	0.09158808306824771	0.0015827081524385164
1727794881059	7945.3125	0.5573963135959884	0.09204971647820441	0.0016060734140316507
1727794881061	7945.3125	0.5661106709414309	0.09187085742119938	0.0016256550142127225
1727794881062	7945.3125	0.5660173694709228	0.09334419406383594	0.0016156752317686512
1727794881064	7945.3125	0.5650603629591413	0.09750601630194458	0.0016132405306470063
1727794881066	7945.3125	0.5071861824249889	0.10196798761688974	0.001582408806121152
1727794881068	7945.3125	0.29024356722798156	0.10307769813516864	0.0015566400700812192
1727794881069	7945.3125	0.28940850912008353	0.10095313332799485	0.0015515306614505336
1727794881071	7945.3125	0.28950877338689807	0.0991998631850341	0.0015467850682382856
1727794881073	7945.3125	0.2905486570684314	0.09926433579658003	0.0015520026206931273
1727794881075	7945.3125	0.2956306230492584	0.10028083523626827	0.001579315333828841
1727794881077	7945.3125	0.30261044836621726	0.10134403446721746	0.0016205380098521173
1727794881078	7945.3125	0.3152065049714576	0.09952396060812878	0.0016952249054283204
1727794881081	7945.3125	0.3277595911766345	0.09502623465191004	0.0017696046265866232
1727794881083	7945.3125	0.6981852191288397	0.08688497928165008	0.0019195724035133586
1727794881085	7945.3125	0.5792581810141509	0.07949240154248365	0.002068093439756008
1727794881086	7945.3125	0.6111557571380574	0.07811047471761483	0.002163898214544123
1727794881088	7945.3125	0.6295171291141826	0.08818847402601217	0.0022220776827447364
1727794881090	7945.3125	0.3117927088778397	0.1036592385018903	0.0023362510896678176
1727794881092	7945.3125	0.32159909082988997	0.11832256931889441	0.002403179897783645
1727794881094	7945.3125	0.3224174709804019	0.1262508749686215	0.0024132827034240444
1727794881094	7945.3125	0.32097011301619205	0.126131564018107	0.0024036685750228573
1727794881096	7945.3125	0.32097011301619205	0.12139707097665847	0.0024036685750228573
1727794881098	7945.3125	0.31353379239111945	0.1181494155062374	0.002352678635380881
1727794881100	7945.3125	0.30397960927258094	0.11844955924929243	0.0022829821804267666
1727794881101	7945.3125	0.2968501812039503	0.12192244509511002	0.0022331881664541644
1727794881103	7945.3125	0.29158439110183204	0.1306028833690362	0.002196405121404376
1727794881105	7945.3125	0.7549878829037511	0.13567507635765874	0.0020820537431044386
1727794881107	7945.3125	0.7305381754337938	0.13524811004621223	0.0020111149128799687
1727794881109	7945.3125	1.1599062322096618	0.13161514539860197	0.001976814634495672
1727794881110	7945.3125	1.108901305768475	0.1297084339071433	0.0020008616149535096
1727794881112	7945.3125	1.1142971404886894	0.13241110709360224	0.002034602690636219
1727794881114	7945.3125	1.140585969200142	0.14017136329106977	0.002082701345779877
1727794881116	7945.3125	1.1604976209043416	0.14834045647278582	0.002117526284218781
1727794881117	7945.3125	1.1109243724588653	0.1497746741744656	0.002155913524173959
1727794881119	7945.3125	1.113712268865939	0.1491470619065846	0.0021617382459113614
1727794881121	7945.3125	1.1035727012658028	0.15912148665060663	0.0021468376033037073
1727794881123	7945.3125	1.0754261921991137	0.17535720045435335	0.0020981323171484077
1727794881125	7945.3125	0.44700254684224316	0.1814721178426713	0.0020036080621906958
1727794881126	7945.3125	0.41732692118710696	0.1739309676414639	0.0018796980653083923
1727794881128	7945.3125	0.4069709911119846	0.16454308398231085	0.0018353921830489659
1727794881130	7945.3125	0.38614652941561844	0.16602061171636484	0.0017520460478838145
1727794881132	7945.3125	0.36672105662561144	0.17607668085556047	0.0016655893268445864
1727794881133	7945.3125	0.3530894452087701	0.1851812685023829	0.0016125656286737188
1727794881135	7945.3125	0.3437537533848707	0.18740360429330985	0.001579921690110783
1727794881137	7945.3125	0.3469936069619147	0.18448964212066135	0.0016082984331958882
1727794881139	7945.3125	0.7961968014898569	0.18427807726721654	0.0016679771972968318
1727794881141	7945.3125	0.7622087552928114	0.1907413008710562	0.0017877594862238469
1727794881142	7945.3125	0.779567037896185	0.2007358402350435	0.001824140969389684
1727794881144	7875.0	0.7881333756154832	0.2086057409808755	0.0018365816926841324
1727794881146	7875.0	0.8075187554307348	0.211316094365178	0.0018752149761194512
1727794881148	7875.0	0.7976526510606312	0.21027491384234984	0.0018510284150797193
1727794881149	7875.0	0.8043030115148819	0.20311570645584498	0.0018525889465525346
1727794881151	7875.0	0.7857796531053459	0.19498434358617267	0.001809370896255766
1727794881153	7875.0	0.7641045289311624	0.2020661880117333	0.001757869545169077
1727794881155	7875.0	0.9094897534373292	0.23053697932859113	0.0016769762220953217
1727794881157	7875.0	0.9160280423246514	0.2590802288120537	0.0016885033368647948
1727794881158	7875.0	0.9593056517096848	0.26766751231978025	0.0017077683668527083
1727794881160	7875.0	1.0012384965778764	0.26035131305313747	0.0017005680438933197
1727794881162	7875.0	1.0355021836269884	0.2517279310066215	0.0017493545008961226
1727794881164	7875.0	1.038586683199223	0.25309913765862224	0.0017554845302000894
1727794881165	7875.0	1.0517601608744913	0.2647574303666671	0.0017742733898842746
1727794881167	7875.0	1.0579472244381243	0.28162130990572953	0.0017845829884213869
1727794881169	7875.0	1.081236776845172	0.2911540849750879	0.00182220922704128
1727794881171	7875.0	1.0520258324184015	0.2829774640977211	0.0018148437901909587
1727794881173	7875.0	1.047101720918727	0.2689800475210196	0.0018075887872777518
1727794881174	7875.0	0.3973372691066415	0.26603919876623844	0.0018423970290140149
1727794881176	7875.0	0.39253314149509405	0.27147566656545574	0.0018238754519836456
1727794881178	7875.0	0.39551183241473664	0.27417233717287826	0.0018359436268043186
1727794881181	7875.0	0.4039305882772222	0.2750431961798103	0.0018707607661691066
1727794881182	7875.0	0.41138720061256645	0.2795599466447658	0.0019064756422158132
1727794881184	7804.6875	0.4117282343627689	0.291799556105214	0.0019093230280503226
1727794881186	7804.6875	0.41329007008833374	0.3009724024295172	0.0019173070102268986
1727794881188	7804.6875	0.4116244414822725	0.3043988720372656	0.00191027280052744
1727794881190	7804.6875	1.0152160785956637	0.29793078291659325	0.0019112190078574259
1727794881191	7804.6875	0.9951175107580271	0.27852447247542444	0.0018814309668788525
1727794881193	7804.6875	0.9733097161018702	0.2602351822846829	0.0018473883255783609
1727794881194	7804.6875	0.9509281384475339	0.2640483454007772	0.0018097918233440176
1727794881196	7804.6875	0.9246230164887453	0.28812648099894517	0.0017621926046290533
1727794881197	7734.375	0.8850926004944555	0.311526755540704	0.001685107772654628
1727794881199	7734.375	0.8740088908887785	0.3274471231531526	0.0016680630748066012
1727794881201	7734.375	0.9089123004881527	0.3394734832306523	0.0015741402115077429
1727794881203	7734.375	0.9162727636047426	0.33623967824747186	0.0015878574983879592
1727794881205	7734.375	0.9092872422114961	0.311768646874233	0.0015746455367689558
1727794881206	7734.375	0.9646893454274537	0.2761650137062501	0.0016642306786255048
1727794881208	7734.375	0.9792228007989614	0.24287167317820885	0.001687630245721823
1727794881210	7734.375	1.014480713569091	0.20750324194322028	0.001743631144125916
1727794881212	7664.0625	0.9728063633808411	0.1618341915937025	0.0018043116077114715
1727794881213	7664.0625	1.0093647172664333	0.1164635156848679	0.0018549433091846485
1727794881215	7664.0625	1.033709435705772	0.10050446074910875	0.0018928264065826293
1727794881217	7734.375	1.0313195421865489	0.11166568301382154	0.0018852314115220042
1727794881219	7734.375	1.0318272397735342	0.12256466425346915	0.0018868612645871869
1727794881221	7804.6875	0.27063940749255677	0.10852139156750999	0.0019238613123227818
1727794881222	7804.6875	0.26927489868785565	0.13338862068391977	0.0019215802091058836
1727794881224	7804.6875	0.26452116076383386	0.1609009064457855	0.001891190633407938
1727794881226	7804.6875	0.2562674416268079	0.1797662729896625	0.0018359859196147783
1727794881228	7804.6875	0.2534179945563131	0.19683208593308227	0.0018190345762120208
1727794881229	7804.6875	0.2412987047708234	0.20985066991320717	0.0017458547822811687
1727794881231	7804.6875	0.24007182963594242	0.21678862434971294	0.0017395474402854894
1727794881233	7804.6875	0.23383745449830876	0.22481580704987494	0.0016991009396050104
1727794881235	7734.375	0.3852615479194091	0.23507291227466182	0.0016610593489129915
1727794881237	7734.375	0.39463330556622056	0.24171428096427233	0.0017055358669532464
1727794881238	7734.375	0.8922858262757289	0.24347243595829735	0.0017701045043666437
1727794881240	7734.375	0.9044571848596022	0.24716850988526204	0.0017948125298023075
1727794881242	7734.375	0.9270744306766564	0.2559921393182349	0.0018398008353377093
1727794881244	7734.375	0.9884197840234101	0.26774729111682494	0.0019476429924903883
1727794881245	7734.375	1.0309090313512483	0.27924983760028554	0.0020211249059748537
1727794881247	7664.0625	1.0450656513543453	0.28581325300087473	0.0020436005081055403
1727794881249	7664.0625	1.0337119628216853	0.2791692664042996	0.002004192693480594
1727794881251	7664.0625	1.0112908850155629	0.2657659187749914	0.001964215482905743
1727794881253	7664.0625	0.9694491741271981	0.26394498561945784	0.0018926467527759262
1727794881254	7664.0625	0.9221686485333852	0.2730744268767781	0.0018994530932774298
1727794881256	7664.0625	0.8921374285869664	0.27443490903577133	0.0018499308534971636
1727794881258	7664.0625	0.8645808586832906	0.2619711546798385	0.0018018737399055856
1727794881260	7593.75	0.8503292596419522	0.25718051896842403	0.0017759353616979383
1727794881261	7593.75	0.8533554883086799	0.2699231444715925	0.0017849151153225098
1727794881263	7593.75	0.8640106456463333	0.2840032754867547	0.0018071026126799644
1727794881265	7593.75	0.7467467390991717	0.28532029726595226	0.0018788283224904466
1727794881267	7593.75	0.7047349746316678	0.28398109072995104	0.0019510265925212565
1727794881269	7593.75	0.7269965277777777	0.29600675526346054	0.0020140796657937446
1727794881270	7593.75	0.7636631171019683	0.3154300845045966	0.0021049593293228927
1727794881272	7523.4375	0.7737290128916259	0.3421261329733106	0.0021216055275417914
1727794881274	7523.4375	0.5279944077977594	0.3701003630371204	0.002144611312217288
1727794881276	7523.4375	0.5425583941381682	0.3752481102889161	0.0021962575475072774
1727794881277	7523.4375	0.5403665026778695	0.34905428085519474	0.0021907862254361655
1727794881279	7523.4375	0.5263744810092373	0.3082417021240205	0.0021394341046046665
1727794881282	7523.4375	0.5097817474941038	0.28737624420264907	0.0020787246534515343
1727794881284	7523.4375	0.4972349922612028	0.28874339082819483	0.0020517434109098
1727794881286	7523.4375	0.4750780789357311	0.30387543837930625	0.0019801892082242263
1727794881287	7523.4375	0.6026223738279893	0.32548696585083475	0.0020856076728716084
1727794881289	7523.4375	0.6033430111630397	0.357784979796586	0.002092752945994504
1727794881291	7523.4375	0.5554424088701574	0.3944744635633204	0.002052146034937871
1727794881293	7523.4375	0.5511244515172026	0.4030807988068928	0.002070894555324507
1727794881294	7523.4375	0.552605413218479	0.39378610855257856	0.0020882911721709055
1727794881295	7523.4375	0.4764034601588958	0.4022014714989185	0.002248402538961641
1727794881297	7523.4375	0.4394136307951213	0.4385180816301264	0.0021302492309351563
1727794881299	7523.4375	0.46508117291912343	0.46946712414094816	0.0022450245416826935
1727794881301	7523.4375	0.4955710681902364	0.4879182223669649	0.002359403461397773
1727794881302	7523.4375	0.4932124890390663	0.5107807079074503	0.0023632321844926155
1727794881304	7523.4375	0.49947065954111486	0.5268443367756072	0.0023836090820903637
1727794881306	7523.4375	0.4839442695577074	0.5204482473464042	0.002304255856758172
1727794881308	7523.4375	0.4622778225821692	0.49334320626207606	0.002235742229758271
1727794881309	7523.4375	0.48900020889255186	0.45168951796015333	0.0020627035766833867
1727794881311	7523.4375	0.5062721888953317	0.41124626742712606	0.0020991913623148945
1727794881313	7523.4375	0.5703406110153604	0.40423175727968585	0.002040927877020038
1727794881315	7523.4375	0.541427007487979	0.4310600680934901	0.002150201930195665
1727794881317	7523.4375	0.550876431634626	0.4556093443085314	0.0021938883822048027
1727794881318	7523.4375	0.540253082806558	0.47367711470002777	0.002178005957538145
1727794881320	7523.4375	0.5251170425225337	0.5097451541151506	0.0021489101809913174
1727794881322	7523.4375	0.4892140713341561	0.5847652548231351	0.002212194765542727
1727794881324	7523.4375	0.4945961918676882	0.6525190785517004	0.0022324897031590495
1727794881325	7523.4375	0.5215215967810751	0.6299195635959695	0.002452227982934406
1727794881327	7523.4375	0.37695926690251574	0.5218045881052266	0.0028395311255847554
1727794881329	7523.4375	0.35209840616622845	0.42304073488402666	0.002702579708688551
1727794881331	7523.4375	0.32990952474159707	0.40269695334209926	0.002590159121519323
1727794881333	7523.4375	0.3474353428832869	0.44728668379751413	0.0026906213447634446
1727794881334	7523.4375	0.3770662467619084	0.5142803642885786	0.002840961414153533
1727794881336	7523.4375	0.39113850332508504	0.557593565451447	0.0029074592729747086
1727794881338	7523.4375	0.405117624481261	0.562660387709653	0.0029525041032463363
1727794881340	7523.4375	0.3881808248595216	0.5413155722536116	0.002829410747467057
1727794881341	7523.4375	0.5610734124619463	0.5126803493590266	0.00241597074165315
1727794881343	7523.4375	0.5415859398522179	0.47601315803600264	0.0023608864054901046
1727794881345	7523.4375	0.5278115800214104	0.44613005634581593	0.0023114805063837746
1727794881347	7453.125	0.5280055563309163	0.44636508045222173	0.002311798456224922
1727794881349	7453.125	0.5243572113219399	0.48468448862610797	0.0023901059083077884
1727794881350	7453.125	0.512872007936696	0.5282737347398915	0.0023687435737949933
1727794881352	7453.125	0.5129819603372602	0.5198276558311162	0.0023675760100226187
1727794881354	7453.125	0.4919906967769271	0.44715569886792217	0.002312482109290209
1727794881356	7453.125	0.4597920043169859	0.38400080979499385	0.002182707651091579
1727794881357	7453.125	0.4583915579519057	0.40287695514583594	0.002186088385528627
1727794881359	7453.125	0.4528167783443554	0.45925184271014824	0.0021805228321246915
1727794881361	7453.125	0.4604362868045021	0.4822038820945164	0.002190696033253569
1727794881363	7453.125	0.5017034248942746	0.4709877565196725	0.0020837024351897373
1727794881365	7453.125	0.5524428857145682	0.45117521872772387	0.002074459437193403
1727794881366	7453.125	0.4974754290699898	0.4313233165258325	0.0021402295499815685
1727794881368	7382.8125	0.5071904248735765	0.4279871874950096	0.002162837002389534
1727794881370	7382.8125	0.5049079611008414	0.4425351111640108	0.00216200318048166
1727794881372	7382.8125	0.5253194121302907	0.46072812435285443	0.002207119893315709
1727794881373	7382.8125	0.5268714874957504	0.4843343168245497	0.0021907098892560524
1727794881375	7382.8125	0.5180051532222081	0.5300177766248041	0.002165387783998553
1727794881377	7382.8125	0.5245267747110318	0.5635853876737913	0.0021612135922724953
1727794881379	7382.8125	0.5017311865226075	0.5346425929845928	0.002075898068132901
1727794881382	7382.8125	0.5730754924270341	0.46737170961412605	0.002045954220872363
1727794881383	7382.8125	0.6064025111168436	0.42407199908569926	0.002135358466409032
1727794881385	7382.8125	0.6153202656679932	0.4263912496774314	0.002156630620453091
1727794881387	7382.8125	0.2622567911979552	0.4325872131311772	0.0023554319751081785
1727794881389	7382.8125	0.28201286794813246	0.41613867943598604	0.0025199430853752236
1727794881390	7382.8125	0.263400871078335	0.3826877476406394	0.0023965809480901105
1727794881392	7382.8125	0.26022360318685256	0.36289041055055393	0.002381278363357378
1727794881394	7382.8125	0.24306616840181436	0.37279245628427626	0.002261566808011392
1727794881395	7382.8125	0.24055220340150604	0.3956551587281952	0.002238837749254094
1727794881397	7382.8125	0.2365827354612737	0.41752121365855815	0.002216565258894439
1727794881398	7382.8125	0.2391719688747649	0.43667582838229824	0.00223353634909552
1727794881400	7382.8125	0.2391879634125663	0.4457387170654384	0.002222509400339914
1727794881402	7382.8125	0.5064088946309656	0.45076562329149983	0.0019693196829300287
1727794881404	7382.8125	0.546663978731274	0.4398188188324577	0.0018042443764664077
1727794881405	7382.8125	0.49511091764118187	0.4244359775285024	0.0016762294542172445
1727794881407	7382.8125	0.35978441023354807	0.3951414067912612	0.0017174610060479566
1727794881409	7382.8125	0.3727891397980902	0.36527667534305	0.0017737575099105618
1727794881411	7382.8125	0.3696432872900368	0.35487692892315587	0.0017604284779239934
1727794881413	7382.8125	0.3921904361290075	0.3631848112239565	0.0018703301584872944
1727794881414	7382.8125	0.40221596846717284	0.38251138726052647	0.0018945411792168029
1727794881416	7382.8125	0.42863551194105687	0.4044688607588852	0.0020260043229563406
1727794881418	7382.8125	0.482826566454786	0.41841404934111376	0.002256072713658356
1727794881420	7382.8125	0.509864045242752	0.40932066389569804	0.0023334559221809977
1727794881421	7382.8125	0.6039118707713932	0.3933575100094473	0.0022716763436664614
1727794881423	7312.5	0.5836761631646655	0.4014218718357886	0.002221011048742206
1727794881425	7312.5	0.6332766789355823	0.43447478485655605	0.002376260746710377
1727794881427	7312.5	0.6300265888543454	0.4564783299593	0.002378732404930522
1727794881429	7312.5	0.6169964656527869	0.44508183630447773	0.002455409966648337
1727794881430	7312.5	0.5637225209869515	0.420416482453146	0.0022621505575371047
1727794881432	7312.5	0.5121693679742283	0.40251663456373465	0.002089488457315094
1727794881434	7312.5	0.5012246918318062	0.3949605344660319	0.002042950527411933
1727794881436	7312.5	0.5327526835172233	0.38228554310147395	0.002144444481802627
1727794881437	7312.5	0.5413544356396389	0.35843625894945563	0.00216261359488576
1727794881439	7312.5	0.5190370915846616	0.3464245207093079	0.002098833676084133
1727794881441	7312.5	0.4661889325458144	0.36705569039121627	0.0019166208435787008
1727794881443	7312.5	0.4870360167155622	0.3750217772017317	0.001883993689457718
1727794881445	7312.5	0.38182501856219425	0.3156379388095343	0.0020404350643097044
1727794881446	7312.5	0.38476460134958074	0.2415116313028066	0.0020509862615478132
1727794881448	7312.5	0.37892126353948286	0.24993147682283592	0.0020337122126725072
1727794881450	7312.5	0.37573429856743534	0.32032226348907017	0.0020057214031093517
1727794881452	7312.5	0.36388895713225017	0.3638549439241623	0.0019303527828293675
1727794881453	7312.5	0.37062457689116	0.3650665529888223	0.0019408920110347758
1727794881455	7312.5	0.40849793632075476	0.3699587926396079	0.002121746291416877
1727794881457	7312.5	0.4387860461434312	0.3776871387591655	0.0023024570397301245
1727794881459	7312.5	0.4592894538446573	0.363061508501815	0.0021820271556081522
1727794881461	7312.5	0.5084818121013974	0.3402026789842592	0.0021666220654377837
1727794881462	7312.5	0.5229566890977227	0.3106707499790806	0.002199297607393888
1727794881464	7312.5	0.5299590618043777	0.2623773036171799	0.0022176041948408936
1727794881466	7312.5	0.49496660737315384	0.2317481858665036	0.0021254933822950958
1727794881468	7312.5	0.5313371080500052	0.2559048276273852	0.0022425828982086658
1727794881469	7312.5	0.5507893414389884	0.3050762756443612	0.0022872803905153545
1727794881471	7312.5	0.6363477132819519	0.3308010768422817	0.002066149602612786
1727794881473	7312.5	0.6195781258774146	0.3276982557417468	0.0019903212114540355
1727794881475	7312.5	0.6336195021198338	0.3180622133211913	0.0020088757294494555
1727794881477	7312.5	0.6283577561699798	0.31516518353355977	0.001990212223807078
1727794881478	7312.5	0.5704922603254156	0.3132066865016287	0.0018931137211271353
1727794881481	7312.5	0.5794967281207885	0.30013065732220867	0.0019061823497835584
1727794881483	7312.5	0.44403009779453934	0.2788336384648024	0.0016492858489448854
1727794881485	7312.5	0.41464360509745457	0.2576558121682392	0.0015091312993795593
1727794881486	7312.5	0.3801436888436474	0.24443413634697153	0.0014087938175368
1727794881488	7312.5	0.39564330132436415	0.2513566827579428	0.0014692770441657674
1727794881490	7312.5	0.4271978083528638	0.26681741620856947	0.0015898672608059823
1727794881492	7312.5	0.46630898003317706	0.2588155186873893	0.00172117296728528
1727794881494	7312.5	0.5418514838527452	0.2288510488315954	0.0019360885788065364
1727794881494	7312.5	0.6629441790922713	0.2065413307331065	0.0022093979968779527
1727794881496	7312.5	0.6629441790922713	0.20037645032953372	0.0022093979968779527
1727794881498	7312.5	0.6895934406789498	0.19765078462865557	0.0022662869728028263
1727794881500	7312.5	0.735078041733939	0.18904076109988427	0.0023774688038494278
1727794881501	7312.5	0.7705846275022687	0.17518352783253377	0.002426899946601584
1727794881503	7242.1875	0.7734984243752903	0.16346341712449627	0.0024237357417015016
1727794881505	7242.1875	0.7489024749970979	0.15498690249114555	0.0023434120782273686
1727794881507	7242.1875	0.7566597184848677	0.14672526447067424	0.002345440854262037
1727794881509	7242.1875	0.7341402680276793	0.13796696463979674	0.002248590778555055
1727794881510	7242.1875	0.7857469200977524	0.12742931083680153	0.0020967109482166106
1727794881512	7242.1875	0.7492972282784237	0.11201333122665368	0.00202097533358249
1727794881514	7242.1875	0.7267263316787334	0.0998550827062402	0.001966325659757167
1727794881516	7242.1875	0.2076036940573604	0.09595016451509161	0.0019009836208990296
1727794881517	7242.1875	0.2016375061822718	0.09300472373442771	0.0018606623395648102
1727794881519	7242.1875	0.1965048364742965	0.07980209930520336	0.00181488168866963
1727794881521	7242.1875	0.19315003848925577	0.060224340572155914	0.001785171015991101
1727794881523	7242.1875	0.19179117860168085	0.041859964842843586	0.0017811434267092584
1727794881525	7242.1875	0.19672740835243377	0.0256502897693685	0.0018072791955483032
1727794881526	7171.875	0.19901259978140595	0.013772935562731743	0.0017964575885181372
1727794881528	7171.875	0.19822683995251647	0.007191709934946064	0.001790702318187338
1727794881530	7171.875	0.4892980456173724	0.0053775427285364975	0.0017327314271117112
1727794881532	7171.875	0.46533365812298777	0.007500043008300046	0.0016798719977562716
1727794881533	7171.875	0.6076769636910697	0.01660361183706523	0.0016280624913459745
1727794881535	7242.1875	0.5873007027534898	0.03695558053853752	0.0015826582294010633
1727794881537	7242.1875	0.5511233989108759	0.07787781304287004	0.0015001716838279888
1727794881539	7242.1875	0.5959838976864331	0.14727256671303648	0.0012792178617120782
1727794881541	7242.1875	0.5580239631967173	0.2336341595979133	0.0012076662393577238
1727794881542	7312.5	0.5925965224689149	0.30757299832257134	0.0011483707999333764
1727794881544	7312.5	0.5999120931377865	0.35722329479224096	0.0011637554474289965
1727794881546	7312.5	0.6206763124186727	0.384704087998632	0.0011912894402392802
1727794881548	7312.5	0.6041346511173462	0.39458404295090205	0.0011743438229822637
1727794881549	7312.5	0.5720440929299502	0.39173472525032754	0.0011232826125434443
1727794881551	7312.5	0.3010332940854458	0.388419517063382	0.001113417521275246
1727794881553	7242.1875	0.2949549772169329	0.4047754040589535	0.001095526184664496
1727794881555	7242.1875	0.28253222577121195	0.4003007997930501	0.0010608326907306533
1727794881557	7242.1875	0.2759310935811919	0.39428861553805	0.0010333316467118128
1727794881558	7242.1875	0.2557838635114018	0.4026722215637151	9.635117505269946E-4
1727794881560	7242.1875	0.2605951774836497	0.4135976349666299	9.839514828701738E-4
1727794881562	7242.1875	0.27462876532536556	0.41199908659116863	0.0010274483177272163
1727794881564	7171.875	0.2810085252621349	0.396864076182663	0.0010445985113725915
1727794881565	7171.875	0.5288649808550239	0.3861784047302817	0.0010083092382549166
1727794881567	7171.875	0.5338044024565242	0.38730141244622407	0.0010128572371766067
1727794881569	7171.875	0.5254031181880717	0.3885965075080072	0.0010605666675227862
1727794881571	7171.875	0.5645882817525193	0.3906178319660806	0.0011178308920371113
1727794881573	7171.875	0.62133108567619	0.3931855405121298	0.00121020002561377
1727794881574	7101.5625	0.6533448801100629	0.3910425880396035	0.001251190900447679
1727794881576	7101.5625	0.6755831038495211	0.37660608989581607	0.0012871157220310776
1727794881578	7101.5625	0.7081029072974735	0.35824043534892264	0.0013400694561628327
1727794881581	7101.5625	0.5537432815511514	0.34526923028221596	0.0015042399344042257
1727794881582	7101.5625	0.6081690820193624	0.33964967322356127	0.0016164375260732434
1727794881584	7101.5625	0.6075716086395567	0.343984726063407	0.0016167714969291323
1727794881586	7101.5625	0.6237776871021632	0.3451725181528535	0.0016680176148025933
1727794881588	7101.5625	0.6449307213208815	0.33984783878814645	0.0017228911118283203
1727794881590	7101.5625	0.6528712354100096	0.3296853294000788	0.0017547518662559929
1727794881591	7101.5625	0.6598737472500127	0.3218720094617153	0.0017627873917380364
1727794881593	7101.5625	0.6688362677053352	0.3133997279743327	0.0016815890727513584
1727794881594	7101.5625	0.6750204608633807	0.2990136796534369	0.0016871492600259502
1727794881596	7101.5625	0.7243470396682111	0.2824437292012077	0.001715115913594047
1727794881597	7101.5625	0.6904001194029331	0.2635880640065271	0.0016594263325617324
1727794881599	7101.5625	0.6504947384006095	0.24441967812903487	0.0015705522727974136
1727794881601	7101.5625	0.6263789386444593	0.22993171414523209	0.001518726423733648
1727794881603	7101.5625	0.7162494779382861	0.22735956661820558	0.0015281677216336064
1727794881605	7101.5625	0.6915244816234277	0.23818416096390638	0.0014835748915001967
1727794881606	7101.5625	0.6528036249508647	0.25355031319861565	0.0014173511893474935
1727794881608	7101.5625	0.6189041617531447	0.2522174761226006	0.0013443028141998095
1727794881610	7101.5625	0.49086364083047457	0.22264814407159267	0.001397879013957849
1727794881612	7101.5625	0.5024756752742638	0.18710905492421986	0.0014062941583546072
1727794881613	7031.25	0.5143116332472722	0.16706192985457183	0.0014284466305233654
1727794881615	7031.25	0.5253449562324304	0.16018802655665088	0.0014503059194259237
1727794881617	7031.25	0.481269826247439	0.15970304774849922	0.0013208491707139588
1727794881619	7031.25	0.5230354989320316	0.154289925511578	0.001558470089726837
1727794881621	7031.25	0.5635929425204634	0.14052083139825744	0.0016652080722003638
1727794881622	7031.25	0.5646570497118364	0.12362134231653284	0.0016642307469374503
1727794881624	7031.25	0.5626022220319437	0.11962190024332275	0.001657460240492632
1727794881626	7031.25	0.601020160975652	0.12023605100848218	0.0017458487262824952
1727794881628	7031.25	0.5909577149882653	0.12038194115086291	0.001734157624452511
1727794881629	7031.25	0.5959000271688863	0.1155307442684957	0.0017439047720795096
1727794881631	7031.25	0.6125700989785655	0.10389369317862412	0.0017794261999316678
1727794881633	7031.25	0.1680371939073158	0.09065086018312912	0.0017124036978303468
1727794881635	7031.25	0.16885768326294429	0.0867719209903329	0.0016961408724331724
1727794881637	7031.25	0.1594354464490506	0.08994391376694552	0.0016369830752957066
1727794881638	7031.25	0.15841125498831557	0.08311321963418283	0.0016272097891476226
1727794881640	7031.25	0.14956360419201337	0.0645792242655869	0.0015548077502522295
1727794881642	7031.25	0.15139935782448774	0.04919637585992868	0.0015685434198881392
1727794881644	7031.25	0.154764094588519	0.04442655605999237	0.001608334836923954
1727794881645	7031.25	0.13972016661098702	0.04518120297047028	0.0015106815267854235
1727794881647	7031.25	0.6572174399683222	0.04271199067093558	0.0014631922826335612
1727794881649	7031.25	0.6581833156770509	0.03383039745618192	0.0012974823191242867
1727794881651	7031.25	0.6363618447197457	0.02196537635859283	0.0012766119645460552
1727794881653	7031.25	0.5997804033623609	0.014175249543201303	0.001212552546456402
1727794881654	6960.9375	0.6371591109116904	0.010290979838455967	0.001273425837839615
