# Supplementary material for: Identification and classification of repeated whistle types from free-ranging rough-toothed dolphins (Steno bredanensis)
Source: Sci Rep. 2026 Mar 20;16:14327. doi: 10.1038/s41598-026-44853-2 (PMC13144356; doi:10.1038/s41598-026-44853-2)
Supplement: Supplementary file 2 — Supplementary Material 2 [file 41598_2026_44853_MOESM2_ESM.zip › Dataset_StenoRepeatedCalls/Contours/1159.csv]

Time [ms]	Peak Frequency [Hz]	Duty Cycle	Energy	WindowRMS
1727874245476	4851.5625	0.8960194525813763	0.20001566313910166	0.001744925911261723
1727874245477	4851.5625	0.02561777431161403	0.434272979869316	0.0024946585701935316
1727874245479	4851.5625	0.024593722775391354	0.6666558540083739	0.002852093003522434
1727874245481	4851.5625	0.023062338539202202	0.8885675877187051	0.003209527436851337
1727874245483	4851.5625	0.02098896509982305	1.1628714432860108	0.0031603861432064695
1727874245485	4851.5625	0.019571658520077976	1.4694692300251813	0.0031359292414250813
1727874245486	4851.5625	0.01938164942775182	1.7223349431420807	0.0031397573604338507
1727874245488	4851.5625	0.01900740732697009	1.8806200078744113	0.003134898653106311
1727874245490	4851.5625	0.018765052474566748	1.9292807114588546	0.002202952875167226
1727874245492	4851.5625	0.6793328051297169	1.850859999691878	0.0012710070972281405
1727874245493	4851.5625	0.6909545547742448	1.6762031168626286	0.0013004612590274262
1727874245495	4851.5625	0.6875274923255466	1.4682090261146858	0.0013307904037970306
1727874245497	4851.5625	0.7193435506024206	1.2896185281890096	0.0014014992818855185
1727874245499	4851.5625	0.761930681345528	1.1779555999902231	0.0014531264054502063
1727874245501	4851.5625	0.808968013257368	1.12206390963387	0.0015125470833630625
1727874245502	4781.25	0.8368788536867413	1.1258565971022494	0.0015414941016795574
1727874245504	4781.25	0.5527682506871313	1.1069212833144075	0.0015305326692212089
1727874245506	4781.25	0.5360922711822315	1.1111752307065068	0.0014967204414442486
1727874245508	4781.25	0.5038115742391277	1.1271537651328607	0.0014329708733392286
1727874245509	4781.25	0.4542865337501828	1.141187254346401	0.0013252880549056024
1727874245511	4781.25	0.4325845497157013	1.1610624628755102	0.0012757409907960668
1727874245513	4781.25	0.3996164596131344	1.1875002124249077	0.0011973459850433243
1727874245515	4781.25	0.35882220496776124	1.2065812571983958	0.0010954842592756267
1727874245517	4781.25	0.3347307113789552	1.2171710024234745	0.0010364425019446799
1727874245518	4781.25	0.5742732167327262	1.2456882063906092	9.986264573927425E-4
1727874245520	4851.5625	0.5638927616996419	1.3021348236224064	9.850350084332524E-4
1727874245522	4851.5625	0.50852204139248	1.3698743048817863	0.0010003526499706517
1727874245524	4851.5625	0.5131853377470106	1.4324905991704742	0.0010122951893009075
1727874245525	4851.5625	0.5129294251421889	1.48760094920439	0.0010157841399931157
1727874245527	4851.5625	0.5161726030401519	1.5359099258142401	0.0010346491728354026
1727874245529	4851.5625	0.5235925081372718	1.5785265640480461	0.0010506257106581542
1727874245531	4851.5625	0.5221038457897108	1.6226598826006018	0.0010483708186838877
1727874245533	4851.5625	0.5422944140445237	1.6672115460351526	0.0010864179790409545
1727874245534	4851.5625	0.5450563976453444	1.7081452462865856	0.0010925245684516068
1727874245536	4851.5625	0.5482116128096717	1.7551862607320163	0.001099160021539957
1727874245538	4921.875	0.440717048920481	1.817652404914117	0.0011524886789879294
1727874245540	4921.875	0.44393372818942173	1.8688281182474766	0.0011556861500107
1727874245541	4921.875	0.4313655758192843	1.8938595422499003	0.0011222977162506345
1727874245543	4921.875	0.43157528198156886	1.9047081790332439	0.001121318240879114
1727874245545	4921.875	0.36333732730008195	1.903054670071637	0.0012455180993249514
1727874245547	4921.875	0.37239879615250465	1.8964287229360792	0.0012688946782869212
1727874245549	4921.875	0.3870155509511471	1.9109229088665716	0.0013094045606725784
1727874245550	4921.875	0.37509128510746076	1.9674351301990842	0.001271904731311303
1727874245553	4921.875	0.3763753536351758	2.017308379238047	0.0012799497810701492
1727874245555	4921.875	0.39118404288743464	2.0370242892333064	0.001322728743433518
1727874245557	4992.1875	0.40779853798498533	2.0946155326113898	0.0013679474941228336
1727874245558	4992.1875	0.4573893996904481	2.203573281238594	0.00129160681325947
1727874245560	4992.1875	0.4614264210315121	2.2360317333779514	0.0013012393300479623
1727874245562	4992.1875	0.4414652378554115	2.1098570033232145	0.0012517093476238118
1727874245564	4992.1875	0.5047115993660096	1.9523420157423965	0.0012059799985464077
1727874245566	4992.1875	0.2944094930681985	1.905070481866881	0.0011918646593950442
1727874245566	4992.1875	0.28581397233256095	1.9243052994537555	0.0011568338732246748
1727874245568	4992.1875	0.28581397233256095	1.9419547703906779	0.0011568338732246748
1727874245570	4992.1875	0.268001108128517	1.9543455797670701	0.0010873799615941445
1727874245572	5062.5	0.25850540358118174	1.955906414084938	0.0010468765151425796
1727874245573	5062.5	0.2510165926190279	1.939918547892337	0.0010090713655354399
1727874245575	5062.5	0.255108949448766	1.9139471478306596	0.0010279706727800797
1727874245577	5062.5	0.012377417672020762	1.8980410046938654	0.0020620614784989805
1727874245579	5062.5	0.012039784276291179	1.8806759190388007	0.002574900449851539
1727874245581	5062.5	0.011770838204234956	1.8587048426184543	0.0030877394212040976
1727874245582	5062.5	0.011828014217431203	1.8378149502228027	0.0030909431664248093
1727874245584	5062.5	0.011861787070483893	1.822175276042974	0.0030918833937954846
1727874245586	5062.5	0.011632131669725593	1.832416459457881	0.003084002703647479
1727874245588	5132.8125	0.01139305792403147	1.851435234016304	0.0019849319333185944
1727874245589	5132.8125	0.5473806101892408	1.8401675869500558	8.8586116298971E-4
1727874245591	5132.8125	0.46938484605467584	1.7865021028156132	9.201377031333969E-4
1727874245593	5132.8125	0.443032702559945	1.7551382599328875	0.0010124480262482802
1727874245595	5132.8125	0.4411361851796727	1.7783971192855	0.0010884589170361161
1727874245597	5132.8125	0.458134496693152	1.816198999373399	0.0011280734695419562
1727874245598	5203.125	0.49827674911842823	1.8306450532001262	0.0012235312557779595
1727874245600	5203.125	0.5278122936797796	1.8366564372734298	0.0012916744106163222
1727874245602	5203.125	0.5743573304023936	1.8524341029409466	0.0013881778808437452
1727874245604	5203.125	0.6149579893867925	1.8748532217681226	0.0014688180551870407
1727874245605	5203.125	0.6352061425226689	1.9034874834766502	0.0015069289247382036
1727874245607	5203.125	0.6287362743386303	1.930002985321708	0.0014944691970947878
1727874245609	5273.4375	0.6342616545336727	1.9211754668805219	0.0014803826390273566
1727874245611	5273.4375	0.6560471651896912	1.8517406799181217	0.0015153226934161053
1727874245613	5273.4375	0.649593606729482	1.751724585498763	0.0015011622136750324
1727874245614	5273.4375	0.6410096287302244	1.6855129188977847	0.0014362210929251876
1727874245616	5273.4375	0.6459603504101018	1.677316296888832	0.0014447262550038192
1727874245618	5273.4375	0.625124579311337	1.682929291103355	0.0014048220737620926
1727874245620	5343.75	0.6059707080638495	1.6195164397075632	0.0013596610851493492
1727874245621	5343.75	0.5941617924021754	1.467287548631267	0.00133611090597087
1727874245623	5343.75	0.5898323843144168	1.3652709831928471	0.0013279685424247307
1727874245625	5343.75	0.43476816615355995	1.4112160132650031	0.00132159115273185
1727874245627	5343.75	0.4420147906389529	1.5100074453485839	0.0013345912231644704
1727874245629	5343.75	0.4441949316082745	1.5216353677986687	0.0013358879571373633
1727874245630	5414.0625	0.42909804145512265	1.4631763132156324	0.0012945854858534063
1727874245632	5414.0625	0.42590108742618465	1.4096142335531545	0.0012859731491271897
1727874245634	5414.0625	0.4417627850968001	1.3607360035685419	0.0013287951025749208
1727874245636	5414.0625	0.4278790379023837	1.311210294132997	0.0012957611752136991
1727874245637	5414.0625	0.4043047985230928	1.260364238799293	0.0012379974657392297
1727874245639	5484.375	0.5867916083185928	1.2178718614891053	0.0012091248683028975
1727874245641	5484.375	0.580042792187176	1.200239390243534	0.0012319620225046187
1727874245643	5484.375	0.5518041720526428	1.2039200119656785	0.0013315737193972511
1727874245645	5484.375	0.5941626295468977	1.1887191404414457	0.0014025657402435914
1727874245646	5484.375	0.5919922938021589	1.1287657968217506	0.0014001601949351404
1727874245648	5554.6875	0.6036486208121673	1.0516023242172974	0.0014326589677660293
1727874245650	5554.6875	0.6250754385852474	1.013998023792671	0.0016051073250195871
1727874245653	5554.6875	0.6536252713118677	1.0245998410676662	0.0016524473696901136
1727874245654	5554.6875	0.6483212044110609	1.0600473150268699	0.0016435926660792683
1727874245656	5625.0	0.6395189234686901	1.1032227062281645	0.0016261334250061862
1727874245658	5625.0	0.6208595565866831	1.1460216297757346	0.0015879092626325387
1727874245660	5625.0	0.6544464169742958	1.1846548167217625	0.0016546261757178179
1727874245662	5625.0	0.6360207094271261	1.20800534920844	0.001617666808837009
1727874245663	5625.0	0.6285890990142126	1.2017476638103066	0.0014409351459649684
1727874245665	5695.3125	0.6151725043643637	1.1790081077584564	0.0014196547355340818
1727874245666	5695.3125	0.6020419296846097	1.1515177264321228	0.0013945262275065742
1727874245668	5695.3125	0.5795968888734739	1.1216293575319853	0.0013522883226487073
1727874245669	5695.3125	0.5231117082003792	1.0812962275318558	0.0012534873518431533
1727874245671	5765.625	0.4986908715431927	1.0365820319805805	0.0012067345764140793
1727874245673	5765.625	0.47859420522336293	1.000533019042017	0.0011515223454911338
1727874245675	5765.625	0.5387171083055864	0.9634555212679581	0.001064031748174785
1727874245677	5765.625	0.015638802143655588	0.9066345413089876	0.0020532760296085024
1727874245678	5765.625	0.01574569421101559	0.8440766143299793	0.002551079585885925
1727874245680	5765.625	0.016018386799691503	0.8221701582853386	0.0030488831421633476
1727874245682	5835.9375	0.016968205290020636	0.8437183683461195	0.0030741361344381476
1727874245684	5835.9375	0.01742522778643859	0.8633984511553677	0.0030851188361420384
1727874245685	5835.9375	0.01757956793580308	0.864737086483718	0.003088147935504472
1727874245687	5835.9375	0.017634620563681876	0.868419481751739	0.0030898864621926032
1727874245689	5835.9375	0.018663590594871774	0.8611842165406586	0.002218654739289729
1727874245691	5906.25	0.5747024537943515	0.818857323641414	0.0013474230163868545
1727874245693	5906.25	0.5761618799227928	0.7689897222603054	0.0013481454819934014
1727874245694	5906.25	0.5358013235915806	0.7524968967045927	0.001283992228824975
1727874245696	5906.25	0.5067178217615255	0.7655867163094606	0.00123043012626401
1727874245698	5906.25	0.5036396276940934	0.7706612509443183	0.0012223780771192347
1727874245700	5906.25	0.5949129727711813	0.7388160707120744	0.001188242511458313
1727874245701	5976.5625	0.534839694932408	0.6630497255041946	0.0010753228750731694
1727874245703	5976.5625	0.5068497924893959	0.5697450358932307	0.0010034663847539405
1727874245705	5976.5625	0.4523314804784627	0.493503973745474	8.794837079525179E-4
1727874245707	5976.5625	0.6904087940637634	0.4417722010687204	8.608170731475468E-4
1727874245709	5976.5625	0.7186985615664309	0.40635064762837175	8.827630043726204E-4
1727874245710	6046.875	0.7227457311659617	0.3832825594808523	9.094108470207905E-4
1727874245712	6046.875	0.7144594575132834	0.3751073942770399	9.012764707520162E-4
1727874245714	6046.875	0.6681485987744725	0.3800898683471371	9.049430864843627E-4
1727874245716	6046.875	0.609090278947664	0.39197844393701037	9.296627378847529E-4
1727874245717	6046.875	0.5812981700640162	0.39866684797674845	8.986615834948855E-4
1727874245719	6046.875	0.5646327756485849	0.391278223582249	8.821772235706013E-4
1727874245721	6046.875	0.540109036317947	0.3836485622428709	8.539719519991436E-4
1727874245723	6046.875	0.5191552778245732	0.38150739496066693	8.258519486576099E-4
1727874245725	6046.875	0.5130188591503818	0.376904107851413	8.216524128434781E-4
1727874245726	6046.875	0.47271810773247974	0.364416681637536	7.687579253037636E-4
1727874245728	6046.875	0.46109784752639266	0.35426267067215095	7.531493098817892E-4
1727874245730	6046.875	0.5759047601830426	0.35689125066248845	7.061418993110163E-4
1727874245732	6046.875	0.5561753469131957	0.36225381993336175	6.855638249249975E-4
1727874245733	6046.875	0.5349828861101222	0.3532578234832059	6.616568764638572E-4
1727874245735	6046.875	0.5076161207485105	0.3368525487164668	6.75404950354316E-4
1727874245737	6046.875	0.5092593490531557	0.3408722482523562	6.814249913818385E-4
1727874245739	6046.875	0.4842405246607083	0.3616358075109649	6.500569019795474E-4
1727874245741	6046.875	0.5078922369800287	0.36149970645130375	6.718393582710281E-4
1727874245742	6046.875	0.4967533041280481	0.3276294774397099	6.554285885657315E-4
1727874245744	6046.875	0.4905979325278605	0.28260927507527284	6.461229710865857E-4
1727874245746	6046.875	0.5015348291128765	0.25121945929647665	6.53367139268924E-4
1727874245748	6046.875	0.3214862927777243	0.23686888880928353	7.094122285347171E-4
1727874245749	6117.1875	0.3168485296536067	0.23239749027812068	7.112287966687473E-4
1727874245751	6117.1875	0.28968322586578776	0.2319970060009457	8.149336761890963E-4
1727874245754	6117.1875	0.33739124108006774	0.22975850823760333	9.548258981195276E-4
1727874245756	6117.1875	0.39068340056879264	0.2236444576079949	0.0010624801841538185
1727874245758	6117.1875	0.4273051505049589	0.22084729427065947	0.001133744596993027
1727874245759	6117.1875	0.46015711091625006	0.22838373916086557	0.0011898737278860712
1727874245761	6117.1875	0.47052157141153306	0.25018101138114834	0.0012088576223703473
1727874245763	6187.5	0.47638459480661727	0.2694649895082465	0.0012156476822607798
1727874245765	6187.5	0.5303481147666456	0.2638987777193223	0.0011690536972458034
1727874245766	6187.5	0.534950850606253	0.24075112385691388	0.0011482173422060328
1727874245767	6187.5	0.8318773018782472	0.23178053312018648	0.001175887296552956
1727874245769	6187.5	0.8353655019483184	0.2390274176135382	0.0011778779323531273
1727874245771	6187.5	0.847437900914912	0.23905824298062406	0.0011915581457468476
1727874245773	6187.5	0.8625364991589206	0.23162185941685207	0.001189693420250753
1727874245774	6257.8125	0.8663434641852689	0.21916727415247958	0.0012461197415931733
1727874245776	6257.8125	0.865613572601094	0.21626792889277102	0.0012456550069177277
1727874245778	6257.8125	0.9066821390706661	0.20548089317958973	0.0012982216306397295
1727874245780	6257.8125	0.021345437720364017	0.18701104229774976	0.0021453419928201176
1727874245781	6257.8125	0.022156768767601365	0.16541040414567046	0.0025795765337192997
1727874245783	6257.8125	0.02275995906872813	0.15903416639595824	0.0030138110746184815
1727874245785	6328.125	0.023423795913892542	0.17217205402001934	0.003033422509208491
1727874245787	6328.125	0.022970471467398845	0.18619113077202024	0.0030265183865461286
1727874245789	6328.125	0.02290079005646546	0.1900530196901493	0.003025190786591813
1727874245790	6328.125	0.023744759560363666	0.18869094594785707	0.0030505763687627674
1727874245792	6328.125	0.02380506729689272	0.18590836056413398	0.0022917952396356335
1727874245794	6328.125	0.809951011393031	0.17978439797632007	0.0015330141105085
1727874245796	6398.4375	0.8862053091493332	0.17345444180072855	0.0014893670297318126
1727874245797	6398.4375	0.8429527136423339	0.1694151373957422	0.0014013030436721126
1727874245799	6398.4375	0.8151503058367847	0.16668465123607687	0.0013628187839050132
1727874245801	6398.4375	0.80141997041101	0.16332667434066261	0.0013368689940490986
1727874245803	6398.4375	0.7676301439182581	0.15949056383507307	0.0012828418225798324
1727874245805	6468.75	0.8387591256209551	0.15388939484301195	0.001182154425711824
1727874245806	6468.75	0.7624415362090967	0.14377026942213514	0.0010850592722846436
1727874245808	6468.75	0.7551830431465039	0.12918923891383766	0.0010539167013685795
1727874245810	6468.75	0.823311256965133	0.11695748818376187	9.585945047113348E-4
1727874245812	6468.75	0.5421103608142266	0.11144834518422102	8.810784316383433E-4
1727874245813	6539.0625	0.5548654985545538	0.10798141309049089	9.005552932363741E-4
1727874245815	6539.0625	0.5499626665621765	0.10518955458207484	8.914814679939954E-4
1727874245817	6539.0625	0.536984010217638	0.10443602085103279	8.693852983926101E-4
1727874245819	6539.0625	0.5278391838453347	0.1035492515412026	8.552548664153874E-4
1727874245821	6539.0625	0.5482085314291258	0.09819441508013317	8.807974853545184E-4
1727874245822	6609.375	0.5307546439002667	0.09081059511362866	8.509755948682483E-4
1727874245824	6609.375	0.5350549474812913	0.08431690722936035	8.557822927854001E-4
1727874245826	6609.375	0.5740068543632075	0.0794603418882828	8.645925567709669E-4
1727874245828	6609.375	0.5687248181996855	0.07606858054225886	8.533281727765321E-4
1727874245829	6679.6875	0.5853386645047169	0.07333436196829755	8.810220430852534E-4
1727874245831	6679.6875	0.5909738600628931	0.07110533996147833	8.881550015413352E-4
1727874245833	6679.6875	0.8735010805023887	0.06871226983734043	9.092479424117324E-4
1727874245835	6679.6875	0.8637334760074539	0.06673191208622434	9.361288658247819E-4
1727874245837	6750.0	0.8914146894290124	0.06602711973675349	9.666899374499829E-4
1727874245838	6750.0	0.9311237952771954	0.06718016468001295	0.0010054610976995353
1727874245840	6750.0	0.919635414511613	0.0662638794020167	0.0010482910027481867
1727874245842	6750.0	0.8597975995611565	0.06250785086065014	0.0011558650743240689
1727874245844	6820.3125	0.8650457177555618	0.058451497395807406	0.001163742747707953
1727874245845	6820.3125	0.9178305571933962	0.05751844343601316	0.0012275715841854277
1727874245847	6820.3125	0.9139574918010185	0.05841243211772389	0.0012226855118110842
1727874245849	6820.3125	0.9183347432208063	0.057472272308290655	0.0012337163295082474
1727874245851	6890.625	0.9109610225699333	0.05522891056878096	0.0012301343310724133
1727874245854	6890.625	0.9290601550766215	0.053409286384130165	0.0012533930239985783
1727874245855	6890.625	0.8647165053783568	0.0525144007952296	0.0011131840820190746
1727874245857	6890.625	0.7964037896261098	0.052571325514857443	0.0011073226614365518
1727874245859	6890.625	0.7332291287313863	0.05367095921810447	0.0010267612854003654
1727874245861	6890.625	0.6756883085634018	0.056744726060572216	9.61645430802975E-4
1727874245862	6890.625	0.6110854295285332	0.05850944497696382	8.907218560881618E-4
1727874245864	6890.625	0.5568018499410378	0.055520649901676905	8.158874676698876E-4
1727874245866	6890.625	0.532087466472438	0.04860862727968217	7.868333279147235E-4
1727874245867	6890.625	0.4280800158588159	0.0446149421563359	8.401840958991773E-4
1727874245869	6890.625	0.4278312143173353	0.04404478880887769	9.92734762882977E-4
1727874245870	6890.625	0.4712941191343042	0.04668280654181334	0.0011452854298667767
1727874245872	6890.625	0.49704315097965135	0.05092318421983759	0.0011950122373008821
1727874245874	6890.625	0.5270780978086645	0.05056141649472988	0.0012472782229964042
1727874245876	6890.625	0.024839154086279673	0.048707258132208234	0.0021275236380608287
1727874245877	6890.625	0.029660685892260185	0.048284212555437356	0.002574327692759528
1727874245879	6890.625	0.03035967313126806	0.04619974113431769	0.0030211317474582275
1727874245881	6890.625	0.032503805766261544	0.04128656793727124	0.0030640001536586877
1727874245883	6890.625	0.030885054792410337	0.03775171598232443	0.003010871666939843
1727874245885	6890.625	0.030836362231925322	0.038199461860106775	0.003010494886268292
1727874245886	6960.9375	0.030584737892373506	0.039357117197482416	0.0030041195850864133
1727874245888	6960.9375	0.031132805860105386	0.04126219135053058	0.002271351984223584
1727874245890	6960.9375	0.6540325061525841	0.04137541300226435	0.0015385843833607552
1727874245892	6960.9375	0.5653153947053596	0.04026854644112826	0.0013396887405882146
1727874245893	6960.9375	0.5362147935466229	0.03773352924501971	0.00127224192919803
1727874245895	6960.9375	0.5070374186064397	0.03584221447121813	0.001219344220913757
1727874245897	6960.9375	0.4373835708914411	0.03552600510799196	0.0010913284857855027
1727874245899	7031.25	0.7022668397318308	0.035715772517607415	9.532568733217723E-4
1727874245901	7031.25	0.6888783452895701	0.03623326578073083	8.813668987638314E-4
1727874245902	7031.25	0.7724166694479055	0.03690437247950727	8.689977496293471E-4
1727874245904	7031.25	0.779898491734158	0.036904291019023136	8.793491323460628E-4
1727874245906	7031.25	0.7330012997656343	0.03560227001913617	8.454800176510206E-4
1727874245908	7031.25	0.661833452926605	0.03443567303725846	7.934263686527683E-4
1727874245909	7031.25	0.6929920196985878	0.03418270222219438	8.113212945157103E-4
1727874245911	7101.5625	0.704305288247597	0.03431901786426846	8.1719372227385E-4
1727874245913	7101.5625	0.7365213052168624	0.03419880599455197	8.514212876222459E-4
1727874245915	7101.5625	0.7647103200649698	0.033646504121354254	8.812582831394272E-4
1727874245917	7101.5625	0.766455837171443	0.032935330754311105	8.837742906743399E-4
1727874245918	7101.5625	0.7949072026773235	0.032604207531820396	9.27852086705752E-4
1727874245920	7101.5625	0.8339694183299848	0.0323674349284159	9.540436744683793E-4
1727874245922	7171.875	0.9041534502023644	0.03195046581977722	9.94939898734304E-4
1727874245924	7171.875	0.44625818372239145	0.03047027491801057	0.0011861022149842748
1727874245925	7171.875	0.5140155797336948	0.02751364265173686	0.0013623321894784524
1727874245927	7171.875	0.5246490507230228	0.02310165947912299	0.001388597946066051
1727874245929	7171.875	0.5381267787336577	0.020481904865933015	0.001421180412588649
1727874245931	7171.875	0.5599619675986109	0.021637502316387294	0.0014722190307830773
1727874245933	7171.875	0.5512206378370599	0.02421218052886393	0.0014548812752208633
1727874245934	7242.1875	0.5846716393830783	0.024914763235399408	0.0015230899894045887
1727874245936	7242.1875	0.6090367359279825	0.024424146244745995	0.0015727041532615747
1727874245938	7242.1875	0.6312159666342951	0.024460136206961806	0.0015142761106475213
1727874245940	7242.1875	0.9398511451826237	0.02484225515655387	0.0013891551347591086
1727874245941	7242.1875	1.0162754833118925	0.024701625051866398	0.0013406312107335898
1727874245943	7242.1875	1.0025841589539262	0.023949762702490378	0.0013238869969138378
1727874245945	7312.5	0.846676190027734	0.022559753088914312	0.0012422053682381185
1727874245947	7312.5	0.7462363572990369	0.02097900785008424	0.0012412402793040324
1727874245949	7312.5	0.6727062681186124	0.017643384440924146	0.001142797427872961
1727874245950	7312.5	0.5955246259581368	0.015264810322234127	0.0010029598321976369
1727874245953	7312.5	0.6025494269604953	0.014718315204986806	0.0010156396406435487
1727874245955	7312.5	0.635658120209316	0.016078358291633968	0.001072826807849862
1727874245957	7382.8125	0.6446886362519654	0.018013894434276225	0.0010912236828301437
1727874245958	7382.8125	0.6961270698211478	0.019048524894012216	0.0011559362822332407
1727874245960	7382.8125	0.7243805691900473	0.018927831574540404	0.0011433623413553435
1727874245962	7382.8125	0.7938807826411011	0.01851731024513448	0.0012277022515885402
1727874245964	7382.8125	0.8687900579667973	0.018592749743921243	0.001321654291884559
1727874245966	7382.8125	1.0573203754079712	0.019117588543634934	0.001373639741304461
1727874245966	7453.125	1.0913167227386238	0.019420125347592687	0.001461841504267899
1727874245968	7453.125	1.0913167227386238	0.01895893618305607	0.001461841504267899
1727874245970	7453.125	1.038562515935747	0.01793681472901382	0.001517658591889156
1727874245972	7453.125	0.9969669603665955	0.01703247137047429	0.0016578374480113638
1727874245973	7453.125	0.032580337371617085	0.01626147109407843	0.002258434931659941
1727874245975	7453.125	0.033244066012893744	0.01539934893842238	0.0025908532161254567
1727874245977	7523.4375	0.035096930458977854	0.014510816494009557	0.0029232715005909726
1727874245979	7523.4375	0.03634034940185418	0.014814174112160898	0.0029650984845403083
1727874245981	7523.4375	0.03637332138201453	0.0153800159651568	0.0029675314924508755
1727874245982	7523.4375	0.03474576546702615	0.01476970236478094	0.002920770018861199
1727874245984	7523.4375	0.03402547513620613	0.013070997801970286	0.002900102584546991
1727874245986	7593.75	0.030954389845904814	0.012480495090825824	0.0022256886027800125
1727874245988	7593.75	0.6926371220296369	0.012968204519744479	0.0015512746210130338
1727874245989	7593.75	0.5688719920901567	0.013603569451132193	0.001367961622342442
1727874245991	7593.75	0.5004455486735345	0.012791666988693795	0.0011572537015469527
1727874245993	7593.75	0.5654722802587504	0.010653983297045234	9.376408215063861E-4
1727874245995	7593.75	0.5281547603094625	0.008894035076175765	7.62815558437579E-4
1727874245997	7664.0625	0.42316312446397936	0.008412861203229791	6.039757049928E-4
1727874245998	7664.0625	0.33443357141580904	0.008382746030179803	4.45135851548021E-4
1727874246000	7664.0625	0.3329539312642939	0.008173263127498012	4.4176820362352867E-4
1727874246002	7664.0625	0.428267185043239	0.008105942609474571	5.649560633614529E-4
1727874246004	7664.0625	0.5618787044102233	0.008255277346071557	6.702238337264715E-4
1727874246005	7734.375	0.6684964116837773	0.008312884928066897	7.7549160409149E-4
1727874246007	7734.375	0.6884209015084513	0.008080733641203857	8.573363698168888E-4
1727874246009	7734.375	0.7688711417153339	0.007699453402774114	0.001019043908080157
1727874246011	7734.375	0.8448439003391063	0.007443876438429843	0.0011807514463434252
1727874246013	7734.375	0.8819683427446177	0.007431728345343147	0.0014021452380015879
1727874246014	7804.6875	0.9774778797018625	0.007366957157774747	0.0015339231048695945
1727874246016	7804.6875	0.7621512174562649	0.006839181642322344	0.0015736950471815956
1727874246018	7804.6875	0.8012983922288117	0.005793296158305531	0.001644843332062654
1727874246020	7804.6875	0.8717811958558497	0.005171381875338313	0.0017624309692978303
1727874246021	7804.6875	0.8770994573181901	0.005104986516433733	0.001770930579868578
1727874246023	7875.0	0.8742148501900531	0.0053380280830283774	0.0017657570343349593
1727874246025	7875.0	0.8705401439518837	0.005070238661024704	0.001759241437267642
1727874246027	7875.0	0.8145213716740703	0.004685591050034083	0.0016527234372862656
1727874246029	7875.0	0.7546527296761464	0.004327070481606143	0.0015415648273321546
1727874246030	7875.0	0.9750685237123915	0.004160513938112484	0.0014428399038453443
1727874246032	7945.3125	0.9390834073681583	0.004086558021416909	0.0013944045074175144
1727874246034	7945.3125	0.8222731363807794	0.003773085991462348	0.0012201003173227078
1727874246036	7945.3125	0.9404658102147959	0.003126118337216888	0.001113831587049995
1727874246037	7945.3125	0.9239381856995451	0.002442718856401655	0.0010332187603335227
1727874246039	7945.3125	0.964352515912252	0.002027868959405211	9.974774599661805E-4
1727874246041	8015.625	0.9306754013969522	0.0018450203103977274	9.624310441681451E-4
1727874246043	8015.625	0.8411163416117707	0.0017750165938166904	9.731879594199412E-4
1727874246045	8085.9375	0.8407655648517132	0.0017052268432760467	9.751197469078149E-4
1727874246046	8085.9375	0.8548694379777977	0.0015316013583055268	9.913472042073056E-4
1727874246048	8156.25	0.8706014447449035	0.0013022109183854233	0.0010082310994970983
1727874246050	8156.25	0.8879946773002061	0.0010791958606097983	0.0010264373674006317
1727874246053	8226.5625	0.7120358768998952	9.473144520431815E-4	0.0010666369741681022
1727874246054	8226.5625	0.7635869120151991	0.0011308888677095492	0.0011453468732965692
1727874246056	8296.875	0.7708753030005241	0.0017300797509280038	0.0011563772998107362
1727874246058	8296.875	0.8303749836215932	0.0018267112945195138	0.001251381516298748
1727874246060	8367.1875	0.9188388528563941	9.52023841529196E-4	0.0013941503529246494
1727874246062	8367.1875	0.7880907006080735	5.101643120576639E-4	0.0015668343705271493
1727874246063	8437.5	0.8648342866997161	3.8547101234264256E-4	0.001810715697723502
1727874246065	8437.5	0.9086475184805672	2.751628110923528E-4	0.0018937681838551836
1727874246066	8507.8125	0.9796036361971058	1.6641155560247908E-4	0.0020239486726474627
1727874246068	8578.125	0.048471564887510026	2.5749233066844603E-4	0.0024649361825309062
