# Supplementary material for: Identification and classification of repeated whistle types from free-ranging rough-toothed dolphins (Steno bredanensis)
Source: Sci Rep. 2026 Mar 20;16:14327. doi: 10.1038/s41598-026-44853-2 (PMC13144356; doi:10.1038/s41598-026-44853-2)
Supplement: Supplementary file 2 — Supplementary Material 2 [file 41598_2026_44853_MOESM2_ESM.zip › Dataset_StenoRepeatedCalls/Contours/1162.csv]

Time [ms]	Peak Frequency [Hz]	Duty Cycle	Energy	WindowRMS
1727874309946	4710.9375	0.8355951953538515	0.2688718509290413	0.001680414738419173
1727874309948	4710.9375	0.8368836266365434	0.4519895948130693	0.0016903384945349139
1727874309949	4710.9375	0.8645411913685472	0.5537564643266957	0.0017552461937421194
1727874309951	4710.9375	0.8790065880113954	0.570985358025068	0.0017870159434983845
1727874309953	4710.9375	0.8783034617951772	0.5736723248012227	0.0017951810784856115
1727874309955	4710.9375	0.8948250275351828	0.600627042021087	0.0018301964278243734
1727874309957	4710.9375	0.9009707307331559	0.6281948781642439	0.0018383483733588472
1727874309958	4710.9375	0.915554485995966	0.6228927855905536	0.0018306013877370975
1727874309961	4710.9375	0.919559906007798	0.5928702114973229	0.0018376928567143019
1727874309963	4710.9375	0.9126076135768059	0.5635691870144514	0.0018263341235086113
1727874309965	4710.9375	0.914669514253225	0.5722565817524767	0.0018095718854483612
1727874309966	4710.9375	0.9551393480069919	0.6205178626340782	0.001808384663865058
1727874309968	4710.9375	0.9588841117084002	0.6285676772446617	0.00181333861202421
1727874309970	4640.625	0.943419095201057	0.5536780692754167	0.0017832323775266474
1727874309972	4640.625	0.8016229698220413	0.4757730676853919	0.0017790627587404933
1727874309974	4640.625	0.7801332904516867	0.45454591567258334	0.0017335524897724068
1727874309974	4640.625	0.7819025771422956	0.4608813705882038	0.0017390481274240479
1727874309976	4640.625	0.7819025771422956	0.4624312913425621	0.0017390481274240479
1727874309978	4640.625	0.7671759699739137	0.47537405997100957	0.0017048360857767264
1727874309980	4640.625	0.7544245428191109	0.5094799014448239	0.001681044817630729
1727874309981	4710.9375	0.7323136937625071	0.5489888517101048	0.0016407477436129214
1727874309983	4710.9375	0.7400643559712693	0.5835710499875131	0.0016596123945372863
1727874309985	4710.9375	0.7351613031107062	0.6150223143844226	0.0016519948162546953
1727874309987	4710.9375	0.865960271103577	0.6393849272934722	0.0016925375064222462
1727874309989	4710.9375	0.8603581842386497	0.656122123541544	0.0016882619417546208
1727874309990	4710.9375	0.8853364625673257	0.689345405389514	0.0017010214424138467
1727874309992	4710.9375	0.8926054695340727	0.7517115461482663	0.0017139060467194242
1727874309994	4781.25	0.9009689112576107	0.8009377979830424	0.0017290661751119167
1727874309996	4781.25	0.9055140824677171	0.802176466162884	0.0017354400427273553
1727874309997	4781.25	0.9026922376283789	0.7792186271209699	0.0017313036609192354
1727874309999	4781.25	0.8876029226047102	0.7742544835107805	0.0017069408959182017
1727874310001	4781.25	0.8555539525625585	0.7921728630703077	0.001654860455024481
1727874310003	4781.25	0.8529403770239529	0.8145629119110154	0.0016510697132792738
1727874310005	4851.5625	0.8288178915449785	0.8274396575554889	0.0016109366651483167
1727874310006	4851.5625	0.8112579308949719	0.8236476989939415	0.0015811469350031997
1727874310008	4851.5625	0.8013140927129333	0.8173656000337048	0.0015654208777376702
1727874310010	4851.5625	0.784240093764636	0.8284453989613458	0.0015421061877810879
1727874310012	4851.5625	0.09210184647175576	0.8752778873192263	0.0017182295532868074
1727874310013	4851.5625	0.0940202204164977	0.9236847553252491	0.001744602436632378
1727874310015	4921.875	0.09542223972496204	0.918692503671464	0.0017644695893964724
1727874310017	4921.875	0.0936552780419857	0.8738121461143871	0.0017415496575322895
1727874310019	4921.875	0.09720376027926197	0.8479976696028659	0.0017874502761680807
1727874310021	4921.875	0.09779145338502532	0.8602005072299834	0.001799977408011286
1727874310022	4921.875	0.10206011445710986	0.8888718739978623	0.0018564677877164
1727874310024	4921.875	0.10258471912047086	0.9186313529183532	0.0018625477917976836
1727874310026	4992.1875	0.7656336441590962	0.9301182518300023	0.001714507240973131
1727874310028	4992.1875	0.7525003514533106	0.9276497660353574	0.0016875184838535963
1727874310029	4992.1875	0.7694296811306196	0.9261802721147109	0.001725704968103642
1727874310031	4992.1875	0.7789446539515635	0.9406997999542377	0.0017434402245686985
1727874310033	4992.1875	0.779243218657189	0.9730710795775767	0.0017481090197500214
1727874310035	4992.1875	0.7910340788814119	1.0112547541264607	0.0017866532190085797
1727874310037	5062.5	0.7928442496916652	1.0328497355846535	0.001789647483615808
1727874310038	5062.5	0.7975915459022128	1.0332963049469468	0.0018007053709814765
1727874310040	5062.5	0.7966582866323352	1.0362631710914274	0.001799891192345817
1727874310042	5062.5	0.8233882408148693	1.0500120170951144	0.0018540726231667881
1727874310044	5062.5	0.835348046401679	1.0659714115101067	0.0018797988851579515
1727874310045	5062.5	0.835925610629075	1.0712435631305381	0.001880817545729767
1727874310047	5062.5	0.838380258595508	1.0725654073186612	0.0018846139792206085
1727874310049	5132.8125	0.8545280630988068	1.0810642915370994	0.0018859615505621703
1727874310051	5132.8125	0.8652871551809646	1.083561770837869	0.0019032106215743439
1727874310053	5132.8125	0.8735923563047375	1.055679785311351	0.001916524986057008
1727874310054	5132.8125	0.8754363620834068	1.0024122956083679	0.0019172110684163967
1727874310056	5132.8125	0.8720066548374772	0.952176853706062	0.0019085090206879542
1727874310058	5132.8125	0.8994575375354543	0.9122081766382258	0.001873345064582633
1727874310061	5203.125	0.8965898109931865	0.8716013164811955	0.0018648838513444213
1727874310062	5203.125	0.9090429699542946	0.8246607461457084	0.001880465659925804
1727874310064	5203.125	0.9071085717354945	0.7546775832732528	0.0018740575711719315
1727874310066	5203.125	0.8757804603268194	0.674642793555016	0.001867749966619858
1727874310068	5203.125	0.8761387379735698	0.6489025488394802	0.0018691720400623747
1727874310070	5203.125	0.8683699624700509	0.7028582109206089	0.0018544240609645398
1727874310071	5273.4375	0.8846386923480084	0.7724767454256195	0.0018893065670062608
1727874310073	5273.4375	0.8880825448300389	0.8038268942432794	0.0018972874161117875
1727874310074	5273.4375	0.8848946049528301	0.8170889025007906	0.0018952995232959344
1727874310076	5273.4375	0.8180381103973573	0.860543361961732	0.0019101227613426202
1727874310077	5273.4375	0.8118322297304287	0.9435242638854712	0.001904824673104583
1727874310079	5273.4375	0.7948746523898681	1.023714856514748	0.0018704812015442934
1727874310081	5343.75	0.8095862598960059	1.068467566007537	0.0019063292401862236
1727874310083	5343.75	0.8112261209295348	1.0729641252354913	0.0019103759939834272
1727874310085	5343.75	0.7863655582795432	1.039318670891504	0.0018699952066236467
1727874310086	5343.75	0.7642661579447341	0.9789231177328674	0.0018194365843054196
1727874310088	5414.0625	0.7687580976135799	0.8937660056517522	0.001823740434647304
1727874310090	5414.0625	0.8334009229614854	0.8087075818933808	0.0018492966557957977
1727874310092	5414.0625	0.8012761988108391	0.7248650221739334	0.0018504137624963917
1727874310093	5414.0625	0.7992081483016034	0.673976306039715	0.0018521337355433779
1727874310095	5484.375	0.7991458992896198	0.6495381842418199	0.0018472230853810415
1727874310097	5484.375	0.8156591788575132	0.6354628638273903	0.0018845308513656589
1727874310099	5484.375	0.8255014393078219	0.6486769630052062	0.001899538680289791
1727874310101	5484.375	0.8362774349378861	0.6943088666521163	0.001923660444550832
1727874310102	5554.6875	0.8323419140691399	0.7604229733001784	0.0019219207223252635
1727874310104	5554.6875	0.8100048936023286	0.8169251207520243	0.001878449737330944
1727874310106	5554.6875	0.8037714218878179	0.8425099689856482	0.0019257432737706717
1727874310108	5554.6875	0.8078938401524474	0.8371367978918705	0.001928456808803958
1727874310109	5625.0	0.7638089996496444	0.8286370651660865	0.0018375013161137054
1727874310111	5625.0	0.6233706657199486	0.8249097215924384	0.0018587242094696408
1727874310113	5625.0	0.6619081095791002	0.8320077613003852	0.0019861439376098484
1727874310115	5625.0	0.6783339406515261	0.8477734408004965	0.002030984028112546
1727874310117	5695.3125	0.6425777599218784	0.8576997565763871	0.0019525307840133406
1727874310118	5695.3125	0.6639804647985662	0.8392049899686577	0.0020042309254320587
1727874310120	5695.3125	0.6630382411171768	0.7788288517656419	0.0020008479783612397
1727874310122	5695.3125	0.7006627628218872	0.7096776823929855	0.002095605676705315
1727874310124	5765.625	0.708691797098342	0.6858340324459662	0.0021262719073879867
1727874310125	5765.625	0.0902913755640885	0.7154572519359811	0.002283404374511934
1727874310127	5765.625	0.08963637509566308	0.7467036747230934	0.0022688617510927944
1727874310129	5765.625	0.08849179250767462	0.7443794586936691	0.0022456176540078523
1727874310131	5835.9375	0.09293455707903209	0.7266683077362727	0.0023144867654629883
1727874310133	5835.9375	0.09038093326888662	0.7360178806097294	0.0022744596622961332
1727874310134	5835.9375	0.08671398426576067	0.7701199037010199	0.0022054219626843332
1727874310136	5835.9375	0.08529440684303917	0.7866511971182424	0.0021766317857371594
1727874310138	5906.25	0.08739567644228279	0.7624196916279231	0.002199885322454774
1727874310140	5906.25	0.789946488179017	0.7198215884898956	0.002019514297105451
1727874310141	5906.25	0.7867317688988759	0.6824229860211071	0.002066798833249351
1727874310143	5906.25	0.7834129652757144	0.6275443683750961	0.0020567151330082695
1727874310145	5976.5625	0.7522624136623989	0.5438350859139331	0.002168110445176304
1727874310147	5976.5625	0.8178107714931491	0.4631878933221919	0.002343078233888316
1727874310149	5976.5625	0.8651280981511119	0.4062013664141452	0.0024694752836707627
1727874310150	6046.875	0.8706667780983265	0.3625699404694171	0.002480335341493511
1727874310152	6046.875	0.8809983355444183	0.3393521489512935	0.0025013869723766887
1727874310154	6046.875	0.8809434971290993	0.34045457863825285	0.002498651961206274
1727874310156	6046.875	0.8474070642407906	0.35049595246614845	0.002415279290368809
1727874310157	6117.1875	0.8383285645847373	0.3512192547077963	0.002394956815755301
1727874310159	6117.1875	0.8344481549194606	0.34006559890980953	0.0023647071506737536
1727874310162	6117.1875	0.7977375838126668	0.3166359506642327	0.002257962811720138
1727874310164	6187.5	0.8449882331384303	0.28938971907656713	0.002059133635897013
1727874310166	6187.5	0.8050466733408673	0.2680403422796373	0.001965286936209271
1727874310167	6187.5	0.7176205297186189	0.2474997125024206	0.0018118225203852267
1727874310169	6187.5	0.6791184783231787	0.22002091446368152	0.00174190284706371
1727874310171	6257.8125	0.6293754657609408	0.1935962333864683	0.0016452896298910374
1727874310173	6257.8125	0.5575431140377629	0.17360025521860822	0.0014081228880267371
1727874310174	6257.8125	0.5785465139389443	0.1667852686333289	0.0011709561461624367
1727874310175	6328.125	0.5399224008572715	0.17505065265269057	0.0010953067850313265
1727874310177	6328.125	0.5112055560892339	0.18917428238458794	0.0010351715184817032
1727874310179	6328.125	0.4587324838789683	0.20359352579918805	8.699972030046749E-4
1727874310181	6328.125	0.5692398318286679	0.21930811557559965	7.786455867155464E-4
1727874310182	6398.4375	0.5428220994915712	0.22825433491465222	7.552882333453599E-4
1727874310184	6398.4375	0.5222379159578308	0.20916396192593825	7.28667091981943E-4
1727874310186	6398.4375	0.4648460532134434	0.16492339388016777	6.526388852896206E-4
1727874310188	6398.4375	0.45192886448506286	0.13066331215349225	6.341041416054326E-4
1727874310189	6468.75	0.5044748309384464	0.12005293576226042	6.254289672329405E-4
1727874310191	6468.75	0.4491140355964532	0.1146994850963788	6.31956946901894E-4
1727874310193	6468.75	0.37260462499788666	0.10020430557959	8.121565217312223E-4
1727874310195	6468.75	0.43456024110071345	0.0941496483774309	0.0010128613201664258
1727874310197	6539.0625	0.5524781652063467	0.09922569607625087	0.0012135661186016293
1727874310198	6539.0625	0.6533324972420876	0.10180459018949191	0.0013738014511030343
1727874310200	6539.0625	0.710929343817627	0.09270193776478408	0.0014553677038781625
1727874310202	6539.0625	0.8071359727399912	0.08176618944007961	0.0015749363971299774
1727874310204	6609.375	0.8611995743199263	0.07225017408228955	0.0016293203335621723
1727874310205	6609.375	0.9138762946866335	0.0626841949750039	0.00170767609777399
1727874310207	6609.375	0.9469286640295632	0.05332890823303133	0.001733017206559363
1727874310209	6609.375	0.9725002389267571	0.04966898145058699	0.0017665327578242518
1727874310211	6679.6875	0.9255118523677159	0.04953899840462619	0.001808842085627858
1727874310213	6679.6875	0.8642579533693238	0.04865920328247364	0.0018832566904077805
1727874310214	6679.6875	0.8693398142237898	0.06297602830673008	0.0018956886567714837
1727874310216	6679.6875	0.8704984644116756	0.1339839048398931	0.0018992977100759497
1727874310218	6750.0	0.8818173145753996	0.26400833978922533	0.0019189233645375786
1727874310220	6750.0	0.8880296517530004	0.33961672573878826	0.001929461505826853
1727874310221	6750.0	0.8693961619532917	0.30537938748059923	0.0018906312509883027
1727874310223	6750.0	0.875108413031562	0.2344820579415257	0.0019054363917000614
1727874310225	6750.0	0.859052831856572	0.25065305572465385	0.0018752109141711016
1727874310227	6750.0	0.8547915348129796	0.3476135544896212	0.0018703503995725053
1727874310229	6750.0	0.8519494962062201	0.42236249640804263	0.0018663459976579334
1727874310230	6820.3125	0.8853672215340287	0.41087242294205434	0.0019297354715241252
1727874310232	6820.3125	0.8956111181936653	0.3393777695673067	0.0019837346193160915
1727874310234	6820.3125	0.9138293290342228	0.2510769635261001	0.0020208930331073152
1727874310236	6820.3125	0.9609760390549749	0.1848647715265863	0.0021296280452381858
1727874310237	6820.3125	0.7646467916306984	0.15863699497225886	0.002354216183381069
1727874310239	6820.3125	0.7376052276713468	0.1535783441982272	0.0025687166372913178
1727874310241	6890.625	0.8082056787384143	0.14376502896043936	0.0028353186112057235
1727874310243	6890.625	0.8824777489628859	0.127879028463354	0.003197431413219432
1727874310245	6890.625	0.11726306182742761	0.1234012034735823	0.003723538734217725
1727874310246	6890.625	0.13099620360712133	0.1384252633267212	0.0042496460552160185
1727874310248	6890.625	0.13710630485003403	0.15802228026157988	0.004390852357046788
1727874310250	6890.625	0.14938410019213055	0.1547434721436705	0.004692567508021594
1727874310252	6960.9375	0.15663403918176427	0.1174389137858307	0.004867185465491775
1727874310253	6960.9375	0.1611628409144523	0.06568453312164965	0.004987700491490559
1727874310255	6960.9375	0.1621471779492414	0.02986115501101472	0.005012001345604896
1727874310257	7031.25	0.1622280583517438	0.014776060993939315	0.005015386875900735
1727874310259	7031.25	1.2125419120868548	0.012693002955785333	0.0045787359944326105
1727874310262	7101.5625	1.1277968528635598	0.01662412748549235	0.004305536184471322
1727874310263	7101.5625	0.9389913307045991	0.017614882205077155	0.003733982725254963
1727874310265	7171.875	0.8736496451515822	0.013477790574148276	0.003540954016862399
1727874310267	7171.875	0.7496708040938499	0.01139810404169613	0.0030098294830864774
1727874310269	7242.1875	0.6426574079733279	0.011277940363385254	0.002452696217964405
1727874310270	7242.1875	0.4729311750388288	0.011545786687229036	0.0018955629528423325
1727874310272	7242.1875	0.5111705494917361	0.010078853772148379	0.001543581729989332
1727874310274	7312.5	0.49813388528563946	0.007872524746845303	0.001234931520032492
1727874310275	7312.5	0.4245206245086478	0.008671860197775008	9.262813100756519E-4
1727874310277	7382.8125	0.46128758844339623	0.008749698363214894	7.785725800049841E-4
1727874310278	7382.8125	0.41678275793012676	0.006812630811793718	6.308638499343161E-4
1727874310280	7453.125	0.5447696923043326	0.0044902704844534775	5.511994175009664E-4
1727874310282	7453.125	0.5458104035639413	0.004338816629924142	5.496937727129747E-4
1727874310284	7523.4375	0.4574107601377054	0.006353981873447572	6.406015734470667E-4
1727874310285	7523.4375	0.45790821510550117	0.008808691096606383	8.066860245282983E-4
1727874310287	7593.75	0.5097494740711623	0.009140797521333465	9.804302949100343E-4
1727874310289	7664.0625	0.6120718638990799	0.0063940795208410235	0.0011541745652917706
1727874310291	7734.375	0.6860069110810233	0.0060322127613752045	0.001259881196974565
1727874310293	7804.6875	0.7270571885433652	0.007984488898561456	0.0013019645454815099
1727874310294	7875.0	0.7508191478133007	0.008599385275370604	0.0013158208845182287
1727874310296	7945.3125	0.7554255747000932	0.009800103344755815	0.001318244934633974
1727874310298	8015.625	0.7191286369162008	0.008360521648730575	0.0012891134492523301
1727874310300	8085.9375	0.6302058454740864	0.004940733241286964	0.001145071990078757
