# Supplementary material for: Identification and classification of repeated whistle types from free-ranging rough-toothed dolphins (Steno bredanensis)
Source: Sci Rep. 2026 Mar 20;16:14327. doi: 10.1038/s41598-026-44853-2 (PMC13144356; doi:10.1038/s41598-026-44853-2)
Supplement: Supplementary file 2 — Supplementary Material 2 [file 41598_2026_44853_MOESM2_ESM.zip › Dataset_StenoRepeatedCalls/Contours/1198.csv]

Time [ms]	Peak Frequency [Hz]	Duty Cycle	Energy	WindowRMS
1727867505369	7593.75	0.9505788401904263	0.013005948688576841	0.0017185036534513223
1727867505370	7593.75	0.9811177443658281	0.013780141716997419	0.001756438976593042
1727867505372	7593.75	1.0058389019916143	0.014121519022863883	0.0017934821101549224
1727867505374	7593.75	1.0405705076760132	0.012921163286277635	0.0018513660001540618
1727867505376	7523.4375	1.0583777597615303	0.006454664416599422	0.001878150736688087
1727867505377	7523.4375	1.0451556085124039	0.0071841666390352055	0.0018580959499503084
1727867505379	7523.4375	1.0335585023038958	0.007517063594100651	0.0018387901183573088
1727867505381	7523.4375	0.9978714895614954	0.006912148569308972	0.001774342653771979
1727867505382	7453.125	1.0462118573230197	0.007458269439988681	0.0017358037757538324
1727867505384	7453.125	1.0331009061938454	0.006561614201549849	0.0017159793264141885
1727867505385	7453.125	0.9800584489765835	0.004362376681413364	0.0016361170950046678
1727867505387	7453.125	0.9521228462395178	0.002066267833483643	0.0015891847217985586
1727867505389	7382.8125	1.008637987651107	0.0012258961896248815	0.0015384213721843466
1727867505391	7382.8125	0.46683910512262283	0.0017351210539825067	0.0015950373290881442
1727867505392	7382.8125	0.4692536178349801	0.0056402807241144135	0.0016090788475765468
1727867505394	7382.8125	0.4701122121955361	0.009809916236677221	0.0016142260498666257
1727867505396	7312.5	0.4814352092520747	0.010852386722971355	0.0016563350349220716
1727867505398	7312.5	0.5097620089094655	0.01354163519337323	0.0017572010864641838
1727867505400	7312.5	0.5414754863223828	0.016159681170927892	0.001853471922319194
1727867505401	7312.5	0.5630425589506345	0.020160906433660395	0.0019143843823021223
1727867505403	7242.1875	0.57258703911745	0.028883513481378298	0.0019444923525519227
1727867505405	7242.1875	0.8087102684894615	0.02985334810518517	0.0019433777281456731
1727867505407	7242.1875	1.0155565303214447	0.02864256522502102	0.001959614327191813
1727867505408	7242.1875	1.025862235371743	0.02770717816355639	0.0019754447865152494
1727867505410	7171.875	1.0111107016509433	0.030384672822693668	0.0019504707898305995
1727867505412	7171.875	1.0088817854153986	0.030207937975099575	0.0018502640920048882
1727867505414	7171.875	1.0442975077587942	0.02596518194130624	0.0017717117383246853
1727867505416	7171.875	1.0142262888282507	0.01994721275167215	0.0017215084124718044
1727867505417	7171.875	0.9903863505283205	0.014944584949155343	0.0016387652776695232
1727867505419	7101.5625	0.9790804972367289	0.013163127481605428	0.0016198227045352812
1727867505421	7101.5625	0.9620348898084194	0.00986975218109406	0.0015893819393780588
1727867505423	7101.5625	1.0048014716628366	0.007627663033745207	0.0015366481194174183
1727867505424	7101.5625	1.1277629787174304	0.00619084897038379	0.0015446628782014797
1727867505426	7031.25	1.1272255622473046	0.007259182403143166	0.0015433812688700464
1727867505428	7031.25	1.1402771050932166	0.00713958478438125	0.0015607966255000352
1727867505430	7031.25	1.1509651122388815	0.006888892513058592	0.0015742425461102696
1727867505432	7031.25	1.1100260416666665	0.006943528572126498	0.0016279294606572922
1727867505433	6960.9375	1.1397323768343814	0.009349602816302316	0.0016715427111916124
1727867505435	6960.9375	1.1454085184093292	0.01220234673714398	0.0016803273947898904
1727867505437	6960.9375	1.1354694634056	0.014752074666428429	0.0017331201963225933
1727867505439	6960.9375	1.15300439823214	0.016961159744294088	0.0017593608558654867
1727867505440	6960.9375	1.1703769269825433	0.020486366988874818	0.0017853473482888425
1727867505442	6890.625	1.1634771294448476	0.02610769417208584	0.0017766271671307552
1727867505444	6890.625	1.150327158674004	0.030176315494495162	0.0017603887613465926
1727867505446	6890.625	1.1066546883819142	0.03206077150773142	0.0017011468860567245
1727867505448	6890.625	1.0651574752308095	0.0322224479278342	0.0016429728577281066
1727867505449	6820.3125	1.0105939550450531	0.03183264004083198	0.0015636607214855518
1727867505451	6820.3125	0.9931286867368088	0.0323276428522264	0.0015157868760104379
1727867505453	6820.3125	0.9453893535464142	0.03508268828157665	0.0014462441137165396
1727867505455	6820.3125	0.9977465798377134	0.03864108120891407	0.0013851658194605158
1727867505456	6750.0	0.9600929463362625	0.041036812610856795	0.0013926112269927898
1727867505458	6750.0	0.9545189594641164	0.040770272447553824	0.001385855484220423
1727867505460	6750.0	0.956185897047579	0.04134025435435073	0.0013900549068688337
1727867505462	6750.0	0.9522127614790498	0.04321671212428012	0.0014047151662539869
1727867505464	6750.0	0.9149035567757469	0.04186428562513011	0.0014617730654126325
1727867505465	6750.0	0.9388185896963444	0.03589049006810323	0.0014985140098333293
1727867505468	6750.0	0.9573978448064071	0.028789997232972448	0.0015274574637975167
1727867505470	6750.0	0.9914470168779481	0.02437356080551311	0.0015800819308054014
1727867505472	6750.0	1.0048008564883057	0.02346311881300656	0.0016013812624361802
1727867505473	6750.0	1.0193804700845368	0.025361460485977073	0.0016434348132074467
1727867505475	6750.0	1.027029413495322	0.027581225438326876	0.0016560329333575087
1727867505477	6679.6875	1.0240058534605754	0.026381357666427505	0.0016540234239161363
1727867505479	6679.6875	0.9073552012360238	0.02134950570370839	0.0016342074151781084
1727867505481	6679.6875	0.8949562355324073	0.016445705183632062	0.0016204317935756632
1727867505481	6679.6875	0.8567341452667102	0.015003704063277454	0.001626408367104605
1727867505483	6679.6875	0.8567341452667102	0.01568246681661329	0.001626408367104605
1727867505485	6679.6875	0.857126181597501	0.016303640924354365	0.0016313325363449779
1727867505487	6679.6875	0.8636642041557941	0.01571316100351223	0.0016460252940027323
1727867505488	6679.6875	0.8641624169928409	0.01326489046545904	0.0016498266614287254
1727867505490	6679.6875	0.8650485824488994	0.010764929657128596	0.0016528377582823775
1727867505492	6679.6875	0.8931486032006892	0.010934917484330162	0.0017034565504092023
1727867505494	6609.375	0.8975835141927605	0.012515692111104485	0.0017105401729430856
1727867505496	6609.375	0.9118724217077311	0.012428557835198225	0.0017332571566664855
1727867505497	6609.375	0.9216692462657232	0.011112091474027145	0.0016988653331725249
1727867505499	6609.375	0.9233799663957821	0.010564127775900111	0.0017215106577991776
1727867505501	6609.375	0.9035714267434813	0.011570795243065136	0.001758462303353622
1727867505503	6609.375	0.9030516042649371	0.013418157473300869	0.0017606142621113912
1727867505504	6609.375	0.8978493808450438	0.01430996045630074	0.0017546251363809088
1727867505506	6609.375	0.890843773288047	0.013262414190939579	0.0017436238415765603
1727867505508	6609.375	0.8763047384266083	0.011700171813617277	0.0017224694751445144
1727867505510	6609.375	0.8634171395931604	0.011330103988016009	0.001705266615866518
1727867505512	6539.0625	0.8505975175453682	0.012460550217372513	0.001685940699721995
1727867505513	6539.0625	0.8170009908936059	0.014695667605557763	0.001626239408701659
1727867505515	6539.0625	0.8420790353367685	0.01755639832610108	0.0016076554004643509
1727867505517	6539.0625	0.8371463749006497	0.019855722009545773	0.001583655529682975
1727867505519	6539.0625	0.7694785269358304	0.02011021425887088	0.0016160563535194434
1727867505520	6539.0625	0.7592090834967931	0.018707581810380753	0.0015987784611475044
1727867505522	6539.0625	0.7662821531637244	0.017265873854622752	0.001612992664740203
1727867505524	6539.0625	0.7854984026188585	0.016702260776574246	0.0016488385643002093
1727867505526	6539.0625	0.794277978615963	0.017084967106496842	0.0016699246440212328
1727867505528	6539.0625	0.8169528489184413	0.018548137238142852	0.0017142962998524243
1727867505529	6539.0625	0.802768594171159	0.021381494631023356	0.001750531750120011
1727867505531	6539.0625	0.8005275309317909	0.024383156364745456	0.0017474139263024071
1727867505533	6539.0625	0.7954604613563192	0.025423250262939078	0.0017381062392949412
1727867505535	6539.0625	0.7799754130543181	0.02410299859646626	0.0017550743512128614
1727867505536	6539.0625	0.768370487293996	0.0223421529086493	0.0017364048522415948
1727867505538	6539.0625	0.7700694626426742	0.021915977617791002	0.0017406236227817027
1727867505540	6539.0625	0.7496106716238644	0.0225052048559982	0.0017017939401153955
1727867505542	6539.0625	0.7340319918053372	0.02281836766294322	0.001669674639135785
1727867505544	6539.0625	0.7085011551326287	0.021720795371034815	0.0016159644760112865
1727867505545	6539.0625	0.6908538484251252	0.019353828618300203	0.0015803864656551182
1727867505547	6539.0625	0.6879144078114081	0.017575583224359266	0.0015735626220703125
1727867505549	6539.0625	0.6950696023790806	0.017436101279819836	0.0015427909112506425
1727867505551	6539.0625	0.7030869786987122	0.0178336881220425	0.001554929343303631
1727867505552	6539.0625	0.8143842142036424	0.01713700619861012	0.0015575936682451642
1727867505554	6539.0625	0.8101658745637225	0.015034769241235419	0.001550393178753571
1727867505556	6539.0625	0.8074450454959742	0.01288482690283496	0.0015455286840860055
1727867505558	6539.0625	0.8249891200584007	0.012372457862576158	0.0015747466112400476
1727867505560	6539.0625	0.8240399936394187	0.014425764997844221	0.0015729846037221492
1727867505561	6539.0625	0.8038932035191616	0.018636756296539714	0.0015403182824492239
1727867505563	6539.0625	0.7941741489887864	0.021716770727790772	0.0015271318030480139
1727867505565	6539.0625	0.7486329542362119	0.020539077237262136	0.001462014686921936
1727867505568	6539.0625	0.7253310830506677	0.01673382333512874	0.001394530792822282
1727867505569	6539.0625	0.6937934487845382	0.01378418472283356	0.0013503290818975692
1727867505571	6468.75	0.6958650569740018	0.012497892244950098	0.0013123726376980424
1727867505573	6468.75	0.6890304711157699	0.01271784005634747	0.0012418346562622798
1727867505575	6468.75	0.6740785402229404	0.01468674236738542	0.0012209915215338775
1727867505577	6468.75	0.6952997831120988	0.01701228183081874	0.0012164381331625043
1727867505578	6468.75	0.7103280867837176	0.017235179245960137	0.0012765841795335708
1727867505580	6468.75	0.7203134174940795	0.015994375750490678	0.0012930922596403622
1727867505581	6468.75	0.7355876087040919	0.015957735207908746	0.0013173206238913258
1727867505583	6468.75	0.751217234087468	0.016794620703395886	0.0013411109288379796
1727867505584	6468.75	0.7248553923174353	0.016739350551728364	0.0014262931936283637
1727867505586	6468.75	0.7111051547452338	0.015616300368337438	0.001481904712833332
1727867505588	6468.75	0.7366292302505604	0.014716963307957034	0.0015925586561683258
1727867505590	6468.75	0.7958780658431409	0.01410461087280589	0.0016972847006768942
1727867505592	6468.75	0.8394984960244256	0.013675180791949107	0.0017787115789781023
1727867505593	6468.75	0.866585958418955	0.013151490389333782	0.00182229507305809
1727867505595	6468.75	0.8781704379164331	0.01307722172809739	0.0018419321395270116
1727867505597	6468.75	0.912220750192649	0.014249614704103665	0.001895980514427945
1727867505599	6468.75	0.9154133232825052	0.01569625869729212	0.0019013476741149905
1727867505600	6468.75	0.8637847121788595	0.01511722008733852	0.0018874367625224076
1727867505602	6468.75	0.8576898879253441	0.013666781094728995	0.00187411398735109
1727867505604	6468.75	0.8302577466773466	0.013700825920829033	0.0018231998288250712
1727867505606	6468.75	0.8075442958644832	0.014315090831234728	0.0017773929655205986
1727867505608	6468.75	0.817481430595111	0.01286485656186435	0.0017976400386929832
1727867505609	6539.0625	0.810213271191186	0.009492536474930544	0.001784469844776151
1727867505611	6468.75	0.8046218222028154	0.0072841515238774536	0.0017734427814896344
1727867505613	6328.125	0.798291606638261	0.005927559855210968	0.001762701872404109
1727867505615	6187.5	0.8574562886496628	0.0021520158094862824	0.0017366447925262823
1727867505616	6117.1875	0.8137622478806958	2.2529316408121433E-4	0.0018013686673368932
1727867505618	5976.5625	0.8308407928477661	0.002462190084093989	0.001834083389277744
1727867505620	5835.9375	0.8553758102675922	0.00742961798940654	0.0018814655300783607
1727867505622	5835.9375	0.863911461346342	0.011618090639354754	0.0018988359147033681
1727867505624	5835.9375	0.8887724051968375	0.017615884674941403	0.0019464817539704038
1727867505625	5835.9375	0.9010371893919357	0.024578658802245176	0.001986249485327025
1727867505627	5835.9375	0.9084885512641068	0.031423712510569	0.0019991165124520027
1727867505629	5835.9375	0.9434062715827601	0.03678126385800163	0.002059409948438641
1727867505631	5835.9375	0.9225625486760125	0.03976440460213357	0.002018031753177736
1727867505632	5835.9375	0.9049548047816376	0.04070606448791163	0.0019840288244687585
1727867505634	5835.9375	0.898055927131091	0.042031093100517516	0.0019703506260409774
1727867505636	5835.9375	0.8715402720529889	0.04600558055157782	0.0019199239314273582
1727867505638	5835.9375	0.8496346314215599	0.05158895191141652	0.0018773477994336253
1727867505640	5835.9375	0.8388938220964864	0.05531224345500085	0.0018092361789045796
1727867505641	5835.9375	0.8023967475319	0.05545484018094487	0.001741119806725464
1727867505643	5835.9375	0.8344637283298482	0.053207270978868154	0.0016951919101199544
1727867505645	5835.9375	0.8149893067577644	0.04881709692573764	0.0016612567249799863
1727867505647	5835.9375	0.7978378856861505	0.0433622284056306	0.001629667988390237
1727867505648	5835.9375	0.8208314247206161	0.040897153577027494	0.001608541368303236
1727867505650	5835.9375	0.7846557482635511	0.041635267530166206	0.0016060179171783029
1727867505652	5835.9375	0.6432320311674198	0.03982978873992468	0.0016226755882614754
1727867505654	5835.9375	0.6496481257597378	0.03319865529712722	0.0016386439389742113
1727867505656	5835.9375	0.6549513230999947	0.02946405134990635	0.0016495022090003602
1727867505657	5835.9375	0.6770544302626711	0.034021092205812765	0.0016951884898378387
1727867505659	5835.9375	0.6850447099535568	0.040477175798706	0.0017111953016293482
1727867505661	5835.9375	0.6897962973514878	0.04215889084296006	0.001719598030502122
1727867505663	5835.9375	0.6894253316008007	0.039572872680132376	0.0017171071588575988
1727867505664	5835.9375	0.8203821392482212	0.034825463274122705	0.0016949624005914623
1727867505666	5835.9375	0.8307041874858165	0.028386529900453473	0.0016789418734861124
1727867505669	5835.9375	0.8139100464634925	0.020860918150687947	0.0016379597924462994
1727867505671	5835.9375	0.7439711616416456	0.013389066496538914	0.0016373806919803887
1727867505673	5835.9375	0.7084522145810656	0.008666312533015044	0.0015801961832172388
1727867505674	5835.9375	0.6695891787709392	0.010495104992851775	0.0015118436993560745
1727867505676	5835.9375	0.6643072902493046	0.01902366324795212	0.001503180719362602
1727867505678	5835.9375	0.6470553357069424	0.028585932206711823	0.001479094754575293
1727867505680	5835.9375	0.62430002981185	0.03261058098479635	0.0014419603757677155
1727867505681	5835.9375	0.5812338732798165	0.030888854996370063	0.0014194821512980582
1727867505682	5835.9375	0.5787954818848973	0.0309115538489008	0.0014525676928026359
1727867505684	5835.9375	0.5804749083540404	0.04038611798229045	0.0014511621359103077
1727867505686	5835.9375	0.571573948067582	0.061197948721384454	0.0014206333838491327
1727867505688	5835.9375	0.5265412163265242	0.08779787740333293	0.0014654473554977453
1727867505689	5835.9375	0.5584487713817458	0.10937133144905825	0.0015392486637353891
1727867505691	5835.9375	0.5721442233623707	0.1173704794265832	0.0015634433894454946
1727867505693	5906.25	0.5360450674975274	0.09897186199126988	0.001494747137302898
1727867505695	5906.25	0.5867621990071515	0.0888459876633587	0.0016246041419011766
1727867505696	5906.25	0.6354780856918238	0.08665750307512979	0.0017559961966232105
1727867505698	5906.25	0.6198991499606918	0.09146115430069351	0.0017225967227563373
1727867505700	5906.25	0.5959334463443396	0.09738617494071687	0.001691228875201928
1727867505702	5906.25	0.6155844634433962	0.09640055186114686	0.0017269014337457263
1727867505704	5906.25	0.5867697277908804	0.08715247501948249	0.0016758133087210513
1727867505705	5906.25	0.5856641853380503	0.08376901396361794	0.0016670190906049008
1727867505707	5906.25	0.6008131878930818	0.09378657286237069	0.0016871805932872723
1727867505709	5906.25	0.6238023290094339	0.10755252566865268	0.0017420171238866624
1727867505711	5906.25	0.5977837568949097	0.1109116496693216	0.0016338856363204216
1727867505712	5976.5625	0.5894509928110778	0.10397946643238888	0.0016108608691602618
1727867505714	5976.5625	0.5935861659987473	0.09646090428442838	0.0016026635213366772
1727867505716	5976.5625	0.5995220900764432	0.09932823988398098	0.0015879134151544248
1727867505718	5976.5625	0.5761092076206729	0.1108356787799985	0.0015200549980602565
1727867505720	5976.5625	0.5727199260494964	0.11986312795019649	0.0015131783918750313
1727867505721	5976.5625	0.619152112632483	0.12440992914960856	0.001432471204528847
1727867505723	5976.5625	0.6778512344962699	0.12737469339283564	0.001349514952898938
1727867505725	5976.5625	0.7119867795927478	0.12905770626240787	0.0012262796268155218
1727867505727	5976.5625	0.6883101245244195	0.12851911278700126	0.0012030184757848114
1727867505728	5976.5625	0.6487005402447783	0.12784927106509503	0.0011498467091877443
1727867505730	5976.5625	0.6022808372034901	0.1275205721416532	0.0010838783418433142
1727867505732	6046.875	0.5742204939970106	0.12631335056101403	0.001050591840790484
1727867505734	6046.875	0.5687752424610801	0.12667745869154992	0.0010413087498129254
1727867505736	6046.875	0.5293670953081436	0.12912612005469915	0.0011751506409430107
1727867505737	6046.875	0.5188024495297853	0.1317756277886022	0.0012663584817961344
1727867505739	6046.875	0.5348814867761362	0.13385979536618822	0.0012923592505015772
1727867505741	6046.875	0.5869391805635903	0.13545014294552238	0.001378601208596382
1727867505743	6046.875	0.5988391166878041	0.13745091877046314	0.0013893913015615602
1727867505744	6046.875	0.6447005868877567	0.13996558968730896	0.0014550083280120963
1727867505746	6046.875	0.690457036348938	0.14254628160354238	0.0015342300588296603
1727867505748	6046.875	0.7214272900720897	0.1483544199738993	0.0015782866226828134
1727867505750	6046.875	0.6777386627432657	0.15761502965953422	0.0014911772192455043
1727867505752	6046.875	0.7200101136661425	0.16083701306313566	0.0014760015731311578
1727867505753	6046.875	0.6854534520943786	0.15641866152074513	0.0017706168257310127
1727867505755	6046.875	0.7181647934371589	0.1503537527382708	0.0018600613831673632
1727867505757	6046.875	0.7637246395261578	0.14720526662141517	0.0019449211539397393
1727867505759	6046.875	0.7602793367719866	0.14700083447543727	0.0019353645450700624
1727867505760	6046.875	0.7342999774221634	0.1503696051509036	0.0018831422911853215
1727867505762	6046.875	0.7479162199828473	0.15414290339978792	0.0019084701816928934
1727867505764	6046.875	0.7734101913755913	0.15427594956506	0.0019443777556660748
1727867505766	6046.875	0.7207884263816337	0.14933361729584219	0.0017450886292894605
1727867505769	6046.875	0.6557138008438863	0.14463522442666038	0.001545799502912846
1727867505770	6046.875	0.6671417994748733	0.1504982722313517	0.0014269189228159312
1727867505772	6046.875	0.6965357224976338	0.16312682507538154	0.0014885005585431375
1727867505774	6046.875	0.7150508752270714	0.16655564285277003	0.0015252169275810357
1727867505776	6046.875	0.6735259493592385	0.15821987984488947	0.0014540281870357595
1727867505777	6046.875	0.6100310505968737	0.15281951560780668	0.0013574779241854605
1727867505779	6046.875	0.6029611543151218	0.1550728528619242	0.0013486908072467862
1727867505781	6046.875	0.6284045817877206	0.15691664786309875	0.0013843380145875603
1727867505782	6046.875	0.605074296746199	0.15525560376966901	0.0013437760129630485
1727867505784	6117.1875	0.5806855770478414	0.15600897402302005	0.0012820199532046729
1727867505785	6117.1875	0.6864424143790222	0.16250852735800494	0.0012591111569932405
1727867505787	6117.1875	0.6881787516454585	0.17290563750812357	0.0012642221987885169
1727867505789	6117.1875	0.7395368405596388	0.18138477495825012	0.0013569523839144601
1727867505791	6117.1875	0.7506259675079426	0.1852704059673015	0.0015505970164885958
1727867505792	6117.1875	0.83830637481359	0.18718505167678182	0.0016711396168295242
1727867505794	6117.1875	0.5642068886582633	0.1872750762702482	0.0017059845465440318
1727867505796	6117.1875	0.5924212533398671	0.1897582571706012	0.0017679867319294353
1727867505798	6117.1875	0.615432638103168	0.19649199020232325	0.001813240930949759
1727867505800	6117.1875	0.6064169062008647	0.20557184468631168	0.0017853455016341834
1727867505801	6117.1875	0.5940941955369284	0.21113971198681966	0.0017513568662170945
1727867505803	6117.1875	0.5867410309963561	0.21360781985628824	0.0017302975051568176
1727867505805	6117.1875	0.5524911058611678	0.21668694112692027	0.0016198544979111455
1727867505807	6117.1875	0.512519459041146	0.22132586766056364	0.0015225519477986788
1727867505808	6117.1875	0.9077683934625589	0.22677348656142232	0.0014613717781503215
1727867505810	6117.1875	0.9223890004667846	0.23047872915580817	0.0014870305731183643
1727867505812	6117.1875	0.9190301475284984	0.23507566462322388	0.0014849245040914132
1727867505814	6117.1875	0.8654516448014937	0.2428279587374014	0.0014158930897619447
1727867505816	6117.1875	0.7947717822572721	0.2502241781342365	0.0013299461067745883
1727867505817	6117.1875	0.7581799645853237	0.2562351029167835	0.0012561133467326139
1727867505819	6117.1875	0.7533403008941366	0.25818565385843617	0.0012488439821163656
1727867505821	6117.1875	0.7229563480216543	0.2594342257961889	0.0012168052773483089
1727867505823	6117.1875	0.6531456570063092	0.25883357805574564	0.001139239615686853
1727867505824	6117.1875	0.6508067618129869	0.25369868994496886	9.609773674190567E-4
1727867505826	6117.1875	0.6059227466001361	0.2520683800642644	9.017646257360346E-4
1727867505828	6117.1875	0.5662357191460596	0.25851205630229035	8.352696762681452E-4
1727867505830	6046.875	0.5700350907363732	0.27060543729074676	9.580880785409565E-4
1727867505832	6046.875	0.5844480886399371	0.28625376777012956	9.83058175734574E-4
1727867505833	6046.875	0.5825645718684486	0.3014510243329524	9.778960583046931E-4
1727867505835	6046.875	0.5688169467374213	0.3015274907275339	0.001082467716709859
1727867505837	6046.875	0.6679362117186948	0.2965304814521851	0.0012326852259993912
1727867505839	6046.875	0.7289627417011165	0.29948501584514803	0.0013829027352889234
1727867505840	6046.875	0.8351281337351503	0.30737460443831977	0.0015548288816575934
1727867505842	6046.875	0.8730074644588574	0.3102044515322169	0.0016053808401641325
1727867505844	6046.875	0.7926322832017871	0.30967941702598734	0.0016439519634811367
1727867505846	6046.875	0.8076411774063609	0.3057912185843772	0.001670321225316428
1727867505848	6046.875	0.8181766686028863	0.29724616689573724	0.0016901111511032523
1727867505849	6046.875	0.8129963386963697	0.2874756267455153	0.0016751566943511084
1727867505851	6046.875	0.7988616014092565	0.27520167170279963	0.0016461000923963544
1727867505853	6046.875	0.7854679971608599	0.262650646732262	0.0016285552735872798
1727867505855	6046.875	0.7041485997435238	0.25958410974645973	0.0014894679376378326
1727867505856	6046.875	0.7443011730109218	0.2704808733556112	0.0014379387999418193
1727867505858	6046.875	0.8113679028509988	0.28464267210729255	0.0014284961332393174
1727867505860	6046.875	0.7626346160516093	0.2899673525391261	0.0013583767512845711
1727867505862	6046.875	0.7221567688101184	0.2904179508830043	0.001314683283225213
1727867505864	6046.875	0.5412844063529499	0.29559707315948935	0.0012335995700585001
1727867505865	6046.875	0.52490234375	0.3041381299153413	0.0012037563993011619
1727867505868	6046.875	0.540249788250599	0.3009064582313112	0.0012382228909004907
1727867505870	6046.875	0.635010569921758	0.28055255606545815	0.0014522203062215992
1727867505872	6046.875	0.6370213118167865	0.26771765562777605	0.001465722267020975
1727867505873	6046.875	0.6914868259115753	0.27561774921701593	0.0015619645986065375
1727867505875	5976.5625	0.7288025395889488	0.28850848471862306	0.0016220325078493904
1727867505877	5976.5625	0.7817837605757711	0.2929901601403839	0.0016954099220999638
1727867505879	5976.5625	0.8162127800707548	0.29780068751907035	0.0016817652468150775
1727867505881	5976.5625	0.8024856279481132	0.3005596438953	0.0016664547956738128
1727867505881	5976.5625	0.7935721919221699	0.2964004031285296	0.00164500222465224
1727867505883	5976.5625	0.7935721919221699	0.2836301177691692	0.00164500222465224
1727867505885	5976.5625	0.8873385703288784	0.2673234432696382	0.0016414467272976346
1727867505887	5976.5625	0.8140859863793075	0.2575715364129157	0.001617142096392809
1727867505888	5906.25	0.7945086721104396	0.25534230259107726	0.0015861337805520544
1727867505890	5906.25	0.7750433196061812	0.25348114707571284	0.001555082363017909
1727867505892	5906.25	0.7494480604895506	0.24703773273807952	0.0015077967943645336
1727867505894	5906.25	0.7311862969548447	0.23559145193021902	0.0014771278434888553
1727867505896	5906.25	0.654824374856689	0.22408349041803635	0.0013514507263546974
1727867505897	5906.25	0.5864037407769097	0.21948921106348962	0.0012280082607836606
1727867505899	5906.25	0.5664785453108622	0.22071717027917376	0.0011897940404406876
1727867505901	5906.25	0.593447782267388	0.21993764354744194	0.0011195838955138108
1727867505903	5835.9375	0.6167662139761254	0.21339972534710014	0.0010367014464565338
1727867505904	5835.9375	0.6007750434458788	0.20684914030474352	0.0010063198319486565
1727867505906	5835.9375	0.600956876086147	0.2031913956746789	0.0010057799027381213
1727867505908	5835.9375	0.6527943312825844	0.19483142756096436	0.0010845339091683042
1727867505910	5835.9375	0.7047883645859194	0.17037139540388038	0.001146297585589503
1727867505912	5835.9375	0.7411296381061735	0.12788508738574167	0.0011800156114059272
1727867505913	5835.9375	0.869789649922557	0.07913504899104991	0.001199612551826801
1727867505915	5765.625	0.9056670692821271	0.040344736898447975	0.001231854510306221
