# Supplementary material for: Identification and classification of repeated whistle types from free-ranging rough-toothed dolphins (Steno bredanensis)
Source: Sci Rep. 2026 Mar 20;16:14327. doi: 10.1038/s41598-026-44853-2 (PMC13144356; doi:10.1038/s41598-026-44853-2)
Supplement: Supplementary file 2 — Supplementary Material 2 [file 41598_2026_44853_MOESM2_ESM.zip › Dataset_StenoRepeatedCalls/Contours/1220.csv]

Time [ms]	Peak Frequency [Hz]	Duty Cycle	Energy	WindowRMS
1727867539897	8015.625	0.3266104222371498	0.1382897318208631	0.002695769132036954
1727867539899	8015.625	0.2965766900188986	0.16601061795600008	0.0025138527107560794
1727867539901	8015.625	0.25671206439369054	0.13270525092984975	0.002278938776432097
1727867539903	7945.3125	0.22602179872407194	0.13615715333572906	0.002067241311105169
1727867539904	7945.3125	0.18239761020797202	0.11807538219178146	0.0017749322164324172
1727867539906	7875.0	0.1703554608117193	0.1449556868213784	0.0017109519917048763
1727867539909	7875.0	0.17197754753113997	0.10512599890135371	0.001447683078526328
1727867539911	7804.6875	0.4277544606812001	0.12937671098703574	0.0011844141653477797
1727867539913	7804.6875	0.4021943247050116	0.0953061753794055	0.001104017870882762
1727867539914	7734.375	0.4004997682676781	0.13503584513402558	0.0010784337280287152
1727867539916	7734.375	0.39742554074602776	0.09143200636084617	0.0011078137172802333
1727867539918	7664.0625	0.3951860350890029	0.16002172144196294	0.0012879994059515943
1727867539920	7664.0625	0.4491938685701005	0.1537052839977933	0.0014681850946229554
1727867539921	7664.0625	0.363348255542871	0.13889410814277342	0.0015731633286618074
1727867539922	7593.75	0.3889592539653168	0.2585615462108083	0.0016648973380134614
1727867539924	7593.75	0.4007325950243794	0.22781301862429226	0.001692205320822792
1727867539926	7523.4375	0.44838134406258356	0.3497343985610028	0.0018829345437464103
1727867539928	7523.4375	0.5106354882786365	0.3635178794805049	0.0020718206329937063
1727867539929	7453.125	0.5838339800626003	0.4535750102692075	0.0023720059660912326
1727867539931	7453.125	0.6091244071103891	0.412333708598494	0.002501720186064814
1727867539933	7382.8125	0.6387108989497607	0.40698499814684014	0.002612257617858939
1727867539935	7382.8125	0.6776123373571942	0.40436969250459087	0.0027279036992604267
1727867539936	7312.5	0.6725783996982774	0.42754613883395776	0.002667683497674983
1727867539938	7312.5	0.6727935350199133	0.4023135307602377	0.002666918766157422
1727867539940	7242.1875	0.6221101842462765	0.37085180549535535	0.0025429764094342436
1727867539942	7242.1875	0.5664639568862742	0.3686281897493948	0.002397590528880537
1727867539944	7242.1875	0.46738148625401726	0.38643261827593534	0.0020135371343762373
1727867539945	7242.1875	0.4758433567452277	0.3886930655551463	0.0016294837398719377
1727867539947	7171.875	0.4555658059136639	0.37450719364408147	0.0014441130439103382
1727867539949	7171.875	0.19006686668565825	0.33093424356908707	0.0012063423151420982
1727867539951	7171.875	0.19468767068508114	0.2949233715539736	0.0012342517885330282
1727867539952	7101.5625	0.19481562698749205	0.3023466975893859	0.0012314273219284312
1727867539954	7101.5625	0.18696141035748357	0.33445202741197644	0.0012037121989821283
1727867539956	7101.5625	0.18390771163477845	0.3491227803704099	0.001187989324569685
1727867539958	7101.5625	0.19865000292602994	0.3343659604907332	0.0012661779321863473
1727867539960	7031.25	0.2027963622086484	0.3543951781393742	0.0012826581865424738
1727867539961	7031.25	0.4375124855463549	0.3907002609606732	0.0014164649040219134
1727867539963	7031.25	0.47159646904619545	0.4244450885494932	0.0015881794403043176
1727867539965	6960.9375	0.5517926310318674	0.45404656416006606	0.0018360729790537727
1727867539967	6960.9375	0.5728391660328513	0.48379980252093624	0.0022369715600565982
1727867539968	6960.9375	0.7132965720479327	0.5106667531824467	0.0026378701410594237
1727867539970	6960.9375	0.7403909077333896	0.5145589460349655	0.002836941540646762
1727867539972	6890.625	0.8489121489713993	0.5311935201815412	0.0031594065694541705
1727867539974	6890.625	0.9277210789819841	0.5633769087698026	0.003348744391502973
1727867539976	6890.625	0.7014606973286751	0.6304438065040939	0.0034464977684438543
1727867539977	6820.3125	0.6747714549652262	0.7350694890619195	0.0033727690286752187
1727867539979	6820.3125	0.6538561743806923	0.7908468538364207	0.0033090185625984166
1727867539981	6820.3125	0.5732564463981641	0.7165382771973253	0.003052120224473992
1727867539983	6750.0	0.4874466138697513	0.5777177713032556	0.0027344302401752984
1727867539984	6750.0	0.3874830091020447	0.5101917368789872	0.0022838998139932164
1727867539986	6750.0	0.3422008134019677	0.49422868753461163	0.0019673862241418173
1727867539988	6750.0	0.25922460239209005	0.48051932987174845	0.0015537122467488436
1727867539990	6750.0	0.3592982981939736	0.4803871493772979	0.00114003826935587
1727867539992	6750.0	0.005914346198223465	0.4949017619770868	0.00430139583077554
1727867539993	6679.6875	0.005979736387276549	0.476149885577044	0.005881160808363765
1727867539995	6679.6875	0.005881111961973284	0.41276274621333653	0.006675079307157515
1727867539997	6679.6875	0.006181298371672213	0.3728376416679785	0.007468997805951266
1727867539999	6679.6875	0.00713095800774349	0.3862696470666149	0.007505682382528355
1727867540000	6679.6875	0.00846352379796954	0.3996472253506106	0.007558562701181763
1727867540002	6679.6875	0.009249823491777462	0.3983356626765609	0.007590942280827548
1727867540004	6609.375	0.010881458898132041	0.408581297425009	0.005609573589964747
1727867540006	6609.375	0.04683330573114538	0.4209421083658875	0.003997521102329045
1727867540009	6609.375	0.8422368172024225	0.4196239389212452	0.0023854686146933435
1727867540010	6609.375	0.9691865300343582	0.4090943646965919	0.0025969528757036914
1727867540012	6609.375	0.9748763202815629	0.4153022594458318	0.002608531605066956
1727867540014	6609.375	0.9439251124650593	0.42531979438381606	0.0025450872312159827
1727867540016	6539.0625	0.9004370304856744	0.41650656688450804	0.002450923882495279
1727867540017	6539.0625	0.8007391665938737	0.37768035469859795	0.0022472591112630363
1727867540019	6539.0625	0.7546635238324015	0.35963418764236177	0.002150532623085979
1727867540021	6539.0625	0.47438012926802986	0.39506316300226174	0.00197505617072368
1727867540022	6539.0625	0.4130838642181863	0.4528377609039118	0.0017360973004801885
1727867540024	6539.0625	0.3898861010679054	0.48770693871281695	0.001638828753167426
1727867540025	6468.75	0.36713066401885197	0.5107853199493743	0.0015452814340467095
1727867540027	6468.75	0.35108806141353793	0.507445428649416	0.0014778566741953816
1727867540029	6468.75	0.33384124061193055	0.4898901264163926	0.001434340121830408
1727867540031	6468.75	0.3238158318418175	0.4814710070464162	0.001401270916071996
1727867540032	6468.75	0.34915702543857546	0.496372706680364	0.001482426984803546
1727867540034	6398.4375	0.6614640696385131	0.5196369776032402	0.00150555063466008
1727867540036	6398.4375	0.6634851339869622	0.5156943322786794	0.0016095356274104914
1727867540038	6398.4375	0.6448342981357564	0.4856785566238129	0.0017789083632209568
1727867540040	6398.4375	0.6922346688590878	0.4658992717583609	0.001904578999469399
1727867540041	6398.4375	0.735314282580079	0.4742690807651081	0.0019926056652368705
1727867540043	6398.4375	0.7600217518572351	0.497912572018056	0.0020440192527855405
1727867540045	6398.4375	0.7884609629912045	0.5184595091812615	0.0021592872447656103
1727867540047	6398.4375	0.7804162259958988	0.5296716435744628	0.0022723023747792223
1727867540048	6398.4375	0.7696544746036196	0.5313852729642766	0.0022496560602929495
1727867540050	6398.4375	0.7534541329592184	0.5286084185118748	0.0022093940347605043
1727867540052	6398.4375	0.7386872598215464	0.5222904173844211	0.002179077886111217
1727867540054	6328.125	0.7065201191546268	0.5346427665559346	0.002090921260589507
1727867540056	6328.125	0.682986002303514	0.5534114915411787	0.002038632493057065
1727867540057	6328.125	0.6499974358630756	0.5404064347656355	0.0019636675817073955
1727867540059	6328.125	0.5951739764755685	0.48565545090153794	0.0018350703690467353
1727867540061	6328.125	0.643638953343567	0.43367574953124854	0.0016435196212361716
1727867540063	6328.125	0.590906616819833	0.41407237364330574	0.001535522415761358
1727867540064	6328.125	0.5213270681691877	0.4135607558757749	0.0014045264194356873
1727867540066	6328.125	0.48890669158161193	0.41851313230410864	0.0013091787137668868
1727867540068	6328.125	0.4926328673535431	0.42456690100907446	0.0013155098944046045
1727867540070	6328.125	0.5460129190194878	0.4213833186656579	0.00129369453750333
1727867540072	6328.125	0.5138985016061075	0.41133529983347134	0.0014951755082226903
1727867540073	6257.8125	0.5818642910171604	0.4213538854736055	0.0016312539246333903
1727867540075	6257.8125	0.6087486900400283	0.42715917551464866	0.0017407121208045644
1727867540077	6257.8125	0.6935485549744347	0.41153433105190457	0.0019552615659367235
1727867540079	6257.8125	0.7899875595998969	0.3941011456073658	0.0021425902371817545
1727867540080	6257.8125	0.8559368239218756	0.3937204801362114	0.002272054604974647
1727867540082	6257.8125	0.8361714225317859	0.3950351328424007	0.0023485387492823556
1727867540084	6257.8125	0.8750609329753178	0.38529326810981257	0.002439662191191737
1727867540086	6257.8125	0.8897722255568188	0.36860770463661174	0.0024738032814429585
1727867540088	6257.8125	0.9294184272275576	0.36157055686718037	0.002568169990052351
1727867540089	6257.8125	0.9004459904953396	0.36266685608845284	0.0024956508015307483
1727867540091	6257.8125	0.8759142818410365	0.3677609823713994	0.002435655498484846
1727867540093	6187.5	0.8127388493097032	0.3702356253136227	0.0023029365325468077
1727867540095	6187.5	0.7488260570788652	0.3615856505638831	0.002158990277393106
1727867540096	6187.5	0.7044294345303901	0.3454406257729238	0.001944551870106455
1727867540098	6187.5	0.6651278561766043	0.33822518793924566	0.0018534602682084324
1727867540100	6187.5	0.5863507588704427	0.33643774396293596	0.0015886560282552548
1727867540102	6187.5	0.6019292506343795	0.3272771835647066	0.0013238517883020773
1727867540104	6187.5	0.6488309517551337	0.3131820466196935	0.0011709641074247204
1727867540105	6187.5	0.6615357452345217	0.30306757931119954	0.0011036372076566054
1727867540108	6187.5	0.5117153603651211	0.29212157016964085	0.0011960365866187934
1727867540110	6187.5	0.5981148357307613	0.2751944955331945	0.001413900331392195
1727867540112	6187.5	0.6271127628527826	0.2612206636634411	0.0016308633884934477
1727867540113	6187.5	0.7137296799469827	0.2594012112356419	0.0018744885355826703
1727867540115	6187.5	0.764298726632578	0.25518394353466306	0.001995783967996964
1727867540117	6187.5	0.8539132376726982	0.23485383455384184	0.002162893087190636
1727867540119	6187.5	0.9489052133666973	0.21643532247786748	0.002365274096923179
1727867540121	6187.5	0.9779060411753144	0.21670844613513454	0.0025363706236276413
1727867540121	6187.5	1.029604324466316	0.22168489925100443	0.0026561390729879096
1727867540123	6187.5	1.029604324466316	0.22046417845576832	0.0026561390729879096
1727867540125	6187.5	1.0619615205082849	0.23036520018967233	0.002724068104051036
1727867540127	6187.5	1.0624635029254355	0.25098958173908203	0.002724511702613547
1727867540128	6187.5	1.023698648970428	0.26391627576055904	0.002633222456313221
1727867540130	6187.5	1.0269349591421746	0.2591004480795247	0.002640100078530136
1727867540132	6187.5	1.0029077183871553	0.2449832142472115	0.002583922879873532
1727867540134	6187.5	0.9984125619259757	0.23131894378286677	0.0024966224610807643
1727867540136	6187.5	0.941429355252321	0.2268296780716025	0.002375811269450805
1727867540137	6187.5	0.8483325679577891	0.23538653927544292	0.002218090242115158
1727867540139	6187.5	0.8363588108898765	0.2460627636066963	0.002187817481540851
1727867540141	6187.5	0.7759821374576682	0.24837417286690106	0.0020577013507691497
1727867540143	6187.5	0.744941907051282	0.24006329995197528	0.0019808287332542915
1727867540144	6187.5	0.7204038253658683	0.22784314761138327	0.0019138487681625033
1727867540146	6187.5	0.7222552546338292	0.21349345494506844	0.0019219260460626606
1727867540148	6187.5	0.711687048333938	0.1971119144963779	0.001884769788827645
1727867540150	6187.5	0.726581161934567	0.18837418743860518	0.0019224410183738114
1727867540152	6187.5	0.7951073394580176	0.1974135453907085	0.0018942522806834918
1727867540153	6187.5	0.7962655080413777	0.21751535447160922	0.0018855587730625715
1727867540155	6187.5	0.7835945531718674	0.233463091149578	0.0018623834082761956
1727867540157	6187.5	0.8015215592327177	0.24279650074567571	0.0019024441964391003
1727867540159	6187.5	0.7568359375	0.24522368251160026	0.002016979807796903
1727867540160	6187.5	0.7441800749123125	0.23973579845667212	0.001984107210689707
1727867540162	6187.5	0.7484971236998065	0.23382609696445567	0.0019947743764041404
1727867540164	6187.5	0.7535464762487905	0.23917891571343852	0.002004672638772375
1727867540166	6187.5	0.7953291303821964	0.24813157909795047	0.002100841919709346
1727867540168	6187.5	0.8359365550919207	0.256967616913076	0.0021975741815481414
1727867540169	6187.5	0.8740281620403968	0.2605023309220358	0.002271794747878849
1727867540171	6187.5	0.8842065937575593	0.26059526446895304	0.002291742632322858
1727867540173	6187.5	0.9919614181989898	0.2677693192204458	0.0022228383375104137
1727867540175	6187.5	0.9811417503269884	0.2712775547461263	0.002199806459605758
1727867540176	6187.5	0.9960376840091454	0.2602478175479194	0.002153938734573709
1727867540178	6187.5	0.9950868160737983	0.23734584853792481	0.002151600326721569
1727867540180	6187.5	0.9515793254320293	0.21901055446294504	0.0020658893799682986
1727867540182	6187.5	0.9032767581432178	0.21079027825911031	0.0019075717199515453
1727867540184	6187.5	0.8572020739441278	0.20693419036178284	0.0017671105794691052
1727867540185	6187.5	0.8368468727862154	0.20457725157146417	0.0015899326169753459
1727867540187	6187.5	0.8095246869384546	0.20365144956322898	0.0015388348519192526
1727867540189	6187.5	0.7470763869090814	0.19608168651462568	0.0014490240982111906
1727867540191	6187.5	0.66033466889341	0.17202383232510676	0.0012894122021509032
1727867540192	6187.5	0.6939006301591981	0.1446113595256252	0.0011790762737502753
1727867540194	6187.5	0.6924515250343947	0.14081254937912735	0.0011761228863693093
1727867540196	6187.5	0.17762618302491534	0.1634073110761453	0.0012760324505629568
1727867540198	6187.5	0.18810048908442187	0.1952362883990192	0.0013638894807707221
1727867540200	6187.5	0.19395773804124336	0.2164011387378777	0.0013895876675028423
1727867540201	6187.5	0.19999333839804062	0.20975431061118516	0.0014295906441028597
1727867540203	6257.8125	0.21157554918057572	0.18960491449109557	0.001491659814413456
1727867540205	6257.8125	0.2360073287070634	0.1739400361368163	0.0016362584924137264
1727867540208	6257.8125	0.2546078442489115	0.17371819383252868	0.0017453463308265903
1727867540209	6257.8125	0.6149156314384081	0.17550483620594712	0.001823764808322234
1727867540211	6257.8125	0.8280791892959148	0.17878992633667382	0.0018399772459334175
1727867540213	6257.8125	0.8866420889140124	0.18700379215805202	0.001949236991142008
1727867540215	6257.8125	0.8859497523080954	0.19603419454273122	0.0020766345285612056
1727867540217	6257.8125	0.8961772798742138	0.19667032979748775	0.0022344279887475415
1727867540218	6257.8125	0.9239356082940251	0.18610062497811214	0.0022940764528910575
1727867540220	6257.8125	0.9271478233097484	0.16348662298553948	0.0023022509337779643
1727867540221	6257.8125	0.935964524371069	0.13269140671840554	0.0023243654102083826
1727867540223	6257.8125	0.9457455041273584	0.11219958211871571	0.002344994632437136
1727867540224	6257.8125	0.9453401385613208	0.10975772213220818	0.0023490615402643653
1727867540226	6257.8125	0.935347263168239	0.12416815176266548	0.0023266246323454154
1727867540228	6328.125	0.9532754766116351	0.1394447413825062	0.0023685053647488014
1727867540230	6328.125	0.9518321295204403	0.16387594238609526	0.002364145790933119
1727867540232	6328.125	0.9642601206665906	0.17551898075902497	0.0023745059923950726
1727867540233	6328.125	0.8982084115193041	0.17324241531951268	0.0024518356478860784
1727867540235	6328.125	0.8250942270210954	0.1656193436460986	0.0025742957893457874
1727867540237	6328.125	0.8703780831578062	0.15908775401697725	0.0027731791466926296
1727867540239	6328.125	0.9288468705500178	0.15702161112308652	0.002952482424724519
1727867540240	6328.125	0.8633934057628744	0.15316111868970192	0.003198987981864952
1727867540242	6328.125	0.8770636792452831	0.1392787030570193	0.003324328104128687
1727867540244	6328.125	0.9400343429328037	0.11185183876145324	0.0035569393503494316
1727867540246	6328.125	0.9938386211881413	0.08309296222501522	0.0037423037172609037
1727867540248	6328.125	1.044351728654626	0.07136489448417174	0.003911937491907393
1727867540249	6328.125	1.067395985264606	0.07401130797513769	0.003991348933814775
1727867540251	6398.4375	1.07033965367428	0.0700406322078814	0.004004697902686973
1727867540253	6187.5	1.062650153353608	0.05171376033631123	0.003981185481344428
1727867540255	5976.5625	1.0319123556976166	0.07536510789928974	0.003884042760264131
1727867540256	5765.625	1.026614740293064	0.3037286106259656	0.003686427792514706
1727867540258	5765.625	0.9855962149502097	0.40217434191857954	0.0035608000526544037
1727867540260	5765.625	0.03166715268198293	0.49621647053608053	0.004827266916138538
1727867540262	5765.625	0.030996958773846096	0.5593275624256527	0.005377575073249898
1727867540264	5765.625	0.027374169683845442	0.5723116676504397	0.005927883230361258
1727867540265	5765.625	0.02446586167784345	0.5483934976376542	0.005795608758842901
1727867540267	5765.625	0.02332448585436658	0.512290860844361	0.005743952540026507
1727867540269	5765.625	0.020448762558452793	0.48167128093689615	0.0056305177569821434
1727867540271	5765.625	0.01921047350045551	0.4661663890817816	0.005579092705510627
1727867540272	5765.625	0.01873046217980125	0.4635886460636206	0.00473387328312522
1727867540274	5765.625	0.025980066947880413	0.4852312362339565	0.0032252157434913753
1727867540276	5765.625	0.6932049087764742	0.5118458132963934	0.0017165582038575302
1727867540278	5765.625	0.7053878316433912	0.5260738924432105	0.0018882036195559421
1727867540280	5765.625	0.7819439866228396	0.5256441931091828	0.0020716297762040517
1727867540281	5765.625	0.7872984387817884	0.5148605950822241	0.0022487123700225134
1727867540283	5765.625	0.8350094496285662	0.5330048022958107	0.0023417972391587497
1727867540285	5765.625	0.8968179070105278	0.5708534010573586	0.002492250522315605
1727867540287	5835.9375	0.9237247145278558	0.6314040143110324	0.0026093385881730113
1727867540288	5835.9375	0.9547582015742786	0.6469492059990423	0.0026884671424949633
1727867540290	5835.9375	0.9628112812026072	0.6421872801301644	0.0027066148682741956
1727867540292	5835.9375	0.983954018320119	0.6225955240446476	0.0027607033640384025
1727867540294	5835.9375	0.9897610564699586	0.6279482771296812	0.0027797053532326683
1727867540296	5835.9375	0.9830610466777622	0.6408506050020107	0.002762444909890314
1727867540297	5835.9375	0.9768565272480931	0.6309740634858316	0.0027496149781427257
1727867540299	5835.9375	0.9660891405239417	0.6494023564188965	0.0027234964522924086
1727867540301	5835.9375	0.9433973154049021	0.6711791375474179	0.0026555721917261403
1727867540303	5835.9375	0.9256614829009434	0.612445843458118	0.0025947988538175116
1727867540304	5835.9375	0.875849008345968	0.6002339336741948	0.0024983592927678576
1727867540306	5835.9375	0.8925123974760631	0.7066668910844293	0.002436577969764553
1727867540309	5835.9375	0.8607057073491622	0.7440232304712232	0.002352291445269908
1727867540311	5835.9375	0.8307995727403579	0.6711931605134768	0.0023167459047506367
1727867540313	5835.9375	0.802938028745549	0.6788208933454899	0.0022426840823428886
1727867540314	5835.9375	0.8038186691797886	0.7616034672589761	0.0022527078834579293
1727867540316	5835.9375	0.8013404566757423	0.7390774499836349	0.002250254469177001
1727867540318	5906.25	0.7942671075468807	0.6631865736864853	0.002224685946226248
1727867540320	5906.25	0.770757959544372	0.7111881514508325	0.002191460680908496
1727867540321	5906.25	0.7384085364135335	0.8277098778145033	0.002107127863560583
1727867540322	5906.25	0.7713515803499041	0.8114571936218694	0.0020711112791309255
1727867540324	5906.25	0.7438569698693617	0.6678625120795555	0.002005391774434174
1727867540326	5906.25	0.6757090221936438	0.6086609071704694	0.001849964161613093
1727867540328	5906.25	0.6514005684905021	0.72342971432221	0.0017455746215107133
1727867540329	5906.25	0.5973936462168278	0.8312650219727665	0.0016229900631762322
1727867540331	5906.25	0.5065111586414672	0.7679137938175746	0.0016846907160583294
1727867540333	5906.25	0.47612626003809466	0.6804968650916421	0.001604404484722435
1727867540335	5906.25	0.43855605685571525	0.7785613616397	0.001508047325457481
1727867540336	5906.25	0.42858834677461904	0.9875117834715503	0.0014867464494024473
1727867540338	5906.25	0.4690159840041083	1.0050108950809258	0.0017653871084093622
1727867540340	5906.25	0.539827954286607	0.8062412956406972	0.002017417602721676
1727867540342	5906.25	0.518043393801151	0.6487581359141821	0.0019731711165014054
1727867540344	5906.25	0.5619288990332646	0.7048153522023682	0.002151200990861393
1727867540345	5906.25	0.6373759335691824	0.8141668019676798	0.002401392737898566
1727867540347	5906.25	0.66944410943158	0.8049068279364932	0.002544963047999107
1727867540349	5906.25	0.7236603580021918	0.7451874079689277	0.002653337561747327
1727867540351	5906.25	0.76537178610992	0.7183931452964628	0.002751803360846822
1727867540352	5906.25	0.6787445519664712	0.7063649923426291	0.0027405981188945404
1727867540354	5906.25	0.7194118314954105	0.6955250785052824	0.002897629909194658
1727867540356	5906.25	0.795436549831081	0.6952157924009441	0.003074452126983762
1727867540358	5906.25	0.7681692099992513	0.6793435234075921	0.0033177212397275464
1727867540360	5906.25	0.7497245428139169	0.6691494458044489	0.0033428433209104704
1727867540361	5906.25	0.7561878239496489	0.706532121209693	0.0033796537566884314
1727867540363	5906.25	0.7929124730327629	0.7647761807492559	0.00350214952310099
1727867540365	5906.25	0.8235202157150432	0.7561563078022745	0.003580086683420487
1727867540367	5906.25	0.8207492178358563	0.6691949180660941	0.0035701201818625077
1727867540368	5906.25	0.7856011094275633	0.5835609377206823	0.0034307406279538606
1727867540370	5906.25	0.7812351960869857	0.5713790745086512	0.0035457402996152375
1727867540372	5906.25	0.806365699121471	0.6409162500581156	0.0036613690228927036
1727867540374	5906.25	0.7729277909466044	0.731517962157594	0.0035068535835862166
1727867540376	5906.25	0.7990876823511578	0.7489479594972994	0.003611081596972646
1727867540377	5976.5625	0.825435204746242	0.6755338020315345	0.0037317897480469765
1727867540379	5976.5625	0.847436229424902	0.607122253390825	0.003824368763449682
1727867540381	5976.5625	0.864114730959331	0.5961471300727577	0.0038890293144640048
1727867540383	5976.5625	0.895814040047628	0.6285331938197285	0.003997371800279808
1727867540384	5976.5625	0.9201956849766686	0.6842304994058278	0.003992274790427047
1727867540386	5976.5625	0.9314729397398415	0.725525870510634	0.004045558419142737
1727867540388	5976.5625	0.8543365649700407	0.7229566465520817	0.004421689113569929
1727867540390	5976.5625	0.9069873721535721	0.718969981365313	0.004679696268838496
1727867540392	5976.5625	0.9542892106645054	0.7440003503326238	0.004930317421702079
1727867540393	5976.5625	0.9823827826204742	0.7746418415003302	0.005065473764510687
1727867540395	5976.5625	0.41076231126294854	0.7678651488327238	0.005150910968424604
1727867540397	5976.5625	0.41671685645828954	0.7520729318901223	0.005216591536885121
1727867540399	5976.5625	0.4068784611427118	0.7688534014701597	0.005132056073651412
1727867540400	5976.5625	0.3886456034758051	0.8089475839719679	0.004943283380541143
1727867540402	5976.5625	0.3746786339830743	0.8384761004778375	0.004773415353663302
1727867540404	5976.5625	0.35088120287237157	0.8480271611251176	0.004492886452819225
1727867540406	5976.5625	0.32423008176131873	0.8329204479185104	0.004134613424485215
1727867540409	5976.5625	0.29261063509576446	0.7882973119252717	0.003737819453304609
1727867540410	5976.5625	0.8477479374968637	0.7468083409692972	0.0032219351153898834
1727867540412	5976.5625	0.8233865548788137	0.7170927953978237	0.003136870844199977
1727867540414	5976.5625	0.7923585127814298	0.6946669851087741	0.0030397320523605094
1727867540416	5976.5625	0.7391130367500084	0.7195353091091355	0.0028438641271746543
1727867540417	5976.5625	0.7857417401268537	0.7851798320458367	0.002619188251295029
1727867540419	5976.5625	0.8115092447252678	0.8434113593053377	0.0024625851435534315
1727867540421	5976.5625	0.028886112598052214	0.8810876114598071	0.0037128810881698615
1727867540422	5976.5625	0.02592416451205302	0.9259309640401052	0.004326588069772493
1727867540424	5976.5625	0.02509040813759106	0.9863000116550606	0.004940295051375125
1727867540425	5976.5625	0.023215317800985666	1.0447564477080185	0.004878653444436401
1727867540427	5976.5625	0.02297210107308628	1.0489630655943403	0.004872283722597139
1727867540429	5976.5625	0.022139070177305594	0.9945585441403566	0.004842897997592208
1727867540431	5976.5625	0.023801141836119914	0.9434724737039325	0.004912863538565216
1727867540432	5976.5625	0.025666710265033494	0.9343589733944123	0.004987658141104519
1727867540434	5976.5625	0.02731418166538704	0.9511563017339705	0.0037202476367191647
1727867540436	5976.5625	0.7220623045544906	0.9536590562109887	0.0024528371323338095
1727867540438	5906.25	0.8010463884987281	0.9503064625875319	0.0026245425171902473
1727867540440	5906.25	0.03681215153507214	0.9214282181578319	0.00403101592859869
1727867540441	5906.25	0.03735484666898543	0.8608254020028764	0.00472706745287097
1727867540443	5906.25	0.036716650621319395	0.8207387076879642	0.005423118977143249
1727867540445	5906.25	0.03268304269182122	0.8619853393769193	0.005306955397976586
1727867540447	5906.25	0.03001451960079854	0.9354634218518777	0.0052218686476735885
1727867540448	5906.25	0.0288896792484823	0.9670655768891806	0.005172600237285023
1727867540450	5906.25	0.028405086721276	0.9813821782009059	0.005152597065333443
1727867540452	5906.25	0.028471209912536443	1.027429969650856	0.005156905618371968
1727867540454	5906.25	0.022928266427658172	1.202632747116818	0.005995969482401833
1727867540456	5906.25	0.025654239684254076	1.5157940664942409	0.0061451086304308775
1727867540457	5906.25	0.029019971749515133	1.7002259697621922	0.006292931823158534
1727867540459	5906.25	0.03153739167148603	1.5351644263525688	0.006406216785799155
1727867540461	5906.25	0.03642443245071971	1.2067641308952004	0.0066635815920953285
1727867540463	5906.25	0.04060721409212759	1.0387341106937775	0.006944381458416946
1727867540464	5906.25	0.04549568518489071	1.0476865145876177	0.007262103241825661
1727867540466	5906.25	0.051029568230268635	1.1760352956034288	0.007576810200752408
1727867540468	5906.25	0.053138930461653085	1.3940580513898198	0.007891517159679156
1727867540470	5906.25	0.057043322444463605	1.5429949608273732	0.008181708440677234
1727867540472	5835.9375	0.06372015499881656	1.4963202729573521	0.008723742364368545
1727867540473	5835.9375	0.0696605037658897	1.3700287748857298	0.009206022310498142
1727867540475	5835.9375	0.07223132113538826	1.2571329666835227	0.009417268761391984
1727867540477	5835.9375	0.07500778643256163	1.1534930344095193	0.010655380539378069
1727867540479	5835.9375	0.08039845452621987	1.0907968149801655	0.01154561229470324
1727867540480	5835.9375	0.07975264377480842	1.1193036138800732	0.01028996076099173
1727867540482	5835.9375	0.08050018143697578	1.1487956224789613	0.01035384501619072
1727867540484	5835.9375	0.08098551320068599	1.1462377231918475	0.010392831042754234
1727867540486	5835.9375	0.07799806910837025	1.1443168237266366	0.010142632920546556
1727867540488	5835.9375	0.07294473035537564	1.11232497666142	0.009742193194743861
1727867540489	5835.9375	0.06879544743807356	1.128353483466862	0.01070453830801739
1727867540491	5835.9375	0.06396635678101527	1.2726496601451622	0.00945100236627017
1727867540493	5835.9375	0.05096775681792371	1.4407924170783581	0.008197466424522952
1727867540495	5835.9375	0.04354789760828506	1.327606282539149	0.008044635978481549
1727867540496	5835.9375	0.03482941945744577	1.112182684064898	0.007461422516203111
1727867540498	5835.9375	0.030930261955363757	1.0608865111008439	0.007208136593745884
1727867540500	5835.9375	0.028412966505749874	0.9385576549370644	0.007903124473819747
1727867540502	5835.9375	0.02450186054756999	0.771025620046764	0.007195386154584894
1727867540504	5765.625	0.020495606652026776	0.6833802076781291	0.006487647835350042
1727867540505	5765.625	0.021852616301239615	0.7653232213051177	0.0065307708056667425
1727867540508	5765.625	0.023254033631833138	0.8823609173996122	0.006577502580168924
1727867540510	5765.625	0.0279966723396562	0.9390740133590796	0.007417617093405571
1727867540512	5765.625	0.030744434998644935	0.978862146994559	0.006809071547415691
1727867540513	5765.625	0.028834740992071818	1.009520474997812	0.0062005260014258105
1727867540515	5765.625	0.029487991588590633	1.0744493783155191	0.006229166555299122
1727867540517	5765.625	0.030229416088561344	1.0554935218102186	0.006256499056262125
1727867540519	5765.625	0.02885786060612653	0.9659972215023339	0.006207352977277642
1727867540521	5765.625	0.0305955113585628	0.8400742106942942	0.007194844791970468
1727867540521	5765.625	0.02780262032379159	0.732179396723591	0.008182336606663294
1727867540523	5765.625	0.02780262032379159	0.6073664359314769	0.007058450356917104
1727867540525	5695.3125	0.02140133658955695	0.5647416335908728	0.005934564107170914
1727867540527	5695.3125	0.018659166784484087	0.653832042122085	0.005841459270726854
1727867540528	5695.3125	0.015474902724759938	0.7658928294022054	0.005731915128683414
1727867540530	5695.3125	0.017994003204812377	0.7974889931261578	0.0068734896742994964
1727867540532	5695.3125	0.0167739904162668	0.7966399673139428	0.008015064219915578
1727867540534	5695.3125	0.014485346597395385	0.7789181382891136	0.006922455373417754
1727867540536	5695.3125	0.012958593675863966	0.7927346024347064	0.005804715799795692
1727867540537	5695.3125	0.013578254809517194	0.7680055421412806	0.0058196144161152714
1727867540539	5695.3125	0.013990943541997508	0.8199049018098964	0.005829024803981359
1727867540541	5695.3125	0.01803807780671052	0.9590590906231932	0.006979997433819935
1727867540543	5695.3125	0.019485470762702933	1.0280511004568642	0.006406861278880916
1727867540544	5695.3125	0.01664630559475338	1.0962428630797918	0.005833725123941898
1727867540546	5625.0	0.016935097998836836	1.0271941882137567	0.0058396656832057315
1727867540548	5625.0	0.01665000044844967	0.9671072750919467	0.0058339870739191925
1727867540550	5625.0	0.018920092167639842	0.8622623203024171	0.006702293755065089
1727867540552	5625.0	0.017742159613355644	0.7389031315715662	0.005906574443287493
1727867540553	5625.0	0.019618796437372382	0.6247903087293905	0.005110855131509897
1727867540555	5625.0	0.0189671542323538	0.6467661631359974	0.0050827904136866294
1727867540557	5625.0	0.01806552976899545	0.7680400990718232	0.005059376803810091
1727867540559	5625.0	0.014228622044521154	0.8318259024755322	0.0063260605276107985
1727867540560	5625.0	0.01589080014927917	0.7747356297598704	0.00696310035646935
1727867540562	5625.0	0.016284303723944567	0.706073353024056	0.006415498988792169
1727867540564	5625.0	0.014674654353956576	0.7134100054092616	0.005867897621114988
1727867540566	5554.6875	0.01732926919515479	0.8300126980043694	0.005957751362342944
1727867540568	5554.6875	0.020980742161272586	0.9284786729728931	0.006150190507236549
1727867540569	5554.6875	0.027237847694128625	1.052892823025523	0.00726893447226333
1727867540571	5554.6875	0.030404273550212402	1.155248055095399	0.008387678437290111
1727867540573	5554.6875	0.03692451482000904	1.2544811547266645	0.007747407435273881
1727867540575	5554.6875	0.04043514503652751	1.191237852919431	0.007107136433257649
1727867540576	5554.6875	0.047854767191973346	1.1100231709616422	0.007627352053710902
1727867540578	5554.6875	0.05135478205702503	0.9454468404494224	0.007893387468905697
1727867540580	5554.6875	0.05870805106197652	1.0652985918655136	0.00925670595991153
1727867540582	5554.6875	0.06270271381765621	1.2452410386736823	0.01062002445091736
1727867540584	5554.6875	0.06237611120553523	1.4086868862184427	0.009478792753936717
1727867540585	5554.6875	0.06250406750794613	1.3170808115624164	0.009490563678364105
1727867540587	5554.6875	0.06213596222603449	1.1658260281202235	0.009462629884552988
1727867540589	5554.6875	0.060550240041392756	0.9838912415371525	0.00933488228581023
1727867540591	5554.6875	0.056656173538726845	0.9661933293824925	0.011160546064930138
1727867540592	5554.6875	0.052562576406686545	0.9793666014404614	0.009986978670608933
1727867540594	5554.6875	0.04766644250132638	0.9829282048615561	0.00881341127628773
1727867540596	5484.375	0.042568281307061195	0.951234979151755	0.008405660444105236
1727867540598	5484.375	0.037709732551705594	0.8974343141849712	0.008026815708512824
1727867540600	5484.375	0.03339159115738386	0.8867264225145244	0.007695517239065729
1727867540601	5484.375	0.03299629318033131	0.9597617586039245	0.008568819048237473
1727867540603	5484.375	0.03140850539103105	1.1080571014416423	0.0076378659513636005
1727867540605	5484.375	0.03282264092738629	1.2151502496560491	0.006706912854489728
1727867540608	5484.375	0.03128847072833082	1.1535420050296836	0.006624241246607629
1727867540609	5484.375	0.03213656500401176	0.9777356864569268	0.006666971826529457
1727867540611	5484.375	0.03308604766667766	0.8464383354268727	0.006712402802447117
1727867540613	5484.375	0.03441686090070753	0.7793423514293193	0.006773614361615223
1727867540615	5484.375	0.03197227523324851	0.7372761994394523	0.006970053340432072
1727867540617	5484.375	0.03265692284828578	0.8022190458990053	0.0069323213508569815
1727867540618	5484.375	0.032910491215506155	1.0073112798252462	0.006977260794815243
1727867540620	5484.375	0.03315565939798811	1.1668595381778892	0.0070038290291172985
1727867540621	5484.375	0.03202756017001536	1.1239023137024815	0.006954714121398753
1727867540623	5484.375	0.031009184285331347	0.9579929002389752	0.006908563832708334
1727867540624	5484.375	0.028849099571044107	0.8283511315174491	0.006798831555472463
1727867540626	5414.0625	0.02820703893909933	0.769311814829906	0.0067656779842243464
1727867540628	5414.0625	0.02642717654022037	0.7397143800200386	0.004763374532322444
1727867540630	5414.0625	0.19237093106358216	0.7554401407868858	0.002761071080420542
1727867540632	5414.0625	0.1914644454513218	0.7693268516439968	0.002744812817772345
1727867540633	5414.0625	0.7855990089137069	0.7701824775349729	0.0024822080136693717
1727867540635	5414.0625	0.8106132115614851	0.7584827578270082	0.002545338125364409
1727867540637	5414.0625	0.835828129977751	0.7344392460150125	0.002615473981013974
1727867540639	5414.0625	0.02378628954747005	0.6880869702578771	0.004960436066039133
1727867540640	5414.0625	0.024844651313648963	0.6386452706131769	0.006137837061721484
1727867540642	5414.0625	0.02506655940693129	0.639426498447981	0.007315238057403834
1727867540644	5343.75	0.0253826867422994	0.6757050853681994	0.007326356506299828
1727867540646	5343.75	0.023738377572784092	0.7406396181746806	0.0072612941718926075
1727867540648	5343.75	0.023059414457826517	0.7375995955386312	0.007232414326231982
1727867540649	5343.75	0.022081803854724774	0.6992004220039449	0.0071928942694903875
1727867540651	5343.75	0.02119279601820735	0.699434578995762	0.004732616083200579
1727867540653	5343.75	0.6670700042460247	0.7396670759244891	0.0022723378969107693
1727867540655	5343.75	0.7288169707508748	0.7839546295893383	0.0020544638942766326
1727867540656	5343.75	0.688331789083558	0.8028973552581155	0.0019488488078417663
1727867540658	5343.75	0.6820878027485486	0.781636025186345	0.0018795932480578266
1727867540660	5343.75	0.6771683750604741	0.7161227433831384	0.0018574994268191628
1727867540662	5273.4375	0.6680322950683357	0.6570686577201302	0.001835401536182816
1727867540664	5273.4375	0.7282719408677545	0.6604634852605874	0.0017216143359029639
1727867540665	5273.4375	0.732968282994079	0.6968599219329084	0.0017298934463202081
1727867540667	5273.4375	0.7560386171275459	0.7484940391602452	0.0017443457983925478
1727867540669	5273.4375	0.7197048967980064	0.7941121611108239	0.0016838455579366244
1727867540671	5273.4375	0.687619819149078	0.7845698873561033	0.0017546240349052672
1727867540672	5273.4375	0.6151995852025334	0.749256630951686	0.0019320787341532961
1727867540674	5273.4375	0.6537233802213903	0.7566303011655721	0.00204921272203982
1727867540676	5273.4375	0.6878731405190721	0.789044979669541	0.002311235460904218
1727867540678	5273.4375	0.676890972358709	0.7885735506870344	0.0026149823229023603
1727867540680	5203.125	0.7741292317708334	0.7528641268902238	0.002946254945634584
1727867540681	5203.125	0.8801154370577831	0.7113475426571069	0.003284655825375453
1727867540683	5203.125	0.7694626191028843	0.6902282795544191	0.0034986846637471035
1727867540685	5203.125	0.8741598238646873	0.6995614725615662	0.0039110546777784624
1727867540687	5203.125	0.9537457490252995	0.7118129579039525	0.0042306192276150584
1727867540688	5203.125	1.0028363819897557	0.696800005219434	0.004530324744983083
1727867540690	5203.125	1.0275119179612728	0.6546449574618877	0.004693625624129321
1727867540692	5203.125	1.0976664642509228	0.6395486982560913	0.004979408982988863
1727867540694	5203.125	1.1163037398329485	0.6950139684465447	0.005205558334493963
1727867540696	5203.125	1.1599530359553711	0.7707110413402853	0.005391322442908134
1727867540697	5203.125	1.181955041169924	0.8065766556688491	0.005488743655014387
1727867540699	5132.8125	1.0926947473497453	0.8381241820712683	0.005526821867511455
1727867540701	5132.8125	1.0954711015392655	0.8757626648324741	0.005541251372216098
1727867540703	5132.8125	1.0918317862404625	0.8991531799297567	0.0055306641225041035
1727867540704	5132.8125	1.088103199102768	0.920047943585454	0.005515895091221429
1727867540706	5132.8125	1.088342745203793	0.959460249215727	0.005516876797825958
1727867540709	5132.8125	1.0498784855534833	0.9719553050761304	0.005340914332378597
1727867540711	5132.8125	1.0311656202578798	0.9414317162861977	0.005246940218634601
1727867540713	5132.8125	1.0780022380889729	0.9265711640767874	0.0051419547852233115
1727867540714	5132.8125	1.0531316571116935	0.9224991519143493	0.005037375829374404
1727867540716	5132.8125	1.068559333759309	0.8745136963293881	0.005043564485317364
1727867540718	5132.8125	1.067727350102629	0.7939805891287777	0.0050335426859342705
1727867540720	5062.5	1.0281986342939375	0.7534108459186661	0.004758341062228729
1727867540721	5062.5	1.0159724919738777	0.7479652529254369	0.0047047185274360715
1727867540722	5062.5	1.002278421772512	0.7376032394738375	0.004649559859858918
1727867540724	5062.5	0.970313509591701	0.7346117747315478	0.004524602767186909
1727867540726	5062.5	0.9078865245488918	0.7482284879872012	0.004214223543759722
1727867540728	5062.5	0.8481196269128255	0.7498463745399988	0.003934557629662628
1727867540729	5062.5	0.7797773392831617	0.7153625827212424	0.0035563278011040626
1727867540731	5062.5	0.7166780152274514	0.6744117498438668	0.003307791389873833
1727867540733	5062.5	0.7614934015028677	0.6650021642174072	0.002876646497159648
1727867540735	5062.5	0.6460426465792953	0.6600291221385348	0.0024806785333418365
1727867540736	5062.5	0.643452029986523	0.6089622146314407	0.0020847105695240248
1727867540738	5062.5	0.5835492870128594	0.5567579805597201	0.0018242877174563855
1727867540740	5062.5	0.4553754588878594	0.5733554016199052	0.001527884938475809
1727867540742	5062.5	0.3768504085556885	0.6284688773631847	0.0012314821594952324
1727867540744	5062.5	0.43446355348693194	0.644396694692787	0.0011085575847536687
1727867540745	5062.5	0.4487719599718861	0.5925664535404962	9.967439933535876E-4
1727867540747	5062.5	0.4449499608520474	0.4847715233027787	9.8029288901652E-4
1727867540749	5062.5	0.39946149534497194	0.3426702834495073	9.013918812837402E-4
1727867540751	5062.5	0.4272686742739548	0.2148459981990811	8.919587965918541E-4
1727867540752	5062.5	0.41701711639844613	0.1264070368368306	8.718187343152774E-4
1727867540754	5062.5	0.41090231051146875	0.07954583049846456	8.592256291240666E-4
