# Supplementary material for: Identification and classification of repeated whistle types from free-ranging rough-toothed dolphins (Steno bredanensis)
Source: Sci Rep. 2026 Mar 20;16:14327. doi: 10.1038/s41598-026-44853-2 (PMC13144356; doi:10.1038/s41598-026-44853-2)
Supplement: Supplementary file 2 — Supplementary Material 2 [file 41598_2026_44853_MOESM2_ESM.zip › Dataset_StenoRepeatedCalls/Contours/1226.csv]

Time [ms]	Peak Frequency [Hz]	Duty Cycle	Energy	WindowRMS
1727867585574	7734.375	0.39818495942008875	0.0535759374969148	0.0019478064258257688
1727867585576	7734.375	0.4116467151178474	0.06695323470995332	0.0019798812831445943
1727867585577	7734.375	0.401715047998366	0.07704295218684479	0.0019535710525787377
1727867585579	7734.375	0.4373659319024386	0.09231846174424833	0.0021017269447268718
1727867585581	7664.0625	0.5032559008027346	0.13074491557463097	0.002474447091340727
1727867585583	7664.0625	0.5085943130077306	0.1473503032777441	0.0024958659437257814
1727867585584	7664.0625	0.50626663733005	0.1410081435344334	0.0024886008399562028
1727867585586	7593.75	0.5296817095156179	0.143037229199994	0.0024456497190634666
1727867585589	7593.75	0.5101795860636307	0.1342067313369873	0.0023920136218064493
1727867585591	7593.75	0.5204451112735444	0.12585591487924438	0.0024579585543177233
1727867585593	7523.4375	0.5889696686259969	0.16874548808688722	0.0027156504539205834
1727867585594	7523.4375	0.5216660335782535	0.13218146051623728	0.0024557441875893773
1727867585596	7523.4375	0.48764146848794543	0.1011589846480656	0.0023390031099052373
1727867585598	7453.125	0.4601308634696017	0.4176590558058375	0.0022511885743826615
1727867585600	7453.125	0.45716621437066596	0.38819153156825204	0.0022462784803591565
1727867585601	7453.125	0.4519613457002903	0.43736339917772915	0.0022302315678067743
1727867585602	7382.8125	0.4623868315090308	0.974087252188575	0.0022494344019491435
1727867585604	7382.8125	0.4631840977009757	0.853889738241836	0.0022552504772580355
1727867585606	7382.8125	0.3813904920829302	0.6345523471977602	0.001826064276651448
1727867585608	7312.5	0.38035010891640464	0.471386256600463	0.0013968780760448601
1727867585609	7312.5	0.3617350260416667	0.3051899915128542	0.0013293972827195845
1727867585611	7312.5	0.36524102872772535	0.196165309568883	0.0013342841819572546
1727867585613	7242.1875	0.3420452304540754	0.11396975199094012	0.001253278097694807
1727867585615	7242.1875	0.397531302339691	0.11959553673996268	0.0011081245178485883
1727867585616	7242.1875	0.3668343841649382	0.1530135823750442	0.001265732328645415
1727867585618	7242.1875	0.3701258558588697	0.18218870035772147	0.001274961447576192
1727867585620	7171.875	0.37158510220125784	0.19334572366628036	0.00126630748879147
1727867585622	7171.875	0.35460775109839865	0.24757506583339686	0.0012197513147836478
1727867585624	7171.875	0.354131318057507	0.3347048448048933	0.001230698969290869
1727867585625	7101.5625	0.35792890310277675	0.42972769313599085	0.0013588707021775718
1727867585627	7101.5625	0.3984534167604411	0.42718095612455986	0.0015044466249285041
1727867585629	7101.5625	0.4091917103745324	0.3599023766684993	0.0015325960932298403
1727867585631	7031.25	0.37621410961200513	0.31568871949719074	0.001422814084414984
1727867585632	7031.25	0.38905239195389896	0.2824376876109511	0.0014530635805618613
1727867585634	7031.25	0.3694901313676676	0.2631403522994299	0.0014068093472925066
1727867585636	6960.9375	0.37709475004624493	0.3374500027516771	0.0014229726826455258
1727867585638	6960.9375	0.4016171990612283	0.42053972034911213	0.0015101683487782301
1727867585640	6960.9375	0.471469969842823	0.47923695042177905	0.0015957565490045433
1727867585641	6890.625	0.45775238161302256	0.5590561828539484	0.0014981923018367448
1727867585643	6890.625	0.47194141835316084	0.6229229986571801	0.001533079369064941
1727867585645	6890.625	0.4941832344487028	0.6666084914773027	0.0015810285807031552
1727867585647	6820.3125	0.47374503770405574	0.7173908074478903	0.001543105752549953
1727867585648	6820.3125	0.491244943769076	0.7757341024194688	0.0015743900782216188
1727867585650	6820.3125	0.49126470172753656	0.863866215333805	0.0015763270774890744
1727867585652	6820.3125	0.4949694274990929	0.9462220654270378	0.0015138116901038806
1727867585654	6820.3125	0.44813742081670294	0.9695609325773571	0.001374298544019772
1727867585656	6750.0	0.4619537486393324	1.051382201312634	0.0014023090924074478
1727867585657	6750.0	0.45436200278936867	1.0164059321030359	0.0013946627728989131
1727867585659	6750.0	0.4312619530872037	0.9827665166816398	0.001332461182048726
1727867585661	6750.0	0.43633197550042335	0.9534542630641605	0.001342270175002934
1727867585663	6750.0	0.45877944806029264	0.9078536263386889	0.0014090539638564378
1727867585664	6679.6875	0.4719465356873498	1.0763736254962428	0.0013715589050576084
1727867585666	6679.6875	0.48505737535633014	1.0062121010246894	0.0014000444864336646
1727867585668	6679.6875	0.46605118312017435	0.9172563141230397	0.0013612498282045925
1727867585670	6679.6875	0.4253985295786036	0.8345790656737747	0.0012680502315818736
1727867585672	6609.375	0.38615824589632114	0.8592896920600427	0.0015651860839016184
1727867585673	6609.375	0.3477780211470606	0.821700420574497	0.0018623219362213634
1727867585675	6609.375	0.3756220334322497	0.7632540241640392	0.0019961166640634935
1727867585677	6609.375	0.40665233786761446	0.7000844863090585	0.002118219289523011
1727867585679	6609.375	0.41077217036495706	0.6609330440725985	0.0021279708594203863
1727867585680	6539.0625	0.43461709764944484	0.734698828590288	0.002201242240539978
1727867585682	6539.0625	0.4506963389186007	0.7336470315162065	0.002250691238008659
1727867585684	6539.0625	0.4542863241918756	0.6764413887494222	0.002253920273127336
1727867585686	6539.0625	0.38504214037171136	0.6071096866753717	0.0019783832331639896
1727867585689	6468.75	0.3651602540590767	0.5544022602922551	0.0017361481973557705
1727867585690	6468.75	0.43394882601671575	0.5116402905742459	0.0014939131615475513
1727867585692	6468.75	0.4131152673098396	0.4888162360940978	0.0014081513957124986
1727867585694	6468.75	0.4128097073779954	0.4921524498099946	0.0016393110866297867
1727867585696	6468.75	0.4339297859259314	0.5127280618965809	0.0017217592766714518
1727867585697	6468.75	0.45666308570426317	0.5096263323187937	0.0017917116720951728
1727867585699	6468.75	0.45187444256403747	0.4854867727932527	0.0017863296888390359
1727867585701	6468.75	0.10534882501141857	0.48861750170485796	0.0020477180908798184
1727867585702	6468.75	0.03797590064324412	0.5179008706961753	0.0029389691305134495
1727867585704	6468.75	0.037993186665464224	0.5142189378891532	0.0034181306616907405
1727867585705	6468.75	0.04068876300977028	0.4605906690763569	0.0038972921928680316
1727867585707	6468.75	0.0418138446284065	0.41842711089437234	0.003915053098909642
1727867585709	6468.75	0.03993249953764063	0.419837044262866	0.0038722304748729846
1727867585711	6398.4375	0.03671998171849364	0.47611921533268775	0.003805090848624256
1727867585712	6398.4375	0.03858657408339925	0.4691593306417413	0.00384216380318157
1727867585714	6398.4375	0.038121192640352776	0.42732042991085584	0.0029303564939857666
1727867585716	6398.4375	0.23797044885371568	0.3855962562249002	0.002018549184789964
1727867585718	6398.4375	0.4833719931975018	0.35619135158077525	0.00206992972741141
1727867585720	6398.4375	0.503527243432259	0.3879130099086909	0.00212501702477896
1727867585721	6398.4375	0.4993281441081412	0.4943183959145994	0.002112727321051897
1727867585723	6398.4375	0.4968636151773479	0.5776507351720326	0.002067987396417567
1727867585725	6398.4375	0.4742861187787674	0.546083811605328	0.001979254605602788
1727867585727	6398.4375	0.46618412586521907	0.45023608440004653	0.0019650693599060263
1727867585728	6398.4375	0.44371814445644914	0.3897158523215429	0.0018928104900999773
1727867585730	6398.4375	0.42573755628999777	0.380716408464266	0.0017515780128095912
1727867585732	6328.125	0.4418381965812299	0.40145249623638757	0.0016197787682912645
1727867585734	6328.125	0.4758007518094755	0.4636337029692565	0.0014058509966234647
1727867585736	6328.125	0.4526656234052604	0.5917948805498897	0.0012770960569571592
1727867585737	6328.125	0.4160821998424067	0.7354763907383843	0.0011116250334720621
1727867585739	6328.125	0.4072179976451157	0.7559714289248766	0.0010945487189391112
1727867585741	6328.125	0.4144768074535239	0.6262432992337696	0.0010250762376956266
1727867585743	6328.125	0.41889882672801826	0.47144534855198134	0.0010330273974505932
1727867585744	6328.125	0.44466720819951827	0.40088697516337013	0.0010044870987930051
1727867585746	6328.125	0.42845078872482606	0.38155898313283027	9.6816650706322E-4
1727867585748	6328.125	0.4422126189854023	0.36841202971764436	9.338036124554732E-4
1727867585750	6328.125	0.40924509222785355	0.35862219526938965	9.267045252949128E-4
1727867585752	6328.125	0.40572493267429416	0.366697541311833	9.216108955501054E-4
1727867585753	6328.125	0.4084365172955975	0.3840174890585723	9.259583388335433E-4
1727867585755	6328.125	0.43459677495232835	0.39277975043773555	9.785995062870784E-4
1727867585757	6328.125	0.46253344723295525	0.3969962922726324	0.0010375188743260767
1727867585759	6328.125	0.41348022093758546	0.37493581324642083	0.0011271447051671064
1727867585760	6328.125	0.4231136615138775	0.30749540341089887	0.00115099551415586
1727867585762	6117.1875	0.43417910001367244	0.1599954343676287	0.0011699807732551781
1727867585764	5906.25	0.4630927737045392	0.04909182011209608	0.0012278879957669227
1727867585766	5625.0	0.5051881718707273	0.3935269567958777	0.0013158190701183614
1727867585768	5625.0	0.4891090716434236	0.4641737440920635	0.0012868224435784103
1727867585769	5625.0	0.47271620030933825	0.5583939781751693	0.0012566340151246537
1727867585771	5625.0	0.4814383694797648	0.6976288950873057	0.0012837325983500333
1727867585773	5625.0	0.40332431718643763	0.8374246149610869	0.0014261453278059182
1727867585775	5625.0	0.3914970049095381	0.894767895624512	0.001393509012295907
1727867585776	5625.0	0.3853810394821413	0.8828528324068726	0.0013786381525802932
1727867585778	5625.0	0.3850101391190719	0.8526479090840489	0.0013810307237390484
1727867585780	5625.0	0.3840867787746473	0.8220249769203102	0.0013868972486513389
1727867585782	5625.0	0.3940699640715303	0.7989287949853792	0.0014124915501717511
1727867585784	5625.0	0.39737953654199604	0.8010902428668456	0.0014334325371742026
1727867585785	5625.0	0.391265141952343	0.8329126902234024	0.0013440294582138053
1727867585788	5625.0	0.43490180187569744	0.865808847064212	0.0013012969917315042
1727867585790	5625.0	0.4434428850616251	0.8953574044740272	0.0013183601476525761
1727867585792	5625.0	0.4453155709512578	0.9561662780282818	0.0013426128170821439
1727867585793	5625.0	0.4134360259433962	1.044709891191868	0.001254661955246703
1727867585795	5625.0	0.4143757370283019	1.0900052260521873	0.0012526244410052123
1727867585797	5625.0	0.4203886595911949	1.0901719629809514	0.0012637132932963927
1727867585799	5625.0	0.39748550511006286	1.1324100467905396	0.001195468890567489
1727867585801	5625.0	0.39138966686320753	1.2318021303896673	0.001173544297209159
1727867585801	5625.0	0.42679466391509435	1.3063212443905745	0.0012948662069197311
1727867585803	5625.0	0.42679466391509435	1.3331629248671821	0.0012948662069197311
1727867585805	5625.0	0.06068890568667946	1.3081036261095151	0.0014238314463549877
1727867585807	5625.0	0.05853940160550496	1.222320519179576	0.0015527966857902442
1727867585808	5625.0	0.060824817122749196	1.1739118855466033	0.0015877863287462445
1727867585810	5625.0	0.0636134285521088	1.2524764384779126	0.0016358521938475137
1727867585812	5625.0	0.06383994761222504	1.3869594310392412	0.0016441723444143932
1727867585814	5625.0	0.064450335579574	1.4752710596638863	0.0016522605008573168
1727867585816	5625.0	0.06558454887344176	1.5132542114437084	0.0016696586380932734
1727867585817	5625.0	0.06212002074862815	1.5315593827638452	0.0015033005946971144
1727867585819	5625.0	0.422837417512388	1.5364402036502764	0.0013369425513009552
1727867585821	5625.0	0.43182053156118977	1.5218506073316485	0.0013600772524477653
1727867585823	5625.0	0.455954835054555	1.555495053442277	0.0014289227246263995
1727867585824	5625.0	0.3571208325048907	1.635988176640802	0.0014802264285837317
1727867585826	5625.0	0.3612117145220857	1.6484320681832532	0.0014902419227900948
1727867585828	5625.0	0.35456765791259875	1.5728174495061003	0.001467496161231759
1727867585830	5625.0	0.35115970546292236	1.5143186959279524	0.001456207594188063
1727867585832	5625.0	0.3531370766943652	1.5342273190180136	0.0014748677365280947
1727867585833	5625.0	0.3669563573547426	1.579004253326629	0.0015179559529269898
1727867585835	5625.0	0.3611336016630558	1.6022059804015811	0.0014998090204830438
1727867585837	5625.0	0.35965838452537663	1.6102668533114188	0.0015016391772151327
1727867585839	5625.0	0.3919204360844081	1.6992595776562887	0.001495976406710163
1727867585840	5625.0	0.3884704750194053	1.8986931652072212	0.0014947630332508817
1727867585842	5625.0	0.3879505513096091	2.02404254360293	0.0014890020401966775
1727867585844	5625.0	0.39681840897669374	1.9799363357853152	0.001517986959011216
1727867585846	5625.0	0.36657537000686646	1.8657201870110385	0.0014075401005029847
1727867585848	5625.0	0.3494883445349196	1.793439327134384	0.0013512085171997097
1727867585849	5625.0	0.3715170747999761	1.7417083563655276	0.0014360580995786635
1727867585851	5625.0	0.3614635967105525	1.7245824394062126	0.0013949632887110127
1727867585853	5625.0	0.4183560388302244	1.774472052297419	0.0013384268626715184
1727867585855	5625.0	0.41071937405451925	1.825957648373298	0.001302142403068018
1727867585856	5625.0	0.39154628537735847	1.812404772328591	0.001339484041097044
1727867585858	5625.0	0.3924800941375061	1.7649472065467124	0.0013410710012700798
1727867585860	5625.0	0.4184066634712061	1.7754048618862068	0.0014881947910003023
1727867585862	5625.0	0.42040957130690326	1.8155604135539924	0.0014945910590168801
1727867585864	5695.3125	0.03648298277591521	1.9049807009589452	0.002297427346144149
1727867585865	5695.3125	0.035681210072872484	2.048203940005876	0.0027215051833406733
1727867585867	5695.3125	0.03755777851956724	2.144662917320545	0.003145583020537198
1727867585869	5695.3125	0.04029507627957255	2.0675136838989414	0.003205996255729056
1727867585871	5695.3125	0.03901458334047508	1.9061090792227557	0.003176337512975771
1727867585872	5695.3125	0.04005497222955442	1.8374773045427124	0.0031942889872199707
1727867585874	5695.3125	0.03960842705210009	1.8779999860105683	0.0031823486056759224
1727867585876	5695.3125	0.04263455640751837	1.9278147690300893	0.002499598555029961
1727867585878	5695.3125	0.4668287942812559	1.9509380988830403	0.0018168485043839997
1727867585880	5695.3125	0.4715282802970745	1.9565792925118801	0.0018336304662476975
1727867585881	5695.3125	0.44196106852725364	1.9742980014831215	0.001734703172749589
1727867585883	5695.3125	0.435044448762388	2.042672265393623	0.0017194302950373354
1727867585885	5695.3125	0.45650388391580904	2.1793820810444453	0.0017886859694075947
1727867585888	5695.3125	0.44386180123761193	2.294388176856663	0.0017512023001710942
1727867585889	5695.3125	0.10568555091464057	2.2550484205636527	0.001953587521516184
1727867585891	5695.3125	0.10798567279636781	2.095900905517596	0.001974570235853683
1727867585893	5695.3125	0.11437232394421931	1.9755949817156084	0.0020615605513419856
1727867585895	5695.3125	0.12217181877479845	2.017118006318403	0.0021721348889062607
1727867585897	5765.625	0.12313999283746992	2.1688095439769515	0.002176518807964074
1727867585898	5765.625	0.11990055146864843	2.276310197768667	0.0021377316058420024
1727867585900	5765.625	0.11791422309632349	2.297500700220081	0.002116908561462941
1727867585901	5765.625	0.11074952892844328	2.293893458036467	0.0020264479102399435
1727867585903	5765.625	0.11807395378255456	2.3192934695668526	0.002135412557731874
1727867585904	5765.625	0.5042529384616464	2.3619033092107706	0.0019932213007690476
1727867585906	5765.625	0.4853291153086628	2.404580663665363	0.0019425524159107036
1727867585908	5765.625	0.46831076091099677	2.450844911211662	0.0018438011062730662
1727867585910	5765.625	0.4215206308366685	2.5044868631562522	0.0016854696868320693
1727867585912	5765.625	0.4179122631086812	2.553331877673495	0.0016755506124302188
1727867585913	5765.625	0.4191941526110158	2.5575568265414956	0.0016764662752528274
1727867585915	5765.625	0.42311659489946635	2.523273241976575	0.0016890938518876132
1727867585917	5765.625	0.42401694197279394	2.4992854269816616	0.0016847064393654774
1727867585919	5765.625	0.35846376500857635	2.497228023201305	0.0015250989291359126
1727867585920	5765.625	0.34807531270659126	2.496887062149054	0.0014885031553504339
1727867585922	5765.625	0.3276321123231132	2.4959331549188137	0.0014119084643755633
1727867585924	5835.9375	0.3353509308611617	2.430441842174198	0.0014400317178500917
1727867585926	5835.9375	0.3363455003026283	2.3246837621242937	0.001445067654566771
1727867585928	5835.9375	0.34924873016165486	2.2994085546326044	0.001494941375720898
1727867585929	5835.9375	0.348880128767778	2.3495589074029777	0.0014895669306574137
1727867585931	5835.9375	0.3347664032069665	2.3736094250316007	0.0014330291051183738
1727867585933	5835.9375	0.38075833079732196	2.3296179150372796	0.0014179201705921331
1727867585935	5835.9375	0.38376241456811727	2.2684738010849137	0.0014239934404698795
1727867585936	5835.9375	0.38029025838785757	2.2315472353012398	0.00140963927884
1727867585938	5835.9375	0.37425980168391154	2.2233510217760153	0.00138904522085549
1727867585940	5835.9375	0.38943624467437615	2.237699074959388	0.0014379370605688065
1727867585942	5835.9375	0.39791850923742134	2.2500914040514144	0.0014696499493512497
1727867585944	5835.9375	0.4242989711718908	2.235507627494178	0.0015710302407470548
1727867585945	5835.9375	0.40890513648105037	2.191170039799317	0.0015056568005070222
1727867585947	5835.9375	0.39836868277408516	2.1500304703336055	0.0014764145154845163
1727867585949	5835.9375	0.3918827938349975	2.135974642649449	0.0014557016876159037
1727867585951	5835.9375	0.3883855985307931	2.1480359606382833	0.0014440510865303237
1727867585952	5906.25	0.3879693251054174	2.1787175847723717	0.0014457684550865356
1727867585954	5906.25	0.3850728597144797	2.201100629122419	0.0014369277903516684
1727867585956	5906.25	0.39982688609052114	2.2100296720371797	0.0014907953621574408
1727867585958	5906.25	0.4536110435025718	2.2311320886053028	0.001403806731103615
1727867585960	5906.25	0.48891508005612844	2.25830874303286	0.0015050678103056556
1727867585961	5906.25	0.48332368721356833	2.2575183629157993	0.0014925201097825836
1727867585963	5906.25	0.4836807745691336	2.2231442801654997	0.0014924786721511214
1727867585965	5906.25	0.15959850121277833	2.2174311652250434	0.0016217769427697253
1727867585967	5906.25	0.16060820378867477	2.265342126205934	0.0016283805337878813
1727867585968	5906.25	0.1525715170697152	2.3045609628701333	0.0015577518268684882
1727867585970	5906.25	0.1442401063556291	2.3110319952693485	0.0014865018882587121
1727867585972	5906.25	0.1301342884777676	2.2955561764594132	0.001348103991823666
1727867585974	5906.25	0.11732198146740588	2.302089235422477	0.0012150377817261963
1727867585976	5906.25	0.11793962835842721	2.325020701843997	0.001218544925998721
1727867585977	5906.25	0.3335414055341226	2.36505155284982	0.0011957015730099515
1727867585979	5906.25	0.48237414108772975	2.391614688999549	0.0011751371936790538
1727867585981	5906.25	0.4443008409141958	2.3921341889613976	0.0012596014338258704
1727867585983	5906.25	0.4641458956813857	2.38510350810068	0.0013165082756456607
1727867585984	5906.25	0.48412965938144126	2.383391357508329	0.00137117117945309
1727867585986	5906.25	0.4934554157748005	2.400685205078262	0.0013969030614373896
1727867585989	5906.25	0.5083198521153744	2.4293270749830778	0.0014360549329390103
1727867585991	5906.25	0.47436600211281443	2.4693701183832304	0.0014861602153161387
1727867585993	5906.25	0.480871416851296	2.5435959272127255	0.001507809913787375
1727867585994	5906.25	0.4715335148730822	2.618789635233398	0.001484032074252841
1727867585996	5906.25	0.4650019272545621	2.6201257187786307	0.001464958686218623
1727867585998	5906.25	0.4511739223008385	2.5702846468783704	0.0014229122815749287
1727867586000	5906.25	0.03861905096057884	2.5867362170537858	0.0020342669197269255
1727867586001	5906.25	0.04084962813170828	2.6512572693293515	0.002330704099573612
1727867586002	5906.25	0.039954776840775995	2.652033269869175	0.0026271412794202985
1727867586004	5906.25	0.040172225934334164	2.5945376902308452	0.0026321118722894706
1727867586006	5906.25	0.03823357302199846	2.634271964065238	0.0025875651318916244
1727867586008	5906.25	0.038371489994656914	2.7888364778346864	0.0025909656401035207
1727867586009	5906.25	0.0412941805069107	2.8864627326780887	0.0026564619909635995
1727867586011	5906.25	0.04287907638437747	2.8777898815990164	0.0026875038443587643
1727867586013	5906.25	0.044415011736550485	2.85984441855524	0.0021345486123271274
1727867586015	5906.25	0.5083801571351841	2.91988512680518	0.0015815933802954903
1727867586016	5906.25	0.5230023391740481	3.035286150874027	0.0016247958008252907
1727867586018	5835.9375	0.5270021945814729	3.15289944514609	0.001635229451593087
1727867586020	5835.9375	0.5330532578901411	3.2270852559933223	0.0016531028260060151
1727867586022	5835.9375	0.5342458887698641	3.254376287536388	0.0016564570680537539
1727867586024	5835.9375	0.5314803213443396	3.2635367159260853	0.0015807179124443169
1727867586025	5835.9375	0.5471178843267581	3.235592010725483	0.001578736037174767
1727867586027	5835.9375	0.5429207061096601	3.207745667225224	0.0015684223748838797
1727867586029	5835.9375	0.5444295881614027	3.2874212567288437	0.0014938303624194142
1727867586031	5835.9375	0.5404507034881734	3.5141026610751886	0.001476120954760344
1727867586032	5835.9375	0.5354303657796691	3.742426313707716	0.0014602009671277666
1727867586034	5835.9375	0.5328801410394449	3.8227165864144483	0.0014496071556550497
1727867586036	5835.9375	0.5213907777464452	3.7786446781215806	0.0014106096433833812
1727867586038	5835.9375	0.5187303993197976	3.6929275316410646	0.001395374467452279
1727867586040	5835.9375	0.554381239695915	3.6658576432428207	0.0013174303949145076
1727867586041	5835.9375	0.23449948773487445	3.7745960925179545	0.0013109971471934
1727867586043	5835.9375	0.23809389659350796	3.976088266411857	0.001341625726927339
1727867586045	5835.9375	0.2437186864490748	4.142844406894356	0.0013793116295111483
1727867586047	5835.9375	0.26707599908957713	4.232031038881517	0.001537873170272115
1727867586048	5835.9375	0.27140800729475284	4.301792412286747	0.0015632575171373344
1727867586050	5835.9375	0.2781161957604021	4.3839914792682375	0.0016063545497486357
1727867586052	5765.625	0.2929744604465539	4.4669361067423505	0.001694059553813954
1727867586054	5765.625	0.30551999427838633	4.511176572610065	0.001767871497211302
1727867586056	5765.625	0.5129872617777457	4.53166017189105	0.0017998576523887623
1727867586057	5765.625	0.5148425018069082	4.581441408463555	0.0018931816997109472
1727867586059	5765.625	0.5215911648534185	4.6799419190898	0.0019186549061373146
1727867586061	5765.625	0.5161427029443092	4.8441754729803055	0.001906243838779748
1727867586063	5765.625	0.5211973896518056	5.057708343376681	0.0019230807120141258
1727867586064	5765.625	0.5084653247996551	5.251400350420232	0.0018727337299619092
1727867586066	5765.625	0.5098497294392879	5.360098755475051	0.0018732014140252873
1727867586068	5765.625	0.477828725461293	5.414826856108986	0.0019302258024730752
1727867586070	5765.625	0.49363532853750736	5.444123220522613	0.002018251843993599
1727867586072	5765.625	0.47047821352909713	5.423983138329797	0.0019268031380856201
1727867586073	5765.625	0.4524430702770769	5.417959145639249	0.0018468337124099181
1727867586075	5765.625	0.44560484741800127	5.50545679082085	0.0018192406844165666
1727867586077	5765.625	0.44281733424861963	5.645537433817107	0.001797208484879971
1727867586079	5765.625	0.44239106121791355	5.72273160449694	0.0018011838046595138
1727867586080	5765.625	0.4631021278407013	5.683420617081659	0.0018911703148018209
1727867586082	5765.625	0.46066500663896814	5.648907947007582	0.0018777510667595764
1727867586084	5695.3125	0.4690831797117716	5.793705293714989	0.0018450269719304912
1727867586086	5695.3125	0.5095105715303515	6.087092324705586	0.0020383161067134004
1727867586089	5695.3125	0.5387622962350722	6.257979476073369	0.002153681412286693
1727867586090	5695.3125	0.5457313448485231	6.186298087215416	0.0021781555509250185
1727867586092	5695.3125	0.5402802194166756	6.025726126210699	0.002250995703541995
1727867586094	5695.3125	0.5554408601790309	5.952411254703448	0.002306419387555824
1727867586096	5695.3125	0.5436368912816252	6.008818080555291	0.0022598250181100716
1727867586097	5695.3125	0.5334643652399585	6.161628905614162	0.0022210120724814766
1727867586099	5695.3125	0.5133134286835781	6.303088221163063	0.0021418990661834637
1727867586101	5695.3125	0.4875026068188519	6.333687174588418	0.002035601632149183
1727867586102	5695.3125	0.4972716342932568	6.333471464490343	0.002079545398334839
1727867586104	5695.3125	0.505127860451508	6.446819907998333	0.0021129754803381577
1727867586105	5695.3125	0.5175643148049942	6.60513131184941	0.0020796802079212197
1727867586107	5695.3125	0.4356252928260594	6.7004218920959016	0.002057100480679156
1727867586109	5695.3125	0.431875785419049	6.791106476429511	0.002030424244601976
1727867586111	5625.0	0.4325271993222317	6.858971408706951	0.0020355466198881582
1727867586112	5625.0	0.4329963724310717	6.754585542918331	0.002037764697433322
1727867586114	5625.0	0.4312243715158662	6.617369650792766	0.0020253026103705376
1727867586116	5625.0	0.43041979779616124	6.69726561167908	0.0020214039394331196
1727867586118	5625.0	0.343106434337625	6.92061873094173	0.001978875930050019
1727867586120	5625.0	0.3416275951048433	7.024853560195844	0.0019685465399785305
1727867586121	5625.0	0.3363619834962045	6.988907718429404	0.0019266320222808009
1727867586123	5625.0	0.33869666160412804	6.926067465474552	0.001941281609707274
1727867586125	5625.0	0.34275874979459864	6.890157237824882	0.001970720555925424
1727867586127	5625.0	0.37289717871204503	6.957289064414774	0.002167996866026697
1727867586128	5625.0	0.37204763276980873	7.14551978893174	0.0021654732028035147
1727867586130	5625.0	0.3715001476070342	7.306818143792654	0.0021588743226609174
1727867586132	5625.0	0.4878334029415618	7.224974719710709	0.002301095628567594
1727867586134	5625.0	0.06367016947698198	6.947590218163352	0.0029177549095129388
1727867586136	5554.6875	0.07091521611014322	6.64560488672691	0.0032556818846549837
1727867586137	5554.6875	0.07337801803640542	6.515708350075774	0.003593608859797028
1727867586139	5554.6875	0.07432698345005762	6.56114214486128	0.0036203184441780533
1727867586141	5554.6875	0.07276581137049583	6.6631354080275385	0.0035780225634597456
1727867586143	5554.6875	0.07369561714990565	6.831984284752004	0.0036006008232038617
1727867586144	5554.6875	0.07196696732631926	6.98831168428155	0.0035592023379723025
1727867586146	5554.6875	0.06937207662751545	6.965469230978304	0.0030544790626181994
1727867586148	5554.6875	0.4688083211357304	6.737810369778313	0.0025497557872640967
1727867586150	5554.6875	0.4559052296173878	6.549347460048703	0.0022783732000576633
1727867586152	5554.6875	0.4388359819106797	6.485348079393153	0.002210990809985895
1727867586153	5554.6875	0.44817800301088284	6.387094241927114	0.0020628386602303504
1727867586155	5554.6875	0.4435221354166667	6.210569175038176	0.0020301355310414428
1727867586157	5554.6875	0.44635556778817803	6.147131012474703	0.002075679105575688
1727867586159	5554.6875	0.4500324008049462	6.255514884874823	0.0022145228876459555
1727867586160	5484.375	0.4694678915859203	6.355120043716555	0.0022996229714959873
1727867586162	5484.375	0.4743258187912445	6.364256511649414	0.0023139937970250166
1727867586164	5484.375	0.4811257822907953	6.329785200915629	0.0023389459985381717
1727867586166	5484.375	0.4476879475577659	6.244792190071247	0.002461274336618928
1727867586168	5484.375	0.41855283396156223	6.070322122231579	0.0027971084394481866
1727867586169	5484.375	0.4695813503762354	5.818816779800864	0.0031089469697464754
1727867586171	5484.375	0.46367114016523475	5.58707985763616	0.0030793139112596413
1727867586173	5484.375	0.44445301751670596	5.548150915454713	0.002979054981406931
1727867586175	5484.375	0.45124612621434185	5.735717851110033	0.003021902586118356
1727867586176	5484.375	0.44433374396338726	5.893975501389943	0.0029969848513838704
1727867586178	5484.375	0.44713324506542007	5.8336231571936485	0.0030108855998970383
1727867586180	5484.375	0.442240287458586	5.695171041178719	0.002979750975851092
1727867586182	5484.375	0.423877910664663	5.605382640877982	0.002931076509980274
1727867586184	5484.375	0.40062585133593204	5.487549133225825	0.002772064921208442
1727867586185	5484.375	0.3946372298074718	5.359749161429961	0.002747183765286306
1727867586188	5484.375	0.39755490007807043	5.367926639073438	0.0027596106732611972
1727867586190	5484.375	0.3849018877990424	5.5936264822772435	0.0026747573763545077
1727867586192	5414.0625	0.38127645923073356	5.725796860783784	0.0026729636327012104
1727867586193	5414.0625	0.28412130055329987	5.622009488580156	0.0027188178468968505
1727867586195	5414.0625	0.27971409677026116	5.448837390273163	0.0026830698962967713
1727867586197	5414.0625	0.25906097774112335	5.358658337643939	0.0024411392717863818
1727867586199	5414.0625	0.2817383978684022	5.3563017756101905	0.0026663421528982842
1727867586201	5414.0625	0.2840688222723111	5.428752582201984	0.002686364621050506
1727867586201	5414.0625	0.2835547294826248	5.589961643923811	0.0026809428299350633
1727867586203	5414.0625	0.2835547294826248	5.784259780848053	0.0026809428299350633
1727867586205	5414.0625	0.2892039192490645	5.928471885406921	0.002708154062684823
1727867586207	5414.0625	0.32715835006418675	5.908461383402263	0.003065623323063436
1727867586208	5414.0625	0.45415294378803606	5.813559254676117	0.003305357724672863
1727867586210	5414.0625	0.45361751498862735	5.80981030653728	0.003308093070795697
1727867586212	5414.0625	0.48112687771277296	5.909653838032906	0.0034885204769800606
1727867586214	5414.0625	0.4753526942797063	6.000697181963164	0.0034235866937244574
1727867586216	5414.0625	0.4652689922732084	6.041674439651309	0.0033821636438243173
1727867586217	5414.0625	0.46983815033405585	5.899606574707317	0.0034071063044919647
1727867586219	5343.75	0.4684542345973011	5.548612580129315	0.003407688652186417
1727867586221	5343.75	0.4266870613608261	5.480683106721823	0.0031570129329100906
1727867586223	5343.75	0.4509928616041465	5.737054159133422	0.0027552268291040198
1727867586224	5343.75	0.4260239804943204	5.665990431211677	0.002518189854039362
1727867586226	5343.75	0.38887044604911714	5.121554988445398	0.002243881875236142
1727867586228	5343.75	0.4288967300511006	4.989807988765192	0.0020763768792528936
1727867586230	5343.75	0.4460518315153302	5.686175976126808	0.002159841474613942
1727867586232	5343.75	0.4468886657330975	6.368024034397817	0.0021488633600732668
1727867586233	5343.75	0.43749539357311323	6.695105623267279	0.0020891961520806343
1727867586235	5343.75	0.4460299470302065	7.229037034712723	0.0020591976796670024
1727867586237	5343.75	0.45515714232614785	7.957960650148649	0.002092269732013366
1727867586239	5343.75	0.45264906620168965	8.284622405416155	0.002086504118071252
1727867586240	5343.75	0.4618619199752746	8.206175211380364	0.0021183022095149526
1727867586242	5343.75	0.4563962632028628	8.075441847906921	0.0021005628306631986
1727867586244	5343.75	0.4559209022244761	7.969522783893017	0.002090400152136772
1727867586246	5343.75	0.4108469373707434	7.719787243389577	0.002219983283602403
1727867586248	5343.75	0.43826243973188994	7.425342556539014	0.0023832977071424318
1727867586249	5273.4375	0.39962622267566483	7.237627865232963	0.0026054474829066924
1727867586251	5273.4375	0.3842405682948307	7.253256450053176	0.002675169332098236
1727867586253	5273.4375	0.06945010365001449	7.326232146634291	0.0033692895541249895
1727867586255	5273.4375	0.07730245943747763	6.945992157093759	0.0037912595347041472
1727867586256	5273.4375	0.08365512574887934	6.768885238261053	0.004213229515283305
1727867586258	5273.4375	0.08588739106362173	6.799488193265566	0.004264090445698539
1727867586260	5273.4375	0.09125489787597366	6.787018972207278	0.004408486613561111
1727867586262	5273.4375	0.092960981908119	7.455645460335863	0.004454599333309929
1727867586264	5273.4375	0.09230268314254488	8.672448615532812	0.004405998848154686
1727867586265	5273.4375	0.08893753641865232	8.10403214298645	0.004328148603097593
1727867586267	5273.4375	0.19125720599093668	6.499541684542119	0.0036299536144664374
1727867586269	5273.4375	0.5147353015498652	7.684021087396614	0.0033318142632615664
1727867586271	5273.4375	0.49064889858139604	11.555004460096097	0.00322780941476861
1727867586272	5273.4375	0.4657961287588443	14.075130387937843	0.003101985364319516
1727867586274	5273.4375	0.43229534084049304	13.023516512196624	0.002894429634058545
1727867586276	5273.4375	0.38710574469690584	9.549764497406983	0.0026195438473606085
1727867586278	5203.125	0.35968242415627805	6.058143008142016	0.002499177377021818
1727867586280	5203.125	0.33529303894317164	3.763133517263787	0.002367601507571805
1727867586281	5203.125	0.4358868710453303	2.880419206051291	0.002221210003604207
1727867586283	5203.125	0.4466538348608185	3.003590965823886	0.002266851903588392
1727867586285	5203.125	0.43267095811825085	4.140326314996707	0.0022601538060094233
1727867586288	5203.125	0.44654214001771586	6.4547192755988885	0.0024069013416544577
1727867586289	5203.125	0.5114690547742226	9.54461534743364	0.0027102063324048855
1727867586291	5203.125	0.5169582032495362	12.128493582446106	0.0027337504286538885
1727867586293	5203.125	0.5418990683328262	12.35915064301572	0.0028045750546212395
1727867586295	5203.125	0.589810153510202	9.884065082681703	0.002997152362088914
1727867586297	5203.125	0.5919382378208055	7.598765412275123	0.003038033941819247
1727867586298	5203.125	0.5619257038110816	8.22785309504418	0.002888919290481046
1727867586300	5203.125	0.5683442967748666	9.822048442823116	0.002845461566602508
1727867586301	5203.125	0.5573576411787609	9.644864945924526	0.002793781259672437
1727867586303	5132.8125	0.551677952713613	8.886175805231805	0.0026789051476776827
1727867586304	5132.8125	0.5413868789211832	8.96512163308486	0.0026149530639398197
1727867586306	5132.8125	0.5439949294379702	9.375503880398757	0.00262887863094012
1727867586308	5132.8125	0.5215724691507893	9.439519698319863	0.0025406189865124387
1727867586310	5132.8125	0.49938837144646187	9.445968291649185	0.0023393005039255665
1727867586312	5132.8125	0.46421903518180524	9.251622501507562	0.002183071019519815
1727867586313	5132.8125	0.46400463733452524	8.92654304846172	0.002029190429302082
1727867586315	5132.8125	0.4764463764024358	8.636038956456673	0.001956164392831706
1727867586317	5132.8125	0.5028965287624918	8.218948509389497	0.001897618748790532
1727867586319	5132.8125	0.43486749101234934	7.918513169872328	0.0019506445935337823
1727867586320	5132.8125	0.3992076689842112	7.686590591040324	0.0020722669760791373
1727867586322	5132.8125	0.42648724178986863	7.4680832968834965	0.002229203718846396
1727867586324	5132.8125	0.43071868562376253	7.253910254151515	0.002271129182004819
1727867586326	5062.5	0.45826483405944274	6.242792146059374	0.002395168566781663
1727867586328	5062.5	0.5010982062914919	6.054479992945484	0.002588585077054922
1727867586329	5062.5	0.5059658772957066	5.830493536404422	0.0026124543232514254
1727867586331	5062.5	0.5292503699927571	5.670577274456315	0.0027015474632258027
1727867586333	5062.5	0.555920373191096	5.580947161128099	0.0027997159046309044
1727867586335	5062.5	0.5680550306315016	5.3867283040430305	0.002787763798648504
1727867586336	5062.5	0.558583299821205	5.110824967405382	0.0026785151159134167
1727867586338	5062.5	0.5567142682000671	4.999039141645626	0.0026659339077992096
1727867586340	5062.5	0.5438155275405294	5.039855954745204	0.0026073277039602204
1727867586342	5062.5	0.5373812168587954	5.038510416543347	0.002452491389895266
1727867586344	5062.5	0.41405980508359	4.970706578971149	0.0023875582208524875
1727867586345	5062.5	0.3665305671207162	4.826864010114076	0.002137054556884571
1727867586347	5062.5	0.35189341066615326	4.623949413977835	0.002070526984251979
1727867586349	5062.5	0.3393526484886407	4.4464919981587805	0.001980608100073661
1727867586351	5062.5	0.31590530891012064	4.314068352917615	0.0018361748321190714
1727867586352	5062.5	0.3086353018506931	4.128696256024247	0.001790336086046849
1727867586354	5062.5	0.298765953905147	3.799564770460252	0.001746685817707655
1727867586356	5062.5	0.2904994544987806	3.348784519393736	0.0017031734204128448
1727867586358	5062.5	0.5268805481852725	2.817495523024091	0.0018697697034215728
1727867586360	5062.5	0.5492161602296398	2.2328369463323443	0.002010304628822564
1727867586361	5062.5	0.5197205133658035	1.6531192218465447	0.0023204788788548296
1727867586363	5062.5	0.5800719031247953	1.1552095712370367	0.002579965021384856
1727867586365	5062.5	0.6379159462541397	0.7758338865000831	0.0029713571004608376
1727867586367	5062.5	0.6460799231054108	0.515660551254788	0.003436838608657295
1727867586368	5062.5	0.7305215652856827	0.35911546484432494	0.003716681833796492
