# Supplementary material for: Identification and classification of repeated whistle types from free-ranging rough-toothed dolphins (Steno bredanensis)
Source: Sci Rep. 2026 Mar 20;16:14327. doi: 10.1038/s41598-026-44853-2 (PMC13144356; doi:10.1038/s41598-026-44853-2)
Supplement: Supplementary file 2 — Supplementary Material 2 [file 41598_2026_44853_MOESM2_ESM.zip › Dataset_StenoRepeatedCalls/Contours/1228.csv]

Time [ms]	Peak Frequency [Hz]	Duty Cycle	Energy	WindowRMS
1727874345167	4359.375	0.4515190675902364	0.3381156764343793	0.00208175956244214
1727874345169	4359.375	0.438345072635084	0.8986921150443187	0.0021970715908963294
1727874345171	4359.375	0.42783297025240385	1.6315123793341735	0.0021601561136395503
1727874345173	4359.375	0.44399692064403345	2.3143867855005027	0.0020325976297587024
1727874345174	4359.375	0.4488074041604601	2.726543900304019	0.0020615410295621974
1727874345176	4359.375	0.44027116287817175	2.8226036279829763	0.002176398615739809
1727874345178	4359.375	0.4561289198045435	2.82211969260143	0.0022358486556623616
1727874345180	4359.375	0.4767576188636645	2.930113703675395	0.002324400527979666
1727874345181	4359.375	0.479679182714278	3.1188302131440144	0.0023331581729987656
1727874345183	4359.375	0.43369342239626063	3.294291951804215	0.0024023153044386235
1727874345185	4429.6875	0.40233868861737127	3.4544362140294482	0.0025983806207019893
1727874345187	4429.6875	0.45020830920443056	3.615295571304592	0.0030194313466422
1727874345189	4429.6875	0.4671520085776055	3.7551487896098474	0.0030926204597838338
1727874345190	4429.6875	0.44286407443283915	3.9298728013163173	0.0029683915475931487
1727874345192	4429.6875	0.4477227580300988	4.117171590993421	0.003005683709905275
1727874345194	4429.6875	0.4459158322453392	4.340960997323557	0.0029970994849473362
1727874345196	4429.6875	0.4457814781278077	4.657802585072288	0.003005092690364943
1727874345197	4429.6875	0.44262278540543576	4.971801567366969	0.0029827066449029335
1727874345199	4429.6875	0.4355541136708221	4.996650354720307	0.0029270391738089557
1727874345201	4500.0	0.41798259060671084	4.644022334291667	0.0028755970729418146
1727874345203	4500.0	0.3936682273923393	4.170502442436901	0.002745094575369199
1727874345205	4500.0	0.3974149478723084	3.7035974528835998	0.0027588524263229336
1727874345206	4500.0	0.38448336405990674	3.2393835556147206	0.0026783795464155745
1727874345208	4570.3125	0.38285991847306844	2.8478352204359587	0.002664542701539794
1727874345210	4570.3125	0.3803701020886563	2.679432275849993	0.0026691404925032023
1727874345212	4570.3125	0.2837073052254996	2.6756856777337017	0.0027158539032764127
1727874345213	4570.3125	0.26671503220533793	2.62673925958048	0.0025297483076073537
1727874345215	4640.625	0.26112609528003344	2.424360769848335	0.0024557418265814435
1727874345217	4640.625	0.281090193916189	2.202908606274669	0.002663371418040069
1727874345219	4640.625	0.28228261707865615	2.2147475403424126	0.002674120639028536
1727874345221	4640.625	0.28459554872223547	2.3742201839672594	0.0026849203604898705
1727874345222	4710.9375	0.2898861369019186	2.3830682105056353	0.002713364661710757
1727874345224	4710.9375	0.3039765553474047	2.2209246082609067	0.0028493577850333446
1727874345226	4710.9375	0.4432381469629663	2.1855713448676344	0.0032345525208815587
1727874345228	4710.9375	0.4533367564998423	2.3576812343100926	0.0033050056072174904
1727874345229	4781.25	0.4818138664043577	2.392890133338094	0.003485690780914035
1727874345231	4781.25	0.4734383189203354	2.2058445578874264	0.0034250995001190963
1727874345233	4781.25	0.4676914659596283	2.0424122523497314	0.0033959399700069287
1727874345235	4851.5625	0.4679001713849199	2.0224819946308745	0.0033975746070100225
1727874345237	4851.5625	0.47029904148157475	2.016880946013957	0.0034143102532889513
1727874345238	4851.5625	0.42982633879958687	2.011922750044158	0.0031751357190959255
1727874345240	4851.5625	0.47399161613313195	2.0883465118004376	0.002864806455069039
1727874345242	4851.5625	0.4464698844797959	2.221311767004457	0.002734278275450653
1727874345245	4851.5625	0.3861141486370491	2.32157804669147	0.0022936164215608835
1727874345246	4851.5625	0.4446871775501179	2.376496035252985	0.0021402581278088155
1727874345248	4851.5625	0.44734355038816825	2.4190980904090926	0.002164761766599625
1727874345250	4851.5625	0.4432035242236635	2.4643356100425615	0.0021355294669730637
1727874345252	4851.5625	0.4345607157773192	2.5384265548855596	0.0020813169607053605
1727874345254	4921.875	0.43900356306328214	2.671791450407407	0.0020371278111532445
1727874345255	4921.875	0.4531781290479275	2.921558444077302	0.002094005881327659
1727874345257	4921.875	0.45361569982301136	3.1668106096752426	0.00209328987045522
1727874345258	4921.875	0.46328999186850295	3.2309176352360582	0.00212324171275575
1727874345260	4921.875	0.45479912987380644	3.1256302056010226	0.002095855266596493
1727874345261	4921.875	0.45907737867928605	2.8556423100511292	0.0021030416748990025
1727874345263	4921.875	0.4563226717543259	2.513967805765267	0.0020977727703271345
1727874345265	4921.875	0.42036411964735965	2.3155372893185744	0.002269630469316065
1727874345267	4921.875	0.3750686765916131	2.5097711209206097	0.0024758260939941675
1727874345269	4921.875	0.38644476255014226	2.8818128678252717	0.002688642965515787
1727874345270	4992.1875	0.06869547355433263	7.879877860235399	0.0032924487379508097
1727874345272	4992.1875	0.07233151313308535	8.009334365868082	0.0038962545103858326
1727874345274	4992.1875	0.08167045067782636	8.018801404923854	0.0041739063808818476
1727874345276	4992.1875	0.08554305337176799	8.15990830462795	0.004257964656421753
1727874345277	4992.1875	0.09123762897662388	8.112444809851755	0.004410139918884429
1727874345279	4992.1875	0.09209067099269656	8.418783793633512	0.004440329072759513
1727874345281	5062.5	0.0925350850771676	9.938986876696797	0.004423609295953334
1727874345283	5062.5	0.09017070227944811	9.915158030346833	0.004344779475055729
1727874345285	5062.5	0.19345802264146064	8.085421721240712	0.003671406236466563
1727874345286	5062.5	0.5203672068031221	7.620401384675989	0.003372855924898968
1727874345288	5062.5	0.4978382148297113	10.482934728535449	0.003237435415073858
1727874345290	5062.5	0.48300442348593325	13.698026559534098	0.003197290716311028
1727874345292	5132.8125	0.4383357922878762	13.917544269204077	0.0029298915689518965
1727874345293	5132.8125	0.38771308014656336	11.109585692879342	0.002623261889483062
1727874345295	5132.8125	0.3728532405555088	7.333175744688845	0.002553982953326272
1727874345297	5132.8125	0.35402172873497867	4.464005401949962	0.0024738056711692356
1727874345299	5132.8125	0.3198875571196934	3.0832203160014884	0.002251161657292081
1727874345301	5132.8125	0.4428934103229758	2.8497413905127873	0.002251519582831464
1727874345302	5203.125	0.4305307078901892	3.571163372437119	0.002243463746630087
1727874345304	5203.125	0.4352967269150509	5.444259517832814	0.0023379877777556365
1727874345306	5203.125	0.46423018242978875	8.337134966458464	0.0024865278855182712
1727874345308	5203.125	0.5112337802826928	11.324575587551037	0.002709828651226406
1727874345309	5203.125	0.5255926001905632	12.63669966857523	0.002755185731603924
1727874345311	5203.125	0.5416071864448381	11.023946465295365	0.0028015465402674838
1727874345313	5273.4375	0.5856884274555836	8.075400915781941	0.002975456684054972
1727874345315	5273.4375	0.5919541586510593	7.4712150360909515	0.0030362832858972476
1727874345317	5273.4375	0.5613136363368765	9.053180083892288	0.0028922586426875264
1727874345318	5273.4375	0.5708931135475349	9.550892639791693	0.0028512190291734886
1727874345320	5273.4375	0.5633758323878879	8.679669216795533	0.002817351866014259
1727874345322	5343.75	0.5391514070496516	3.8973584266755847	0.0026184730067436842
1727874345324	5343.75	0.5445161631992617	3.987226690043974	0.002628501720492515
1727874345325	5343.75	0.5201404875899849	3.813864377821985	0.0025385160037857146
1727874345327	5343.75	0.5144313784500631	3.54026483439713	0.002488503761614678
1727874345329	5343.75	0.47342417299745587	3.3747679186186077	0.002221169415597733
1727874345331	5343.75	0.4645623953098828	2.913495782849448	0.0021833628370805593
1727874345333	5343.75	0.47582828239926445	2.680871288927457	0.0019548662626849094
1727874345334	5343.75	0.4996042052513794	2.4994309848856053	0.0018891267590055356
1727874345336	5414.0625	0.46820361221159285	2.1484949372091013	0.0019262419984666527
1727874345338	5414.0625	0.4234973739528056	2.255805183250822	0.0019104093193989648
1727874345340	5414.0625	0.42600740565582773	2.2885762045916813	0.002228290958463508
1727874345341	5414.0625	0.43026906139445753	2.1997531813951023	0.0022683199749520887
1727874345343	5414.0625	0.4428301050811277	1.8955137829342	0.002315647270678633
1727874345346	5414.0625	0.4798201395030791	1.5758250620422722	0.0025270449817380125
1727874345348	5414.0625	0.5062910995643344	1.5846327612790059	0.002613315779326173
1727874345350	5484.375	0.5532990461625393	1.8364614394529206	0.002805765553056754
1727874345351	5484.375	0.5753732854992866	1.9456686098949183	0.002879785053523599
1727874345353	5484.375	0.571509850796596	1.8404220056789276	0.002803969621542762
1727874345355	5484.375	0.5614343650059916	1.9110570126484212	0.0026872577199441457
1727874345357	5484.375	0.5540309127320328	2.33386248922996	0.0026539214127453345
1727874345358	5484.375	0.5435739612265746	2.527174004613719	0.002481569424117547
1727874345359	5484.375	0.5387051728857817	2.236701987509801	0.0024562057441909983
1727874345361	5554.6875	0.5215113711684556	1.6528310287587835	0.002402029829941702
1727874345363	5554.6875	0.39717270678908356	1.4416721424163534	0.0023241086626383843
1727874345365	5554.6875	0.3534304531069503	1.3143234642609432	0.002078980644701136
1727874345366	5554.6875	0.3407831477225324	1.1071867285279873	0.0019866099880810747
1727874345368	5554.6875	0.326479722195482	0.9168944999009043	0.0018947154332251798
1727874345370	5554.6875	0.3080023098567257	0.7695668760167658	0.001791184883545589
1727874345372	5625.0	0.2993331398007316	0.7059772138478391	0.0017496016323418405
1727874345373	5625.0	0.28789227955333074	0.7903501810610774	0.0016856134865104275
1727874345375	5625.0	0.31019741328135025	0.8853733910672834	0.0018134442496258358
1727874345377	5625.0	0.5425398404743186	0.912027913731653	0.0019103928352928667
1727874345379	5625.0	0.5862607322900393	0.8898295703339684	0.0021286133048858107
1727874345381	5625.0	0.5726124505576847	0.8770763905297422	0.0025475421348172453
1727874345382	5695.3125	0.6325584715053703	0.892044994092395	0.0029522589688014463
1727874345384	5695.3125	0.596670284298008	0.9448017212407331	0.003213622191614119
1727874345386	5695.3125	0.6862275348494594	1.0078775222050338	0.003577746789321161
1727874345388	5695.3125	0.7460968082613767	1.0423985157558833	0.0037564407834965374
1727874345389	5695.3125	0.728104142911209	1.0711848838253837	0.0037026726192599703
1727874345391	5695.3125	0.7284610458208262	1.1533758841817974	0.003708581095169698
1727874345393	5695.3125	0.6767497798051808	1.2484235469213156	0.0035781478129970606
1727874345395	5695.3125	0.5702293305184132	1.2515427204010516	0.0032129054891003686
1727874345397	5695.3125	0.47809920654741017	1.1585594285807947	0.002705955068248245
1727874345398	5765.625	0.4385566553903818	1.06314215024048	0.002199004647396122
1727874345400	5765.625	0.40777962932600137	1.015277662480608	0.0018631326543739827
1727874345402	5765.625	0.37091671869219384	0.9990824498207204	0.0015272606613518434
1727874345404	5765.625	0.3688506007503237	0.988425965040019	0.0015029366387884803
1727874345405	5765.625	0.4804308605168748	0.9530452741209476	0.00159557850226053
1727874345407	5765.625	0.49322288635508016	0.8915193557303721	0.0016215272267426125
1727874345409	5765.625	0.5561936069542254	0.8446862855950817	0.0017643482613345066
1727874345411	5765.625	0.6132657222323722	0.8362150306993097	0.0018985846158787714
1727874345413	5765.625	0.6717138183117969	0.8530435780373978	0.0020150267771319582
1727874345414	5835.9375	0.7234955712557578	0.8696829606396798	0.0021454926421079386
1727874345416	5835.9375	0.7388449209407388	0.8584244766741815	0.0021829240545092688
1727874345418	5835.9375	0.7514206826058553	0.8354690724368327	0.0022154882738053914
1727874345420	5835.9375	0.7514606681400163	0.8271941570152939	0.002181554231352748
1727874345421	5835.9375	0.749334200092756	0.8279419616801876	0.002186880117495958
1727874345423	5906.25	0.7414662683178929	0.8218721624016966	0.002174279718963728
1727874345425	5906.25	0.7314773917893986	0.8146738436261852	0.0021502627857351757
1727874345427	5906.25	0.7169953158935116	0.7606964530353508	0.0021136923527583728
1727874345429	5906.25	0.6440680481852725	0.6709228768508925	0.0019291297490513389
1727874345430	5906.25	0.5817103585111001	0.6102656171717313	0.001728840965235889
1727874345432	5976.5625	0.5741074623932225	0.5888968193155747	0.0017192456150348806
1727874345434	5976.5625	0.49806131305442125	0.5906588150552283	0.0015404401335934752
1727874345436	5976.5625	0.3083251141171919	0.5953072044260659	0.0013858477730322083
1727874345437	5976.5625	0.2847985726089927	0.5727134948508377	0.0012735635838303223
1727874345439	5976.5625	0.27648208288056897	0.5137133531663312	0.0012404346553682626
1727874345441	6046.875	0.25878391745077217	0.45542732733393815	0.0011576280486547855
1727874345443	6046.875	0.24482998120513516	0.437159904017777	0.001112974394271928
1727874345446	6046.875	0.27958117112639536	0.4587881904818782	0.0012947492545226668
1727874345447	6046.875	0.3965928551473131	0.48880034793463967	0.0016776681244598135
1727874345449	6046.875	0.45439627735108173	0.48595334315182276	0.0020536948734171116
1727874345451	6046.875	0.6720859958676341	0.45865855688772744	0.00242972162237441
1727874345453	6046.875	0.7236615147427621	0.4416264013222812	0.002908796989101614
1727874345454	6117.1875	0.738901729089555	0.4313941970787333	0.003337710309073238
1727874345456	6117.1875	0.8008423751542234	0.40361415363340436	0.0035348510698962167
1727874345458	6117.1875	0.9064173448032333	0.37013711447757136	0.003807336530446483
1727874345459	6117.1875	0.9289480619564564	0.36315546529069437	0.003867581833669835
1727874345461	6117.1875	0.9336077529499939	0.38631659352304404	0.0038828797090314972
1727874345462	6117.1875	0.8948957675062441	0.4096347955807345	0.0037753610231529306
1727874345464	6117.1875	0.8518069418427071	0.42741160332711386	0.003657413305391043
1727874345466	6187.5	0.7404537349585101	0.40780943731280506	0.0033565451589638463
1727874345468	6187.5	0.6101160487259972	0.35643006225215573	0.002871541538236746
1727874345469	6187.5	0.5461510609985565	0.30652340686502083	0.0023865379175096457
1727874345471	6187.5	0.4832888450361549	0.28443907976579225	0.0020482282099240547
1727874345473	6187.5	0.415758461266888	0.27863833690459666	0.0016912157226391376
1727874345475	6187.5	0.3226986859968262	0.2906902712717449	0.0013172870701773686
1727874345477	6257.8125	0.4076371201898139	0.3084298441650764	9.433584177155998E-4
1727874345478	6257.8125	0.42056202587045327	0.3054077521973241	0.001003637670839638
1727874345480	6257.8125	0.4114457753362253	0.28066829860249765	0.001134291468102632
1727874345482	6257.8125	0.48957515295455156	0.25292361998517393	0.0014620105118810542
1727874345484	6328.125	0.5291550628579852	0.22980601429576855	0.0019064742086701318
1727874345485	6328.125	0.5971358347600307	0.20987655996332352	0.002226164414611472
1727874345487	6328.125	0.6080355534263627	0.2003999169982114	0.0025458546205528124
1727874345489	6328.125	0.7357828605433263	0.19805696033507658	0.0029333511277675867
1727874345491	6398.4375	0.8516430271663171	0.19733748311271354	0.0032065790346533347
1727874345493	6398.4375	0.961152295979647	0.1995677029180214	0.0035209947648910164
1727874345494	6398.4375	1.0242219574379805	0.19241536858811148	0.0036957082990372292
1727874345496	6398.4375	1.0659058555533718	0.16509826221853025	0.0037955462625150344
1727874345498	6468.75	1.0823461078081325	0.13055543228222963	0.003841298130626016
1727874345500	6468.75	1.0716827117193908	0.1213090324205849	0.0038912799321371887
1727874345501	6468.75	1.0392687377428989	0.1230779653809968	0.003781482066439842
1727874345503	6468.75	1.0264195605709086	0.12913751024049933	0.003743065085381199
1727874345505	6539.0625	0.9793455495774371	0.12301795027736001	0.003618814865676145
1727874345507	6539.0625	0.8728678251897047	0.10654725336383084	0.0033155582472445674
1727874345509	6539.0625	0.46932471383193747	0.08499075644168322	0.003053638169528536
1727874345510	6609.375	0.4055201271158955	0.07890479153881877	0.002752377931393072
1727874345512	6609.375	0.3792156052648307	0.08169213105496272	0.002400613286243397
1727874345514	6679.6875	0.2898818358766891	0.07895259395524266	0.0020488486410937218
1727874345516	6679.6875	0.2528163156822758	0.061081838052389814	0.001809422794946861
1727874345517	6750.0	0.21465113142357867	0.0471670822910311	0.0015116050037085758
1727874345519	6750.0	0.21792225194659795	0.04856592372746325	0.0015361695926394314
1727874345521	6820.3125	0.22443282064055461	0.058242539955240986	0.0015988080420357431
1727874345523	6820.3125	0.5152575022906701	0.0694444088358244	0.0017023065844825101
1727874345525	6890.625	0.5727621459149946	0.07432405194859187	0.0018659926013472133
1727874345526	6890.625	0.6087917571515967	0.07441078083699663	0.001932777470923811
1727874345528	6960.9375	0.6542342665218908	0.0666467275061393	0.002031927568250462
1727874345530	6960.9375	0.7288102633094162	0.056780473092614525	0.002220748034489849
1727874345532	7031.25	0.7790835736460825	0.048741939104360935	0.002323027947745698
1727874345533	7031.25	0.8325089343055186	0.04190143899611618	0.0024640714135540083
1727874345535	7101.5625	0.837345141876218	0.034666642654930815	0.002461652097553672
1727874345537	7101.5625	0.8269590549636262	0.029222069980482504	0.0024298070595347885
1727874345539	7171.875	0.7530021143715674	0.02849610224384752	0.002276652158139022
1727874345541	7242.1875	0.22580484769573939	0.028314617611505305	0.002329338829226847
1727874345542	7242.1875	0.20394014104472777	0.031283201595069955	0.0021837923690605013
1727874345545	7312.5	0.2058070262725276	0.05505617086175532	0.002206654613761144
1727874345547	7382.8125	0.21711159088118526	0.06703145071629932	0.002331378535269247
1727874345549	7453.125	0.24479095388622285	0.0489244986646845	0.0026470325868571455
1727874345550	7453.125	0.2814483528083603	0.02706740764580817	0.003019925861724502
1727874345552	7523.4375	0.30436557637638306	0.02033275796631032	0.0031769623405600305
1727874345554	7593.75	0.5363281681010703	0.019146519334711325	0.0032628863992081258
1727874345556	7664.0625	0.8141258515530699	0.015583749426308052	0.0033351681276196526
1727874345558	7664.0625	0.7569642815487818	0.01101362769552943	0.0032383865766214817
1727874345558	7734.375	0.690025686801188	0.007604749369069405	0.0030489343754823432
1727874345560	7804.6875	0.690025686801188	0.00511772728719428	0.0030489343754823432
1727874345562	7875.0	0.6712955983528286	0.004072135088599562	0.002966864436235376
1727874345564	7875.0	0.6528659579496107	0.0038700187519149	0.0031009707713053163
1727874345565	7945.3125	0.5821320104007309	0.004809895254276229	0.0034962473047588354
1727874345567	8015.625	0.6130030739866382	0.005965884853481702	0.003664229041575047
1727874345569	8085.9375	0.6772588755471273	0.006008887097649198	0.003989544278907939
1727874345571	8156.25	0.8177030214176441	0.004630177475534288	0.004610057058635887
1727874345573	8226.5625	0.9823679614271448	0.0025263251978387973	0.005202623696859969
1727874345574	8296.875	1.0815395302331476	0.001773673895005264	0.005543545498748586
