# Supplementary material for: Identification and classification of repeated whistle types from free-ranging rough-toothed dolphins (Steno bredanensis)
Source: Sci Rep. 2026 Mar 20;16:14327. doi: 10.1038/s41598-026-44853-2 (PMC13144356; doi:10.1038/s41598-026-44853-2)
Supplement: Supplementary file 2 — Supplementary Material 2 [file 41598_2026_44853_MOESM2_ESM.zip › Dataset_StenoRepeatedCalls/Contours/1249.csv]

Time [ms]	Peak Frequency [Hz]	Duty Cycle	Energy	WindowRMS
1727874388669	4640.625	0.9219297287384883	0.09088565352869453	0.002555485466728162
1727874388670	4640.625	0.9292380821676426	0.3335356972140191	0.0026765886974184374
1727874388673	4640.625	0.952579959099165	0.7444404594862625	0.0027439524974233347
1727874388675	4640.625	0.991170268145504	1.2020359155844382	0.0029239702753473935
1727874388677	4640.625	1.0180384979429606	1.5875461703645197	0.003009456588474006
1727874388678	4640.625	1.0144903042598907	1.8734542682668442	0.0030193656812972417
1727874388680	4640.625	1.0026396486034974	2.0670801780939736	0.0030001423098105382
1727874388682	4640.625	0.9521643904935473	2.195506017732001	0.0029845565703284773
1727874388684	4640.625	0.9365379347828862	2.305769994190433	0.002959812206750781
1727874388686	4570.3125	0.9087772333552846	3.0060779288842556	0.002898697751896937
1727874388686	4570.3125	0.8722124736137485	3.3107557669675924	0.002816896493018571
1727874388688	4570.3125	0.8722124736137485	3.553242314233946	0.002816896493018571
1727874388690	4570.3125	0.8438560275833639	3.7261068589614754	0.00275012560082121
1727874388692	4570.3125	0.8156715747646615	3.858207799611759	0.002685519951176063
1727874388693	4570.3125	0.7886237727362064	3.988908022465987	0.0026235232477435457
1727874388695	4570.3125	0.7789098952590255	4.15435060267247	0.0026064615208931862
1727874388697	4570.3125	0.7730475716318961	4.327173508876372	0.0025281165499578995
1727874388699	4570.3125	0.7531920168128192	4.449301449673333	0.002484434897681771
1727874388701	4500.0	0.7378398368249018	4.528653918253487	0.0024538730017864417
1727874388702	4500.0	0.7797323269870567	4.5445891094789435	0.002406808903543276
1727874388704	4500.0	0.7767809870553618	4.445310872414194	0.0023988941926700344
1727874388706	4500.0	0.7744583020007292	4.158490514847151	0.002383903391325837
1727874388708	4500.0	0.08178877735950228	3.6756472471907675	0.0025963709264532446
1727874388709	4570.3125	0.08226214787417455	3.077728175138332	0.0025842947662394183
1727874388711	4570.3125	0.08337132850922924	2.5239473358389337	0.0025959910041684535
1727874388713	4570.3125	0.08335708961713659	2.1612826237786513	0.0025722552120118402
1727874388715	4570.3125	0.08415969818774728	2.023214769345778	0.0025678608947533638
1727874388717	4570.3125	0.08479434594959151	2.0184081440081747	0.0025614832450404253
1727874388718	4640.625	0.08462522278228686	2.06303424212501	0.0025471249806251835
1727874388720	4640.625	0.08462435101338323	2.113855652632749	0.002543653305485304
1727874388722	4640.625	0.9159725026508244	2.155442482728085	0.002273997712241037
1727874388724	4640.625	0.9343336109896849	2.1939062345464664	0.00226605173990614
1727874388725	4640.625	0.9290686503741055	2.2395530001267883	0.0022579875330890897
1727874388727	4710.9375	0.932861010440387	2.27633807072182	0.002266649230864769
1727874388729	4710.9375	0.9168969099359743	2.266025574563141	0.002266694521590586
1727874388731	4710.9375	0.8411241725778961	2.2350620784547965	0.002310676018463859
1727874388733	4710.9375	0.861894117726487	2.2520216207334722	0.002361340745769121
1727874388734	4710.9375	0.8312816351232394	2.313665617826859	0.0024660467960605763
1727874388736	4781.25	0.8493991662237577	2.347298717918359	0.0025145943225551577
1727874388738	4781.25	0.882114529007773	2.299805378177809	0.0025952251227272624
1727874388740	4781.25	0.9199093965572128	2.1809052203400485	0.0026892107809687823
1727874388741	4781.25	0.9429685640128112	2.066356693034555	0.002744851916835766
1727874388743	4781.25	0.9600912799171206	2.0131782227865744	0.0027859917237123806
1727874388745	4781.25	0.9594019378654	2.0092089470509404	0.002784121051816775
1727874388747	4781.25	0.9608671276380768	2.0077702293714954	0.0027823473922992162
1727874388749	4851.5625	0.9573279258268756	1.979864835065554	0.0027330754812409093
1727874388750	4851.5625	0.9239231051353325	1.9259066391781252	0.002647525807720502
1727874388752	4851.5625	0.9046940148037399	1.8610491186398233	0.0026012533395027527
1727874388754	4851.5625	0.8640560071316262	1.8093703633771796	0.002495120952446126
1727874388756	4851.5625	0.8423290269822551	1.7704286240748734	0.002431058842046739
1727874388757	4851.5625	0.8341442707233291	1.6939833364505472	0.0023056667316397636
1727874388759	4851.5625	0.8270398312461865	1.5436456539655876	0.0022837737738690377
1727874388761	4921.875	0.8073221470037782	1.3595395541235327	0.0022270555810326707
1727874388763	4921.875	0.791340022873545	1.2334901460126597	0.00217751440880277
1727874388765	4921.875	0.7839605728359968	1.1550268604484069	0.002150116486322926
1727874388766	4921.875	0.8953902206580843	1.0811896042312976	0.0021882993387564264
1727874388768	4921.875	0.9041360339278695	1.019113611203798	0.00220491744850063
1727874388770	4921.875	0.9204628011287062	0.9899544836082796	0.0022201146350924357
1727874388773	4921.875	0.9453529901052402	0.9816416570014046	0.002272257846252522
1727874388774	4992.1875	0.9577238914433698	0.9659766458917362	0.002293040434558182
1727874388776	4992.1875	0.9749302506969769	0.9272266590245525	0.002330209179069361
1727874388778	4992.1875	0.9905656506411527	0.871784356259581	0.0023644560337931306
1727874388780	4992.1875	0.9995623765425983	0.8243704097704044	0.002382693777536874
1727874388782	4992.1875	0.9967946494635589	0.8056894278009236	0.0023761155873873777
1727874388783	4992.1875	0.9507884448000897	0.8090540156393363	0.0023975012881999602
1727874388785	4992.1875	0.9488081686913497	0.7992427491216463	0.0023919115777190493
1727874388786	5062.5	0.9451522743367525	0.7642775994766674	0.0023842116354495235
1727874388788	5062.5	0.9527443482797993	0.7229497288331619	0.002403071468068999
1727874388789	5062.5	0.9344202405873677	0.6893968347873334	0.0024130600569930954
1727874388791	5062.5	0.93638719677094	0.6585369996130214	0.0024168290387375727
1727874388793	5062.5	0.9397467936412169	0.6227211477781966	0.0024256571725660226
1727874388795	5062.5	0.9550063266357076	0.5932985599905928	0.0024588776518043973
1727874388797	5062.5	0.9560508071507362	0.5774443517650183	0.0024565894677255205
1727874388798	5132.8125	0.9526971617363853	0.5599850099887977	0.002444403827259668
1727874388800	5132.8125	0.9619606028853419	0.5337798730739197	0.0024669572579539482
1727874388802	5132.8125	0.9690458111653503	0.5187334397064433	0.002477030479440588
1727874388804	5132.8125	0.9711675052030008	0.5172265040328866	0.0024794453359021
1727874388805	5132.8125	0.09197178896567783	0.49918839927526654	0.002739250062689936
1727874388807	5132.8125	0.09111298232347209	0.43315740304339223	0.0027180507715364416
1727874388809	5132.8125	0.09107324319863995	0.35514418643529466	0.002716007108163351
1727874388811	5203.125	0.08978144567545068	0.31936430139153954	0.0026847628832867313
1727874388813	5203.125	0.08857630152168704	0.33212593099788906	0.002654503850490119
1727874388814	5203.125	0.08668979695673897	0.33791681502444765	0.0026076778110902202
1727874388816	5203.125	0.08631227527083361	0.31225267627350883	0.002598002348847177
1727874388818	5203.125	0.0849183702741173	0.27927148637557137	0.0025634550532931577
1727874388820	5203.125	0.2701248941252995	0.258593705940771	0.0022632076986208666
1727874388821	5203.125	0.6777018304067917	0.24268383406870653	0.0021857432031826707
1727874388823	5273.4375	0.6744529886797247	0.21316734816096425	0.00217315080827644
1727874388825	5273.4375	0.6698348584725897	0.1795099101462036	0.002157091933016153
1727874388827	5273.4375	0.6656731577588108	0.15920075612368575	0.002142174202732143
1727874388829	5273.4375	0.671557587227	0.14884512716184423	0.002158983379261285
1727874388830	5273.4375	0.6747104617272588	0.1407208922906268	0.0021671650293895593
1727874388832	5273.4375	0.6744155380546288	0.13800047777140756	0.0021656531645255503
1727874388834	5273.4375	0.6928435862658671	0.1470224950238886	0.0022260627304480376
1727874388836	5273.4375	1.126502440541613	0.16288965038845662	0.0022742612167296725
1727874388837	5273.4375	1.0910810641795312	0.17625974507518316	0.002357128824259225
1727874388839	5273.4375	1.1123090147494996	0.18250539044814354	0.002401705979765712
1727874388841	5273.4375	1.1352783342713693	0.1871360579243143	0.0024484612093513625
1727874388843	5273.4375	1.1552988426422242	0.192752813674278	0.002490199415461728
1727874388845	5343.75	1.179091735455975	0.19816977560452614	0.0025378496534086935
1727874388846	5343.75	1.185655893769654	0.2017959455121957	0.0025497938199846486
1727874388848	5343.75	1.168371323792167	0.20139269154818676	0.0025174868738950373
1727874388850	5343.75	1.146092968303316	0.19611334417720136	0.0024732038008278136
1727874388852	5343.75	1.164337752640899	0.1922028149358854	0.002358476304499923
1727874388853	5343.75	1.1240613324422208	0.19397339164349872	0.00227704492061314
1727874388855	5343.75	1.1082071738852506	0.19630249505788308	0.0022470325112161644
1727874388857	5343.75	1.0629106428317916	0.1948162208153476	0.0021577070035162646
1727874388859	5343.75	1.0508215484012	0.19135456477586293	0.002033241246908829
1727874388861	5343.75	1.125485986861129	0.19424661228224593	0.0019304481303981274
1727874388862	5343.75	1.1325337933189812	0.19983404905580793	0.0019200350733401437
1727874388864	5343.75	1.1060557659038137	0.19912086236116092	0.0018760142812144964
1727874388866	5414.0625	1.0947450239162826	0.19208018802779014	0.0018570618261726708
1727874388868	5414.0625	1.0261889072221377	0.18841632477463313	0.0018864903178796146
1727874388869	5414.0625	0.9244065544546818	0.18844903120437945	0.0019642520620962883
1727874388871	5414.0625	0.9381791968366102	0.18443222588784713	0.0019928564033661945
1727874388874	5414.0625	0.6893737189746182	0.1735631157298488	0.0021029659378702993
1727874388876	5414.0625	0.7393913390559912	0.16439160483152504	0.002248685069392228
1727874388878	5414.0625	0.7791890726461038	0.16127446641758023	0.0023629023432852445
1727874388879	5414.0625	0.7624151443736578	0.16709781347808347	0.002450471584093592
1727874388881	5414.0625	0.770326588925161	0.1767333027327301	0.002472741601036436
1727874388883	5414.0625	0.7660595583283	0.17810641235490482	0.0024592880479236295
1727874388885	5484.375	0.7662842620788752	0.16711673791327752	0.0024598368000611093
1727874388886	5484.375	0.7532818731784016	0.14796162616030403	0.0024213753332504822
1727874388887	5484.375	0.7440011401468304	0.13228960846155843	0.0023924771618006892
1727874388889	5484.375	0.725776729709551	0.1277140014298447	0.0023419554479408465
1727874388891	5484.375	0.6863224961710481	0.13308604957599215	0.0022271184202918436
1727874388893	5484.375	1.0483685661764706	0.14181552924104085	0.002112280324050502
1727874388894	5484.375	1.0136698276991614	0.14593888467847943	0.00204103972659471
1727874388896	5484.375	0.9910817769029783	0.1445934421799963	0.0019941431434770847
1727874388898	5484.375	0.9789673258011932	0.14402298644255368	0.0019689331494031318
1727874388900	5554.6875	1.1380742396465877	0.14551775541956186	0.0019481460314631344
1727874388901	5554.6875	1.04129783592281	0.14555071329784025	0.001993028393191905
1727874388903	5554.6875	0.06343646186777586	0.1464972536205963	0.0022936837144715626
1727874388905	5554.6875	0.06772954513430177	0.1461392319782936	0.0025943390357512203
1727874388907	5554.6875	0.07215196304760924	0.14175938241904631	0.0027197011248013842
1727874388909	5554.6875	0.07503086498982363	0.1398115041976598	0.00279710827687052
1727874388910	5554.6875	0.07894720079503198	0.14635961082732094	0.0028990738862218627
1727874388912	5554.6875	0.080458555397476	0.15467679919449714	0.0029402542444617115
1727874388914	5554.6875	0.08369123239483005	0.15836906804326745	0.003028030092986705
1727874388916	5625.0	0.0840592503418	0.15778529036203828	0.0030367232065016143
1727874388917	5625.0	1.2162953671090562	0.15782655019902314	0.002708415288248572
1727874388919	5625.0	1.2173627920528522	0.16024126595217858	0.002710193580283557
1727874388921	5625.0	1.1950892173846495	0.1684157081097954	0.002640471888951345
1727874388923	5625.0	1.1831009574410725	0.175285408083038	0.0026149598896111764
1727874388925	5625.0	1.1600993966368898	0.17520738864018973	0.002564660221964393
1727874388926	5625.0	1.1919346853862585	0.1709053871957689	0.0024721413571106732
1727874388928	5625.0	1.1763807518337634	0.16649878381138458	0.002439101209503033
1727874388930	5625.0	0.7782846126916273	0.16766435331215843	0.002437347898409553
1727874388932	5625.0	0.7694484302832645	0.17535519748024908	0.0024089511667842235
1727874388933	5625.0	0.7656841158117138	0.18312461357704043	0.00239555452161449
1727874388935	5625.0	0.7724330110369988	0.18353510918144228	0.0024172794486366747
1727874388937	5625.0	0.7727305094401041	0.17732505641087723	0.0024202753419547075
1727874388939	5625.0	0.7568095465126278	0.17411057932227622	0.0023730334278137034
1727874388941	5695.3125	0.7684863588345126	0.1714156399406925	0.002408756768912528
1727874388942	5695.3125	0.8073089282227566	0.16709981092415993	0.002419694454962676
1727874388944	5695.3125	0.7966208135507872	0.17378583258649377	0.002391456770317998
1727874388946	5695.3125	0.7643181195597998	0.18032059804983297	0.0023058772653774384
1727874388948	5695.3125	0.7475282455258047	0.15478990919295404	0.0022561377177280424
1727874388949	5695.3125	1.0449606274801588	0.11169604891802908	0.002162214137313576
1727874388951	5695.3125	1.0193766787866876	0.07956255907927748	0.002111537828755503
1727874388953	5695.3125	0.9802074266715334	0.06979670094089617	0.002042120307844223
1727874388955	5695.3125	0.937679933891662	0.0707701961277096	0.0019184922486436312
1727874388957	5695.3125	1.052491769850629	0.07102439344202292	0.001764023927152234
1727874388958	5695.3125	1.0095707099172215	0.06861104235339704	0.0016967955975742757
1727874388960	5695.3125	1.003148808904458	0.07242726014345371	0.0016867412680595024
1727874388962	5695.3125	0.9957369888723892	0.09543207568008207	0.0015949198629923416
1727874388964	5765.625	1.04338310906615	0.141268713657386	0.001455250838334454
1727874388965	5765.625	1.021974191725629	0.18763043340302787	0.001424293754205312
1727874388967	5765.625	1.0373584335976667	0.19261539368224764	0.0014243508242164932
1727874388969	5765.625	1.004651690037941	0.15731093347866928	0.0013881740317053498
1727874388971	5765.625	0.9587746922545551	0.128767469114094	0.0013151283796166088
1727874388974	5765.625	0.9847084240167175	0.13557576863168852	0.001353753289046201
1727874388975	5765.625	0.9654528822142064	0.14625944790210166	0.0013254016263841545
1727874388977	5765.625	0.9944575652342305	0.13493349369475666	0.001361061318384134
1727874388979	5765.625	1.0388605293216207	0.11996491284876086	0.001434222018488093
1727874388981	5765.625	0.9165320376800411	0.11877457499442716	0.0014950019084562882
1727874388982	5765.625	0.939765278163152	0.12308408035385796	0.0016077464092830336
1727874388984	5765.625	0.9847953590339438	0.12299131146327422	0.0016688039595789397
1727874388986	5765.625	1.0195829142388086	0.12206102809287697	0.0017166867505560314
1727874388987	5835.9375	1.0275131942517572	0.11658030903984037	0.0017279308842961074
1727874388989	5835.9375	1.0367124997109691	0.11472310513220528	0.0017401470929847686
1727874388990	5835.9375	0.0636516725126373	0.10883260003969021	0.0019407848939565556
1727874388992	5835.9375	0.06323968328462597	0.09852957913823049	0.0021414226949283428
1727874388994	5835.9375	0.06200132802618625	0.09151040783851944	0.002117395119118841
1727874388996	5835.9375	0.06000398939276882	0.09320441347918569	0.0020670710962166546
1727874388997	5835.9375	0.05961083547395826	0.09946027884370764	0.002056755705139285
1727874388999	5835.9375	0.0596572605318475	0.10182436819421775	0.002057634663620081
1727874389001	5835.9375	0.06137127366911806	0.09536872268190064	0.002100136792536233
1727874389003	5835.9375	0.06371958574017811	0.08420797063667543	0.0021563592791481612
1727874389005	5835.9375	0.634982727017733	0.07829365044054626	0.0019073961371228161
1727874389006	5835.9375	0.6861771114803302	0.0872189053207799	0.0020602469409068762
1727874389008	5835.9375	0.7128064280582281	0.10194438638557116	0.002131790844102467
1727874389010	5906.25	0.7596104707804886	0.10884770080648123	0.002261279099880038
1727874389012	5906.25	0.7802732951380211	0.10925072073186962	0.0023165287519616522
1727874389013	5906.25	0.803602864420634	0.10885623266992485	0.00237669224909517
1727874389015	5906.25	1.2073919061286071	0.1098873381300329	0.0024097717220033584
1727874389017	5906.25	1.2192919497791255	0.11057592502816048	0.0025007777382654085
1727874389019	5906.25	1.2133915087386526	0.112619024801265	0.00251235634115453
1727874389021	5906.25	1.2045770433363456	0.11417278258408818	0.002518358514794555
1727874389022	5906.25	1.195217099607653	0.1159150106693211	0.0024994607618075673
1727874389024	5906.25	1.1888994066577763	0.11753024614868594	0.0024870043910856106
1727874389026	5906.25	1.1917873923617233	0.11907462181098938	0.00249382587944192
1727874389028	5906.25	1.1874859080647886	0.12085101056992946	0.0024870933457454953
1727874389029	5906.25	1.1431759559785164	0.122461696044037	0.0024035408218407777
1727874389031	5906.25	1.1094062548216803	0.12266715262631941	0.0023384031522053787
1727874389033	5906.25	1.0609024452348939	0.1248414738553825	0.002243883344527931
1727874389035	5906.25	0.9952536869783402	0.12886505998557232	0.002114988625661332
1727874389037	5906.25	0.9674184529173341	0.12168993669941555	0.0020329647329224146
1727874389038	5906.25	0.9291184759089088	0.09895656490932932	0.0019507107421153456
1727874389040	5906.25	0.9686000706866088	0.07958932853112097	0.0019344535974921131
1727874389042	5906.25	0.9737361710849827	0.0829917158244169	0.0019673685733602336
1727874389044	5906.25	0.9667828117652677	0.10085566009504734	0.0020566108799657114
1727874389045	5906.25	1.0111995601942843	0.11959471109771566	0.0021741607102078904
1727874389047	5906.25	1.0448129699692812	0.12711260666166518	0.002248715201180019
1727874389049	5906.25	1.111097888959862	0.1220651726635062	0.0023714058245597382
1727874389051	5906.25	1.1525237418653913	0.11812978858137638	0.0024514696839239816
1727874389053	5906.25	1.1559821163722193	0.1259180416460777	0.0024559285243782292
1727874389054	5976.5625	0.8016748564087843	0.1316130584222047	0.0024072451311492105
1727874389056	5976.5625	0.783446134221905	0.12212515841617834	0.0023620152576919943
1727874389058	5976.5625	0.7342881850160853	0.1104449250527169	0.0022334787296346345
1727874389060	5976.5625	0.6754350204493028	0.11173735096576319	0.002076949456767652
1727874389061	5976.5625	0.6127204377301597	0.12018384541048521	0.0018768899315228702
1727874389063	5976.5625	0.5886680201480263	0.12405098126068721	0.001801922005921193
1727874389065	5976.5625	0.5352875129626469	0.12316908308001852	0.0016292776303226462
1727874389067	5976.5625	0.510065810485456	0.12327175064501761	0.001558523851268237
1727874389069	5976.5625	0.49165525565830853	0.1248802557449409	0.001501007484107522
1727874389070	5976.5625	0.6020983809944969	0.12031071203665318	0.0014794681820509438
1727874389073	5976.5625	0.6030832249942004	0.10273590764108641	0.001488132147877523
1727874389075	5976.5625	0.07964540193272773	0.08828419124424455	0.0017515018544699153
1727874389077	5976.5625	0.08420042440901407	0.09686469389400355	0.002014871561062308
1727874389078	5976.5625	0.08999211126467051	0.12036826426989747	0.002111093057093018
1727874389080	5976.5625	0.09282416144924474	0.13588285647130344	0.0021533116589120115
1727874389082	5976.5625	0.09469506010212551	0.13683039968305122	0.0021783862887570253
1727874389084	5976.5625	0.09632483878630137	0.13255448288535882	0.0022027915086975805
1727874389086	5976.5625	0.09996530653466237	0.13046810008401166	0.002249770620693368
1727874389086	5976.5625	1.0836118552604594	0.13020375840516316	0.001964223007161979
1727874389088	5976.5625	1.0836118552604594	0.12904140534448286	0.001964223007161979
1727874389090	5976.5625	1.0352568904135049	0.12831750580629972	0.001886920069453603
1727874389092	5976.5625	1.0298823130485866	0.12732829032580167	0.0018547461333495196
1727874389093	5976.5625	1.0501913313631885	0.12433154488515541	0.0017305704822321954
1727874389095	5976.5625	1.0241021204511442	0.12007073591384593	0.0016920432685117125
1727874389097	5976.5625	0.9840317564479617	0.1212203603243804	0.0016341784054993672
1727874389099	5976.5625	0.9077158427341441	0.12410264274683923	0.0015249723483232753
1727874389101	5976.5625	0.813371965160169	0.12031159396869245	0.0013899368030679603
1727874389102	5976.5625	0.7642367450343828	0.1139354096944786	0.0013235894117180481
1727874389104	5976.5625	0.7507273344557476	0.11531093402967912	0.0013038403878410706
1727874389106	5976.5625	0.7051718075130712	0.12440395525680946	0.0012149181978490977
1727874389108	5976.5625	0.7659431026913338	0.12756826127531345	0.0012182833858610078
1727874389109	5976.5625	0.7912036709114392	0.12262502148681638	0.0012602539074104545
1727874389111	5976.5625	0.7202200195105469	0.11618497828682356	0.0013384215963413194
1727874389113	5976.5625	0.7411740860849056	0.11359941236167276	0.0015653181842935004
1727874389115	6046.875	0.6920376663687844	0.11662707119226881	0.0018668544395362982
1727874389117	6046.875	0.49579148905107434	0.12387777887803904	0.0021472585052351996
1727874389118	6046.875	0.570750617481606	0.12818150413120302	0.0024378468878982194
1727874389120	6046.875	0.6177497632575757	0.12726137070472768	0.00263796969548233
1727874389122	6046.875	0.703624360184203	0.12310333204006328	0.0029821582292828648
1727874389124	6046.875	0.7202576080931742	0.11341455088014932	0.003273081771751692
1727874389125	6046.875	0.7775214206931687	0.09648737801825148	0.0034994196695488037
1727874389127	6046.875	0.7994844465477766	0.080263927364861	0.003584112678705247
1727874389129	6046.875	0.8155547479492511	0.07581709915656586	0.0036432222186365943
1727874389131	6046.875	0.8199305167645923	0.08036154282999851	0.003656706885580339
1727874389133	6046.875	0.8042003097458417	0.08246855963447002	0.0035989217783388107
1727874389134	6117.1875	0.7536962939113704	0.08309361182816012	0.0033932378809933958
1727874389136	6117.1875	0.7227864287013476	0.08741910966849677	0.0032693611865890473
1727874389138	6117.1875	0.9919960638133095	0.09480374443583128	0.0030016556723462206
1727874389140	6117.1875	0.9393952778614122	0.10152193038358273	0.0026762921238433937
1727874389141	6117.1875	0.9598530988893004	0.11020628796363977	0.002355135507831225
1727874389143	6117.1875	0.9216952712763831	0.11891302522553275	0.0022134519967477073
1727874389145	6117.1875	0.8616461080438822	0.11833827440696669	0.0019288835757589298
1727874389147	6117.1875	0.8940029830650652	0.11092241898499773	0.0017455022621322646
1727874389149	6117.1875	0.8969056180374347	0.10946954003628578	0.0016851450807285292
1727874389150	6117.1875	0.8137497375732562	0.1179165765680585	0.0018228697504110512
1727874389152	6117.1875	0.7404468509740381	0.1256755934854186	0.001938118164980993
1727874389154	6117.1875	0.820241558645361	0.12493176633383302	0.0022017446536839484
1727874389156	6117.1875	0.919116957577176	0.11734531623882442	0.0024953531340445026
1727874389157	6117.1875	0.13706742458959928	0.1093618230102774	0.0029292332510036114
1727874389159	6117.1875	0.1440276139937107	0.11076216933752937	0.0030301393770902655
1727874389161	6117.1875	0.1539618372583131	0.12043537762136261	0.003170519560588051
1727874389163	6117.1875	0.1565497218022215	0.1297235147868415	0.0032061021041398423
1727874389165	6117.1875	0.15220592205889222	0.13083627284370428	0.0031410621267986515
1727874389166	6117.1875	0.14174530430268853	0.12318958075847093	0.002985015730469163
1727874389168	6117.1875	0.13391095798111652	0.11347741838870051	0.0028735498525301224
1727874389170	6187.5	0.11586417845425463	0.10882716286967137	0.0024730541974117386
1727874389173	6187.5	0.38649227045298296	0.11088091003821052	0.0019907364162273207
1727874389174	6187.5	0.6370844913502931	0.11393254202741339	0.0015084186350429031
1727874389176	6187.5	0.47969020040672594	0.11450339393062535	0.0012884064020107105
1727874389178	6187.5	0.37094109072879305	0.1147608847284319	0.001054794052602577
1727874389180	6187.5	0.2970383949107282	0.11706546161538132	8.211817031944435E-4
1727874389182	6187.5	0.2466415890925767	0.12122424495957132	7.353515444523782E-4
1727874389183	6187.5	0.2566076401917167	0.1254377625857246	7.739974865934833E-4
1727874389185	6187.5	0.259754201991912	0.12881394287991804	7.832634917088934E-4
1727874389186	6187.5	0.29735009011846053	0.12998647464586652	8.812209998687319E-4
1727874389188	6187.5	0.322950074893987	0.13027831180405516	9.419589482270642E-4
1727874389189	6187.5	0.36590267913510105	0.13749812890300483	0.0010283917264603103
1727874389191	6187.5	0.3844156296157328	0.1500174540607063	0.0010576418005884178
1727874389193	6187.5	0.4131563599958905	0.1553397104465836	0.0011121957628484687
1727874389195	6187.5	0.43466465119205017	0.14921363764091577	0.0011596570869299152
1727874389197	6187.5	0.862705853088582	0.14591984111440087	0.001176699529430961
1727874389198	6187.5	0.8646872940656215	0.15187893269675523	0.001178549701562439
1727874389200	6187.5	0.8507889815714021	0.1552454198841585	0.0011622731378665872
1727874389202	6187.5	0.8812887137984379	0.15066305541916203	0.001103163976402764
1727874389204	6187.5	0.9102789292080081	0.14389462793757815	0.0010652291312889606
1727874389205	6187.5	0.8863930173769247	0.14035328061450086	0.0010425368114143842
1727874389207	6187.5	0.8576756520582574	0.13731104752923556	0.001012850727021437
1727874389209	6187.5	0.6927133784675427	0.13198112184036567	9.913368830316218E-4
1727874389211	6187.5	0.7085397451285939	0.12900307656601398	0.0010171289791049527
1727874389213	6257.8125	0.7637729970378482	0.13383106460687158	0.0011112465668980144
1727874389214	6257.8125	0.7197993621092305	0.14300424232964198	0.0012830835581311745
1727874389216	6257.8125	0.60122170740906	0.14684393026321338	0.0014188571487073515
1727874389218	6257.8125	0.7098324002068106	0.14292374677565786	0.0016888429149635208
1727874389220	6257.8125	0.8291775892933028	0.1414210176867787	0.0019362206352534273
1727874389221	6257.8125	0.9514796064490197	0.14834204445142227	0.0021560537354897223
1727874389223	6257.8125	1.008734864360233	0.15758312407592848	0.002266622698003693
1727874389225	6257.8125	1.0609030532958905	0.1610121608403381	0.00249562264900959
1727874389227	6257.8125	1.1152237567956507	0.15675069111908602	0.0025951191972792913
1727874389229	6257.8125	1.1543035634277397	0.1517660928920221	0.0026679639835086224
1727874389230	6257.8125	1.1424882085881702	0.14802234132667175	0.0026410623291208005
1727874389232	6257.8125	1.1240722604199977	0.14268817904991452	0.0026049186689771713
1727874389234	6257.8125	1.0688829721894655	0.1361989680250561	0.0024930703375152688
1727874389236	6257.8125	1.001894594751026	0.12965019318208607	0.002363587039528158
1727874389237	6328.125	0.9088421691367525	0.12311526753653708	0.0021560224141589928
1727874389239	6328.125	0.9301178839579366	0.11731474459873195	0.002033554118094513
1727874389241	6328.125	0.5541021252012485	0.11359682006952428	0.0018638232396523597
1727874389243	6328.125	0.49289219299158343	0.11492058250064309	0.0016886550917425368
1727874389245	6328.125	0.4623565504474195	0.11897882214453163	0.0015667467902117905
1727874389246	6328.125	0.4592472122988346	0.1188269473275964	0.0015530541589454311
1727874389248	6328.125	0.1794526347594553	0.11839462509908938	0.0016281099049060808
1727874389250	6328.125	0.18901201272757834	0.11928066905015808	0.0017183415009965368
1727874389252	6328.125	0.20704864047737198	0.1186108025206457	0.0018896950695695112
1727874389253	6328.125	0.23042295669741952	0.11172067479452992	0.002101533123772223
1727874389255	6328.125	0.24540079193301956	0.10483946953136479	0.002230678933596502
1727874389257	6328.125	0.27448798071364794	0.10483766637799329	0.002455871863814536
1727874389259	6328.125	0.305139305018996	0.10852681444060258	0.0027116109636326586
1727874389261	6398.4375	0.328131489295192	0.10759196878681453	0.0028870865644635424
1727874389262	6398.4375	1.1335451250997157	0.1021487536785006	0.00302609452709623
1727874389264	6398.4375	1.1626006142986383	0.09695376370452198	0.0030943696632922905
1727874389266	6398.4375	1.1952153585859462	0.0967775473984611	0.003171186367857831
1727874389268	6398.4375	1.190129095565113	0.09631761070614048	0.0031597000381060046
1727874389269	6398.4375	1.1559421822974474	0.09324991702568415	0.0030825877090418937
1727874389271	6398.4375	1.1319531981608975	0.0880893532861845	0.003030273503412306
1727874389274	6398.4375	1.0789198453090274	0.08225194883421666	0.0028418484132198434
1727874389276	6398.4375	0.9757736040567894	0.08191717302772446	0.0025188185725729347
1727874389278	6398.4375	0.8912790868116114	0.08821960585472247	0.0022208888108813545
1727874389279	6398.4375	0.8275086685347066	0.09217821211744337	0.0019307054687650606
1727874389281	6398.4375	0.7803946241897324	0.08261633335775986	0.001796543272871809
1727874389283	6468.75	0.6757879087953017	0.06337017833533777	0.0015171770730283602
1727874389285	6468.75	0.5721585065714708	0.056363333491411635	0.001314204472114051
1727874389286	6468.75	0.40832416542030986	0.0618281450968227	0.0011518743536914227
1727874389287	6468.75	0.37919069998114485	0.06389983568639872	0.0010629729182197558
1727874389289	6468.75	0.37426282189561283	0.06237152128741395	0.0010473382730516114
1727874389291	6468.75	0.3847614804641561	0.06866004507109673	0.0010394240706547968
1727874389293	6468.75	0.41785534950720965	0.0777298828647843	0.0011187384269761924
1727874389294	6468.75	0.44616490119426544	0.0774808066733041	0.0011698215010559232
1727874389296	6468.75	0.463095704623025	0.0722232360145326	0.0012030608116326497
1727874389298	6468.75	0.49321849074180596	0.06799634257619755	0.0012558907707169017
1727874389300	6468.75	0.5278728024971877	0.06463305857938584	0.0013134354665041246
1727874389301	6539.0625	0.33479378779441427	0.06047449645387931	0.0013307985194376461
1727874389303	6539.0625	0.3301136890971428	0.06100848699417347	0.0013224456840233475
1727874389305	6539.0625	0.33794228832646434	0.06848832980386971	0.001358328961651686
1727874389307	6539.0625	0.3370310843547503	0.07499612445991723	0.001354818395504516
1727874389309	6539.0625	0.33835911567522714	0.07470931518841234	0.0013563057756020272
1727874389310	6539.0625	0.3511217874747872	0.06803261748648567	0.0014035875694541
1727874389312	6539.0625	0.3630701918953688	0.06109797409201678	0.0014557351911094803
1727874389314	6539.0625	0.3924885090587479	0.059330110229410316	0.0015814304172085112
1727874389316	6539.0625	0.48478230697200536	0.05923053142694642	0.0017069863183413877
1727874389317	6539.0625	0.521349129600638	0.057556664044234034	0.0018091698847343362
1727874389319	6539.0625	0.5312569184649027	0.05446229219857455	0.0018370788787195145
1727874389321	6539.0625	0.5374407377003814	0.05058401172721146	0.0018529701158303883
1727874389323	6539.0625	1.1058191955307517	0.04723993958502096	0.001876690154679326
1727874389325	6539.0625	1.099105953246124	0.047445837607868926	0.0018678791856331198
1727874389326	6539.0625	1.0331519186732119	0.051017930597228235	0.0017726825236200532
1727874389328	6539.0625	0.9912611082734568	0.052966988631702246	0.0017081541653626102
1727874389330	6539.0625	0.9672628187354935	0.051229874786615406	0.0016222851594649308
1727874389332	6539.0625	1.0059017463527984	0.04781888416866709	0.0015815359461699998
1727874389333	6539.0625	0.9743085005190695	0.04440884430320698	0.0015180823698965197
1727874389335	6539.0625	0.9702532700118932	0.04125149542247373	0.0015115816134181246
1727874389337	6539.0625	0.940764263702427	0.038925944306793574	0.0014676136784234455
1727874389339	6539.0625	0.8637263673239868	0.038817040667038165	0.0015666649377365437
1727874389341	6539.0625	0.9171267975301362	0.039640990577777334	0.0016571950465122175
1727874389342	6539.0625	0.9748222942872118	0.03781008529842534	0.001749954690969338
1727874389344	6539.0625	0.9794756384848882	0.03456816964250197	0.0017581577047951964
1727874389346	6539.0625	0.9805078193243362	0.033602177807771416	0.0017596524539092977
1727874389348	6539.0625	0.8078800031832902	0.03583951294758118	0.0018809872084179398
1727874389349	6539.0625	0.8566346353326749	0.03669903117559942	0.0019854411925409143
1727874389351	6539.0625	0.87676642691199	0.03283523332499718	0.002023540101102503
1727874389353	6539.0625	0.8637903454751922	0.02872508202023088	0.0019945859508648687
1727874389355	6539.0625	0.875224389421397	0.02926756040111482	0.0020169825696744453
1727874389357	6539.0625	0.8946245334253885	0.032959625656210086	0.0020634770872351924
1727874389358	6539.0625	0.8855855689858491	0.03588999358585647	0.002047684501734299
1727874389360	6539.0625	0.8746895976959361	0.03519257528987412	0.0020267617740203064
1727874389362	6539.0625	0.8710793650177922	0.03294857539214745	0.0019633160687634976
1727874389364	6539.0625	1.023972373854568	0.03125914362938393	0.0018773090424557145
1727874389365	6539.0625	0.5730471344095472	0.028726128943057934	0.0018282036141775034
1727874389367	6539.0625	0.5681569783304523	0.025779341979338188	0.0018132964806528444
1727874389369	6539.0625	0.5497074279940135	0.026266008101810276	0.0017550326349211462
1727874389371	6539.0625	0.5021839804228192	0.028414510559816517	0.001599553143465539
1727874389374	6539.0625	0.4905320093070042	0.026370909129187044	0.0015628635925953945
1727874389375	6539.0625	0.4672161456807395	0.021842451949782543	0.0014906043206609693
1727874389377	6539.0625	0.4622806883020333	0.021257737396118675	0.001475628578114817
1727874389379	6539.0625	0.6320860162033172	0.02408233348591077	0.0014168312479452896
1727874389381	6539.0625	0.6163032290970947	0.025833120815036456	0.0013808682139421831
1727874389382	6539.0625	0.585165685701564	0.026941281552424978	0.0013113181373319458
1727874389384	6539.0625	0.5733302939068848	0.02685236909911032	0.0012877033145627845
1727874389386	6539.0625	0.844247037611019	0.025707265159204747	0.0012467017613732806
1727874389387	6539.0625	0.9576825475792714	0.024632525006236337	0.001145505280894084
1727874389389	6539.0625	0.9339978360030137	0.02416376417650621	0.0011214268208557482
1727874389390	6539.0625	0.9139268055944195	0.02353815612236178	0.001078625150988293
1727874389392	6539.0625	0.8904977897478946	0.02305415675724611	0.0010530307096890568
1727874389394	6539.0625	0.844397108694003	0.02367223223392386	9.768412749054662E-4
1727874389396	6609.375	0.8542459319746054	0.025580725955715956	9.162507576719453E-4
1727874389397	6609.375	0.768925635234959	0.02708949849457258	8.489233585895981E-4
1727874389399	6609.375	0.7387520905645544	0.028539783768295038	8.245417621006873E-4
1727874389401	6609.375	0.707043070265219	0.02952541946508518	7.937160399319551E-4
1727874389403	6609.375	0.6986341683539516	0.028339874586759524	7.838061463079793E-4
1727874389405	6609.375	0.6769641081668516	0.025373031394884355	7.270451723872587E-4
1727874389406	6609.375	0.6888113564018374	0.023154430108588378	7.370094827802805E-4
1727874389408	6609.375	0.700598389906277	0.022408369260490973	7.475082164531627E-4
1727874389410	6609.375	0.7129626742410499	0.022283231274744277	7.767028910327503E-4
1727874389412	6609.375	0.7311153738069623	0.022002480197805173	8.589945793230153E-4
1727874389413	6609.375	0.7971138876820589	0.022501686127490008	9.156562297221816E-4
1727874389415	6609.375	0.8250959106566533	0.023507011886374166	9.503646880845369E-4
1727874389417	6609.375	0.5920481868023878	0.023465376735393714	0.0011198771157000039
1727874389419	6609.375	0.6828395108723823	0.021576789389745388	0.0012918186592920367
1727874389421	6609.375	0.7536485600680766	0.019579832538675686	0.0014127295294092505
1727874389422	6609.375	0.8421661990721542	0.01905177355329756	0.0015615414448949892
1727874389424	6609.375	0.882636949577545	0.019392187246769752	0.0016303231890306277
1727874389426	6609.375	0.944973803795141	0.019387094138027694	0.0017732767413458884
1727874389428	6609.375	0.5175548853688594	0.017915138472853386	0.0019000094596137653
1727874389429	6609.375	0.5328515425803162	0.014920102831926317	0.0019443240799041153
1727874389431	6609.375	0.5305400292686555	0.012791860250737632	0.0019352139839263485
1727874389433	6609.375	0.5300959863165052	0.013327321808674174	0.0019312997480969226
1727874389435	6609.375	0.5342293207122217	0.015897138170485176	0.0019432427648606826
1727874389437	6609.375	0.5154529437308771	0.01860440252868361	0.0018829840526269374
1727874389438	6609.375	0.4965811182644909	0.02053436488835756	0.0018148920871221108
1727874389440	6609.375	0.48664410098482913	0.020703587683607555	0.0017753353099746912
1727874389442	6609.375	0.9372759165254029	0.018555202549619107	0.0017697372216526658
1727874389444	6609.375	0.93571644908977	0.015636390113193656	0.0017660280066021975
1727874389445	6679.6875	0.9255239298758516	0.013998494950891121	0.0017464160756446394
1727874389447	6679.6875	0.9154473710609932	0.01398629428964407	0.0017269935972720528
1727874389449	6679.6875	1.0240685090660195	0.01479347704147483	0.0017303939554065304
1727874389451	6679.6875	1.0523542912187362	0.01541247212122487	0.0017738214102661332
1727874389453	6679.6875	1.0678429552663813	0.014875664301281727	0.0017974995088748356
1727874389454	6679.6875	1.0509928956756436	0.014333921046187994	0.0017682845583059242
1727874389456	6679.6875	1.1292305657765107	0.015051777700927253	0.0017436174518207853
1727874389458	6679.6875	1.13911397536273	0.015675557401854025	0.001757780035347462
1727874389460	6679.6875	1.128409377861038	0.016423691642619503	0.0017429082389998514
1727874389461	6679.6875	1.1095998014066355	0.016573315944923898	0.0017142642021662818
1727874389463	6679.6875	1.1291030301754064	0.01598265237177435	0.0016998828037500732
1727874389465	6679.6875	1.1047198766004043	0.01566031727820077	0.0016631439589277095
1727874389467	6679.6875	1.1186977440294068	0.016307133736622063	0.0016198427070630945
1727874389469	6679.6875	1.0962258507032976	0.017397909764139886	0.0015881588242322644
1727874389470	6679.6875	1.033691530748024	0.01802737500085999	0.0015076992999048637
1727874389473	6679.6875	1.0768030909666344	0.017786397221506788	0.0014469302017189214
1727874389475	6679.6875	1.0104256432934204	0.017010298584823613	0.0013163340000799442
1727874389477	6679.6875	0.9543335374334785	0.01645044779852851	0.001243667549007867
1727874389478	6679.6875	0.9200408991269782	0.016353270970043948	0.0011418676964854838
1727874389480	6679.6875	0.45616841338346736	0.016103196995978022	0.001117912963404829
1727874389482	6679.6875	0.42713282095770183	0.014950306650174638	0.0010376259242442613
1727874389484	6679.6875	0.4146130309423008	0.01346091146224694	0.0010009191323224196
1727874389486	6679.6875	0.41306182298110633	0.013002215219818404	9.96839455505651E-4
1727874389486	6679.6875	0.4027477059490669	0.013508496235936505	9.783390117566455E-4
1727874389488	6679.6875	0.4027477059490669	0.01358946426230374	9.783390117566455E-4
1727874389490	6679.6875	0.39414841313376375	0.012356559023671063	9.567429525462318E-4
1727874389492	6679.6875	0.3971878997270981	0.01059104205572226	9.650600975499864E-4
1727874389493	6750.0	0.8196624819837527	0.010591523409303381	9.769489224154564E-4
1727874389495	6750.0	0.8245312192904873	0.011331886737580786	9.826082094513125E-4
1727874389497	6750.0	0.831063388528564	0.011892444002127871	9.912954825691564E-4
1727874389499	6750.0	0.8213643008058176	0.011799376827562852	9.808314324993815E-4
1727874389501	6750.0	0.8176407724056604	0.011270649752724344	9.765552822233734E-4
1727874389502	6750.0	0.8419204807881289	0.010822397796972512	9.997144334705623E-4
1727874389504	6750.0	0.8299821577731918	0.01069827885584939	9.881661766736993E-4
1727874389506	6750.0	0.8825441461054667	0.010968006011845069	9.286099736207129E-4
1727874389508	6750.0	0.8611177648388365	0.011074325856375926	8.77966762588048E-4
1727874389509	6750.0	0.8261626621462264	0.010918848345711512	8.40507158410252E-4
1727874389511	6750.0	0.8407872507694365	0.01109397597151994	7.996196602124984E-4
1727874389513	6750.0	0.7983364315819358	0.01115516705505577	7.264815588430286E-4
1727874389515	6750.0	0.7874260241963661	0.010748084307593178	7.162967100413955E-4
1727874389517	6750.0	0.7391635726832744	0.01020206585049144	7.182926238734348E-4
1727874389518	6750.0	0.766909861920397	0.010120560638888438	7.99699843535874E-4
1727874389520	6750.0	0.816692390399556	0.010424037801322858	8.478408719853113E-4
1727874389522	6750.0	0.799969790167626	0.010570706528268128	9.649303878863627E-4
1727874389524	6750.0	0.8695974289996069	0.01052998447889985	0.0010738445852583412
1727874389525	6750.0	0.8239664994685092	0.011251239552174497	0.0011956851241244999
1727874389527	6750.0	0.8825740903755869	0.012634754130703781	0.0012697689156027055
1727874389529	6750.0	0.9532949259696017	0.013339301126580903	0.0014323697735735383
1727874389531	6750.0	1.0492570345256813	0.013094061991863037	0.0015626471682295205
1727874389533	6750.0	1.0983308356263102	0.013684681912069827	0.0016261386684253
1727874389534	6750.0	0.5836573186910378	0.014907396757771486	0.0017253435867466474
1727874389536	6820.3125	0.5962840466129454	0.03148087240128692	0.0017600032379534618
1727874389538	6820.3125	0.5987331302410901	0.02995313953803313	0.0017691851264663664
1727874389540	6820.3125	0.5207806884546271	0.029131315646402808	0.001794752100611387
1727874389541	6820.3125	0.511923187612309	0.030604298113861932	0.0017661689163494176
1727874389543	6820.3125	0.5064612814465408	0.03187360791632238	0.0017476074692333052
1727874389545	6820.3125	0.4935742538465858	0.02987551576202673	0.0017044344619529936
1727874389547	6820.3125	0.48721519120619944	0.025933674753144065	0.0016841668368378284
1727874389549	6820.3125	0.46811168084568733	0.022813870883427262	0.0016141042046935797
1727874389550	6820.3125	0.46504072958782566	0.020340921953589986	0.0016061398095330456
1727874389552	6820.3125	0.4683968406053459	0.02097341822844707	0.001617924498757826
1727874389554	6820.3125	0.9628218430917065	0.02589078896124565	0.0015798654185304256
1727874389556	6820.3125	0.9433624093923142	0.028136907554202988	0.001575944499419537
1727874389557	6820.3125	0.8444258379645891	0.029588965538733625	0.0015911490099078606
1727874389559	6820.3125	0.8384023630904589	0.0363344142725766	0.0015826973059844228
1727874389561	6820.3125	0.8530506372419879	0.04056668098062117	0.0016178949863131032
1727874389563	6820.3125	0.8548066333069885	0.03243118291191266	0.0016284064352774142
1727874389565	6820.3125	0.8484972986083233	0.02003097243760381	0.0016194972251890286
1727874389566	6820.3125	0.8414406446540881	0.014473896097557849	0.0016065254579135488
1727874389568	6820.3125	0.8418204298495416	0.013691935819305539	0.0016068796010186735
1727874389570	6820.3125	0.8455366075684966	0.012445829014125153	0.0016067201224561427
1727874389573	6820.3125	0.870162569335255	0.011266477707686413	0.0015768224012240142
1727874389574	6820.3125	0.8907537552490796	0.011843783937383995	0.0014771083712680493
1727874389576	6820.3125	0.894189850101626	0.013427575350578003	0.0014811636743904723
1727874389578	6820.3125	0.8897749531092282	0.013992041454379602	0.0014523745191729917
1727874389580	6820.3125	0.9005215591945398	0.013113943720234325	0.0013996133982368314
1727874389582	6820.3125	0.89103451334436	0.011811840460697484	0.0013876947715279707
1727874389583	6820.3125	0.8220899517882851	0.01123208864096751	0.0013870872468941277
1727874389585	6820.3125	0.8137789587003675	0.011459352522767986	0.001378195089370704
1727874389586	6820.3125	0.8167666612795521	0.011824113032521266	0.001391056259425531
1727874389588	6820.3125	0.8317606732945935	0.012005770384560695	0.0014119518639763983
1727874389589	6820.3125	0.8388368109821361	0.012094455905221657	0.0014186625101765056
1727874389591	6820.3125	0.8308171882695878	0.012537417453943954	0.0014018200669172923
1727874389593	6820.3125	0.8354837392020914	0.012933330602138748	0.0014017408305143622
1727874389595	6820.3125	0.84065440713325	0.012671022542941172	0.0014033972938417873
1727874389597	6820.3125	0.8582337531138705	0.012134001497589673	0.0014228738504585994
1727874389598	6820.3125	0.4226419382768598	0.011974389643354852	0.0014180563072998642
1727874389600	6820.3125	0.42251019628502845	0.011870704119369725	0.0014108121618601744
1727874389602	6820.3125	0.4221649414098843	0.011827700229624618	0.00140368759758546
1727874389604	6820.3125	0.4212193519064465	0.013115078961745285	0.001412579921845923
1727874389605	6820.3125	0.41635099094177763	0.015251976446210843	0.0013991002724572502
1727874389607	6820.3125	0.41511809433384206	0.01726244530781279	0.00139601674268205
1727874389609	6820.3125	0.3998017249352571	0.018869552803482844	0.0013540667463363232
1727874389611	6820.3125	0.37686894480669625	0.019492857625064433	0.0012869660877013742
1727874389613	6820.3125	0.3517774665880503	0.01919483152980146	0.0012060828419200324
1727874389614	6820.3125	0.32316116858004995	0.018044840093347236	0.0011254850991526302
1727874389616	6890.625	0.30998091674759526	0.016801441431491697	0.0010939425945216293
1727874389618	6890.625	0.5836070755960912	0.01604193893392186	9.67063846628009E-4
1727874389620	6890.625	0.7304826751755313	0.016559001148813826	8.894321969167687E-4
1727874389621	6890.625	0.7178005825155829	0.018211790936682674	8.448990669558884E-4
1727874389623	6890.625	0.729393575842942	0.01977348952851187	8.282003942119586E-4
1727874389625	6890.625	0.658022393831528	0.020450018468192013	7.653059615711053E-4
1727874389627	6890.625	0.6659328831434674	0.020232113388100895	7.624421883352176E-4
1727874389629	6890.625	0.6977381902053275	0.019885482705949482	7.640386649946428E-4
1727874389630	6890.625	0.7107972598925577	0.02054709410157236	7.725681732898206E-4
1727874389632	6890.625	0.7214101061513442	0.03404337580537463	7.833987552386848E-4
1727874389634	6890.625	0.6733540468995676	0.11232593491365048	8.127525355350816E-4
1727874389636	6890.625	0.6830810108167678	0.2826741971076314	8.322287977215357E-4
1727874389637	6890.625	0.7220368500989724	0.4538644321192473	8.759656934807414E-4
1727874389639	6890.625	0.7573527895643812	0.5015294229494631	9.065642548478677E-4
1727874389641	6890.625	0.7591830216756514	0.42860167701084056	9.084317297120912E-4
1727874389643	6890.625	0.7619729260550033	0.31686638656519317	9.157539375354138E-4
1727874389645	6890.625	0.7180425233110372	0.21253060617110708	9.451144636133868E-4
1727874389646	6890.625	0.6714205895359323	0.13756833536506657	9.790364515544511E-4
1727874389648	6890.625	0.6693996326419719	0.1028293010909952	9.752645379149503E-4
1727874389650	6890.625	0.6203788408470381	0.10464123602894163	9.953503683172548E-4
1727874389652	6890.625	0.48941652187458184	0.11079203204090797	0.0010156562070654234
1727874389653	6890.625	0.24650509412008229	0.11027638386028123	0.0010400519113491322
1727874389655	6890.625	0.24225190830217952	0.09191762433620404	0.001033104761182225
1727874389657	6890.625	0.23831929385893386	0.0636018259974382	0.001033193672796703
1727874389659	6890.625	0.23309418463761206	0.044263001272623115	0.0010141228920012876
1727874389661	6890.625	0.1960533124124415	0.035550158326857303	9.87530560495443E-4
1727874389662	6890.625	0.20173129752842858	0.03332752955594187	0.0010074409150896385
1727874389664	6890.625	0.20213881712662823	0.031654031129152424	0.001000906183840456
1727874389666	6890.625	0.19000419337666546	0.03058842633365806	9.412022680173663E-4
1727874389668	6890.625	0.19619885512608423	0.031224548861706888	9.637455826245441E-4
1727874389669	6890.625	0.2152795048846463	0.031613581636718686	0.0010593353607174169
1727874389671	6890.625	0.22868580809506242	0.033451823183481125	0.001118623894730012
1727874389674	6890.625	0.2600775521438791	0.03704262170523562	0.0012668794264764436
1727874389676	6890.625	0.6416240828092243	0.04148494892429779	0.0013047095949892732
1727874389678	6890.625	0.6729648464797344	0.045956462308818766	0.0013569800313652492
1727874389679	6890.625	0.7246890491243012	0.046820586891702834	0.001416427180866828
1727874389681	6890.625	0.7417285633953529	0.04400558167366468	0.001433010144349277
1727874389683	6890.625	0.7374377620545073	0.04226716509937791	0.0014285094238693284
1727874389685	6890.625	0.7388921986919113	0.04638517332619807	0.0014183239726434972
1727874389686	6890.625	0.8218057500491351	0.05171791435253796	0.0013715718356455834
1727874389687	6890.625	0.9053093595482663	0.051826807999864964	0.0014100723006589717
1727874389689	6890.625	0.9011878197021889	0.04866359705769814	0.0013990752450450674
1727874389691	6890.625	0.9008292053283268	0.047267899330003124	0.001385049843290241
1727874389693	6890.625	0.8861260159999793	0.04861958271500594	0.0013636291386475358
1727874389694	6890.625	0.867680104826113	0.051372078425378914	0.0013381444901891387
1727874389696	6890.625	0.8676295957593718	0.05443804191094578	0.0013323259414989676
1727874389698	6890.625	0.879519358930707	0.05659012563225704	0.0012621564324350701
1727874389700	6890.625	0.8482946518093154	0.05721484690111596	0.0011841542075098908
1727874389701	6890.625	0.863226681558418	0.05786562364827275	0.0011283777830072095
1727874389703	6890.625	0.3803036590258034	0.059462698267889504	0.0011238706880438256
1727874389705	6890.625	0.3689111660460821	0.06128256760544844	0.0011058347180250238
1727874389707	6890.625	0.33488355373508444	0.06180672149358192	0.001025138786624119
1727874389709	6820.3125	0.3475880370210325	0.05704009243489444	0.0010802548757577197
1727874389710	6820.3125	0.41036078322800756	0.050249070799214375	0.0012955583141546817
1727874389712	6820.3125	0.42591485606530194	0.043574087564171235	0.0015108617525516437
1727874389714	6820.3125	0.3996961175616836	0.04225454262436575	0.0014730908341024473
1727874389716	6820.3125	0.36684825831393125	0.047000943508532324	0.0014184927706321648
1727874389717	6820.3125	0.40312879144366837	0.05303396676842215	0.0015111639116932368
1727874389719	6820.3125	0.198593016899659	0.05941439039718465	0.0016510319106426395
1727874389721	6820.3125	0.23549799509733346	0.06842574369780113	0.001861162010993735
1727874389723	6820.3125	0.22877917332277495	0.07903730030102747	0.0016905539797382498
1727874389725	6820.3125	0.18427939343142094	0.0882284800719865	0.0015199459484827643
1727874389726	6820.3125	0.16835664506716672	0.09442430336039691	0.0014452975168299273
1727874389728	6820.3125	0.18236116479324357	0.09846150789929942	0.0015191582106154804
1727874389730	6820.3125	0.2360983482138776	0.10289572291495096	0.0017334379294100593
1727874389732	6820.3125	0.24485368381314446	0.1053314462046931	0.0019477176482046383
1727874389733	6820.3125	0.5817015370744734	0.10228603408972232	0.001734745508984481
1727874389735	6820.3125	0.5496484833205425	0.09711655140139054	0.00167467199033512
1727874389737	6820.3125	0.5802452724898922	0.09418328468007811	0.0017519431973182565
1727874389739	6820.3125	0.6246522025837327	0.09701235863934535	0.0018224038720826299
1727874389741	6820.3125	0.6398850957278875	0.10523103140702694	0.0018464374845411496
1727874389742	6820.3125	0.5660116571359938	0.12107517401135745	0.0016956155023011303
1727874389744	6820.3125	0.5394056090087193	0.14343464235074888	0.001545819507201705
1727874389746	6820.3125	0.4493409898130564	0.16362987444808738	0.0016710639662831691
1727874389748	6820.3125	0.3972892653032125	0.1715429883120285	0.002000377288502987
1727874389749	6820.3125	0.4235108987457994	0.16757697659659365	0.00211040029745373
1727874389751	6820.3125	0.42512164278791315	0.16146413439631632	0.0021409045859237144
1727874389753	6820.3125	0.4357288439157109	0.15388185574216784	0.0021957848405415796
1727874389755	6820.3125	0.4709812120862018	0.1445921846208828	0.002549255423584425
1727874389757	6820.3125	0.4765161867350841	0.1447390079923904	0.0025592855554933225
1727874389758	6820.3125	0.4193128030005241	0.14257455368308053	0.002563856469610641
1727874389760	6820.3125	0.4203472449151954	0.11007815133718167	0.0025846656314251
1727874389762	6820.3125	0.40995965978694654	0.06876921408792815	0.0025187422481574373
1727874389764	6750.0	0.384491730680584	0.0755830625912655	0.00241550992163024
1727874389765	6750.0	0.38516388667879065	0.1094474558399364	0.002384327788892767
1727874389767	6750.0	0.3746838030186785	0.14711512971998064	0.002335006468747567
1727874389769	6750.0	0.3241888544745018	0.1639608090605172	0.0019725541222112087
1727874389771	6750.0	0.3129734074860764	0.16424946499989357	0.00194129402497583
1727874389774	6750.0	0.31684184766182416	0.16308845661644467	0.0018878609390834944
1727874389775	6750.0	0.4426303784167876	0.1638160795029054	0.0016379459802781382
1727874389777	6750.0	0.44235970162322613	0.1602719027298853	0.0016156087355629737
1727874389779	6750.0	0.44085867576802135	0.15254318595294153	0.0016191362224827885
1727874389781	6750.0	0.24417886481451362	0.14790432299943718	0.0015426181006874882
1727874389782	6750.0	0.2308155204041061	0.14435516093014344	0.001496791459831197
1727874389784	6750.0	0.2360411381335996	0.13842644484203087	0.001515080043666161
1727874389786	6750.0	0.31973926753129595	0.13439580909151388	0.0016952707242009499
1727874389787	6679.6875	0.3039844639516916	0.13747251656288503	0.0018754614047357388
1727874389789	6679.6875	0.30097969698818045	0.14273897027047464	0.0018629952712013998
1727874389790	6679.6875	0.32288228613189474	0.1418599932616866	0.0019884710966019555
1727874389792	6679.6875	0.3092733244513422	0.13661031088067238	0.0019373977063821587
1727874389794	6679.6875	0.3524975517105834	0.1320810033985125	0.0021176647960524917
1727874389796	6679.6875	0.6697822019507036	0.13355235797106974	0.002139528636338898
1727874389797	6679.6875	0.6752336927627709	0.13991788704641067	0.002156811899806224
1727874389799	6679.6875	0.5431851667594777	0.14576156552771377	0.00227878821591067
1727874389801	6679.6875	0.5475825983523323	0.14587762843562607	0.002324683651742596
1727874389803	6679.6875	0.565549795815863	0.13817079045697192	0.0023769495824023995
1727874389805	6679.6875	0.5007313982245807	0.12646017789990227	0.002215476676681238
1727874389806	6679.6875	0.5812095146259172	0.11438412648616259	0.002453293628667115
1727874389808	6679.6875	0.5661298643867925	0.10791740653942665	0.002400120983243192
1727874389810	6609.375	0.5672068299320843	0.10773756219066168	0.002375272444970814
1727874389812	6609.375	0.5966751663773148	0.11170571533634863	0.0024161389623558035
1727874389813	6609.375	0.318671736085829	0.11874940652859226	0.0020629049587105332
1727874389815	6609.375	0.31240101850056456	0.1250600185877393	0.0020109834215226944
1727874389817	6609.375	0.3149902013983422	0.12589709954750775	0.0020379220748703675
1727874389819	6609.375	0.29635452528782025	0.11908358272036423	0.0019715897793936795
1727874389821	6609.375	0.23765478624860178	0.11095015245381853	0.0016432575738166279
1727874389822	6609.375	0.20904109485142033	0.10473974665720956	0.0015028125032789063
1727874389824	6609.375	0.2023414230845838	0.10290228106867948	0.0014753903419585902
1727874389826	6609.375	0.18911726804548668	0.10144364182191994	0.0014406991428517733
1727874389828	6609.375	0.4391704578955832	0.09470346502302122	0.0011871276064577194
1727874389829	6609.375	0.45472278263999394	0.08340056260096942	9.335560700636655E-4
1727874389831	6609.375	0.43219476520468664	0.07375558433356635	8.93052348869465E-4
1727874389833	6609.375	0.4255811201764606	0.06881209175840858	8.891570866627763E-4
1727874389835	6609.375	0.42249166921222625	0.06614971942057982	8.846802087613951E-4
1727874389837	6609.375	0.3995104089707889	0.06319304866795838	8.5817759917679E-4
1727874389838	6609.375	0.38029383897618774	0.05998547076499079	8.30501270387444E-4
1727874389840	6609.375	0.39195327891755705	0.05859948995208102	8.407676284430675E-4
1727874389842	6609.375	0.4551951372751341	0.05919647529665282	7.653138347247308E-4
1727874389844	6609.375	0.42809286339830743	0.05997348498254319	7.386550809151659E-4
1727874389845	6609.375	0.3634402401398748	0.057643540718773756	9.371572633710529E-4
1727874389847	6609.375	0.4351895196521421	0.055050004547847156	0.0011028058869125257
1727874389849	6609.375	0.18001812451389354	0.05661695980113879	0.0012684545104539983
1727874389851	6609.375	0.20093283259123412	0.06250329372836484	0.001349247202908816
1727874389853	6609.375	0.21229180043336915	0.06900571931641065	0.001385473482716634
1727874389854	6609.375	0.19486606455913294	0.07559159362916366	0.001327260961902171
1727874389856	6609.375	0.1947103312658072	0.08457321970187646	0.0013278482555080103
1727874389858	6609.375	0.19059432764483872	0.09695390969644398	0.001313587538087455
1727874389860	6609.375	0.16816600124289374	0.11173351225947278	0.001164853839713689
1727874389861	6609.375	0.4289484689038146	0.12590663391695273	9.809973996306124E-4
1727874389863	6609.375	0.4352285984619416	0.13678386979898502	8.448965103745532E-4
1727874389865	6609.375	0.477072277908805	0.1422481447901681	7.523151588037704E-4
1727874389867	6679.6875	0.12403782882060056	0.14116968398429547	7.827434093868629E-4
1727874389869	6679.6875	0.122962995880349	0.13647132516564803	7.786552230443053E-4
1727874389870	6750.0	0.10552782065066592	0.13395876828808398	6.822789948733281E-4
1727874389873	6750.0	0.10567384137224073	0.12764352813877342	6.823018225381598E-4
1727874389875	6820.3125	0.10771361536949686	0.10872122581828365	7.018442037503756E-4
1727874389877	6820.3125	0.11535034857103219	0.08476934735377119	7.404201733497201E-4
1727874389878	6890.625	0.10783705556711679	0.06987511845654198	7.027319571316857E-4
1727874389880	6960.9375	0.10742609003113825	0.06782699571378507	6.991564566668775E-4
1727874389882	7031.25	0.3688049607216028	0.06258368079307138	5.924394185089673E-4
1727874389884	7101.5625	0.42913054111277876	0.04669393672589547	6.672783614446603E-4
1727874389886	7171.875	0.47683497712978845	0.04201071007300939	7.243726166749798E-4
1727874389886	7242.1875	0.36640080814228715	0.04432206301931287	7.960961655177038E-4
1727874389888	7312.5	0.36640080814228715	0.04126635926407864	7.960961655177038E-4
1727874389890	7382.8125	0.36644277911723955	0.03136774794106582	8.990338160360623E-4
1727874389892	7453.125	0.41259826435915997	0.0271319678864413	9.923338711783736E-4
1727874389893	7523.4375	0.35615854309476946	0.030448995034857818	0.0011848749990889147
1727874389895	7593.75	0.3690112473700285	0.025235616667249442	0.0012082850357430016
