# Supplementary material for: Identification and classification of repeated whistle types from free-ranging rough-toothed dolphins (Steno bredanensis)
Source: Sci Rep. 2026 Mar 20;16:14327. doi: 10.1038/s41598-026-44853-2 (PMC13144356; doi:10.1038/s41598-026-44853-2)
Supplement: Supplementary file 2 — Supplementary Material 2 [file 41598_2026_44853_MOESM2_ESM.zip › Dataset_StenoRepeatedCalls/Contours/1260.csv]

Time [ms]	Peak Frequency [Hz]	Duty Cycle	Energy	WindowRMS
1727874503341	4500.0	0.5132589764167741	0.9180842794633566	0.0013925024023092375
1727874503343	4500.0	0.5062968411932888	1.3835229655028722	0.0013784308246444358
1727874503345	4500.0	0.48065308581781163	1.7197693572842323	0.0013187880551740478
1727874503347	4500.0	0.48601740772657637	2.0547003287664563	0.0013200719789494538
1727874503349	4500.0	0.4677360611359727	2.4304309213749797	0.001282812488664409
1727874503350	4500.0	0.4512559455716148	2.7590245282633123	0.0012812360669466887
1727874503352	4500.0	0.4359303411595267	2.985199883109826	0.001293147031756876
1727874503354	4500.0	0.47213987709751	3.1740933796485282	0.001394678016241524
1727874503356	4500.0	0.46655789695841376	3.4215463508737445	0.0014348673465359764
1727874503357	4500.0	0.4502673382858847	3.7178480357923562	0.0015459484992301812
1727874503359	4429.6875	0.4654042966136424	4.062451702643032	0.0016038353134315187
1727874503361	4429.6875	0.4729428285578081	4.4153242220552	0.0016268992045945887
1727874503363	4429.6875	0.4859018072700611	4.666977775792392	0.0016587538418790417
1727874503365	4429.6875	0.4876959179783331	4.803933189037441	0.001662179167706427
1727874503366	4429.6875	0.475229707154088	4.851016108572659	0.001624589306459717
1727874503368	4429.6875	0.47601105734115035	4.782848173156858	0.0016265361402891046
1727874503370	4429.6875	0.47137740570916414	4.6071960005205845	0.0016014543835424725
1727874503372	4429.6875	0.4978398788197945	4.446252874362866	0.0015597108012900475
1727874503373	4429.6875	0.4752406748371518	4.385951410902486	0.0015804908414884739
1727874503375	4429.6875	0.48114403024623764	4.4362958640140375	0.0016064553276116873
1727874503377	4500.0	0.4852404598705638	4.5789927062126266	0.0016147726200728078
1727874503379	4500.0	0.48617819677251795	4.828739211570928	0.0016015750615614786
1727874503381	4500.0	0.16776064789123196	5.120036821610019	0.001699737669644789
1727874503382	4500.0	0.17035289204125045	5.312923959063195	0.0017370923087814474
1727874503384	4570.3125	0.169895862236404	5.308276342454792	0.0017334623801415626
1727874503386	4570.3125	0.17075121248381428	5.271007440405197	0.0017279918739107147
1727874503388	4570.3125	0.17044140769515354	5.485525081073352	0.001718102048399804
1727874503389	4570.3125	0.1662820751826674	5.888024831095722	0.0016818657645752714
1727874503391	4640.625	0.17071056754069552	6.155669487148747	0.0017373998807132002
1727874503393	4640.625	0.1775840790325564	6.204715125142506	0.001827666878857471
1727874503395	4640.625	0.1789443297955975	6.128387799691711	0.001849802470295881
1727874503397	4640.625	0.4415139922899144	6.106286693588964	0.0017442709764799525
1727874503398	4710.9375	0.4733149875445177	6.300654070906329	0.0018884552763747183
1727874503400	4710.9375	0.48347132634310824	6.733162781235492	0.0019327495310088182
1727874503402	4710.9375	0.4661738906607347	7.067153207623479	0.0019746236076063728
1727874503404	4710.9375	0.4565938818892751	7.220261896481313	0.002080348987913319
1727874503405	4781.25	0.4564221196577541	7.380127298757715	0.0021180327210908547
1727874503407	4781.25	0.46316468751018347	7.5625574752035885	0.0021486414626620608
1727874503409	4781.25	0.48478665067353444	7.6595316474180315	0.0022351656722860583
1727874503411	4851.5625	0.4878297565184361	7.6683084868835145	0.0022560719073945693
1727874503413	4851.5625	0.48679350936471466	7.5771535723758	0.002253843855837424
1727874503414	4851.5625	0.4686701234439665	7.405486116692475	0.0021688428510909987
1727874503417	4921.875	0.4636261257820901	7.247220511655732	0.002154114593373242
1727874503419	4921.875	0.43884370824779223	7.038559594299631	0.002018090791923265
1727874503421	4921.875	0.4285875930694249	6.680335857441624	0.0019054797672704367
1727874503422	4992.1875	0.41288572127889567	6.232520653246043	0.0018175240490375397
1727874503424	4992.1875	0.4026601069841011	5.895079894076519	0.0017632497434349784
1727874503426	4992.1875	0.45001990130928365	5.735346006583293	0.0016258277394033205
1727874503428	5062.5	0.5312596889702477	5.657093499446067	0.0015546075360427904
1727874503430	5062.5	0.5282333736318316	5.449893826737635	0.0015644539561255322
1727874503430	5062.5	0.49638144027435965	5.143878695058631	0.001589565400572959
1727874503432	5132.8125	0.49638144027435965	5.025164343855976	0.001589565400572959
1727874503434	5132.8125	0.4897471841602293	5.169294009450561	0.0015739946783676314
1727874503436	5132.8125	0.4783507282694148	5.2873869436413825	0.0015306064267515387
1727874503437	5203.125	0.4707929614509274	5.1832048898009315	0.0015147942763819016
1727874503439	5203.125	0.4916867155913073	5.057702938921231	0.0016231650330789063
1727874503441	5203.125	0.4039232071239258	4.941735334425493	0.0018719340498231998
1727874503443	5203.125	0.442937210418418	4.730685484333763	0.002120703066567493
1727874503445	5203.125	0.4610949698669749	4.327633982525473	0.002196136571960672
1727874503446	5273.4375	0.45772186437025186	3.8955555836967215	0.00218134894948642
1727874503448	5273.4375	0.48324724636010186	3.644057806460681	0.0022846359046942368
1727874503450	5273.4375	0.4396637747704458	3.572917310102975	0.0026731054525031147
1727874503452	5273.4375	0.46755506117247475	3.4133692799589257	0.0030615750003119926
1727874503453	5273.4375	0.45974517312034174	3.0428833611764947	0.003059667863660547
1727874503455	5343.75	0.43097959454525614	2.6704698820922474	0.0029295699181654047
1727874503457	5343.75	0.4581974027577273	2.5113701554618135	0.0030967965944985725
1727874503459	5343.75	0.4653775272289554	2.523019164546185	0.003126282380523239
1727874503461	5343.75	0.3722051151834455	2.5570859794458762	0.0031620788412573186
1727874503462	5343.75	0.34754908587787525	2.516143854135141	0.0030189665378132064
1727874503464	5414.0625	0.29968731850333014	2.477316864649094	0.0026065122037135535
1727874503466	5414.0625	0.2721511941100673	2.5073304571188464	0.0024020539678583906
1727874503468	5414.0625	0.2624595824858888	2.5619874580103326	0.002278075687260633
1727874503469	5414.0625	0.24799117519024716	2.6188717575291944	0.002168661528958628
1727874503471	5484.375	0.21394761019263214	2.6118487433191833	0.0018485025879053693
1727874503473	5484.375	0.18863598455111388	2.63515626165902	0.0016277348182190125
1727874503475	5484.375	0.3659670207985292	2.8543219416707277	0.0017032381666889599
1727874503477	5484.375	0.37258276149661784	3.254313751566946	0.0017326381252685476
1727874503478	5554.6875	0.38061401879012713	3.710659699427884	0.0017666979517424646
1727874503480	5554.6875	0.3860641575459414	4.128379793727247	0.0017856566678276385
1727874503482	5554.6875	0.39447728442945823	4.524482015696689	0.0018441911195330697
1727874503484	5554.6875	0.40841852344057095	4.950667352497433	0.0018970778617634855
1727874503485	5625.0	0.4267662576159591	5.442433494278976	0.001960415523279266
1727874503487	5625.0	0.43605708476132565	5.9174360731951	0.0020035810532658877
1727874503489	5625.0	0.4544204870553764	6.215373662779903	0.002135641738539441
1727874503491	5695.3125	0.4793562979068396	6.278696021180845	0.002249450423131707
1727874503493	5695.3125	0.4845776984511375	6.159385898268693	0.0022695775230806544
1727874503494	5765.625	0.5046211392502166	5.753543724809403	0.00233107486341327
1727874503496	5765.625	0.4908566970051582	4.88714454436377	0.002276877458095333
1727874503498	5835.9375	0.5206398320678507	3.8803601485412806	0.0024006905527420956
1727874503500	5835.9375	0.532763038883006	3.3921800940087206	0.002446932888926028
1727874503501	5906.25	0.5521562527575888	3.6327300606704735	0.0025078135054103896
1727874503503	5906.25	0.5441633178827505	4.195931350319117	0.0024184594481942733
1727874503505	5976.5625	0.5365225782103523	4.637035127801174	0.0026611198833188677
1727874503507	5976.5625	0.5503022104389966	5.024160186276743	0.0027164787240412437
1727874503509	6046.875	0.5332281539736322	5.357785119740764	0.0026669333024479545
1727874503510	6046.875	0.4964524313398736	5.643677365942449	0.0025187921684684945
1727874503512	6117.1875	0.4922767305978164	5.746621974903452	0.0024996958603686233
1727874503514	6117.1875	0.47996228814184894	5.847437601829778	0.0024493305862048026
1727874503517	6187.5	0.43392685449700297	5.666578965928708	0.0021087612806866877
1727874503518	6187.5	0.4077799546291284	5.407881699246503	0.001768191975168573
1727874503520	6257.8125	0.4707256453092243	5.053982377939853	0.0016518030095925254
1727874503522	6257.8125	0.45318065162889243	5.020237892628854	0.0017569388471897183
1727874503524	6328.125	0.4639687723205726	5.284725890706086	0.001808803117826748
1727874503526	6328.125	0.46426603665727106	5.625953973401682	0.0018087864619782436
1727874503527	6328.125	0.46915100256821407	5.780198785523217	0.0018333505725803775
1727874503529	6398.4375	0.46927271709977564	5.732390373230691	0.0018336783303592784
1727874503530	6398.4375	0.46985320178876167	5.648468307268122	0.0018339007704826018
1727874503532	6398.4375	0.47486222289533475	5.614855336634465	0.0018543340006468602
1727874503533	6468.75	0.4641934760711478	5.5659442549576	0.0018077163322009493
1727874503535	6468.75	0.45330470682452256	5.495652896369636	0.0017574141877081276
1727874503537	6468.75	0.5487945844542306	5.420616406473487	0.0016380102509852528
1727874503539	6539.0625	0.5524953206380209	5.367745635720172	0.0016586726914966546
1727874503541	6539.0625	0.5472338418635171	5.376688231372954	0.0016278748485868764
1727874503542	6539.0625	0.546082235141819	5.296087057166623	0.001632051852718845
1727874503544	6609.375	0.5381358465031199	4.996332233633425	0.0016041437016277036
1727874503546	6609.375	0.5384985572816074	4.6191233787627555	0.0016073979031620963
1727874503548	6609.375	0.17070897666464027	4.375526038386938	0.0017157938111526255
1727874503549	6679.6875	0.1697406009249148	4.256956283158691	0.0017123977890916384
1727874503551	6679.6875	0.1661529382978903	4.163738350567409	0.0016746064111433812
1727874503553	6679.6875	0.16253779102356988	4.108347227222611	0.0016343094667182801
1727874503555	6750.0	0.1666714819768729	4.142543819191416	0.0016790580656344549
1727874503557	6750.0	0.16874474053789346	4.200784996419815	0.0017054746075671223
1727874503558	6750.0	0.17639921480980097	4.198451489083232	0.0017825339515398324
1727874503560	6820.3125	0.17892322158647425	4.109250955739371	0.001811991239821082
1727874503562	6820.3125	0.49480702142295596	4.008151354948739	0.001709598205908279
1727874503564	6820.3125	0.5296570234561375	3.9391316450115514	0.0018230057053054206
1727874503565	6820.3125	0.5366699112855129	3.9601359144142383	0.0018469691343874091
1727874503567	6890.625	0.5284868851320212	3.978230178723766	0.0018234716169107284
1727874503569	6890.625	0.5113716266129906	3.925422336443272	0.00177169255204974
1727874503571	6890.625	0.4913601433731837	3.7722836288403485	0.0017027789489398191
1727874503573	6960.9375	0.4882921398980775	3.6748804073220422	0.0016435365684823605
1727874503574	6960.9375	0.4580808401565079	3.6853611258709784	0.0015338813775104979
1727874503576	6960.9375	0.44147919053732326	3.6773033761735	0.001476582832213587
1727874503578	7031.25	0.43680147670234637	3.5744667817234648	0.001322361347596174
1727874503580	7031.25	0.4410535630593856	3.382954605683789	0.0013325790903680542
1727874503581	7031.25	0.440082079440312	3.196701261730043	0.0013352381298428772
1727874503583	7101.5625	0.44112738400308416	3.100684933844128	0.0013403626191306895
1727874503585	7101.5625	0.4422051697810837	3.1614861218297112	0.0013519649508830838
1727874503587	7101.5625	0.5080869000843771	3.202932566148883	0.0013889487218821757
1727874503589	7171.875	0.51277274812439	3.1282987496014494	0.001409291636215654
1727874503590	7171.875	0.5124252805790501	3.0316042508333876	0.0014107383463158123
1727874503592	7171.875	0.5173096815021144	2.963641836529638	0.001426951907035346
1727874503594	7242.1875	0.5074449124291776	2.9005481014904877	0.001398239982767286
1727874503596	7242.1875	0.5168331545827912	2.823370688528126	0.0014259317522049004
1727874503597	7242.1875	0.3644295099364949	2.7437800169295516	0.0014544592490478693
1727874503599	7312.5	0.3661373817812488	2.671744634307703	0.0014608558310567025
1727874503601	7312.5	0.37093689242976313	2.590339338982513	0.0014730763249966585
1727874503603	7312.5	0.4047840161363594	2.4656603467351554	0.001590648212840683
1727874503605	7312.5	0.40125104302009185	2.3076655881534927	0.0015850467366973625
1727874503606	7312.5	0.4054965871617614	2.1361834121174668	0.0015902597864691482
1727874503608	7382.8125	0.3967020815385738	1.9759401978839815	0.0015584524362789254
1727874503610	7382.8125	0.38550322335870707	1.8407322973566698	0.0015162756593383744
1727874503612	7382.8125	0.4832309746892197	1.7095750718821325	0.0014693882293267855
1727874503613	7382.8125	0.4855161942775894	1.5689796999763979	0.0014709706806657896
1727874503615	7382.8125	0.46489523641718256	1.4417522965726552	0.0014221787951813763
1727874503618	7453.125	0.44962565104166663	1.3644606152882575	0.001274373867839324
1727874503620	7453.125	0.5384350529687403	1.3248458354398518	0.0012716010605361247
1727874503622	7453.125	0.14707404029361024	1.3063841401565766	0.0012724784416753095
1727874503623	7453.125	0.14148341618077392	1.2595796469858387	0.0012346272635786724
1727874503625	7453.125	0.14037979307247989	1.1808086360191286	0.0012301919062824203
1727874503627	7523.4375	0.13142924971883735	1.2370457135194188	0.0011511245039642938
1727874503629	7523.4375	0.12679083375644218	1.1865329973069372	0.0011109658046390119
1727874503630	7523.4375	0.12392034737235762	1.1116581625024045	0.001083398473658485
1727874503631	7523.4375	0.11735832166371855	1.0829182080993651	0.0010408964162866947
1727874503633	7523.4375	0.11030686309835779	1.072591870037324	9.783757315093267E-4
1727874503635	7523.4375	0.3843580853091779	1.0134205190433683	0.001053895989971469
1727874503637	7523.4375	0.39770379232020503	0.9998448088625754	0.0011913532823703006
1727874503638	7523.4375	0.387738805159278	1.049194088291047	0.0011748613456996505
1727874503640	7523.4375	0.3977193967473283	1.0195527185033235	0.0011986273012347096
1727874503642	7523.4375	0.40575567671581786	0.9677017287031368	0.0012249230111070076
1727874503644	7523.4375	0.38336020290848544	0.9707168576006946	0.0011837452439945279
1727874503645	7523.4375	0.37275855512092854	0.9594656904766858	0.0011604186658696275
1727874503647	7523.4375	0.3705832979799432	0.9067489945153392	0.0011579531654050948
1727874503649	7523.4375	0.31571501132906377	0.8823721551146138	9.667812400616917E-4
1727874503651	7523.4375	0.3888404777141816	0.8742181701711704	7.756093147182886E-4
1727874503653	7523.4375	0.40381604642439406	0.836315341550392	8.030647022246335E-4
1727874503654	7523.4375	0.41360318529024304	0.8127775478167325	7.306240786485129E-4
1727874503656	7523.4375	0.4629104680696662	0.8043173832522285	7.172325156469428E-4
1727874503658	7523.4375	0.47439110123367195	0.8035686497724494	7.317889230354672E-4
1727874503660	7593.75	0.451000804950518	0.797186195810162	7.331333703045431E-4
1727874503661	7593.75	0.4627144517521042	0.7798773505139313	7.508934764601777E-4
1727874503663	7593.75	0.4665474956934425	0.7658427135315208	7.597633651723388E-4
1727874503665	7593.75	0.46552572698448486	0.7639929213975349	7.590787780199066E-4
1727874503667	7593.75	0.46531121200691367	0.7591721457173352	7.596015930175781E-4
1727874503669	7593.75	0.45005806807540233	0.7387454775979848	7.345866396167516E-4
1727874503670	7593.75	0.40556709721403306	0.7018365804489229	7.799391464029438E-4
1727874503672	7593.75	0.4097032846894654	0.6713498629324168	7.893105514764578E-4
1727874503674	7593.75	0.4148556584665444	0.6587115423022556	8.955432192908968E-4
1727874503676	7593.75	0.4221235764434836	0.6616221790798416	9.069784952199991E-4
1727874503677	7593.75	0.41522246653345557	0.6654989175924487	8.953936628255927E-4
1727874503679	7593.75	0.42446944198768344	0.6561014354540115	9.142684476935728E-4
1727874503681	7593.75	0.4255954574488994	0.6374623977016546	9.133139567585808E-4
1727874503683	7593.75	0.42185060299834026	0.6194831106492268	9.067846883848992E-4
1727874503685	7593.75	0.40794601813635567	0.6107771832463763	8.781065993253989E-4
1727874503686	7593.75	0.4124500799812194	0.6034206684633843	8.943155586359996E-4
1727874503688	7593.75	0.46016403732578226	0.5844763371275405	8.933552748872218E-4
1727874503690	7593.75	0.48761069418736563	0.5532790179482772	9.165053309809078E-4
1727874503692	7593.75	0.46199229094256866	0.5231622529416541	0.0010297461552795193
1727874503693	7593.75	0.13831006915180433	0.503822525604094	0.0011784812106025915
1727874503695	7664.0625	0.14944337371200586	0.49177691392237455	0.001253897686062201
1727874503697	7664.0625	0.16670419953204013	0.4817203653284358	0.0013582926370582318
1727874503699	7664.0625	0.17424882762231977	0.47133155741912536	0.0013966745952963353
1727874503701	7664.0625	0.17993937995317003	0.4649927952941747	0.0014313703978335954
1727874503702	7664.0625	0.17526325928783099	0.4717748927489828	0.0014073321834888028
1727874503704	7664.0625	0.1718869829049082	0.4876849151394219	0.0013939053683944592
1727874503706	7664.0625	0.16614554305321444	0.4944475993993541	0.001368221223181343
1727874503708	7664.0625	0.49678120437443846	0.48757237154154337	0.001224508630860673
1727874503709	7664.0625	0.4424034317441599	0.48363085423529734	0.0010819443525745662
1727874503711	7664.0625	0.4430761163054058	0.4933622957277529	0.0010838556855980027
1727874503713	7664.0625	0.4248880418912848	0.5083991915362961	0.0010571440007088005
1727874503715	7664.0625	0.481889386335381	0.5054149922506517	9.782174548945935E-4
1727874503718	7664.0625	0.4562639049816257	0.4858261464559242	9.439963177292336E-4
1727874503719	7664.0625	0.4451674154074338	0.47170472275093667	9.150450399691726E-4
1727874503721	7664.0625	0.45498285409353517	0.46903561392427634	9.292681522221639E-4
1727874503723	7664.0625	0.4601115212378419	0.4628731864915622	9.340913756178458E-4
1727874503725	7664.0625	0.4844474200277645	0.4428252508250686	8.993787176506755E-4
1727874503726	7664.0625	0.40412950815644655	0.4241677039916742	9.583129130702909E-4
1727874503728	7734.375	0.4249774285082547	0.42003444388908723	0.001000173526639656
1727874503730	7734.375	0.45574452142295596	0.4211686102512933	0.0010477048852011615
1727874503731	7734.375	0.4839013057684748	0.4226282572948194	0.001086551391614599
1727874503733	7734.375	0.4919932623329403	0.42359015556770596	0.0010968026880359579
1727874503734	7804.6875	0.5016130171481918	0.42685571935866623	0.0011061724881260564
1727874503736	7804.6875	0.520042563384434	0.42201875402091543	0.0011437682502790536
1727874503738	7804.6875	0.5215933937696541	0.41063931044627316	0.0011503706077215874
1727874503740	7804.6875	0.643522634446246	0.4004571945907959	0.0011188750982958897
1727874503741	7875.0	0.6299751260347995	0.38938453833335457	0.0011294673985346195
1727874503743	7875.0	0.6341699344548003	0.37066784319492196	0.001134341380141267
1727874503745	7875.0	0.5937804505166894	0.35255683049944586	0.001085026686841304
1727874503747	7875.0	0.5628026921956695	0.3468704727200734	0.001046608682590312
1727874503749	7945.3125	0.5362556135509017	0.3522579801702861	0.001012100881248131
1727874503750	7945.3125	0.47457296757785855	0.35943639793983256	9.184670934475772E-4
1727874503752	7945.3125	0.48570054096101384	0.3661994414632878	9.347533568657167E-4
1727874503754	7945.3125	0.4946196568372829	0.3701023209753283	9.6645105371779E-4
1727874503756	8015.625	0.46637330308007635	0.3625025210365523	9.204864304341371E-4
1727874503757	8015.625	0.4321678415248765	0.34849535684841176	8.686351572474005E-4
1727874503759	8015.625	0.43747345820698563	0.3344107052536972	8.748681964867768E-4
1727874503761	8015.625	0.4368748055064203	0.3173244909881137	8.751385752225889E-4
1727874503763	8085.9375	0.12107802391953898	0.30478867780521063	9.118651368292407E-4
1727874503765	8085.9375	0.12419664517241645	0.2962396615378787	9.252325622281032E-4
1727874503766	8085.9375	0.11941082856753812	0.2892362644424147	8.790451302673865E-4
1727874503768	8085.9375	0.11817266317067969	0.2815876615964435	8.611405802348098E-4
1727874503770	8156.25	0.1298079053752004	0.26769188305194663	9.423904437166274E-4
1727874503772	8156.25	0.14180819938365807	0.25400692140895004	0.0010036483186126029
1727874503773	8156.25	0.1568041762367945	0.23505219672360225	0.0010752234904431314
1727874503775	8226.5625	0.16080971029167693	0.22015626904963687	0.0010904848802180454
1727874503777	8226.5625	0.4717968223551213	0.21665600377287844	0.0010672854495640948
1727874503779	8226.5625	0.5153970184280473	0.21445389519800157	0.001129847811364759
1727874503781	8296.875	0.5316694042003594	0.2051532530559696	0.001161672794780752
1727874503782	8296.875	0.5091564067647499	0.1873663278962723	0.0011076324707606831
1727874503784	8367.1875	0.17288082805536467	0.16349619238568514	0.001108547021657772
1727874503786	8367.1875	0.17051024688983818	0.1403466397195168	0.0010923673242306249
1727874503788	8437.5	0.16269559112273002	0.11322757891891522	0.001052206100313161
1727874503789	8437.5	0.16584026554820588	0.10635865171526553	0.001071287981934348
1727874503791	8437.5	0.1691705189818141	0.11219697733653415	0.0010914194249258807
1727874503793	8507.8125	0.16550978238303865	0.11706411027170151	0.0010731962596131218
1727874503795	8507.8125	0.1592217046211837	0.12187597760075859	0.0010350499360016403
1727874503797	8578.125	0.1655733368378785	0.11652800884764682	0.0010859045802027831
1727874503798	8578.125	0.3909189874070026	0.12180140946810035	0.0010351976563007042
1727874503800	8648.4375	0.39555038137719234	0.09527079028566678	0.0010493069010204083
1727874503802	8648.4375	0.38205879368640383	0.1028455277609313	0.0010314778021218195
1727874503804	8718.75	0.3679960839629033	0.0727144184624925	9.975253280414835E-4
1727874503805	8718.75	0.486754029616386	0.08243458571753197	9.903027298367312E-4
1727874503807	8789.0625	0.4740615899417563	0.07169918936630175	9.692112596631303E-4
1727874503809	8859.375	0.4460432873364273	0.06394854846117738	9.238334463137756E-4
1727874503811	8859.375	0.5166991815263484	0.0707675077594291	7.769709965706857E-4
1727874503813	8929.6875	0.5372245356721698	0.06806412063003078	8.063809804406932E-4
1727874503814	9000.0	0.5788808183595832	0.05500258875202831	7.768812968845355E-4
1727874503817	9070.3125	0.5942030433855665	0.03683733501518577	7.898824437287681E-4
1727874503819	9070.3125	0.5555168650397079	0.04344884573716176	7.493538041683806E-4
1727874503821	9140.625	0.4859975553145986	0.04026191559502111	6.760890091751737E-4
1727874503822	9210.9375	0.45566540539055	0.0367481608518071	6.476559845602048E-4
1727874503824	9281.25	0.4776044893767989	0.029452048899441325	6.664769523426989E-4
1727874503826	9421.875	0.11661905937065031	0.020148694609563804	6.917595821229024E-4
1727874503828	9562.5	0.10889920392888441	0.013778039864665387	6.508972180327535E-4
1727874503830	9914.0625	0.11650578657835216	0.00368446829714589	7.044334236651087E-4
1727874503830	9914.0625	0.1229245781419154	0.0029574634918974824	7.485306115181229E-4
