# Supplementary material for: Identification and classification of repeated whistle types from free-ranging rough-toothed dolphins (Steno bredanensis)
Source: Sci Rep. 2026 Mar 20;16:14327. doi: 10.1038/s41598-026-44853-2 (PMC13144356; doi:10.1038/s41598-026-44853-2)
Supplement: Supplementary file 2 — Supplementary Material 2 [file 41598_2026_44853_MOESM2_ESM.zip › Dataset_StenoRepeatedCalls/Contours/1262.csv]

Time [ms]	Peak Frequency [Hz]	Duty Cycle	Energy	WindowRMS
1727874566193	4429.6875	0.7952379740713108	0.4483582635629484	0.002145325446425021
1727874566195	4429.6875	0.766147500421159	0.9119247860196792	0.0023358194658077837
1727874566197	4429.6875	0.765314478778933	1.5817299496113013	0.002363622777023935
1727874566198	4429.6875	0.6866657457991058	2.2991056671398815	0.00218709376893292
1727874566200	4429.6875	0.6873117150826611	2.8023760565695617	0.0020743232469837706
1727874566202	4429.6875	0.6321736753785548	3.0455911074457642	0.0019709022646048836
1727874566204	4429.6875	0.5978034998874875	3.172005811977451	0.0019026362499326268
1727874566205	4429.6875	0.5534786419727089	3.251352910020247	0.001818228917800433
1727874566207	4429.6875	0.12533469070334124	3.198050599673657	0.0019881279147030187
1727874566209	4429.6875	0.12674897599297466	2.997073758382983	0.0020367918786222405
1727874566211	4429.6875	0.13162285742166485	2.932427412851096	0.0021112708693066026
1727874566213	4429.6875	0.15843398125342342	3.1752747210160033	0.0024679618652221976
1727874566214	4429.6875	0.16599554202948785	3.567749549681119	0.0025421528771072685
1727874566216	4429.6875	0.18278846347824174	3.7680414778215234	0.002762210031589406
1727874566218	4429.6875	0.20212339706851484	3.960627801041688	0.0029924007328554114
1727874566220	4429.6875	0.21686264971341102	4.278387155743071	0.0031580031130462706
1727874566221	4429.6875	0.5901878990211832	4.6762722263444445	0.003580704874587112
1727874566223	4429.6875	0.6276101960801252	5.0653800839549135	0.0037564270131194817
1727874566225	4429.6875	0.6730740546059679	5.308601223750219	0.0039456207820538
1727874566227	4429.6875	0.7131187528077269	5.316708680884347	0.0041750649312188234
1727874566229	4429.6875	0.7698357353796623	5.24131488343154	0.0044014579354230265
1727874566230	4429.6875	0.7650254220769404	5.226101531716855	0.0043847045630428585
1727874566232	4429.6875	0.7892147876854538	5.264382141470956	0.004490172338127169
1727874566234	4429.6875	0.8354266984407758	5.314884713832993	0.004692831623353823
1727874566236	4429.6875	0.7868286135624726	5.460604378473875	0.00445979125536795
1727874566237	4429.6875	0.7923903915591519	5.676694367484067	0.0042322015003494855
1727874566239	4429.6875	0.7877505847673826	5.856420878199202	0.004212651601286427
1727874566241	4429.6875	0.7563465046432784	5.906874313572601	0.0039007403681960624
1727874566243	4500.0	0.7061764379217439	5.775820708797281	0.0036807947312444125
1727874566245	4500.0	0.6515710858678917	5.600351742326749	0.003477684870755672
1727874566246	4500.0	0.5770583168919328	5.532491093422047	0.003065778257820762
1727874566248	4500.0	0.53259514226956	5.574720639012237	0.0028534695336609496
1727874566250	4570.3125	0.5942643428363505	5.67267693400559	0.0025563665207520674
1727874566252	4570.3125	0.5475153348366055	5.859239625069674	0.0023838031938653663
1727874566253	4570.3125	0.5126496632245453	6.09415246390237	0.0022572047765266365
1727874566255	4570.3125	0.18271251418815823	6.1572593366503385	0.0022556325011532314
1727874566257	4640.625	0.16900907562404638	5.990462627644787	0.0021131125150501626
1727874566259	4640.625	0.1847901005420962	5.830774457251647	0.002293916924356234
1727874566261	4640.625	0.20044241201985102	5.840913383204689	0.0024565328224066562
1727874566262	4710.9375	0.20487015436599865	5.944514948705453	0.0025000253886703415
1727874566265	4710.9375	0.20672741359566693	6.028545906034265	0.0025157844414617587
1727874566267	4710.9375	0.20538652240294678	6.084154418488356	0.0025006680394496603
1727874566269	4710.9375	0.3941683820468417	6.130239020258785	0.0023731663203612457
1727874566270	4781.25	0.5198383918915414	6.141526809583201	0.0024012685565095136
1727874566272	4781.25	0.5307133785477126	6.064483362240518	0.002454385399467753
1727874566274	4781.25	0.5003640592946123	5.8958769051788655	0.0027831759923367385
1727874566276	4851.5625	0.5181538989456071	5.729721323244873	0.003255608936491186
1727874566278	4851.5625	0.549654113706363	5.658588628980235	0.004224316209307417
1727874566278	4851.5625	0.22620530901343222	5.578914288142394	0.004708669845715533
1727874566280	4851.5625	0.22620530901343222	5.437851211898317	0.005193023482123648
1727874566282	4921.875	0.2734254455091896	5.31612649673795	0.00595735018432863
1727874566284	4921.875	0.31225043485413534	5.340684475264693	0.006482545782977144
1727874566285	4921.875	0.33531355769635046	5.516085706628971	0.006762942986647119
1727874566287	4921.875	0.3330335855591439	5.633523469518007	0.006738543964903037
1727874566289	4992.1875	0.3121764500294315	5.798569201392466	0.006544061562999899
1727874566291	4992.1875	0.2783588001030501	6.192729211569577	0.006141270045950452
1727874566293	4992.1875	0.6790015564547117	6.665151338930277	0.005540001184062663
1727874566294	4992.1875	0.6898561581979938	7.051603240129366	0.0049609471077930395
1727874566296	5062.5	0.6769690631407602	7.301443644095713	0.0049066837372933655
1727874566298	5062.5	0.6589115662204528	7.532831579907978	0.004906644394830166
1727874566300	5062.5	0.6668178814001176	7.8277802257947515	0.0051532166069226054
1727874566301	5062.5	0.3077301282074051	8.106357277623657	0.005775348886503922
1727874566303	5132.8125	0.33305345127562136	8.071592838207492	0.006091966375071579
1727874566305	5132.8125	0.3829605716498068	7.793419620405445	0.006658601781181937
1727874566307	5132.8125	0.4146524186368114	7.711427629834642	0.006982909072569455
1727874566309	5132.8125	0.4177996811834602	7.732704040036355	0.007016983633917646
1727874566310	5203.125	0.4018820713277639	7.67429417607763	0.006797382514281383
1727874566312	5203.125	0.38908027451788285	7.475535191691215	0.0066214756775042835
1727874566314	5203.125	0.36800910895942257	7.103058903084514	0.00629549942485744
1727874566316	5273.4375	0.8419562555531521	6.61696830724511	0.0058440106568502705
1727874566317	5273.4375	0.7712255701284609	6.196200279435503	0.005365198650783246
1727874566319	5273.4375	0.8359209189242487	5.828728738289365	0.005113854614549171
1727874566321	5343.75	0.8840615521302684	5.5676265454242335	0.004852724787276829
1727874566323	5343.75	0.9032010552031284	5.458487278503019	0.0046744932264211935
1727874566325	5343.75	0.9224527811545604	5.238520506864706	0.004582297887550451
1727874566326	5414.0625	0.9325107784070321	4.757619870190563	0.004616892500179646
1727874566328	5414.0625	0.9180248612081684	4.226586816712162	0.004543506424047094
1727874566330	5414.0625	0.9385089275459728	3.729081914364379	0.004628597872968379
1727874566332	5484.375	0.9543088948758872	3.279894919107881	0.004804140237657924
1727874566333	5484.375	0.9403177990586649	2.914660205820377	0.0050527720465358686
1727874566335	5484.375	0.917179061371966	2.641684314556642	0.005254584948654317
1727874566337	5554.6875	0.9038820898815463	2.48603366925705	0.005684344603039752
1727874566339	5554.6875	0.9740119863952134	2.4440715553343932	0.006092379831080451
1727874566341	5554.6875	1.0203309375188983	2.4474396733751584	0.006348214087710556
1727874566342	5625.0	1.072164313136868	2.498535292169796	0.006611182358313846
1727874566344	5625.0	1.0906404649955652	2.5937695045517737	0.006712588715475963
1727874566346	5695.3125	1.119623797840696	2.5603849636473575	0.0068658665067031135
1727874566348	5695.3125	1.1064885912585924	2.27040580386683	0.006796560108555683
1727874566349	5695.3125	0.5000497715433594	1.7560563786404058	0.006605682515301659
1727874566351	5765.625	0.4837336138467477	1.3225119201413147	0.006407470068753949
1727874566353	5765.625	0.44535882709802965	1.278691175633185	0.005956515205474258
1727874566355	5835.9375	0.40165771516652266	1.520439412262103	0.00548581504718689
1727874566357	5835.9375	0.35957334840736965	1.8130285356058589	0.004991487323200754
1727874566358	5906.25	0.3273041522507177	2.0021419086409744	0.0045300528866647856
1727874566360	5906.25	0.3127638205348627	2.055119874721248	0.004301052532240259
1727874566362	5976.5625	0.2952937505975905	2.0114963769878758	0.004059596574521572
1727874566365	5976.5625	0.5942278261020283	1.953807644495333	0.003745655675246939
1727874566366	6046.875	0.8847410573899371	1.9347717487804483	0.003516908896411256
1727874566368	6046.875	0.8805854303993307	2.0483951232406796	0.0035090903284246233
1727874566370	6117.1875	0.8512932799397274	2.2537623466884398	0.0034329913309751035
1727874566372	6117.1875	0.16561952155433357	2.518767185122309	0.0033937994275673286
1727874566374	6187.5	0.1422018759932146	2.6698234211122043	0.0030563786288037974
1727874566375	6187.5	0.12631955655332458	2.7819044278975653	0.0027689465311382835
1727874566377	6257.8125	0.12114245824294553	2.699414861194691	0.0026802105133974735
1727874566378	6257.8125	0.11319247159090909	2.5381897558456834	0.0024993020157012573
1727874566380	6257.8125	0.11607620977743584	2.2177300926905485	0.0025683413443900196
1727874566381	6328.125	0.12631421933857162	1.9263327449056762	0.0027947565777084477
1727874566383	6328.125	0.13358473749705715	1.8128275951699426	0.0029337041795243534
1727874566385	6328.125	0.6853178808004251	1.7761939576815775	0.0030175333284133323
1727874566387	6398.4375	0.8015742189969106	1.7546007784957967	0.003385517059811396
1727874566389	6398.4375	0.8572553193511184	1.710312813976721	0.003730683359751377
1727874566390	6468.75	0.8951977149709751	1.6222150607686794	0.004033441335351736
1727874566392	6468.75	0.9299258551721837	1.5190672160337253	0.004151093221021465
1727874566394	6468.75	0.9453285950748961	1.4809505135827201	0.0042035686713365805
1727874566396	6539.0625	0.92900902541607	1.540929277445304	0.004136551958670199
1727874566397	6539.0625	0.5157005968432741	1.575324614297395	0.004063628223962353
1727874566399	6609.375	0.5031449658597517	1.5394916831743592	0.004002558608418482
1727874566401	6609.375	0.46365713131624525	1.442706136678334	0.003764759367086662
1727874566403	6609.375	0.4210379397477493	1.4134273482398643	0.0034752603281785754
1727874566405	6679.6875	0.3641405785460165	1.5078151422220485	0.003071214188523415
1727874566406	6679.6875	0.3121107530309198	1.6308610258228602	0.002717338454757596
1727874566408	6750.0	0.2821533896817035	1.6836764057512958	0.002506929989943688
1727874566410	6750.0	0.231130976476451	1.6973134350698333	0.0021331566490040733
1727874566412	6750.0	0.18922983410752484	1.7070068357865749	0.001810409592140553
1727874566413	6750.0	0.5103743820301161	1.6878548704652248	0.0015601396252794652
1727874566415	6820.3125	0.5115614228047896	1.680725257026444	0.0015629878321016578
1727874566417	6820.3125	0.45412210467395464	1.6771644528512142	0.001583434839207838
1727874566419	6820.3125	0.5165197653744429	1.6624174819603297	0.0018639343111094874
1727874566421	6890.625	0.562423743995219	1.6593880740249178	0.002352428994476622
1727874566422	6890.625	0.5578674769753692	1.6887137167698538	0.002745573984178967
1727874566424	6890.625	0.628174543753913	1.6847108899859866	0.0031387189738813124
1727874566426	6960.9375	0.7615420660848701	1.6120290396123422	0.0036262922891116744
1727874566428	6960.9375	0.8252087003246985	1.5245393230207123	0.0041414823048662565
1727874566429	6960.9375	0.938921321826026	1.48134604522993	0.004649534601807427
1727874566431	6960.9375	0.987814264034952	1.453350303558706	0.004849725618843577
1727874566433	7031.25	1.0375016890231918	1.4633170155458868	0.005201818438386346
1727874566435	7031.25	1.0834958865826532	1.4985116160656835	0.005390661915307127
1727874566437	7031.25	1.0904024803342132	1.4713969472235287	0.005414457669639989
1727874566438	7101.5625	1.0876727458827804	1.364132764006496	0.005400438323628639
1727874566440	7101.5625	1.0816222407259222	1.1547886132138812	0.005372167140175976
1727874566442	7101.5625	1.048339892495258	0.9974851080144717	0.0052224684994559385
1727874566444	7171.875	1.0129538817213861	0.8895086349729509	0.005039643401930982
1727874566445	7171.875	1.0342176579905527	0.8337736141298955	0.00480627965711872
1727874566447	7171.875	0.4582398728868133	0.8643789543493229	0.0047795557705315505
1727874566449	7242.1875	0.4458092089173724	0.9541920781203459	0.004645110027125386
1727874566451	7242.1875	0.43857749675782	0.9957083828026966	0.00457690287708114
1727874566453	7242.1875	0.4301563726054025	0.9984227044405549	0.004491815521448884
1727874566454	7312.5	0.20133873092664056	0.8409724570497517	0.004591049917793821
1727874566456	7312.5	0.20076650398418183	0.7693155906635778	0.004582362467540788
1727874566458	7312.5	0.1950336756100615	0.7844260335462963	0.004468941276356996
1727874566460	7312.5	0.1894704716510271	0.7866785024037842	0.004358826652424723
1727874566461	7312.5	0.1820257310073845	0.7595650155786844	0.004170593038427468
1727874566463	7382.8125	0.1780487537572966	0.7413845308398092	0.004093557688961258
1727874566466	7382.8125	0.1751164312884711	0.7413465398776237	0.0040351358920053025
1727874566468	7382.8125	0.16719483485944622	0.7275078085427522	0.0038752454342385876
1727874566470	7382.8125	0.9993493848543414	0.6927093737528998	0.0035787384792730368
1727874566471	7453.125	0.941737059693833	0.6427624311550597	0.0034039898836529412
1727874566473	7453.125	0.9133862082896577	0.5910341075536364	0.003314970414849433
1727874566475	7453.125	0.8531955636355696	0.5443118350529991	0.0031309550465784867
1727874566477	7453.125	0.8120397760774014	0.5245375048414588	0.002924356027012248
1727874566478	7453.125	0.7322953727464802	0.5192552902169186	0.0026821381029715824
1727874566479	7523.4375	0.6792909285216552	0.5031776873049434	0.0024947876775937203
1727874566481	7523.4375	0.6452814519848395	0.4578932699509945	0.0023621362085231596
1727874566483	7523.4375	0.6794837935665619	0.4031311307401565	0.0021190536011184715
1727874566485	7523.4375	0.6409957356901511	0.37346411285727565	0.0018909112033743038
1727874566486	7593.75	0.6913942309321459	0.37118955746621357	0.0016933571784264816
1727874566488	7593.75	0.6604299088202803	0.37423510840560414	0.0016385699103258367
1727874566490	7593.75	0.5827527117558555	0.37482895404909067	0.0014476229540491864
1727874566492	7593.75	0.6992128523776979	0.3740883898021796	0.001311626654275761
1727874566493	7593.75	0.6417851914263508	0.36948213352607057	0.0012347381252221033
1727874566495	7593.75	0.13359704274218204	0.35311060439775116	0.0012317314826910991
1727874566497	7593.75	0.1201829570394392	0.33080034583433654	0.0011517261995826927
1727874566499	7593.75	0.1114732041821517	0.31403339056793533	0.0011040496898664567
1727874566501	7593.75	0.10913509356537068	0.3022605217694168	0.0010991304399754116
1727874566502	7593.75	0.10286329601538181	0.29379689841678935	0.001055746112562391
1727874566504	7593.75	0.09868629823440775	0.2795741614753161	0.0010299270895393533
1727874566506	7593.75	0.09074428319158567	0.25127172953234556	9.833820470923316E-4
1727874566508	7593.75	0.08969058242855044	0.2210426186993453	9.82042741179272E-4
1727874566509	7593.75	0.2093547902160078	0.2052989355226508	8.649079480910936E-4
1727874566511	7593.75	0.21602451247917603	0.20116749633058306	8.858044371806542E-4
1727874566513	7593.75	0.2454773113733996	0.2049177110652151	9.985014497281123E-4
1727874566515	7593.75	0.26272627792518344	0.21381859143740875	0.0010608232599445579
1727874566517	7593.75	0.31320503922628407	0.22053596149080387	0.0012557308971515595
1727874566518	7593.75	0.393447350441749	0.21826952728861054	0.0014489481244616897
1727874566520	7664.0625	0.4259688156598626	0.20982227421731045	0.00164216535177182
1727874566522	7664.0625	0.5220411494307334	0.21210755526108277	0.0019404470278933021
1727874566524	7664.0625	0.6629751913202634	0.22504961491702366	0.002282621418729186
1727874566525	7664.0625	0.7398657890139394	0.21916968996713346	0.002668242863384998
1727874566527	7664.0625	0.7780739210073166	0.1881661447627144	0.002872621747710333
1727874566529	7664.0625	0.7434892187455128	0.16482235812735596	0.003389042872885055
1727874566531	7664.0625	0.8534878181673774	0.1717758432661938	0.00381679944885569
1727874566533	7664.0625	0.9476576923743917	0.18616829262407364	0.004231083852547514
1727874566534	7664.0625	1.0587851355731879	0.1766332150173954	0.004677831798142899
1727874566536	7664.0625	1.1038980414302864	0.14734261369270502	0.004878428123365486
1727874566538	7664.0625	1.1167678076111485	0.12367931983972567	0.005274101507575653
1727874566540	7664.0625	0.19285660105070182	0.10788463703064731	0.005873994881547601
1727874566541	7664.0625	0.20436607606716245	0.08899771003370602	0.006191007104037482
1727874566543	7664.0625	0.2092432902676435	0.07447737761928624	0.006331261369898895
1727874566545	7664.0625	0.21796553219479822	0.06825749341348249	0.006587506738469973
1727874566547	7664.0625	0.22359983527044233	0.059599947888135586	0.006734495955917633
1727874566549	7664.0625	0.22626688747333584	0.0537999434658169	0.006805154485588407
1727874566550	7664.0625	0.2221814979738375	0.06662805996504177	0.006705393781485477
1727874566552	7664.0625	0.21832937095429555	0.08585223860029458	0.006614993232177776
1727874566554	7664.0625	0.5178359462506704	0.0959524966069673	0.006141547441143379
1727874566556	7664.0625	0.4714995027729355	0.09601705514740064	0.005685607182217211
1727874566557	7664.0625	0.6479332400801305	0.08702780774846877	0.005047116750716909
1727874566559	7664.0625	0.83116552092267	0.07358120312264228	0.004755128997133604
1727874566561	7664.0625	0.7608436527201892	0.06780644938992787	0.004041020732315504
1727874566563	7664.0625	0.6989393665534217	0.0747557485226267	0.0033657021121997035
1727874566566	7664.0625	0.5919878337868104	0.08732517912973455	0.0025554908706691545
1727874566567	7734.375	0.5113188682754941	0.09307212903088767	0.0017452796291386053
1727874566569	7734.375	0.45969311822451175	0.09100341257412559	0.001448252531490008
1727874566571	7734.375	0.4475307220238615	0.09211652134720347	0.0011714195361768496
1727874566573	7734.375	0.4125651499042386	0.09675943667617533	8.945865408636913E-4
1727874566574	7734.375	0.4262333332287903	0.09646259623717694	9.222474427773195E-4
1727874566576	7734.375	0.4486896643019035	0.08900590570996221	9.779390722881307E-4
1727874566578	7734.375	0.5048080315699016	0.0868103825809575	0.0010812338026634208
1727874566579	7734.375	0.5375535661640836	0.08903750454419511	0.0011738341107452386
1727874566581	7734.375	0.5602174998094757	0.09030468624126883	0.0012110819937375555
1727874566582	7804.6875	0.5907742482311321	0.0928938394183676	0.0012462390682191425
1727874566584	7804.6875	0.5843973239354704	0.09663398606447891	0.001227281584365099
1727874566586	7804.6875	0.5465039789500706	0.08333729859623881	0.0011778254251989288
1727874566588	7804.6875	0.5132131438217975	0.05942884324446605	0.0011276589875183916
1727874566589	7804.6875	0.4724407820321525	0.04687842916455598	0.0010511148083262028
1727874566591	7804.6875	0.46620487080445383	0.051792475035545064	0.0010327709442174305
1727874566593	7804.6875	0.20684656681167435	0.06123994586970037	9.946842550183756E-4
1727874566595	7804.6875	0.2136992696484457	0.06364173535788402	0.0010250736868604548
1727874566597	7804.6875	0.13994496468177273	0.06089533374978258	0.0012123107197451225
1727874566598	7804.6875	0.16263172709031645	0.05952746163367505	0.0013801307521435354
1727874566600	7804.6875	0.17610233599254835	0.05798587516058414	0.0014460691996000324
1727874566602	7804.6875	0.20398287771327783	0.05486029974226113	0.0015840541878638103
1727874566604	7804.6875	0.23405664178650593	0.05592361230887247	0.0017425708458837967
1727874566605	7804.6875	0.24750635238146726	0.05792157113343546	0.0018082759015271485
1727874566607	7804.6875	0.24816739883776198	0.051576445741491825	0.0018111425893549418
1727874566609	7804.6875	0.2317072320849327	0.039655083791054355	0.0017301448688777053
1727874566611	7804.6875	0.20792495841104863	0.032944701330991887	0.001598688008497599
1727874566613	7804.6875	0.558597575676567	0.03513351882303518	0.0014468975157893437
1727874566614	7875.0	0.5644987468436866	0.043459430541863193	0.0014676359103471298
1727874566616	7875.0	0.5803935221041866	0.053892123734362876	0.001516990627927015
1727874566618	7875.0	0.5767689387926342	0.05899416975384654	0.001714037644380509
1727874566620	7875.0	0.585382288282519	0.05569428771678423	0.002162323527489919
1727874566621	7875.0	0.6501518896042371	0.04778821186725101	0.002547199002487721
1727874566623	7875.0	0.6613685317535094	0.03859763731016247	0.0029320744774855227
1727874566625	7875.0	0.10243703719316702	0.03353489650551826	0.003639808288258449
1727874566627	7875.0	0.12286495923910391	0.03834425938738805	0.0043475420990313745
1727874566629	7875.0	0.14025002961219996	0.04598477294840682	0.004775086324260719
1727874566630	7875.0	0.1541140791029494	0.04619584888144615	0.005128633554240104
1727874566632	7945.3125	0.16024669446769121	0.040422101300453206	0.005285622656093619
1727874566634	7945.3125	0.16816363348125107	0.03761450362798549	0.005488106846769343
1727874566636	7945.3125	0.17166512753332905	0.0383073936787546	0.005579464680695372
1727874566637	7945.3125	0.1717098963637011	0.03676347178973422	0.005580607735346947
1727874566639	7945.3125	1.2634671875682433	0.034948192348298115	0.005318057682432575
1727874566641	7945.3125	1.2496603471039338	0.03276663634928613	0.005261964304947095
1727874566643	7945.3125	1.226151930877664	0.031248390733326806	0.005170587325384009
1727874566645	7945.3125	1.1717207415687603	0.029370439344044815	0.004956974524958946
1727874566646	7945.3125	1.1470316687123927	0.02696226330306041	0.0046944432236442025
1727874566648	8015.625	1.112156809385583	0.024686532711157675	0.0045669605012619114
1727874566650	8015.625	1.0507673126058297	0.0249993088265998	0.004334588095846618
1727874566652	8015.625	0.9791425419822659	0.03041954679100768	0.004059852331260967
1727874566653	8085.9375	0.4390615247751977	0.038423546742006515	0.0037750082648794563
1727874566655	8085.9375	0.42244548493355355	0.04479572985076569	0.003622324943782388
1727874566657	8085.9375	0.3933505591403937	0.044486067625842715	0.0033455473050459914
1727874566659	8156.25	0.38182819899050713	0.038233373839777395	0.003241277775643889
1727874566661	8156.25	0.37371570948496163	0.029926985995987095	0.003165110866533019
1727874566662	8156.25	0.3748808010628857	0.02543283366108108	0.003166570555443983
1727874566665	8226.5625	0.3742173461365678	0.024644015269229953	0.0031585530669949744
1727874566667	8226.5625	0.3852965040118274	0.02602889009573676	0.0032428184513918243
1727874566669	8226.5625	1.234085299459441	0.0257829659956953	0.0032980856299599476
1727874566670	8296.875	1.2256682031285864	0.023129400256702997	0.003275505125969238
1727874566672	8367.1875	1.2249677124219576	0.02038829069658893	0.003275301729690359
1727874566674	8437.5	1.196407305331279	0.019479307257013648	0.0032080783632224266
1727874566676	8507.8125	1.13200138780098	0.01988304969018216	0.0030684660827240045
1727874566678	8578.125	1.0243051446010076	0.020888046318360765	0.002836594520969037
1727874566678	8648.4375	0.8954036467299614	0.020150229574194625	0.002566468220621134
1727874566680	8718.75	0.8954036467299614	0.014825446648623912	0.002566468220621134
1727874566682	8789.0625	0.7426798609078754	0.01075351863069999	0.0022435498412823563
1727874566684	8859.375	0.6050003153454425	0.0095337716136882	0.0018631159753339445
1727874566685	8929.6875	0.5362957100127049	0.009571140428050455	0.0014826821093855327
1727874566687	9000.0	0.17027890867422113	0.010674021868631155	0.0012318184884099394
1727874566689	9070.3125	0.12585180256297118	0.009865003871130209	9.809548674343462E-4
1727874566691	9210.9375	0.11022503320694844	0.0048307999376311596	8.393012637094935E-4
1727874566693	9281.25	0.11145290527445437	0.004228918058080899	8.524262784347313E-4
1727874566694	9351.5625	0.13993292757728873	0.0038002255801063887	0.0010159421091056344
1727874566696	9492.1875	0.15928907234331396	0.0030982580473772376	0.0011794579397765373
1727874566698	9773.4375	0.20397802280850408	0.002204721652747966	0.001495629845355406
1727874566700	10054.6875	0.2689548263476717	0.0014927325101936003	0.0018272929475801234
