# Supplementary material for: Identification and classification of repeated whistle types from free-ranging rough-toothed dolphins (Steno bredanensis)
Source: Sci Rep. 2026 Mar 20;16:14327. doi: 10.1038/s41598-026-44853-2 (PMC13144356; doi:10.1038/s41598-026-44853-2)
Supplement: Supplementary file 2 — Supplementary Material 2 [file 41598_2026_44853_MOESM2_ESM.zip › Dataset_StenoRepeatedCalls/Contours/1270.csv]

Time [ms]	Peak Frequency [Hz]	Duty Cycle	Energy	WindowRMS
1727874619901	4570.3125	0.6458905115210392	0.07018251817970185	0.0014133917489455837
1727874619902	4570.3125	0.6320712308606619	0.08427747064583073	0.0013920802485973846
1727874619904	4570.3125	0.6414924706124588	0.09863206651840106	0.0014072389581950536
1727874619906	4570.3125	0.6722019831910752	0.12047983087223095	0.0014551545109476554
1727874619908	4570.3125	0.704750410630054	0.14570859160261132	0.001516981634818743
1727874619911	4570.3125	0.22423272674303363	0.1738559153215185	0.0016393702414318997
1727874619912	4570.3125	0.22953729481521817	0.20272958770194102	0.001679026242244194
1727874619914	4500.0	0.21935770036591123	0.22546206646014955	0.0016087111961085299
1727874619916	4500.0	0.22417617948191157	0.22160862548981133	0.0016277573076985323
1727874619918	4500.0	0.22746788254761524	0.20616227740446075	0.0016438287253676537
1727874619919	4500.0	0.22908491672624137	0.1996413043805268	0.0016558880752966033
1727874619921	4500.0	0.23022673642197608	0.20006064800709356	0.0016622389449623565
1727874619923	4500.0	0.22880000552597232	0.20264813289979391	0.0016509663564777033
1727874619924	4429.6875	0.8832656655899644	0.20940629449079567	0.0016377178891408021
1727874619926	4429.6875	0.9110997648768046	0.2166975966114487	0.0016110676412431609
1727874619927	4429.6875	0.9571705017553134	0.21507996931846354	0.0016677759130766371
1727874619929	4429.6875	0.9591648551584073	0.20575050810585385	0.0016693735214685789
1727874619931	4429.6875	0.968902771000506	0.20095410782667703	0.001685952028308209
1727874619933	4429.6875	0.9585206613600629	0.21150576327119086	0.0017227318140571113
1727874619934	4429.6875	0.9572453635460343	0.2253313556942046	0.0017241349624129948
1727874619936	4429.6875	0.9583329921165268	0.22670891177555277	0.0017241565241609385
1727874619938	4429.6875	0.9440232122969077	0.21428053342356668	0.001702154042998987
1727874619940	4429.6875	0.9114370072829315	0.2056011382257291	0.001656147300486271
1727874619942	4500.0	0.8998782879651467	0.21290628403598963	0.00163411259266413
1727874619943	4500.0	0.8628178775768693	0.23078525142174117	0.0015799276625521736
1727874619945	4500.0	0.861205628166492	0.24862980015731181	0.001578156239726273
1727874619947	4500.0	0.8624212130393956	0.2557602424090416	0.001573415734920247
1727874619949	4500.0	0.8494293831346087	0.24506687861481952	0.0015590383947331858
1727874619950	4500.0	0.8525003343924703	0.22337046227857293	0.0015677260759639842
1727874619952	4500.0	0.8530974638037212	0.20359040211750956	0.0015683213277682673
1727874619954	4500.0	0.8773031800634913	0.20182559259069296	0.0016380693139579209
1727874619956	4500.0	0.8512334742766441	0.2250608774450984	0.0015911618707700184
1727874619958	4570.3125	0.8964256931270508	0.26143507132880817	0.0016651179509180923
1727874619959	4570.3125	0.9089723649101894	0.28993463721842927	0.0016906739384043481
1727874619961	4570.3125	0.8475863858588837	0.3116149930374764	0.0017153880591210002
1727874619963	4570.3125	0.8815012038128931	0.33154076479203815	0.001775013495758224
1727874619965	4640.625	0.9033970862814465	0.3495966839028072	0.0018158442326532004
1727874619966	4640.625	0.8804839512087265	0.3745385517011462	0.0017778027272508817
1727874619968	4640.625	0.8775627088246855	0.40377779138798636	0.0017745583092099654
1727874619970	4640.625	0.8868561750687892	0.4185485120528916	0.0017935198261470771
1727874619972	4710.9375	0.8277902663128931	0.40407016658032685	0.00170457979641077
1727874619974	4710.9375	0.8115948371167453	0.37357224054811683	0.001672046544477505
1727874619975	4710.9375	0.8383301192820788	0.342727153316293	0.0016719413565742232
1727874619977	4710.9375	0.7969870422319749	0.31936742590461886	0.0015984410154082022
1727874619979	4781.25	0.8115781471642569	0.2981917322749152	0.001547909264760979
1727874619981	4781.25	0.8088368224680408	0.27646057580229333	0.0015389128656563425
1727874619982	4781.25	0.7705709339003111	0.27730610167216185	0.0014716522709422432
1727874619984	4851.5625	0.7342076999162565	0.29913978086784326	0.0014150266196877514
1727874619986	4851.5625	0.011810807448918556	0.283100234109825	0.003286521441831519
1727874619988	4851.5625	0.011398781374595572	0.2132632020240631	0.0042054804881321
1727874619990	4851.5625	0.010411085766263312	0.1523629206979007	0.004667472442977263
1727874619991	4851.5625	0.010543146091760883	0.14716447321598686	0.005129464397822427
1727874619993	4851.5625	0.010215859172388306	0.1714805586179933	0.005114388623205842
1727874619995	4851.5625	0.009996650808824238	0.19376645553262628	0.005104340861578876
1727874619997	4851.5625	0.010445238375775857	0.22236916404957266	0.005121988057642825
1727874619998	4921.875	0.011395515999704875	0.27511300314306036	0.003264753659681923
1727874620000	4921.875	0.18741526966302174	0.34723669043886457	0.001407519261721021
1727874620002	4921.875	0.7746736276756361	0.40659551078025524	0.0014248021953781902
1727874620004	4921.875	0.7925933262087264	0.4418343895045048	0.0014457034231451886
1727874620006	4921.875	0.7758383208373535	0.4610669654678793	0.0014239081723959137
1727874620007	4921.875	0.8002925150867459	0.46671810974313516	0.0014674769485611824
1727874620010	4921.875	0.8012347387681353	0.4662165633391139	0.0014714130819284872
1727874620012	4992.1875	0.17568539782926756	0.45259728609460625	0.0013877946344601684
1727874620014	4992.1875	0.16609285900574947	0.406210555561937	0.0013171217700657788
1727874620015	4992.1875	0.14837736123517642	0.344764713051066	0.001216032641341426
1727874620017	4992.1875	0.1401937363572781	0.2992692704681587	0.0011792977302841413
1727874620019	5062.5	0.1277770938565712	0.2700317177549297	0.0011267824490635834
1727874620021	5062.5	0.11184705718857642	0.23455899552749104	0.0010348561652971477
1727874620023	5062.5	0.09755395468902626	0.19343735088773367	8.824974572819975E-4
1727874620023	5132.8125	0.4230125680873764	0.1619857295971302	7.301387492668474E-4
1727874620025	5132.8125	0.4230125680873764	0.14777868847969278	7.301387492668474E-4
1727874620027	5132.8125	0.40314632391779676	0.1521715981784243	6.204246987938255E-4
1727874620029	5203.125	0.4756737907918671	0.1706832877696992	5.785316111498333E-4
1727874620030	5203.125	0.5147472662950258	0.19912211261895746	6.602943040152978E-4
1727874620032	5203.125	0.5288038477344197	0.23916346712529482	6.726088562792595E-4
1727874620034	5203.125	0.5268448422837426	0.28910237161665	7.514501270002765E-4
1727874620036	5273.4375	0.545837213455875	0.339012474886028	7.761289043263979E-4
1727874620038	5273.4375	0.5766670658903302	0.3729539587079921	8.825032063316292E-4
1727874620039	5273.4375	0.6421449402284498	0.38305710572534074	9.556542348050614E-4
1727874620041	5343.75	0.6669665811858352	0.3697788180634109	9.876593740026289E-4
1727874620043	5343.75	0.6942551443852895	0.3412913228635218	0.0010163388892217011
1727874620045	5343.75	0.714018747976785	0.31115127856686003	0.0010421203819430981
1727874620046	5414.0625	0.7430664560492096	0.28719403990289644	0.001149728057507232
1727874620048	5414.0625	0.7511328905187618	0.27498978710322614	0.001160552583863815
1727874620050	5414.0625	0.6164892466760833	0.27944491206831096	0.001176448303584519
1727874620052	5484.375	0.6362648229080274	0.3161890520362971	0.001221274171566835
1727874620054	5484.375	0.6501979987386827	0.3741828883470542	0.0012588253524544533
1727874620055	5484.375	0.6360496875863916	0.4148091196787962	0.0012437951543988882
1727874620057	5554.6875	0.6534798669785403	0.4058852979358898	0.001275200932597612
1727874620059	5554.6875	0.6759509622403932	0.3868018090832068	0.0013169758039903528
1727874620061	5554.6875	0.6905717274323554	0.383965490857809	0.0013450024436519883
1727874620062	5625.0	0.7184380790936657	0.3824710010910336	0.0013825231249458595
1727874620064	5625.0	0.7419848509636983	0.3654599032542828	0.0014246816256030382
1727874620066	5695.3125	0.7645962666269067	0.3315900222854408	0.0014004021368998376
1727874620068	5695.3125	0.6752576958612532	0.3235770989210334	0.0015156258384589206
1727874620070	5695.3125	0.7147172669888467	0.35445553327217566	0.0015835453318751753
1727874620071	5765.625	0.7445263020374125	0.41447393325010284	0.0016408227825884787
1727874620073	5765.625	0.7693414537320725	0.4665576460226516	0.001685473666444138
1727874620075	5765.625	0.778066399361885	0.47562727285851597	0.0017033204643307114
1727874620077	5835.9375	0.767702917292024	0.43703997639373504	0.0019117542288957638
1727874620078	5835.9375	0.7674808443704844	0.36654972629962007	0.0019298259600347173
1727874620080	5906.25	0.795481067306318	0.27660281354189487	0.0019956616066505
1727874620082	5906.25	0.7825754580945605	0.20670179678937928	0.0019694018295705385
1727874620084	5906.25	0.8207434483665992	0.17723377846778712	0.002047984119657477
1727874620086	5906.25	0.8175614606479678	0.19368096348381536	0.0020469548428207985
1727874620087	5976.5625	0.8196711534025937	0.23665529665859153	0.00205098310201678
1727874620089	5976.5625	0.8482900080484304	0.28070983460986243	0.0021122668147225995
1727874620091	5976.5625	0.8214826339482951	0.32097593660432	0.002043679057082826
1727874620093	6046.875	0.8264600799046034	0.36096394772605067	0.00199910781154642
1727874620094	6046.875	0.8704068993512348	0.42996252011840996	0.0019265073932054535
1727874620096	6046.875	0.8869977839564942	0.5169465439750324	0.001954372341119215
1727874620098	6046.875	0.8571546177189718	0.5596147554590862	0.001893603628782373
1727874620100	6117.1875	0.8234164146796202	0.5107577860188438	0.0018209933479201386
1727874620102	6117.1875	0.8228106765874733	0.41716573858086853	0.0018171398864944095
1727874620103	6117.1875	0.8985411446049528	0.35405499496593906	0.0017358502112386168
1727874620105	6187.5	0.13120744901206655	0.3201867144764645	0.0017898499889347451
1727874620107	6187.5	0.030450793239997675	0.307637391777754	0.002848149090496152
1727874620110	6187.5	0.030231291277718876	0.31808153100774245	0.003373800767629839
1727874620111	6187.5	0.0299483494419491	0.32710019484854647	0.0038994524447635262
1727874620113	6257.8125	0.030287810437738115	0.3054560383208973	0.003907539436116575
1727874620115	6257.8125	0.029135857680366414	0.27155587125365777	0.0038835319318308754
1727874620117	6257.8125	0.028160844497422288	0.2526390183217835	0.0038605691050797586
1727874620119	6328.125	0.026352000686357607	0.25452677366116067	0.002674222079676517
1727874620120	6328.125	0.3174698227856394	0.26925086275352506	0.0014878750542732758
1727874620122	6328.125	0.7966868248143028	0.2881484817195793	0.001438398632176829
1727874620123	6398.4375	0.7582469866555519	0.3021379252275367	0.0013753219494729773
1727874620125	6398.4375	0.7447833677864817	0.30449229892735147	0.001301248591036035
1727874620126	6398.4375	0.7210063448777703	0.2985285124063698	0.0012633506923028055
1727874620128	6468.75	0.7069265817446279	0.2869838726819788	0.0012413831535430324
1727874620130	6468.75	0.6955430406980009	0.26753048125140905	0.001222333341066924
1727874620132	6468.75	0.6931941285751723	0.2340784373811824	0.001216620457600754
1727874620134	6539.0625	0.7238305232666966	0.1969888076673691	0.0012678180939587197
1727874620135	6539.0625	0.700152591291995	0.16982545773252733	0.001166089159593527
1727874620137	6539.0625	0.6834713006776929	0.15534407727038663	0.0011382367650803154
1727874620139	6609.375	0.6512408897704203	0.15120639395733956	0.0011000695247004133
1727874620141	6609.375	0.6021445424453666	0.15094663963816266	0.0010391196359023486
1727874620142	6609.375	0.5734855701053857	0.15373374058868353	0.001009570122070983
1727874620144	6679.6875	0.5548363439540045	0.1581745309795339	9.948321409752926E-4
1727874620146	6679.6875	0.4807933767589165	0.16023716083499365	8.361248020524205E-4
1727874620148	6679.6875	0.5092153423030524	0.158156532751491	6.774174631295485E-4
1727874620150	6750.0	0.4952769299128443	0.15585036563888216	6.588745638969687E-4
1727874620151	6750.0	0.5923177211289635	0.156403659846057	6.463915944442337E-4
1727874620153	6750.0	0.5390799020571279	0.15411319207395582	7.06513865770884E-4
1727874620155	6820.3125	0.6137053645316121	0.14575453396352514	8.006060386065535E-4
1727874620157	6820.3125	0.554669244900856	0.13875320707494365	9.025818292620896E-4
1727874620158	6820.3125	0.6306123506768676	0.13503020060155377	0.0010576426585749722
1727874620160	6890.625	0.6771166643896687	0.12364016791459591	0.001212703487887855
1727874620162	6890.625	0.7705934246289692	0.1221229051038449	0.001322579528045344
1727874620164	6890.625	0.8656992870599401	0.11604925073226247	0.0014373158117000513
1727874620166	6960.9375	0.9262335411992829	0.10566306618176009	0.0015161607891748298
1727874620167	6960.9375	0.9443081491361789	0.09758036618273762	0.0015411767919226882
1727874620169	6960.9375	0.9467096704704516	0.08594335942595949	0.0015439444509421408
1727874620171	7031.25	0.9438025656973845	0.07429326578765724	0.001540110500694984
1727874620173	7031.25	0.9418497831030996	0.06989996115855342	0.0014398355990197231
1727874620174	7031.25	0.8832773702319692	0.0679634680533126	0.001364807409184795
1727874620176	7101.5625	0.843180518012844	0.0672408119214367	0.0013189378718945284
1727874620178	7101.5625	0.777459169908315	0.06627042916108226	0.0012259669730907195
1727874620180	7101.5625	0.8270979063929388	0.06316356044688218	0.0011128059413546276
1727874620182	7101.5625	0.8098110653295647	0.058289293047223564	0.0010369462929690882
1727874620183	7171.875	0.7652822720905711	0.05151733014575834	9.819026547248013E-4
1727874620185	7171.875	0.7369125318988969	0.04445032074225241	9.428971021373218E-4
1727874620187	7171.875	0.8132646668632075	0.03828942330511318	8.998882421847507E-4
1727874620189	7171.875	0.8507232927744425	0.03231128211609504	9.448999640532877E-4
1727874620190	7242.1875	0.9372090822067328	0.026427964463494928	0.0010556260382078883
1727874620192	7242.1875	0.9566081716258144	0.023345500177231127	0.001078270738751487
1727874620194	7242.1875	0.8875979726510386	0.022863544030151357	0.001181345558406568
1727874620196	7242.1875	0.9643252245330665	0.023674641294314677	0.0012803339644723523
1727874620198	7312.5	1.057657714750691	0.025479223743652062	0.001387909971709785
1727874620199	7312.5	1.1433651725837384	0.02781371128707805	0.0014838840626781574
1727874620201	7312.5	1.1561386665581292	0.02902052517442787	0.0015201587300067733
1727874620203	7382.8125	1.1649103575577302	0.029075933132938298	0.0015300507437731594
1727874620205	7382.8125	1.160321118830963	0.02874334388139486	0.0015250754476234096
1727874620206	7382.8125	1.149412366601544	0.028591765869518105	0.0015138100379090858
1727874620208	7382.8125	1.122352473334976	0.029117838879529737	0.001481351405421421
1727874620211	7382.8125	0.10876746808719095	0.03818175981327036	0.0015231595543770138
1727874620213	7382.8125	0.030264430159216902	0.04917647426824351	0.002308087325832639
1727874620215	7382.8125	0.02790514102841613	0.05796776732489447	0.002691026373958678
1727874620216	7453.125	0.02692132098395204	0.06587046208518509	0.0030739654220847167
1727874620218	7453.125	0.026381702588928174	0.06109371408291412	0.0030635825190295342
1727874620220	7453.125	0.02510928358782183	0.047427945230388756	0.003041438372744114
1727874620222	7453.125	0.024803803206960927	0.0342026132870088	0.003035451680558994
1727874620223	7453.125	0.024702661456642253	0.028064216113496247	0.0029885523813716498
1727874620224	7453.125	0.025641121848205804	0.025309626196459458	0.0030100205392794197
1727874620226	7453.125	0.0266722098804821	0.022713363010591434	0.0021205388911311584
1727874620228	7523.4375	0.7932549949830354	0.020713780862194952	0.001231057242982897
1727874620230	7523.4375	0.8480219760504594	0.019116724781325173	0.0013065246769662208
1727874620231	7523.4375	0.9233410963748551	0.017268281380294948	0.001418432499392122
1727874620233	7523.4375	0.9592429410144612	0.01573516360701505	0.0014626657075126933
1727874620235	7523.4375	0.9936749718119001	0.01479158097634606	0.0015015687666667746
1727874620237	7523.4375	1.0400321932669232	0.014248667368221788	0.0015601353988336955
1727874620238	7593.75	1.027056414021123	0.013680533356820724	0.0015405241912419985
1727874620240	7593.75	1.0189160360980085	0.012729604033708432	0.0015045661675091987
1727874620242	7593.75	1.0240957072196017	0.011334847057291302	0.001510978530379473
1727874620244	7593.75	0.979802353577044	0.010586460194866466	0.0014576440852835857
1727874620246	7593.75	1.0023898488711356	0.011473323720929534	0.0014089308360706757
1727874620247	7593.75	0.9723075023944769	0.014289389559310361	0.0013697335571443618
1727874620249	7593.75	0.9486752348801932	0.01700308834202031	0.0013426112082406496
1727874620251	7593.75	0.9078445590010187	0.01735293230703297	0.0012859437982337542
1727874620253	7593.75	0.897831527787005	0.014842450542901056	0.001271624663101072
1727874620254	7593.75	0.8763673086079369	0.012711875618181536	0.001236954190630527
1727874620256	7593.75	0.862926490250465	0.01149814228978699	0.0012183503857938116
1727874620258	7593.75	0.9081743618649791	0.011367193674850725	0.001283863925510492
1727874620260	7593.75	0.922759656494964	0.011800196598185236	0.0012651629276196744
1727874620262	7593.75	0.9703461154575003	0.011918476645621711	0.0012886288426348196
1727874620263	7593.75	1.008755923727471	0.01223770761883931	0.0013351444687161448
1727874620265	7593.75	0.8965133695657723	0.013080497325915253	0.0013650173893403354
1727874620267	7593.75	0.9180748374070897	0.015265364414756746	0.0013974228515706627
1727874620269	7593.75	0.9179751311974189	0.016185442032953263	0.001399296332114394
1727874620270	7593.75	0.9556840196949277	0.013489785805002966	0.0014520586390234264
1727874620272	7593.75	0.929361580341828	0.010389691896831445	0.0014140546231295784
1727874620274	7593.75	0.9433802734215471	0.00856906863325406	0.0014357624636622097
1727874620276	7593.75	0.975485672935555	0.008022313592976909	0.0014868444766897115
1727874620278	7523.4375	0.9676736914078453	0.007675669253765644	0.001474793041467175
1727874620279	7523.4375	0.9916826697348881	0.008757712613568223	0.0014168350994701634
1727874620281	7523.4375	0.9899019445263365	0.010939506260691203	0.001416354701432316
1727874620283	7523.4375	1.0151946403028913	0.012218806233667464	0.0014523445389525462
1727874620285	7523.4375	0.9971421386377534	0.011595481897119503	0.001425825072008623
1727874620286	7523.4375	1.0009221810714755	0.010341788294230166	0.0014296795492261807
1727874620288	7523.4375	0.9875933995703399	0.009823390683154201	0.0014096150837536899
1727874620290	7523.4375	0.9743427363190457	0.009868535855201354	0.0013303386689922968
1727874620292	7593.75	0.9750158977360769	0.00941058566385011	0.0013350847776065875
1727874620294	7593.75	0.9952218668820071	0.008566960675709865	0.001358477011985704
1727874620295	7593.75	1.018939300880265	0.008445598824080724	0.0013246606630230378
1727874620297	7593.75	1.0068009007379217	0.008871835034551027	0.0013112417553935883
1727874620299	7593.75	0.9326153263174195	0.00955584963385626	0.0012303221105838399
1727874620301	7593.75	0.9130554606352439	0.010110576716873711	0.001208549115885422
1727874620302	7593.75	0.06297207090530053	0.010101215060164516	0.001463121026273054
1727874620304	7664.0625	0.06260157056697643	0.010372308629399118	0.0017176929366606861
1727874620306	7664.0625	0.05935415419952126	0.011733970817227561	0.001670959056710398
1727874620308	7664.0625	0.05867541285807597	0.012706141039821643	0.0016618033561719466
1727874620311	7664.0625	0.05695965252843487	0.012102945077560344	0.0016392637196397059
1727874620312	7664.0625	0.059372106277769954	0.013110069044078281	0.0016702444486471654
1727874620314	7664.0625	0.05854058129165493	0.01619267642074914	0.001660685063867899
1727874620316	7664.0625	0.06069674047705654	0.016573945876895403	0.0013930079540126934
1727874620318	7734.375	0.9199764473141561	0.013322345669882251	0.0011253308441574877
1727874620319	7734.375	0.8996147779548693	0.010276955264534713	0.0011571627499758672
1727874620321	7734.375	0.8939227218148094	0.00998119939588103	0.0011519010016422429
1727874620323	7734.375	0.08700042854053541	0.010526372509326394	0.0013110688608836778
1727874620324	7734.375	0.08843603129970656	0.010112009555280698	0.0013299360198262106
1727874620326	7734.375	0.08471060587297288	0.009006290011145446	0.0012986032098907118
1727874620327	7734.375	0.0873770441108582	0.00846417861748916	0.0013285934309916164
1727874620329	7804.6875	0.08457558221664975	0.008745949780154404	0.0012966647318391916
1727874620331	7804.6875	0.08564740223233874	0.008938119656122704	0.001310487494115197
1727874620333	7804.6875	0.08687991155803212	0.008841548447399159	0.0013257759830812563
1727874620334	7804.6875	0.08935664713827336	0.009324770203857809	0.0013584644588807947
1727874620336	7804.6875	0.08660819039840664	0.009927375181281449	0.0013227186014460944
1727874620338	7804.6875	0.8754014105530541	0.009855246819875513	0.001182570861140421
1727874620340	7804.6875	0.8572490641973984	0.009577030604841977	0.001161607810757671
1727874620342	7875.0	0.8257952447635895	0.0094760251842191	0.0011881816596712716
1727874620343	7875.0	0.6956435777927523	0.009238200505390938	0.001210363001467933
1727874620345	7875.0	0.6857269643559074	0.008833058389977602	0.0012079976524793676
1727874620347	7875.0	0.6678907697734164	0.008328286588318023	0.0011876618047972115
1727874620349	7875.0	0.6332009022162325	0.008004425571457172	0.0011264100845852461
1727874620350	7875.0	0.6343890678814765	0.007791529097825459	0.0011294846104533969
1727874620352	7875.0	0.6323326273070156	0.008029476835717498	0.0011283222670359278
1727874620354	7945.3125	0.6504750030417041	0.008543768467808016	0.0011461641841965108
1727874620356	7945.3125	0.6403618852832996	0.00878834646150444	0.0011183392917937292
1727874620358	7945.3125	0.6382140473499738	0.008496693244286917	0.0011085647634992593
1727874620359	7945.3125	0.9098844708136793	0.008029121567753716	0.0011043676233953928
1727874620361	7945.3125	0.9262436840769129	0.007784433301657766	0.0011222164720826745
1727874620363	7945.3125	0.8472654380725322	0.007850600724041598	0.0011805720566254055
1727874620365	7945.3125	0.8177798553430634	0.008196413794520905	0.0011477305970165135
1727874620366	7945.3125	0.8753435014754808	0.008399140123025079	0.001227072586406325
1727874620368	7945.3125	0.8714491792281925	0.008695847403478098	0.0012222671175430163
1727874620370	7945.3125	0.9066371623911904	0.009300572242963484	0.0012635447822534464
1727874620372	7945.3125	0.9434273809930727	0.00953229715139163	0.0013069091383081958
1727874620374	8015.625	0.9599504339565673	0.009178968091225426	0.0013290846792129048
1727874620375	8015.625	0.949435763888889	0.009107496797689088	0.0013141709937874047
1727874620377	8015.625	0.9773244216189013	0.009755662269092509	0.0012894215480847365
1727874620379	8015.625	1.0012638825608682	0.010377036928463595	0.0013138372884973202
1727874620381	8015.625	0.9247131645019487	0.011138517206540823	0.0013075095730619838
1727874620382	8015.625	0.9104018828477942	0.01158034428223565	0.001291010606280282
1727874620384	8015.625	0.902573119781978	0.01066196842786096	0.0012816166713618669
1727874620386	8015.625	0.9000212025395297	0.009430384573710867	0.0012768246957718088
1727874620388	8015.625	0.8586660860406148	0.008568664599471712	0.0012212789190818396
1727874620390	8015.625	0.09837903856572137	0.00899374644920674	0.00137551086082511
1727874620391	8085.9375	0.0979986540963758	0.009994941212953119	0.00152974280256838
1727874620393	8085.9375	0.09986340910564087	0.010253996824297493	0.001547545373404195
1727874620395	8085.9375	0.09909683277047117	0.009122653918678043	0.0015312855272205253
1727874620397	8085.9375	0.10040291623849895	0.00775377953174255	0.0015424991486080333
1727874620398	8085.9375	0.1041138425882977	0.007509435499545873	0.001581515531034713
1727874620400	8085.9375	0.10678234127019524	0.008038261747513091	0.0016102296620004056
1727874620402	8085.9375	0.11029058948289232	0.00838744138532413	0.001644722856506432
1727874620404	8156.25	1.0798468587475811	0.008507712976250636	0.0013837478306303387
1727874620406	8156.25	0.9794178536524295	0.008450734996865607	0.0014073371111704414
1727874620407	8156.25	0.9586047970109632	0.00844075740095778	0.0013782401279865257
1727874620410	8156.25	0.9713197972532739	0.008038769795876453	0.001396118534703592
1727874620412	8156.25	0.9710042885623977	0.007710681348615932	0.0013950404652633159
1727874620414	8156.25	0.9722084800659084	0.007447964052373459	0.001396336181862149
1727874620415	8156.25	0.9467995134940123	0.007542441800335392	0.0013580610240068942
1727874620417	8226.5625	0.9570325120347635	0.0074581511110017994	0.0013711684433473112
1727874620419	8226.5625	0.9553270853123909	0.007303578801698263	0.0013498567666507329
1727874620421	8226.5625	1.132958122527389	0.007258613839948042	0.0013761206456104455
1727874620423	8226.5625	1.135756650689795	0.007268292641594418	0.0013783443050792495
1727874620423	8226.5625	0.25319387736412613	0.0074763669383934245	0.0013988614374404007
1727874620425	8226.5625	0.25319387736412613	0.007717560446311345	0.0013988614374404007
1727874620427	8296.875	0.24873466901881722	0.007629164530293594	0.001375008790233565
1727874620429	8296.875	0.24743171613297715	0.007557637884195704	0.0013675586614925214
1727874620430	8296.875	0.24297250778766824	0.008111695704961648	0.0013489976033079529
1727874620432	8296.875	0.24014921388931157	0.009504375873773447	0.0013361100550918492
1727874620434	8367.1875	0.23457417155201077	0.010564544196043463	0.0013066600648067106
1727874620436	8367.1875	0.23075887234141476	0.010303942106847312	0.001285573671949783
1727874620438	8367.1875	0.23106156466969863	0.009139918148957005	0.0012874506137622768
1727874620439	8437.5	1.127566931382665	0.007583233332577745	0.0012416216069927658
1727874620441	8437.5	1.1244342869075696	0.006810115088766954	0.0012379954454503845
1727874620443	8437.5	1.0987287797268082	0.006703663198712812	0.0012105703764745948
1727874620445	8507.8125	1.077012767260501	0.006692516197407504	0.0011853358454897013
1727874620446	8507.8125	1.070850300339033	0.006457525531544843	0.0011807087919990555
1727874620448	8507.8125	1.0742914109002977	0.0062194238194031685	0.0011846110156860823
1727874620450	8578.125	1.0699194182389937	0.006006562656663798	0.0011585596554395646
1727874620452	8578.125	0.11756527034475489	0.005647976914585859	0.0012655444133056403
1727874620454	8578.125	0.11262450602263073	0.005084808193273529	0.001257913685521857
1727874620455	8648.4375	0.11012394062087898	0.004378709528219699	0.0012385687078985013
1727874620457	8648.4375	0.1078973461730796	0.004097144472582025	0.001220391930461321
1727874620459	8718.75	0.10582244185797703	0.004247038069978526	0.001204696027656016
1727874620461	8789.0625	0.10438370738510284	0.004238323034504435	0.0011933123073823322
1727874620462	8789.0625	0.10000945927284628	0.004057341638289973	0.0011565284952090031
1727874620464	8859.375	0.10038094531210374	0.003438581521052901	0.0011594923766424824
1727874620466	8929.6875	0.10192183844577374	0.003460381473156499	0.0010630455832537672
1727874620468	8929.6875	0.9946826792332498	0.0038794051518760337	9.665987898650522E-4
1727874620470	9000.0	1.0227756159952188	0.0037809251551929697	9.941030124768296E-4
1727874620471	9070.3125	1.0309230376997496	0.003023769856487248	0.0010008614307794761
1727874620473	9140.625	1.0383888962424592	0.001974653314160771	0.0010064285059799075
1727874620475	9281.25	1.060817808107913	0.0012322129140801535	0.0010251576392760267
1727874620477	9421.875	1.0715896396884226	7.87303432110934E-4	0.0010332122684416258
1727874620478	9562.5	1.0596270310895586	8.595233948200692E-4	0.0010218865057452285
1727874620480	9703.125	1.0563837305264085	9.293613846272373E-4	0.0010186662512343696
1727874620482	9843.75	1.0544252156935887	8.822459245401064E-4	0.0010146311545084698
1727874620484	10054.6875	1.0836035102842152	5.003250453603828E-4	9.771347464748168E-4
