# Supplementary material for: Identification and classification of repeated whistle types from free-ranging rough-toothed dolphins (Steno bredanensis)
Source: Sci Rep. 2026 Mar 20;16:14327. doi: 10.1038/s41598-026-44853-2 (PMC13144356; doi:10.1038/s41598-026-44853-2)
Supplement: Supplementary file 2 — Supplementary Material 2 [file 41598_2026_44853_MOESM2_ESM.zip › Dataset_StenoRepeatedCalls/Contours/1271.csv]

Time [ms]	Peak Frequency [Hz]	Duty Cycle	Energy	WindowRMS
1727874686789	4429.6875	1.0232947007665094	0.09397155456671168	0.003069302410797021
1727874686790	4429.6875	0.9661750073702831	0.0996770459441573	0.0029484611358159183
1727874686792	4429.6875	0.9111845068461739	0.11408108898935876	0.0028323872321038513
1727874686794	4429.6875	0.7776390731459644	0.13507535443879856	0.002540394835431531
1727874686796	4429.6875	0.0310171530050106	0.14384995200565284	0.00307811460863614
1727874686798	4429.6875	0.023822820315684553	0.13417623311744303	0.003615834381840749
1727874686799	4429.6875	0.017745331434291245	0.12524024255223457	0.0034159145997270444
1727874686801	4429.6875	0.016036041236533547	0.1333661847848308	0.003375840081917552
1727874686803	4429.6875	0.012340834386708695	0.15018319817228346	0.0032925131695626312
1727874686805	4429.6875	0.009407912345268407	0.16101693505667292	0.0032351994888001083
1727874686806	4429.6875	0.007853010382174586	0.1672385391097543	0.00321242047345855
1727874686808	4429.6875	0.007616031826244599	0.17496698873343833	0.00182129775779332
1727874686810	4500.0	0.226393261138214	0.17983534898424405	4.3017504212809033E-4
1727874686812	4500.0	0.29617852508184717	0.175876349610249	5.469563345586845E-4
1727874686815	4500.0	0.357171613506397	0.17496073662488984	7.367701294584602E-4
1727874686816	4500.0	0.447478243213559	0.1827144466093939	8.819814626390792E-4
1727874686818	4500.0	0.507677920077229	0.19098225877046296	0.0010271927958196982
1727874686820	4500.0	0.6178889413961339	0.19459529414930057	0.0011861740996359622
1727874686822	4500.0	0.7597307606710137	0.20173139541859178	0.0013873884202895686
1727874686823	4500.0	0.837123248473918	0.2154323404336769	0.0014684359580116025
1727874686825	4500.0	0.8354748702252127	0.23165531435799624	0.0014675730093988472
1727874686827	4500.0	0.8683024359507954	0.25638900533061426	0.0015088045463666393
1727874686828	4500.0	0.874055953454495	0.28248979599635593	0.001514537354992714
1727874686830	4500.0	0.8660940607080095	0.28788158297689415	0.0015023186586180025
1727874686831	4500.0	0.8430212813309286	0.2778589160756072	0.0014667225749363782
1727874686833	4500.0	0.828583294314188	0.2857044845249939	0.0014477202537348044
1727874686835	4500.0	0.7328349513240874	0.31675089886733837	0.0013968839358513012
1727874686837	4500.0	0.7297681725543479	0.3438627617029164	0.0013914850148535561
1727874686838	4570.3125	0.6518969535301501	0.3574826343793384	0.0015590332173245293
1727874686840	4570.3125	0.6867179041414956	0.36433980939732363	0.0016478353175122138
1727874686842	4570.3125	0.7389745845918846	0.3680072200893217	0.0017585357456733797
1727874686844	4640.625	0.7870169165253522	0.38600886131142076	0.0019777643584429436
1727874686846	4640.625	0.8433876277515724	0.4417139622573193	0.0021797704114548655
1727874686847	4640.625	0.8769300359960982	0.5151781769823406	0.002395851729000968
1727874686849	4640.625	0.915976131663603	0.5639386107244669	0.0025067876353037652
1727874686851	4710.9375	0.9771608838848039	0.5963320271651371	0.0026526475539839934
1727874686853	4710.9375	0.9940813867953013	0.646776884193752	0.0027298200589297886
1727874686854	4710.9375	0.9812872426458711	0.7015331857167962	0.0028447717615395483
1727874686856	4781.25	1.0006358131138537	0.7559108356435479	0.002892576581849019
1727874686858	4781.25	1.0042589045807486	0.8192626193524324	0.0029066598444491593
1727874686860	4781.25	0.9901463410639413	0.8996550291871719	0.002948425315193249
1727874686862	4851.5625	0.9489700029481132	0.9856187288042505	0.0028523596092619734
1727874686863	4851.5625	0.9175285803197064	1.0579300112935588	0.002770654829579946
1727874686865	4851.5625	0.8982660385547694	1.104547915325002	0.0027187505660433505
1727874686867	4851.5625	0.8777290520178197	1.1321217205873932	0.002666669590734792
1727874686869	4851.5625	0.8425257140985325	1.1497647531847512	0.002563913182558105
1727874686870	4921.875	0.8092519572196016	1.1603152730038564	0.002474568840845716
1727874686872	4921.875	0.7978919966915619	1.155399955122585	0.0024418535698192564
1727874686874	4921.875	0.8964916119704062	1.093317269609742	0.0023482454784700207
1727874686876	4921.875	0.896208917813917	0.9774717804196801	0.002345162369448225
1727874686878	4992.1875	0.8116129930785739	0.8701613045709009	0.002444670681476629
1727874686879	4992.1875	0.8505263895179933	0.8226349724032762	0.0026182210878725252
1727874686881	4992.1875	0.04197948049617328	0.8194200566564891	0.0034486652966536748
1727874686883	4992.1875	0.04411203442538936	0.8427642434038942	0.00392050174250305
1727874686885	4992.1875	0.046984841247312725	0.8820420834872645	0.0043923381883524265
1727874686886	5062.5	0.04934049454142738	0.9106521318054583	0.0044902722206155874
1727874686888	5062.5	0.05096244992417455	0.9021334646932294	0.004561898151858094
1727874686890	5062.5	0.054513984813949146	0.8551854456850203	0.004705873276286846
1727874686892	5062.5	0.055568876810967	0.7795425565412385	0.004744111311017235
1727874686894	5132.8125	0.05535888740874803	0.674776344461948	0.004114579511022347
1727874686895	5132.8125	1.1077952834795106	0.5730947614569716	0.003485047711027459
1727874686897	5132.8125	1.0908810597545695	0.4777482014243235	0.0034356716847002205
1727874686899	5203.125	1.0613279522589918	0.4047798691496437	0.0033486430858745003
1727874686901	5203.125	1.0042850326442119	0.37044565702003507	0.003198020552063133
1727874686902	5203.125	0.926009165439851	0.36627883058490934	0.002929723045262633
1727874686904	5273.4375	0.9594226190721621	0.36157777190588447	0.0027756808119649393
1727874686906	5273.4375	0.8391401156086445	0.3385389129759038	0.0024978971053091254
1727874686908	5343.75	0.7076421974988455	0.3086290086321942	0.0021607086446979954
1727874686910	5343.75	0.6749694952175052	0.29134147765056706	0.0018194535711102016
1727874686911	5343.75	0.5613637206153835	0.2861565196123267	0.0014781984975224078
1727874686914	5414.0625	0.5074178258938971	0.27435916371187574	0.0012104571210862273
1727874686916	5414.0625	0.5044086032038652	0.24615283024594928	9.427157446500468E-4
1727874686918	5414.0625	0.5185802361083814	0.21366667763154643	8.606871079118549E-4
1727874686919	5484.375	0.500213560610366	0.18950610425737216	9.795291457383554E-4
1727874686921	5484.375	0.5435028735223915	0.175022847110568	0.0010580254734047017
1727874686923	5554.6875	0.6037226005105836	0.17047152535016044	0.001336305720525944
1727874686925	5554.6875	0.610889635156292	0.17164584085632828	0.0015831579866851949
1727874686927	5554.6875	0.7322545475276165	0.1686182634950221	0.001830010252844446
1727874686927	5625.0	0.8611688817411842	0.15929028682356092	0.0020618546240364793
1727874686929	5625.0	0.8611688817411842	0.15646083522887683	0.0020618546240364793
1727874686931	5625.0	0.9741903870091517	0.16980861587697177	0.0022791871945124493
1727874686933	5695.3125	1.0411476234091948	0.1960388014183748	0.0024152811260923232
1727874686934	5695.3125	1.0724477035373998	0.2211341785324547	0.002472368937245566
1727874686936	5765.625	1.0742915866644493	0.23076689431827138	0.002475614675045508
1727874686938	5765.625	1.0380405819121916	0.23470888766239223	0.0024058680717783366
1727874686940	5765.625	1.046273093553459	0.24794459101144897	0.002299030984135697
1727874686942	5835.9375	0.9546749928530589	0.27991064883892847	0.0021513231193028602
1727874686943	5835.9375	0.8389454967570754	0.3303908890570383	0.0019387896868956974
1727874686945	5906.25	0.7820037789451115	0.3936087925277915	0.001821341056623282
1727874686947	5906.25	0.7669741173762827	0.4491810615653535	0.001555005306716169
1727874686949	5906.25	0.6741309730655359	0.47914743193338993	0.0013600390519599738
1727874686950	5976.5625	0.6410737300975361	0.4886820044753672	0.0012422863609419395
1727874686952	5976.5625	0.6844428314638552	0.4925940215320912	0.0012223263654434404
1727874686954	6046.875	0.5898068985849056	0.48371727356644145	0.0012638784536980318
1727874686956	6046.875	0.6576864374508647	0.4565475022736001	0.001414898146128516
1727874686958	6046.875	0.6965606264327279	0.426505254464868	0.0015910680555389477
1727874686959	6046.875	0.7985549538404455	0.41737833165260113	0.0017929290202072102
1727874686961	6117.1875	0.848795142409481	0.4324996621887477	0.0018895466453882532
1727874686963	6117.1875	0.9432878821066978	0.4556563959602506	0.002047109570005305
1727874686965	6117.1875	0.9781302636678569	0.48016837252480965	0.0020988700757728507
1727874686966	6187.5	0.03289336081131405	0.4828018116985401	0.0030625903992233844
1727874686968	6187.5	0.032344914253099925	0.46969359080754713	0.0035177344735563155
1727874686970	6187.5	0.030154731910410907	0.46770902447135887	0.003972878547889246
1727874686972	6257.8125	0.027961710139105093	0.4865371549524023	0.003911909592751637
1727874686974	6257.8125	0.024602884503017168	0.4944537606136803	0.003823631761223276
1727874686975	6257.8125	0.021095971743683852	0.47180770867965716	0.003724963646872647
1727874686977	6328.125	0.019332031319893625	0.4424224770359351	0.003679793625664741
1727874686979	6328.125	0.017411267069421706	0.42407100639388334	0.00234321464009704
1727874686981	6328.125	0.5100798281702706	0.4136661888536516	0.0010066356545293394
1727874686982	6398.4375	0.5698649551034326	0.39988104649689893	0.001037958727450063
1727874686984	6398.4375	0.6532425150681341	0.3837895567693819	0.0010756799495813215
1727874686986	6398.4375	0.6419384897237197	0.3657030076071842	0.0011904415136579918
1727874686988	6468.75	0.6790145654227531	0.34170476334595057	0.0013772708953581202
1727874686990	6468.75	0.7179578436507755	0.3116197599718496	0.0015804481856231184
1727874686991	6468.75	0.8234062597793399	0.2772301424544235	0.0017535570281711453
1727874686993	6539.0625	0.8361026940006824	0.24410151566132415	0.001820204171146507
1727874686995	6539.0625	0.900954810894298	0.2233803932802938	0.001927219830015831
1727874686997	6539.0625	0.9471494503344904	0.21729882139033038	0.002007481717721725
1727874686998	6609.375	0.9582997556681648	0.21412722428172576	0.0020271732854609805
1727874687000	6609.375	0.9500212243291651	0.2040085692349931	0.00201241489182477
1727874687002	6609.375	0.9284738658571408	0.18762038261989253	0.0019708348901345697
1727874687004	6679.6875	0.8651825744259523	0.16957537017643	0.001855334840588432
1727874687006	6679.6875	0.7988601671895396	0.15167953097097497	0.0017316409514917053
1727874687007	6679.6875	0.7909234964622641	0.13237684306426675	0.0016185810114658394
1727874687009	6750.0	0.8030012245014069	0.11092373989408127	0.0015584317187544317
1727874687011	6750.0	0.8068449985314642	0.08846829221216751	0.0014598015061801522
1727874687014	6750.0	0.8697299105858834	0.06746228597305248	0.0014455072086895608
1727874687015	6820.3125	0.8899157975125596	0.05754163374999137	0.0014797474033218256
1727874687017	6820.3125	0.7720689414288323	0.06084163511853583	0.001556985918211646
1727874687019	6820.3125	0.7382553700176047	0.06516131435855142	0.0017560066848080627
1727874687021	6890.625	0.8264139814478847	0.0633466602928309	0.0019784196078691087
1727874687023	6890.625	0.8511165783792554	0.05842278057632165	0.002169842340693578
1727874687024	6890.625	0.9370575149199486	0.053727868809170146	0.0023624291023869723
1727874687026	6890.625	0.9838681955519367	0.049755796136917545	0.002472594565326505
1727874687027	6960.9375	0.9581947870359372	0.04713438586844968	0.002646581242528193
1727874687029	6960.9375	0.9956841425444549	0.045954396078670544	0.0027334555235878177
1727874687030	6960.9375	1.0544133237042441	0.045153696040676726	0.0028850469452920175
1727874687032	7031.25	1.0814360377853378	0.04348005464584861	0.002954260574237981
1727874687034	7031.25	1.096941641789814	0.04023638792422455	0.0030836096409852824
1727874687036	7031.25	1.1254928984144787	0.038121596884526446	0.0031507041117830354
1727874687038	7101.5625	1.0632848839589883	0.037990999013334185	0.003246994084603115
1727874687039	7101.5625	1.056436761081882	0.038774001160548494	0.0032310839102749375
1727874687041	7101.5625	1.0555976630218413	0.04093772196325776	0.003228747778477708
1727874687043	7171.875	1.0326541137203173	0.045251356560978014	0.003171821385946538
1727874687045	7171.875	0.0728438216044886	0.05071409083534896	0.0032685812650643173
1727874687046	7171.875	0.040828235152409686	0.05653532541118305	0.003969342198121206
1727874687048	7242.1875	0.039606210606511115	0.05896464295595837	0.0046701031311780945
1727874687050	7242.1875	0.03896085877731592	0.05318868887296787	0.004640275531337738
1727874687052	7242.1875	0.03746160630898204	0.041452620914419404	0.0045674509979156935
1727874687054	7242.1875	0.03767199042572911	0.02973633707206941	0.004584343412940224
1727874687055	7242.1875	0.038400124251275196	0.023369622597217903	0.004628116239531945
1727874687057	7242.1875	0.039413503392135354	0.02213952633378793	0.004678772557927374
1727874687059	7242.1875	0.03944905038706783	0.024548164203625485	0.003797256255063456
1727874687061	7242.1875	0.871974410022164	0.028098134015225238	0.002915739952199539
1727874687062	7242.1875	0.8906059268027297	0.032235340152468095	0.0029862690247701882
1727874687064	7242.1875	0.9091981317072535	0.03555662601725054	0.0030510852862447747
1727874687066	7242.1875	0.9470531558723099	0.033609351604222605	0.003165344796731244
1727874687068	7242.1875	0.9757693250892723	0.027498995555594374	0.0032518389931353686
1727874687070	7242.1875	0.9295316214741041	0.023246408783773282	0.003111362566893126
1727874687071	7242.1875	0.8976253092182526	0.023366826698513782	0.002957850103558452
1727874687073	7242.1875	0.8636339544389121	0.02515630035687906	0.002878360035384476
1727874687075	7242.1875	0.8170934037786803	0.025740479607638533	0.002778622508047413
1727874687077	7242.1875	0.7141691454172004	0.025474694439095755	0.0025530599316980194
1727874687078	7242.1875	0.5833575218136113	0.02582631464222933	0.002185963726744596
1727874687080	7242.1875	0.5387562964407081	0.0275887827320804	0.001828680562027898
1727874687082	7312.5	0.5767370960288118	0.0328819922451822	0.001509398093007817
1727874687084	7312.5	0.6020123414118412	0.041418145610021675	0.001190115623987736
1727874687086	7312.5	0.599142590408805	0.04784001656261268	0.0010074737530755837
1727874687087	7312.5	0.5911032787230458	0.04725232939134582	9.296297194684586E-4
1727874687089	7312.5	0.563256331424079	0.04122054280159051	8.817898819401523E-4
1727874687091	7312.5	0.5832449338078391	0.03357300241649596	9.092531938213567E-4
1727874687093	7382.8125	0.5707401785536581	0.027797690347151977	0.0010044655945542656
1727874687094	7382.8125	0.6208277822973887	0.026269100918290975	0.0010579837812495856
1727874687096	7382.8125	0.6215469291109386	0.028436234771039234	0.0010593252726810627
1727874687098	7382.8125	0.6179997860441048	0.030490376012800344	0.001051522486226068
1727874687100	7382.8125	0.6164497331148993	0.0314130873618785	0.0010543143459922125
1727874687102	7382.8125	0.651527576675822	0.03091611222172788	0.0011065505326187982
1727874687103	7453.125	0.7048270455800693	0.02938988094631403	0.0011693549293053012
1727874687105	7453.125	0.6940058296761802	0.027940999941372047	0.0011559884067892684
1727874687107	7453.125	0.7709076410478607	0.027522582972462777	0.0010738179059423655
1727874687109	7453.125	0.7332652233567991	0.02873341967417267	0.00104234868617173
1727874687110	7453.125	0.6460571870682056	0.030662330052515323	9.472263029766488E-4
1727874687112	7453.125	0.6394732536896083	0.03137809059756642	9.416884387834272E-4
1727874687115	7523.4375	0.5926237984205259	0.029382337581535665	8.926516413834955E-4
1727874687117	7523.4375	0.5233063796872022	0.026357305528257626	7.896000049136974E-4
1727874687119	7523.4375	0.5700739741739416	0.024824518392238107	8.849344858676306E-4
1727874687120	7523.4375	0.6257005894026331	0.02562046787285652	9.535597493973974E-4
1727874687122	7523.4375	0.6765890018510043	0.026658557221884687	0.00100914234187209
1727874687124	7523.4375	0.6853851382337526	0.025322748712324834	0.0011354246719298632
1727874687126	7523.4375	0.01780483874494047	0.02359066419838104	0.0024265346650451936
1727874687127	7523.4375	0.020787136675496632	0.028357496673115906	0.0030911826635057656
1727874687128	7523.4375	0.02207989919500446	0.038659709072287524	0.00343830858761674
1727874687130	7523.4375	0.023168562054315688	0.042563619248397334	0.0037854345117277143
1727874687132	7523.4375	0.02525506736429853	0.035398834392231356	0.0038630839579367696
1727874687134	7523.4375	0.02606132012429332	0.025605669796457713	0.00389320933238359
1727874687135	7523.4375	0.025639625797410276	0.021157689642905778	0.003885694742888671
1727874687137	7523.4375	0.026076292686238244	0.020721853482631822	0.0039006969419961277
1727874687139	7523.4375	0.026346389823428924	0.020836743352854042	0.0030302335200609984
1727874687141	7523.4375	0.7466056930399078	0.019833396201516442	0.002159770098125869
1727874687142	7523.4375	0.7769951747789627	0.01808539947440668	0.0022350810858095785
1727874687144	7523.4375	0.8096073419412543	0.016721839559354686	0.0023108479192551793
1727874687146	7523.4375	0.7995210473207776	0.016380308879977632	0.0022780953995585446
1727874687148	7593.75	0.7948562056002757	0.015634077664445915	0.002271061853794477
1727874687150	7593.75	0.8684171711928037	0.01493066793074629	0.0024160017045528987
1727874687151	7593.75	0.8968373786217642	0.013614396438363976	0.002487588709241537
1727874687153	7593.75	0.9356387364984959	0.012842071924832884	0.002580559877926013
1727874687155	7593.75	1.0160309261365055	0.013401869461844263	0.0025459574604782087
1727874687157	7593.75	1.0615362374312933	0.014370216461055269	0.002518422572223274
1727874687158	7593.75	1.073884558245468	0.014436457448081199	0.0025446542611593116
1727874687160	7593.75	1.078503888288806	0.015018281720679521	0.0025550414886556347
1727874687162	7593.75	1.1362390622522593	0.01617958543445673	0.002668366166293844
1727874687164	7593.75	1.1647550382181173	0.016286389345428576	0.002728286628846458
1727874687166	7593.75	1.189074262517507	0.014665028293560922	0.0027805099222722976
1727874687167	7593.75	1.1718904837878548	0.013144728750309576	0.002740231513598514
1727874687169	7593.75	1.1749098224195338	0.01240743399627027	0.0027490337509104524
1727874687171	7593.75	1.086375789020221	0.011725899388988005	0.0027473446578656214
1727874687173	7593.75	1.0639626060025718	0.011005525221804847	0.0027002155725466426
1727874687174	7593.75	1.069690882331432	0.010239487783269424	0.0027159124235401986
1727874687176	7593.75	1.0588830383696552	0.010510261845371755	0.0026877585327448935
1727874687178	7593.75	1.083697633853481	0.011661092670695134	0.0027544925521786096
1727874687180	7593.75	1.0996058755439155	0.013692483342930734	0.0027987184703981986
1727874687182	7664.0625	1.1190701121501878	0.015013840096470929	0.0028480800487632827
1727874687183	7664.0625	1.1326513345735214	0.014908901521892207	0.002876253279689376
1727874687185	7664.0625	1.1510766170166966	0.014354329783356481	0.0028553525044703616
1727874687187	7664.0625	1.1457115920513252	0.013651526715113516	0.0028390349814597583
1727874687189	7664.0625	1.1067824103321229	0.013070215018296298	0.0027605243882674675
1727874687190	7664.0625	1.070220420207522	0.012893781954023043	0.0026795540703394177
1727874687192	7664.0625	1.0496050756682391	0.012810871582612791	0.002603696417873455
1727874687194	7664.0625	1.0058498097419837	0.012565612329760488	0.0024370710991867646
1727874687196	7664.0625	0.9885062106487229	0.012817518673159247	0.002244479189705357
1727874687198	7664.0625	0.8984468759131323	0.014053515831221667	0.0020378441965942895
1727874687199	7664.0625	0.03375754049080316	0.015550807516558216	0.0028445855406152173
1727874687201	7664.0625	0.03481305047526556	0.017780180535514247	0.0032424377456483754
1727874687203	7664.0625	0.03445068029900472	0.021526616301421986	0.003640289950681534
1727874687205	7664.0625	0.03385208310290838	0.02320074139959399	0.0036206465220201805
1727874687206	7664.0625	0.03144033992123246	0.01989137072273013	0.003554861630080446
1727874687208	7664.0625	0.030965295673010613	0.015785392488354043	0.003542062376698918
1727874687210	7664.0625	0.030295597252194044	0.015080520860345763	0.0035316916358039113
1727874687212	7593.75	0.029947991264672933	0.014156004419260031	0.0035343516276559335
1727874687215	7593.75	0.029039864146752647	0.012624646813554883	0.002505585097115715
1727874687216	7593.75	0.6168150849109724	0.013551570425826135	0.0014768185665754968
1727874687218	7593.75	0.5875960903415207	0.016996713272308426	0.0014152748563731584
1727874687220	7593.75	0.5763359357293615	0.01889008099677796	0.0013830779934427527
1727874687222	7593.75	0.5216536369801406	0.01788501544927311	0.0012815032116158661
1727874687223	7593.75	0.5196970813679245	0.016499932619301338	0.0011458675708149165
1727874687225	7593.75	0.673476671689378	0.015543886272557626	0.0010596971786788405
1727874687227	7664.0625	0.6965673731871304	0.013702203029596297	0.001018884636102992
1727874687228	7664.0625	0.6784423373970236	0.011763762241032955	0.0010476619142160812
1727874687230	7664.0625	0.5694378863324175	0.011206808384917524	0.001127543848989319
1727874687231	7664.0625	0.5966630503684601	0.012008884896128743	0.0011952148565122316
1727874687233	7664.0625	0.5661180530358007	0.012271452801003961	0.0011550801196711419
1727874687235	7664.0625	0.5458025293299468	0.0111276504286519	0.0011296530922295365
1727874687237	7664.0625	0.5919722566888693	0.009960780195356006	0.0012185064869433178
1727874687238	7664.0625	0.6732723165690441	0.01020454710059635	0.0013462806207346226
1727874687240	7734.375	0.6931238229145068	0.011272159196301118	0.001370279832177643
1727874687242	7734.375	0.7583056070305481	0.012022927868907218	0.0014700126287866659
1727874687244	7734.375	0.7284940042623562	0.012164717274740144	0.0015356859567485308
1727874687246	7734.375	0.7581294593934629	0.012168213569897498	0.001586491902300337
1727874687247	7734.375	0.8357213856826917	0.01208918971613249	0.001698529632917651
1727874687249	7734.375	0.8824293135263802	0.012052970972424448	0.001768661655920467
1727874687251	7734.375	0.9098740016616639	0.013445203112455003	0.0017971691383112597
1727874687253	7734.375	0.8910489153524236	0.014340298200490988	0.0017683125251753424
1727874687254	7734.375	0.7766225751558888	0.013111960942281262	0.0018514528890245091
1727874687256	7804.6875	0.794898166215289	0.010669215467284441	0.0019222676808611783
1727874687258	7804.6875	0.7948591286992991	0.00914219333882811	0.001954001352559281
1727874687260	7804.6875	0.7941662127904808	0.008400379081410246	0.001971898595672529
1727874687262	7804.6875	0.8201489328080028	0.007987616443996202	0.0020348108764843094
1727874687263	7804.6875	0.8022298401787085	0.007738908638031553	0.0020849173507989384
1727874687265	7804.6875	0.7497508142407906	0.007323427680283542	0.002222861096873044
1727874687267	7804.6875	0.7784834019471586	0.007034786617786862	0.0022914674945113435
1727874687269	7804.6875	0.8152223982900942	0.008246587452494304	0.0023502956708228696
1727874687270	7804.6875	0.029282622865705262	0.010552670440806275	0.0031403504860787147
1727874687272	7875.0	0.030353395474963303	0.013431751155849369	0.00354976345622756
1727874687274	7875.0	0.03109654779900915	0.015897486953834108	0.0039591764263764056
1727874687276	7875.0	0.031733349251618866	0.01580979130855147	0.0039853056402122155
1727874687278	7875.0	0.03135264665754625	0.013058270698156526	0.003961820575684167
1727874687279	7875.0	0.030901260778517407	0.01054904308249054	0.0039186930531966875
1727874687281	7875.0	0.030215847106214465	0.009457098679595948	0.0038887327373866923
1727874687283	7875.0	0.029214081498474972	0.009231188328073212	0.0038456936615704086
1727874687285	7875.0	0.02842613515589954	0.00931067980974278	0.0029520877141846935
1727874687286	7945.3125	0.9480096327365637	0.00947857600443695	0.0020584817667989785
1727874687288	7945.3125	0.9734305602241669	0.009397987083018686	0.002050282951841331
1727874687290	7945.3125	1.0767037960836643	0.009316541214244863	0.002007769102359592
1727874687292	7945.3125	1.0745522619108	0.00988871992453762	0.001959745726544722
1727874687294	7945.3125	1.066210336518141	0.010752150993939884	0.0019457971699119055
1727874687295	7945.3125	1.0568901645554374	0.010734576735892043	0.0019304145031026232
1727874687297	7945.3125	1.0664084624057448	0.009822270772946761	0.0019458318751630096
1727874687299	8015.625	1.0568612711968282	0.00893098103681424	0.0019279753447564304
1727874687301	8015.625	1.0481643702555454	0.008424661526376097	0.0019110327545643247
1727874687302	8015.625	1.023295443738588	0.008183532216363937	0.0018643559686184433
1727874687304	8015.625	1.1708380800382405	0.00827345990084011	0.0018561432578662808
1727874687306	8015.625	1.1564553515858977	0.008395953251613781	0.0019051912146507903
1727874687308	8015.625	1.0932164644023428	0.007949250635144288	0.0019543233609352058
1727874687310	8085.9375	1.1049307935824002	0.007242448818790984	0.0019721756012398583
1727874687311	8085.9375	1.1255416010630486	0.007171908039392585	0.002010110702506788
1727874687314	8085.9375	1.1393735367423456	0.007799758673752032	0.002031709742285481
1727874687316	8085.9375	1.122103654256514	0.008513737392007201	0.002014708150927468
1727874687318	8085.9375	1.1265919676333886	0.008589929172869498	0.0020250722263686536
1727874687319	8156.25	1.0641858510004145	0.008128107155461884	0.0019263719561627057
1727874687321	8156.25	1.0496663259598107	0.00789188938759755	0.0018978178800555436
1727874687323	8156.25	0.9821771100607333	0.008096896129994117	0.0018028711010822296
1727874687325	8156.25	0.937677845199219	0.008408416076821903	0.001730227266544155
1727874687327	8156.25	0.8699861489974255	0.008160124289401216	0.0016157202646816583
1727874687327	8226.5625	0.8565029293950285	0.007370537424786517	0.0014594104269263805
1727874687329	8226.5625	0.8565029293950285	0.0071062706115761045	0.0014594104269263805
1727874687331	8226.5625	0.8639152551989743	0.00790411300356403	0.0014769930719892815
1727874687333	8296.875	0.9703438237028302	0.008955654972858825	0.0013760633102966417
1727874687334	8296.875	0.9385649620254941	0.009396265533911177	0.001327245115590756
1727874687336	8367.1875	0.9276905042677448	0.009137028594847876	0.0013097936449393411
1727874687338	8367.1875	0.9728334877583108	0.009006919984602808	0.0013620564422466086
1727874687340	8437.5	0.9552413241239893	0.008152558259993498	0.0013401659118219388
1727874687342	8437.5	0.9118696214482255	0.006889039624791349	0.0012813684484834099
1727874687343	8507.8125	0.9074496451735176	0.006552498385321141	0.0012765308341766797
1727874687345	8507.8125	0.017807141070158444	0.008488440572585642	0.0022998356610529733
1727874687347	8578.125	0.017282593500410472	0.012942623455024706	0.0028027277143370666
1727874687349	8578.125	0.01657080742671818	0.015907202344090998	0.0033056197676211594
1727874687350	8648.4375	0.015830246172056858	0.014588907965081216	0.003287927819789186
1727874687352	8718.75	0.01560813774395215	0.00907915544139161	0.0032816490987856222
1727874687354	8929.6875	0.01620292473113494	0.006909191363226176	0.003297896001992739
1727874687356	9140.625	0.01696826461385293	0.004150182147832634	0.003320356489634737
1727874687358	9421.875	0.018137855823656686	0.002721422458163938	0.0023442921384937447
1727874687359	9632.8125	0.8734912057527772	0.0024336464239564795	0.001368227787352753
1727874687361	9914.0625	0.8839404165262803	0.001170378074228289	0.0013836653408985944
1727874687363	10265.625	0.9654352870007352	2.8509524603077466E-4	0.0014935486740355343
1727874687365	10617.1875	0.9705651128375878	3.617378948712938E-4	0.001643170053952504
1727874687366	10968.75	1.0333393895348837	2.7834743403383684E-4	0.0017710795085598746
