# Supplementary material for: Identification and classification of repeated whistle types from free-ranging rough-toothed dolphins (Steno bredanensis)
Source: Sci Rep. 2026 Mar 20;16:14327. doi: 10.1038/s41598-026-44853-2 (PMC13144356; doi:10.1038/s41598-026-44853-2)
Supplement: Supplementary file 2 — Supplementary Material 2 [file 41598_2026_44853_MOESM2_ESM.zip › Dataset_StenoRepeatedCalls/Contours/1277.csv]

Time [ms]	Peak Frequency [Hz]	Duty Cycle	Energy	WindowRMS
1727874740233	4218.75	0.6502513483282464	0.10147930732771471	0.0013790209758104068
1727874740235	4218.75	0.6713001600748396	0.18280249127496165	0.0014292298774915878
1727874740236	4218.75	0.7306493038695431	0.29694383992709045	0.0015664057100139687
1727874740238	4218.75	0.7593453863955174	0.41312652206452355	0.0016268034669176077
1727874740239	4218.75	0.7966747559135683	0.4789180647238826	0.0016855573035747537
1727874740241	4218.75	0.8072311508624677	0.5073530429885262	0.00170287715811481
1727874740243	4218.75	0.842430424287443	0.5467326439373582	0.0017645125000330265
1727874740245	4218.75	0.8719092983105192	0.6007541468983509	0.0018121922520650125
1727874740246	4218.75	0.8592411942666217	0.6379208407852109	0.0018353561327759092
1727874740248	4218.75	0.8291987162307032	0.6771407551286396	0.0018591181856153596
1727874740250	4218.75	0.8530474445218695	0.7490390208548222	0.0019068850907675236
1727874740252	4218.75	0.4883252349789537	0.7919367475039231	0.001938283163930986
1727874740254	4218.75	0.4995853895911131	0.7350524370234881	0.002000943375738886
1727874740255	4218.75	0.4977700095506584	0.647158588997742	0.0020106172242232677
1727874740257	4218.75	0.50946801463513	0.6505230264783478	0.0020566644443576207
1727874740259	4289.0625	0.5119271748220895	0.7529575460149409	0.0020724907972640024
1727874740261	4289.0625	0.5209041091631044	0.8610409799129407	0.002117743657851268
1727874740262	4289.0625	0.514068443570247	0.9777952880061361	0.0021155164135902285
1727874740264	4359.375	0.503340107339983	1.1449326798689115	0.002090853893030629
1727874740266	4359.375	0.5078785574411195	1.350920794754142	0.0021093029537248534
1727874740268	4359.375	0.6506604091125444	1.5026772933338248	0.0020499620413928187
1727874740270	4429.6875	0.6517571774189236	1.5234564103919395	0.002052913942996046
1727874740271	4429.6875	0.6404787433349912	1.4644578802264652	0.0020223615057769796
1727874740273	4429.6875	0.6357730850300025	1.3996304066357275	0.0020121303742572367
1727874740275	4500.0	0.6203399881473816	1.3432123740918747	0.001966417644280352
1727874740277	4500.0	0.7355385249372941	1.2676523922026703	0.0019833829943745897
1727874740278	4500.0	0.7446370205521041	1.181602322379071	0.0019554806404662763
1727874740280	4500.0	0.7069451017357663	1.12519274671935	0.002003975256659379
1727874740282	4570.3125	0.6912745152232472	1.1294121450870565	0.002019104546724475
1727874740284	4570.3125	0.6940490971042014	1.151682850392935	0.002024216870498729
1727874740286	4570.3125	0.6862023650298857	1.138241189659704	0.0020060169741575925
1727874740287	4570.3125	0.6596053303765492	1.1061457408005873	0.0019473499455275598
1727874740289	4640.625	0.6682169776998358	1.120053619704237	0.001968335330813921
1727874740291	4640.625	0.6631166018515308	1.2115536329043	0.001950977936242773
1727874740293	4640.625	0.6551202738060141	1.3083823020459218	0.0019199810723192785
1727874740294	4640.625	0.6184890188202344	1.3290972746345562	0.0018282868779934684
1727874740296	4710.9375	0.6906529668354207	1.2868826516046354	0.001738692919499704
1727874740298	4710.9375	0.6738984127206001	1.2437964449665764	0.0016962450288298568
1727874740300	4710.9375	0.6872874954676995	1.2175247817494779	0.001726961538089
1727874740302	4781.25	0.6858016580595315	1.2164080934556605	0.0017212592950242621
1727874740303	4781.25	0.6873238968295923	1.2211771807920635	0.0017199509025510853
1727874740305	4781.25	0.703827131128502	1.2040157882991551	0.0016690948949877491
1727874740307	4781.25	0.6675910494690007	1.206771612191702	0.0016761745845472087
1727874740309	4781.25	0.6761188957960583	1.2552281810115085	0.0016898795387597927
1727874740310	4781.25	0.6848353673620148	1.3137131303196374	0.0017146002033250403
1727874740312	4851.5625	0.672032015619917	1.3722533094279896	0.0016973938101893596
1727874740314	4851.5625	0.6348596066979777	1.4398583111705274	0.0016153938179968954
1727874740316	4851.5625	0.6566805685453263	1.477750419424893	0.0016691413473162834
1727874740318	4851.5625	0.6729718325996937	1.4477609317403732	0.0016994091660013477
1727874740319	4851.5625	0.6785695630772282	1.363374979025685	0.0016455680036891053
1727874740322	4851.5625	0.6735788122465657	1.2552331057160406	0.001673993128183599
1727874740324	4921.875	0.703089576307859	1.1595511923276187	0.0017221863022730635
1727874740326	4921.875	0.6036112760994728	1.084468594596634	0.0017548038902368182
1727874740327	4921.875	0.6269143768208935	1.0138466651854043	0.0018003834188056865
1727874740329	4921.875	0.6298696028934864	0.9781350927247316	0.0018028787942360003
1727874740331	4921.875	0.6212099719567957	0.9861566888568535	0.0017741047360676507
1727874740333	4921.875	0.6210011021102131	0.9721338382459327	0.0017738204488936874
1727874740335	4992.1875	0.614063236125081	0.9195180312584604	0.0017497333392072507
1727874740335	4992.1875	0.6008254039565413	0.8896672295565876	0.0017149102845112096
1727874740337	4992.1875	0.6008254039565413	0.8960272624859708	0.0017149102845112096
1727874740339	4992.1875	0.5854762927982219	0.9019663695283009	0.00168312135857384
1727874740341	4992.1875	0.7812691934453616	0.9012346372815582	0.0016455433395578538
1727874740342	5062.5	0.7697185780267296	0.9024345633805101	0.0016257076029344577
1727874740344	5062.5	0.6941844553556521	0.9071263292518758	0.001659784873716034
1727874740346	5062.5	0.6982065862066567	0.8916688696927095	0.0016701264861252666
1727874740348	5062.5	0.7005743439795876	0.8390304869407256	0.0016725681025707639
1727874740350	5132.8125	0.7108097158158011	0.7604416379264132	0.0016873447296384258
1727874740351	5132.8125	0.7172335751394918	0.6804721767554234	0.0016960868479992278
1727874740353	5132.8125	0.7266638413915094	0.6044525273252582	0.0017102784899226035
1727874740355	5132.8125	0.7350546042310208	0.5251492834819698	0.0017134425886164842
1727874740357	5203.125	0.7485070013340429	0.44842127047061553	0.0017313269063332474
1727874740358	5203.125	0.7710984122623642	0.3964719526892806	0.0017266052263639265
1727874740360	5203.125	0.8247461106101245	0.37719732535532075	0.001707004966493598
1727874740362	5203.125	0.8384788325953416	0.37602118296710885	0.0017221568601836826
1727874740364	5273.4375	0.929596973697703	0.3796403700289018	0.0017160063569638874
1727874740366	5273.4375	0.9414343225000854	0.38207268788134646	0.0017333656415179034
1727874740367	5273.4375	0.912748466660685	0.38391279017883234	0.001689322139792064
1727874740369	5343.75	0.9012699518368027	0.392202900671742	0.001670640137428076
1727874740371	5343.75	0.8901961683607637	0.4052768045675145	0.0016519725190999822
1727874740373	5414.0625	0.8768342205277012	0.4158838682588917	0.001576873013695785
1727874740374	5414.0625	0.8569291080908593	0.4216310858877268	0.0015429401980971381
1727874740376	5414.0625	0.8592366346680447	0.43593333488986635	0.0015483255708341715
1727874740378	5484.375	0.8618152251149007	0.47008716082864055	0.0015919316898323863
1727874740380	5484.375	0.8553653838054635	0.5336497653199296	0.001585379001927705
1727874740382	5554.6875	0.8376181184831181	0.6356679672405326	0.0016227768237501857
1727874740383	5554.6875	0.8240960372946348	0.7821759023798085	0.0016546533840493744
1727874740385	5554.6875	0.8218943500948954	0.9577098698781568	0.001672426851984742
1727874740387	5625.0	0.7501835930860105	1.1390967869003947	0.001720066307333417
1727874740389	5625.0	0.7611463357520256	1.2882225008247763	0.001752643889192697
1727874740390	5695.3125	0.7699718623399342	1.3512309589519025	0.0017817575377666822
1727874740392	5695.3125	0.7711718849598419	1.3298213036886664	0.0017874087430588682
1727874740394	5765.625	0.7747581197057907	1.2575664717219464	0.0017984386111938762
1727874740396	5765.625	0.7952138366993171	1.2278697626623845	0.0018458161910946337
1727874740398	5835.9375	0.798934944304564	1.2957838944756352	0.0018587805405758972
1727874740399	5835.9375	0.8066261555629922	1.4619002722344816	0.0018755342662322204
1727874740401	5906.25	0.8065258654881295	1.614208410071426	0.001875835077868643
1727874740403	5976.5625	0.833763266509434	1.6642611011037254	0.0018858755885099324
1727874740405	5976.5625	0.8438525002410406	1.6663798296509025	0.0018773797733380717
1727874740406	6046.875	0.8424075597317403	1.6159369953846974	0.0018808837323182831
1727874740408	6046.875	0.8456342313953661	1.601516752927495	0.0018903403115237741
1727874740410	6117.1875	0.8209909010506002	1.6098022995820858	0.0019063322220097831
1727874740412	6187.5	0.8306260106221413	1.6113467835265978	0.0019251451532652658
1727874740414	6187.5	0.8299455157411377	1.6489181010709533	0.0019245638004632
1727874740415	6257.8125	0.8490168209959261	1.6135323478703982	0.001960344714752128
1727874740417	6257.8125	0.8556368147870211	1.6073106078634212	0.001973203899909163
1727874740419	6328.125	0.8512362812231989	1.5294981196887916	0.001964349120982123
1727874740422	6398.4375	0.8466891795311606	1.4483092277777276	0.0019525927930534052
1727874740423	6398.4375	0.8636584029951361	1.4338613815667764	0.001932566411630698
1727874740425	6398.4375	0.8543450975448922	1.4019191683027281	0.001912540224855466
1727874740427	6468.75	0.8609354450457003	1.3612640355598264	0.001918037386274488
1727874740429	6468.75	0.8532508917812849	1.3101540093153061	0.0018985013811537446
1727874740431	6468.75	0.8716172130216919	1.2338673189860827	0.0018639466926356329
1727874740432	6539.0625	0.8720681658156255	1.1549378364753349	0.0018608302353344626
1727874740434	6539.0625	0.8876353544128198	1.0933124986376512	0.0018892651067731608
1727874740435	6609.375	0.8935051944991452	1.046527503638353	0.0018956439176834323
1727874740437	6609.375	0.8902628066419368	1.0057917338825204	0.0018862507545641016
1727874740438	6609.375	0.8905081232080096	0.9642577492677813	0.0018657703922209182
1727874740440	6679.6875	0.892137684353419	0.9133086906080469	0.0018684085676650404
1727874740442	6679.6875	0.894745734870206	0.8598167612085847	0.0018694489422541696
1727874740444	6679.6875	0.8889274865311689	0.8102970607321808	0.0018585851175371504
1727874740446	6750.0	0.8702646834824731	0.7700688436870909	0.0018206762321378886
1727874740447	6750.0	0.8124660689993372	0.7453216598319221	0.0017180241645272645
1727874740449	6820.3125	0.8041225653980146	0.7237182528924093	0.001699038578343975
1727874740451	6820.3125	0.7858172873119373	0.6982551677721642	0.0016612594623472419
1727874740453	6820.3125	0.7693297414042268	0.6673472657379693	0.0016262362628471074
1727874740454	6890.625	0.8029955919751763	0.6529127453887524	0.0016445971184454403
1727874740456	6890.625	0.8091723916642843	0.6828818994302239	0.0016578995075712845
1727874740458	6960.9375	0.8179858666757989	0.7696639237667482	0.0016753636061959086
1727874740460	6960.9375	0.8299982492475859	0.8947924319348322	0.0017017640784140907
1727874740462	6960.9375	0.8513979714598818	1.007532898650136	0.0017380947927782306
1727874740463	7031.25	0.8527124316573756	1.0687495843673145	0.001744079540303581
1727874740465	7031.25	0.8057847070137018	1.0701480981333433	0.0017532336156814094
1727874740467	7101.5625	0.796761959746556	1.0342039278156756	0.001743446484557813
1727874740469	7101.5625	0.78556029944407	0.9964984320318021	0.0017253787728700248
1727874740470	7101.5625	0.7804457032419886	0.9873922440153505	0.0017154802447587247
1727874740472	7171.875	0.7748083141471998	1.009850397664019	0.0017043711618878663
1727874740474	7171.875	0.7664801868074274	1.0463603987348546	0.001686847150579773
1727874740476	7242.1875	0.7625610680592992	1.0633854327376047	0.0016777917740022764
1727874740478	7242.1875	0.7629485928608866	1.035245974924159	0.0016748883291481348
1727874740479	7312.5	0.8082185355917667	0.952198654055476	0.001661939558339037
1727874740481	7312.5	0.8163650868452608	0.8359508537401071	0.0016726662504290882
1727874740483	7312.5	0.8708664665859369	0.7235401529662108	0.0016666798408151266
1727874740485	7312.5	0.9125916190390043	0.6363012905929979	0.0016471378025317731
1727874740486	7312.5	0.8812222590736373	0.5818884082067602	0.001622599359725266
1727874740488	7382.8125	0.865768852602793	0.558414243044436	0.0016449455531101797
1727874740490	7382.8125	0.8808676962872792	0.5537040960253122	0.0016647755821314158
1727874740492	7382.8125	0.8939728982277507	0.5497464536274095	0.0016849987446884121
1727874740494	7382.8125	0.7866269313240127	0.5446317487887393	0.0017692709749894744
1727874740495	7382.8125	0.7997683894094566	0.5440541402277185	0.0017967391165181572
1727874740497	7453.125	0.7972611375378916	0.5483077852757323	0.0017922371640147897
1727874740499	7453.125	0.8008024146640744	0.5581527377327945	0.001799378423834318
1727874740501	7453.125	0.8180938068817639	0.5621515349724663	0.001833133523264671
1727874740502	7453.125	0.8119726540367017	0.54555438220086	0.0018195408056978584
1727874740504	7453.125	0.8125571030936597	0.5182400239828953	0.0018202350252796511
1727874740506	7523.4375	0.8079368430930931	0.5056650202558404	0.0018108801256953191
1727874740508	7523.4375	0.9059266224347321	0.5092294877934915	0.0017506880637666495
1727874740510	7523.4375	0.9578176205524345	0.5056223582427075	0.0017168491255165122
1727874740511	7523.4375	0.9044686522522749	0.4864974779820356	0.0017130025655681005
1727874740513	7523.4375	0.9096345476528002	0.46364613328771237	0.0017213877548379847
1727874740515	7593.75	0.8887218596321758	0.4462418390310698	0.0016825201661049057
1727874740517	7593.75	0.8804564269913354	0.435713768291087	0.001669006482145423
1727874740518	7593.75	0.8738612324681353	0.4277676259989213	0.0016547396095182854
1727874740520	7593.75	0.8760623531170547	0.4156890521488614	0.0016581755587459497
1727874740523	7593.75	0.8884850043489897	0.39616628231353823	0.001681588261469694
1727874740525	7593.75	0.8920337498850026	0.37307293031759703	0.0016836381354233872
1727874740527	7593.75	0.9345800371789832	0.35579480704674393	0.0016865127656247448
1727874740528	7593.75	0.951926646575821	0.35140800066032546	0.0017139383501052032
1727874740530	7593.75	0.9482543006966282	0.35263489361472133	0.0017063075867573216
1727874740532	7593.75	0.9482415050663872	0.34552943628133925	0.0017030610096914738
1727874740534	7593.75	0.9653279366483227	0.3250703384519249	0.0017306842592394608
1727874740535	7593.75	1.0227562668125332	0.3017071670111706	0.0016909824906829398
1727874740536	7593.75	1.0426983143548545	0.2897305809627806	0.0016636178759508622
1727874740538	7593.75	1.051963950103184	0.28982254339407765	0.0016774065830735512
1727874740540	7593.75	0.8334668132939472	0.28987566800706915	0.0016870354446389937
1727874740542	7593.75	0.8329651232369698	0.2791257635023888	0.0016869451415926938
1727874740543	7593.75	0.8291416368936422	0.2637208402202252	0.001680502009858274
1727874740545	7593.75	0.8457202128673953	0.25424997574633085	0.001711584379437785
1727874740547	7593.75	0.8537130476387851	0.25937851189639993	0.0017317574810454869
1727874740549	7593.75	0.8709719457352575	0.26747035936305014	0.0017699107237372932
1727874740550	7593.75	0.8828110709434741	0.26132717894558244	0.0017940791974832393
1727874740552	7593.75	0.884700010021639	0.24216307758899744	0.0017968506018149028
1727874740554	7664.0625	0.9077140120340343	0.22471197194079293	0.0017550543352898038
1727874740556	7664.0625	0.8969576853626179	0.21188930641959436	0.0017336610872955083
1727874740558	7664.0625	0.9151154844016149	0.19457787824215114	0.0017643645634658341
1727874740559	7664.0625	0.9388625325844091	0.17837482708738275	0.001788300951966259
1727874740561	7664.0625	0.9538253385158061	0.168038396259369	0.0018178677934740052
1727874740563	7664.0625	0.9600925035170473	0.16094269330717434	0.0018285484596519978
1727874740565	7664.0625	0.9446488512702748	0.15593194421589254	0.001797848852542511
1727874740566	7664.0625	0.9630422330147302	0.15176549609738363	0.0018250496065901672
1727874740568	7734.375	0.9755523186651771	0.15017976314650255	0.0018416369636023776
1727874740570	7734.375	0.9721257835774577	0.1493494338927177	0.0018345006911367726
1727874740572	7734.375	0.9820197703409681	0.14888581429187528	0.0018954704087922698
1727874740574	7734.375	0.9564469777787233	0.14790306781261991	0.0018490099108212628
1727874740575	7734.375	0.9190217380292419	0.14804872817778786	0.0017808610930510876
1727874740577	7734.375	0.9149258172149549	0.14502438009318	0.0017760660759032706
1727874740579	7734.375	0.9245502417756759	0.13374888494527987	0.0017936346807202813
1727874740581	7734.375	0.9277082560846626	0.12007220781305918	0.0018000490301930611
1727874740582	7804.6875	0.9197855184322927	0.1141148107932028	0.001787914325543329
1727874740584	7804.6875	0.7365352019896968	0.1136666504982602	0.0018315910507456495
1727874740586	7804.6875	0.7305025304638365	0.1119515292478364	0.0018889028777356739
1727874740588	7804.6875	0.7397549897595962	0.10945971359372769	0.001914190240978481
1727874740590	7804.6875	0.7470393592611311	0.11383356193004193	0.0019257994155254929
1727874740591	7804.6875	0.760255417353	0.12315594778859677	0.00195093493124031
1727874740593	7804.6875	0.7639417774938854	0.12777640978298185	0.00195896184096451
1727874740595	7875.0	0.7409065964812943	0.12566097969248602	0.001910357664757082
1727874740597	7875.0	0.7488094214444818	0.11858679799824377	0.0019259340664186861
1727874740598	7875.0	0.7517402300854173	0.11126991958861411	0.0018936030884466502
1727874740600	7875.0	0.8841963291311021	0.10535771985118234	0.0018424429376602681
1727874740602	7875.0	1.0096469377958912	0.10100155805849585	0.0018165457478523854
1727874740604	7875.0	1.0012355685538912	0.09771473493929195	0.0017996747191362952
1727874740606	7875.0	0.9798612415984173	0.09535077406077136	0.0017599393526601013
1727874740607	7875.0	1.0566194896295782	0.09390621431994504	0.0017701133675407043
1727874740609	7875.0	1.0647213816245837	0.09198671410875041	0.0017806047645213716
1727874740611	7875.0	1.0769690578177025	0.09006516424971593	0.0017996082622592443
1727874740613	7875.0	1.080767101946911	0.08804120994274985	0.0018063322906431078
1727874740614	7875.0	1.0921165193216669	0.08638261292452572	0.0017400699998236617
1727874740616	7875.0	1.082524535763161	0.0866245886104445	0.001725247117739061
1727874740618	7875.0	1.0759466339947783	0.08711892418570245	0.001714264334802585
1727874740620	7875.0	1.0371237440188485	0.08764849338454235	0.0016590169364682531
1727874740623	7875.0	0.9904244327611811	0.08890070379228243	0.0015903367072842396
1727874740624	7875.0	0.9953057287420414	0.08954313123266386	0.0015976970319310914
1727874740626	7875.0	1.0501643120551971	0.08625645628737935	0.0015788066066736045
1727874740628	7875.0	1.0734375248996049	0.08216198591223099	0.0015695482401651202
1727874740630	7875.0	1.0133515363969143	0.0836770722663199	0.0016029019201268813
1727874740631	7875.0	1.0048115516310525	0.09004966646214448	0.0016516731988341514
1727874740633	7945.3125	1.020989544853944	0.09387481157302233	0.001674171391794744
1727874740635	7945.3125	1.0461260208877965	0.09118306791576435	0.0017082888681264456
1727874740636	7945.3125	1.0630763768517466	0.08747964478116929	0.0017318405240831056
1727874740638	7945.3125	1.0538357735186028	0.08754478497899484	0.0017174599469322281
1727874740639	7945.3125	1.05894631740405	0.08696129075429089	0.0017267519208780725
1727874740641	7945.3125	1.0585763232765968	0.08370953908425229	0.001726616288144155
1727874740643	7945.3125	1.0333195991513222	0.080019054088191	0.0016895273841230688
1727874740645	7945.3125	1.081107720465953	0.07737482943138094	0.0016607179917408662
1727874740646	7945.3125	1.0723953726906448	0.07434965711512496	0.0016919643194958792
1727874740648	8015.625	1.0794441654997051	0.0726071572673289	0.0017016125572775532
1727874740650	8015.625	1.0963871793926887	0.07233684781100157	0.001726475969477227
1727874740652	8015.625	1.0971675567931238	0.07096289922381481	0.001769737350131439
1727874740654	8015.625	1.0899255421652094	0.06883286713570946	0.0017572203015707832
1727874740655	8015.625	1.0981506357018904	0.06701151111674947	0.001768495681163325
1727874740657	8015.625	1.1175641034859642	0.06717241017021554	0.0017950240792845482
1727874740659	8015.625	1.1266084294466177	0.06859569087229198	0.0018087148086544122
1727874740661	8015.625	1.084716408381166	0.06815223502130265	0.001764472939814062
1727874740662	8015.625	1.0753185575438546	0.06375317163072358	0.0017538827145490217
1727874740664	8085.9375	1.058715071074392	0.05736772869104207	0.0017277985682489182
1727874740666	8085.9375	1.052027427220675	0.05329138550942738	0.0017173898452576683
1727874740668	8085.9375	0.9134323996073364	0.05335578243615621	0.0016927259062841963
1727874740670	8085.9375	0.9247075278293524	0.054429696286583666	0.00171405084338677
1727874740671	8085.9375	0.9325523381569483	0.05293545251683162	0.0017297391969905004
1727874740673	8085.9375	0.9443011769453366	0.047447727838383615	0.0017512801366889844
1727874740675	8156.25	0.9495324117343269	0.04021815550165354	0.001757329571363988
1727874740677	8156.25	0.9547758976586546	0.035455050507621454	0.0017616880941418195
1727874740678	8156.25	0.9759866966391509	0.03355992209083454	0.0017989415361729965
1727874740680	8156.25	0.9812832708166064	0.031909993288547274	0.0018088188936022037
1727874740682	8156.25	1.1864203141985015	0.02844381965069489	0.001878207756273057
1727874740684	8156.25	1.1917423485543326	0.02459658685854416	0.001886859698039045
1727874740686	8226.5625	1.1957089939290704	0.02112557030740076	0.0018917817010993172
1727874740687	8226.5625	1.1942114312786318	0.018432566071259645	0.0018889373042164379
1727874740689	8226.5625	1.206803279260327	0.017208673747954664	0.0019075202268661043
1727874740691	8226.5625	1.2024480258560446	0.017773656053746305	0.0019026739532423556
1727874740693	8226.5625	1.1652127418544724	0.019366932857303877	0.001850705019994091
1727874740694	8226.5625	1.1282387019703224	0.020980964287441332	0.0017706208707973935
1727874740696	8296.875	1.0818625396152712	0.022174100094896686	0.0017115704971859206
1727874740698	8296.875	0.9354433658781909	0.02309907858723434	0.0016130556743558318
1727874740700	8296.875	0.8426283802141139	0.024051179779492362	0.001490330032253345
1727874740702	8296.875	0.7254490092027377	0.024829536216497305	0.001327907672613734
1727874740703	8367.1875	0.5992600091333703	0.024619162330374807	0.0011368295879463468
1727874740705	8367.1875	0.5551241170111914	0.023658596199852555	0.001075386624420222
1727874740707	8367.1875	0.4568130318165002	0.022816332957580763	9.115329600037412E-4
1727874740709	8437.5	0.3512942433754162	0.022246306984789854	7.476792955872604E-4
1727874740710	8437.5	0.34610072286579724	0.020717274994940346	7.386041347536707E-4
1727874740712	8437.5	0.3614509630503145	0.01873009350137987	7.628843168362816E-4
1727874740714	8507.8125	0.5011069876063633	0.018226919131093658	8.316953197704688E-4
1727874740716	8507.8125	0.46797577203081436	0.020621930427066948	0.0011754477188206382
1727874740718	8507.8125	0.4835647211785749	0.026514179137106495	0.0015814817555768234
1727874740719	8578.125	0.6548416712754741	0.03423537053791772	0.001894647246273267
1727874740722	8578.125	0.7376993399001992	0.037230251925430245	0.0022078127369697105
1727874740724	8578.125	0.9392499090657211	0.03259057475718617	0.002659673334100337
1727874740726	8648.4375	1.0639939751348488	0.026115204040039086	0.003111533931230963
1727874740727	8648.4375	1.1487063788434662	0.024813551510053385	0.003277483936034055
1727874740729	8648.4375	1.1766728281891488	0.026476035398695426	0.0033375427572069046
1727874740731	8718.75	1.1553387805184312	0.028132898453640243	0.0032998439178568385
1727874740733	8718.75	1.0738412789078877	0.02858953514226339	0.003138558475518127
1727874740735	8789.0625	0.9496543559055075	0.027809469854092498	0.0028754174991951465
1727874740735	8859.375	0.7805041213871964	0.023066825111475155	0.0024956089370679322
1727874740737	8929.6875	0.7805041213871964	0.01143529362931105	0.0022530069999067504
1727874740739	8929.6875	0.6796458982071787	0.019267506530035117	0.0019299208723787698
1727874740741	9000.0	0.5488333712083988	0.017095516094490833	0.0015276196956937051
1727874740742	9070.3125	0.49528586820414316	0.01708492930161102	0.0011253185190086405
1727874740744	9140.625	0.6359873295221493	0.014589844599163859	9.848489434803101E-4
1727874740746	9140.625	0.6770594481568833	0.021522208143693045	9.488815036098832E-4
1727874740748	9210.9375	0.5200129752866405	0.0191959151127757	0.0010704590634765569
1727874740750	9281.25	0.5505050529539749	0.019222182503755958	0.0015326380918347805
1727874740751	9351.5625	0.6371118782905708	0.019612302406617852	0.0018813082508393046
1727874740753	9492.1875	0.6968667128822578	0.014994223827028077	0.0022299784098438287
1727874740755	9632.8125	0.8074682463639937	0.010828604834480495	0.0026202759782323593
1727874740757	9843.75	0.955308284715326	0.006460526313494216	0.00301057354662089
1727874740758	9984.375	1.0608747596576567	0.00536305113957844	0.0032509073645779476
1727874740760	10125.0	1.1122980405068168	0.0039508162480335705	0.0033594316229065553
1727874740762	10335.9375	1.1610923244321003	0.0033568309989146705	0.003456231706348888
1727874740764	11390.625	1.1244656746847588	7.886620434250321E-4	0.003374166343779702
