# Supplementary material for: Identification and classification of repeated whistle types from free-ranging rough-toothed dolphins (Steno bredanensis)
Source: Sci Rep. 2026 Mar 20;16:14327. doi: 10.1038/s41598-026-44853-2 (PMC13144356; doi:10.1038/s41598-026-44853-2)
Supplement: Supplementary file 2 — Supplementary Material 2 [file 41598_2026_44853_MOESM2_ESM.zip › Dataset_StenoRepeatedCalls/Contours/1278.csv]

Time [ms]	Peak Frequency [Hz]	Duty Cycle	Energy	WindowRMS
1727794928415	5835.9375	1.17336412164768	0.001397725248470431	0.0012209454310853818
1727794928417	5906.25	0.808629695878185	0.0019631774852313976	0.001239609615376255
1727794928419	6046.875	0.7923644812832608	0.002064980557172572	0.0012189228143883635
1727794928421	6187.5	0.7590269431089743	0.0020116926690985065	0.001175694787437119
1727794928422	6187.5	0.7057872785135462	0.0025691802123502124	0.0011043583584929295
1727794928424	6187.5	0.6946698443925375	0.003076471377871825	0.0010874955890308353
1727794928426	6257.8125	0.6665046936733995	0.004303555000967005	0.0010423224004635753
1727794928428	6257.8125	0.644707829697327	0.005922812353322907	0.001007218807411466
1727794928429	6328.125	0.7871140545447738	0.007010091231123865	9.90575227747789E-4
1727794928431	6328.125	0.8219640173117074	0.007323634690368015	9.97444976749636E-4
1727794928434	6398.4375	0.969615949197962	0.007238497089431846	0.00100036583290797
1727794928436	6398.4375	0.9839593585585995	0.006999933704478889	0.0010108506894844996
1727794928438	6398.4375	1.0062532835555758	0.007174610942468312	0.001030084373852215
1727794928439	6468.75	1.016078851161859	0.008535467490177466	0.0010385669841935286
1727794928441	6468.75	1.072399211379717	0.010266007754923366	0.0010543208157792927
1727794928443	6539.0625	1.021290082494525	0.009788196214087136	0.0011318218880798955
1727794928445	6539.0625	1.038166841181414	0.006597293634251016	0.0011964848675005465
1727794928446	6609.375	1.0626550300910866	0.003138880895596499	0.0012234007933728294
1727794928447	6679.6875	1.0806968687310237	0.001748831190617536	0.0012431617518580127
1727794928449	6820.3125	1.0791322720125784	9.265195292953884E-4	0.001281271825506291
1727794928451	6960.9375	1.0938344511595912	0.0011808749742175768	0.0013751069288503795
1727794928453	6960.9375	1.1563511014734424	0.001243748682312197	0.00145020040510087
1727794928454	6960.9375	1.1745069011952143	0.0011963060956779066	0.0014697054128475623
1727794928456	6960.9375	1.1773439323377308	0.001259209943957663	0.0014728037896534864
1727794928458	6960.9375	1.1850333063857361	0.0012748157758256929	0.0014834590985484653
1727794928460	7031.25	1.2194615490031693	0.0012460247599079223	0.001528421384853048
1727794928461	7031.25	1.252594234058692	0.001412156781711895	0.0015654545022033403
1727794928463	7031.25	1.2600556859430276	0.002080528862736007	0.0015752259768651074
1727794928465	7031.25	1.1860603469516224	0.0034036440313874737	0.0015994579013044992
1727794928467	7101.5625	1.1711562193795004	0.00532408556603287	0.0015805958577685478
1727794928469	7171.875	1.1889421454146158	0.00696327346743046	0.0016027897118436629
1727794928470	7242.1875	1.2062718794150489	0.007731597958503003	0.001625146802017958
1727794928472	7312.5	1.18718413708584	0.0074054420776074594	0.0016018778523704906
1727794928474	7382.8125	1.1616818896835976	0.008821159625237718	0.0015677549374759623
1727794928476	7453.125	1.1549335855607965	0.009818036345965077	0.001558866947735201
1727794928477	7453.125	1.1395398860490156	0.010380817949127832	0.0015369190976372948
1727794928479	7453.125	1.157868941334014	0.010903405514171934	0.0015148196434102868
1727794928481	7453.125	1.1455564893691919	0.010869214548996186	0.0014978639974186298
1727794928483	7453.125	1.1429871198720698	0.010311432603168155	0.001473287464699837
1727794928485	7453.125	1.174843173453667	0.009469400720753099	0.001421240087348905
1727794928486	7453.125	1.144752804273813	0.008969646856097382	0.0013894251766671567
1727794928488	7453.125	1.1801366396339676	0.00928244175892861	0.001363274266391739
1727794928490	7453.125	1.2126076039385387	0.009762585020689569	0.001328834115690554
1727794928492	7523.4375	1.1620808590240341	0.009837593714798146	0.0012748763776614601
1727794928493	7523.4375	1.093855015565336	0.00931625998395807	0.0012027800253148818
1727794928495	7523.4375	1.1620745315145744	0.0086301534014855	0.0011854783607828925
1727794928497	7523.4375	1.1161874329115262	0.008143858768867383	0.001141474059336452
1727794928499	7523.4375	1.1212119816234276	0.008217273465739637	0.0011009453361520728
1727794928501	7523.4375	1.11050971648978	0.009075953120677962	0.0010906737711543577
1727794928502	7523.4375	1.1245599582760089	0.010247977958490242	0.0010590803400183796
1727794928504	7523.4375	1.08243354461478	0.010498674818145348	0.001062403247381562
1727794928506	7593.75	0.9541404429364612	0.009200288997954418	0.0010488758172672967
1727794928508	7593.75	0.953886815265611	0.006972255826793751	0.0010490809780068237
1727794928509	7593.75	0.9162333883472316	0.005210546083500067	0.0010099274802797857
1727794928511	7593.75	0.8997887185534591	0.004843392741228944	9.949810332948999E-4
1727794928513	7593.75	0.8637187508774146	0.0061154033603825425	9.577010497470918E-4
1727794928515	7593.75	0.8356689014417678	0.008082709712737468	9.282727487143476E-4
1727794928517	7593.75	0.8328927066662454	0.009563192184138819	9.258705487687969E-4
1727794928518	7593.75	1.0123146541327186	0.009777272508233662	8.771421793330554E-4
1727794928520	7593.75	1.0209604288388008	0.009160582226834314	8.853104353986967E-4
1727794928522	7593.75	1.0532737911593169	0.008434390458618383	8.922820976754985E-4
1727794928524	7593.75	0.7963029559070701	0.00788412606228087	9.155499435655388E-4
1727794928525	7593.75	0.7877651819358599	0.007508804779743453	9.11437775264371E-4
1727794928527	7593.75	0.7899558820788602	0.007395425868826386	9.141570256989869E-4
1727794928529	7593.75	0.8162906128009109	0.00722545814962	9.444375958245476E-4
1727794928531	7664.0625	0.8023522004107025	0.006175357415247598	9.308897023347206E-4
1727794928534	7734.375	0.804536282124268	0.004956335192617387	9.340503589609155E-4
1727794928535	7804.6875	0.7597427517078725	0.007827517850749768	8.856780102602887E-4
1727794928537	7875.0	0.7606230028227337	0.012122389187568482	8.872712105262152E-4
1727794928539	8015.625	1.0051857685175691	0.01501655057005435	9.199658232483757E-4
1727794928541	8015.625	1.0647271740198592	0.016230721416034863	9.704664770997698E-4
1727794928542	8015.625	1.0557062546998908	0.016403495181202356	9.616806600631633E-4
1727794928544	8015.625	1.0254313621085227	0.016225724705918328	9.92952673522901E-4
1727794928546	8015.625	0.868942994427115	0.016141460506248106	0.0010793044493701024
1727794928547	8015.625	0.9461130276488637	0.01588435325103155	0.001175042865019964
1727794928549	8015.625	0.9704763203901653	0.01549009143357694	0.0011990539443373772
1727794928550	8015.625	1.004671610303814	0.01625903466313955	0.001232924784382353
1727794928552	8015.625	1.0253014683505781	0.01645653615057171	0.0012591305694824016
1727794928554	8015.625	1.0771727126385144	0.01587536369023547	0.0013430859868471946
1727794928556	8015.625	1.0893955860973845	0.01501808837053602	0.0013559509989438927
1727794928557	8015.625	1.1341376398403964	0.014148846065696696	0.0014029219376033102
1727794928559	8015.625	1.1320233142719875	0.013979604308079636	0.0014005922512214323
1727794928561	8015.625	1.1218903937524958	0.01441255700947331	0.0013872371451733537
1727794928563	8015.625	0.8657066434327269	0.015070628988573649	0.0014272654580624992
1727794928565	8015.625	0.7672834390241946	0.015514872307205208	0.0014755251057515207
1727794928566	8015.625	0.20479354186107704	0.015729083462722955	0.0015405888364977535
1727794928568	8015.625	0.2066993625604004	0.016722041192134312	0.0015555896403219392
1727794928570	8015.625	0.21488856591469804	0.01829324801765901	0.001609904291096057
1727794928572	8015.625	0.21310758063236096	0.018563095518487917	0.00159967581269903
1727794928573	8015.625	0.2131627162748632	0.017055736365580953	0.0016002447583896584
1727794928575	8015.625	0.21515176058551075	0.015270407938965173	0.001616297489545158
1727794928577	8015.625	0.2167184450686881	0.014487623198909467	0.0016302759095745251
1727794928579	8015.625	0.2176952822066055	0.01470664822825467	0.0016326831183537214
1727794928581	8015.625	1.05491163955934	0.014726118816147252	0.0015965654532536077
1727794928582	8015.625	1.0410325351731602	0.015474557737446446	0.001573938411576658
1727794928584	8015.625	1.0431861893020502	0.015729260097201807	0.0015772827562910991
1727794928586	8015.625	1.053465899519113	0.015601123987002523	0.0015901075780920867
1727794928588	8015.625	1.0648124661796536	0.015139690100053943	0.0016038927996162218
1727794928589	8015.625	1.0838751856219426	0.015436752263366082	0.0015254727955645523
1727794928591	8015.625	1.0678433272323768	0.015569118188767727	0.0015050984776188204
1727794928593	8015.625	1.0419096083586412	0.015541896105605881	0.0014930642528091205
1727794928595	8015.625	0.9720139163732016	0.015335746197368896	0.001400973944289161
1727794928597	8015.625	0.9275534833505644	0.014616950611383071	0.0013419495569285957
1727794928598	8015.625	0.7808263567240661	0.013854015463448728	0.0012885017068688892
1727794928600	8015.625	0.7755354407014852	0.013364254834923147	0.0012815122603770416
1727794928602	8015.625	0.744969300847257	0.013490154614118939	0.0012380838759168732
1727794928604	8015.625	0.7375324188854474	0.013754779123960585	0.0012273098371204877
1727794928605	8015.625	0.7308725245912897	0.013781860945911115	0.001217751454808661
1727794928607	8015.625	0.7108234678099189	0.013420112656502942	0.0011815605279281575
1727794928609	8015.625	0.7152310228532053	0.013082242126419097	0.0011832295892133045
1727794928611	8015.625	0.708446255541032	0.01298746216016749	0.0011686608510466016
1727794928613	8015.625	0.85677846555043	0.012987955140948497	0.001150994131338408
1727794928614	8015.625	0.9706125319378931	0.013076517309083659	0.0011103141709711425
1727794928616	8015.625	0.9660127234805356	0.013453197609663289	0.0011031322349295762
1727794928618	8015.625	0.9505322170319617	0.014226371630432841	0.0010838642866357869
1727794928620	8015.625	1.1235682969323244	0.014769517351485682	0.0010565581674466128
1727794928621	8015.625	1.112436098622576	0.015014666003251362	0.0010458407549474593
1727794928623	8015.625	1.0486707978047896	0.014652867183157347	0.0010715225911913258
1727794928625	8015.625	1.0571380600470186	0.013906271619148562	0.0010816618702849824
1727794928627	8015.625	1.068698419830219	0.013524524653540461	0.0010941748399014343
1727794928629	8015.625	1.0796682120638303	0.014125929402058559	0.0011040345527943993
1727794928630	8015.625	1.1163276927045536	0.014437622772073291	0.0011384921290323485
1727794928633	8015.625	1.1309737679343552	0.013745814868670063	0.0011533618465561415
1727794928635	8015.625	1.165927984775641	0.013258559338862923	0.001188205484091183
1727794928637	8015.625	1.1535482125173864	0.013391485622954722	0.0011746243414334785
1727794928638	8015.625	1.1831761006289307	0.01428133937194657	0.0011588789191076584
1727794928640	8015.625	1.0061715883778826	0.015073056371806995	0.0011845544881473268
1727794928642	8015.625	1.0141624594634433	0.015541797988680588	0.001195762232261667
1727794928644	8015.625	1.0138937512283805	0.015552515518743934	0.0011962987140039928
1727794928646	8015.625	1.0072528191332546	0.015363745661960547	0.001188257819593387
1727794928646	8015.625	1.0197413542485585	0.016100417338527226	0.0012052042901681845
1727794928648	8015.625	1.0197413542485585	0.017361067178983405	0.0012052042901681845
1727794928650	8015.625	1.0397409243153826	0.018157812273223634	0.001228537138931662
1727794928652	8015.625	1.0998228061124213	0.017635878301519737	0.001295446773631427
1727794928653	8015.625	1.1207931090768575	0.01671866184079878	0.0012973772571628042
1727794928655	8015.625	1.1490947374455203	0.016683498316435584	0.0012846675357666994
1727794928657	8015.625	1.103151138326116	0.017565554172296254	0.0013166685404402785
1727794928659	8015.625	0.8350368080604884	0.018347869711215374	0.0013939187441603853
1727794928661	8015.625	0.8412012911001665	0.01860408730544524	0.0014050077060787577
1727794928662	8015.625	0.8301097377335368	0.01945813630266958	0.0013915303586166821
1727794928664	8015.625	0.8301458665718645	0.020896049813849505	0.0013963463590695522
1727794928666	8015.625	0.8234394509572697	0.02180738008395335	0.0013889605902260398
1727794928668	8015.625	0.8400903293215871	0.021930688520867256	0.0014221577712008292
1727794928669	8015.625	0.8439109539747502	0.022209942634284375	0.001430319375809313
1727794928671	8015.625	0.8423122528787459	0.02296335422873294	0.0014293600057534996
1727794928673	8015.625	0.9490199059060535	0.02385603037634359	0.001363945160690937
1727794928675	8015.625	0.9541808101032931	0.024341183656398403	0.0013711298056342921
1727794928677	8015.625	0.9629671428688418	0.024813020381086643	0.0013803820522217962
1727794928678	8015.625	0.958803231527887	0.02519350835954445	0.0013702258201515822
1727794928680	8015.625	0.9498462903591238	0.02564493713058911	0.0013561346862534845
1727794928682	8015.625	1.023738269882897	0.026489990978886154	0.001355126405011718
1727794928684	8015.625	1.0329282061097813	0.02756986797985213	0.0013645391606439095
1727794928685	8015.625	1.0224376991076456	0.02777698685178564	0.0013491353017085705
1727794928687	8015.625	1.0322005740020417	0.02799186653193177	0.0013600591972086973
1727794928689	8015.625	1.0411154996685206	0.028792529599039177	0.0013706789241924408
1727794928691	8015.625	1.0388753094785506	0.030784227217899238	0.0013666118014837353
1727794928693	8015.625	1.0725411855815263	0.032332296839585155	0.0014089183290422194
1727794928694	8015.625	1.0572609113189946	0.03282825603506015	0.0013898584433465542
1727794928696	8015.625	1.0715789130533382	0.033019826136872356	0.001365358153116397
1727794928698	8015.625	1.0790850266086114	0.03231292949308671	0.001374958602067196
1727794928700	8015.625	1.0908727548984034	0.030983961573974258	0.001388407990790829
1727794928701	8015.625	1.0545292278967102	0.03112840295322351	0.0013483744139325877
1727794928703	8015.625	1.0436627849842768	0.0334546870658072	0.0013358391927580987
1727794928705	7945.3125	1.0855626953521251	0.03571869151759086	0.0013262682748823734
1727794928707	7945.3125	1.0744238996127178	0.03676844844399505	0.0012898899923545976
1727794928709	7945.3125	1.0729828179773688	0.03745141306077074	0.0012886742767329563
1727794928710	7945.3125	1.0629204182615475	0.038553422834495185	0.0012763623230140691
1727794928712	7945.3125	1.051121169063821	0.03994478502894502	0.0012621889485469513
1727794928714	7945.3125	1.0168246847290958	0.04026830842166631	0.0012226709136663424
1727794928716	7945.3125	0.9378203873028724	0.039929011714022404	0.0012380240965113054
1727794928717	7945.3125	0.9265678718729465	0.03960851321200641	0.0012251716276571094
1727794928719	7945.3125	0.8990095219656435	0.0389906804217227	0.0011897928938197904
1727794928721	7945.3125	0.8889028838707407	0.0391869051921241	0.001176286621044325
1727794928723	7945.3125	0.8808072604988032	0.04162262029970492	0.0011667782394298076
1727794928725	7945.3125	0.8790139624694923	0.04480849818888335	0.0011638492256942432
1727794928726	7945.3125	0.8671254851186285	0.046186252078798624	0.0011485294833574618
1727794928728	7945.3125	0.8841417635437201	0.04521555622001094	0.0011708894441921304
1727794928730	7945.3125	0.9270375052914853	0.04287098816939464	0.0011896988671455625
1727794928733	7945.3125	1.0851219979257918	0.03970202760572429	0.0011954609973979082
1727794928734	7945.3125	1.0945747697663972	0.03654892190617435	0.0012023607557825051
1727794928736	7945.3125	1.107729134641032	0.033224585666157755	0.0012158995043563322
1727794928738	7945.3125	1.1196564899729056	0.02947156323845503	0.0012276686368525448
1727794928740	7945.3125	1.105151965493521	0.025276849685581085	0.001255028244189467
1727794928742	7945.3125	1.0667716931996856	0.020124151912532164	0.0012736975661221837
1727794928743	7945.3125	1.0856127343186153	0.015532265455401796	0.001298534922623036
1727794928745	7875.0	1.0842157032136046	0.013675343018460618	0.0012974684749154474
1727794928746	7875.0	1.0790429123653211	0.013563798095434267	0.0012930752033229861
1727794928748	7875.0	1.0831018540893391	0.012539840546841218	0.0012978708605599896
1727794928749	7875.0	1.065081431721064	0.01030395260487135	0.0013002308858800445
1727794928751	7875.0	1.016969131742864	0.008421515873737156	0.0013034784832180637
1727794928753	7945.3125	0.9814415294441026	0.006649528069437842	0.00133882211805984
1727794928755	7945.3125	0.7581454049183803	0.007019938353715305	0.0013372295984637058
1727794928757	7945.3125	0.6421221466806841	0.008005853656782965	0.0013568329907264305
1727794928758	7945.3125	0.636592261573662	0.00948109474123798	0.0013548565753686835
1727794928760	8015.625	0.6423104597295153	0.011041525587291821	0.0013659327287203157
1727794928762	8015.625	0.656998877538344	0.0127728776660882	0.0013973178187788508
1727794928764	8015.625	0.6648681901366144	0.013749512695504763	0.0014121884850892082
1727794928765	8015.625	0.6644988068485226	0.014570741182108932	0.0014140182828707817
1727794928767	8015.625	0.6605007759656462	0.016078324108029944	0.0014071691563583666
1727794928769	8015.625	0.6529791182267562	0.017891706975540513	0.0013969960812987925
1727794928771	7945.3125	0.8869695174145563	0.02237357304647318	0.00137117341808103
1727794928773	7945.3125	0.7730722685900564	0.025641715680811465	0.0013785233591034236
1727794928774	7945.3125	0.6385395141833997	0.02949432936601775	0.0014488743935289934
1727794928776	7945.3125	0.658712001345133	0.03358082040132136	0.0014932479752858539
1727794928778	7945.3125	0.667893159520873	0.03786810001125756	0.00152366723768808
1727794928780	7875.0	0.6694603307476488	0.04185286642910611	0.0015432080087318986
1727794928781	7875.0	0.31295644942190143	0.043445570717493394	0.0016594875791234858
1727794928783	7875.0	0.30569685631282995	0.044246869244101365	0.00163099729514149
1727794928785	7875.0	0.30468399738892676	0.04633612206731675	0.0016226355827390967
1727794928787	7875.0	0.3081264844164393	0.05005284922167197	0.0016232023640874414
1727794928789	7804.6875	0.29896912976197243	0.05539548483106076	0.0015608705553161262
1727794928790	7804.6875	0.28911186954973983	0.057222932173448815	0.0015113443056027033
1727794928792	7804.6875	0.289731609713224	0.056624984145172065	0.0015067252155880786
1727794928794	7804.6875	0.28970848508025815	0.05671132496878016	0.0014965632775471186
1727794928796	7804.6875	0.80941957997576	0.059525534851647736	0.0013772728764368989
1727794928797	7804.6875	0.874473056261087	0.06634007768211415	0.0013759947361069134
1727794928799	7734.375	0.8803688889644815	0.07337014329873952	0.0013833385379207743
1727794928801	7734.375	0.8947246018157354	0.07456412089966112	0.0014008531902194711
1727794928803	7734.375	0.8925591874672432	0.07275848220974408	0.001402706528030471
1727794928805	7734.375	0.9053794246895662	0.07373022577689588	0.0014192835133047465
1727794928806	7734.375	0.9143412872545759	0.07738256297621507	0.0014288551755525405
1727794928808	7664.0625	0.9386099872507033	0.08296582749866911	0.0014249818740852843
1727794928810	7664.0625	0.9689516591325995	0.09036296113151224	0.0014431193583883627
1727794928812	7664.0625	0.9690796154350104	0.09870213213949024	0.0014402938784812054
1727794928813	7664.0625	0.9479770620414046	0.10684903751520881	0.0014114553057407247
1727794928815	7664.0625	0.9252264314727464	0.11690755227062066	0.0013795382738119911
1727794928817	7593.75	1.0258237666326386	0.12796870490188786	0.001363158929697046
1727794928819	7593.75	1.0306994746931615	0.13475880724687886	0.0013700904073716278
1727794928821	7593.75	1.0218991367601848	0.13760966551024872	0.0013603863276575707
1727794928822	7593.75	0.9843773834248568	0.14186843484129885	0.0013142208216845562
1727794928824	7593.75	0.9800173201650944	0.15114611938563244	0.0013094371190089423
1727794928826	7593.75	0.969240343829203	0.1634184808469316	0.0012969851493287608
1727794928828	7593.75	0.9624968557125926	0.17210956181386955	0.0012887403518149476
1727794928829	7593.75	0.9539256932466206	0.17667618274791433	0.0012799138079273027
1727794928831	7593.75	0.9462253975552661	0.18279838807959736	0.0012725704614732066
1727794928834	7593.75	0.8749598643731438	0.1891382541044215	0.001264433058401506
1727794928836	7593.75	0.8643021706848358	0.18866063947892558	0.001249466770158102
1727794928838	7593.75	0.8227017808931232	0.18648918216353588	0.0012594546686959074
1727794928839	7593.75	0.8165043184039845	0.1935956135000511	0.0012528546752190457
1727794928841	7593.75	0.8200146985424942	0.20985687196873176	0.0012613140542487842
1727794928843	7593.75	0.8322876146063056	0.22415273626139656	0.00130041597447406
1727794928845	7593.75	0.8475526353069099	0.23118086143609015	0.0013241246734847767
1727794928846	7523.4375	0.8441775801095524	0.23322150782057813	0.001324609253828858
1727794928847	7523.4375	0.8375072346825737	0.2340028082514178	0.0013196429370591668
1727794928849	7523.4375	0.7121894800959632	0.23597683414993006	0.0013463170160923157
1727794928851	7523.4375	0.6893032124406366	0.2426732130215079	0.0013950514668528448
1727794928853	7523.4375	0.6912813124217847	0.24847921762084477	0.0014120595922850311
1727794928854	7523.4375	0.710713696593024	0.24639486727546459	0.0014545037238736169
1727794928856	7523.4375	0.7093349021507188	0.2427507336414105	0.001454552965064438
1727794928858	7523.4375	0.7265424134718745	0.24781007920380885	0.0014917814485781733
1727794928860	7523.4375	0.7382974194984597	0.26045578506196265	0.0015135475413341445
1727794928861	7523.4375	0.7406907246241657	0.27270536213138563	0.0015212617248926284
1727794928863	7523.4375	0.7464644263513188	0.2817875439459351	0.001532714775443911
1727794928865	7523.4375	0.7523750609072	0.28758445710645963	0.0015155358239889198
1727794928867	7523.4375	0.7580451245577831	0.2922763362063139	0.0015188120573762585
1727794928869	7523.4375	0.7617158709831957	0.3005584929534017	0.0015274327532335081
1727794928870	7523.4375	0.7568925076547501	0.31243361966552063	0.0015067553210078416
1727794928872	7523.4375	0.7537932713195133	0.3198192957323161	0.0015009699921642167
1727794928874	7453.125	0.7571228289990897	0.3217806464291521	0.0015087075691519363
1727794928876	7453.125	0.7497606274309003	0.3278042608771365	0.0014966043741954614
1727794928877	7453.125	0.7508228168112193	0.3510099911868856	0.0014718726519864077
1727794928879	7453.125	0.752705012743457	0.38716801718858423	0.0014762924623047432
1727794928881	7453.125	0.7156595993841719	0.4091757776615196	0.0014939000722848982
1727794928883	7453.125	0.6934111973024764	0.4026670237572113	0.0015181459488603475
1727794928885	7453.125	0.7037018368540608	0.38639277581492826	0.001535117893491132
1727794928886	7453.125	0.718056319356253	0.3807952995328486	0.0015642087527104184
1727794928888	7453.125	0.719111958851143	0.3832020171054276	0.0015674908855964585
1727794928890	7453.125	0.7230835256221274	0.38729326669398634	0.0015798837681790248
1727794928892	7453.125	0.7124606918238994	0.3916654242390537	0.00156689314164761
1727794928893	7453.125	0.711692954009434	0.3937337842595916	0.0015696759340689504
1727794928895	7453.125	0.7084854340057299	0.39349208265630964	0.0015687705533867016
1727794928897	7453.125	0.6821946782740276	0.39209387708801446	0.001517107683356538
1727794928899	7453.125	0.6628633382563961	0.38832694633061776	0.0014909843204399848
1727794928901	7453.125	0.6733713210003931	0.3820750805337054	0.0014864597474878178
1727794928902	7453.125	0.6327292918444893	0.37911759450236343	0.0014815220005199145
1727794928904	7453.125	0.6434374064091045	0.38083558492916864	0.0015066611546855817
1727794928906	7453.125	0.6296418396580542	0.3815766069853701	0.001555684571975097
1727794928908	7453.125	0.6301917059305768	0.3811584512213687	0.0015652675613543256
1727794928909	7453.125	0.6231817755255256	0.38574347715738466	0.0015599189603559243
1727794928911	7453.125	0.6316649325475239	0.394679584946952	0.0015803369728438208
1727794928913	7453.125	0.6343865976825882	0.40140383131315355	0.0015893260742782264
1727794928915	7453.125	0.6317998054068219	0.40339819018267525	0.0015937612750625196
1727794928917	7453.125	0.6295934237598447	0.4026135622742589	0.0015957190033849726
1727794928918	7453.125	0.5929331007179621	0.40375908001295424	0.001596722172446587
1727794928920	7453.125	0.5931955751844461	0.4058863179072395	0.001603135957639091
1727794928922	7453.125	0.5628163079795597	0.4051930939355021	0.0016306661681044655
1727794928924	7453.125	0.5723423987814465	0.40252042262927923	0.0016607494814036582
1727794928925	7453.125	0.4741003895947454	0.40095193280471986	0.0017224420839985623
1727794928927	7382.8125	0.48059396556096573	0.400986717249998	0.0017487214694114042
1727794928929	7382.8125	0.483647580803662	0.3994240611779811	0.0017728913913742372
1727794928931	7382.8125	0.4984352017397038	0.3963217768383297	0.001829457455620484
1727794928934	7382.8125	0.5041560867442686	0.39345915948383525	0.0018557485276184094
1727794928935	7382.8125	0.5010157914257456	0.3903912888118258	0.001868519001494247
1727794928937	7382.8125	0.5046043465649726	0.3872015726061138	0.001881598882486581
1727794928939	7382.8125	0.533847526772055	0.3885020086695495	0.0019063237536186878
1727794928941	7382.8125	0.5410925480637994	0.39380424520340507	0.0018898846890168504
1727794928942	7382.8125	0.5796787432728103	0.39298722551643717	0.0019096830506810962
1727794928944	7382.8125	0.5790888270844894	0.38300286041826537	0.001912735365769838
1727794928946	7382.8125	0.5250716528176934	0.37460546616129486	0.0019279159051483106
1727794928947	7382.8125	0.5348412436156754	0.3731320952029904	0.0019587118715969757
1727794928949	7382.8125	0.5421550902786455	0.37416281478078506	0.0019831464220313537
1727794928950	7382.8125	0.5316658186116654	0.3772175601967199	0.0020066916084910034
1727794928952	7382.8125	0.5307332140229398	0.3817622117413983	0.0020056895479822765
1727794928954	7382.8125	0.5301992425301867	0.38128439315455864	0.002005912919979397
1727794928956	7382.8125	0.530888238004707	0.3761299957793773	0.0020075983187342796
1727794928957	7382.8125	0.5266287695532978	0.37408324925250447	0.0019935967952719458
1727794928959	7382.8125	0.5278517365205713	0.37669217302561175	0.0019947663404695525
1727794928961	7382.8125	0.5146550124853854	0.38016109544279797	0.0019571327928455057
1727794928963	7382.8125	0.5043102375750886	0.38108615295929205	0.0019229528376069898
1727794928965	7382.8125	0.5329066815652901	0.37913838776547354	0.0018702657259467537
1727794928966	7382.8125	0.5296705439619834	0.3761738758620086	0.0018286673932502915
1727794928968	7382.8125	0.5275482972891398	0.3739703775219268	0.0018211795707297074
1727794928970	7382.8125	0.5291149598010271	0.3735978271867073	0.0018111371282886228
1727794928972	7382.8125	0.5308575589410547	0.3738065251045502	0.0018145657602917197
1727794928973	7382.8125	0.5803708010499582	0.37284386422734184	0.0018174088275673271
1727794928975	7382.8125	0.5748902181454878	0.37072544424873827	0.001848081680941562
1727794928977	7382.8125	0.583230642584453	0.37011070053496375	0.0018628112146735752
1727794928979	7312.5	0.5895353985759719	0.36912978870205143	0.0018710825176482984
1727794928981	7312.5	0.6034186573875548	0.3623985675944492	0.0018915532056752173
1727794928982	7312.5	0.6125704411077163	0.35248210678875647	0.0018967352861335935
1727794928984	7312.5	0.6135679186469649	0.3460821309688336	0.00189078241599441
1727794928986	7312.5	0.6040642550951734	0.34303446184536285	0.0018543065954480305
1727794928988	7312.5	0.5957034739717338	0.336998248984298	0.001820008728668267
1727794928989	7312.5	0.6324019994007114	0.3278627369888133	0.0017734813082738233
1727794928991	7312.5	0.624853626380619	0.32368811057433133	0.0017526936406381942
1727794928993	7312.5	0.6420352633978119	0.3297421204101413	0.001743910769638122
1727794928995	7312.5	0.636077230862864	0.34192955049707036	0.0017247616597007315
1727794928997	7312.5	0.6384643148238068	0.3515668978611132	0.0017281977884216844
1727794928998	7312.5	0.6246963030579827	0.35625518552026725	0.0017364405344097653
1727794929000	7312.5	0.633443479796564	0.35809484324984386	0.0017577962043664177
1727794929002	7312.5	0.6386351494435637	0.35425506153808634	0.001778257850493701
1727794929004	7312.5	0.6305676094587715	0.33942898705940017	0.001775934849576353
1727794929005	7312.5	0.6332381982352531	0.3157096489481577	0.0018271661362226938
1727794929007	7312.5	0.6244358955010856	0.2924462464606714	0.0018433840596378066
1727794929009	7312.5	0.6194577860215758	0.2766631530445157	0.0018555959177397338
1727794929011	7312.5	0.607935625647337	0.26903702405533764	0.0018436494806838603
1727794929013	7312.5	0.6088648321291305	0.26594308361980723	0.0018513499728568768
1727794929014	7312.5	0.6018912136477363	0.2620202726075859	0.0018317429297134906
1727794929016	7312.5	0.5967668683940426	0.253435490925636	0.0018167269822966427
1727794929018	7312.5	0.5902624230214885	0.2411557126990557	0.0017819614501035387
1727794929020	7312.5	0.5846871841307277	0.22911990495423928	0.001737906012491893
1727794929021	7312.5	0.6099351623294424	0.22089004436526113	0.0016754212166545494
1727794929023	7312.5	0.6006279678922157	0.2157878639240247	0.0016448664170195014
1727794929025	7312.5	0.6074237488007674	0.20849633009336024	0.0016368931363699006
1727794929027	7312.5	0.6134361020377637	0.19423787053634814	0.0015759506312106064
1727794929029	7312.5	0.6260972311627286	0.17316471269526748	0.0015521064148879865
1727794929030	7312.5	0.6251956674906959	0.15120157615312632	0.0015594598218922767
1727794929033	7242.1875	0.6262486656857653	0.1364607594093713	0.0015646745627495432
1727794929035	7242.1875	0.6044526595677543	0.12564958699076803	0.0015315958304456154
1727794929037	7242.1875	0.6086540871487508	0.1155818930669086	0.0015374917453603429
1727794929038	7242.1875	0.593489504446512	0.1025351903491479	0.0015033979154765857
1727794929040	7242.1875	0.5887879907661848	0.08855009117328377	0.0014951457779366808
1727794929042	7242.1875	0.5833046523390168	0.07577153748003253	0.0014784963362560273
1727794929044	7242.1875	0.582996418409819	0.05983837510408719	0.0014443764315129263
1727794929046	7242.1875	0.6161514036132387	0.039006063370268275	0.0014313471260694942
1727794929046	7171.875	0.6293669243479706	0.023813111554694247	0.0014055951912879333
1727794929048	7171.875	0.6293669243479706	0.022846475412671922	0.0014055951912879333
1727794929050	7171.875	0.6484812214813104	0.03197242016177887	0.00144300670067722
1727794929052	7171.875	0.6413499661118945	0.044933801874350594	0.0014318047876016409
1727794929053	7242.1875	0.6774059415118654	0.05339680123750134	0.0014957363950129719
1727794929055	7242.1875	0.6878495502354438	0.07414256794390055	0.0015155902083704785
1727794929057	7242.1875	0.6979211622860338	0.0907641343215692	0.0015314343766855653
1727794929059	7242.1875	0.707351673687431	0.09835997718704573	0.0015419130245779295
1727794929061	7312.5	0.7061021504199358	0.10538830922267325	0.0015820201533100953
1727794929062	7312.5	0.7280487801940745	0.1210962258226135	0.0016252917419234969
1727794929064	7312.5	0.7339008993190436	0.14960044756469376	0.0016364678215229748
1727794929066	7312.5	0.7742861664123196	0.17635674497660866	0.0017077782858147621
1727794929068	7312.5	0.746303404672361	0.18975073650707364	0.0017775358524297193
1727794929069	7312.5	0.7906316177616295	0.1974894195212745	0.001860447132221145
1727794929071	7312.5	0.7801417871547717	0.21140339912449319	0.0018946349087434328
1727794929073	7312.5	0.8213158999436012	0.22800857124946877	0.0019742202610448325
1727794929075	7242.1875	0.7588911125725689	0.23677277058199506	0.0020540752292853514
1727794929077	7242.1875	0.7852127082577406	0.2286189016762681	0.002108358236710243
1727794929078	7242.1875	0.8061601392416545	0.21513725216825655	0.0021462668790791675
1727794929080	7242.1875	0.7975289945044145	0.2098525438476617	0.0021284792443929377
1727794929082	7242.1875	0.8070696132680213	0.208936790480601	0.002147541478202493
1727794929084	7242.1875	0.8025251959739357	0.20547233148914504	0.0021359332231225053
1727794929085	7242.1875	0.7710922381470731	0.19967970898099513	0.002064444985890765
1727794929087	7242.1875	0.7616402045159046	0.1968383269856268	0.002048977258607637
1727794929089	7171.875	0.7709516006654965	0.19612770295502513	0.0020618789398147218
1727794929091	7171.875	0.7414586685980872	0.1944670881154573	0.002063257963619042
1727794929093	7171.875	0.6740738011006289	0.19262774693199963	0.0019364536057249976
1727794929094	7171.875	0.6913017222079373	0.1847482581824849	0.0019925880353621416
1727794929096	7171.875	0.7041483425544994	0.18077193781046083	0.0020291663941294715
1727794929098	7171.875	0.6837109310348395	0.1766254166236778	0.0019940541483042286
1727794929100	7171.875	0.6522105907826761	0.23582013680031305	0.0019491577858616518
1727794929101	7171.875	0.6701571837539012	0.39364165912961624	0.0019887078358601083
1727794929103	7171.875	0.6659952366544308	0.5576138274367184	0.001974635985962128
1727794929105	7171.875	0.6448023205052612	0.691932335704523	0.0018841710307582569
1727794929107	7171.875	0.6545762134509554	0.9349770590250288	0.001902803309949357
1727794929109	7171.875	0.6807193396226414	1.3147918466777841	0.00189529856355852
1727794929110	7171.875	0.6616057389937107	1.6054131305935997	0.0018433259011772219
