# Supplementary material for: Identification and classification of repeated whistle types from free-ranging rough-toothed dolphins (Steno bredanensis)
Source: Sci Rep. 2026 Mar 20;16:14327. doi: 10.1038/s41598-026-44853-2 (PMC13144356; doi:10.1038/s41598-026-44853-2)
Supplement: Supplementary file 2 — Supplementary Material 2 [file 41598_2026_44853_MOESM2_ESM.zip › Dataset_StenoRepeatedCalls/Contours/1279.csv]

Time [ms]	Peak Frequency [Hz]	Duty Cycle	Energy	WindowRMS
1727874791767	4500.0	0.8261207855381646	0.05891221180741925	0.0012906614878730692
1727874791768	4500.0	0.8399998899243445	0.11013147453276721	0.0013137268710946446
1727874791770	4500.0	0.8469942805327535	0.1669143344058735	0.0013241830557103756
1727874791772	4500.0	0.8347603286061422	0.22605990190798136	0.0013125540219948645
1727874791773	4500.0	0.7201547599210418	0.2776024366628479	0.0013611810923797548
1727874791775	4500.0	0.6866317982086703	0.31870852100774755	0.001386410905061672
1727874791776	4500.0	0.6911442163834873	0.36356840036356564	0.0014095798388348755
1727874791778	4500.0	0.6994992406602971	0.41005818486807694	0.00142932071399388
1727874791780	4500.0	0.7125742856842029	0.4512451019633965	0.0014594690838106333
1727874791782	4500.0	0.7231502657814305	0.4845557032708537	0.0014849582669698162
1727874791783	4500.0	0.7352578044779232	0.5082727602241045	0.0015076253265841636
1727874791785	4500.0	0.7345840753754332	0.5222811732922625	0.0015084500632660516
1727874791787	4500.0	0.7426100691603292	0.5306908529996579	0.0015245665181405394
1727874791789	4500.0	0.7519192165798612	0.5457844322380792	0.0015139328211098595
1727874791791	4500.0	0.7556299493497772	0.5692404628821234	0.0015149876704848083
1727874791792	4500.0	0.761108078546744	0.5812417453242111	0.001526693484316136
1727874791794	4500.0	0.7619198013401631	0.5756302638642676	0.001529012457649882
1727874791796	4500.0	0.7544559502751572	0.5692627168941669	0.0015028163613924556
1727874791798	4500.0	0.7558459597918735	0.5708100100848728	0.0015070076848940756
1727874791799	4500.0	0.7563954984380172	0.5708077590899262	0.0015083186934633733
1727874791801	4429.6875	0.7590532963921012	0.5618767540497653	0.0014853799703173653
1727874791803	4429.6875	0.7566510200049029	0.542410629884567	0.001482055300062226
1727874791805	4429.6875	0.7423216520812645	0.5299848931114209	0.0014863958839698636
1727874791807	4429.6875	0.6944077800424074	0.5265792596019755	0.0015190519406068045
1727874791808	4429.6875	0.6947805758080854	0.5125137896828929	0.0015203783610998228
1727874791810	4429.6875	0.7038937713076772	0.48948734584111375	0.0015363617020127283
1727874791812	4500.0	0.7169047126345549	0.4938319888447616	0.0015636462530109882
1727874791814	4500.0	0.7253682838295991	0.5442278358440008	0.0015811029306723335
1727874791815	4500.0	0.7198796966656084	0.6249949559438889	0.0015767432348693397
1727874791817	4500.0	0.7096960974823869	0.7187268353639187	0.0015636153525542143
1727874791819	4500.0	0.7103051202679004	0.8165670606618732	0.0015686624987622838
1727874791821	4570.3125	0.6887129959317946	0.9166597958793381	0.0015251031035891744
1727874791823	4570.3125	0.6667765649806131	1.0206521973208378	0.0014978347000000353
1727874791824	4570.3125	0.6596619461077273	1.1313871965967062	0.0014953962238045113
1727874791826	4570.3125	0.6663926222737251	1.2479332560411045	0.001488155295582497
1727874791828	4570.3125	0.6344694975572777	1.3496640890677354	0.0014864178349735327
1727874791830	4570.3125	0.6373005815244293	1.4174334601089973	0.0015342931909475257
1727874791831	4640.625	0.6337398996136466	1.4633053761566155	0.0015708402000426506
1727874791833	4640.625	0.6252705757054223	1.5218780445054598	0.0015573555606951583
1727874791835	4640.625	0.6303196622329876	1.5983326790490142	0.001577179681880718
1727874791837	4640.625	0.6389515252280582	1.6793613445468565	0.0015991053848914618
1727874791839	4640.625	0.6325606266644003	1.7584771633249838	0.0015914732862488147
1727874791840	4710.9375	0.6286769799723072	1.847098527339206	0.0015927024216466196
1727874791842	4710.9375	0.6284625667088078	1.9639301059226972	0.001596877381202143
1727874791844	4710.9375	0.5933661835876606	2.1073935329302818	0.0015989294174985175
1727874791846	4710.9375	0.5947999503608289	2.2708241392947253	0.0016129335293160732
1727874791847	4710.9375	0.5690534099842767	2.4644543264983554	0.0016514081770103303
1727874791849	4710.9375	0.46830768395592415	2.70466653016665	0.0016896465489802742
1727874791851	4781.25	0.4770871373503753	2.9948177811270598	0.0017351465378565405
1727874791853	4781.25	0.4835658538750254	3.30288484358424	0.0017663375555392966
1727874791855	4781.25	0.49293473178509833	3.576999115173628	0.001808819082156457
1727874791856	4781.25	0.5035691388022417	3.803795194733783	0.0018495295111514442
1727874791859	4781.25	0.5053398889227024	4.000667132871781	0.0018630366448008284
1727874791861	4851.5625	0.5038465150448874	4.171886352351577	0.0018774007861946495
1727874791863	4851.5625	0.5311604444214262	4.304261450855466	0.0018972355240541984
1727874791864	4851.5625	0.5403887884005394	4.396828924203036	0.0018861038676187979
1727874791866	4851.5625	0.5451098428082416	4.454323767328045	0.001904657850073109
1727874791868	4851.5625	0.581425911313818	4.481000891282102	0.0019200429483621257
1727874791870	4921.875	0.5222879676957078	4.497493560884408	0.0019192998895559126
1727874791872	4921.875	0.5302043105905597	4.540011534450017	0.0019468825552853121
1727874791872	4921.875	0.5441913750117143	4.624926236882725	0.0019909777528984984
1727874791874	4921.875	0.5441913750117143	4.708125287815186	0.0019909777528984984
1727874791876	4921.875	0.531139229213282	4.741254800669836	0.0020058449077956495
1727874791878	4992.1875	0.5307036856454604	4.728362644226239	0.0020047950172110375
1727874791879	4992.1875	0.5320275412357887	4.692358373877558	0.002007579348171183
1727874791881	4992.1875	0.5283414154471053	4.629236866826317	0.001998704229891199
1727874791883	4992.1875	0.528055974464804	4.530823905350741	0.0019966830482397373
1727874791885	4992.1875	0.5228294516509434	4.441554991287275	0.0019801666451370295
1727874791887	5062.5	0.5091701163685797	4.421359259367144	0.0019395627340453598
1727874791888	5062.5	0.5327433993314881	4.47264784409579	0.0018828275518168456
1727874791890	5062.5	0.5294089110329528	4.517299691151503	0.0018613004217253048
1727874791892	5062.5	0.5284970018741577	4.4839257827305605	0.001823921328175553
1727874791894	5132.8125	0.5322659988165128	4.36409886899424	0.0018199947364554057
1727874791895	5132.8125	0.5344532230936949	4.202820869984862	0.00182407752296999
1727874791897	5132.8125	0.5310950605671123	4.062037958140331	0.001814694193096381
1727874791899	5132.8125	0.5650870205221435	3.9668959227651652	0.0018256279005020204
1727874791901	5203.125	0.5828845789483872	3.884550171249943	0.0018630784446282465
1727874791903	5203.125	0.5848213720712431	3.737889163161411	0.0018608030480008729
1727874791904	5203.125	0.60073739123249	3.4859446032632304	0.0018876101064465068
1727874791906	5203.125	0.6098833587570873	3.152831093827726	0.0019022590562061445
1727874791908	5273.4375	0.6122883556228559	2.800795706274762	0.0018916071768368663
1727874791910	5273.4375	0.6074609133046265	2.498940779138153	0.0018646719357863894
1727874791911	5273.4375	0.5936648974265056	2.3000085899947345	0.001819093073818671
1727874791913	5273.4375	0.596811459226701	2.214987493050381	0.0018176226883256015
1727874791915	5343.75	0.6234565952756083	2.1734563772247886	0.0017526412296884407
1727874791917	5343.75	0.6424384870398631	2.096516218097591	0.0017480776729939139
1727874791919	5343.75	0.6416094592318059	1.9869492444404488	0.0017366536300756229
1727874791920	5343.75	0.6357062651121769	1.9049202069786852	0.0017218700045177392
1727874791922	5414.0625	0.6357546519492231	1.9201774660153461	0.0017229041110378397
1727874791924	5414.0625	0.6275595875299644	2.0653998945535506	0.0017434338341399595
1727874791926	5414.0625	0.6420238938131508	2.3133291000206637	0.0017818464811234322
1727874791927	5414.0625	0.6274935117344571	2.6378405202359203	0.0017654681832294096
1727874791929	5484.375	0.6254586614298031	3.0349444765393114	0.0017921286270011685
1727874791931	5484.375	0.6231471927410901	3.499357601704628	0.001833809578255088
1727874791933	5484.375	0.6216665555274782	3.9346093912278053	0.0018544783770539515
1727874791935	5484.375	0.6125816580563043	4.235800055416129	0.001850224767699965
1727874791936	5554.6875	0.6076949459356593	4.324883935346435	0.0018466341315588244
1727874791938	5554.6875	0.6036765087242313	4.179101938263304	0.001840047002234535
1727874791940	5554.6875	0.5980829903616977	3.7738726005428482	0.0018227402720117389
1727874791942	5554.6875	0.5942839068115453	3.1909064645844185	0.001796628383638203
1727874791943	5625.0	0.5846902307093567	2.5599785312504673	0.0017464623591572947
1727874791945	5625.0	0.581025196618873	2.0232874744333853	0.0017231812941886368
1727874791947	5625.0	0.6040339911623228	1.6521454257639057	0.0016582709934683955
1727874791949	5625.0	0.6071439799361742	1.4611141785417245	0.0016406205921773792
1727874791951	5695.3125	0.6147575622582374	1.4234952562979115	0.0015814307766515304
1727874791952	5695.3125	0.6278052717132595	1.524923739314559	0.0015541326371472876
1727874791954	5695.3125	0.6293935733385985	1.768566806020979	0.0015599069351155087
1727874791956	5765.625	0.6239137566445242	2.1243392740684386	0.0015578157572228497
1727874791959	5765.625	0.6246955813913652	2.45328574964972	0.0015681864914915244
1727874791960	5835.9375	0.6051499627203422	2.4309652389790957	0.0015314778038530105
1727874791962	5835.9375	0.6045266159627257	2.1932645537470727	0.0015270815520625456
1727874791964	5835.9375	0.5901192058756708	1.7690362168486085	0.0014986407771972671
1727874791966	5906.25	0.5853296488679967	1.4392417806782138	0.0014841990675187934
1727874791968	5906.25	0.5837533935446423	1.3764183857186334	0.0014518724450041612
1727874791969	5976.5625	0.6177058826534186	1.4718032286427876	0.0014365216994471591
1727874791971	5976.5625	0.6393198140561175	1.6273485704121924	0.0014222542551221879
1727874791972	5976.5625	0.6358412494225345	1.7661418722163522	0.0014167263701083575
1727874791974	6046.875	0.6440845373995007	1.837324308616829	0.0014321794322547006
1727874791975	6046.875	0.64556065185721	1.8798120573966777	0.0014378933383651026
1727874791977	6117.1875	0.6490154720223044	1.8008213930478638	0.001445668350291473
1727874791979	6117.1875	0.6804887650039713	1.7345894860930948	0.0015022959561714734
1727874791981	6117.1875	0.6961521993836316	1.677058054819346	0.0015300347686182094
1727874791983	6187.5	0.7021397628541788	1.650376341983361	0.0015330150745755725
1727874791984	6187.5	0.7014919228508936	1.5898799633585234	0.0015748547537401117
1727874791986	6257.8125	0.7122273597430324	1.4619322826822085	0.0016055552507866905
1727874791988	6257.8125	0.7340439093040911	1.3359924826671192	0.00163722598987473
1727874791990	6328.125	0.7666087882676655	1.2821419674478531	0.0016939497597435729
1727874791991	6328.125	0.7383977801504334	1.2786244518246053	0.0017650419674929173
1727874791993	6398.4375	0.7500660116189303	1.2745794928221104	0.001784976578138652
1727874791995	6398.4375	0.769917522260391	1.259754456012376	0.0018782808138695691
1727874791997	6468.75	0.8056073166615395	1.2418275680860877	0.0019484592635709219
1727874791999	6468.75	0.7500060237890058	1.2055109202011223	0.002032387203446646
1727874792000	6539.0625	0.7759585147556846	1.1256538031057317	0.002088125395402587
1727874792002	6609.375	0.7921991223693758	1.0148820259022575	0.0021224344907148523
1727874792004	6609.375	0.7994985372822933	0.9179554632818848	0.0021335657564032716
1727874792006	6679.6875	0.8017338354574867	0.8451319973102809	0.002134870251522231
1727874792007	6679.6875	0.8103856500589622	0.7991426421234308	0.0021499363874354716
1727874792009	6750.0	0.7960378114417029	0.7774936305708089	0.0021217443624737065
1727874792011	6750.0	0.7637396721546927	0.787941371430169	0.002049433014527441
1727874792013	6820.3125	0.8061781951183756	0.8366078041926013	0.002033468972251962
1727874792015	6890.625	0.7506195701887384	0.9857299597715578	0.0020769739789833776
1727874792016	6890.625	0.6878959679933915	1.0486957065207128	0.001960934185902515
1727874792018	6890.625	0.6739006271575164	1.1033440404656492	0.0019388930630137712
1727874792020	6960.9375	0.7022116806240246	1.1680772290672612	0.0020270706537909838
1727874792022	6960.9375	0.6941590922692935	1.1746598927938026	0.0020127062603012983
1727874792023	6960.9375	0.6558097225670307	1.153754138675609	0.001953054451040821
1727874792025	7031.25	0.6450498482349742	1.1267991672817042	0.0019307528105778763
1727874792027	7031.25	0.672826948710219	1.1051909054028726	0.001997126203277494
1727874792029	7031.25	0.6532562949776245	1.0025813692277459	0.001899129563469914
1727874792031	7101.5625	0.6503005043919327	0.9697774046386363	0.0018936959038549264
1727874792032	7101.5625	0.6593804804668602	1.2078867139913827	0.001909239070562112
1727874792034	7101.5625	0.6743747543238994	1.5268102069005511	0.0018773950334186784
1727874792036	7171.875	0.6572204205974843	1.6686647987388143	0.0018338771514489014
1727874792038	7171.875	0.6831208235062893	1.6254943876891341	0.0018775976416216425
1727874792039	7171.875	0.6760545646619497	1.4717304722958227	0.001853505534817674
1727874792041	7242.1875	0.6487077437106918	1.2586647174065473	0.0017852112001452108
1727874792043	7242.1875	0.641355886399371	0.9957722142180709	0.0017624419997374638
1727874792045	7242.1875	0.6656317560927673	0.748103034004939	0.001796587315823826
1727874792047	7312.5	0.632833996658805	0.6082794454082365	0.0017170107567888355
1727874792048	7312.5	0.6333163515116408	0.5905518962218619	0.0015647185931543066
1727874792050	7312.5	0.675170569407008	0.6021063154819044	0.00152724622023426
1727874792052	7312.5	0.6536592870245582	0.5976943374006723	0.0014757066205999011
1727874792054	7312.5	0.6261267466400868	0.5884628550732675	0.0014244541829612851
1727874792055	7382.8125	0.6033139658674005	0.5715846104207079	0.0013557171409833725
1727874792057	7382.8125	0.6307083656723302	0.5470245410728872	0.0013135700555113997
1727874792060	7382.8125	0.7843388983756024	0.5359066722127995	0.0012722169083062846
1727874792062	7382.8125	0.7857796531053459	0.5423749426945556	0.0012674504781937158
1727874792064	7453.125	0.7695488882841477	0.5458645721385044	0.0012570425986657276
1727874792065	7453.125	0.7402546286547245	0.5440566485096331	0.001301537657989698
1727874792067	7453.125	0.7599644690939465	0.5517183901045597	0.0013283797472133083
1727874792069	7453.125	0.7917570403751123	0.5739371415168445	0.001375132557832775
1727874792071	7453.125	0.8002432851457211	0.5876387092613568	0.0013877764483087628
1727874792072	7523.4375	0.7869487084137364	0.5697942292488669	0.0014273997477214128
1727874792073	7523.4375	0.7942640283845233	0.5339923028230743	0.001437343416159029
1727874792075	7523.4375	0.7948616424787379	0.5100455313269324	0.0014378907292223043
1727874792077	7523.4375	0.7772123970393796	0.49482548125934617	0.0014158592055513815
1727874792079	7593.75	0.7669875252376358	0.4746506808933699	0.0013975037157464996
1727874792080	7593.75	0.7634323756990602	0.4560228912902603	0.0013870499542100148
1727874792082	7593.75	0.2519683995448759	0.4413608304551139	0.00140763160979648
1727874792084	7593.75	0.22322719927660276	0.4204917267940502	0.0014633433193832106
1727874792086	7593.75	0.22830046028606207	0.3931182208521351	0.0014972325338872983
1727874792087	7593.75	0.2274497572561625	0.37359989522496384	0.001493396809702898
1727874792089	7593.75	0.23522991320501113	0.37370011007181186	0.001534581105673699
1727874792091	7593.75	0.24637944752992494	0.37887336990828296	0.0015823023294878774
1727874792093	7664.0625	0.25124096149700753	0.3752498067054641	0.0016064041609895774
1727874792095	7664.0625	0.25890100362649626	0.365145876482916	0.0016471812160691525
1727874792096	7664.0625	0.8897645054986778	0.3523829835161742	0.001578964152499382
1727874792098	7664.0625	0.8929096132499821	0.33998067118990943	0.0015826469516047677
1727874792100	7664.0625	0.8983579344446827	0.3286660880700282	0.0015899499923976242
1727874792102	7664.0625	0.9380491070232096	0.31393694402930544	0.001653742279961027
1727874792103	7664.0625	1.003180421637995	0.2936670596327907	0.0017074840209662134
1727874792105	7664.0625	1.0353350877497225	0.27275667710977486	0.0017577058499818423
1727874792107	7734.375	1.0158099320098142	0.2583957858626317	0.0018392718728946014
1727874792109	7734.375	1.052598072009555	0.24937321060057435	0.001903422785764785
1727874792111	7734.375	1.1068163914014444	0.23966013570357972	0.001985629627046336
1727874792112	7734.375	1.1277646660532863	0.22918463067928493	0.0020175455191926974
1727874792114	7734.375	1.1306399688845876	0.22268112158356346	0.002044310899377094
1727874792116	7734.375	1.131528708854594	0.21971183443695813	0.0020452201091878857
1727874792118	7734.375	1.1098860129652892	0.21651481446581783	0.0020097916928883035
1727874792119	7734.375	1.0950361277387544	0.21306959820553287	0.001983934160956722
1727874792121	7734.375	1.0889860199617174	0.20954885876095264	0.00197329101239883
1727874792123	7734.375	1.065423979536249	0.20589655240449176	0.0019304825815732603
1727874792125	7734.375	1.0313264066024919	0.19947191775117895	0.0018708779277878814
1727874792127	7734.375	0.9781814253913728	0.18913973258843264	0.001791285227098996
1727874792128	7734.375	0.9673409219330688	0.18147754254362833	0.0016928065659105474
1727874792130	7734.375	0.9511791685092374	0.17614492296082085	0.001665883485193296
1727874792132	7734.375	0.9160944228175028	0.1700558871173941	0.001610632683357396
1727874792134	7734.375	0.8573998841651305	0.16398728261109505	0.0015003465039878457
1727874792135	7734.375	0.8616801327879323	0.15971797583935185	0.0013890949819130966
1727874792137	7734.375	0.8825760367531446	0.1578055492691017	0.001330820217854761
1727874792139	7734.375	0.9274616561942645	0.1549597517547503	0.0012423239727071896
1727874792141	7734.375	0.9211478720782879	0.14982925813431586	0.0012334428904494375
1727874792143	7734.375	0.8117941536647315	0.14422418795597805	0.0012718783630118967
1727874792144	7734.375	0.8410961469168279	0.13924150730681023	0.001323308941918631
1727874792146	7734.375	0.8610967012629012	0.13531027803837983	0.0013570628027896757
1727874792148	7734.375	0.8340703616352202	0.13131048402471954	0.0015279136442682907
1727874792150	7734.375	0.9004967434267994	0.1268335027159855	0.0016333683614067648
1727874792151	7734.375	0.954579607245807	0.12273142717284649	0.0017170861706812793
1727874792153	7734.375	0.9947067036818659	0.11978980747489103	0.0017830311609558708
1727874792155	7734.375	1.0557290643016246	0.11644365181771939	0.0018725175421551575
1727874792157	7734.375	1.0734296861351327	0.10940248901258932	0.0019026961207666566
1727874792160	7734.375	0.9843290598099708	0.10193103223963762	0.0019203770445424646
1727874792161	7734.375	0.9885865149629153	0.0987694466745536	0.001928314080162798
1727874792163	7734.375	0.9690828725045264	0.09963414588547734	0.0018963322190667447
1727874792165	7734.375	0.9588735105576203	0.09897063649598614	0.0018781156282269328
1727874792167	7734.375	0.9452597354738422	0.09472959405967736	0.0018525495488620526
1727874792168	7734.375	0.9301104847611332	0.08946621106082774	0.0018246967479603874
1727874792170	7734.375	0.9202578494754939	0.08388356079644124	0.0018039444202401433
1727874792172	7734.375	0.9726612236058415	0.07596548914446742	0.0017738399326068677
1727874792173	7734.375	0.9201796680061356	0.06636148548157379	0.0016901469361800755
1727874792175	7734.375	0.9421157809337274	0.05951797949295289	0.00163214686461002
1727874792176	7804.6875	0.9733571946246069	0.05702950792774765	0.001553171424294743
1727874792178	7804.6875	0.9516158193912145	0.05739800847826691	0.001518482446173984
1727874792180	7804.6875	0.9167701193371659	0.0567220280172315	0.0014650496354304905
1727874792182	7804.6875	0.8663777285401927	0.05452232889568395	0.001382366218495417
1727874792183	7804.6875	0.8956082283993496	0.05216655536017935	0.001289610744594174
1727874792185	7804.6875	1.0100310703493514	0.049556443110966075	0.001272477637589496
1727874792187	7804.6875	0.9955640109080188	0.046692677228886356	0.0012540440136710942
1727874792189	7804.6875	0.9758487437506141	0.044041640320265155	0.0012314176281651593
1727874792191	7804.6875	0.9198486108771338	0.04119723165069757	0.0012711784647194322
1727874792192	7804.6875	0.9374727507141908	0.038734569729097564	0.0013198726782999
1727874792194	7875.0	0.8760665919064963	0.03727461048671863	0.001379240084595287
1727874792196	7875.0	0.8761004361036455	0.03693089169240149	0.0015097573343942799
1727874792198	7875.0	0.9033616522284712	0.037030731735300706	0.0016608637975524996
1727874792199	7875.0	0.9174927525550314	0.03719681738674708	0.0018628135338013055
1727874792201	7875.0	0.9178921210747449	0.037058160762512365	0.0019684667833152927
1727874792203	7875.0	1.0078333303203246	0.03611560237522043	0.002132002817390023
1727874792205	7875.0	1.0868161686858462	0.03497626986558043	0.002276106592215866
1727874792207	7875.0	1.1591175152226474	0.03439244499829541	0.002412077642255713
1727874792208	7875.0	1.221058022668951	0.033942572329052456	0.002533374656758843
1727874792210	7945.3125	1.244488511629287	0.032193972635918666	0.0025768672684586894
1727874792212	7945.3125	1.0903084295036392	0.030502158333597568	0.0026370221384690476
1727874792214	7945.3125	1.018112012167934	0.02857367185997174	0.002665361901321942
1727874792215	7945.3125	1.0111995071444078	0.026908008449097503	0.0026482213141492917
1727874792217	7945.3125	1.0077045812725876	0.028908725135841914	0.002639745571936542
1727874792219	8015.625	0.9857409774535342	0.030182714334400753	0.002589230071989808
1727874792221	8015.625	0.9498492346272763	0.03078653718606072	0.0025038455830258695
1727874792223	8015.625	0.9010606423953347	0.03119696799360495	0.002379837362197503
1727874792224	8015.625	0.839893710251807	0.031349346725425685	0.002237115462016413
1727874792226	8015.625	0.8031826651310077	0.03107741318090912	0.002149316131134154
1727874792228	8085.9375	0.9466729015921719	0.029255000977576974	0.0019442743788032743
1727874792230	8085.9375	0.9778548586543502	0.026937034022428814	0.0017578638539288243
1727874792231	8085.9375	0.9652596932870371	0.02544015035269689	0.0015802755362968645
1727874792233	8085.9375	0.9092006154641277	0.024503177443007035	0.0014987949925725683
1727874792235	8085.9375	0.8049970902736832	0.02428828029043491	0.0013291141893894962
1727874792237	8156.25	0.8139149859531077	0.025399532142689453	0.0011400289951769256
1727874792239	8156.25	0.7433414689918965	0.026804264345968526	0.0010002701390199218
1727874792240	8156.25	0.6532976347060958	0.02695481089455014	8.859346957928166E-4
1727874792242	8156.25	0.6362565223042199	0.02561817306904234	8.164474276253576E-4
1727874792244	8156.25	0.7681472746331236	0.023713565293044653	6.949927344691581E-4
1727874792246	8226.5625	0.7229104565207897	0.021738592607568677	6.514633997948314E-4
1727874792247	8226.5625	0.6563817096872816	0.02031625314075022	5.982643823586389E-4
1727874792249	8226.5625	0.8197627144206412	0.019747734741177157	5.978281095882173E-4
1727874792251	8226.5625	0.7361837902908804	0.019875644648205366	5.98245379281294E-4
1727874792253	8226.5625	0.6552258377555031	0.020016747132724444	6.845706147639299E-4
1727874792255	8226.5625	0.6726309834837888	0.01973568608230718	8.331470690521172E-4
1727874792256	8226.5625	0.7210520435572028	0.019235349582606504	9.817235233403046E-4
1727874792259	8226.5625	0.7220574145047169	0.01856429936366444	0.0010796108208294157
1727874792261	8296.875	0.7158134191945169	0.017587961434074373	0.001358371428726367
1727874792263	8296.875	0.8418653506791115	0.016546538265077772	0.001597020358433288
1727874792264	8296.875	0.9706043645143348	0.015693585693009094	0.001835669288140209
1727874792266	8296.875	0.8496872077301562	0.014853772827684542	0.001986192590996271
1727874792268	8296.875	0.9227824660966981	0.014183985478801031	0.002221688660928399
1727874792270	8296.875	0.97236693280298	0.013820849667705602	0.002488943028040912
1727874792272	8296.875	1.0362691099538743	0.013652723624585725	0.002625122032271405
1727874792272	8296.875	1.0834280050025795	0.01368795880744445	0.0027280690210860145
1727874792274	8367.1875	1.0834280050025795	0.014012625284153488	0.0027280690210860145
1727874792276	8367.1875	1.076443390276447	0.014169541886492797	0.0027200922725342815
1727874792278	8367.1875	1.06154147933864	0.014175691789821847	0.0026948753102299474
1727874792279	8367.1875	0.9907446567367457	0.014490520234148254	0.002568767887804069
1727874792281	8367.1875	0.9191381106586576	0.015338973378019581	0.0024276660606483745
1727874792283	8367.1875	0.779415350349718	0.016059373970687855	0.002143683852660999
1727874792285	8437.5	0.7282961811372185	0.015408274056983627	0.001832750964917019
1727874792287	8437.5	0.5625114514911391	0.014343564708789952	0.001459454698242987
1727874792288	8437.5	0.474392174992853	0.013746327290056667	0.001086158431568955
1727874792290	8437.5	0.4077909195879788	0.013079303466859123	8.497192486288442E-4
1727874792292	8437.5	0.36244204277444253	0.011600148114986546	6.645760786193184E-4
1727874792294	8437.5	0.43242832399764153	0.010269079839319335	4.7943290860979267E-4
1727874792295	8507.8125	0.45966169036076165	0.009970773209673304	6.185063307071828E-4
1727874792297	8507.8125	0.42309029558039374	0.010156057323045378	8.673149248809137E-4
1727874792299	8507.8125	0.4314002394490628	0.009740484368427931	0.0011837142411829462
1727874792301	8507.8125	0.5738983665524158	0.008844383539966378	0.0015183836221007402
1727874792303	8507.8125	0.6882901875271091	0.008538034922147811	0.0018766248461376664
1727874792304	8507.8125	0.8165751523191824	0.009085963886590723	0.0022348660701745925
1727874792306	8578.125	0.8993035082547169	0.009541437927839841	0.002390711912443717
1727874792308	8578.125	1.042265014709369	0.009548825010546875	0.002668197869612317
1727874792310	8648.4375	1.160280331054395	0.009688677030938373	0.0029010025384094357
1727874792311	8718.75	1.2319876522411901	0.010094113618302255	0.0030393393240235093
1727874792313	8789.0625	1.2459988673551836	0.009012367205605089	0.0030658028805268943
1727874792315	8859.375	1.232956464245158	0.005951612246318904	0.0030391519934332115
1727874792317	8859.375	1.1833429312746457	0.006715269581739623	0.002941784425993436
1727874792319	8929.6875	1.086860832678197	0.005526066804265543	0.0027372813704485428
1727874792320	9000.0	0.9831492029955325	0.005933743144723551	0.0025175764674793665
1727874792322	9070.3125	0.94980043935076	0.0052059573041498795	0.0023609255064597962
1727874792324	9140.625	0.8565008808335367	0.003606542632257932	0.002078938756386672
1727874792326	9210.9375	0.8532026861223057	0.0027825140231847348	0.0018253822180414137
1727874792327	9421.875	0.7841227495567802	0.002698338414483751	0.0015902978184152289
1727874792329	9632.8125	0.8020076057001175	0.0027156123987079808	0.0014992677803692435
1727874792331	9843.75	0.8938994892424966	0.002101039968215728	0.0014347759895912001
1727874792333	10125.0	0.826182910176498	0.0010411270078168335	0.0015508017804409587
