# Supplementary material for: Identification and classification of repeated whistle types from free-ranging rough-toothed dolphins (Steno bredanensis)
Source: Sci Rep. 2026 Mar 20;16:14327. doi: 10.1038/s41598-026-44853-2 (PMC13144356; doi:10.1038/s41598-026-44853-2)
Supplement: Supplementary file 2 — Supplementary Material 2 [file 41598_2026_44853_MOESM2_ESM.zip › Dataset_StenoRepeatedCalls/Contours/1282.csv]

Time [ms]	Peak Frequency [Hz]	Duty Cycle	Energy	WindowRMS
1727794975509	6328.125	0.8184648579496279	0.0060420479404821184	0.0018246560003555394
1727794975510	6328.125	0.8352106988110178	0.00877588340756733	0.0018613084841691224
1727794975512	6328.125	0.7940240302781143	0.01283583888330375	0.001817766040385864
1727794975514	6398.4375	0.7414656855850787	0.014160336023443052	0.0017433954258656078
1727794975516	6398.4375	0.6405081629828775	0.011492987541386728	0.0015900943512181674
1727794975517	6468.75	0.6012795780501702	0.009456474124653854	0.001531332670636576
1727794975519	6539.0625	0.5444564145804484	0.010034339964846562	0.0014343205442977646
1727794975522	6609.375	0.45515478504251106	0.013757932747086987	0.0011643824339297034
1727794975524	6679.6875	0.43148693120133275	0.017318573736581265	8.944443235616423E-4
1727794975526	6820.3125	0.4254638452521339	0.024574250672529694	8.678750671728438E-4
1727794975527	6820.3125	0.5136868837336123	0.03574417301149791	8.484723340179255E-4
1727794975529	6820.3125	0.5641737549412038	0.04703881148463067	9.285444729206561E-4
1727794975531	6890.625	0.5653091418499203	0.05296423872462192	9.163610566430041E-4
1727794975533	6890.625	0.5815938340835105	0.05106950922123011	9.22989608476986E-4
1727794975534	6890.625	0.605512651627137	0.04544220352967587	9.548360186347052E-4
1727794975535	6960.9375	0.6505442590685623	0.041486859232221465	0.0010065654050003833
1727794975537	6960.9375	0.5862400790209952	0.03830899411053065	0.0010707372813201044
1727794975539	7031.25	0.6540315789330013	0.03222169343212293	0.0012626719078428334
1727794975541	7031.25	0.685107899578529	0.022494403118418087	0.0013247700832962768
1727794975542	7101.5625	0.633402514037258	0.012083674071125004	0.0013900164669825546
1727794975544	7101.5625	0.6683270577541158	0.010265129595132243	0.0014571470256299797
1727794975546	7171.875	0.7267616903286471	0.013919154413963403	0.0015474118859490672
1727794975548	7242.1875	0.7344541221559379	0.0246069627973482	0.0015590311755248386
1727794975549	7242.1875	0.6983516277727679	0.03674497934343014	0.0015288875393153635
1727794975551	7312.5	0.6702275851869836	0.04811206500213307	0.0014970148989160929
1727794975553	7382.8125	0.5856221253487637	0.05778532999087676	0.0013349945972454481
1727794975555	7382.8125	0.5160665847264614	0.06258186353523447	0.0012204528529684584
1727794975557	7382.8125	0.426357926474442	0.06330705981523291	9.943303747820985E-4
1727794975558	7382.8125	0.42996472696971655	0.06217463676624809	7.682078965957387E-4
1727794975560	7382.8125	0.39419655838071854	0.06029741894512312	7.07737189091379E-4
1727794975562	7382.8125	0.3524472168130379	0.05759881153047102	6.653095120403219E-4
1727794975564	7382.8125	0.3602963257846119	0.05236636138686873	6.723067430773519E-4
1727794975565	7382.8125	0.3724690108692279	0.04550390138927507	6.888224280110208E-4
1727794975567	7382.8125	0.3623469938943024	0.03863288844842542	6.694628979756743E-4
1727794975569	7382.8125	0.4439746966546673	0.032064439420215286	7.821033134169126E-4
1727794975571	7453.125	0.5035450899691741	0.026299663648662465	8.947437288581508E-4
1727794975573	7453.125	0.5634743947697004	0.023466991683922755	0.0010955951079411822
1727794975574	7453.125	0.6073445893933438	0.02552939649438599	0.0012964464870242136
1727794975576	7453.125	0.6221075477840016	0.0292535916547812	0.0013072189567266074
1727794975578	7453.125	0.6216636993600138	0.03139856483443164	0.001298000406917004
1727794975580	7453.125	0.6624257789467866	0.03227052417289788	0.0013458641573992488
1727794975581	7453.125	0.6879210722021587	0.030403921346463407	0.0013741858699422402
1727794975583	7453.125	0.6500060203440284	0.025746096128712096	0.0013198455455903872
1727794975585	7453.125	0.6353030414701257	0.02183626638957594	0.0013019346818845688
1727794975587	7453.125	0.55999675886686	0.021590675740154917	0.0011905166695695211
1727794975589	7453.125	0.5470355107663266	0.024765794632686768	0.0010199158916614397
1727794975590	7453.125	0.3933711391055878	0.03129091912900568	0.0011782137683438523
1727794975592	7453.125	0.3285157902390017	0.036587455751197324	0.001610969915492012
1727794975594	7523.4375	0.40343647863590654	0.03331216681479036	0.0019681671560475037
1727794975596	7523.4375	0.46219570146637456	0.022883888628625528	0.002325364396602995
1727794975597	7593.75	0.5271837293535732	0.010798090643585088	0.002610918191258077
1727794975599	7664.0625	0.5457580920167792	0.009053484407768446	0.002655213114319307
1727794975601	7664.0625	0.6632953643328401	0.012019776786444445	0.003021669251995279
1727794975603	7734.375	0.674389928435997	0.015525147138901891	0.0030597424360366853
1727794975605	7804.6875	0.653151063946117	0.01719002770784549	0.003015268034635794
1727794975606	7875.0	0.5437578339364441	0.018596796678700456	0.0026082309978975515
1727794975608	7875.0	0.5010919339237266	0.02199900912151556	0.0024876077667447165
1727794975610	7875.0	0.4594553294612853	0.027800642454494255	0.002300275449494665
1727794975612	7875.0	0.5017794766652373	0.03231468264704445	0.0020258823839603922
1727794975613	7875.0	0.41589540878949466	0.03305873290457497	0.0024516474628788996
1727794975615	7875.0	0.43055980795314713	0.030860229431418335	0.0028774125417974075
1727794975617	7875.0	0.4554672861394399	0.027243326723583632	0.0029703666281483735
1727794975619	7875.0	0.49813894284699956	0.023045056424750257	0.003081936296787159
1727794975622	7875.0	0.4959722835603264	0.020509058234960596	0.0030805235268410833
1727794975623	7875.0	0.5245667239781427	0.021456340198512936	0.003146099841076954
1727794975625	7875.0	0.5104834386147674	0.026841288684195528	0.003114344384681204
1727794975627	7875.0	0.4598430882282111	0.034224394811819187	0.002702588495723874
1727794975629	7875.0	0.5469856221116092	0.03786085166346216	0.0022908326067665437
1727794975630	7875.0	0.5336920277520403	0.03409052046316058	0.0020526831133587872
1727794975632	7875.0	0.47595479286774983	0.025504706231010917	0.002288338243275873
1727794975634	7875.0	0.5058809105316058	0.019030441660623225	0.002617816519029055
1727794975635	7875.0	0.516765294736685	0.019273894375891592	0.0029472947947822366
1727794975637	7875.0	0.5670877549848407	0.024130603887314594	0.003185870170146632
1727794975638	7875.0	0.6308634436864766	0.028221224230663366	0.003408970974329177
1727794975640	7875.0	0.6348203708610315	0.02923857813750412	0.0034171720769992507
1727794975642	7875.0	0.6612830299596304	0.02849498150453853	0.0034894312161923794
1727794975644	7875.0	0.6298009204664571	0.02757368362718423	0.0033957617322837304
1727794975645	7875.0	0.5832394036891636	0.0280455367342162	0.0032473159076801096
1727794975647	7875.0	0.5971229927308497	0.031116542584363308	0.0028493115016906476
1727794975649	7875.0	0.6087510931936541	0.03355919774511741	0.002629704487849265
1727794975651	7875.0	0.5630869416523161	0.03328568307087402	0.0022983702077373977
1727794975653	7875.0	0.607167553961241	0.03231251262987367	0.00196703592762553
1727794975654	7875.0	0.5780513602715495	0.03295535291861602	0.0019057853371884825
1727794975656	7875.0	0.541650235956652	0.035030338255916546	0.0016773325029675026
1727794975658	7875.0	0.7916800201288778	0.036832901266546196	0.0015391658659550014
1727794975660	7875.0	0.8273151314946824	0.036108506244911055	0.0015801284817462589
1727794975661	7875.0	0.7514169162073351	0.03526624510291603	0.0014519991346998897
1727794975663	7875.0	0.6751285088748702	0.03706309904183236	0.001523053936779401
1727794975665	7875.0	0.6428872475499176	0.03817238729585726	0.001478581685637367
1727794975667	7875.0	0.6048544106731238	0.036344042944212535	0.00140970395833177
1727794975669	7875.0	0.6577426015715638	0.03423282859100269	0.0014911633435636166
1727794975670	7875.0	0.7380792827784393	0.03155024125555209	0.0016313245220265227
1727794975672	7875.0	0.702554637887739	0.02825042324161772	0.0015669449454740214
1727794975674	7875.0	0.6340731702139433	0.027038173153055685	0.0014646758694858322
1727794975676	7875.0	0.5887803660430787	0.02644814302639899	0.001298581156627475
1727794975677	7875.0	0.5382147429669633	0.02397221151973864	0.0011324864437691176
1727794975679	7875.0	0.5269734909903874	0.022579512272823305	0.0011163074606239868
1727794975681	7875.0	0.5356328368194524	0.024696790869665	0.0012514327541210929
1727794975683	7875.0	0.49274421072954383	0.026780229060752125	0.0011053923392671115
1727794975685	7875.0	0.38646293045430724	0.02748574605159088	9.5935192441313E-4
1727794975686	7875.0	0.35994883360928465	0.02868559154882624	9.099681026815571E-4
1727794975688	7875.0	0.4181650737425354	0.027566331730610377	0.0010459421706520203
1727794975690	7875.0	0.38797581240046963	0.0264200469063999	0.001343285192631979
1727794975692	7875.0	0.43412128430646263	0.028433440236074654	0.0015048500734484546
1727794975693	7875.0	0.441414793543884	0.03416285587838552	0.0016664149542649305
1727794975695	7875.0	0.4454921703341699	0.04203497067827953	0.0016767138436087215
1727794975697	7875.0	0.41908395807505844	0.046331570391609796	0.0016154959320362448
1727794975699	7875.0	0.426421759878699	0.043815776334379525	0.0016229430604406821
1727794975701	7875.0	0.46066729566047815	0.038971943883031886	0.0016852754163769546
1727794975702	7875.0	0.4359348188233249	0.03582553649092041	0.0015096988075010368
1727794975704	7875.0	0.5155628805824506	0.03451970670959727	0.0013341221986251193
1727794975706	7875.0	0.5924682784087024	0.03632334853764513	0.001235960626307158
1727794975708	7875.0	0.5963236574335179	0.04055525851187976	0.0012188571517486933
1727794975709	7875.0	0.5194080113908258	0.042025759760139905	0.001090439946044737
1727794975711	7875.0	0.53838031488199	0.038357477611758395	0.0011148784174043525
1727794975713	7875.0	0.5482941466600868	0.035025642489403604	0.0011358766560554292
1727794975715	7875.0	0.47734515863199006	0.03654468699312057	9.968740257624946E-4
1727794975717	7875.0	0.48842520084021224	0.04211748756647629	8.578713954695598E-4
1727794975718	7804.6875	0.3985252353713531	0.048592972084345806	7.329275638061275E-4
1727794975721	7804.6875	0.3841581997425029	0.05114933352305414	6.782146610272112E-4
1727794975723	7804.6875	0.3479354395252256	0.04981829985227014	6.127769367312213E-4
1727794975725	7804.6875	0.36168796037564943	0.04966682921558075	6.222670105440646E-4
1727794975726	7804.6875	0.4389504740158122	0.052311286297730526	5.683628898325326E-4
1727794975728	7804.6875	0.45690539894090426	0.05313688962811002	5.892325983245551E-4
1727794975730	7804.6875	0.47140550370090184	0.05104615278554034	5.991955538080514E-4
1727794975732	7804.6875	0.4820307053407203	0.04745135117620316	6.081651852013752E-4
1727794975734	7804.6875	0.5044163299695845	0.04446867748026552	7.158836152005603E-4
1727794975734	7804.6875	0.524515957669605	0.046821487568762074	7.319734611335548E-4
1727794975736	7804.6875	0.524515957669605	0.0497349363142415	7.319734611335548E-4
1727794975738	7804.6875	0.49256044437570884	0.046282645509228906	7.066285869939807E-4
1727794975740	7804.6875	0.47283209971711	0.04023209816546399	6.917000868789465E-4
1727794975741	7804.6875	0.43622610900608305	0.040118948556586646	6.467799949111079E-4
1727794975743	7804.6875	0.45992529432802354	0.0430170685707087	6.729748620314904E-4
1727794975745	7804.6875	0.39419118433158823	0.0441835289742809	9.419671262853727E-4
1727794975747	7804.6875	0.4135293987458658	0.044156166458083373	0.001177370940448949
1727794975749	7804.6875	0.4588450586746433	0.04502867074653001	0.0014127747546125253
1727794975750	7804.6875	0.503211565871555	0.04667588371072589	0.0014967109467521227
1727794975752	7804.6875	0.5055959223359922	0.047911830744709144	0.0014979471807481071
1727794975754	7804.6875	0.5983361536150739	0.04776181485006455	0.0016669123578158277
1727794975756	7804.6875	0.6736814644969131	0.04677171737761856	0.0019910421617943337
1727794975757	7804.6875	0.7318771198595889	0.046509339366220974	0.0020921886058866313
1727794975759	7804.6875	0.7506669383555309	0.049247645573665344	0.0021263487925297286
1727794975761	7804.6875	0.716674782106976	0.055068164483035593	0.0020682532915989827
1727794975763	7804.6875	0.6827531899957802	0.059550688750314974	0.001983641718442437
1727794975765	7804.6875	0.679504417111774	0.05796492741462363	0.001966509508877943
1727794975766	7804.6875	0.7082861174577437	0.053774269698076846	0.002005762383249395
1727794975768	7804.6875	0.6857197063303505	0.052829468262827535	0.001966785481549509
1727794975770	7804.6875	0.6297010521328681	0.056288643194501366	0.001646419069737155
1727794975772	7804.6875	0.5568876742902158	0.06076461384527853	0.0015079377090899237
1727794975773	7804.6875	0.5106361522968119	0.06295826472224486	0.001414570441536742
1727794975775	7804.6875	0.6431680888583158	0.0636152309448754	0.0012836702508818281
1727794975777	7804.6875	0.6192658515679594	0.06377062941810137	0.0012507841319715366
1727794975779	7804.6875	0.6162360470426378	0.06255678398444967	0.0011976012757644488
1727794975781	7804.6875	0.5140004667845912	0.05965333224952421	0.0011410264844490996
1727794975782	7804.6875	0.5694135429974122	0.05722168403152221	0.001273071629213
1727794975784	7804.6875	0.5183653209970044	0.058813243598844586	0.0014057255664376943
1727794975786	7804.6875	0.5490119584959878	0.06584670297955003	0.0014731595188871396
1727794975788	7804.6875	0.5463811327955568	0.07467701713301676	0.0014692392841735747
1727794975789	7804.6875	0.5531253123898694	0.07950491657186527	0.001472945659429816
1727794975791	7804.6875	0.5583935822201664	0.08126172175440848	0.0014776915799842446
1727794975793	7804.6875	0.5331508923548987	0.08702903452192938	0.0014389388282666858
1727794975795	7804.6875	0.497374972043754	0.09929648335993914	0.0013728563296282197
1727794975797	7804.6875	0.4204721312232298	0.11014364357081445	0.0011840571456838592
1727794975798	7804.6875	0.4182405291863207	0.11228074455048376	9.952579617394986E-4
1727794975800	7804.6875	0.5306894015929399	0.10690874974836313	0.001030240972054579
1727794975802	7804.6875	0.5599135145678482	0.10215458824556893	0.0012299772377676276
1727794975804	7804.6875	0.6228447505717553	0.10208262478535254	0.0014297135034806762
1727794975805	7804.6875	0.6385019490303983	0.10576948199372138	0.0015401949453999846
1727794975807	7804.6875	0.6850561077418389	0.10659707407487375	0.001611034968785306
1727794975809	7804.6875	0.7348261065768785	0.10157500439340765	0.0017824833746959837
1727794975811	7734.375	0.8215602759847733	0.09916054178076407	0.0018949748643911607
1727794975813	7734.375	0.8883029567765227	0.10406813588689709	0.0020100708856318527
1727794975814	7734.375	0.82591415753786	0.11206731853245018	0.0019159832653628116
1727794975816	7734.375	0.7892849823371814	0.11821211883517678	0.001848146948405736
1727794975818	7734.375	0.7279871789401274	0.12060588520510075	0.001721836661461191
1727794975821	7734.375	0.6527118331402405	0.1213613405434284	0.001584549320295659
1727794975822	7734.375	0.6883055366506925	0.12309674091687461	0.0013783615434429992
1727794975824	7734.375	0.6498696413860732	0.12726555403754455	0.0013110910592478838
1727794975826	7734.375	0.5336676227125987	0.13154776056609224	0.0011094014563545244
1727794975828	7734.375	0.6600153889898444	0.13361622376053361	9.077118534611649E-4
1727794975830	7664.0625	0.606928206999433	0.13405924023313248	8.540929559902748E-4
1727794975831	7664.0625	0.5219106834467471	0.1326168833292445	7.558550337633199E-4
1727794975833	7664.0625	0.49983507481441386	0.12732880375486194	7.247937353022906E-4
1727794975834	7664.0625	0.44677935748852976	0.11882343813049771	6.671497167257969E-4
1727794975836	7664.0625	0.3923580737221621	0.11207213630846981	5.687695602309207E-4
1727794975837	7664.0625	0.4754947594947963	0.106676428389172	4.703894037360444E-4
1727794975839	7664.0625	0.4913065025784291	0.09986918639315955	4.8592092887815103E-4
1727794975841	7664.0625	0.5010860199769767	0.09263625075223848	4.910457386589004E-4
1727794975843	7664.0625	0.48430546488937554	0.08600075810888044	4.779975599976081E-4
1727794975845	7593.75	0.5092021054441824	0.07715662488469265	4.964841222728419E-4
1727794975846	7593.75	0.48263411185359884	0.06539884733184874	5.084497423490836E-4
1727794975848	7593.75	0.4920090436102376	0.06027713004972302	5.170113347159219E-4
1727794975850	7593.75	0.4648396553983229	0.06692086242332314	4.991375946610404E-4
1727794975852	7593.75	0.46687842581673655	0.07330136124589379	4.958283374414129E-4
1727794975853	7593.75	0.46733053808525504	0.07077321185844758	4.929550751693834E-4
1727794975855	7593.75	0.43373423096636454	0.0688277186553227	5.206142508579425E-4
1727794975857	7593.75	0.45158789857334447	0.07411894762818072	5.400001341845734E-4
1727794975859	7593.75	0.4462965291265878	0.08162200681833374	5.387010682721918E-4
1727794975861	7664.0625	0.4204568828809039	0.08855118460602114	5.126624845456902E-4
1727794975862	7664.0625	0.3339833978791452	0.09449913265414224	5.250791266541911E-4
1727794975864	7664.0625	0.35577668265794743	0.0983014347472812	5.528848198433667E-4
1727794975866	7664.0625	0.3632737587401134	0.10346913557710911	5.626433981416895E-4
1727794975868	7664.0625	0.3629422355929579	0.11252284013798557	5.626048036592098E-4
1727794975869	7664.0625	0.4084772306645464	0.11981119292838899	6.323765061435887E-4
1727794975871	7664.0625	0.40788397871700494	0.12523712214332028	6.313513049956393E-4
1727794975873	7664.0625	0.4040627382313703	0.13293591739827693	6.27973718377752E-4
1727794975875	7593.75	0.4124671408215409	0.14315283275343038	6.404594051060751E-4
1727794975877	7593.75	0.44789693970858646	0.15246415734771507	6.266364182060316E-4
1727794975878	7593.75	0.4372266853380503	0.16019407360977547	6.134800527865434E-4
1727794975880	7593.75	0.43262025845125784	0.16693937467071482	6.103312593301838E-4
1727794975882	7593.75	0.4355076202317473	0.17334698566815268	7.187706097111217E-4
1727794975884	7593.75	0.44603967566660113	0.1800036454238683	7.903634512728541E-4
1727794975885	7593.75	0.32896156656605213	0.18897018455251255	8.917417100530336E-4
1727794975887	7593.75	0.3328988641650078	0.20340220296562891	8.961731643732719E-4
1727794975889	7523.4375	0.38539381766235353	0.21876870438175702	0.0010194694805961946
1727794975891	7523.4375	0.47493740330729617	0.22655030012666602	0.0012047536861806568
1727794975893	7523.4375	0.585491648590315	0.22746266704584595	0.0014179553685555633
1727794975894	7523.4375	0.6382648190020772	0.2313101183801437	0.001501449591183144
1727794975896	7523.4375	0.6608391281338353	0.24109771815451714	0.0015479667714523937
1727794975898	7523.4375	0.700053626134167	0.2542196963623097	0.0016323310214702749
1727794975900	7523.4375	0.7245490080599959	0.26685417062945427	0.0016427372290985485
1727794975901	7523.4375	0.7281495562361694	0.277066377388593	0.0016429938931196901
1727794975903	7453.125	0.6984139332925693	0.2833902343277991	0.0015990932988615909
1727794975905	7453.125	0.6385552641564028	0.2981239067985195	0.0015017711313191628
1727794975907	7453.125	0.5633169583387928	0.3290114074420148	0.0013408468422790364
1727794975909	7453.125	0.5054416118899954	0.3593723138151333	0.0011788988203714837
1727794975910	7453.125	0.5307307533248166	0.3740190400903351	0.0010169507984639308
1727794975912	7453.125	0.5002040354639301	0.3789424008925597	9.612302666945929E-4
1727794975914	7453.125	0.5145399582217831	0.38605660408784265	8.664596967084985E-4
1727794975916	7453.125	0.5141509018968851	0.3939602028938044	8.629742189141617E-4
1727794975917	7453.125	0.4823727812792155	0.4016005514768621	8.228533619524255E-4
1727794975919	7453.125	0.46875580990778515	0.4107171185661641	8.05096297533148E-4
1727794975922	7453.125	0.4277855851871919	0.42163092376140415	7.472837012273412E-4
1727794975924	7453.125	0.42682072550144484	0.4293700632609662	7.474385570210004E-4
1727794975926	7453.125	0.3981291183946329	0.43067597375481065	7.040918446334319E-4
1727794975927	7453.125	0.4164510775884965	0.42299277375261324	7.49718282265888E-4
1727794975929	7453.125	0.39715907129122047	0.41159514227135835	7.150687927080519E-4
1727794975931	7453.125	0.39183159334895035	0.40952800486151125	7.046267395151333E-4
1727794975933	7453.125	0.4168090094074027	0.4231313597226311	7.394706645898742E-4
1727794975934	7453.125	0.41516978542516575	0.44042692074370887	7.377523053683682E-4
1727794975935	7453.125	0.4159271484043005	0.4492722978442632	7.366576991575164E-4
1727794975937	7453.125	0.4524621310210564	0.44840784891551005	7.999240014135564E-4
1727794975939	7453.125	0.4428266552788568	0.4478450928212021	8.98727238146864E-4
1727794975941	7453.125	0.41682743999722527	0.44551746099200623	8.563408587262145E-4
1727794975942	7453.125	0.41755453286857197	0.4426503121917054	8.564416167746707E-4
1727794975944	7453.125	0.43588088611034037	0.4487486549765444	8.912780412219281E-4
1727794975946	7453.125	0.447311147336293	0.4657467695450477	9.152041798694034E-4
1727794975948	7453.125	0.46307235305678873	0.480508863525599	9.429874061204984E-4
1727794975949	7453.125	0.4633794481825749	0.47598411363113674	9.435560381358423E-4
1727794975951	7382.8125	0.4664820121739734	0.46328562886038394	9.508851511058252E-4
1727794975953	7382.8125	0.4146683350508527	0.46372278049679744	0.0011308784085382491
1727794975955	7382.8125	0.5015126233249759	0.4805045886326919	0.0013065003996425868
1727794975957	7382.8125	0.5641282128236726	0.49720064633287975	0.0014168853288150935
1727794975958	7382.8125	0.6477009696902091	0.5039870116835113	0.0015945300530595798
1727794975960	7382.8125	0.6764994554885735	0.4982208561702645	0.0017222033335658226
1727794975962	7382.8125	0.7548252586376328	0.48663700594247156	0.0018652269132871195
1727794975964	7382.8125	0.8092155117348461	0.47853685344380653	0.001931546731751887
1727794975965	7382.8125	0.8407126174162328	0.47187119734995553	0.0019871911531518464
1727794975967	7382.8125	0.8267841326701773	0.47707722018166393	0.0019540911828157827
1727794975969	7382.8125	0.7958198105583116	0.49414944169869846	0.0018992564679466977
1727794975971	7382.8125	0.7770400170363668	0.5058036068434861	0.001866248958930401
1727794975973	7382.8125	0.7154224389960827	0.5020018250499182	0.001750869751911578
1727794975974	7382.8125	0.6263578394116757	0.4964898092196818	0.0014805022817003495
1727794975976	7382.8125	0.5763950120088281	0.4909359789560043	0.0013924580699364818
1727794975978	7382.8125	0.5101969950432029	0.48281580428953624	0.0012886064337713017
1727794975980	7312.5	0.49412690585905455	0.47998548980634076	0.001092679069059409
1727794975981	7312.5	0.46688663229689115	0.48641156039087907	8.967517043475164E-4
1727794975983	7312.5	0.43194970263862353	0.49173321402580467	8.403333315809458E-4
1727794975985	7312.5	0.36726536221986705	0.4898520549936286	7.138239517149579E-4
1727794975987	7312.5	0.45272286701423375	0.49067294978971415	6.20465010360783E-4
1727794975989	7312.5	0.44286349718636214	0.5020511236033373	6.066358233643777E-4
1727794975990	7312.5	0.46072350318603106	0.5105451488831746	6.271092120149129E-4
1727794975992	7312.5	0.4624138732863014	0.5029296466043701	6.295252850221019E-4
1727794975994	7312.5	0.455867898236649	0.4833319088325159	6.199240674193684E-4
1727794975996	7312.5	0.4508506642736952	0.4640901666964143	6.1425695578924E-4
1727794975997	7312.5	0.4590937439658502	0.4559939281593734	6.251384246074659E-4
1727794975999	7312.5	0.4468840188989573	0.4712679138846757	6.077021600016127E-4
1727794976001	7312.5	0.2746488859185138	0.5063607115792935	7.208749657437851E-4
1727794976003	7312.5	0.3108518234414117	0.5408995601092197	8.141108823559213E-4
1727794976005	7312.5	0.36600620741614254	0.5409462196274217	9.35500043288126E-4
1727794976006	7242.1875	0.394781751881177	0.5024160462636431	0.0010568892042203306
1727794976008	7242.1875	0.40359976906446543	0.46834898652120327	0.0010684784416441209
1727794976010	7242.1875	0.4215355867681192	0.46358454930960846	0.0010957961706398918
1727794976012	7242.1875	0.4273923295241838	0.4706022365821725	0.0011036631661382383
1727794976013	7242.1875	0.4293994155248577	0.46546751818036153	0.001101240525286412
1727794976015	7242.1875	0.4044735278152141	0.4520126864852133	0.0010455587393326936
1727794976017	7242.1875	0.36941350095462716	0.4437125960817548	9.168622028271001E-4
1727794976019	7242.1875	0.34838553558435364	0.4419948201383767	7.881656663215066E-4
1727794976022	7242.1875	0.41578190070967197	0.4448870923313017	7.282073112030431E-4
1727794976023	7242.1875	0.35083411977924167	0.4551110093703464	7.373698868190695E-4
1727794976025	7242.1875	0.3587655680355415	0.46098049033363314	7.975384788441538E-4
1727794976027	7242.1875	0.3962117690191098	0.4585273975893178	8.880423514272836E-4
1727794976029	7242.1875	0.39524155090192825	0.4544104810449327	8.860337565166198E-4
1727794976030	7242.1875	0.419193283377393	0.4495720968255752	9.346224821268474E-4
1727794976032	7242.1875	0.4481985867414818	0.4431545499934996	9.803509894255997E-4
1727794976034	7242.1875	0.481599400010367	0.4390044827599265	0.0010353071424291864
1727794976035	7242.1875	0.5277817823882093	0.4332948007704106	0.001109510003349871
1727794976037	7242.1875	0.547890607451707	0.4275269909844469	0.0011429979643388475
1727794976038	7242.1875	0.5405467825548693	0.42855027696023656	0.0011864884240070104
1727794976040	7242.1875	0.5542869149869514	0.43691609653876584	0.001206333079494301
1727794976042	7242.1875	0.5911937338410976	0.4421658768249511	0.0012579630305577238
1727794976044	7242.1875	0.6499177618248719	0.43956503734598706	0.0013416574186087618
1727794976045	7242.1875	0.6818976034676295	0.4350624467458292	0.0013904928829432373
1727794976047	7242.1875	0.681854071942067	0.4385250864315397	0.0013918531145000713
1727794976049	7242.1875	0.6902437841413798	0.4501563944314583	0.0013992670833495788
1727794976051	7242.1875	0.6857362925399566	0.45848997302373656	0.0013838273579070467
1727794976053	7242.1875	0.7994757165856239	0.4543827473510338	0.0013439799741612078
1727794976054	7242.1875	0.6973370824034625	0.43995500738067855	0.0013525598413910327
1727794976056	7242.1875	0.6942991521268682	0.4277019497438133	0.0013515440986310368
1727794976058	7242.1875	0.7045686773010077	0.4169660600916416	0.0013739756361157247
1727794976060	7242.1875	0.6900105521847738	0.4042374556074917	0.0013485208593945791
1727794976061	7242.1875	0.6888094139911747	0.39253929502013707	0.0013504540169708445
1727794976063	7171.875	0.701943509290255	0.3908807560585156	0.0013673451638210004
1727794976065	7171.875	0.71905250520939	0.4018437469567399	0.001395937421193629
1727794976067	7171.875	0.7042095741297254	0.41645535963028185	0.001379720963220689
1727794976069	7171.875	0.6764265460159262	0.42486048582097435	0.001336142813542995
1727794976070	7171.875	0.6481183572962023	0.4192001926986298	0.0012685098982753412
1727794976072	7171.875	0.6215807826214665	0.39982806533733833	0.0012235557856166215
1727794976074	7171.875	0.5884288513913366	0.3779390854285963	0.0011706369714665618
1727794976076	7171.875	0.5330504885984692	0.36681393986819044	0.0010817728542673244
1727794976077	7171.875	0.48854700539731494	0.3637531221750312	0.0010082113665298193
1727794976079	7171.875	0.4540409871427707	0.36278606883544323	9.495451465984037E-4
1727794976081	7171.875	0.42946494040059785	0.3644932280435458	9.078399705806534E-4
1727794976083	7171.875	0.3912931849989633	0.365442955303717	8.445371664584479E-4
1727794976085	7171.875	0.5001021542903717	0.3579102863536832	8.030147277925281E-4
1727794976086	7171.875	0.47616115376722623	0.34280824983870184	7.717990556484601E-4
1727794976088	7171.875	0.4487145269000879	0.3313098588651625	7.318272946366809E-4
1727794976090	7171.875	0.4293912435257121	0.3219184754560794	7.079964053122951E-4
1727794976092	7171.875	0.4681958739421476	0.306521926028863	7.607386556296698E-4
1727794976093	7171.875	0.4742982605409498	0.28895967420698193	7.708940964442738E-4
1727794976095	7171.875	0.461145105337241	0.27394404638239894	7.519882239144165E-4
1727794976097	7171.875	0.46108958083990426	0.2618537410941187	7.383718311250604E-4
1727794976099	7171.875	0.4663262402609593	0.2507811759237515	7.406243582893888E-4
1727794976101	7171.875	0.42506591521276815	0.2324448087845699	7.91594061698976E-4
1727794976102	7171.875	0.4252430854776447	0.21039637665326738	7.925485432822268E-4
1727794976104	7171.875	0.44293550498407513	0.18843508670908146	8.212417852474808E-4
1727794976106	7171.875	0.3939236553141974	0.1643750420447314	8.409959804752956E-4
1727794976108	7171.875	0.4179285484562607	0.1439694084145232	8.768543968103586E-4
1727794976109	7171.875	0.46329487385648943	0.13063562909923407	9.368159842964899E-4
1727794976111	7101.5625	0.4879758997328831	0.1210401634336489	9.770827379170512E-4
1727794976113	7101.5625	0.5293508609272263	0.09108553105368292	0.0010523320746046831
1727794976115	7101.5625	0.613304735797688	0.05620403590152048	0.0012063483465473916
1727794976117	7101.5625	0.6652579026742961	0.031479166080114154	0.0012684735110794732
1727794976118	7101.5625	0.7519904649755217	0.028946665150311662	0.0013969992550955514
1727794976121	7101.5625	0.7669871374912649	0.05556047901121481	0.0014497981102988195
1727794976123	7101.5625	0.7984387966238644	0.09817333806669183	0.0014958994977183134
1727794976125	7101.5625	0.7938622262076346	0.12855602643037456	0.001487688146460329
1727794976126	7101.5625	0.7869952379782494	0.1438390278946929	0.0014759552042433522
1727794976128	7101.5625	0.7459169996942697	0.1683858831761404	0.0013988786667817256
1727794976130	7101.5625	0.6818279530267296	0.19747432864849368	0.00130525129257587
1727794976132	7101.5625	0.6463968528891509	0.20929482941748165	0.0012584724546179475
1727794976134	7101.5625	0.6016249426755765	0.20952885268842172	0.0011673663156377145
1727794976134	7101.5625	0.6156345583357901	0.2118085495672105	0.0010666700148133311
1727794976136	7101.5625	0.6156345583357901	0.2180438238827944	0.0010666700148133311
1727794976138	7101.5625	0.5865756820582744	0.23438679082479666	0.0010333615716368917
1727794976140	7101.5625	0.5553568261810525	0.25913756956039985	0.001082252287736423
1727794976141	7101.5625	0.5075283544561947	0.2710389804985115	0.001089361700376414
1727794976143	7101.5625	0.5140499982564922	0.26834579485906274	0.0011044550184839757
1727794976145	7101.5625	0.5414202641044499	0.2650999575978983	0.0011463101810527138
1727794976147	7101.5625	0.5376847655985832	0.26545642174071093	0.0011399519068772126
1727794976149	7101.5625	0.5226560914992899	0.2693164350279491	0.0011151360719086612
1727794976150	7031.25	0.5637094264598972	0.2772364268500047	0.0011786172239644746
1727794976152	7031.25	0.5839265222408196	0.2823505456210452	0.0012040943647583895
1727794976154	7031.25	0.5488664953802326	0.28010250654981905	0.0011367771849506519
1727794976156	7031.25	0.6838547808569182	0.2761089168627127	0.0011228464162453124
1727794976157	7031.25	0.6685604839204993	0.28003663350048696	0.0011615752195098285
1727794976159	7031.25	0.6753741570238797	0.2938045456042646	0.0011672717485858711
1727794976161	7031.25	0.65788892829943	0.30675926765770894	0.0011351163385663816
1727794976163	7031.25	0.6562143001916273	0.31358506541400827	0.0011244536030043022
1727794976165	7031.25	0.6154469652567198	0.3179981352810634	0.0011152605445050026
1727794976166	7031.25	0.5826855819715857	0.3208846685685291	0.0010767785474069791
1727794976168	7031.25	0.5902075846061695	0.3248991678288014	0.0010908927477878722
1727794976170	7031.25	0.6115073417098202	0.3361229604726034	0.0012501881899735173
1727794976172	7031.25	0.5876031572583401	0.3507173974644882	0.0012368014289569022
1727794976173	6960.9375	0.46431420903390647	0.3480070016777189	0.0013444893612794247
1727794976175	6960.9375	0.5040725023854358	0.32901844674431907	0.0014644179961009276
1727794976177	6960.9375	0.5227892073300239	0.30732631896859713	0.0015036357213330002
1727794976179	6960.9375	0.42189464318526476	0.2873628578013909	0.0017038279119781612
1727794976181	6960.9375	0.451959074286638	0.2761536464471477	0.0017832562848305428
1727794976182	6960.9375	0.4864073337368818	0.2870886911983266	0.0019241215996117977
1727794976184	6960.9375	0.4935804580507331	0.3117444463309358	0.0019547172036521046
1727794976186	6960.9375	0.484803715698383	0.3110589124887009	0.0019251496413370255
1727794976188	6960.9375	0.4863846196003591	0.2858184586579175	0.0019224570443555254
1727794976189	6960.9375	0.43073725653353057	0.26756634090497367	0.0017608607817322982
1727794976191	6960.9375	0.43451007460994195	0.26847756652973326	0.0017725771505351204
1727794976193	6960.9375	0.45467672607933696	0.2724030236302612	0.0015635259922675158
1727794976195	6960.9375	0.47541631009510393	0.2800853904943576	0.0014371253218477462
1727794976197	6960.9375	0.5164458538973329	0.3071206538351996	0.0013107246514279765
1727794976198	6960.9375	0.4403687234305847	0.33533572022787245	0.0011363612755113733
1727794976200	6960.9375	0.441264417547461	0.3302504017466468	0.0011295721758031653
1727794976202	6960.9375	0.38255024644952534	0.2929989629397033	0.00101308349519214
1727794976204	6960.9375	0.3896518212333304	0.25209531269275776	0.0010310532674144084
1727794976205	6960.9375	0.35723977896430237	0.22550700140973687	9.700808710661983E-4
1727794976207	6960.9375	0.32805863333114954	0.21256702301196068	8.505139544271528E-4
1727794976209	6960.9375	0.4023153644505354	0.20804757470944593	7.309470377881071E-4
1727794976211	6960.9375	0.4240195199621791	0.2014065801301995	7.506631585672114E-4
1727794976213	6960.9375	0.4508661792950402	0.18786519051823014	8.524386816175708E-4
1727794976214	6960.9375	0.5122123179508996	0.17231587203974597	9.583581108998925E-4
1727794976216	6960.9375	0.5638208200232864	0.15902273768270814	0.0010280560473891352
1727794976218	6960.9375	0.5833641205915134	0.15043707961298358	0.0010484899890496032
1727794976221	6960.9375	0.6352690277694849	0.14290616547347007	0.0011000181609673078
1727794976222	6960.9375	0.6817220246447336	0.13309955679976612	0.0011499174988587235
1727794976224	6960.9375	0.7097298775724464	0.11995205400130414	0.0011921453464413198
1727794976226	6960.9375	0.6214494868001741	0.103954061523442	0.0014564147629572092
1727794976228	6960.9375	0.7040704142800988	0.08609966647188734	0.0017206841794730988
1727794976230	6960.9375	0.7045571052160545	0.06621609123790115	0.001723690809545247
1727794976231	6960.9375	0.6794685302076313	0.046324379673100914	0.0016894825689642064
1727794976233	6960.9375	0.6581432414504716	0.030790473558361293	0.001665894745443484
1727794976234	6960.9375	0.6787384938036978	0.021634325082010027	0.0016891832997336905
1727794976236	6960.9375	0.6929930543856693	0.015659591804840476	0.0017100345841756358
1727794976237	6960.9375	0.6941138144987505	0.01050601701992247	0.0017100548611222244
1727794976239	6960.9375	0.6787110745960383	0.006539657018228687	0.0015455180547429793
1727794976241	6960.9375	0.667373903575423	0.0053822418960795615	0.001335889983299991
