# Supplementary material for: Identification and classification of repeated whistle types from free-ranging rough-toothed dolphins (Steno bredanensis)
Source: Sci Rep. 2026 Mar 20;16:14327. doi: 10.1038/s41598-026-44853-2 (PMC13144356; doi:10.1038/s41598-026-44853-2)
Supplement: Supplementary file 2 — Supplementary Material 2 [file 41598_2026_44853_MOESM2_ESM.zip › Dataset_StenoRepeatedCalls/Contours/1285.csv]

Time [ms]	Peak Frequency [Hz]	Duty Cycle	Energy	WindowRMS
1727874848090	4500.0	0.4781443797659221	0.07748595873781722	0.002518076714986285
1727874848092	4500.0	0.44257960828159565	0.04299901189105556	0.0023399824865159256
1727874848093	4500.0	0.7003862698327615	0.033561170175993416	0.002222382640913021
1727874848095	4500.0	0.7662533423975788	0.04066937332303092	0.0022398015886933883
1727874848097	4500.0	0.739207608277854	0.04705375762863328	0.0024038348662907927
1727874848099	4500.0	0.7835070549735694	0.04906393667940909	0.0026334068461595617
1727874848101	4570.3125	0.7162586675272775	0.0487197693013247	0.002963579228271825
1727874848102	4570.3125	0.7570011174540213	0.04930451619792194	0.0030989486595897806
1727874848104	4570.3125	0.7596843223409409	0.05145517644659634	0.0031069811303949244
1727874848106	4570.3125	0.796250743852638	0.05806360704823065	0.0032151059657291124
1727874848108	4570.3125	0.8383677546643717	0.06337013242073311	0.0033182946407752626
1727874848109	4570.3125	0.8568361143123451	0.06015872105533317	0.0033913780701788215
1727874848111	4640.625	0.8601455295883361	0.055558444040443106	0.003403369089722679
1727874848113	4640.625	0.04416398098431962	0.050540075778009876	0.004039842373477959
1727874848115	4640.625	0.0427675623151482	0.041390886370241166	0.004676315657233239
1727874848117	4640.625	0.04338303558887299	0.03203530749671416	0.004711383092821881
1727874848118	4640.625	0.04288699658316408	0.033490806133670684	0.004689537524766598
1727874848121	4640.625	0.04187661663810086	0.04463077444079919	0.004652774507910116
1727874848123	4710.9375	0.038994816807863104	0.05552628457541084	0.004542912517157275
1727874848125	4710.9375	0.03509518418329415	0.06426536770822361	0.00351918530894714
1727874848126	4710.9375	0.8141544013714783	0.07491335132364466	0.0024954581007370054
1727874848128	4710.9375	0.7776681059897528	0.09332358031413186	0.0022287350836939068
1727874848130	4710.9375	0.6577758240678347	0.11251389857267502	0.0019095479765342603
1727874848132	4781.25	0.7410320545892296	0.11784219872591237	0.0015903608693746138
1727874848134	4781.25	0.6811600211281447	0.11113055723822651	0.001483385449222192
1727874848134	4781.25	0.6584618130693607	0.10262255245250779	0.0013998164517938269
1727874848136	4781.25	0.6584618130693607	0.09455066635803497	0.0013998164517938269
1727874848138	4851.5625	0.619861497427878	0.084374809104057	0.0015778169774562914
1727874848140	4851.5625	0.6264006208128247	0.08250927707879104	0.0016105382375843494
1727874848141	4851.5625	0.621447042914274	0.10082271941204153	0.0015940574197278305
1727874848143	4921.875	0.6407439659813371	0.1305457240206259	0.0016340389848944444
1727874848145	4921.875	0.6988550425553732	0.15650732449373939	0.0017308042031121257
1727874848147	4921.875	0.7704082068635494	0.17307140726629278	0.001840395249896275
1727874848149	4992.1875	0.7701678715477167	0.17759480896964233	0.0018395372692564748
1727874848150	4992.1875	0.7216568556449959	0.16906221540823455	0.0017492607858651417
1727874848152	4992.1875	0.7208878699836154	0.1525600689896344	0.0016448448526386415
1727874848154	4992.1875	0.7068318814119029	0.14001733323006096	0.001534017895131497
1727874848156	5062.5	0.622805975934661	0.14064431061605637	0.0013932156900446878
1727874848157	5062.5	0.5688160841106635	0.15402482316408783	0.0011837459162740089
1727874848159	5062.5	0.5520207411357855	0.1847817944006901	0.001162892137032407
1727874848161	5132.8125	0.49853356901676554	0.22207299070180603	0.001041863220729194
1727874848163	5132.8125	0.5195566724109284	0.24123362482983665	0.00120766925175813
1727874848165	5132.8125	0.41557544844956945	0.23059495119263876	0.0016464065229845571
1727874848166	5203.125	0.5324286350298842	0.20908333616354835	0.0020224386419753606
1727874848168	5203.125	0.5201110756393987	0.1981053261950929	0.0023984707609661635
1727874848170	5203.125	0.6665773035928907	0.20437168078905346	0.002857247223664216
1727874848172	5273.4375	0.7929827220243094	0.23083319546348113	0.0033160236863622686
1727874848173	5273.4375	0.8850489564296651	0.26829967958298756	0.003508826373548482
1727874848175	5343.75	0.9115539990924132	0.3033617915813268	0.003561377443529072
1727874848177	5343.75	0.8907366475682439	0.31920881415570035	0.00352471666877299
1727874848179	5414.0625	0.8309053524461623	0.3241224293494571	0.003411486385305636
1727874848181	5414.0625	0.7268708492315354	0.32458992374851175	0.0029997065199689884
1727874848182	5484.375	0.6166228121475082	0.31818694941949627	0.0025879266546323413
1727874848184	5484.375	0.6069308135396896	0.3040506583587801	0.0022446373437519486
1727874848186	5484.375	0.5910310254055647	0.2864653398139953	0.0019013480328715561
1727874848188	5554.6875	0.6686499981786082	0.26949108513451137	0.0016350408235196914
1727874848189	5554.6875	0.762420219918901	0.27286980305243574	0.0015160047407619295
1727874848191	5625.0	0.7685702038853028	0.30339710962469074	0.0015285151775107904
1727874848193	5625.0	0.8058620580416253	0.33110188815694414	0.0015927366835994012
1727874848195	5695.3125	0.8243200913915094	0.3277446544942718	0.0016281461449731232
1727874848197	5695.3125	0.7967340595001655	0.3044679721784487	0.0015979996326917847
1727874848198	5765.625	0.012512690443718609	0.28110206651701297	0.0035836596106427468
1727874848200	5765.625	0.012255356302138197	0.26742838301949434	0.004573378831038406
1727874848202	5835.9375	0.012024959382426597	0.2852053680530422	0.005064525337346644
1727874848204	5835.9375	0.01186517145310459	0.34411275182363443	0.005555671843654881
1727874848205	5906.25	0.012312037831120667	0.3899277539937191	0.005570741870441781
1727874848207	5906.25	0.012629130498971165	0.3772676962782502	0.005582952868167381
1727874848209	5976.5625	0.013494846384963415	0.32512480860241616	0.005620397885289411
1727874848211	6046.875	0.01500144142531745	0.2695372089545449	0.0038663514836232327
1727874848213	6046.875	0.8409497958874627	0.24668719314986248	0.002112305081957054
1727874848214	6117.1875	0.898345371462264	0.2412765973246915	0.0023122480359421887
1727874848216	6117.1875	0.9527933372641509	0.2240789109246474	0.0024314809937639927
1727874848218	6187.5	1.0504680129716981	0.187356960527556	0.002620298932864571
1727874848221	6257.8125	1.1137357507861636	0.147181770239556	0.0027541448857202797
1727874848222	6257.8125	1.159735529677673	0.12797807835080516	0.0028504133199559597
1727874848224	6328.125	1.1823408018867925	0.13216704788790137	0.002898280264475977
1727874848226	6328.125	1.1830931849449684	0.14321673307537763	0.0028984884273611507
1727874848228	6398.4375	1.1195490615172956	0.1484500901469982	0.0027671782231555894
1727874848230	6468.75	1.0537139085829244	0.14029901617542154	0.0025807701443783036
1727874848231	6468.75	1.048219113725549	0.1290559055989518	0.002469413593535052
1727874848233	6539.0625	1.0141220870438896	0.12077321402059933	0.0023629937566329376
1727874848234	6609.375	0.9020025831994821	0.11692509669032107	0.002150651512066316
1727874848236	6609.375	0.8608558074017973	0.11484081361511933	0.0020650969544940122
1727874848237	6609.375	0.8139816917211211	0.11337116536627637	0.00182209361551315
1727874848239	6679.6875	0.7610782171848854	0.11318098185756684	0.001706465353146393
1727874848241	6679.6875	0.7784821864565098	0.11411867612691236	0.0015452333918859606
1727874848243	6679.6875	0.7212896766902516	0.11855704729734545	0.0014360904780684046
1727874848245	6750.0	0.636023290347614	0.1242417096595243	0.001270087704329557
1727874848246	6750.0	0.7172849902526347	0.12121215920219851	0.0011032167394281983
1727874848248	6820.3125	0.7029625300787226	0.10631405712998737	0.0010907140052840566
1727874848250	6820.3125	0.6795102148138704	0.08338708856806834	0.0010603700547165717
1727874848252	6820.3125	0.6686767188526707	0.06192363910042099	9.499019877624639E-4
1727874848253	6890.625	0.5867579481718764	0.050724620952310284	8.571158198216499E-4
1727874848255	6890.625	0.6109761627558363	0.04950022766259327	7.923728041183403E-4
1727874848257	6960.9375	0.5568161734077255	0.04920840282930199	8.372255712540642E-4
1727874848259	6960.9375	0.4338449830600479	0.04871149182611879	0.0010680161104491702
1727874848261	6960.9375	0.5334278893849206	0.04942628811830632	0.0012102284216817098
1727874848262	7031.25	0.5684879162455077	0.049057655971118795	0.0013524407329142496
1727874848264	7031.25	0.5622838635257562	0.04595343408373061	0.001348732026489799
1727874848266	7101.5625	0.5551183105907457	0.04112899822342597	0.0013416880927318527
1727874848268	7101.5625	0.5936148781446541	0.033781527935489455	0.0013812119811037428
1727874848269	7101.5625	0.646501045878257	0.02687838956328662	0.0014559652432260912
1727874848271	7101.5625	0.6444427773566187	0.023459240278399053	0.0014528145231743523
1727874848273	7171.875	0.5957146410672169	0.02308507518139482	0.0013043040893692068
1727874848275	7171.875	0.6575034599384172	0.03108688040617116	0.0011125712497551182
1727874848277	7171.875	0.010641748143730404	0.09285212881223921	0.003094992796422407
1727874848278	7242.1875	0.010864422345743467	0.20911715117063065	0.004084557107034654
1727874848280	7242.1875	0.010612394203663052	0.2673547901477713	0.004575096432981592
1727874848282	7242.1875	0.01006103146244089	0.1943327634578518	0.00506563575892853
1727874848284	7242.1875	0.008844039784112067	0.0792382241396997	0.005040048468786428
1727874848285	7312.5	0.007970917545327603	0.025662512813431987	0.005021005341683537
1727874848287	7312.5	0.00803611352809522	0.01863492956699975	0.005021762645056466
1727874848289	7312.5	0.007677063188215596	0.014868911999653041	0.0028801533740504797
1727874848291	7382.8125	0.44341939403267205	0.013028582583533514	7.385441030444937E-4
1727874848293	7382.8125	0.3649373959489456	0.012942084259248633	8.048918009394439E-4
1727874848294	7382.8125	0.4394937699431188	0.0131156716777359	9.35877808286558E-4
1727874848296	7382.8125	0.46306783695199777	0.014162451062416703	9.670759551056639E-4
1727874848298	7453.125	0.48525094368525706	0.016084433153326173	9.885890037588147E-4
1727874848300	7453.125	0.4763858299805771	0.018143495735805766	9.788081307520948E-4
1727874848301	7453.125	0.45059435551933036	0.020009617436498383	9.47932721901623E-4
1727874848303	7523.4375	0.4415215009942656	0.020313365901466592	9.409718952880388E-4
1727874848305	7523.4375	0.424062239872364	0.017271135173690604	8.859021008531066E-4
1727874848307	7523.4375	0.5037415702387972	0.012772232544236822	9.744776043360722E-4
1727874848309	7523.4375	0.5855723323985043	0.01024668286738606	0.0010946919413376923
1727874848310	7523.4375	0.5407782311618544	0.010398195021268652	0.0013082041991559262
1727874848312	7593.75	0.5882228771103328	0.011339788100396264	0.00138287486620938
1727874848314	7593.75	0.6504453654515479	0.011909205397076999	0.001516501550274886
1727874848316	7593.75	0.7042057165384559	0.012539208295430062	0.0016589411442855552
1727874848317	7593.75	0.7351055900795128	0.020852267755945154	0.0017699069339808288
1727874848319	7593.75	0.7409107654836284	0.04620980573211528	0.001779155223482679
1727874848322	7664.0625	0.6687030036704872	0.07377148429623087	0.0016828031904165474
1727874848324	7664.0625	0.562677738038591	0.06328201567565303	0.0015038310040268094
1727874848326	7664.0625	0.5124750929690086	0.03085652092276922	0.001362604293272546
1727874848327	7664.0625	0.45495873503530837	0.011759945055051717	0.0012297111676311614
1727874848329	7664.0625	0.42860310400977875	0.010043192438689544	0.00110605109297978
1727874848331	7734.375	0.3614428815996359	0.011896710321803448	9.337765089478831E-4
1727874848333	7734.375	0.5420101013823375	0.012998718251391435	7.615019249159862E-4
1727874848334	7734.375	0.5069820635973532	0.01249831264956372	7.345036819604063E-4
1727874848335	7734.375	0.5147937958595388	0.011021164441265358	7.405651043985585E-4
1727874848337	7734.375	0.513328696196934	0.009925028534647901	7.44152472414159E-4
1727874848339	7804.6875	0.4412639272934287	0.009701759176217585	6.235484127048468E-4
1727874848341	7804.6875	0.31712481688560407	0.009068069926164293	7.069777848040891E-4
1727874848342	7804.6875	0.33451233204362346	0.007880431818723114	0.0012072689866505072
1727874848344	7804.6875	0.35638389347484273	0.006182754394826386	0.001773240082279383
1727874848346	7875.0	0.4867500875048583	0.00474996330368212	0.003648552551467645
1727874848348	7875.0	0.0281668423505332	0.015255320374066069	0.004724378389869122
1727874848349	7875.0	0.03495380208144392	0.0740311980028836	0.005334326227849382
1727874848351	7875.0	0.038404685970625595	0.15406366797525925	0.0059442740658296415
1727874848353	7875.0	0.04445720222083217	0.1677591017838009	0.006164149598691458
1727874848355	7875.0	0.04869156902812991	0.09859685110981185	0.006315752927852618
1727874848357	7875.0	0.048877066030514095	0.0275237452347428	0.006323040661905178
1727874848358	7875.0	0.04568737044928716	0.005649244711952404	0.006182607044068132
1727874848360	7875.0	0.043376530471310154	0.004995169328458277	0.006094637258392808
1727874848362	7875.0	0.03596239077831532	0.005366436442650782	0.004546230789813479
1727874848364	7875.0	0.6955725237169895	0.005067186372066227	0.003486486737219791
1727874848365	7875.0	0.6161959666126179	0.004347102177054414	0.0024267426846261036
1727874848367	7875.0	0.5205646250982704	0.0040603564359162365	0.0020176763747409513
1727874848369	7875.0	0.4327652159407024	0.0038678415916734887	0.0015346578101044818
1727874848371	7875.0	0.41066922420501223	0.003351705594888836	0.0011253942426484725
1727874848373	7875.0	0.43004776383413124	0.003079812065579169	8.601983235272908E-4
1727874848374	7875.0	0.38010942920472696	0.003627198061433752	5.950024044061092E-4
1727874848376	7875.0	0.36264034734701006	0.004375548303019585	5.68081785066895E-4
1727874848378	7875.0	0.44160426729937713	0.0044954398401966114	5.696392170290937E-4
1727874848380	7875.0	0.41995996660694845	0.004207078241797105	5.478896297795646E-4
1727874848381	7875.0	0.3933991910641933	0.0040184935416879355	5.122844701116801E-4
1727874848383	7875.0	0.392932913878995	0.004165609627548158	4.728991497728309E-4
1727874848385	7875.0	0.4992489330637916	0.004408960952455654	5.488228640069001E-4
1727874848387	7875.0	0.520706882399186	0.0043845761007459	6.247465782409692E-4
1727874848389	7875.0	0.5959167679021633	0.004000490688585354	7.260897081507159E-4
1727874848390	7875.0	0.6172678212596237	0.003520383246065251	8.274328380604625E-4
1727874848392	7875.0	0.5952085959526132	0.0034938967739774657	8.077092249084741E-4
1727874848394	7875.0	0.5756246632543104	0.004123450268555654	7.947611007401381E-4
1727874848396	7875.0	0.5688871020894329	0.005081899677154081	7.928158789970128E-4
1727874848397	7875.0	0.5362383896863478	0.005677994791773174	7.612979634874224E-4
1727874848399	7875.0	0.4973220246082736	0.005158821159709428	7.233237770071901E-4
1727874848401	7875.0	0.4505826759379744	0.004465920304899695	6.277024113812116E-4
1727874848403	7875.0	0.37503318782412004	0.0046201157220163635	5.32081045755233E-4
1727874848405	7875.0	0.40016649943451393	0.005141096388514583	5.539994165846991E-4
1727874848406	7875.0	0.4355148375084991	0.004696829549150847	7.206164138486213E-4
1727874848408	7875.0	0.4844527974318658	0.00382188207262522	8.884426549483326E-4
1727874848410	7875.0	0.5442336119241115	0.003844320022032119	0.0010562688960480439
1727874848412	7875.0	0.6170808306930552	0.004507208235887049	0.001178110808117523
1727874848413	7875.0	0.01916987631804687	0.012540835910603784	0.002504071886104707
1727874848415	7875.0	0.01930896538245167	0.05530915682932767	0.0031670615822794283
1727874848417	7875.0	0.019477542174036515	0.11792659073959451	0.0035017463274055515
1727874848419	7945.3125	0.019861516772047644	0.13400284426944364	0.003836431072531674
1727874848422	7945.3125	0.019316258046162865	0.08184337891704328	0.0038245054158198887
1727874848423	7945.3125	0.019006478374604754	0.0241441258095563	0.0038096648340778592
1727874848425	7945.3125	0.018482146422847748	0.004960455575030503	0.003794908995393759
1727874848427	7945.3125	0.019067250572198036	0.0038604349029818575	0.0025595656429738913
1727874848429	8015.625	0.6307081306505503	0.003652240094760382	0.0013242222905540239
1727874848430	8015.625	0.6390910308754598	0.003500458206846528	0.001416389858033186
1727874848432	8015.625	0.6679970838710395	0.003765481534000786	0.0014758274126758439
1727874848434	8015.625	0.725389106907114	0.004245236914907233	0.0015880399902664833
1727874848435	8015.625	0.7254542921932479	0.004611179170696019	0.0015966866431828452
1727874848437	8085.9375	0.7085785458941497	0.00498886690652707	0.0015724258940914913
1727874848438	8085.9375	0.7266203845340868	0.005082709716842411	0.0016272814003469652
1727874848440	8085.9375	0.7196600445369052	0.004739879854451579	0.001622939487896921
1727874848442	8085.9375	0.6680550263476029	0.003992494999907779	0.0015584093230924703
1727874848444	8085.9375	0.6725262032956802	0.003764068734685964	0.0014021713457256291
1727874848445	8156.25	0.6570542659715326	0.005141856456515522	0.0013765106936637842
1727874848447	8156.25	0.6321270313534425	0.0072952254178047385	0.001329742899848823
1727874848449	8156.25	0.5512153322272682	0.008272497229883446	0.001184219970331127
1727874848451	8156.25	0.4981434139464573	0.0074889701486513275	0.001080686907901496
1727874848453	8156.25	0.513534923641777	0.0062429623950525665	0.0011022606364596917
1727874848454	8226.5625	0.4802429694639306	0.00549572826239511	0.0012985731814448437
1727874848456	8226.5625	0.5049647832758829	0.005228553741323271	0.0013461410257027654
1727874848458	8226.5625	0.5387124378040504	0.005007155330682337	0.0014441627968324285
1727874848460	8296.875	0.5949869634181987	0.004498947083020459	0.0015704328304721091
1727874848461	8296.875	0.666678583007445	0.0039088145628118735	0.0017061380115985904
1727874848463	8367.1875	0.7208697175438773	0.0036614608591143414	0.001804308646312933
1727874848465	8367.1875	0.8312503767721711	0.003916713058223477	0.002040861310245104
1727874848467	8437.5	0.8870887867234158	0.004547320940600175	0.002155795980094967
1727874848469	8437.5	0.8637179444301306	0.005968684956170095	0.0021073845045381425
1727874848470	8437.5	0.8213407525451218	0.007121530990269592	0.0020468420945413375
1727874848472	8507.8125	0.8138343412246973	0.007015314082805124	0.002031561676679424
1727874848474	8507.8125	0.7141449538509823	0.006618306802755607	0.001974491067975628
1727874848476	8578.125	0.7210932786446906	0.006569927437902045	0.0020017895939774505
1727874848477	8578.125	0.6571716662705378	0.006435440811507332	0.0018687236671025623
1727874848479	8648.4375	0.6183265134409586	0.005985967879616911	0.00177896869154212
1727874848481	8648.4375	0.5172797189998659	0.01078958084519997	0.0015380771889560772
1727874848483	8718.75	0.03007481176566491	0.04133098499831847	0.0023915092228395
1727874848485	8718.75	0.031874373297974636	0.0908610814102139	0.002824868099468301
1727874848486	8718.75	0.03250493223665728	0.10616274767784323	0.003258226976097102
1727874848488	8789.0625	0.0317474662703785	0.06443744550694684	0.003234811583647947
1727874848490	8789.0625	0.0336305279879473	0.02273461804584599	0.003294322711451289
1727874848492	8859.375	0.03421734873435137	0.007935394186171158	0.003294841768888119
1727874848493	8859.375	0.04048450152796326	0.006170982494548499	0.003446232714197676
1727874848495	8929.6875	0.041644391998198985	0.00513430041335556	0.002797792538853273
1727874848497	8929.6875	0.7957209510257266	0.004606364033789001	0.0021493523635088703
1727874848499	9000.0	0.8314479627067548	0.0041181717642838015	0.0022102444921465255
1727874848501	9000.0	0.8370911379020577	0.003998265440481234	0.00221436404544419
1727874848502	9070.3125	0.7711654313221166	0.003986128031409205	0.0021059551825239973
1727874848504	9070.3125	0.724463396002018	0.003933787612093411	0.002010681852122386
1727874848506	9140.625	0.6803577653379265	0.003028096974427375	0.0019514780183139237
1727874848508	9210.9375	0.5868176781557966	0.0024473834728832643	0.0017071406922642208
1727874848509	9281.25	0.5278261452600891	0.001677255506536184	0.0014975703901273897
1727874848511	9421.875	0.6086922581913167	0.0012414460505464063	0.0013170102468821334
1727874848513	9492.1875	0.5303386175778214	9.157577327978378E-4	0.0011153832704657303
1727874848515	9632.8125	0.4584645561157339	7.615763750363382E-4	9.675747396568976E-4
