# Supplementary material for: Identification and classification of repeated whistle types from free-ranging rough-toothed dolphins (Steno bredanensis)
Source: Sci Rep. 2026 Mar 20;16:14327. doi: 10.1038/s41598-026-44853-2 (PMC13144356; doi:10.1038/s41598-026-44853-2)
Supplement: Supplementary file 2 — Supplementary Material 2 [file 41598_2026_44853_MOESM2_ESM.zip › Dataset_StenoRepeatedCalls/Contours/1287.csv]

Time [ms]	Peak Frequency [Hz]	Duty Cycle	Energy	WindowRMS
1727795020618	6398.4375	1.1035591301428198	6.423630467541878E-4	0.0015208715225329126
1727795020620	6398.4375	1.035085447512666	4.2161328680032155E-4	0.0016205926348459906
1727795020622	6468.75	0.9622228637098184	2.288803290301376E-4	0.0017203137471590688
1727795020623	6539.0625	0.8889508197392558	2.17149182486521E-4	0.0015885628647883865
1727795020625	6609.375	1.0391226149225683	4.098024126018541E-4	0.001500007454049685
1727795020627	6609.375	0.9488103999883736	6.526892138466567E-4	0.001351423049909028
1727795020629	6679.6875	1.0337391118893677	9.420252787464475E-4	0.001207302060094247
1727795020630	6750.0	0.9633454964182119	7.359145171701088E-4	0.0011327375840223463
1727795020632	6820.3125	0.9116687993893677	7.551147499542781E-4	0.0010718939773462204
1727795020634	6820.3125	0.904068146000757	0.0013329710178803943	9.86259251936453E-4
1727795020636	6890.625	0.8643163880517704	0.0028340220533848285	9.396746182506251E-4
1727795020638	6960.9375	0.8395639522187283	0.005059484150025981	9.077905042365677E-4
1727795020639	7031.25	0.8811142070849347	0.0067856626758642955	9.567968984562671E-4
1727795020641	7031.25	0.9070395756900768	0.007420259176596243	9.811974037092835E-4
1727795020643	7031.25	0.9307186003195609	0.007283008128124089	0.0010023367730734771
1727795020645	7031.25	0.9480211358789017	0.0059033765699876666	0.0010185046363771948
1727795020646	7031.25	0.9303987095635337	0.0036796910502635317	0.0010064323466353383
1727795020648	7031.25	0.9177026008909852	0.0023159629476779313	9.94005228820756E-4
1727795020650	7031.25	0.8502913579491514	0.002477595199319811	9.297568950760548E-4
1727795020652	7031.25	0.7453647757023555	0.0029864848868482808	8.194408641146169E-4
1727795020654	7031.25	0.6833617596604115	0.0026650152904924658	7.091248331531789E-4
1727795020655	7031.25	0.5738506364079162	0.001981672309706024	6.090575149676879E-4
1727795020657	7031.25	0.5243398923511416	0.0017948360603912375	5.187674527729057E-4
1727795020659	7031.25	0.4588960851513365	0.0019508782522897816	4.305240965957703E-4
1727795020661	7031.25	0.45632416347287735	0.0020875678611804727	3.422807404186348E-4
1727795020662	7031.25	0.39469949425819856	0.0022415027427322874	4.306911621958455E-4
1727795020664	7031.25	0.39546174823113206	0.00245391449347023	5.641857760332484E-4
1727795020666	7031.25	0.48238612035321204	0.0026377466410368463	7.56596297055344E-4
1727795020668	7031.25	0.5398278156557268	0.0027947833572364443	0.0010237806876675735
1727795020670	7031.25	0.5707924269417394	0.0029850632491021803	0.0013097803377599717
1727795020671	7031.25	0.7181989383753161	0.003213446083395745	0.0015266014127853908
1727795020673	7031.25	0.7850003992236635	0.0034149351614036674	0.0017434224878108097
1727795020675	7031.25	0.947419172562893	0.003496259896591507	0.0019638226767010004
1727795020677	7031.25	1.0866906507959906	0.0035435230959409364	0.0021879693138651185
1727795020678	7101.5625	1.1860359239878144	0.0035467480235545855	0.0023486682357162624
1727795020680	7171.875	1.2091563482704402	0.003246908712393636	0.0023803334584684395
1727795020682	7312.5	1.2371327142295598	0.002487753124609865	0.0024206965094000685
1727795020684	7453.125	1.2249525538030661	0.0031947287170565834	0.002396725152519963
1727795020687	7453.125	1.1735026041666667	0.0037369796018648536	0.0023086304310347993
1727795020688	7453.125	1.1654886748331408	0.004181073036107343	0.0022455504721836956
1727795020690	7453.125	1.1572354933276376	0.004102933855633145	0.0022282329992787822
1727795020692	7453.125	1.1957933709110953	0.0032478112486367494	0.0021539649137439563
1727795020694	7453.125	1.1232887124115567	0.0025167181712685855	0.0022048506249674046
1727795020695	7453.125	1.0179300198853127	0.002504112770865722	0.00239677633351918
1727795020697	7453.125	1.0421017180948637	0.0026297922352621094	0.0024813612434979875
1727795020699	7453.125	0.9497971052780916	0.0026567201035765883	0.002680080162387258
1727795020700	7453.125	1.019955681055097	0.0028338435149970797	0.0029084391549090262
1727795020702	7453.125	1.049697524096731	0.003044663155991252	0.0029933367816040806
1727795020703	7453.125	1.0955828951548634	0.002983569781315019	0.0031598910155694196
1727795020705	7453.125	1.1198560304396055	0.0027070494888421547	0.0032221977329221657
1727795020707	7453.125	1.1467925849231606	0.0026704650008688834	0.00328574950487885
1727795020709	7453.125	1.1284063159623503	0.0031423155686271494	0.003243205468986534
1727795020710	7453.125	1.0789792502975037	0.003982310033722024	0.003121665397178282
1727795020712	7453.125	1.045275034394654	0.004596870997560055	0.003047379168807071
1727795020714	7453.125	0.9549895932613401	0.004502269706813238	0.0028196203702698973
1727795020716	7453.125	0.8776268622584971	0.0040178711306303955	0.0025966512783536307
1727795020718	7453.125	0.8702539025556225	0.0039697060081586456	0.00233328690509364
1727795020719	7453.125	0.9123330060576708	0.004727126784230797	0.0020570048690151162
1727795020721	7453.125	0.8940482936104378	0.005928295213718011	0.0019629939718404993
1727795020723	7453.125	0.9950599193210484	0.007199607398543499	0.0018160873242335117
1727795020725	7453.125	0.9093896595739166	0.008226641966509574	0.001660998023417865
1727795020726	7453.125	0.8803379544737888	0.00859818205050089	0.0016179850678510585
1727795020728	7453.125	0.8780853611060716	0.008529733772489773	0.0016099453897473063
1727795020730	7453.125	0.8280895996937417	0.00931535594838316	0.001511386429519587
1727795020732	7453.125	0.3185364574636834	0.014946446012391009	0.0015021357428202846
1727795020734	7523.4375	0.31223319412412337	0.02644586884726314	0.001501885890923678
1727795020735	7593.75	0.3048326771824734	0.03177059382544039	0.0014947053811127432
1727795020737	7664.0625	0.29587290512206404	0.03128568131802458	0.0014648877543306993
1727795020739	7734.375	0.2744968423011632	0.024316254649278685	0.0014041686049927813
1727795020741	7804.6875	0.2751745577612776	0.01912104131071816	0.0014066024537944023
1727795020742	7875.0	0.2775966686538167	0.018064882755855858	0.0014272578909500513
1727795020744	7875.0	0.2848799866813116	0.0188393831835993	0.001460225569726234
1727795020746	7875.0	0.6521744562850691	0.020150670050533486	0.0014342048173913266
1727795020748	7875.0	0.7187267872213744	0.020376916408440148	0.0015590846260426212
1727795020750	7875.0	0.837032213308921	0.019221610483652937	0.001668331652036901
1727795020751	7875.0	0.9081813050831679	0.01739549150389544	0.0017589116369885476
1727795020753	7875.0	0.9379897359111222	0.01598920318930247	0.001788171767894496
1727795020755	7875.0	0.9656000121545018	0.0167920924026472	0.001822660060644005
1727795020757	7875.0	0.9608117526274412	0.018110372930088256	0.0018090128426892713
1727795020758	7875.0	0.9082540381392751	0.016210141510982396	0.00173919338022082
1727795020760	7875.0	0.8693539752979146	0.013032958969590357	0.0016928778870412306
1727795020762	7875.0	0.7922196665809413	0.012698110923121158	0.0015460948340532614
1727795020764	7875.0	0.8873822887322022	0.015571016056898413	0.0013169424824407917
1727795020766	7875.0	0.7746858416863207	0.01798588887663251	0.0011592562510858266
1727795020767	7875.0	0.6899098258706468	0.018460203130454593	0.0010049727456287513
1727795020769	7875.0	0.6453523856982775	0.018335749646544428	9.366403678707399E-4
1727795020771	7875.0	0.5728813736447479	0.018193713397164177	8.131414453894918E-4
1727795020773	7875.0	0.7120623372975258	0.01753230233757684	7.908704727624809E-4
1727795020774	7875.0	0.48001330430575717	0.016888215267888463	9.381504188337703E-4
1727795020776	7875.0	0.5148399163729352	0.017524307726634	0.001031339139268142
1727795020778	7875.0	0.5689907423305861	0.018978464842164984	0.0011431966755927367
1727795020780	7875.0	0.6841893795571568	0.018952883520619995	0.0013296966460587699
1727795020782	7875.0	0.782728488904558	0.016976440622852477	0.0015897652168631253
1727795020783	7875.0	0.88539561323794	0.01476722046112113	0.0017506350732508073
1727795020786	7875.0	0.9270513257898105	0.014696932465728249	0.0018161561827895263
1727795020788	7875.0	1.007685696546605	0.016242677213530933	0.0020510791606707717
1727795020790	7945.3125	1.0448166278355315	0.016606716073124292	0.002120746542281645
1727795020791	7945.3125	1.0975482896650028	0.01509764915407168	0.0022153411500357447
1727795020793	7945.3125	1.1151429023936008	0.013545182670427739	0.0022487821367941315
1727795020795	7945.3125	1.0130133562346186	0.014258633352125297	0.0022859202355281277
1727795020797	7945.3125	1.0009765625	0.018091985414969636	0.0022622617212726547
1727795020799	7945.3125	1.0073220824360813	0.02374853007706824	0.0022759641362302173
1727795020799	7945.3125	0.9879383716160788	0.026465495834266602	0.0022353894066502733
1727795020801	7945.3125	0.9879383716160788	0.023004867715408408	0.0022353894066502733
1727795020803	7945.3125	0.94906079628965	0.016432363482391805	0.0021761616593448077
1727795020805	7945.3125	0.9019350464434647	0.01369123199107022	0.002086544437880037
1727795020806	7945.3125	0.8636349434731337	0.015047354494467103	0.0020055806585761696
1727795020808	7945.3125	0.8641985870114555	0.016475545395692084	0.0019529481571201534
1727795020810	7945.3125	0.8626548338858727	0.0161536532534532	0.0018391138777429693
1727795020812	7945.3125	0.8358600598800731	0.014762871072280373	0.0017878525186017236
1727795020814	7945.3125	0.8135051281409458	0.013485881659226245	0.0017406709093699246
1727795020815	7945.3125	0.8207189664730925	0.012579745046966732	0.001746742312458064
1727795020817	7945.3125	0.9556458170439397	0.012488318434519663	0.0017538929560935483
1727795020819	7945.3125	0.8593900704089505	0.01241349031492656	0.001852990301134818
1727795020821	7945.3125	0.9237876339389705	0.011709185738826594	0.0019950517957713744
1727795020822	7945.3125	0.9613712434304391	0.011805726148063073	0.0020664151841070896
1727795020824	7945.3125	0.9103906572710132	0.013548607934371758	0.0021377794682622725
1727795020826	7945.3125	0.965459579827244	0.015680884250368305	0.0022567275062797985
1727795020828	7945.3125	1.0176299668212343	0.01636131588883813	0.0023627270122105904
1727795020830	7945.3125	1.0615731973203817	0.01382857248334881	0.0024602683848901205
1727795020831	7945.3125	1.0964629772362355	0.011934627041422988	0.0025335700826826443
1727795020833	7945.3125	1.0877088142755302	0.012301713126707156	0.002514052096101176
1727795020835	7945.3125	1.0504377458843006	0.014017900644646378	0.0024375636158119832
1727795020837	7945.3125	1.0659323866059056	0.014902403141471513	0.002473790643429068
1727795020838	8015.625	1.0609108375624718	0.015551383523304233	0.0023586451071534727
1727795020840	8015.625	1.0239051894250477	0.01655716336944984	0.0022988491496858483
1727795020842	8015.625	0.9847402786844396	0.01653047546273998	0.0022170410218407912
1727795020844	8015.625	0.9199589731879632	0.01536430185746275	0.0020775385667202227
1727795020846	8015.625	0.9222376675322024	0.01481926804099941	0.0019306395180361392
1727795020847	8015.625	0.8786796197028452	0.015576909302882727	0.0018472958913565264
1727795020849	8015.625	0.8582164541095941	0.016530200602604687	0.0018089227840175513
1727795020851	8015.625	0.8933487050778636	0.017493631462306033	0.0016882985740847274
1727795020853	8015.625	0.949021008977626	0.019018443320694266	0.0016543202573164296
1727795020854	8015.625	0.921770728850394	0.020481867142964932	0.0016132158655728097
1727795020856	8015.625	0.8854267266794079	0.02132349636958072	0.0015543612181800415
1727795020858	8015.625	0.8654390697855671	0.021952066541877067	0.0015220834048454179
1727795020860	8015.625	0.835338452714975	0.024983405515571714	0.0014630480683890015
1727795020862	8015.625	0.8435364806418527	0.031227609075465425	0.0014741472223812953
1727795020863	8015.625	0.8717133408899913	0.03668433419503972	0.001521869024869518
1727795020865	8015.625	0.8792583504459445	0.035198771227451034	0.0015371053443394836
1727795020867	8015.625	0.9927089859104756	0.028597155563298678	0.0015943598555993887
1727795020869	8015.625	0.869110225684518	0.024634676158586156	0.0017229362457186364
1727795020870	8015.625	0.9195909257174735	0.025365596482891044	0.0018072901409793751
1727795020872	8015.625	0.9422934757361349	0.027435719342861577	0.0018479734093766094
1727795020874	8015.625	0.9618785449324218	0.028893575317099816	0.0018782763348609139
1727795020876	8015.625	0.9233016584873895	0.029428414119905304	0.0018253903145682565
1727795020878	8015.625	0.8822819699054222	0.030753354976848186	0.0017664075167677883
1727795020879	8015.625	0.7966792035925291	0.03247084391258811	0.0016411392527177035
1727795020881	8015.625	0.7545777026356331	0.03285258295531538	0.0015694377761957864
1727795020883	8015.625	0.7462411556603773	0.03212329379330903	0.001385243377722852
1727795020886	8015.625	0.6877254148819851	0.03168042877288313	0.0012118362133659373
1727795020887	8015.625	0.7758108728682873	0.032685820977663066	0.0010384290490090225
1727795020889	8015.625	0.7933250763131388	0.03467828131188505	0.0010456126695569405
1727795020891	8015.625	0.6879890489878144	0.035655111282193286	0.0010804727021570205
1727795020893	8015.625	0.7007938189647911	0.03408389163017421	0.001226300856932952
1727795020895	8015.625	0.7856562666708782	0.03201516247939401	0.0013594266109958136
1727795020896	8015.625	0.883286925410396	0.03400770453472131	0.0015086493949022423
1727795020898	8015.625	0.9015024190321765	0.03896940425769364	0.0015345236900394352
1727795020899	8015.625	0.8462599097468709	0.03910780604310478	0.0017367933228447864
1727795020901	8015.625	0.887007024147285	0.03333214635173046	0.0018057743855018334
1727795020902	8015.625	0.9587220975193038	0.028454745789999934	0.0019367014583520782
1727795020904	8015.625	0.9789835345931409	0.02871914203169324	0.0019699800495934913
1727795020906	8015.625	1.0376546664837474	0.03152825151863955	0.0020752821975989735
1727795020908	8015.625	0.9320566732768236	0.03266862466616858	0.002164228022839016
1727795020910	8015.625	0.9518702145655271	0.03152835735354145	0.002217032509571011
1727795020911	8015.625	0.9467978955007257	0.02982145352002824	0.002213697389736836
1727795020913	8015.625	0.9391631694568752	0.031115544472449467	0.002194472417152424
1727795020915	8015.625	0.9494751350588615	0.036050709693173096	0.0022200103226730143
1727795020917	8015.625	0.9122398510572891	0.040632788925767716	0.0021468663579423315
1727795020918	8015.625	0.8655915765014379	0.03892582122091159	0.002064097416427771
1727795020920	8015.625	0.8475792662389803	0.031197731402356748	0.0020251425681232977
1727795020922	8015.625	0.7823674850410551	0.02364181512454861	0.0018899408733590534
1727795020924	8015.625	0.7280838166412729	0.019978003098134786	0.0017344274376562717
1727795020926	8015.625	0.7625961857368015	0.01817143862178157	0.0016610757065587596
1727795020927	8015.625	0.7215738873234911	0.015116966242683473	0.0015671603410592596
1727795020929	8015.625	0.8596104395964361	0.010291296520294221	0.0014901859267095982
1727795020931	8015.625	0.7908637835211391	0.0059977171475915315	0.0014804232633297513
1727795020933	7945.3125	0.7977699113253791	0.004485020956763684	0.0016994521807814147
1727795020934	7945.3125	0.8184837786333086	0.005175037842615933	0.0017458095245786677
1727795020936	7945.3125	0.8581916300079386	0.005974654642832193	0.0018202428324166648
1727795020938	7945.3125	0.9501846846000587	0.0057539119973587065	0.001947525136871459
1727795020940	7945.3125	0.9331550080426596	0.004840724945089669	0.00214168929328048
1727795020942	7945.3125	0.9955976836191797	0.0038678146468361617	0.0022624618725814597
1727795020943	7945.3125	1.0605826488883372	0.0031792684645213253	0.0023903305025504825
1727795020945	7945.3125	1.1013569348329058	0.0030914157085817342	0.0024739768982397093
1727795020947	7945.3125	0.9612759870719777	0.0035804530112614604	0.0025658348282811185
1727795020949	7945.3125	1.0203548336317843	0.004470954822044385	0.002716502871851873
1727795020950	7945.3125	1.0658134426682973	0.00599829786517749	0.0028277700277255834
1727795020952	7945.3125	1.0938586206833798	0.00873476878226277	0.0028929138995341156
1727795020954	7945.3125	1.1112350865507803	0.011938885060338732	0.0029377459392303943
1727795020956	7945.3125	1.1320464682695666	0.015085347016506283	0.0029854872721212008
1727795020958	7945.3125	1.1377362585167716	0.017765719432930246	0.0030001047946991155
1727795020959	7945.3125	1.1229189186975892	0.02020487258240481	0.0029671397060945137
1727795020961	7945.3125	1.1527196439562917	0.022698746043780464	0.0029115640176049598
1727795020963	7945.3125	1.0808320078250695	0.02560753182948463	0.0027475590425166917
1727795020965	7945.3125	1.102573866614256	0.028321778542696175	0.002617772940621439
1727795020966	7945.3125	1.0122015291289963	0.030136767205851938	0.0024234329469837498
1727795020968	7945.3125	1.003767122556057	0.0313099187379841	0.0023162881179884147
1727795020970	7945.3125	0.912790191541906	0.03258451008069991	0.002121290422663591
1727795020972	7945.3125	0.8683959897546304	0.03384096454265195	0.0019168367427141373
1727795020974	7875.0	0.8640967442401489	0.03583036039968207	0.00170815942322899
1727795020975	7875.0	0.8709411907892359	0.03944250067429254	0.0015285825618627194
1727795020977	7875.0	0.8355943653197969	0.04436983564990755	0.001472547802860709
1727795020979	7875.0	0.8621351158709281	0.04978004942373872	0.001353961205066011
1727795020981	7875.0	0.8932066463574424	0.05403612396694374	0.0013465433883256715
1727795020982	7875.0	0.8866143376572326	0.054828091702347086	0.0013373997910518908
1727795020984	7875.0	0.9103118448637316	0.0527688840275401	0.0013737664459390795
1727795020987	7875.0	0.8193245610214765	0.05538330040168999	0.0014614281781493502
1727795020989	7804.6875	0.8304034634005854	0.06827464452042238	0.0017182080494933267
1727795020991	7804.6875	0.9152165927298592	0.07708602438963749	0.001950688887105248
1727795020992	7804.6875	0.9423277325944117	0.07441129048539676	0.0020659628443228397
1727795020994	7804.6875	0.9605527013552304	0.07120606380180369	0.0021052024099873752
1727795020996	7804.6875	0.9091071362765331	0.08409291175387001	0.00217844458259559
1727795020998	7804.6875	0.9368960462526205	0.10746594946646251	0.002237622674720022
1727795020999	7804.6875	0.9102811353511531	0.121790369798048	0.00219707914561136
1727795021000	7804.6875	0.8621087864010089	0.12078782086619265	0.002117403817178885
1727795021002	7734.375	0.8205677728233097	0.11646028489148813	0.002048049566766527
1727795021004	7734.375	0.7264303211396095	0.11775338103565566	0.0018666648558765795
1727795021006	7734.375	0.6180001504766116	0.12482077727611887	0.0016215145366083935
1727795021007	7734.375	0.5307019631567741	0.13463705168012055	0.0014408414910476216
1727795021009	7734.375	0.5202143447204206	0.14567610616811782	0.0013108940356295513
1727795021011	7734.375	0.42861705413297396	0.15868795980491995	0.0010879831364700417
1727795021013	7734.375	0.4031031897121303	0.17378911054736854	8.650722373105323E-4
1727795021014	7734.375	0.46270260492791654	0.18944541570629897	7.573937984137205E-4
1727795021016	7664.0625	0.4355452313922845	0.20247245547603565	7.217582131942021E-4
1727795021018	7664.0625	0.5139425243080278	0.20476607182427575	6.414314128028472E-4
1727795021020	7664.0625	0.4787288198854015	0.2062781966953792	5.919771522557067E-4
1727795021022	7664.0625	0.45581233826323375	0.21442308099280602	6.54594263228308E-4
1727795021023	7664.0625	0.41768426824256716	0.2231723076156455	7.829377184146342E-4
1727795021025	7664.0625	0.42764435774125387	0.2328146922115773	8.357173514324688E-4
1727795021027	7664.0625	0.5143123602717178	0.2509281222808639	9.70754849157798E-4
1727795021029	7664.0625	0.5436256486355605	0.27305823824425673	0.0012071463880060028
1727795021030	7664.0625	0.6263596341410408	0.28854474356508175	0.001443537926854208
1727795021032	7664.0625	0.6890779079073688	0.2934714343310503	0.0015535077261746792
1727795021034	7593.75	0.7968638678016903	0.29462713458929995	0.00172180655311676
1727795021036	7593.75	0.8942964403422835	0.28975962840517583	0.001887977581468209
1727795021038	7593.75	0.9560255134630503	0.2893641570488752	0.0019999487240541245
1727795021039	7593.75	1.0038577939325561	0.2967113489355247	0.00207686548788055
1727795021041	7593.75	1.0322456378318516	0.30533137555204043	0.0021244129857865075
1727795021043	7593.75	1.0315849403857493	0.31383403180021674	0.0021241486613689095
1727795021045	7593.75	1.0389603908706762	0.3265159792322576	0.0020676200783065228
1727795021046	7593.75	0.974240093111242	0.34423578274378985	0.001965468106072014
1727795021048	7593.75	0.9456303434551887	0.3617704073245316	0.0019218971202451917
1727795021050	7593.75	0.886818602445445	0.37705796324316515	0.0018039473192154524
1727795021052	7523.4375	0.8048179999186044	0.3927434296599957	0.0016537572663459237
1727795021054	7523.4375	0.762732008816546	0.4035995210809834	0.0015703251074206197
1727795021055	7523.4375	0.7449398400648585	0.41078825141444203	0.0015485472270567423
1727795021057	7523.4375	0.7080444385241763	0.41873872592895933	0.001621695624535012
1727795021059	7523.4375	0.722626238430889	0.43100876036901414	0.0016748054489578526
1727795021061	7523.4375	0.6572908266711756	0.43800676169221386	0.0018911947211484722
1727795021062	7523.4375	0.7520353508325928	0.4371750679467138	0.002189470026889225
1727795021064	7523.4375	0.7620320079191267	0.43541097428755776	0.0023589168916379483
1727795021066	7523.4375	0.8681376896685896	0.4402802952555309	0.0026468980678394367
1727795021068	7453.125	0.89137403122723	0.451432793404111	0.0029641242926321887
1727795021070	7453.125	0.9745916608543297	0.462097380756304	0.0032138868326219458
1727795021071	7453.125	1.0152536770521745	0.46354277126382565	0.00332441927592152
1727795021073	7453.125	1.042772864505436	0.4710671465626828	0.0033852370552988095
1727795021075	7453.125	1.071548988563478	0.47957749021478613	0.0034599608135570765
1727795021077	7453.125	1.0653602727663847	0.4729465506822416	0.0034453554322270213
1727795021078	7453.125	1.0199303238610216	0.4584926909168745	0.003328236330091271
1727795021080	7453.125	0.9971182118494976	0.46332369535357504	0.0032663798503098935
1727795021082	7453.125	0.9414759456133034	0.4825234760980942	0.0030913363631336513
1727795021084	7453.125	0.9143240623677129	0.48904642433470114	0.002855531707703197
1727795021087	7453.125	0.893260388004455	0.47811167103677693	0.0026897991869358757
1727795021088	7453.125	0.862847734047432	0.4684705203936788	0.0026052677470877477
1727795021090	7453.125	0.8835089448279722	0.4675888415994391	0.002554706730055574
1727795021092	7453.125	0.870854599670794	0.47084229866689414	0.0025129037743293245
1727795021094	7453.125	0.9092814767385679	0.4733136884042092	0.0026195517460538453
1727795021095	7453.125	0.9589978317378036	0.4787751679562815	0.002771662198983705
1727795021097	7453.125	0.975341583614496	0.4888576204468683	0.002814943777381737
1727795021099	7453.125	0.9837760365484145	0.49217421791947585	0.002832932135610807
1727795021100	7382.8125	1.0075679115279417	0.48050103166205754	0.0028869338930717146
1727795021102	7382.8125	0.9980858163680336	0.4670789880001216	0.002863520247601922
1727795021103	7382.8125	0.980666944469642	0.46471859450672254	0.0027958496425140333
1727795021105	7382.8125	0.9705655549737211	0.46056696082441134	0.0027718943897002773
1727795021107	7382.8125	0.9051682520506223	0.45189695529904805	0.0026303218518362436
1727795021109	7382.8125	0.8165831196123059	0.44727494254623185	0.0024021841664379905
1727795021110	7382.8125	0.8522073997641508	0.4529533536602779	0.002173616460181359
1727795021112	7382.8125	0.8562147588988426	0.45852423178137086	0.002080439155100781
1727795021114	7382.8125	0.7939247706747794	0.4594768017677328	0.001950697512578482
1727795021116	7382.8125	0.7921680769376407	0.4598263386739275	0.0017874288418968526
1727795021118	7382.8125	0.7509708432054556	0.4583574891018183	0.0016848776991899976
1727795021119	7382.8125	0.8174270721892628	0.4524311561234807	0.0016322307964669789
1727795021121	7382.8125	0.8237312285729915	0.45156416752605755	0.0016410058965419944
1727795021123	7382.8125	0.8272493673207223	0.4593030470554915	0.001643145976524064
1727795021125	7382.8125	0.7749907221837959	0.46234346639812574	0.0016547100666365353
1727795021126	7382.8125	0.7989566915555454	0.44471921294035993	0.0017030726249196977
1727795021128	7382.8125	0.8065402696937569	0.4163060516946113	0.0017972150003861898
1727795021130	7382.8125	0.863416259159887	0.4011674243985517	0.0019121206906632733
1727795021132	7312.5	0.8954428999156137	0.401881910133307	0.0019744093058169086
1727795021134	7312.5	0.909635484283942	0.4051280882538236	0.0019979424578978207
1727795021135	7312.5	0.9667826471983008	0.40323833622681404	0.002102723788125867
1727795021137	7312.5	0.9774711071382206	0.40050960190203405	0.002120431416984595
1727795021139	7312.5	0.9584784005629362	0.3996390956633268	0.0020828737765774563
1727795021141	7312.5	0.9514912821046824	0.40212183289344966	0.0020710349782498776
1727795021142	7312.5	0.9339638139768118	0.4092186100012722	0.001997915599993147
1727795021144	7312.5	0.9263151363112031	0.4126987473620371	0.001980519587348195
1727795021146	7312.5	0.9122841896178657	0.4053772765721482	0.0019520106456806766
1727795021148	7312.5	0.9020201807992418	0.3897775480543253	0.0019367168380240907
1727795021150	7312.5	0.9032398476713686	0.38050827101629997	0.0018926929442330772
1727795021151	7312.5	0.9054913864541757	0.3891881642709776	0.0018991069951347617
1727795021153	7312.5	0.8981203652258708	0.4077900583561878	0.0018877982491042515
1727795021155	7312.5	0.8601099613154631	0.41957442593309163	0.0018275958413542241
1727795021157	7312.5	0.8344313460499063	0.42194490935319323	0.0017881076174146803
1727795021158	7312.5	0.817762576962763	0.4211892406055178	0.0017539234210939838
1727795021160	7312.5	0.8147802108373398	0.42038939371903045	0.0017477567591358872
1727795021162	7312.5	0.7805199108668208	0.4173273556278006	0.0016785263327313447
1727795021164	7312.5	0.7899686691415553	0.4121821189840348	0.0016755081375196164
1727795021166	7312.5	0.7761189522733228	0.4124787058785407	0.001730782395753537
1727795021167	7312.5	0.7762577523301754	0.41685116610819567	0.0018921777465420824
1727795021169	7312.5	0.8115704386692516	0.41643854371201405	0.001967413010478963
1727795021171	7312.5	0.8837339660215501	0.4167724024993848	0.0021386889696764833
1727795021173	7312.5	0.9482981355867819	0.4260673663363792	0.0022892013865095148
1727795021174	7312.5	1.0104558664562524	0.4344005075366641	0.0024102298656565797
1727795021176	7312.5	1.052249190507571	0.43260609540915246	0.0024959668806125946
1727795021178	7312.5	1.0928134888979177	0.4302483116575413	0.0025697145991723453
1727795021180	7312.5	1.0936747745973388	0.4315748696353185	0.00257186156038162
1727795021182	7312.5	1.0603104375594576	0.43060663570167385	0.002506442531201423
1727795021183	7312.5	0.9433864864577467	0.42059619213174626	0.0025240161903895843
1727795021186	7312.5	0.9271494046204707	0.4105334029749224	0.002489997754866759
1727795021188	7312.5	0.8373126215546677	0.4049079809603672	0.002283391130783898
1727795021190	7242.1875	0.7846796108637238	0.4043528162248375	0.0021479746801952707
1727795021191	7242.1875	0.7425371071749155	0.40910207998212833	0.002042373149780335
1727795021193	7242.1875	0.7164196980164038	0.40923222148233895	0.001977765105715289
1727795021195	7242.1875	0.6929005657150568	0.3978812282905233	0.0019167314059542501
1727795021197	7242.1875	0.7024498743376417	0.3814689094070789	0.0018284377878816124
1727795021199	7242.1875	0.7639984018346074	0.37255498203156984	0.0017958186239402914
1727795021199	7242.1875	0.87086065585501	0.37353244882162734	0.00180951779208456
1727795021201	7242.1875	0.87086065585501	0.3871088328405446	0.00180951779208456
1727795021203	7242.1875	0.9121545150019845	0.4102555287567313	0.001892781419650352
1727795021205	7242.1875	0.8644828809013986	0.421114256052709	0.001989712906393216
1727795021206	7242.1875	0.9012602160311846	0.4062485894040715	0.002061279011739152
1727795021208	7242.1875	0.9207533485221505	0.3815090778243034	0.0020995105961709743
1727795021210	7242.1875	0.953853623593181	0.3657817158831413	0.0021656651334445803
1727795021212	7242.1875	0.9796368185289777	0.3658628485099265	0.0022199370398831545
1727795021214	7242.1875	0.9547594195234055	0.3811393166673692	0.0021716050513988444
1727795021215	7171.875	0.9277640069858214	0.38905232418017116	0.0021236686831630847
1727795021217	7171.875	0.9088601469401688	0.37243670752027536	0.0020850828919112808
1727795021219	7171.875	0.8791420551858715	0.3436492417224759	0.00198120554361196
1727795021221	7171.875	0.8395418645236692	0.32332931610089566	0.0018998967273557944
1727795021222	7171.875	0.7865268265140667	0.31318285797653517	0.0017847132603668549
1727795021224	7171.875	0.7714051334898641	0.300292320437146	0.0017492926963319133
1727795021226	7171.875	0.8832281131968657	0.2791565529431116	0.0016343779148965596
1727795021228	7171.875	0.8807580002285856	0.25757961097490883	0.001628903021907688
1727795021230	7171.875	0.8708399959623666	0.23471063983961407	0.0016077851589489905
1727795021231	7171.875	0.8813166092702501	0.21867143291245833	0.0016060973393793982
1727795021233	7171.875	0.8885510617527127	0.21815703041658263	0.0016187644642498295
1727795021235	7171.875	0.9619884209265247	0.21090700821071912	0.0017172577100534366
1727795021237	7171.875	0.8273326130457923	0.17265795762237618	0.001880220915084713
1727795021238	7171.875	0.8744728894340955	0.12267205914767498	0.002089063044969777
1727795021240	7101.5625	0.9139209007600682	0.09646764011636304	0.002204005049821027
1727795021242	7101.5625	0.9946171342701782	0.08771252095004868	0.0024131123520124923
1727795021244	7101.5625	1.0988023546006944	0.07233076340638647	0.002634372102589911
1727795021246	7101.5625	1.0710945154460598	0.05311745367754648	0.002840740031318721
1727795021247	7101.5625	1.1088798205684431	0.06165310911286899	0.0029207448351936597
1727795021249	7101.5625	1.1173822303943137	0.10300068341552439	0.0029372344144784116
1727795021251	7101.5625	1.1159813953522482	0.14113486304599845	0.0029338245406967654
1727795021253	7101.5625	1.0925711213977285	0.15974210597000044	0.0028802688496500028
1727795021254	7101.5625	1.0706619467520886	0.1822142250073748	0.0028249356127687873
1727795021256	7101.5625	1.0625491352201257	0.21093655461562988	0.0028040976596049056
1727795021258	7101.5625	1.034211588725007	0.2276189167297783	0.00272757973611396
1727795021260	7101.5625	1.079681174324023	0.23559314390373237	0.0026941924805261377
1727795021262	7171.875	1.0278231119430379	0.2473590144107242	0.0027496528098907053
1727795021263	7171.875	1.0668591927300106	0.2586036837867252	0.002855698040920002
1727795021265	7171.875	1.0853469967180565	0.2570141529107119	0.0029043942283037303
1727795021267	7171.875	1.1164744909240227	0.25045474529306927	0.0030716311926426132
1727795021269	7171.875	1.148938832792846	0.24805253469878838	0.003154947032562497
1727795021270	7171.875	1.1746991783889262	0.2458256617453579	0.0032179005772806587
1727795021272	7171.875	1.1858834731932277	0.23536993424397246	0.003246649188739754
1727795021274	7171.875	1.1896344208010445	0.22793745144610206	0.0032560669887512655
1727795021276	7171.875	1.1725769317160826	0.2362790307829374	0.003214087182606974
1727795021278	7171.875	1.1313411853169923	0.25455995003091175	0.0031122024542257123
1727795021279	7171.875	1.0929693552889435	0.2602127952939718	0.0029748014941586034
1727795021281	7171.875	1.0497368150265471	0.2488493971126693	0.002866127229321954
1727795021283	7171.875	1.0130911162405303	0.23762572199959367	0.002666297766628124
1727795021286	7101.5625	0.9210352809492329	0.23654137218108492	0.0024565995101008074
1727795021287	7101.5625	0.8587659280005241	0.24532172934214164	0.0020909715537603558
1727795021289	7101.5625	0.8552123663348082	0.25343399788678905	0.0019636505025625904
1727795021291	7101.5625	0.815519024263865	0.2593166873702233	0.001815559467983347
1727795021293	7101.5625	0.7805625256843196	0.26182499746626514	0.001727133742237029
1727795021295	7101.5625	0.7637385983955117	0.2571784112022124	0.001686312075857678
1727795021296	7101.5625	0.7671375830831904	0.24804207053092095	0.001693964793092999
1727795021298	7101.5625	0.7759107324721269	0.24068726560582013	0.0017124241458923318
1727795021299	7101.5625	0.8056186961745997	0.23615694936520507	0.0017701978865943704
1727795021301	7101.5625	0.8098552130235134	0.2303011720412054	0.0017786080332205171
1727795021302	7101.5625	0.8106683171633792	0.22379798491065403	0.0017773607280317872
1727795021304	7101.5625	0.9377755774681398	0.22056459357146158	0.0017730100188404038
1727795021306	7101.5625	0.896737970922294	0.22583879377894062	0.0017061014291283427
1727795021308	7031.25	0.9200043264704001	0.23656078901284905	0.001598365338134099
1727795021310	7031.25	0.8485148002302336	0.23412468409841708	0.0014657710537744153
1727795021311	7031.25	0.7853957841981132	0.21227357996804314	0.0013571521031385512
1727795021313	7031.25	0.7420871456999663	0.18882255482970028	0.0012855849028622069
1727795021315	7031.25	0.7181668512557369	0.17608437816944464	0.0011146325348125004
1727795021317	7031.25	0.6342448082664032	0.1657937369308085	0.0010015637322729675
1727795021318	7031.25	0.5965266367086339	0.15475903745662778	8.783038866247787E-4
1727795021320	7031.25	0.6085454907561346	0.14620878565297665	8.131097074723596E-4
1727795021322	7031.25	0.5170774159941284	0.14162947796142744	7.395547560454586E-4
1727795021324	7031.25	0.4679601897233687	0.13959107770295676	6.552869862378524E-4
1727795021326	7031.25	0.38623210019285575	0.14029337548143625	5.710192164302463E-4
1727795021327	7031.25	0.3328863179908608	0.13833424670240302	4.982982525867687E-4
1727795021329	7031.25	0.31794542036716295	0.12693725042606765	4.8034119595314245E-4
1727795021331	7031.25	0.33799657281839623	0.10726602625305828	5.188010194676064E-4
1727795021333	7031.25	0.4320677198726653	0.08940605483163688	7.753555570002349E-4
1727795021334	7031.25	0.4845766837988747	0.08068868484843768	9.937201265771967E-4
1727795021336	7031.25	0.4678677856361697	0.07727991519082984	0.001274906284174232
1727795021338	7031.25	0.6141459590061079	0.07245731717876122	0.0016389561450223017
1727795021340	7031.25	0.7021843323892927	0.06434832844861099	0.002023835973161082
1727795021342	7031.25	0.8445765583424044	0.052930334615094214	0.002408715801299862
1727795021343	7031.25	0.878452410051449	0.03901930257093921	0.0027927348265009344
1727795021345	7031.25	0.8880330106313848	0.026212174099347254	0.0031767538517020067
1727795021347	7031.25	0.9919617935658379	0.017347701375254567	0.0036495032436658337
1727795021349	7031.25	1.1029404441292707	0.012060688756121075	0.0040905074776121115
1727795021350	7031.25	1.1095376709714844	0.009047884621270456	0.004548075664564965
1727795021352	7031.25	1.16520984316801	0.0068544869178860865	0.004750116404159521
