# Supplementary material for: Identification and classification of repeated whistle types from free-ranging rough-toothed dolphins (Steno bredanensis)
Source: Sci Rep. 2026 Mar 20;16:14327. doi: 10.1038/s41598-026-44853-2 (PMC13144356; doi:10.1038/s41598-026-44853-2)
Supplement: Supplementary file 2 — Supplementary Material 2 [file 41598_2026_44853_MOESM2_ESM.zip › Dataset_StenoRepeatedCalls/Contours/1289.csv]

Time [ms]	Peak Frequency [Hz]	Duty Cycle	Energy	WindowRMS
1727795089742	6046.875	0.019426578360229246	6.867424326633106E-4	8.4274729794116E-4
1727795089743	6046.875	0.019386356084089906	0.0010147492340702442	9.684296376956113E-4
1727795089745	6117.1875	0.018981009262413865	0.002153149436237615	0.0010941119774500626
1727795089747	6187.5	0.017885245118268427	0.002808245100058802	0.0010880807513095386
1727795089749	6257.8125	0.019298101381104563	0.002644373555272321	7.27206060030078E-4
1727795089750	6328.125	0.23010808383560447	0.0021081181990368616	3.6633136875061746E-4
1727795089752	6398.4375	0.5614356960354897	0.0016823570150375235	3.4647921101534486E-4
1727795089754	6468.75	0.38215488792599095	0.0019393389735889196	3.592676082516479E-4
1727795089756	6539.0625	0.35505474738354953	0.0018221869101949068	3.765803154710405E-4
1727795089758	6609.375	0.31665186212247776	0.001802385994230833	3.456095854384216E-4
1727795089759	6679.6875	0.2921882165552935	0.0017507112061589936	3.2973970432380453E-4
1727795089761	6750.0	0.2948832961748231	0.0014566141444369287	3.313201693924046E-4
1727795089763	6820.3125	0.30775889910492005	0.0010202308641101025	3.514458071281374E-4
1727795089765	6820.3125	0.3403957534886006	7.244470310148167E-4	3.9223327309198584E-4
1727795089766	6820.3125	0.38764361815382603	8.250581520870315E-4	4.483795920581764E-4
1727795089768	6890.625	0.39745626709496196	0.0015152947722986978	4.549343869795664E-4
1727795089770	6890.625	0.5174084736683158	0.003016948256753076	4.914937567159152E-4
1727795089772	6960.9375	0.5294490576956674	0.004753609894965533	5.391179196987209E-4
1727795089774	6960.9375	0.6070764256531848	0.006191671862298288	6.206377707310034E-4
1727795089775	7031.25	0.6217696206342834	0.007827334630127292	6.326908582243957E-4
1727795089777	7031.25	0.6196052533913756	0.007665285572526592	6.328609997079669E-4
1727795089779	7101.5625	0.6044056781496722	0.0071676307569777786	6.264881773259951E-4
1727795089781	7101.5625	0.5380861988575538	0.004937012074927218	5.749505435581784E-4
1727795089782	7101.5625	0.515478770448615	0.005213010880073671	5.597231475836188E-4
1727795089784	7101.5625	0.4748376708232972	0.006717441769136762	5.283953877269495E-4
1727795089786	7101.5625	0.43908069048574866	0.007163009387021574	4.616484416213153E-4
1727795089788	7171.875	0.48881189231293937	0.005558688620891386	3.949014955156811E-4
1727795089790	7242.1875	0.3523994908989539	0.0035323045847300313	4.0437281104288954E-4
1727795089791	7312.5	0.3529165388148184	0.0029850399032892217	3.981287596385251E-4
1727795089793	7382.8125	0.3575386338202734	0.003558695744786327	4.0014764008157303E-4
1727795089795	7453.125	0.4179157290864459	0.00356577065426819	4.6300814399699927E-4
1727795089797	7523.4375	0.5172633524960691	0.0029746124257992224	5.945228029965586E-4
1727795089798	7593.75	0.6462816922169811	0.0035940850696329282	6.798346764609077E-4
1727795089800	7593.75	0.6949946565448113	0.004470150054273114	7.651465499252568E-4
1727795089802	7593.75	0.6062046969810213	0.004998865600097129	9.104455774561256E-4
1727795089804	7593.75	0.7020691983069802	0.005131394334990163	0.0010557446049869945
1727795089807	7593.75	0.766542954909093	0.005125291303075694	0.0011239753801566053
1727795089808	7593.75	0.8569521924688857	0.00490348560783948	0.0012111163504471998
1727795089810	7593.75	0.8595203295243157	0.004531783134922335	0.0012163860755017941
1727795089812	7593.75	0.8531080967922313	0.004215903920086327	0.001210646630450976
1727795089814	7593.75	0.8254154694282044	0.004121828869391418	0.0011841678403948024
1727795089815	7593.75	0.8122725133798983	0.003763541980209262	0.0010818317047895769
1727795089817	7593.75	0.8256265042626817	0.003146026661236997	0.0010290034287336442
1727795089819	7593.75	0.82537398602773	0.0027353699115122837	9.421614475090936E-4
1727795089820	7593.75	0.7257914120568897	0.0027753761531289305	8.530308902872282E-4
1727795089822	7593.75	0.7011260899085191	0.0030969318254986103	8.253261951548183E-4
1727795089823	7593.75	0.6546849315680389	0.003288753237798069	7.681273859931098E-4
1727795089825	7593.75	0.668175507699111	0.0033426342179906855	7.396651211787845E-4
1727795089827	7593.75	0.645815143852806	0.0033530188470799155	7.144608849457099E-4
1727795089829	7593.75	0.7036169427688075	0.003351150928636212	7.763195969807293E-4
1727795089830	7593.75	0.7593222268837687	0.003268751875175931	8.400845004978915E-4
1727795089832	7593.75	0.7861930503900579	0.0034672447027602727	8.701249937167309E-4
1727795089834	7593.75	0.8501858763043169	0.003886921761302179	9.670766604492038E-4
1727795089836	7593.75	0.8115588494066922	0.004135617116925822	0.0010564755265577166
1727795089838	7593.75	0.8515629724540397	0.004065673499751696	0.0011158337954435523
1727795089839	7593.75	0.9353940361181664	0.0036713094179148613	0.0012106427803037563
1727795089841	7664.0625	0.960776629399492	0.0037670033573409993	0.0012430839256803545
1727795089843	7734.375	1.0161954882529027	0.005528638256073126	0.001303730257382051
1727795089845	7804.6875	0.909600407822327	0.00783300510107523	0.0013441234306044636
1727795089846	7875.0	0.911878030005241	0.008881572377379932	0.001346003443295297
1727795089848	7945.3125	0.9169041535639413	0.0105329654511102	0.001352051056380621
1727795089850	8015.625	0.9122107163915095	0.013558744811891331	0.001344864322095038
1727795089852	8015.625	0.8902073506289307	0.01697022512509097	0.0013144818682285877
1727795089854	8015.625	0.8364912948768344	0.01988806292190107	0.0012441555049544355
1727795089855	8015.625	0.7797452338836478	0.021788820430777362	0.0011649866623562705
1727795089857	8015.625	0.7536984489648847	0.020982961214245237	0.00112430406013826
1727795089859	8015.625	0.8723222363980155	0.0167741740138446	0.001015953013646693
1727795089861	8015.625	0.8541083185927673	0.011395561892997601	9.225559397776048E-4
1727795089862	8015.625	0.7474680307952584	0.008429247497866795	8.156534800389885E-4
1727795089864	8015.625	0.6889844737521581	0.009111584778969012	7.599744701725493E-4
1727795089866	8015.625	0.7024426496107532	0.011714727558359938	6.451622609797775E-4
1727795089868	8015.625	0.5879841766614895	0.013290182674033318	5.629003577788804E-4
1727795089870	8015.625	0.48496686967901514	0.012519194660211966	4.7646404318579545E-4
1727795089871	8015.625	0.4376307578719794	0.011522683019137028	3.9002772859271056E-4
1727795089873	8015.625	0.4211041912342767	0.012265949873911514	3.7905764927012424E-4
1727795089875	8015.625	0.015751175934337166	0.014683160776370762	9.636974840832205E-4
1727795089877	8015.625	0.018559173929588838	0.019217440874739984	0.0012598897757081758
1727795089878	8015.625	0.019559559566619523	0.023304552174821896	0.0014129406863016213
1727795089880	8015.625	0.02086116291076104	0.02208309834234641	0.0015659915968950669
1727795089882	8015.625	0.02356569384808236	0.01607917978736391	0.0015852047381086014
1727795089884	8015.625	0.026242368269807057	0.011379948377154624	0.0016050359286217512
1727795089886	8015.625	0.02831630116175408	0.010498699224638008	0.0016223696015085665
1727795089887	8015.625	0.0306146167562542	0.010489143942682992	0.0011691494757332368
1727795089889	8015.625	0.40014141907033907	0.009912909086094041	7.159293499579071E-4
1727795089891	8015.625	0.8062943216825728	0.009111303128679452	7.08942044884149E-4
1727795089893	8015.625	0.7688894211871069	0.008942807460469823	7.414549488474797E-4
1727795089894	8015.625	0.7496399949431669	0.009642040770408488	7.231953554131209E-4
1727795089896	8015.625	0.7317261126056407	0.010701213110001122	7.120650970254192E-4
1727795089898	8015.625	0.6857977973090278	0.012101780836784917	6.864567338216449E-4
1727795089900	8015.625	0.6068807477971042	0.01299470769879833	6.283204906218874E-4
1727795089902	8015.625	0.5351452457579926	0.011662889970639263	5.703422917717538E-4
1727795089903	8015.625	0.4830830252145571	0.009513016906392275	5.246214336754804E-4
1727795089906	8015.625	0.4569879367916339	0.009241948296134731	5.044506700033496E-4
1727795089908	8015.625	0.4960767416545719	0.009963968095033585	4.508202183682923E-4
1727795089910	8015.625	0.4332600399633124	0.009056910386530673	4.1084993510471265E-4
1727795089911	8015.625	0.39434163844541203	0.0075636498866193495	3.7620124938334156E-4
1727795089913	8015.625	0.394676293390179	0.007651531712186708	3.7555944016666204E-4
1727795089915	7945.3125	0.39638893928398644	0.008590094396607822	3.722629550588415E-4
1727795089917	7945.3125	0.42522832128890503	0.008827822354515976	3.952401927644988E-4
1727795089919	7945.3125	0.47631241432833415	0.008133940746477612	4.348582339628357E-4
1727795089919	7945.3125	0.5334161520398875	0.0072167351796752184	4.679101741506501E-4
1727795089921	7945.3125	0.5334161520398875	0.006727994082695793	4.679101741506501E-4
1727795089923	7945.3125	0.5927036945806439	0.006460673132846547	5.067940083626658E-4
1727795089925	7945.3125	0.6335207929722597	0.005911863399331754	5.79592574522584E-4
1727795089926	7945.3125	0.7175423849767895	0.005452649506257247	6.308496133260187E-4
1727795089928	7945.3125	0.6817348443981668	0.005559278869707415	6.595628395301805E-4
1727795089930	7945.3125	0.7036643766517797	0.006548710948099808	6.754271687519495E-4
1727795089932	7945.3125	0.7189047890112739	0.008155710342059102	6.857782091960495E-4
1727795089934	7945.3125	0.7117419585507828	0.009138940201439176	6.80281365742608E-4
1727795089935	7945.3125	0.7158011680591797	0.009091661036420685	6.864072134528623E-4
1727795089937	7945.3125	0.6921319745876823	0.008768294625886203	6.708997144111721E-4
1727795089939	7945.3125	0.6582698365156229	0.008097194473079723	6.470181242804859E-4
1727795089941	7945.3125	0.6161504332262813	0.006876469377737017	6.133327099503194E-4
1727795089942	7945.3125	0.6351983499499714	0.0059877968841831756	5.941758366427483E-4
1727795089944	7945.3125	0.6370391758460191	0.006167204088073255	5.969850778969337E-4
1727795089946	7945.3125	0.6395779452097627	0.0067900454582252205	6.031912776768684E-4
1727795089948	7945.3125	0.5426929227415666	0.007266292113492886	6.473186923812116E-4
1727795089950	7945.3125	0.5232970737742996	0.007710796724039665	6.323998767395356E-4
1727795089951	7945.3125	0.568377242352773	0.008384669150386118	6.802917269411009E-4
1727795089953	7945.3125	0.5805563558640652	0.009371967077261291	6.891379221886177E-4
1727795089955	7945.3125	0.6405236586084905	0.009818548340224373	7.548967769660978E-4
1727795089957	7945.3125	0.6648344736093038	0.010006419072950678	8.173678801894807E-4
1727795089958	7945.3125	0.689269715083496	0.010943129248085296	8.480961405918889E-4
1727795089960	7945.3125	0.710124386233328	0.012350237694024413	8.664249257703697E-4
1727795089962	7945.3125	0.7149161291443017	0.012765579620013737	8.783849117448567E-4
1727795089964	7945.3125	0.7427664802069779	0.011818835349825576	9.061217213161297E-4
1727795089966	7945.3125	0.7220044670692366	0.010618648793864344	8.874102216373842E-4
1727795089967	7945.3125	0.686437027285296	0.010893876270380534	8.560994690933961E-4
1727795089969	7945.3125	0.6633320901275482	0.01272357078186517	8.316238263156279E-4
1727795089971	7945.3125	0.6069033607643407	0.014063021489188712	7.750508001079736E-4
1727795089973	7945.3125	0.5862553703933576	0.013995018708630388	7.486498278333589E-4
1727795089974	7945.3125	0.5659776637323458	0.013666785904682212	7.250492055376269E-4
1727795089976	7945.3125	0.5718030427631579	0.01414028942632123	7.254722820347895E-4
1727795089978	7945.3125	0.6044631583192418	0.01521280775281679	7.017249741265252E-4
1727795089980	7945.3125	0.6352161277552806	0.015904781412280064	7.28965497659899E-4
1727795089982	7945.3125	0.6785964747712978	0.01573547510063847	8.039918504899903E-4
1727795089983	7945.3125	0.7759430123575078	0.016190113992358167	9.228555871844834E-4
1727795089985	7945.3125	0.8207871264845855	0.017278788277180667	9.649672644328097E-4
1727795089987	7945.3125	0.8705392787827101	0.017221253596979774	0.0010014625903446103
1727795089989	7945.3125	0.9253867135778716	0.016409988635995937	0.001070600729993282
1727795089990	7945.3125	0.9686292092505242	0.017795203779024184	0.0011095120526641157
1727795089992	7945.3125	0.9936749718119001	0.02025275093149175	0.001132752638623322
1727795089994	7945.3125	1.0592694131530676	0.020249466823676995	0.0011980458396941293
1727795089996	7945.3125	0.8868011538587526	0.01920607119893728	0.0012615824436995684
1727795089998	7945.3125	0.8837568601638933	0.019620363518991112	0.0012596526080511901
1727795089999	7945.3125	0.9216052681145178	0.020471652512275784	0.0013110902788430166
1727795090001	7945.3125	0.9237805252555031	0.01994459340376738	0.0013163435003336952
1727795090003	7945.3125	0.9360749933121506	0.019396810415098772	0.0013355731274622043
1727795090006	7945.3125	0.9505873706105871	0.020104648556331244	0.0013584060435734343
1727795090007	7945.3125	0.9229914613906358	0.0211235680344245	0.0013262873901568582
1727795090009	7945.3125	0.9218558492067392	0.02112033824491202	0.0013238656142344487
1727795090011	7945.3125	0.04103888950611668	0.0198761514758944	0.0018014009731288647
1727795090013	7945.3125	0.03876870929212624	0.018760709743788736	0.0020213260925594904
1727795090015	7945.3125	0.036209886997741816	0.019083748091123027	0.002241251211990116
1727795090016	7945.3125	0.03283457439859657	0.020071042538308357	0.0021940926981272872
1727795090018	7945.3125	0.031070599948327827	0.02015920028731659	0.0021651040454786622
1727795090019	7945.3125	0.028132237238839744	0.020706088406716512	0.0021281998800603674
1727795090021	7945.3125	0.026802934524476046	0.024097124540894424	0.002112408523810155
1727795090022	7945.3125	0.02425185795284885	0.02852716194414541	0.002079447975748844
1727795090024	7945.3125	0.02328159226981972	0.03088882559896964	0.0013595084564442038
1727795090026	7945.3125	0.592463271422956	0.031035953175541416	6.395689371395633E-4
1727795090028	7945.3125	0.566206638168239	0.03203873252013726	5.930550852167243E-4
1727795090030	7945.3125	0.565702810227496	0.033211716594689925	5.961999695477868E-4
1727795090031	7945.3125	0.5563859919582024	0.03340243650454071	5.892966510922607E-4
1727795090033	7945.3125	0.5426946676002359	0.0340467636936277	5.800029702893079E-4
1727795090035	7945.3125	0.5463654140256485	0.03599001298439868	5.807557512234797E-4
1727795090037	7945.3125	0.5542747129684225	0.03705126083566884	5.782676389471415E-4
1727795090038	7945.3125	0.6097757591391509	0.03667342405709784	5.548268255560473E-4
1727795090040	7875.0	0.6143456270823974	0.03923288735325956	5.565126821935442E-4
1727795090042	7875.0	0.6418379526289683	0.040200286854106704	5.736228136124355E-4
1727795090044	7875.0	0.6280735103839099	0.04088605210066825	5.636354386600932E-4
1727795090046	7875.0	0.583133429030024	0.04074122456094414	5.361668623906095E-4
1727795090047	7875.0	0.5737195010669363	0.0409845513671125	5.338327751971794E-4
1727795090049	7875.0	0.5480642624335504	0.03978259054187502	5.189822114776376E-4
1727795090051	7875.0	0.48127107257505986	0.037758018383959584	4.731736114717541E-4
1727795090053	7875.0	0.4625822368421052	0.03990951825527686	4.2299837016694696E-4
1727795090054	7875.0	0.42169403857953675	0.04624882858437292	4.2642520910110104E-4
1727795090056	7875.0	0.39435508225954896	0.050422634488042156	4.03303895921017E-4
1727795090058	7875.0	0.3477290540151864	0.04972981542001722	3.5175782996935644E-4
1727795090060	7875.0	0.3059361369700956	0.04920385398637862	3.97367318459797E-4
1727795090062	7875.0	0.29555691228607284	0.04944059186652294	3.860152154850817E-4
1727795090063	7875.0	0.3208701138803217	0.04607947183652049	4.0774233591164865E-4
1727795090065	7875.0	0.3291749700464139	0.037721824511889504	4.154176751345913E-4
1727795090067	7875.0	0.34365125710570876	0.02676084497141817	4.249996920909494E-4
1727795090069	7875.0	0.35535187668193635	0.016458933926711918	4.421067399278627E-4
1727795090070	7875.0	0.3796242029700351	0.009952103281577473	4.6670130841943683E-4
1727795090072	7875.0	0.39405619746311077	0.009242209580209116	4.8676222838232354E-4
1727795090074	7875.0	0.4403696120160181	0.01183431076554969	5.010964152389273E-4
1727795090076	7804.6875	0.48725759958071274	0.015917845535232858	5.403812715533219E-4
1727795090078	7804.6875	0.536440803319903	0.017295650375830956	5.861079382865817E-4
1727795090079	7804.6875	0.5780345988723466	0.01878400737546391	6.352650401145257E-4
1727795090081	7804.6875	0.36359240316851976	0.019512549415615754	6.982718097027822E-4
1727795090083	7804.6875	0.39873011778414197	0.018821110139298502	7.665415013491856E-4
1727795090085	7804.6875	0.41947605759325524	0.01906003446707823	8.426078233626951E-4
1727795090086	7804.6875	0.43192752950372293	0.02156801151380337	8.659764524207347E-4
1727795090088	7804.6875	0.4376458525356033	0.02460644996972336	8.834499350960077E-4
1727795090090	7804.6875	0.4488442351397021	0.029465378514443825	9.113339910707256E-4
1727795090092	7804.6875	0.4664007222877358	0.03796526101243771	9.614672550094187E-4
1727795090094	7734.375	0.5107353749299682	0.0466700798692791	0.0010323544297408528
1727795090095	7734.375	0.49673960281798957	0.050157698923461023	0.001000449245053157
1727795090097	7734.375	0.4851397021614979	0.052017202406515466	9.830393252405986E-4
1727795090099	7734.375	0.5193559061733011	0.0564169320885464	9.822766757390554E-4
1727795090101	7734.375	0.5171697259333294	0.05970163157755357	9.839884553278842E-4
1727795090102	7734.375	0.5102069387601739	0.058136080797395184	9.97395281079968E-4
1727795090104	7734.375	0.45403161305468204	0.05552465299986276	0.0010406432132382386
1727795090107	7734.375	0.46928167782383584	0.05674855034219734	0.0010628008188860393
1727795090109	7734.375	0.4596772002155994	0.06392693034774721	0.001034729931189986
1727795090111	7734.375	0.49481089888666535	0.06884395997766062	0.0011047809648453252
1727795090112	7664.0625	0.5006387268419256	0.0712261510198356	0.0011133569706492051
1727795090114	7664.0625	0.5265944689127915	0.07363103902943581	0.0011670960341532385
1727795090116	7664.0625	0.549665377983848	0.07838215466970992	0.0012248832871773411
1727795090118	7664.0625	0.5615498042532241	0.08328769318329282	0.0012321215662338323
1727795090119	7664.0625	0.5716505972162664	0.08787530995553178	0.001244585632157311
1727795090120	7664.0625	0.5617281675838574	0.09087264731163043	0.0012251372939209944
1727795090122	7664.0625	0.5640042387812877	0.08356468069134382	0.0012295746113506756
1727795090124	7664.0625	0.5601849370275078	0.06389782449114005	0.001220878573564669
1727795090126	7664.0625	0.5289984964126326	0.04787731982218368	0.0011640446704803261
1727795090127	7664.0625	0.5348883637872435	0.05448738584847236	0.001160173713678274
1727795090129	7593.75	0.5931205930124196	0.08300078450994917	0.0011373387912839749
1727795090131	7593.75	0.6784652613993711	0.11655108287878316	0.001081647891381281
1727795090133	7593.75	0.704368735259434	0.13880418300525568	0.0011150511452844819
1727795090134	7593.75	0.7023828534460168	0.1364356720760605	0.0011059730867234655
1727795090136	7593.75	0.7079822212395178	0.1117731760220496	0.0011073894964255537
1727795090138	7593.75	0.7581355284670951	0.08273127793957752	0.0010846159844496832
1727795090140	7593.75	0.028635771946655727	0.06911280770181197	0.0017928120077365518
1727795090142	7593.75	0.027493572872371773	0.10512526856277458	0.00214486581036776
1727795090143	7593.75	0.02700585091623373	0.19496147319907978	0.0024969196129989678
1727795090145	7523.4375	0.026377936567257215	0.27393518026084734	0.0024894598068599346
1727795090147	7523.4375	0.024506368122863643	0.26928446561431507	0.002461329949032469
1727795090149	7523.4375	0.025550616985835453	0.21831089990964106	0.0024944822960434746
1727795090150	7523.4375	0.026639137130756257	0.21033982135693138	0.002524435812193064
1727795090152	7523.4375	0.026833008452957878	0.2410796311990779	0.0025330969061270964
1727795090154	7523.4375	0.028003246005809525	0.25645841996671814	0.0018996486424835471
1727795090156	7523.4375	0.5909253455669577	0.25265126547530387	0.001266200378839998
1727795090158	7523.4375	0.6287160143704837	0.25788759576326986	0.0013282226073736206
1727795090159	7523.4375	0.6525812260073766	0.27419540646608515	0.0013506871027961999
1727795090161	7523.4375	0.7003851560931854	0.28631306130494244	0.0014173611354487286
1727795090163	7523.4375	0.7018185389276395	0.2950624559908747	0.001400388173600968
1727795090165	7523.4375	0.7067394116214204	0.29787335395212755	0.001401993609000216
1727795090166	7453.125	0.6985025649630335	0.2855250672921584	0.001385294424283568
1727795090168	7453.125	0.6862626708109318	0.28326369787203676	0.0013451951477052803
1727795090170	7453.125	0.6773800268500202	0.28393791962633275	0.001321385284379149
1727795090172	7453.125	0.6299288767688679	0.2893784642940273	0.0012580615340897305
1727795090174	7453.125	0.5857591867011565	0.2960885796157325	0.0011981673921813488
1727795090175	7453.125	0.5178928149514777	0.3045764057711151	0.0010756410555658013
1727795090177	7453.125	0.5099141203527592	0.31046532098690294	0.001065720594384722
1727795090179	7453.125	0.5865568776692376	0.3131029556668663	9.801418814288714E-4
1727795090181	7453.125	0.5642094823670959	0.31124215898897084	9.397064368520094E-4
1727795090182	7453.125	0.5316584365172956	0.30975850225032375	8.872997832515678E-4
1727795090184	7453.125	0.5085899901596762	0.30860405932363144	8.468838691236695E-4
1727795090186	7453.125	0.5287431077893932	0.2997009194285196	8.65726193390154E-4
1727795090188	7382.8125	0.5460587079561873	0.2936929234061099	8.853791345757998E-4
1727795090190	7382.8125	0.5604037367653966	0.30337648329083644	9.407745779462607E-4
1727795090191	7382.8125	0.5450140833027036	0.3246551935417605	9.215778353734689E-4
1727795090193	7382.8125	0.5497451429515846	0.3442173988866395	9.275183859557645E-4
1727795090195	7382.8125	0.5667151398375603	0.35288625576757293	9.525770789455969E-4
1727795090197	7382.8125	0.5861329241709549	0.35529908531908033	9.802658670942169E-4
1727795090198	7382.8125	0.5613060779629176	0.35335639240532757	9.584384177952624E-4
1727795090200	7382.8125	0.5312795529205464	0.34796794122586516	9.203437683921387E-4
1727795090202	7382.8125	0.5346645787388712	0.3353886995298821	9.280429639788014E-4
1727795090204	7382.8125	0.5482099605762115	0.3258138601161092	8.559315981176501E-4
1727795090207	7382.8125	0.5263237877329587	0.32826451650752625	8.293530695473389E-4
1727795090208	7312.5	0.4815466087304615	0.33526776872357467	7.751505381842364E-4
1727795090210	7312.5	0.5386721768901236	0.3334346487877731	7.52741638314049E-4
1727795090212	7312.5	0.5024323495462903	0.3278424157880216	7.104657637109157E-4
1727795090214	7312.5	0.4846752087502382	0.32704199747898205	7.584184566929501E-4
1727795090215	7312.5	0.44109445538819797	0.3423413838300409	6.952964359754879E-4
1727795090217	7312.5	0.39431393280728316	0.3762423788353755	7.586468697186404E-4
1727795090219	7312.5	0.38684981516664724	0.40821270086080624	7.49539933106564E-4
1727795090220	7312.5	0.4265067906694037	0.42092713635041207	8.143104111777924E-4
1727795090222	7312.5	0.43387138674149783	0.4241606656771578	8.286094942126478E-4
1727795090223	7312.5	0.4515174571562244	0.4283221447169932	9.688534337802028E-4
1727795090225	7312.5	0.4234655666333143	0.4450010307721658	9.884699725326825E-4
1727795090227	7312.5	0.4680402371532063	0.5025237539108994	0.0011566467441539612
1727795090229	7312.5	0.5005865803907306	0.5835836872061335	0.0012168899225207866
1727795090230	7312.5	0.5234903737694832	0.6008099473264865	0.001356839107264357
1727795090232	7312.5	0.5362314834991112	0.544809499342695	0.0013777934712116563
1727795090234	7312.5	0.5826328894073011	0.4821536361828289	0.0014595394222246874
1727795090236	7312.5	0.6188167064021056	0.4513206891297252	0.001525338643512231
1727795090238	7312.5	0.5991158864848236	0.4473861242340427	0.0014937879717513113
1727795090239	7312.5	0.6062591861498496	0.4644323265170594	0.0015023912284709813
1727795090241	7312.5	0.5776692975372573	0.4992092915883577	0.0014422750781305695
1727795090243	7312.5	0.563282558492275	0.5336221091604749	0.0014143306017413081
1727795090245	7312.5	0.604601610342188	0.5445684820677189	0.0012683595030570484
1727795090246	7312.5	0.5608607585443562	0.5202933006904681	0.0011939002641128181
1727795090248	7312.5	0.5379377236945548	0.4810763249668084	0.0011501159042236208
1727795090250	7312.5	0.49177243669314796	0.45908489069133834	0.0010572646553718022
1727795090252	7312.5	0.5036925764440582	0.468227470119964	0.001077517568595212
1727795090254	7312.5	0.5250121481118363	0.49876048319657956	0.0010182668551971766
1727795090255	7312.5	0.47656557095125784	0.5244165926960516	0.0010952958865529164
1727795090257	7312.5	0.47659628046383645	0.5282104301844961	0.0010950249466595873
1727795090259	7312.5	0.5006379901238208	0.5135721840450183	0.0011524070969782124
1727795090261	7312.5	0.511816252702437	0.49178885360478003	0.0011748893107911896
1727795090262	7242.1875	0.5063729915978774	0.47402165824828585	0.0011722400254791572
1727795090264	7242.1875	0.4794248459259883	0.4583763033744448	0.0012449059383150972
1727795090266	7242.1875	0.5254342763785939	0.44716796535017833	0.0013506875236442993
1727795090268	7242.1875	0.0378505795745332	0.4418993403987956	0.0017838427611463667
1727795090270	7242.1875	0.03535025048351179	0.45288369831970654	0.002019616081835688
1727795090271	7242.1875	0.03758576299185918	0.4708800232219628	0.0022553894025250094
1727795090273	7242.1875	0.03733568402769918	0.4741678219709951	0.0022502801340895744
1727795090275	7242.1875	0.03729768860496768	0.4627733458466288	0.0022494789779533486
1727795090277	7242.1875	0.04154350438874489	0.4594387809914443	0.002323710107224424
1727795090278	7242.1875	0.04028067470232369	0.46533711607599904	0.0023068402984345636
1727795090280	7242.1875	0.0382586273871405	0.4520574819086987	0.0018191110800441761
1727795090282	7242.1875	0.5006885606798605	0.42228823813858285	0.0013313818616537889
1727795090284	7242.1875	0.5271221074309543	0.39596172761073634	0.0013714662322761289
1727795090286	7242.1875	0.5148483163710008	0.39175452759400964	0.001341401575883137
1727795090287	7242.1875	0.5449903705650123	0.40644030150437793	0.0014077501672717999
1727795090289	7242.1875	0.580266254144449	0.43044397581609933	0.0014829181007948306
1727795090291	7242.1875	0.576714632254922	0.44168290802099275	0.0014720811068740479
1727795090293	7242.1875	0.6266973272947151	0.4369477924871366	0.0013629558366700999
1727795090294	7242.1875	0.6559418707783821	0.4370338374098535	0.0014026955054321083
1727795090296	7242.1875	0.6771565034474876	0.451601143337688	0.0014305641641450086
1727795090298	7242.1875	0.693224159135942	0.46337128970306296	0.001448641567306754
1727795090300	7242.1875	0.6671093223551213	0.46026013807382754	0.0014007838006114882
1727795090302	7242.1875	0.6429530004071203	0.4497115196840734	0.001351086512819829
1727795090303	7242.1875	0.6503174603777637	0.44139692603324077	0.0013544598718514835
1727795090306	7242.1875	0.6672393515873208	0.44021749107368985	0.001395029545081243
1727795090308	7242.1875	0.7370085148297186	0.4460219434541795	0.0015022431338181253
1727795090310	7242.1875	0.7358133765824579	0.45335003661893764	0.0014998065948530475
1727795090311	7242.1875	0.7153456447452667	0.4582280918425075	0.0014726271666135515
1727795090313	7242.1875	0.7307835066742852	0.461408823445266	0.0015021787304132289
1727795090315	7171.875	0.7273168142749465	0.4664724794201156	0.001505178466512455
1727795090317	7171.875	0.6938331562945762	0.46790781982062846	0.0014620067553402587
1727795090319	7171.875	0.6647449869279841	0.4519027226313988	0.0013843855633422033
1727795090319	7171.875	0.6291571403199522	0.4224181024063427	0.00131679606481177
1727795090321	7171.875	0.6291571403199522	0.4053655032777901	0.00131679606481177
1727795090323	7171.875	0.6235750466272766	0.4070477593471295	0.0013051409327441204
1727795090325	7171.875	0.6031220314137841	0.40508861037848215	0.0012739163170413063
1727795090326	7171.875	0.5913820406675838	0.39239661252662716	0.0012435064696410326
1727795090328	7171.875	0.6018344711207744	0.38063851084827977	0.0012572751886335486
1727795090330	7171.875	0.663745328315399	0.376983259258041	0.0013480960646947275
1727795090332	7171.875	0.6458434418812238	0.37645145363298727	0.0013121751133894084
1727795090334	7171.875	0.6890672690066593	0.37061604483182914	0.0012411452954691961
1727795090335	7171.875	0.6911717738392527	0.3519620294167597	0.001239318396181439
1727795090337	7171.875	0.6808931193349982	0.3246843368969462	0.0012175922690178267
1727795090339	7171.875	0.6799944144815946	0.3004065547966249	0.0012105950750248755
1727795090341	7171.875	0.6914969333842028	0.28004265788260174	0.0012203877384338614
1727795090342	7171.875	0.6833092353981687	0.25759435698913674	0.0012046379888745776
1727795090344	7171.875	0.727723125211468	0.2363288211370807	0.0011894374836388408
1727795090346	7171.875	0.741644446973768	0.22310252535422057	0.0012123282559134902
1727795090348	7171.875	0.6817331148261191	0.209900238562199	0.0012180138558695796
1727795090350	7171.875	0.6491313543400851	0.18277252560112503	0.001181046710805578
1727795090351	7171.875	0.649483610513781	0.14389723914613126	0.0012008156176333707
1727795090353	7171.875	0.6553771272660007	0.10768574385683946	0.0012113403961248167
1727795090355	7171.875	0.6789150654365519	0.07941894927595329	0.0012551388437025653
1727795090357	7171.875	0.6550113227779318	0.056038934789266845	0.001218497530096021
1727795090358	7171.875	0.6432197731687014	0.035543581419121284	0.0012032242820624616
1727795090360	7171.875	0.6511906981247688	0.019249349024418775	0.0012165951338003217
1727795090362	7171.875	0.6909592938965564	0.009607980368201359	0.0012233709634756954
1727795090364	7171.875	0.7264124986546309	0.009154486404421007	0.0013105422332078938
1727795090366	7171.875	0.6873615709663764	0.02713171836093585	0.001342842522924683
1727795090367	7171.875	0.7212896766902516	0.06949737055965365	0.0014083119680978055
1727795090369	7171.875	0.7170544636917721	0.12023784906884148	0.001402681078665143
1727795090371	7171.875	0.7501768665444225	0.16213547154275673	0.0014645153443693453
1727795090373	7171.875	0.7677715611825282	0.1967883832578819	0.0014883730802856244
1727795090374	7171.875	0.7304603470674372	0.2243013585772571	0.0014377612939833753
1727795090376	7171.875	0.7120936962752263	0.23752574957519895	0.0014066721221125645
1727795090378	7171.875	0.6745715651781394	0.24389255958005862	0.0013415460707327177
1727795090380	7171.875	0.6473590561610166	0.2552554032734352	0.0012837321555519868
1727795090382	7171.875	0.6770544302626711	0.2665371904544266	0.0012315120698660996
1727795090383	7171.875	0.4400544219447645	0.2713761763453374	0.0012324999962657931
1727795090385	7171.875	0.4433129122107398	0.2750544070482886	0.0012379622020422857
1727795090387	7171.875	0.41998774807659994	0.28386737589147915	0.0011764953642011656
1727795090389	7171.875	0.43251183746219213	0.29594590420679673	0.001203912315244202
1727795090390	7171.875	0.44643074822062984	0.3060810371050468	0.0012365828237807734
1727795090392	7171.875	0.4543865045804527	0.3071548038281389	0.0012535437637581255
1727795090394	7101.5625	0.43935408096133993	0.3027398972266864	0.0012277840158232177
1727795090396	7101.5625	0.051343634639048404	0.29522259642379955	0.0014483866662643795
1727795090398	7101.5625	0.04738143991830735	0.3002434249137108	0.001668989316705541
1727795090399	7101.5625	0.04591773108507657	0.3130901287300285	0.0016575396669552306
1727795090401	7101.5625	0.04659500935705496	0.31346181812250123	0.001667521972658107
1727795090403	7101.5625	0.04597881631118403	0.29970546807822745	0.0016629697088699571
1727795090406	7101.5625	0.04955079994274678	0.2866548255357245	0.0017260492806229879
1727795090407	7101.5625	0.05395294181108149	0.28150374360820934	0.001786123092700298
1727795090409	7101.5625	0.0579164717280216	0.28114587559839677	0.001569585219113154
1727795090411	7101.5625	0.7033039087895732	0.28752579591395266	0.00135304734552601
1727795090413	7101.5625	0.8161570543821992	0.2941200414362982	0.0015086378652833024
1727795090415	7101.5625	0.8440855436083177	0.2893682722191735	0.00158520100879694
1727795090416	7101.5625	0.8998182469309385	0.2719941763841338	0.0016473176610257668
1727795090418	7031.25	0.8884751316391941	0.2558142145758149	0.0016271594148938992
1727795090419	7031.25	0.9036991193996647	0.24632175728710096	0.0016532517789889366
1727795090421	7031.25	0.9264992451534315	0.24841356944005452	0.0016872153624187165
1727795090422	7031.25	0.9431068483157958	0.2507121903399817	0.0017136682962955862
1727795090424	7031.25	0.9236771759343251	0.245349932428979	0.0016841673093609389
1727795090426	7031.25	0.954150461493106	0.24159339642499697	0.0017356376719466356
1727795090428	7031.25	0.9007589366706407	0.25366999768455684	0.0016463650709912315
1727795090430	7031.25	0.8770054661582521	0.26887578823345815	0.0016067948402041718
1727795090431	7031.25	0.858807548951638	0.26275295412867844	0.001580577516386923
1727795090433	7031.25	0.8427188015649838	0.23995674823405938	0.0015567081357942393
1727795090435	7031.25	0.7957391529951966	0.22027133330461354	0.0014757338921240128
1727795090437	7031.25	0.7466208062279701	0.2078764044057372	0.0013840770011425193
1727795090438	7031.25	0.7475994610244315	0.19393129143331342	0.001384684040241869
1727795090440	7031.25	0.8511232327483655	0.1781283252836933	0.001312852030303528
1727795090442	7031.25	0.8232472788139275	0.16322121216967755	0.0012677379253233985
1727795090444	7031.25	0.8053923237209326	0.15492593167060797	0.0012406581715496763
1727795090446	7031.25	0.8104161627156911	0.14905404632788707	0.0012841593846490255
1727795090447	7031.25	0.7421380235630678	0.14145502427111423	0.0013594397406103027
1727795090449	7031.25	0.7339146985281272	0.12789599582474487	0.0013483644648441115
1727795090451	7031.25	0.7556203526270965	0.1119380855216788	0.001384346144801255
1727795090453	7031.25	0.7506257916229909	0.10296045641046958	0.0013741399538471475
1727795090454	7031.25	0.7848924894086303	0.09736799843548738	0.0014298534469321565
1727795090456	7031.25	0.8087051572872991	0.08860274912571776	0.0014699117001186943
1727795090458	7031.25	0.825663632566824	0.07313327634288666	0.0014961647866377802
1727795090460	7031.25	0.8483972022951607	0.052503923305378	0.0015338606245824222
1727795090462	6960.9375	0.8148688348229063	0.03322394220154868	0.0015572876692859187
