# Supplementary material for: Identification and classification of repeated whistle types from free-ranging rough-toothed dolphins (Steno bredanensis)
Source: Sci Rep. 2026 Mar 20;16:14327. doi: 10.1038/s41598-026-44853-2 (PMC13144356; doi:10.1038/s41598-026-44853-2)
Supplement: Supplementary file 2 — Supplementary Material 2 [file 41598_2026_44853_MOESM2_ESM.zip › Dataset_StenoRepeatedCalls/Contours/1296.csv]

Time [ms]	Peak Frequency [Hz]	Duty Cycle	Energy	WindowRMS
1727867628054	7664.0625	0.9660308707870511	0.0030848002923342583	0.0023516356573319887
1727867628056	7664.0625	1.0721386827811819	0.007294087891209951	0.0022512234701692257
1727867628057	7664.0625	1.0317929843630607	0.01193915574131346	0.0021713892476870195
1727867628059	7664.0625	0.995590917607124	0.01537233056954014	0.0020943818166077716
1727867628061	7664.0625	0.9647594279925645	0.01765675291939372	0.00203136692543764
1727867628063	7664.0625	0.934498360399033	0.02041187444683097	0.001971765238638716
1727867628064	7593.75	0.9410378551092996	0.024044295540282232	0.001913013509692953
1727867628066	7593.75	0.8355667885304842	0.026554516641333823	0.0019216766427051103
1727867628068	7593.75	0.8208143093197652	0.025308799001582317	0.0019032567358480154
1727867628070	7593.75	0.814172715381696	0.02195410499264337	0.001890678513899836
1727867628072	7593.75	0.836033387805655	0.018560995087864556	0.0019499213003907811
1727867628073	7593.75	0.8461364203382536	0.016294311177880355	0.0019796792082007633
1727867628075	7523.4375	0.8505773864891699	0.015545218274185264	0.0019962683268162315
1727867628077	7523.4375	0.8684504551785133	0.01663798184835799	0.002037913428073982
1727867628079	7523.4375	0.8541711936724002	0.020612154385839423	0.0020092923751269674
1727867628080	7523.4375	0.8136314749301188	0.03828888253593502	0.0020777133958038963
1727867628082	7523.4375	0.8287729707154088	0.06416932132944893	0.00210891151141088
1727867628084	7523.4375	0.8620659819712737	0.06741588021330233	0.002189871209691669
1727867628086	7453.125	0.8694112830453854	0.03660903556784441	0.0022035104267591832
1727867628089	7453.125	0.8320329917335493	0.01666470353330566	0.002247014449010128
1727867628090	7453.125	0.8304774632512555	0.017346595585423508	0.0022403475718543865
1727867628092	7453.125	0.8550651261675115	0.01910189685869164	0.0023040443853865724
1727867628094	7453.125	0.882964374581984	0.01414657646826931	0.002354337921184875
1727867628096	7453.125	0.8588579801464375	0.01444085531127557	0.0022867039013221534
1727867628097	7382.8125	0.8517306231225946	0.023670896923439794	0.002266271522126985
1727867628099	7382.8125	0.8349693024045457	0.03177372241231581	0.002226213894927683
1727867628101	7382.8125	0.9483580629625488	0.040987626517939656	0.00218292910627022
1727867628102	7382.8125	0.9402537961193342	0.05175348442942886	0.002160572789807482
1727867628104	7382.8125	0.9048650539301398	0.06114665727900543	0.0020945323889386266
1727867628105	7382.8125	0.9802424740433751	0.06642097505555139	0.002028641303028168
1727867628107	7312.5	0.9685824559861816	0.06864012011682398	0.0020047768707409964
1727867628109	7312.5	0.9395560609238933	0.06812166698481908	0.001948720699134435
1727867628111	7312.5	0.9265635748329403	0.06689927446530307	0.00192734429504991
1727867628112	7312.5	0.9840479436910378	0.06616926468288584	0.0018837185028439051
1727867628114	7312.5	0.9839319832919777	0.06881169838805908	0.0018827090807475798
1727867628116	7242.1875	0.9851342110242708	0.07587324056832304	0.001842503653790362
1727867628118	7242.1875	0.9982715118175431	0.08247439554157625	0.0018625133658520354
1727867628120	7242.1875	0.8784750253023423	0.08556276052569822	0.0018699355655262043
1727867628121	7242.1875	0.8530177003890407	0.0817275616850593	0.0018150442359777634
1727867628123	7242.1875	0.43691162312173665	0.06961206054832783	0.0018443311737199597
1727867628125	7171.875	0.4272334188332518	0.05776879971149549	0.0018042457627029408
1727867628127	7171.875	0.4173198232337279	0.049618810214634934	0.0017673203630432309
1727867628128	7171.875	0.41002088188912866	0.044639272699025734	0.0017385356581413461
1727867628130	7171.875	0.40704408715568263	0.03887663817819332	0.0017276547263815455
1727867628132	7171.875	0.4019016923606785	0.03297958065549773	0.0017029931191004316
1727867628134	7101.5625	0.395106126281224	0.027310834390715404	0.001663514205324863
1727867628136	7101.5625	0.3923882619899208	0.022438982591573554	0.0016546748893080056
1727867628137	7101.5625	0.8400433618317611	0.01902011217727128	0.0016679992805073503
1727867628139	7101.5625	0.8535478699882075	0.015249974443765708	0.0016937033011714538
1727867628141	7101.5625	0.8866565632370282	0.009985562198786707	0.0017607847891854597
1727867628143	7031.25	0.8639254104610703	0.0069927529298022826	0.0018579664788484483
1727867628144	7031.25	0.9028454524443862	0.008009789004567133	0.0019412730009602912
1727867628146	7031.25	0.9138781291855929	0.01436257506994225	0.0019645410832010318
1727867628148	7031.25	0.9789083655441999	0.02276104617738333	0.002098972067371453
1727867628150	7031.25	1.0217701725101183	0.03006311805002478	0.002179721332653677
1727867628152	7031.25	1.0565422976902805	0.03498884683669459	0.002245447999577216
1727867628153	7031.25	1.0812662987894537	0.039132284661400486	0.0022928965515506016
1727867628155	7031.25	1.0951779923349056	0.04730980476790896	0.002317550247829389
1727867628157	7031.25	1.1686527815885952	0.06402058742483302	0.00231086164518377
1727867628159	6960.9375	1.1544192265629865	0.087248799365639	0.0022844317242648577
1727867628160	6960.9375	1.1255416428287877	0.1029757471200397	0.0022320006284286525
1727867628162	6960.9375	1.1099968524269879	0.11150853125579686	0.002201240846079371
1727867628164	6960.9375	1.1263703091061241	0.12262727693346605	0.002149662773232663
1727867628166	6960.9375	1.0891800406593946	0.1423976977334377	0.002064031707050305
1727867628168	6960.9375	1.0652482134741057	0.1675636430591073	0.002018190106069118
1727867628169	6960.9375	1.0532363155852824	0.18653725913821484	0.001994958738069183
1727867628171	6960.9375	1.0570030292375032	0.19095913464140704	0.0020024550926381847
1727867628173	6890.625	1.0243948923194206	0.19190109999312174	0.002004116113936303
1727867628175	6890.625	1.0502188006241662	0.1907544301384845	0.002055319716314651
1727867628176	6890.625	0.9143789901546343	0.19727471245934494	0.0021397199719401265
1727867628178	6890.625	0.9274175204952163	0.20155176330981972	0.002171555212174435
1727867628180	6890.625	0.9255444942815962	0.20182046820342855	0.002309449513534469
1727867628182	6890.625	0.9568968349508961	0.19879152475870335	0.0023852163471733247
1727867628184	6890.625	0.9707496279761904	0.1950289501987461	0.002418799338847123
1727867628185	6890.625	0.9839474065962863	0.192806978040804	0.0024514030885597763
1727867628188	6820.3125	0.9949699280753967	0.20232441749185	0.002477690106790696
1727867628190	6820.3125	0.9927733448840096	0.2013357148709042	0.0024731245057293422
1727867628192	6820.3125	0.9563575905335929	0.19648796391637052	0.002399886504506166
1727867628193	6820.3125	0.9686757388150372	0.18596596422483438	0.0023362245200209833
1727867628195	6820.3125	0.965956931761331	0.16959154956000944	0.002329923506330065
1727867628197	6820.3125	0.9474550849267763	0.15839469367884962	0.002285090977762955
1727867628199	6820.3125	0.9046616329460991	0.16103277912564917	0.0021934221099950742
1727867628201	6820.3125	0.867794355500221	0.16533079455065758	0.002118445822481995
1727867628201	6750.0	0.841386712658857	0.17063915130806437	0.0020602973758793892
1727867628203	6750.0	0.841386712658857	0.1659458521250811	0.0020602973758793892
1727867628205	6750.0	0.835523987530212	0.16267636436326965	0.00205046470672365
1727867628207	6750.0	0.8419704471954753	0.1572069056468421	0.002060110528537352
1727867628208	6750.0	0.846883708902798	0.15018783858331283	0.00200220947443384
1727867628210	6750.0	0.8652831690033195	0.1417713971551392	0.002051814555950671
1727867628212	6750.0	0.8458370919676933	0.1301712900560507	0.0020082610433546154
1727867628214	6750.0	0.5616399218580568	0.11646350007927697	0.0019804377296468276
1727867628216	6679.6875	0.5733964586778446	0.10144375812954005	0.002024955733252742
1727867628217	6679.6875	0.5787816540948275	0.08874902554292141	0.0020394752811019956
1727867628219	6679.6875	0.5535080782255295	0.07926479257242144	0.0019586557445326566
1727867628221	6679.6875	0.5506731842841845	0.07497120890815871	0.0019451168453611394
1727867628223	6679.6875	0.5332159735776766	0.0669088254431069	0.0018821659627318032
1727867628224	6679.6875	0.5041147393517765	0.05907317243932008	0.001779853889441588
1727867628226	6679.6875	0.5091623948675721	0.05770323174106889	0.001796846489256574
1727867628228	6679.6875	0.7211565608595176	0.06464365365998337	0.0018163223089582008
1727867628230	6609.375	0.8828868542440919	0.06937995925224133	0.0017716134305335064
1727867628232	6609.375	0.7773105453395244	0.06579550484739208	0.0017702988417555303
1727867628233	6609.375	0.7886278233009741	0.05945953333932233	0.0017891587848206443
1727867628235	6609.375	0.7907905133051157	0.05574095754004941	0.0017944333251236047
1727867628237	6609.375	0.7905608774409676	0.05438183225985438	0.001791886091847323
1727867628239	6609.375	0.7815365307200416	0.050429125385081354	0.0017737279624282123
1727867628240	6609.375	0.7649787566946737	0.044670666531897205	0.001734386535729975
1727867628242	6609.375	0.73136623550511	0.04007170318213599	0.0016596982938747605
1727867628244	6609.375	0.7301495081652206	0.03901998242116766	0.0016502019625400989
1727867628246	6609.375	0.8205333603328886	0.04114370682554943	0.0016428485773528141
1727867628248	6609.375	0.8134220918898101	0.04358057347525666	0.0016289802814763333
1727867628249	6609.375	0.8562990855885902	0.042701028324505244	0.0017237443645550254
1727867628251	6609.375	0.8667643601403183	0.039143295840903786	0.0017449688203749225
1727867628253	6609.375	0.8913063337683946	0.034120482349813915	0.0018648606856836608
1727867628255	6609.375	0.9354363505697778	0.02914819678508315	0.0019386461356461194
1727867628256	6609.375	0.9838373748244489	0.025090254336222365	0.0020226712823328214
1727867628258	6609.375	0.9948130440652286	0.024674710652849652	0.0020407338524868817
1727867628260	6609.375	0.9722688551857676	0.027491328072251756	0.0020783040396686533
1727867628262	6609.375	1.0052424834487101	0.030672522160962026	0.0021416411997349813
1727867628264	6609.375	1.0142491854017441	0.030350481957372773	0.002165356282666873
1727867628265	6609.375	1.0381983400029844	0.027754447814524713	0.0022150887538213604
1727867628267	6609.375	1.0286620411316387	0.026737573248406973	0.002193904498100651
1727867628269	6609.375	1.0415287582074015	0.025727975772221225	0.0022191178593877836
1727867628271	6609.375	1.0303716795055178	0.022519415675080392	0.002197187340769033
1727867628272	6609.375	1.0218199332943891	0.017682023545321612	0.002181288700620965
1727867628274	6609.375	1.0277059232052905	0.01476789179422042	0.002190276471434745
1727867628276	6609.375	1.0576173337357742	0.015471270728186413	0.002186275906379798
1727867628278	6609.375	1.0384138435381938	0.016974253484648427	0.0021086005481364568
1727867628280	6609.375	0.9934742572775231	0.015459635431734123	0.0021021979260185545
1727867628281	6609.375	0.9904463567382296	0.013355880682227598	0.002095964835903659
1727867628283	6609.375	0.9890543835045259	0.013860182238430685	0.0020938856220777007
1727867628285	6609.375	0.9622660738754922	0.013856275657109278	0.002045040612170942
1727867628288	6609.375	0.9589188805068183	0.010388785716398142	0.002040565214976082
1727867628289	6609.375	0.9256012118949479	0.007200048458957782	0.0019719001523161687
1727867628291	6539.0625	0.9235204271641538	0.007858076471976828	0.0019653276603921123
1727867628293	6398.4375	0.9221320414903309	0.009081160215813067	0.001961279981393574
1727867628295	6257.8125	1.046654431456908	0.003348442009480686	0.0018805544687908978
1727867628297	6117.1875	1.0815087294083892	0.0028248434613593523	0.0018560026861880639
1727867628298	5906.25	1.1026024686112652	0.02267272172336512	0.0018465850641166482
1727867628300	5906.25	1.0710373825171366	0.038259577487345466	0.0018793676261804572
1727867628301	5906.25	1.0011261526514783	0.05773120939090186	0.0019167969455533682
1727867628303	5906.25	1.0028555414397329	0.07884425462054716	0.0019207958407804332
1727867628304	5906.25	0.39683884015345666	0.09347939887735293	0.0020067332486505677
1727867628306	5906.25	0.3957854676009323	0.10100456654404265	0.0020057677111729026
1727867628308	5906.25	0.4061469055063946	0.11830149285810052	0.0020660233747868163
1727867628310	5906.25	0.41822668572494187	0.14536922093278917	0.00213040735402884
1727867628312	5906.25	0.42729596648204204	0.15653975468816822	0.0021711425287650075
1727867628313	5906.25	0.4288374872906143	0.14423531097208545	0.0021768261794413756
1727867628315	5906.25	0.4217661384050166	0.13656704379127407	0.0021428110104090106
1727867628317	5906.25	0.4155804083368927	0.14271675406262	0.002118168677214217
1727867628319	5906.25	0.4695928953057762	0.14328348204929145	0.0019872773664724955
1727867628320	5906.25	0.44658463788518254	0.12547108700950368	0.0019099447939952563
1727867628322	5906.25	0.42072032232704404	0.10294084009131144	0.0018119479477491306
1727867628324	5906.25	0.3706869591599335	0.09493717094273907	0.0016101815101221626
1727867628326	5906.25	0.33883134993962716	0.09864835537354576	0.0014657354527901451
1727867628328	5906.25	0.3126805102210662	0.099236203715374	0.001346888910451478
1727867628329	5906.25	0.2889136984526872	0.09352091910831384	0.0012384992217652187
1727867628331	5906.25	0.2399656667649371	0.08584002547140385	0.0012437901272135926
1727867628333	5906.25	0.23168331122248428	0.07900726514873037	0.0012158112369707545
1727867628335	5906.25	0.22358060632861637	0.07127378460961024	0.0011840733670379778
1727867628336	5906.25	0.21740031692216982	0.06311319513034898	0.0011586198061811688
1727867628338	5906.25	0.21539037932389937	0.058322171991356524	0.0011495227611792351
1727867628340	5906.25	0.21105880257468554	0.06112240844784629	0.0011282056846810373
1727867628342	5906.25	0.20923465752751572	0.07366170859261671	0.001128626412687236
1727867628344	5906.25	0.2189112249410377	0.08981875293901222	0.0011850967150532083
1727867628345	5906.25	0.37013784489262275	0.09770382484393898	0.0012753679035446691
1727867628347	5906.25	0.3792839388562541	0.10378113537991905	0.0012945856614877407
1727867628349	5906.25	0.4443318365402457	0.10822810532333405	0.0015197005209185265
1727867628351	5906.25	0.5455897782872378	0.11467215375725619	0.0018181316533166397
1727867628352	5906.25	0.46407990017887024	0.10881086660932786	0.002116562785714753
1727867628354	5906.25	0.49692534387892356	0.09160900214727617	0.0022477007613815117
1727867628356	5976.5625	0.5704679352118314	0.08079224554742614	0.002531207312717054
1727867628358	5976.5625	0.6295326817958067	0.07923096703689166	0.002757373238883518
1727867628360	5976.5625	0.6480746065350744	0.08008391177496023	0.002820258562210781
1727867628361	5976.5625	0.5914140297431866	0.07858118510970219	0.002936086923522961
1727867628363	5976.5625	0.5991157805168713	0.07595583724735903	0.0029700549492860237
1727867628365	5976.5625	0.5825591489584893	0.07372499505239068	0.0028941795021993817
1727867628367	5976.5625	0.5685982023918713	0.07160783758945671	0.002832099065528766
1727867628368	5976.5625	0.5493742912439478	0.06869585451960218	0.0027357474682725993
1727867628370	5976.5625	0.532488629193652	0.0656036728013602	0.0026531282472158618
1727867628372	5976.5625	0.49962061565650895	0.06513280423154037	0.002485836577539765
1727867628374	6046.875	0.4798315641729372	0.06675518577359636	0.002394009046771456
1727867628376	6046.875	0.7447961459522593	0.06800110327470082	0.0023149500158772558
1727867628377	6046.875	0.7054263552244823	0.07641579222749441	0.0022093277582878757
1727867628379	6046.875	0.687020207876407	0.10138742267016683	0.002161094232224454
1727867628381	6046.875	0.48133411549747696	0.12138316523428674	0.002090128589176262
1727867628383	6046.875	0.4447415887359221	0.12043988096573871	0.0019395591585469388
1727867628384	6046.875	0.4182653467575326	0.09811219010827534	0.001843907464891859
1727867628386	6046.875	0.4077473386993564	0.08379221189866796	0.0017906009261144213
1727867628389	6046.875	0.389441255416301	0.07869837637416166	0.001719866095590206
1727867628391	6117.1875	0.3406524100254132	0.08101948646651877	0.0015053712834534184
1727867628393	6117.1875	0.3407273983700819	0.08605456247454342	0.0015005957788227844
1727867628394	6117.1875	0.33076287571303203	0.08422911959284674	0.0014618024634043963
1727867628396	6117.1875	0.5649598319575472	0.07358367102935852	0.0014438091360026682
1727867628398	6117.1875	0.5931051002358491	0.06656456682612973	0.0015149154789113515
1727867628400	6117.1875	0.603515625	0.06748735552643938	0.0015416458739077948
1727867628401	6117.1875	0.6169695814898103	0.06777473670008642	0.0016501117795561725
1727867628402	6117.1875	0.6481373561747354	0.07379816116386215	0.0017156387580108798
1727867628404	6117.1875	0.6932136833589294	0.09624561625558314	0.0018177237614597833
1727867628406	6187.5	0.7281249238213642	0.11619506835279984	0.0019083382900034979
1727867628408	6187.5	0.7834734639339866	0.10919613898736373	0.0020384452214729553
1727867628409	6187.5	0.8445056444560236	0.09080858661087411	0.0021776326600045645
1727867628411	6187.5	0.8701474923135757	0.08624252644480958	0.002242576510680265
1727867628413	6187.5	0.9078648442451612	0.09519271439402922	0.0023256672498249147
1727867628415	6187.5	0.9230667690061173	0.10080235203833035	0.0023368297074717356
1727867628416	6187.5	0.9546579804810338	0.09603097724413068	0.002399122845043586
1727867628418	6187.5	0.9566702932681678	0.08510433801045243	0.0024042502604263902
1727867628420	6187.5	0.7357541346103755	0.0811634742905336	0.0024108751381874487
1727867628422	6257.8125	0.707438021543722	0.08426284960783281	0.002332259335394488
1727867628424	6257.8125	0.6758937097150395	0.08584368699429532	0.002239209677466083
1727867628425	6257.8125	0.6505930487871296	0.08983418293884937	0.0021523201805609578
1727867628427	6257.8125	0.6345977401646681	0.09156604864473028	0.002109838576183643
1727867628429	6257.8125	0.5845375347202488	0.09543556638509951	0.00199350423993613
1727867628431	6257.8125	0.531755559975752	0.09938322680812364	0.001836728950029479
1727867628432	6257.8125	0.48689145955875385	0.09852530586922124	0.0016727232061714593
1727867628434	6257.8125	0.5030213142483146	0.09075740805305067	0.0015874713970112587
1727867628436	6257.8125	0.49528121242600814	0.07996824035689568	0.0015638365863598453
1727867628438	6257.8125	0.4777637437312451	0.06860047027344592	0.0015135217023003937
1727867628440	6257.8125	0.4561658175486439	0.05613609548655964	0.001513899929705994
1727867628441	6257.8125	0.4894256591796875	0.043158043752953325	0.0016142201338972552
1727867628443	6257.8125	0.504067858809945	0.033874054782575935	0.0016524104929785872
1727867628445	6257.8125	0.5311618061185632	0.03492583176345712	0.0017197217224462602
1727867628447	6257.8125	0.547497827301985	0.04489276377600917	0.0017715811520469366
1727867628448	6257.8125	0.5593305863674332	0.060011980104069836	0.0017997225387738562
1727867628450	6257.8125	0.566523330016706	0.0837401694660787	0.001819589727709926
1727867628452	6257.8125	0.5888117184429049	0.11378020261889579	0.0018834063346254016
1727867628454	6257.8125	0.6425405698252424	0.132557510016342	0.0018540059699988477
1727867628456	6257.8125	0.659086919180752	0.1253531290062048	0.001919674504843599
1727867628457	6257.8125	0.6918623928920444	0.10665156540890032	0.002033162238762064
1727867628459	6257.8125	0.6925768155805053	0.10187260134659322	0.0020393901594897585
1727867628461	6257.8125	0.7095550174566518	0.10684730594079228	0.0020924217603158243
1727867628463	6257.8125	0.7587367504337453	0.11185988829042748	0.0022379966844076862
1727867628464	6257.8125	0.7842812406812514	0.1196610924705056	0.002302978986942693
1727867628466	6257.8125	0.7892503575010844	0.12307916913371471	0.002317262769190401
1727867628468	6257.8125	0.8129655138527434	0.11025578290314583	0.0023734662354200206
1727867628470	6257.8125	0.7967583038522013	0.08997962615880249	0.0023232062259530965
1727867628472	6257.8125	0.7591868036353285	0.08194738832634398	0.002215104202240196
1727867628473	6257.8125	0.7207972655402841	0.08223932275712724	0.0021244103635757964
1727867628475	6257.8125	0.7042485445808935	0.07780435161691844	0.002080844367379151
1727867628477	6257.8125	0.806683672193948	0.068328459880366	0.0018931613424228945
1727867628479	6257.8125	0.7569753981305176	0.06075200743365477	0.0017026329265946904
1727867628480	6257.8125	0.7011513232492742	0.056324072866225885	0.001535211425136204
1727867628482	6328.125	0.7422873059158805	0.05565096366818125	0.0014126438228727492
1727867628484	6328.125	0.7299821748340322	0.0652053940880712	0.0013870833127681659
1727867628486	6328.125	0.6614326008796899	0.07941772369327428	0.001240094309228802
1727867628489	6328.125	0.6119620469958613	0.08858702813348776	0.0011693537626426404
1727867628490	6328.125	0.41345138069968557	0.09450389521279426	0.0011630728852044024
1727867628492	6328.125	0.39879987224842767	0.1048377309544475	0.0011314583160705967
1727867628494	6328.125	0.3852231967374214	0.12144402593641032	0.0011095416648324399
1727867628496	6328.125	0.41875184257075476	0.13300291385173424	0.001166422151965939
1727867628497	6328.125	0.39475542944182385	0.1281857500081457	0.0011089673141810622
1727867628499	6328.125	0.3794897307389937	0.11360056206371603	0.0010816893020445827
1727867628501	6328.125	0.4356666420990566	0.10350897388985576	0.001212185052079031
1727867628502	6328.125	0.4899794860455975	0.10001119638920915	0.0013304189962080038
1727867628504	6328.125	0.5296408215408804	0.09957023233136697	0.0014172205199712066
1727867628505	6328.125	0.6661565048889544	0.100351572443858	0.001608227178465624
1727867628507	6328.125	0.6811102552662427	0.1044318778092014	0.0016381763298064427
1727867628509	6328.125	0.7268934772556576	0.11273281266866753	0.0017232380977033272
1727867628511	6328.125	0.8032422609834766	0.11834567187207577	0.0018650029061085514
1727867628512	6328.125	0.8117353605560002	0.11888854797012768	0.0018621937967855365
1727867628514	6328.125	0.7778760664975011	0.11664285350158084	0.0018212145907265198
1727867628516	6328.125	0.7320380060927673	0.11899273382359364	0.0017542461231514965
1727867628518	6328.125	0.6607891949896114	0.1227101160062832	0.0016399384487726185
1727867628520	6328.125	0.5736377607874985	0.1255080776344773	0.0013752249835502757
1727867628521	6328.125	0.528877197642251	0.12894985515991975	0.0012822850727137421
1727867628523	6328.125	0.5154707571273882	0.1354582941164009	0.0011593017542162135
1727867628525	6328.125	0.5205684216039463	0.1416681278212153	0.0010363184357186847
1727867628527	6328.125	0.6073396679970973	0.1446191351400431	0.0010208924313211503
1727867628528	6328.125	0.5839636708447453	0.147946402539969	0.0011703877469083552
1727867628530	6328.125	0.6184912343823967	0.15577934856086345	0.0012427986433011478
1727867628532	6328.125	0.7047585479432948	0.1659862686381572	0.001395822991598405
1727867628534	6328.125	0.8161502176062992	0.17412501332967362	0.001585870136369959
1727867628536	6328.125	0.7235023844563327	0.18150847380098925	0.0018228503541845077
1727867628537	6328.125	0.7538687187560013	0.19137120313305955	0.0020194688672166357
1727867628539	6328.125	0.7976883801205651	0.20255671810395348	0.0021151870184248182
1727867628541	6257.8125	0.8546123296770729	0.2114362071056199	0.0022409728681735547
1727867628543	6257.8125	0.9018428567517044	0.2205669191804809	0.002347337113492064
1727867628544	6257.8125	0.8586004015497458	0.2274624559064014	0.0023986760877558327
1727867628546	6257.8125	0.8648375906736473	0.23608775939643944	0.0024137097539653008
1727867628548	6257.8125	0.8726674273913867	0.24772844788277615	0.0024335646798434377
1727867628550	6257.8125	0.8699422303974865	0.2558633495426936	0.002425090232180342
1727867628552	6257.8125	0.8693133387835096	0.250727626740224	0.002414298908807074
1727867628553	6257.8125	0.8628610741725767	0.23530037287500746	0.0023965742594504046
1727867628555	6257.8125	0.8577210422799857	0.2235808323517102	0.0023823146153033326
1727867628557	6257.8125	0.8513232271594408	0.21929598761803373	0.0023659217318470266
1727867628559	6257.8125	1.096294381725665	0.2174444165685015	0.002353032859479935
1727867628560	6257.8125	1.0904483047898275	0.2110944298495783	0.0023417978217206642
1727867628562	6257.8125	1.0949385144845218	0.2022582426634676	0.0023487796609438297
1727867628564	6257.8125	1.067099214377416	0.1976571073942794	0.0022950976385621978
1727867628566	6257.8125	1.0233198655059836	0.19704713212055855	0.002185075931889858
1727867628568	6187.5	0.9951303812165153	0.19905496553636434	0.0021256961963454528
1727867628569	6187.5	0.9761182072832955	0.20343152021197244	0.0020840836111552636
1727867628571	6187.5	0.9733209403389238	0.21155877187495434	0.002078677072026717
1727867628573	6187.5	1.0068144718609047	0.21962317261662911	0.001976131468807938
1727867628575	6187.5	0.9499243243162759	0.2253964665880671	0.0018814881287501292
1727867628576	6187.5	0.9195435205966389	0.2324049815703415	0.0017333357990223493
1727867628578	6187.5	0.8888794118672652	0.2448980337204674	0.0016901259495351695
1727867628580	6187.5	0.8222678374057448	0.264582249733577	0.001595927238635036
1727867628582	6187.5	0.7148547129657807	0.2888983539822364	0.0014420738247409991
1727867628584	6187.5	0.6422374475362649	0.31443622603822513	0.0013078398511445276
1727867628585	6187.5	0.6847975235219118	0.3393102614178182	0.0011668908706368964
1727867628588	6187.5	0.6458786298643867	0.36558851298480444	0.0011296724146979242
1727867628590	6187.5	0.5439749112429747	0.3962663005021273	0.00114415921024375
1727867628592	6187.5	0.47407481950155883	0.4269224018232349	0.001265212618916562
1727867628593	6187.5	0.52214304199479	0.44841200385446073	0.0014150451786935892
1727867628595	6117.1875	0.5290982260936333	0.46854413426559394	0.0014243758065927044
1727867628597	6117.1875	0.5276343192440172	0.4962174775340905	0.0014220667969347485
1727867628599	6117.1875	0.4999567204072726	0.5287722533174121	0.0013733169268441855
1727867628601	6117.1875	0.5163848232490285	0.551602470172025	0.0014754227048843908
1727867628601	6117.1875	0.570045327240566	0.5860753143627068	0.0016040425659055852
1727867628603	6117.1875	0.570045327240566	0.6491307340065015	0.0016040425659055852
1727867628605	6117.1875	0.5551212531398604	0.6976752517215117	0.0015741025836332064
1727867628607	6117.1875	0.46646001911080437	0.7113737817682718	0.0013596024704019259
1727867628608	6117.1875	0.4281854802628215	0.7179578483402859	0.0012796903965136368
1727867628610	6117.1875	0.44164273821393873	0.731527396118612	0.0013044392719156566
1727867628612	6117.1875	0.5132140036575779	0.748218746296467	0.0014846069729794033
1727867628614	6117.1875	0.4794401937843637	0.7625680473510923	0.0016948580683351228
1727867628616	6117.1875	0.4885307647897013	0.7606533590951351	0.001905109163690842
1727867628617	6117.1875	0.4535387147147701	0.7282720824208259	0.001830379850983036
1727867628619	6046.875	0.44611564972115764	0.7068413484969162	0.0018196071593733995
1727867628621	6046.875	0.44584934066676496	0.7261451581591468	0.0018179868004620982
1727867628623	6046.875	0.4902005945361635	0.7465940430406851	0.0019309484071057391
1727867628624	6046.875	0.4929346395722518	0.7280436728132418	0.002221347782326238
1727867628626	6046.875	0.48595353428592936	0.703057979369261	0.0022043209665107023
1727867628628	6046.875	0.43084996939503045	0.765729451144869	0.0019968181571840124
1727867628630	6046.875	0.3715585580746939	0.9054817169220472	0.0017497408761527255
1727867628632	6046.875	0.38584950744555396	1.0335359496932734	0.001785420576158111
1727867628633	6046.875	0.40494494372449147	1.1134413433924568	0.001828140308753703
1727867628635	6046.875	0.41647734578858886	1.1538175251423266	0.0018538940584169538
1727867628637	6046.875	0.3969919150347501	1.1245377873233495	0.0017878554436697607
1727867628639	6046.875	0.5151277008772587	1.049481143221098	0.0015183378677920292
1727867628640	6046.875	0.42815223327931795	1.009402751041524	0.001479455963956592
1727867628642	5976.5625	0.4315861626195289	1.0608942569518456	0.001499722756605251
1727867628644	5976.5625	0.4133555559870824	1.1877307099177323	0.0016479986125996443
1727867628646	5976.5625	0.4241128391616451	1.293574618705584	0.0019653568725319158
1727867628648	5976.5625	0.4081656565246062	1.3397947739677467	0.002133808774991415
1727867628649	5976.5625	0.4386760595298448	1.4016352495444746	0.0022893301073815967
1727867628651	5976.5625	0.45310343158999733	1.5473175521646199	0.002330706034467559
1727867628653	5976.5625	0.4366634384367836	1.7121291270856906	0.0022797067397379474
1727867628655	5976.5625	0.44562157545884035	1.8156035903003647	0.0023322130268358995
1727867628656	5976.5625	0.44267618879680243	1.8979161571219512	0.0023244232221903043
1727867628658	5976.5625	0.4557492570019984	1.9919539893472127	0.002386155554567256
1727867628660	5976.5625	0.4531285445091621	2.064008175927869	0.002347818577628713
1727867628662	5976.5625	0.4495221733362387	2.0614666235312775	0.0024833922286096413
1727867628664	5976.5625	0.42641326512082994	2.0201054499198787	0.0023571812508457815
1727867628665	5976.5625	0.42117762702522565	2.055379119971282	0.002336488645865325
1727867628667	5976.5625	0.436303730965443	2.230327270337231	0.0024069617055564566
1727867628669	5976.5625	0.4460256282899234	2.4676650915090126	0.002412974498012964
1727867628671	5976.5625	0.4292255221151217	2.5789872189655867	0.0023450574140239464
1727867628672	5976.5625	0.44944873754528986	2.5064299019187795	0.002411279984221597
1727867628674	5976.5625	0.44256913912958024	2.3394118043430256	0.0023762343852114817
1727867628676	5976.5625	0.5323707019463227	2.1875631377689064	0.0021364083173492786
1727867628678	5976.5625	0.5190772994999	2.0898863595013646	0.0020950166547354532
1727867628680	5976.5625	0.5286873355532228	2.031028718869888	0.0021160648080579283
1727867628681	5976.5625	0.5866440131533118	1.9654522881996612	0.002111941326827749
1727867628683	5976.5625	0.5911095261374493	1.9027367384388927	0.0021193700041170077
1727867628685	5976.5625	0.5879268155774819	1.8842713111264495	0.002105532989211453
1727867628688	5906.25	0.5145056877979813	2.036825513583246	0.0018506095569675658
1727867628689	5906.25	0.5519032243338144	2.1130014260116536	0.0017174694127558838
1727867628691	5906.25	0.5413009942915141	2.1377663154586113	0.001682163902636346
1727867628693	5906.25	0.5913786985253567	2.0815842292564524	0.0018017846494327828
1727867628695	5906.25	0.626846466737656	1.9551439278712899	0.0018846957160252584
1727867628697	5906.25	0.6470548706931238	1.799082471015322	0.0018359882107055357
1727867628698	5906.25	0.7129892981879575	1.669164631240642	0.0019106145554383855
1727867628700	5906.25	0.7594028248321347	1.5968187596073642	0.0020065770511038107
1727867628701	5906.25	0.7832390856048058	1.5840549893197997	0.002163458374425103
1727867628703	5835.9375	0.8037277222412261	1.6226614303991087	0.002202669756520435
1727867628704	5835.9375	0.8454785939225359	1.6560709207839779	0.0022834868722461372
1727867628706	5835.9375	0.8607454413017908	1.6479176466707899	0.0023204973490799355
1727867628708	5835.9375	0.8646647135416666	1.5956663863964815	0.002345840903206895
1727867628710	5835.9375	0.8419989994282447	1.5256890214779464	0.0022989979513694126
1727867628712	5835.9375	0.7982437601992806	1.449271826556238	0.002217640695656725
1727867628713	5835.9375	0.761485404233967	1.3565807925450446	0.00213330421808461
1727867628715	5835.9375	0.724572919086204	1.2330724902237984	0.002050475573802256
1727867628717	5835.9375	0.6419742177821851	1.0797211349628757	0.0018729070992855228
1727867628719	5765.625	0.5687715804120211	0.9325592361171983	0.0017083143566341728
1727867628720	5765.625	0.5053150426477732	0.8237905753571647	0.0014266135834085833
1727867628722	5765.625	0.48329735202109536	0.7401172945769255	0.0013197679343480097
1727867628724	5765.625	0.6253311741754216	0.6420871649612185	0.0012286821380177273
1727867628726	5765.625	0.5936096435686464	0.5219800428512653	0.0011704004716611744
1727867628728	5765.625	0.5075663004417702	0.41279137945912286	0.0010202205965830192
1727867628729	5765.625	0.4617070524674814	0.3195551152012908	9.473591566610445E-4
1727867628731	5765.625	0.4577898447550386	0.2206689137592869	9.357268012431169E-4
1727867628733	5695.3125	0.4165195750808498	0.12126692016965746	8.762361227972856E-4
