# Supplementary material for: Identification and classification of repeated whistle types from free-ranging rough-toothed dolphins (Steno bredanensis)
Source: Sci Rep. 2026 Mar 20;16:14327. doi: 10.1038/s41598-026-44853-2 (PMC13144356; doi:10.1038/s41598-026-44853-2)
Supplement: Supplementary file 2 — Supplementary Material 2 [file 41598_2026_44853_MOESM2_ESM.zip › Dataset_StenoRepeatedCalls/Contours/1298.csv]

Time [ms]	Peak Frequency [Hz]	Duty Cycle	Energy	WindowRMS
1727795143069	6257.8125	0.6596315200826116	0.0016561311263064496	8.764947951948453E-4
1727795143071	6257.8125	0.712378434200921	0.00214100709308404	8.683962686749249E-4
1727795143073	6328.125	0.5687341905833946	0.00206289529340856	9.624438015466327E-4
1727795143075	6328.125	0.6343907296516377	0.0019218240280341433	0.0010361297300476708
1727795143077	6398.4375	0.6593372233112799	0.0017773952622196438	0.0010632833538847654
1727795143078	6398.4375	0.6307265264462345	0.0015378959677797102	0.0010324720353069785
1727795143080	6468.75	0.6285678870068611	0.0011793645596704502	0.0010318194196001225
1727795143082	6468.75	0.5861279388604712	9.033535401976408E-4	9.847587839840587E-4
1727795143084	6539.0625	0.5795772408850975	0.00126426076653312	9.725927014209193E-4
1727795143085	6609.375	0.5286124118118517	0.002247930322718893	9.130165321062817E-4
1727795143087	6750.0	0.6566986821416749	0.0058292574084432905	8.280043498462498E-4
1727795143090	6890.625	0.6651833972091195	0.007983910936251195	7.285069975960537E-4
1727795143092	7031.25	0.6370304515526729	0.01008492004241328	6.956057251591265E-4
1727795143094	7242.1875	0.6476882458355584	0.008431935061943901	7.497049378790796E-4
1727795143095	7242.1875	0.6436902149526819	0.008997708192803778	7.492295407826867E-4
1727795143097	7242.1875	0.6526568132008722	0.007683850343950914	7.56879972755388E-4
1727795143099	7242.1875	0.7073617538863178	0.006210710392598747	8.074915927116596E-4
1727795143101	7242.1875	0.7475812071183533	0.004762974608042189	8.727964612762058E-4
1727795143102	7242.1875	0.8060130342338478	0.0031897582657747178	9.326025464090782E-4
1727795143103	7242.1875	0.7799658965909667	0.002063168325581074	0.001006199960596067
1727795143105	7242.1875	0.8210398696648661	0.0018488514997933349	0.001052126359219154
1727795143107	7242.1875	0.8464431267626286	0.002290334576713463	0.0011055050717142878
1727795143109	7242.1875	0.6122385812334492	0.0029676287934093815	0.0011970378357940717
1727795143110	7312.5	0.6670752648129759	0.003588851135449075	0.001271147698979981
1727795143112	7382.8125	0.6715483477635716	0.005146385516798262	0.0012775202548815756
1727795143114	7453.125	0.714784108893992	0.008725012776039506	0.0013504352437725647
1727795143116	7453.125	0.7274275384806355	0.012717207686379276	0.0013754886685849214
1727795143117	7523.4375	0.7090745639895729	0.01388232627924704	0.0013504457668979146
1727795143119	7593.75	0.6782478703761172	0.011667198882459614	0.0013055861475035106
1727795143121	7664.0625	0.6507224493648627	0.009360471708797734	0.0012575141544244033
1727795143123	7734.375	0.7933791448050542	0.008096161647127524	0.0011348188411655323
1727795143125	7734.375	0.7103021246354024	0.006922832594624415	0.0010420075748672946
1727795143126	7734.375	0.6221346689567951	0.006079146190698438	9.510590934801675E-4
1727795143128	7734.375	0.5497447816972018	0.006182533510104869	8.141974107207588E-4
1727795143130	7734.375	0.6281694776107181	0.007367664324466123	6.773357279613503E-4
1727795143132	7734.375	0.5722365789193526	0.008589134544419025	6.243275364926083E-4
1727795143133	7734.375	0.569414685464398	0.008328538064405066	5.470332324296766E-4
1727795143135	7734.375	0.6058259501199933	0.006938732185474968	5.181173097673882E-4
1727795143137	7734.375	0.567752215610518	0.005895219444401841	4.946663265928074E-4
1727795143139	7734.375	0.5000361689814815	0.005741977462634919	5.124542117880571E-4
1727795143141	7734.375	0.5534280687674703	0.005767313877669636	5.595718082183093E-4
1727795143142	7734.375	0.585236583810127	0.005510606299938053	6.597930345395305E-4
1727795143144	7734.375	0.6364901916091602	0.0054217534895968054	7.600142608607518E-4
1727795143146	7734.375	0.6448286773162707	0.005534342073302659	7.631802179001958E-4
1727795143148	7734.375	0.697255217887404	0.005429380864664914	8.002775229518683E-4
1727795143149	7804.6875	0.7247373881718786	0.00470873623965641	8.267804944706533E-4
1727795143151	7875.0	0.7347321971268634	0.003820153383191189	8.320013188615867E-4
1727795143153	7945.3125	0.7185315075049499	0.0033585695905342856	8.258830592476284E-4
1727795143155	8085.9375	0.7160457532253762	0.0038131700184391858	8.561123502371127E-4
1727795143157	8085.9375	0.6103035788865959	0.004467600393807964	7.518808772647393E-4
1727795143158	8085.9375	0.5903149765028357	0.0046426951339171895	7.201941396780217E-4
1727795143160	8085.9375	0.6302853264684412	0.004402353003876799	7.595706114404544E-4
1727795143162	8085.9375	0.6479021673896563	0.003987801129147954	7.794206382319348E-4
1727795143164	8085.9375	0.6427542111515891	0.003576573781577388	7.849045245777822E-4
1727795143165	8085.9375	0.6884414659141959	0.003510253718799388	8.215127920446444E-4
1727795143167	8085.9375	0.5139485926079381	0.004141133330542058	8.2516666782691E-4
1727795143169	8085.9375	0.42532287175012706	0.004909433919466364	9.129151035122179E-4
1727795143171	8085.9375	0.43536550275752817	0.005114815212746005	0.0010006635391975258
1727795143173	8085.9375	0.4476221655430087	0.004745817859962987	0.001033566952058704
1727795143174	8085.9375	0.4489754003775967	0.004280438920131037	0.0010549137110685647
1727795143176	8085.9375	0.43656363904373924	0.004104797712254224	0.001040689205082943
1727795143178	8085.9375	0.4276299626572327	0.004312455773218278	0.001038249377377314
1727795143180	8085.9375	0.45321346821199415	0.0046486342352072465	0.001078283496239466
1727795143181	8085.9375	0.6019628978507677	0.004628177073197888	9.376274944358855E-4
1727795143183	8085.9375	0.5498380742521367	0.004258733398324726	9.895753189433456E-4
1727795143185	8085.9375	0.596182862706116	0.004108331512527363	0.0010651238950012561
1727795143187	8085.9375	0.589883123982199	0.00415737951356056	0.0011334022046400464
1727795143190	8085.9375	0.5466334515220295	0.004184989539710111	0.0011836134698443392
1727795143191	8085.9375	0.6227633238338574	0.004592667075220126	0.0013238723124603213
1727795143193	8085.9375	0.5788454187483093	0.00544960698577664	0.0012673146692628702
1727795143195	8085.9375	0.6283892735172787	0.0061069840559361864	0.0013495541252046557
1727795143197	8085.9375	0.6307007422059917	0.006164774991231268	0.0013324587930603241
1727795143198	8085.9375	0.6105538160102624	0.005512503214311094	0.0012936136875375689
1727795143200	8085.9375	0.5996197435881179	0.004361994157669605	0.0012652579054873078
1727795143202	8085.9375	0.6026872707953652	0.0035731936839105464	0.001183174244797794
1727795143203	8085.9375	0.5757107028369659	0.00391629632454387	0.0010928241127839242
1727795143205	8085.9375	0.5862648916427203	0.005096916665359042	0.0010972207443762812
1727795143206	8156.25	0.6080968842057941	0.004578408596522288	0.0011120857704436788
1727795143208	8156.25	0.6872667693334161	0.006045276952810215	0.0010844528760092648
1727795143210	8156.25	0.6855040029041501	0.006526858859410757	0.0010844395620909376
1727795143212	8156.25	0.6767154252911908	0.0056010751554984506	0.0010878783473169216
1727795143213	8156.25	0.7160720900958912	0.005143310566617638	0.0011357723602913798
1727795143215	8156.25	0.7176530238848892	0.005808609367380525	0.001138625031443901
1727795143217	8156.25	0.7697177698816616	0.0068212461902221215	0.0012053090861655423
1727795143219	8156.25	0.7653689392352491	0.006962985841244293	0.0012031094771171337
1727795143221	8156.25	0.7335482271883276	0.00648357620792253	0.001169840160055389
1727795143222	8156.25	0.6876253837072782	0.006181196971085567	0.0011083319433404923
1727795143224	8156.25	0.6477737300485146	0.006381450666167396	0.0010627825270140335
1727795143226	8156.25	0.6470362976740938	0.006844683830372261	0.0010428960635723277
1727795143228	8156.25	0.6344494382422005	0.007351506263260754	0.0010210557837408713
1727795143229	8156.25	0.6705077145856121	0.007780903591135737	9.702565277018463E-4
1727795143231	8156.25	0.661550773416849	0.008160515845094215	9.557071715679545E-4
1727795143233	8156.25	0.6323044133397138	0.008997087427838031	9.226654850033184E-4
1727795143235	8156.25	0.731737890401658	0.010975254859997827	8.635440628040647E-4
1727795143237	8156.25	0.7239348824328188	0.012889479722345162	8.523954697480851E-4
1727795143238	8156.25	0.7153152806067753	0.012711227438130546	8.420567541889228E-4
1727795143240	8156.25	0.7014611027730131	0.010855503414531145	8.268975033430323E-4
1727795143242	8156.25	0.6555852786413665	0.009387637317125552	7.771996619703088E-4
1727795143244	8156.25	0.5835505333404802	0.009174028001503517	6.93775288053936E-4
1727795143245	8156.25	0.5813799291559463	0.00939394761873948	6.993832548583263E-4
1727795143247	8156.25	0.6219183293839741	0.008968237072480593	7.199699495169478E-4
1727795143249	8156.25	0.7147494196481547	0.008024821050369571	8.024439775708157E-4
1727795143251	8156.25	0.6521272959199341	0.007890928715452687	8.935845648465355E-4
1727795143253	8156.25	0.7126886139875688	0.008604114925208165	9.625170350774623E-4
1727795143254	8156.25	0.7832343069666183	0.00822675524537119	0.0010817452144350037
1727795143256	8085.9375	0.8052565708907838	0.006697942688050227	0.0011017917667752084
1727795143258	8085.9375	0.8817992256735991	0.0049085433166930524	0.0011895888732612625
1727795143260	8085.9375	0.9409208535829997	0.005428257913221605	0.0012538548906222493
1727795143261	8085.9375	0.8538031920254798	0.008823396080439928	0.0013493612011393162
1727795143263	8085.9375	0.8777381223379905	0.01340923641446705	0.0014039899874711875
1727795143265	8085.9375	0.9094680459358332	0.015664504882181865	0.0014460346073364508
1727795143267	8085.9375	0.8644339608839481	0.014294945254440366	0.0015421563177875392
1727795143269	8085.9375	0.8399741791657833	0.012425700948010368	0.0015226602880973217
1727795143270	8085.9375	0.8316843360230727	0.012959814102731558	0.0015254407492023708
1727795143272	8085.9375	0.8159284582913752	0.01510540916063648	0.00150589319272346
1727795143274	8085.9375	0.7866509061307505	0.015763355980025207	0.0014807803866787258
1727795143276	8085.9375	0.7498857537121935	0.013058347254506723	0.00143456908778937
1727795143277	8085.9375	0.6735691644473005	0.009775870134087684	0.001337167279775909
1727795143279	8085.9375	0.6426785002495407	0.010142927768262186	0.0012963687026719313
1727795143281	8085.9375	0.5881974730377539	0.013357288931347343	0.00116519947882504
1727795143283	8015.625	0.5817673728955745	0.016400628124954176	0.0010819665234717364
1727795143285	8015.625	0.5881620671306949	0.01795135078509499	0.0011010594357737304
1727795143286	8015.625	0.580171040000863	0.018598591543208427	0.0010825397618842503
1727795143289	8015.625	0.5897219958148353	0.01748000033888176	0.0011310094916360256
1727795143291	8015.625	0.5961890578755087	0.0156532364998243	0.0011301857480173559
1727795143293	8015.625	0.6446739589113948	0.015691358134104227	0.0011854582217069695
1727795143294	8015.625	0.6619209631081205	0.018099508622498213	0.001209609935191418
1727795143296	8015.625	0.6834537507514798	0.022190728000545303	0.001238436983847423
1727795143298	8015.625	0.6939446621809101	0.025567026145565424	0.0012590525565477774
1727795143300	8015.625	0.7124650539705725	0.025919280307010545	0.0013250005657693376
1727795143302	8015.625	0.6959419459449179	0.022807246331252178	0.0013701336380282979
1727795143302	8015.625	0.7147721605126124	0.020100029753447157	0.0014000747745653603
1727795143304	8015.625	0.7147721605126124	0.02052419776497186	0.0014000747745653603
1727795143306	8015.625	0.7263914182960539	0.023089451916839827	0.0014200779786239686
1727795143308	7945.3125	0.7254503203299351	0.026026379610989175	0.0014348919081222046
1727795143309	7945.3125	0.711742485481335	0.026038194899193824	0.0014209049642960262
1727795143311	7945.3125	0.7358725675424359	0.02349760468885863	0.0014551710737746625
1727795143313	7945.3125	0.6971265736478832	0.021416870771911605	0.001409130610714
1727795143315	7945.3125	0.6720884146019307	0.023203846204214885	0.001374584076010811
1727795143317	7945.3125	0.6545444704451651	0.026991212584862322	0.0012744783284174364
1727795143318	7945.3125	0.6482906061648323	0.028270676003382927	0.0012276968807007679
1727795143320	7945.3125	0.6336898780861597	0.026155656224410757	0.0012134685001465887
1727795143322	7945.3125	0.5296876456327401	0.02474526773788622	0.0011916387646646173
1727795143324	7945.3125	0.551572130756419	0.02589404499604342	0.0012345231145445737
1727795143325	7945.3125	0.5550823546813201	0.027121531741412738	0.0012265977619402935
1727795143327	7945.3125	0.571663908509207	0.02697878868882584	0.0012491722973695762
1727795143329	7945.3125	0.5902914440385301	0.02817824097766402	0.0012751853308851293
1727795143331	7945.3125	0.6240480051100629	0.030668939700110177	0.0013766593487085142
1727795143333	7945.3125	0.6343740787146226	0.03183679622979381	0.0013854532967180091
1727795143334	7945.3125	0.6859660598466981	0.031702851502986	0.0014520638063890803
1727795143336	7945.3125	0.6953708480738994	0.03207648107370901	0.0014537026560076266
1727795143338	7945.3125	0.7582831232802673	0.033913879998597754	0.001582229401073747
1727795143340	7945.3125	0.7746205839720912	0.035980749454090535	0.0016095169801071895
1727795143341	7945.3125	0.813187893081761	0.03620781203470625	0.0016813578416347774
1727795143343	7945.3125	0.8435864718455189	0.034785733041129675	0.0017349557985915157
1727795143345	7945.3125	0.9249745595932639	0.034746045858874856	0.001798994999631151
1727795143347	7945.3125	0.9879694676328202	0.037258229908364124	0.0018845225263131678
1727795143349	7945.3125	1.0123188785273916	0.04044075748047552	0.0019258207265306824
1727795143350	7945.3125	1.0032676537673784	0.04241505247480217	0.0019044494648963897
1727795143352	7945.3125	0.9612360287880668	0.043587973861246465	0.0018341720266050348
1727795143354	7945.3125	0.9318680370220953	0.0444036461100591	0.0017911503554316104
1727795143356	7875.0	0.8229300818747931	0.043874471220844584	0.0016281289677008647
1727795143357	7875.0	0.7855583639705882	0.041734489097484756	0.0014295778406734918
1727795143359	7875.0	0.7229199905197928	0.04006613917014598	0.0013403557488574334
1727795143361	7875.0	0.6020645102085646	0.04237195830667399	0.0011325748967302232
1727795143363	7875.0	0.5469185401993409	0.0496123773806737	9.203811002551285E-4
1727795143365	7875.0	0.4893597388346062	0.0581730106006785	7.081873037800337E-4
1727795143366	7875.0	0.5537661519501669	0.06386115753478266	6.023457489502527E-4
1727795143368	7875.0	0.6235905762075837	0.06498479328299234	5.929452327031454E-4
1727795143370	7875.0	0.3998378537735849	0.0627991317971538	6.895114771875261E-4
1727795143372	7875.0	0.4657814137840671	0.0623670314507011	8.074749793066721E-4
1727795143373	7875.0	0.5636270391116353	0.06384474085249787	9.391192960028511E-4
1727795143375	7875.0	0.6278918124344863	0.062186159308543376	0.0010707636126990301
1727795143377	7875.0	0.6670148784176275	0.05713461186839747	0.001307250237690627
1727795143379	7875.0	0.6846355773893493	0.05371969856509688	0.0015437368626822236
1727795143381	7875.0	0.7834585018625463	0.053289613476766064	0.0017235691833672449
1727795143382	7875.0	0.8776893496884735	0.055227714923473024	0.001894964185455775
1727795143384	7804.6875	0.9072472555453917	0.06042960846343	0.0019490141816303327
1727795143386	7804.6875	0.9353270867314701	0.06462377238915179	0.001998184162794828
1727795143389	7804.6875	0.9639055887409628	0.06709299282215764	0.002058359487292347
1727795143390	7804.6875	0.9250810157122494	0.06991915012530524	0.001997408760054506
1727795143392	7804.6875	0.8893883824593692	0.0718320359232809	0.0019497845743693739
1727795143394	7804.6875	0.8555543490394303	0.07208564566599787	0.0018150199331054275
1727795143396	7804.6875	0.7558043363978445	0.07128849897062033	0.0016610441546374686
1727795143398	7804.6875	0.6763498722980592	0.0718381941553215	0.001444295515388613
1727795143399	7804.6875	0.5908207777956451	0.07584241414540313	0.0013182903828880376
1727795143401	7804.6875	0.5698839278136614	0.08309758998733463	0.0011396800118251328
1727795143402	7804.6875	0.5093504184310678	0.08616410808183061	0.0010383748551734283
1727795143404	7804.6875	0.494763289522132	0.08139391773075556	9.058457810955495E-4
1727795143405	7804.6875	0.5632819226845612	0.07408389251057676	8.165453115228207E-4
1727795143407	7804.6875	0.5339311841744036	0.06762160658785157	7.756758580273234E-4
1727795143409	7804.6875	0.5791640244897354	0.055546997863734716	7.098358162226428E-4
1727795143411	7734.375	0.6117349391279518	0.037275920774330056	7.441307782494906E-4
1727795143413	7734.375	0.4809175208405238	0.02304745049240794	9.071403719971385E-4
1727795143414	7734.375	0.5822495496936838	0.02097970537074874	0.0010701499657447863
1727795143416	7734.375	0.6370438423285066	0.025742089450709518	0.00122042500039531
1727795143418	7804.6875	0.7242624289253328	0.025575484163834792	0.0013501576562072778
1727795143420	7804.6875	0.8372622095374287	0.02191087658770133	0.0015302162068466046
1727795143421	7804.6875	0.9449352318730573	0.01873145471706832	0.0016677874332149648
1727795143423	7804.6875	0.797543490253359	0.017816593229959966	0.001772751849665123
1727795143425	7875.0	0.8576259536699542	0.017222779946057018	0.0018829998106682476
1727795143427	7875.0	0.9106138217374213	0.01767354086255696	0.00198553778821476
1727795143429	7875.0	0.9113327035091481	0.01792017128875841	0.0019897071355168125
1727795143430	7875.0	0.9079790851468696	0.01996411200553475	0.001984345730995927
1727795143432	7875.0	0.8947076901086336	0.02354937901145136	0.0019653272554683117
1727795143434	7875.0	0.8454224121372927	0.02634720157913697	0.001878418205297688
1727795143436	7875.0	0.7802903277319182	0.026532875367722822	0.0017739190189031274
1727795143437	7804.6875	0.7682078580252856	0.028832785208317356	0.0015770656434602878
1727795143439	7804.6875	0.7332757874671094	0.030881037334637523	0.0015153152659390624
1727795143441	7804.6875	0.6109195318015178	0.032220469164919795	0.0012953864819416033
1727795143443	7804.6875	0.5503622531707258	0.03160082313348274	0.00113225101073067
1727795143445	7804.6875	0.6862005688518439	0.03174415156612936	9.691155395197365E-4
1727795143446	7804.6875	0.5073650185309974	0.03539141970190677	9.192898545549919E-4
1727795143448	7804.6875	0.49897931085514	0.041754458960137436	9.035253865894124E-4
1727795143450	7734.375	0.5493529651935459	0.0495075008771335	0.001004692610819943
1727795143452	7734.375	0.5946546621846801	0.05288751143997077	0.0011890024509134784
1727795143453	7734.375	0.6760056631011587	0.051900047494574074	0.0013733122910070139
1727795143455	7734.375	0.6306297016545497	0.052012251133011174	0.0014941603900908748
1727795143457	7734.375	0.7456882435646385	0.05514269801743789	0.001735102180235292
1727795143459	7734.375	0.6612968311536404	0.057295171085939	0.001993180405009582
1727795143461	7734.375	0.7119195432949533	0.05741460550757367	0.0020900092491297805
1727795143462	7664.0625	0.7534120401079883	0.06198293166896414	0.002169888551757515
1727795143464	7664.0625	0.7566775915757665	0.0717250915146757	0.002176346587842436
1727795143466	7664.0625	0.7295961733217593	0.07740734418073152	0.0021176018762960195
1727795143468	7664.0625	0.6924781825973969	0.07990608226078467	0.002041506777157518
1727795143469	7664.0625	0.620198866273039	0.08264179215595249	0.0018726941490004865
1727795143471	7664.0625	0.5822358308015045	0.08513192224454212	0.001674865277742995
1727795143473	7593.75	0.7124802769722276	0.08801145010175701	0.0014770364064855036
1727795143475	7593.75	0.6677271685010482	0.09168821691029998	0.0012885211177208694
1727795143477	7593.75	0.6515928630462828	0.09468174438814214	0.0011039143756128402
1727795143478	7593.75	0.5635540055913361	0.10049203024353907	9.717242849406409E-4
1727795143480	7593.75	0.6017967697102427	0.10890629118794888	9.283645976997792E-4
1727795143482	7593.75	0.5873084603829739	0.10922325318597384	9.095858463194621E-4
1727795143484	7593.75	0.5947664848663522	0.09957334458344572	9.248049854917056E-4
1727795143485	7593.75	0.6433752562050764	0.09686835720221824	9.970362816952138E-4
1727795143487	7593.75	0.6305248837564134	0.10732936182703934	0.0010601472399822838
1727795143490	7593.75	0.6709373112488495	0.1163122992087965	0.0012133417343292603
1727795143492	7593.75	0.7529774358389125	0.12024228256934605	0.001430081177776924
1727795143494	7593.75	0.7472623918098078	0.12785668401778394	0.0016468206212245876
1727795143495	7593.75	0.6962711729902915	0.14100509347267787	0.0018119337678021335
1727795143497	7593.75	0.7388532024854622	0.15433629481222974	0.0018913124803506271
1727795143499	7593.75	0.8031024991888789	0.16120708490160326	0.0020366068381225235
1727795143501	7523.4375	0.8657432023762729	0.16089734795246596	0.0021803401349464566
1727795143502	7523.4375	0.8627575553200184	0.15396461347918144	0.002178460029940418
1727795143503	7523.4375	0.849066230962052	0.14633782550196764	0.0021520639325889874
1727795143505	7523.4375	0.832645172152653	0.13822042020066214	0.0021222111691636845
1727795143507	7523.4375	0.7960009244050739	0.13224976255693707	0.002054242979098124
1727795143509	7523.4375	0.7478771683840596	0.132390834872438	0.0019752490492846962
1727795143510	7523.4375	0.6847538148501625	0.1369404572809885	0.0017668229791754481
1727795143512	7523.4375	0.6432471759740432	0.14233361978423212	0.0016641526645536316
1727795143514	7523.4375	0.5820297849590329	0.1483479852385234	0.0014175211029200916
1727795143516	7523.4375	0.6069825483259341	0.15374273938856906	0.0011708895412865516
1727795143517	7523.4375	0.5158881985872179	0.157399057099975	0.0010327466163766843
1727795143519	7523.4375	0.5162648620238852	0.1559187683902132	0.0010955773439185119
1727795143521	7523.4375	0.4667130862024448	0.149319995322533	0.001142820109357136
1727795143523	7523.4375	0.4716243501626279	0.1459745270117874	0.0011436670599194534
1727795143525	7453.125	0.5518245982360933	0.15320567318626058	0.0013229613002166628
1727795143526	7453.125	0.5734312478582084	0.1630145298139608	0.0015546521440705171
1727795143528	7453.125	0.5527452503236275	0.17191952364546426	0.0016696753200278094
1727795143530	7453.125	0.6649821690872227	0.18379379807589633	0.001926129621074023
1727795143532	7453.125	0.7618028200131585	0.19571636901963807	0.002235005601247873
1727795143533	7453.125	0.822563006336701	0.19865214216790278	0.0023851753088794756
1727795143535	7453.125	0.8482549983760983	0.1942871810112549	0.002450494548947111
1727795143537	7453.125	0.9331989258553013	0.18911180646168618	0.002635110859072394
1727795143539	7453.125	0.9601759258678464	0.19238949279477918	0.002682231309586162
1727795143541	7453.125	0.9319411426273473	0.19668531180497997	0.0026159801923101357
1727795143542	7453.125	0.8768654831002721	0.20298798898963827	0.002505766789616702
1727795143544	7453.125	0.830161432720293	0.20707474140124627	0.002414595786480772
1727795143546	7453.125	0.7845604854559749	0.20670824517860495	0.0021333761603054063
1727795143548	7453.125	0.6620264593160378	0.20760841256302293	0.0018346456114134084
1727795143549	7453.125	0.5697961491779764	0.2111123502649793	0.0015359150625214103
1727795143551	7382.8125	0.5433794822769737	0.21274708516354576	0.001305706764949266
1727795143553	7382.8125	0.5532721285257516	0.21042821945840676	0.0010861820851210987
1727795143555	7382.8125	0.5259706887650588	0.2092764556860549	8.666574052929312E-4
1727795143557	7382.8125	0.3204381246542336	0.20346065737815983	8.32155847311275E-4
1727795143558	7382.8125	0.3591555691587322	0.18714512777534803	9.277108024359921E-4
1727795143560	7382.8125	0.4141838878788871	0.17031524968572057	0.0010643380296932853
1727795143562	7382.8125	0.5005259572723765	0.1667928512386993	0.001248921176273762
1727795143564	7382.8125	0.6006659812758415	0.17987094800036346	0.0014513629907103196
1727795143565	7382.8125	0.6714890837919287	0.19315660424855918	0.0016914072439937846
1727795143567	7382.8125	0.5715238416768107	0.1991668581767602	0.0019314514972772496
1727795143569	7382.8125	0.6735512440720735	0.19894813473172118	0.002239687584338133
1727795143571	7382.8125	0.7107254247754147	0.19705364270729858	0.002526948345548919
1727795143573	7382.8125	0.7883971451862426	0.19698456568892408	0.002739628501547826
1727795143574	7382.8125	0.822357196815578	0.19530990946024218	0.0028327526264264853
1727795143576	7382.8125	0.8303847711563039	0.1920304665583397	0.0028513237339160076
1727795143578	7312.5	0.818756461568787	0.19421257636986508	0.002825283018253121
1727795143580	7312.5	0.7764096600130108	0.20611571463707334	0.0027215457724930297
1727795143581	7312.5	0.6876102309872559	0.21401652909606203	0.0024645759249024356
1727795143583	7312.5	0.6444103874154069	0.20914212518181977	0.0023428790011030915
1727795143585	7312.5	0.6556102473231685	0.1983476467861657	0.001998962947010766
1727795143587	7312.5	0.5866735533967256	0.18868270053967356	0.0016465565688858967
1727795143590	7312.5	0.5669475051591981	0.1839149390515783	0.0013118544418108135
1727795143591	7312.5	0.4989381820436508	0.18622252020238853	9.771523147357305E-4
1727795143593	7312.5	0.53023044418239	0.19329845953533878	9.17952276539226E-4
1727795143595	7312.5	0.545159654368823	0.19907460673228128	8.72024745010308E-4
1727795143597	7312.5	0.5511487405005241	0.19907666650011566	9.487658785475741E-4
1727795143598	7312.5	0.4702285471457073	0.19186787229490643	0.0011416182373177397
1727795143600	7312.5	0.5340014854133291	0.18387694632940452	0.0013344705960879055
1727795143602	7312.5	0.5720060115052008	0.18062931002839305	0.0016523286176785014
1727795143603	7312.5	0.6975163799815554	0.18400896776976974	0.0019701866392690974
1727795143605	7312.5	0.7615695392766696	0.19076577556073046	0.002121852541327902
1727795143606	7312.5	0.8790451460778843	0.19563718314992354	0.0023730188637943695
1727795143608	7312.5	0.7848249022335108	0.1978047371568606	0.0025006575375700647
1727795143610	7312.5	0.854423287952548	0.19849266491691925	0.002661162689844012
1727795143612	7312.5	0.9016293207496774	0.2026230479181398	0.002774269238902913
1727795143613	7312.5	0.8979308914703777	0.21182798650586268	0.0027660883778517307
1727795143615	7312.5	0.8785258260701398	0.21414507039619066	0.002716850040909684
1727795143617	7312.5	0.7996850582000382	0.1985783080364739	0.0025383775255213166
1727795143619	7312.5	0.6992270573168642	0.168857770387193	0.002324642327310492
1727795143621	7312.5	0.5836086952961216	0.153512917547469	0.002012531310631925
1727795143622	7242.1875	0.6222117880476036	0.16826466876918722	0.0017004202939533575
1727795143624	7242.1875	0.5518082449322951	0.19102172312133578	0.0014497757071122725
1727795143626	7242.1875	0.4529982135837825	0.19985516413443685	0.0011595092289379088
1727795143628	7242.1875	0.4084319474276542	0.1984554750158639	9.196605835604015E-4
1727795143629	7242.1875	0.2872156168456443	0.2197086451248067	6.798119381828943E-4
1727795143631	7242.1875	0.26519624293289173	0.27909154509527667	6.266881218912529E-4
1727795143633	7242.1875	0.27901960730504816	0.3075675091851567	6.506716906611049E-4
1727795143635	7242.1875	0.37215273813854877	0.2721541739582843	9.411350820924414E-4
1727795143637	7242.1875	0.41953199770987143	0.24077931346165335	0.0013381980398253003
1727795143638	7242.1875	0.4571166875247303	0.23732414533970025	0.0016811571034498053
1727795143640	7242.1875	0.4865218508418501	0.23042962692204802	0.0021426310467593636
1727795143642	7242.1875	0.6221587662477475	0.20789218678391752	0.0026365241981003247
1727795143644	7242.1875	0.744029339575846	0.18761329909052754	0.003130417349441286
1727795143645	7242.1875	0.8889611781065937	0.18430030663562297	0.0035327331338739663
1727795143647	7242.1875	0.9518141262717963	0.19215451792821275	0.003694360407191637
1727795143649	7242.1875	1.046314933233295	0.19967616801551225	0.003950255407514224
1727795143651	7242.1875	1.0714024927155086	0.2016213981731542	0.004008808047323932
1727795143653	7242.1875	1.0262156384926875	0.19998776847283006	0.0038987891803229447
1727795143654	7242.1875	0.9293486554627965	0.19742701586688557	0.003635473040585114
1727795143656	7242.1875	0.8565597988627666	0.1941405818443546	0.003450300298178999
1727795143658	7242.1875	0.7404220519984633	0.18843649959189815	0.0029594348895077586
1727795143660	7242.1875	0.606147393450128	0.18034134390599926	0.002432603372474502
1727795143661	7171.875	0.4571001947513879	0.1721837981957253	0.0020062768866358164
1727795143663	7171.875	0.43584639075672416	0.164531592663753	0.0015482376724720416
1727795143665	7171.875	0.4449760389028105	0.15384187584628886	0.0012013202241634938
1727795143667	7171.875	0.3512880337313286	0.13944667928054683	9.32972508495566E-4
1727795143669	7171.875	0.3990262452268643	0.132385233299369	6.646247928276382E-4
1727795143670	7171.875	0.419719521247473	0.1341365140994367	8.656585947160371E-4
1727795143672	7171.875	0.42083698836747746	0.13469218332274524	0.001200372914068987
1727795143674	7171.875	0.534876259357055	0.12674341193717362	0.0015299867896003982
1727795143676	7171.875	0.6862608044076429	0.11205955964102113	0.0018008803900456162
1727795143677	7171.875	0.8093024721424665	0.09656337408948035	0.002071773990490834
1727795143679	7171.875	0.7186788422732511	0.08400426327259741	0.002285682447247359
1727795143681	7171.875	0.8201457630951661	0.0758885935117465	0.0026982391718495266
1727795143683	7171.875	0.8842937024711235	0.07137308536597109	0.00280425192189232
1727795143685	7171.875	0.9015407356172391	0.06580814380072307	0.00283374642590791
1727795143686	7171.875	0.8719828297603209	0.052634300680657393	0.002758092899226419
1727795143689	7171.875	0.8564804315836155	0.03834976105112399	0.0027133424552335346
1727795143691	7101.5625	0.7807278398582386	0.02877134500320518	0.002518512990189966
1727795143693	7101.5625	0.7139371106978712	0.022259683532484354	0.0021853838524077025
1727795143694	7101.5625	0.7164403327606009	0.014458509605041017	0.0018522547146254387
1727795143696	7101.5625	0.9230996630358325	0.016266086686240893	0.0017528375032345985
1727795143698	7101.5625	0.8775243219339622	0.03475715888196324	0.0016850804488577056
1727795143700	7101.5625	0.76368092622476	0.06212920677774172	0.0015217816955893197
1727795143702	7101.5625	0.672219108169894	0.08952481699890595	0.0013555779306461482
1727795143702	7101.5625	0.7927471366955285	0.1190507322603017	0.0012260773196593267
1727795143704	7171.875	0.7927471366955285	0.14187270884908484	0.0012260773196593267
1727795143706	7171.875	0.7494698612636771	0.14688665506747067	0.001160400639151136
1727795143708	7171.875	0.76604458449104	0.13420850502560713	0.00118521633426273
1727795143709	7171.875	0.6541463646416477	0.12701061748837086	0.0012809775641003452
1727795143711	7171.875	0.6308555905954195	0.13327229528846773	0.0013638696421660959
1727795143713	7171.875	0.6322064989517819	0.14321751841478125	0.0016964724116533504
1727795143715	7171.875	0.7558716588050314	0.151089738937282	0.002029075181140605
1727795143717	7171.875	0.8327004652812001	0.15692582454058904	0.0023412026106102795
1727795143718	7171.875	0.9395306092253942	0.15816673988038266	0.002568298805669043
1727795143720	7171.875	0.9901841168200859	0.1542394291105028	0.002673455088819835
1727795143722	7171.875	1.0716846422735966	0.1513312647702246	0.002837689658673306
1727795143724	7171.875	1.1041645353348235	0.1539439485358779	0.002904882379354481
1727795143725	7101.5625	1.0808860372738314	0.15628443010453946	0.0028593786998444776
1727795143727	7101.5625	1.0713236909130643	0.15370400296400344	0.0028373965413970395
1727795143729	7101.5625	1.0156655640576597	0.14596286210111178	0.0026999421005276
1727795143731	7101.5625	1.0311607139956598	0.13422653777287005	0.0024889373184401476
1727795143733	7101.5625	1.0003756091072977	0.11946096565373038	0.0023181759057107846
1727795143734	7101.5625	0.9061499747304581	0.11084996672961275	0.0020578551594486955
1727795143736	7101.5625	0.8693715098216346	0.1172384149105004	0.0019353377586143064
1727795143738	7101.5625	0.8510181738895439	0.129232010002497	0.001733632167967523
1727795143740	7101.5625	0.7955068912146227	0.14173874371743964	0.0016377296901310147
1727795143741	7101.5625	0.7206908411949685	0.1552768801240163	0.0014751464413616392
1727795143743	7101.5625	0.6467539880689156	0.15753262053795716	0.0014932771342965768
1727795143745	7101.5625	0.6556312571978787	0.1459068729757249	0.0015566112946250705
1727795143747	7031.25	0.6466541124024191	0.135713821103156	0.0015417891514692644
1727795143749	7031.25	0.7237949264006124	0.1311011522061279	0.0017194261295416634
1727795143750	7031.25	0.7888809098032523	0.1293056110290907	0.001845690539881807
1727795143752	7031.25	0.8122666077044025	0.1265773553841921	0.0018928975786507596
1727795143754	7031.25	0.2829767688949219	0.12456287515121671	0.0021040668567351858
1727795143756	7031.25	0.3023663670498134	0.12298334496295386	0.002224858818999669
1727795143757	7031.25	0.3004290945701802	0.11923473260292955	0.002196646466953652
1727795143759	7031.25	0.30323534501563687	0.11621672235770981	0.0022143810391264036
1727795143761	7031.25	0.3126844258090573	0.12112125318571668	0.002268039038313888
1727795143763	7031.25	0.2990612979419362	0.12138042369869738	0.0021846579447111387
1727795143765	7031.25	0.2815235508889695	0.115078413520999	0.0020877898817498685
1727795143766	7031.25	0.2498638573064612	0.10914142711054814	0.0019304752791532982
1727795143768	7031.25	0.23151407987280997	0.10702154697756339	0.001820727808577585
1727795143770	7031.25	0.7116353736733491	0.10780902206392379	0.0015602787272515034
1727795143772	7031.25	0.6164013364779874	0.10964242249228849	0.0013421475861880234
1727795143773	7031.25	0.5395214216061062	0.11027915352305286	0.0011240164451245434
1727795143775	7031.25	0.554597064422573	0.10855204052974161	9.788979092211442E-4
1727795143777	7031.25	0.5909901744914504	0.10590669691829979	8.410677586242764E-4
1727795143779	7031.25	0.5812734927771226	0.10506727937462215	8.231300533623604E-4
1727795143781	7031.25	0.6637974416660223	0.10616389530587592	8.812684744856194E-4
1727795143782	7031.25	0.6359786507468553	0.10454182229327953	0.0010545599543874433
1727795143784	6960.9375	0.6986260564072327	0.09920741961266483	0.001139949912285397
1727795143786	6960.9375	0.7528324656772512	0.09425816494336439	0.0013204477605445665
1727795143789	6960.9375	0.6913265758756988	0.09140688579486618	0.0015753152508076456
1727795143790	6960.9375	0.8222471992924528	0.08730733393345028	0.001917344657530773
1727795143792	6960.9375	0.882445958248645	0.07991425357046694	0.0022593740642539
1727795143794	6960.9375	1.001439077719934	0.0711860330784588	0.002514429433337172
1727795143796	6960.9375	1.106328915957202	0.0654874028630081	0.0027206873294932936
1727795143798	6960.9375	1.1804031315114154	0.0651726288068685	0.00287355970375092
1727795143799	6960.9375	1.2510381313276575	0.06836695907912649	0.0030100397638710306
1727795143801	6960.9375	1.2644173671431584	0.07074899914466835	0.0030360980508946957
1727795143802	6960.9375	1.2259618169405455	0.06892739979345318	0.0029586858067505127
1727795143804	6960.9375	1.203104452090364	0.0652903829751808	0.0029098807373020216
1727795143805	6960.9375	1.177361422163205	0.06197781634307616	0.002762057743062952
1727795143807	6960.9375	1.1409132307109164	0.05765213064066981	0.0026860170247478728
1727795143809	6960.9375	1.0837158014557817	0.051079351627409626	0.002473982090931359
1727795143811	6960.9375	0.9681342203964608	0.044458162455626164	0.0022405452663477638
1727795143813	6960.9375	0.8429794875541349	0.040543463298530646	0.0019731201830264448
1727795143814	6960.9375	0.8904519071119137	0.03780228370426983	0.0017305140507913157
1727795143816	6960.9375	0.8614178223679899	0.03363037626052888	0.0016727277598284729
1727795143818	6960.9375	0.8820667706695493	0.03109476465702451	0.0015985206718262047
1727795143820	6960.9375	0.948803979645735	0.033733612949040086	0.001512398103928122
1727795143821	6960.9375	0.9985726457848363	0.03519069619740796	0.0015332960372127107
1727795143823	6960.9375	1.021076337307543	0.02687450006500805	0.0015680981891960104
1727795143825	7031.25	1.041993423370628	0.013871349560233273	0.0017075719728550855
