# Supplementary material for: Identification and classification of repeated whistle types from free-ranging rough-toothed dolphins (Steno bredanensis)
Source: Sci Rep. 2026 Mar 20;16:14327. doi: 10.1038/s41598-026-44853-2 (PMC13144356; doi:10.1038/s41598-026-44853-2)
Supplement: Supplementary file 2 — Supplementary Material 2 [file 41598_2026_44853_MOESM2_ESM.zip › Dataset_StenoRepeatedCalls/Contours/1301.csv]

Time [ms]	Peak Frequency [Hz]	Duty Cycle	Energy	WindowRMS
1727867669313	7664.0625	1.215256984878636	6.56594182597068E-4	0.0014829037495940865
1727867669315	7664.0625	1.1945480570603217	5.74162403242577E-4	0.0018053295141148744
1727867669317	7664.0625	1.1768794822536401	3.9659345337469194E-4	0.002127755278635662
1727867669319	7664.0625	0.4018144023037674	4.2384717986503886E-4	0.002035470382165048
1727867669320	7664.0625	0.36825673297031075	7.253615718226876E-4	0.0018640787977894939
1727867669322	7664.0625	0.35143424262393635	0.001063325691085639	0.0017841761857073709
1727867669324	7664.0625	0.31815958252404736	0.001119301539960459	0.0016222730358895522
1727867669326	7664.0625	0.29770313318920333	8.866134761111871E-4	0.0015315150685773589
1727867669328	7664.0625	0.27797528209396966	8.039099604536474E-4	0.001427905888662229
1727867669329	7593.75	0.2729714379855716	9.449709649212096E-4	0.0013988801296405552
1727867669331	7593.75	0.2691207059671353	0.0011245527784532246	0.0013772581008223784
1727867669333	7593.75	1.0420901220549577	0.0011633494287217935	0.0013156968947710078
1727867669335	7593.75	1.0324874014224645	9.77270805897566E-4	0.0013049333403877808
1727867669336	7593.75	0.9242283723139413	6.245839683933183E-4	0.0014410381830115445
1727867669338	7593.75	0.9693034405363047	3.7677122256054955E-4	0.0015113188802418295
1727867669340	7593.75	1.045393147904572	4.979122794620196E-4	0.0016208255446133316
1727867669342	7593.75	1.0617026550657152	8.358850563263731E-4	0.0016392191254538527
1727867669344	7523.4375	1.0484394921812006	9.263892173436419E-4	0.0016200194905969297
1727867669345	7523.4375	1.0638434624329745	7.463208146741005E-4	0.0016427143910471718
1727867669347	7523.4375	1.080438410576419	6.059228863024154E-4	0.001664452609343331
1727867669349	7523.4375	1.0773674593185574	6.378111012378754E-4	0.0016616626957080172
1727867669351	7523.4375	1.0443568614678946	8.546127361413825E-4	0.001537177233376013
1727867669352	7523.4375	1.0647755748820755	0.0012314307935628048	0.0014748712823296059
1727867669354	7523.4375	1.0795283802183029	0.0015388801547093598	0.0014736218616561863
1727867669356	7523.4375	1.088312858544686	0.0016290628550493721	0.0014853797407057196
1727867669358	7453.125	1.0480678197777094	0.0015032091698633132	0.0014414523870273919
1727867669361	7453.125	1.0570581408514492	0.0014382468272730107	0.0014546261984824962
1727867669362	7453.125	1.0814087815319933	0.0016848633408189748	0.0014857098090681024
1727867669364	7453.125	1.112529979605323	0.0020829280157288717	0.0015198436232458797
1727867669366	7453.125	1.1212755147092335	0.0022619753966329563	0.0015287603054485368
1727867669368	7453.125	1.1540298941750196	0.0021882324717623115	0.001456781455343541
1727867669369	7453.125	1.162153976911126	0.002081364727987422	0.0014437450394834126
1727867669371	7453.125	1.2069752416984876	0.002080922446243885	0.001492991305746749
1727867669373	7453.125	1.2360578812893082	0.0022205558272120622	0.0015248046013771265
1727867669374	7453.125	1.2001874645134523	0.0024089494567526896	0.0014789400223820704
1727867669376	7453.125	1.13002985147963	0.0024493465841438733	0.0014818331344245382
1727867669377	7453.125	1.023576598343513	0.0023947200981191546	0.0015740604046777483
1727867669379	7453.125	0.9674210636975281	0.0025320275793710772	0.0016489679777098108
1727867669381	7382.8125	1.0395482459297756	0.002924067614047772	0.001768629516401218
1727867669383	7382.8125	1.0980213004035944	0.00331608611464114	0.0018583740131030214
1727867669384	7382.8125	1.0959501937413156	0.003738284207862783	0.0018551016721102486
1727867669386	7382.8125	1.1092606249200123	0.004371460724903979	0.0018772935999994123
1727867669388	7382.8125	1.1731390892387012	0.004972192900218737	0.0019781985910532853
1727867669390	7382.8125	1.1894178090605345	0.005240529763580755	0.002001061494003764
1727867669392	7382.8125	1.1449872148443214	0.005131764274564148	0.001935240243385046
1727867669393	7382.8125	1.1700093046123172	0.004983404742084627	0.0019062188497955157
1727867669395	7382.8125	1.164847886534345	0.004968050927618288	0.0018979704493510617
1727867669397	7382.8125	1.1395217885101727	0.0048239502052457245	0.0018564125499935015
1727867669399	7382.8125	1.138828049521198	0.004618076725717637	0.0018550468839898344
1727867669400	7382.8125	1.1155045447118663	0.00463203640013154	0.0018153162430905952
1727867669402	7312.5	1.1548548432208514	0.005130418474092251	0.0017635141386352733
1727867669404	7312.5	1.1406123224832687	0.005399685025204129	0.0017405171579432152
1727867669406	7312.5	1.1575370041752338	0.005637704387185534	0.00176289792868172
1727867669408	7312.5	0.918730378932931	0.006119144045232189	0.0016881935233624232
1727867669409	7312.5	0.8965361518986271	0.0065543603689303676	0.00165530157957622
1727867669411	7312.5	0.9033260911717217	0.006159291064959374	0.0016774916389959052
1727867669413	7312.5	0.8952524612518596	0.00510915619253243	0.001676873309535868
1727867669415	7312.5	0.8523210579816731	0.004902550083730675	0.0016197402353647166
1727867669416	7312.5	0.8473101240743559	0.006079857029576639	0.0016224217361443338
1727867669418	7312.5	0.8260322292702205	0.0073012440192540915	0.0015912498934361288
1727867669420	7312.5	0.7847683855540339	0.007455839721197346	0.0015329065019808283
1727867669422	7242.1875	0.7736072938856766	0.006654705125174138	0.0015015197044619464
1727867669424	7242.1875	0.7635854260710422	0.005779944631425834	0.0014758295695873518
1727867669425	7242.1875	0.7269321368643065	0.005604935946795749	0.001392778080434557
1727867669427	7242.1875	0.8148446902418666	0.005772061177181874	0.0013508765553533805
1727867669429	7242.1875	0.7955422450670664	0.005507027759337247	0.0013078871386787091
1727867669431	7242.1875	0.8346769826407343	0.004675420723574577	0.0012025894577813222
1727867669432	7242.1875	0.7828114273297014	0.003876590363078652	0.0011407274388802375
1727867669434	7242.1875	0.7604172722063514	0.0037283276100669705	0.001109556931696965
1727867669436	7242.1875	0.6869631458167242	0.004123545155903666	0.0010132833368543504
1727867669438	7242.1875	0.7730693270658631	0.004403851993906627	8.637320406310532E-4
1727867669440	7242.1875	0.7478813228094625	0.004250719384725212	8.487850091467866E-4
1727867669441	7171.875	0.7335804611563751	0.003922210743584569	8.256622312888066E-4
1727867669443	7171.875	0.7180791367388508	0.0037442207628578007	8.068534205024971E-4
1727867669445	7171.875	0.6851149118730679	0.0034307588822524793	8.347730068258528E-4
1727867669447	7171.875	0.6983354287012351	0.0027449520678960422	9.797628179571375E-4
1727867669448	7171.875	0.7732343721515814	0.0019474158572520643	0.0011247526290884221
1727867669450	7171.875	0.8114543633499681	0.001471572294216963	0.001165314116246255
1727867669452	7171.875	0.93607823858069	0.0013249937064952846	0.0013087703364450106
1727867669454	7171.875	0.9855138778512669	0.001187071387788846	0.001369730237170929
1727867669456	7171.875	1.0550831631403244	8.861746727863559E-4	0.0014636775803806333
1727867669457	7101.5625	1.1352450049420062	5.535496258821221E-4	0.0015500322909116268
1727867669460	7101.5625	1.1889643986846001	3.260168533012392E-4	0.0016097182748010226
1727867669462	7101.5625	1.2290565707723176	2.446268006981512E-4	0.0016143180967398633
1727867669464	7101.5625	1.2811596131958134	1.9136016553714856E-4	0.0016762450534247055
1727867669465	7101.5625	1.281394518049493	1.2935026325191305E-4	0.0016753897991824112
1727867669467	7101.5625	1.3007369274646814	1.0612629664000277E-4	0.001698426419863939
1727867669469	7101.5625	1.3060709864592135	1.2626043573485228E-4	0.0017049708506495296
1727867669471	7101.5625	1.290956698341081	1.6196017678465327E-4	0.0017339981160008286
1727867669473	7101.5625	1.2359264193347763	1.978637600520448E-4	0.0017569528886261883
1727867669473	7031.25	1.204790013936535	2.0736609043901452E-4	0.001810208381943472
1727867669475	7031.25	1.204790013936535	1.888981086838195E-4	0.001810208381943472
1727867669477	7031.25	1.2139081468109327	2.163560141191697E-4	0.0018236342089971284
1727867669479	7031.25	1.225065271673099	3.0806184966171234E-4	0.001840911044402852
1727867669480	7031.25	1.1379683447756272	4.002361983904596E-4	0.0019369820887982832
1727867669482	7031.25	1.158962002943595	4.881735692592003E-4	0.0019743987686163603
1727867669484	7031.25	1.198421079235343	6.065334913770438E-4	0.0020394826391884834
1727867669486	7031.25	1.1979445523160197	7.697047214356806E-4	0.0020402202084020336
1727867669488	7031.25	1.2097341812829827	8.683559837324054E-4	0.0020601813294504057
1727867669489	6960.9375	1.2239921835915166	8.24459457170776E-4	0.00210687939323018
1727867669491	6960.9375	1.2274164687298992	9.020652969887429E-4	0.002113668955763983
1727867669493	6960.9375	1.2154336518188966	0.0011853343670822597	0.0020954293021766867
1727867669495	6960.9375	1.1797076705662164	0.0013452645616203504	0.002034720307642048
1727867669496	6960.9375	1.1244610829514188	0.0013872371242725468	0.0019383012877372873
1727867669498	6960.9375	1.110449867837425	0.0015623590410442103	0.001916833480682867
1727867669500	6960.9375	1.0823532811159948	0.002151752952609685	0.001871820848131688
1727867669502	6960.9375	0.992039396396155	0.0026970857389594038	0.001735094776267838
1727867669504	6960.9375	0.9429039709928784	0.002657853315537563	0.0015887140046550925
1727867669505	6960.9375	0.9012745170296893	0.002200459396212097	0.0015175963409321605
1727867669507	6960.9375	0.8909687658966888	0.0019137105638584362	0.0014996984987334992
1727867669509	6960.9375	0.8392142049921383	0.0020150208290885705	0.0014128770290481652
1727867669511	6960.9375	0.8117291912342767	0.00214787340639711	0.0013601330884296058
1727867669512	6960.9375	1.0436420682496006	0.002383541746209949	0.001291725986428559
1727867669514	6960.9375	0.24753573222396924	0.002434512296177757	0.0013457709823770077
1727867669516	6960.9375	0.26642634766989864	0.002567808534627334	0.0014548590828202088
1727867669518	6960.9375	0.27483165500160145	0.0029116777398830456	0.0014971235684826817
1727867669520	6960.9375	0.2809252184697473	0.0031724425767509076	0.001525830253183044
1727867669521	6960.9375	0.2906001366687049	0.0031705918286697873	0.0015758288565859428
1727867669523	6960.9375	0.29559611940950387	0.0029288383599761847	0.0015979768666995581
1727867669525	6960.9375	0.29754105520614954	0.0028448720853749875	0.0016075230855248823
1727867669527	6960.9375	0.3075827814720184	0.0028437786900248428	0.0016526221788736456
1727867669528	6960.9375	1.1559049721382542	0.0028271477238644765	0.001601947118547403
1727867669530	6960.9375	1.1485141440229425	0.0026739019516970153	0.0015910996375214953
1727867669532	6960.9375	1.159257066821131	0.0025048416823679823	0.0016058962987451346
1727867669534	6960.9375	1.1511439756181614	0.0025911120035690223	0.0016401123037587254
1727867669536	6960.9375	1.1372773686541526	0.0028629557330281078	0.0016195603327228
1727867669537	6960.9375	1.1564445216248815	0.003019553232230462	0.0016452474102429976
1727867669539	6960.9375	1.165688926267554	0.0029667889950703435	0.0016580644855578518
1727867669541	6960.9375	1.1746966993920696	0.0029092957350667567	0.0016698369559377557
1727867669543	6890.625	1.1754223693810846	0.0029488444844192837	0.0016707341796962085
1727867669544	6890.625	1.1832101755675455	0.0027906169759868435	0.0016823343400591364
1727867669546	6890.625	1.193059305201064	0.0023446002761097723	0.001696983323720665
1727867669548	6890.625	1.129332223265268	0.001834324043863901	0.0016756128301238513
1727867669550	6890.625	1.1597285796300894	0.0014548763464836923	0.0017223917887602177
1727867669552	6890.625	1.1343949995700668	0.0012557740522552748	0.0017758429213592757
1727867669553	6890.625	1.138507195238797	0.001286856923739842	0.0017838766788572352
1727867669555	6890.625	1.1554454107704402	0.0015578660394461976	0.001811205798430011
1727867669557	6890.625	1.1615633214794614	0.0019522603849528686	0.001822696985755633
1727867669560	6890.625	1.15509033203125	0.0022130991336036417	0.001813858590545495
1727867669561	6890.625	1.1651428990394064	0.0021582268691702337	0.0018265831633866047
1727867669563	6890.625	1.1380417541887775	0.0019204823319103244	0.0017864186591127053
1727867669565	6890.625	1.1070923235431407	0.0017345127159549409	0.0017405864588018521
1727867669567	6890.625	1.0900056048797573	0.0016221739038786956	0.0016677344671871303
1727867669569	6890.625	1.1195940751975753	0.0014336558344363952	0.0016684596897510986
1727867669570	6890.625	1.1571888153907888	0.0012407879479585527	0.0016310258734814076
1727867669572	6890.625	1.1554347477452394	0.0011226513294091908	0.0016288432077827943
1727867669573	6890.625	1.1481572330456191	0.0010193828525031081	0.0016179686258852304
1727867669575	6890.625	1.1305419154137186	0.0010464606221220747	0.001593009468104557
1727867669576	6890.625	1.0885951593176313	0.001083603810999249	0.0015784247016171998
1727867669578	6890.625	1.1086445285940423	0.0011161598201195923	0.001607708082964814
1727867669580	6890.625	1.1235946663054563	0.0010521521473260754	0.0016308643644275837
1727867669582	6890.625	1.091567549639852	9.258372976764928E-4	0.0015909891692965099
1727867669584	6890.625	1.0770531550123237	8.362889903954326E-4	0.001573001877257417
1727867669585	6890.625	1.0999226120283019	8.81387002906948E-4	0.0016311858332363394
1727867669587	6890.625	1.1076409361897275	0.0011154155103986188	0.0016431293711954376
1727867669589	6890.625	1.0707946393474843	0.0013683794352393325	0.001599889857222908
1727867669591	6890.625	1.0585210708202306	0.001397029002422456	0.0015814760658183203
1727867669592	6890.625	1.0395070301651965	0.0012204179860814258	0.0015951837219311139
1727867669594	6890.625	1.036510858564588	0.001188641623504266	0.0015906577900622648
1727867669596	6890.625	1.0076209843124644	0.0013992946267565262	0.001547883925885545
1727867669598	6890.625	0.970036728577044	0.0015380871135076966	0.0015103243980287015
1727867669600	6890.625	0.9247701093864862	0.001539371841463245	0.0014390537004634668
1727867669601	6890.625	0.8977497265656906	0.001577755510200592	0.0013949723349691988
1727867669603	6890.625	0.9198645638706813	0.0015990527721372802	0.0014258356766006482
1727867669605	6890.625	0.9314803372973333	0.0014543653781317468	0.0014434533407558135
1727867669607	6890.625	0.8859896415197782	0.0013745720269074287	0.0013537478304006634
1727867669608	6890.625	0.8944588464184204	0.0014229908541027536	0.001409096402526393
1727867669610	6820.3125	0.8906447643273263	0.0014979945219783955	0.0014041256935187064
1727867669612	6679.6875	0.9674480741513465	0.001281284889719404	0.0015125385899754037
1727867669614	6539.0625	0.9870155456277212	4.63679004530864E-4	0.0015344357473480255
1727867669616	6398.4375	1.0383309442907394	0.0027256273050278554	0.0016151009520643184
1727867669617	6257.8125	1.0317834467038656	0.004461471070097665	0.0016856638000110578
1727867669619	6257.8125	1.0470118071334753	0.0054295623213734346	0.001710328476666361
1727867669621	6257.8125	1.0895328613461894	0.006305570958821464	0.0018305939974001906
1727867669623	6257.8125	1.0737716556256935	0.006775156805896058	0.0018050576622813546
1727867669624	6257.8125	1.1353577766601923	0.0071254089318279566	0.0018974545875700504
1727867669626	6257.8125	1.1154282062176286	0.008039560498416051	0.0018653038924000241
1727867669628	6257.8125	1.1632989170019423	0.009262804942097956	0.0019412669689583668
1727867669630	6257.8125	1.1510512408088236	0.009935163375543789	0.001921039973131901
1727867669632	6257.8125	1.1578253979952828	0.009794337178658663	0.001928729089952557
1727867669633	6257.8125	1.1850529937800591	0.008810558884551626	0.0019754141696806124
1727867669635	6257.8125	1.1710240905889675	0.008052346897953228	0.0019306690194888954
1727867669637	6257.8125	1.1681359340488358	0.008353342403245707	0.0019270400788819037
1727867669639	6257.8125	1.1449392843689166	0.010372897564285255	0.0018877973457752148
1727867669640	6257.8125	1.1686157701828765	0.012466467248552684	0.0019267209453905619
1727867669642	6257.8125	1.1540764324988635	0.013257205818175568	0.001879810980757418
1727867669644	6257.8125	1.1677153410221073	0.015296346090951301	0.0019027581406620216
1727867669646	6257.8125	1.1681084597825264	0.02207366258460683	0.0019035654696067609
1727867669648	6257.8125	1.1707669932035678	0.03267810188555174	0.0018599912772765228
1727867669649	6257.8125	1.1894865263340515	0.0432963840732652	0.0018861764385528256
1727867669651	6257.8125	1.1907660893581606	0.04868088888998254	0.0018864741671458189
1727867669653	6257.8125	1.1730085980569143	0.043595454341405736	0.001861696234272752
1727867669655	6257.8125	1.1904070097060957	0.031159864437847153	0.0018197013124608733
1727867669656	6257.8125	1.1823752910316885	0.021042636926921758	0.0018091862856983363
1727867669658	6257.8125	1.1554306465817006	0.018286466907009753	0.0017682762003050796
1727867669661	6257.8125	1.1099815522445977	0.02057123418597457	0.0017009467866915219
1727867669663	6257.8125	1.0760189967469964	0.02402946479104596	0.00165067394769389
1727867669665	6257.8125	1.0455891089551173	0.02603364024697965	0.001581872470389526
1727867669666	6257.8125	1.0208121158519154	0.025407662772417232	0.001545248474195285
1727867669668	6257.8125	1.0103180372840603	0.023960075856260178	0.001527824130523422
1727867669670	6257.8125	1.0987554372898103	0.023018839476078152	0.0015557644445444176
1727867669672	6257.8125	1.1268418456690035	0.02320770882489435	0.0015975093095458317
1727867669673	6257.8125	1.1550089570813948	0.024038406493447195	0.001661262268143998
1727867669674	6257.8125	1.1769578450100153	0.024386678628116335	0.0016895020159283913
1727867669676	6257.8125	1.1888367472215042	0.024675368161719807	0.0017054004801011218
1727867669678	6328.125	0.28351408326510735	0.023705303081606708	0.0017851301303924779
1727867669680	6328.125	0.2984849706471828	0.020309095197677075	0.0018725124422256999
1727867669681	6328.125	0.30794721695922467	0.017305117169426464	0.0019190393629690712
1727867669683	6328.125	0.3040192844785282	0.01918672199837452	0.0018979701498552325
1727867669685	6328.125	0.2979189473858811	0.025168725078530234	0.0018644329227144707
1727867669687	6328.125	0.2894212633916947	0.030844677297616422	0.0018173321343093983
1727867669688	6328.125	0.28892859087699796	0.03407652791769028	0.0018147562761346467
1727867669690	6328.125	0.28183068363052316	0.03497659832135442	0.0017784792317821812
1727867669692	6328.125	1.0655217785871107	0.03344063691798666	0.0017223972671842243
1727867669694	6328.125	1.077272208497532	0.03141221570370302	0.0016718481982189342
1727867669696	6328.125	1.0275805057184038	0.030962641799738573	0.0016982051800929407
1727867669697	6328.125	1.0640252025657944	0.032191122199994066	0.001758157963445098
1727867669699	6328.125	1.0818111286009098	0.034577280155960635	0.0017883527628376101
1727867669701	6328.125	1.0958543327905061	0.03794242440974928	0.0018083158865921085
1727867669703	6328.125	1.0471773180904962	0.04211205458588315	0.0018560679201208277
1727867669704	6328.125	1.1249747499563243	0.04681974764133317	0.001984573338462022
1727867669706	6328.125	1.1288262346588924	0.05030780969201827	0.001990701593268642
1727867669708	6328.125	1.1572495946344339	0.05062164464078701	0.0020401624230121
1727867669710	6328.125	1.1942247008211042	0.05036931579475204	0.0021062785188848097
1727867669712	6328.125	1.1956938593126565	0.052350668671861084	0.0021808434536942493
1727867669713	6328.125	1.2148295179570736	0.05605031096279284	0.002213400274829485
1727867669715	6328.125	1.2302668266995502	0.05940540109912783	0.0022357183811184053
1727867669717	6328.125	1.2282071429930006	0.06127447978104233	0.002231129063157579
1727867669719	6328.125	1.2006552617480728	0.0630578045636746	0.00218282629802886
1727867669720	6328.125	1.1982983892101169	0.06443649984928433	0.002178691361701158
1727867669722	6328.125	1.1836535840180564	0.0661440744521686	0.0021539658637885067
1727867669724	6328.125	1.1412092402215628	0.06746223942485643	0.0020783725798129587
1727867669726	6328.125	1.1328187109126562	0.06831877941187851	0.0019723723351538075
1727867669728	6328.125	1.2088458409765899	0.06878559951128928	0.001912922701337321
1727867669729	6328.125	1.1750755070140526	0.06939762355325071	0.0018421752445221182
1727867669731	6328.125	1.166208135256977	0.0700882252813614	0.0018280979588132325
1727867669733	6328.125	1.1317079172194378	0.07131465540381894	0.001776292530536049
1727867669735	6328.125	1.0947461398142688	0.07279423817982031	0.0017179374095149973
1727867669736	6328.125	1.1062314483047089	0.07443952729844368	0.0016944252590183784
1727867669738	6328.125	1.0910390980915377	0.07580526234692404	0.0016724465652466964
1727867669740	6328.125	1.1291683045073375	0.07633013710959485	0.0016655795661759945
1727867669742	6328.125	0.9960059065105309	0.07596248653157522	0.0016874711226132742
1727867669744	6328.125	1.0099769492970234	0.07490506798311111	0.0017114668084803435
1727867669745	6328.125	0.9973271297261226	0.0763042444234287	0.001693184359096169
1727867669747	6328.125	1.016413448881088	0.07825395833399644	0.0017265217998219539
1727867669749	6328.125	1.052345364034847	0.07840218565489587	0.001786920768052954
1727867669751	6328.125	1.0198771962300717	0.07713225531227608	0.00173934273869537
1727867669752	6328.125	1.0245014774846424	0.07663109180699111	0.0017478735151184711
1727867669754	6328.125	1.028210722390577	0.07844854615937415	0.0017531471115317923
1727867669756	6328.125	1.0076380271180707	0.08165344556139922	0.001717858128411051
1727867669758	6328.125	1.0523326723758242	0.08301244507987356	0.001728842609209886
1727867669761	6328.125	1.0791757463225544	0.08218209196091236	0.0017700607016519034
1727867669762	6328.125	1.0679232999213837	0.08193972250847871	0.0017059073090168783
1727867669764	6328.125	1.0714539460434622	0.08344290429538849	0.001711264793415347
1727867669766	6328.125	1.125584201085585	0.08676841877049057	0.0017861840684146614
1727867669768	6328.125	1.1262239825976397	0.08776590320785224	0.0017892411969765102
1727867669769	6328.125	0.8392227354122991	0.08807891080922947	0.0017811123421978914
1727867669771	6328.125	0.8402357228063855	0.08962774794819432	0.0017835482468442395
1727867669773	6328.125	0.8368093373751602	0.09438405816219461	0.0017744486908410307
1727867669774	6328.125	0.8379609440968583	0.10050385055508924	0.001776386739448483
1727867669776	6328.125	0.847625199270615	0.10326268167569057	0.0017978945075788218
1727867669777	6328.125	0.8615440014995341	0.10163657862331134	0.00182572759642445
1727867669779	6328.125	0.8677640995333973	0.09864670188750888	0.001839555809723152
1727867669781	6328.125	0.8678422950515374	0.09708972638386441	0.0018392817625935635
1727867669783	6328.125	0.9184561213385162	0.09572545891040364	0.0019476287497929648
1727867669784	6328.125	1.1110431677206443	0.09407878757133802	0.0019801741087821156
1727867669786	6328.125	1.1228460820331396	0.094898305319765	0.0020006373380244084
1727867669788	6328.125	1.142781955171401	0.0962190220010391	0.002036066747469538
1727867669790	6328.125	1.1582252965931474	0.09775249711149013	0.00206276199823402
1727867669792	6398.4375	1.1691971979965787	0.09703082817551971	0.002080186677126816
1727867669793	6398.4375	1.1599885625626338	0.0947329382126982	0.0020654669780238014
1727867669795	6398.4375	1.1744785592257585	0.09235854461778613	0.002091096493072753
1727867669797	6398.4375	1.1706448942433396	0.09227960546761983	0.0020383931303683944
1727867669799	6398.4375	1.169570923929846	0.09334248355202147	0.0020364888834735165
1727867669800	6398.4375	1.1543455616542118	0.09434430768492243	0.002010995745669386
1727867669802	6398.4375	1.1589525766956117	0.09742979491088855	0.001995925859028645
1727867669804	6398.4375	1.1492108502426264	0.09960355506405463	0.0019558194948390705
1727867669806	6398.4375	1.1162113610794837	0.10052534066572445	0.0019056180016684874
1727867669808	6398.4375	0.2899642922736476	0.09624702818257154	0.002054136774192693
1727867669809	6398.4375	0.28834898066116127	0.08908707289462013	0.002045925881680703
1727867669811	6398.4375	0.29201596768666344	0.09350174605489261	0.0020707717460793987
1727867669813	6398.4375	0.2950464541309421	0.11150615794186734	0.00209168623850377
1727867669815	6398.4375	0.30006081008439495	0.12383368713828001	0.0021247625135591836
1727867669816	6398.4375	0.3020720206838279	0.12111696068071766	0.0021377232032176443
1727867669818	6328.125	0.30352109846754105	0.11530320702601005	0.0021470172208126114
1727867669820	6328.125	0.3106188454987099	0.11386622414354676	0.002185659772902414
1727867669822	6328.125	1.0776673662231593	0.11122093513465899	0.0020909721518340284
1727867669824	6328.125	1.1227471305554162	0.10757732352218327	0.0020652670568518648
1727867669825	6328.125	1.1770772961223377	0.10683897891933113	0.002026418064003699
1727867669827	6328.125	1.1764971306148155	0.10711262023707965	0.002025522304034048
1727867669829	6328.125	1.1607017975115246	0.1071281430258846	0.0019979733554220764
1727867669831	6328.125	1.1459228445830654	0.10574324840601795	0.001973595472605447
1727867669832	6328.125	1.1265636376478523	0.103489398159716	0.0019418436138691935
1727867669834	6328.125	1.1228209158023335	0.10191912573549662	0.0019354538305784831
1727867669836	6328.125	1.1014147837939898	0.10082645217661836	0.0019221333054428888
1727867669838	6328.125	1.0919603945282135	0.10312156189801645	0.0019056571970813023
1727867669840	6328.125	0.9990344991917758	0.10738862722960459	0.0019226028687370216
1727867669841	6328.125	1.0055171832884098	0.11093410426449678	0.0019358462268027799
1727867669843	6328.125	1.0166689667464863	0.10998320847621124	0.0019577795010438
1727867669845	6257.8125	1.0265437985335644	0.10917397802792947	0.001976045056862951
1727867669847	6257.8125	1.0556433723536465	0.10825589247629405	0.0020524945204563735
1727867669848	6257.8125	1.076062096247459	0.10757660328697038	0.0020890074813977493
1727867669850	6257.8125	1.0800403740133249	0.10471749104034753	0.0020965062520170554
1727867669852	6257.8125	1.0937239434438726	0.09996954900939854	0.002121170102415859
1727867669854	6257.8125	1.0810872892148689	0.0980856841598645	0.0020981420703861135
1727867669856	6257.8125	0.8166708440980724	0.09597051551419708	0.002098478854382546
1727867669857	6257.8125	0.8106197807894041	0.09171794015564401	0.0020831338422476657
1727867669860	6257.8125	0.8112058401897595	0.08551469463923905	0.002084502349720993
1727867669862	6257.8125	0.7880359817967136	0.07876494615097883	0.002025675020310583
1727867669864	6257.8125	0.7726460619433841	0.075338239147744	0.0019857489997271737
1727867669865	6257.8125	0.7619094537288755	0.07563373942089509	0.0019563923152930564
1727867669867	6257.8125	0.7628031943144175	0.07611589390695833	0.001957950507592439
1727867669869	6257.8125	1.044862579504968	0.07565600939787034	0.001923512572611249
1727867669871	6257.8125	1.1340458222637895	0.07345450651254369	0.0019337370059997428
1727867669873	6257.8125	1.068023439636314	0.07033857237477019	0.0019279774675656852
1727867669873	6257.8125	1.1052712411022525	0.0670868706861897	0.00199493389155533
1727867669875	6257.8125	1.1052712411022525	0.06476685774948736	0.00199493389155533
1727867669877	6257.8125	1.1045535731452523	0.06201201975217821	0.001994376701284128
1727867669879	6257.8125	0.9774593899701699	0.057009749094333914	0.0020581664984408855
1727867669880	6257.8125	1.0101707609622053	0.05123183283560883	0.0021283315544338784
1727867669882	6257.8125	1.0364568122079438	0.04625639143124142	0.0021787549697158725
1727867669884	6257.8125	1.080756001614574	0.041823500524317596	0.0022761813131090824
1727867669886	6257.8125	1.1198352913948157	0.037053529271080354	0.0023513011916274228
1727867669888	6257.8125	1.1469393062933493	0.03299869829217161	0.002405888249142471
1727867669889	6257.8125	1.1670942177030064	0.030904241109429926	0.002446018691790985
1727867669891	6257.8125	1.1887738420619525	0.02913591302524784	0.002489290010152655
1727867669893	6257.8125	1.169355226550448	0.025821627648168907	0.0024369906283983216
1727867669895	6257.8125	1.155492489032648	0.021992638604256126	0.0024102785430186262
1727867669896	6257.8125	1.116048148112095	0.01862969658326127	0.002330101988809536
1727867669898	6187.5	1.13948474375501	0.014925122178727237	0.0022895767525046547
