# Supplementary material for: Identification and classification of repeated whistle types from free-ranging rough-toothed dolphins (Steno bredanensis)
Source: Sci Rep. 2026 Mar 20;16:14327. doi: 10.1038/s41598-026-44853-2 (PMC13144356; doi:10.1038/s41598-026-44853-2)
Supplement: Supplementary file 2 — Supplementary Material 2 [file 41598_2026_44853_MOESM2_ESM.zip › Dataset_StenoRepeatedCalls/Contours/1307.csv]

Time [ms]	Peak Frequency [Hz]	Duty Cycle	Energy	WindowRMS
1727795198489	6328.125	1.0522349432722184	0.0010011822100995547	0.0017203683985397046
1727795198491	6328.125	1.3287651752237541	0.001135974133108054	0.0016798658392387117
1727795198493	6328.125	1.3235739941866893	0.001268548428986117	0.0016483027384753633
1727795198494	6328.125	1.2926845430578076	0.0012613569950663316	0.0016126252710748678
1727795198496	6328.125	1.2781455081963689	0.0010024608175057792	0.001595103827599893
1727795198498	6398.4375	0.08319021559561014	6.86870810121904E-4	0.0017076370849612023
1727795198500	6398.4375	0.08373729811458679	6.166100679938209E-4	0.0017174235394319475
1727795198502	6398.4375	0.08504736465351202	7.642105936408806E-4	0.0017420801001995178
1727795198503	6398.4375	0.08668346226638206	9.069222956279478E-4	0.0017738371126089954
1727795198505	6468.75	0.09036131462422357	0.0010677698680432825	0.0019050140995052606
1727795198507	6468.75	0.09114450227086862	0.0016156505664487195	0.001917846282270047
1727795198509	6468.75	0.09200097758298122	0.00690731708451891	0.0019302915906484952
1727795198510	6468.75	0.09397974455060491	0.006088859040576467	0.0019573529938247867
1727795198512	6539.0625	0.20365472506937266	0.0034277390688300007	0.0018113262473529361
1727795198514	6609.375	0.19661099354556158	0.0024998895230821574	0.0017630642369633805
1727795198516	6679.6875	0.1858942150121335	0.0033926956658459585	0.0016843872882233272
1727795198518	6820.3125	0.17433870920879282	0.004356541490269085	0.001594720336124784
1727795198519	6890.625	1.0776175131183239	0.005485737527255494	0.0013392783765663015
1727795198521	6960.9375	1.0361657642944495	0.005986366679209009	0.0012934520603390784
1727795198523	7101.5625	0.9549988164651342	0.007237214003625771	0.0012011397400040226
1727795198525	7101.5625	0.9600429001301237	0.009294381754003284	0.0011001330801248504
1727795198526	7101.5625	1.0840841809158805	0.010857905130867419	0.0010661457202306081
1727795198528	7101.5625	1.082164836379717	0.011323012455371076	0.0010644016892893157
1727795198530	7171.875	1.064645650021166	0.011709839993160479	0.0010927925911435855
1727795198532	7171.875	0.9127982757376425	0.013000403297316658	0.0011654710780480907
1727795198534	7171.875	0.9799393467933126	0.014225782554378914	0.001259156301855563
1727795198535	7242.1875	1.0535462097551838	0.014552183267463617	0.0013412761366482695
1727795198537	7242.1875	1.0853533474904187	0.014598258506072112	0.0013725341592116362
1727795198539	7242.1875	1.0795440586585192	0.014484892171707144	0.0014024389624067994
1727795198541	7312.5	1.1155521253960596	0.013823792279354047	0.0014459488306765127
1727795198542	7312.5	1.1090089053864112	0.013019414900595485	0.0014389536025775154
1727795198544	7312.5	1.1047747150157232	0.012228306733415205	0.0014338617828559507
1727795198547	7312.5	1.064980304965933	0.011485544638842644	0.00138572028610636
1727795198549	7312.5	0.9746896850283495	0.010985116614683472	0.0012680375901867444
1727795198551	7312.5	0.9428576467058556	0.010922057240502065	0.0012267898822643309
1727795198552	7312.5	0.055431080759383515	0.010975741779572723	0.0014417813147864138
1727795198554	7312.5	0.054385534074443104	0.010538551951444455	0.001421796797732462
1727795198556	7312.5	0.05377996547747172	0.009699537402859091	0.0014080268971292857
1727795198558	7312.5	0.0538004932265216	0.008678444425031434	0.0014084599303617416
1727795198559	7312.5	0.0553380216303574	0.007170550176107392	0.0014455307243716555
1727795198560	7312.5	0.05633190681352229	0.0049588864875732665	0.0014646261924128612
1727795198562	7312.5	0.0567311715325424	0.0026730017051453925	0.0014716994706410536
1727795198564	7453.125	0.060385110863420556	0.0030223858015089675	0.0015409373280606256
1727795198566	7593.75	0.9571166476856638	0.009715589650518087	0.0013820399309234287
1727795198567	7804.6875	1.0245618888386319	0.011657585656690207	0.0014768672946878676
1727795198569	7804.6875	1.0390174453589427	0.012550462044679803	0.001495862637758331
1727795198571	7804.6875	1.0635903139000173	0.012410076052745203	0.001530515956295923
1727795198573	7804.6875	1.112720275547622	0.01125334489615786	0.0015887938625287472
1727795198574	7804.6875	1.1439567627611185	0.010874305277768562	0.0015639606758808212
1727795198576	7804.6875	1.1569041126179245	0.010827081484192284	0.0015800400553715773
1727795198578	7804.6875	1.1336032699488994	0.010576274093255535	0.0015512231000424455
1727795198580	7804.6875	1.1108672629576595	0.010215859118988369	0.0015236117238947376
1727795198582	7804.6875	1.2017838717149596	0.009853359919554302	0.0014800288763346847
1727795198583	7804.6875	1.2042028551462514	0.009349542141331216	0.0014832654259398013
1727795198585	7804.6875	1.1926258563566936	0.008674819207583858	0.0014687391048428201
1727795198587	7804.6875	1.1715374390879254	0.008132135200756091	0.0014430259240138979
1727795198589	7804.6875	1.1460231739565465	0.007729583156765704	0.001481738151519442
1727795198590	7804.6875	1.1389157829771774	0.0074767890762046365	0.001473867634382751
1727795198592	7804.6875	1.1351285843420504	0.00718729263145296	0.0015151040552686798
1727795198594	7875.0	1.1615873132861636	0.0067646787062726615	0.0015464241470497322
1727795198596	7875.0	1.167983246696379	0.006449862690747338	0.0015544456200856961
1727795198598	7875.0	1.1560946008341426	0.006286212785757656	0.0015391807861337954
1727795198599	7875.0	1.148490609392342	0.0061182194483453784	0.001529333555033947
1727795198601	7875.0	1.164381653125578	0.006086972617080339	0.0015495902520022914
1727795198603	7875.0	1.1094601737363576	0.006274592596390417	0.0014798006445446519
1727795198605	7875.0	1.0982207179378236	0.006639861567645507	0.001466600645382555
1727795198606	7804.6875	1.1437526419929869	0.006783822236519234	0.001412524066439746
1727795198608	7804.6875	1.142326843194694	0.006511750979554923	0.001410446833872796
1727795198610	7804.6875	0.07050129595944225	0.006556129089841349	0.0015938407373898285
1727795198612	7804.6875	0.07127015948917814	0.007365267545628594	0.0016078569282175594
1727795198614	7804.6875	0.07462066337254161	0.007971790996140959	0.0016730150909064017
1727795198615	7804.6875	0.07458351476861586	0.007657260978250848	0.0016717861124325136
1727795198617	7804.6875	0.07672049759040496	0.007319802699868171	0.001707160803800962
1727795198619	7734.375	0.0768612119992146	0.0068817993980165495	0.0017085566448422822
1727795198621	7804.6875	0.08064511626171177	0.004733213807456134	0.0017757232026891939
1727795198622	7875.0	0.08064661721540572	0.002669759640741473	0.0017772942683475068
1727795198624	8015.625	1.0955151744831506	0.002130544620452769	0.0015923379144930868
1727795198626	8085.9375	1.1030888042744984	0.0024463265176382907	0.0016037201931013581
1727795198628	8156.25	1.0719850479533188	0.002899234243852242	0.0015565040758053889
1727795198630	8296.875	1.0376858423503101	0.0030503906458366984	0.0015133464509323278
1727795198631	8296.875	0.9806709347909229	0.002931123210801937	0.0014415545195991253
1727795198633	8296.875	0.978404033271184	0.002669146204671347	0.001441873489420564
1727795198635	8296.875	0.9642786949685535	0.002603167036199674	0.0013612701225657474
1727795198637	8296.875	0.9661456937446399	0.002825129034656936	0.0012704707537051065
1727795198638	8296.875	0.9955792438011629	0.0031233661012054982	0.0012459379016038796
1727795198640	8296.875	0.9891570560515873	0.003243068738516555	0.0012360083643402813
1727795198642	8296.875	0.9176302777635356	0.0032685194633080127	0.001260185526776646
1727795198644	8296.875	0.9387653209313189	0.0033256574868923724	0.0012878431528093332
1727795198647	8296.875	0.9972524777680931	0.003347943973246758	0.0013631366618360218
1727795198648	8296.875	1.022515502518002	0.003369430638215831	0.0013918588321021746
1727795198650	8296.875	1.0645129862962583	0.0034570802523630323	0.0014407398602906641
1727795198652	8296.875	1.1136203898345638	0.0034469317648114705	0.0015011303299342007
1727795198654	8296.875	1.1133533505947497	0.0033715202519778837	0.0015015772463915493
1727795198655	8296.875	1.190395475183643	0.0033223071900273025	0.0014885842651094759
1727795198657	8296.875	1.1922248504446737	0.0032995737828329197	0.0014905363634706568
1727795198659	8296.875	1.187720388736365	0.003230102481571742	0.0014850847369607676
1727795198660	8296.875	1.1671114267793092	0.0032998797450682752	0.001459380902848344
1727795198662	8296.875	1.1722816611235995	0.0034666886686589367	0.001465090141709238
1727795198663	8296.875	1.1642204140717127	0.003689280389456617	0.001455681538290407
1727795198665	8296.875	1.2452244060568476	0.003999621776705747	0.0014118322098977331
1727795198667	8296.875	1.2479842911312622	0.004276035970769619	0.0014139081308053492
1727795198669	8226.5625	1.219134557223894	0.004353514509865265	0.0013812698434550587
1727795198670	8226.5625	1.0094833137484498	0.004235521259031396	0.0014034963635034894
1727795198672	8226.5625	1.014030267987643	0.003999533327584468	0.001410181220595853
1727795198674	8226.5625	1.0253300710315352	0.0038501330748323655	0.0014267900061618423
1727795198676	8226.5625	1.046442860929334	0.003764828083056829	0.0014566963115052282
1727795198678	8226.5625	1.0522657737897512	0.003880702077327236	0.0014640866995609039
1727795198679	8226.5625	1.0846351138968242	0.0040390605662572595	0.0015038666103326503
1727795198681	8226.5625	1.0830671986419302	0.004093399569666712	0.0015018362334903628
1727795198683	8226.5625	1.0968648528849987	0.004108435102356147	0.0015199032390058559
1727795198685	8226.5625	1.2514315163773326	0.004102507551970631	0.0014890775494496187
1727795198686	8226.5625	1.2588949348032015	0.004051999881036403	0.0014974022307633963
1727795198688	8226.5625	1.2447358357659295	0.004254196486214826	0.0014804525213522567
1727795198690	8226.5625	0.05491678903725717	0.004508190840794269	0.0016514898601272029
1727795198692	8226.5625	0.05469685568871581	0.0044406183708280925	0.001822527198902149
1727795198694	8226.5625	0.055089922300561554	0.004327623164494463	0.001834055557512984
1727795198695	8226.5625	0.05547433224924209	0.004694837861484726	0.0018432430700004536
1727795198697	8226.5625	0.05513699290652244	0.0052687336082948	0.0018358231829358343
1727795198699	8226.5625	0.05632025055291839	0.0053226480932581375	0.0018625734277268409
1727795198701	8226.5625	0.05541752289722033	0.004764167902355982	0.0018439756544946471
1727795198702	8226.5625	0.054682518090348416	0.00438554678489162	0.0016550396650761596
1727795198704	8226.5625	1.0528334672441093	0.00453779600866163	0.0014661036756576718
1727795198706	8156.25	1.0455129249850519	0.004893096846581388	0.0014562751235945237
1727795198708	8156.25	1.1192872514637895	0.005036365786544789	0.0014712710643708128
1727795198710	8156.25	1.1028782880262602	0.0051991520545803995	0.001450855629923747
1727795198711	8156.25	1.1264031497142823	0.0053597338869555275	0.001483297080532534
1727795198713	8156.25	1.118416384689172	0.0055510756100591325	0.0014712733825041108
1727795198715	8156.25	1.1312903165481554	0.005604474297459372	0.0014871207840406757
1727795198717	8156.25	1.1301501685998074	0.005568194229637174	0.001486377603966812
1727795198718	8156.25	1.1387843543192058	0.005566964257949523	0.0014974042806752065
1727795198720	8156.25	1.1375410774107058	0.005787739234521997	0.0014959697951241152
1727795198722	8156.25	1.109799907983133	0.006078717013940032	0.0014364682787140236
1727795198724	8156.25	1.1304997479958785	0.006098116301599678	0.0014613386372735423
1727795198726	8156.25	1.196997646745154	0.005945770187589571	0.0014271229506503593
1727795198727	8156.25	1.068795230724955	0.00583847378475776	0.001465444872991721
1727795198729	8156.25	1.0722445670485174	0.0057630765490262826	0.0014705161631776683
1727795198731	8156.25	1.084051277866689	0.005755943420622198	0.001484441404142568
1727795198733	8156.25	1.0794119479307054	0.005396811218275338	0.0014788891332450636
1727795198734	8156.25	1.09516154081031	0.005361208921497987	0.0015002476918015149
1727795198736	8156.25	0.8963919250836441	0.005579427667051718	0.0015127808207142024
1727795198738	8156.25	0.883701933185242	0.006092637978628405	0.0015053216654726744
1727795198740	8156.25	0.8920756316732485	0.006049383537638451	0.0015208593896637469
1727795198742	8156.25	0.8567641557997843	0.00593073244446365	0.001463105724711638
1727795198743	8156.25	0.8552822432741882	0.00586981555973607	0.0014609888229359254
1727795198746	8156.25	0.864816475667782	0.006171927925028635	0.0014763606131161075
1727795198748	8156.25	0.870712880626554	0.006998928825900427	0.001485771483083312
1727795198750	8156.25	0.8683337861201001	0.007622114882758619	0.0014804460708143059
1727795198751	8156.25	1.0372777654939727	0.007602621230239415	0.0014657575580782221
1727795198753	8156.25	1.158894232983859	0.007547531976764535	0.0014542702354080105
1727795198755	8156.25	1.1263013635791324	0.007798875199112749	0.0014174740669287511
1727795198757	8156.25	1.0950481543221653	0.007727961199485658	0.0014635530667888915
1727795198759	8156.25	1.0710958635370422	0.007181459307882933	0.0014313850914146977
1727795198759	8156.25	1.0654846033342582	0.006566486107780138	0.001422649075552316
1727795198761	8156.25	1.0654846033342582	0.006648852814195051	0.001422649075552316
1727795198763	8156.25	1.0448742300944551	0.006989691045666029	0.0013962914826888926
1727795198765	8156.25	1.0555491727941178	0.007034599620447899	0.0014092972023994799
1727795198766	8156.25	1.0536298282579541	0.006804536706205281	0.0014068367422361216
1727795198768	8156.25	1.081324840888596	0.0063639507436420795	0.0014410908821141052
1727795198770	8156.25	1.2059336114708992	0.006274827606243044	0.0014367534037211297
1727795198772	8156.25	1.092463093396796	0.006525203954933864	0.0014762708228014947
1727795198774	8156.25	1.085225217334336	0.007035220416051235	0.001467268149488402
1727795198775	8156.25	1.1237456276775135	0.00733751670840968	0.001519506379911669
1727795198777	8156.25	1.1086134040880502	0.007551553636341749	0.001522764514493143
1727795198779	8156.25	0.9512819905379605	0.007942500606431355	0.0015748339632352675
1727795198781	8156.25	0.9515013441992363	0.008231408719290005	0.001576316187127524
1727795198782	8156.25	0.952127416107461	0.008263818706136739	0.001578026350302854
1727795198784	8085.9375	0.970534844182858	0.008335287468395776	0.0016085321802702735
1727795198786	8085.9375	0.9604034469526804	0.008958256558228581	0.0015920603733702266
1727795198788	8085.9375	0.9719606429811507	0.010611466058263477	0.0016084841189348865
1727795198790	8085.9375	0.05086689030118505	0.015635391768851252	0.0019311262314327755
1727795198791	8085.9375	0.05155149873621973	0.024083765921398857	0.0022537683439306645
1727795198793	8085.9375	0.05126918123156029	0.02845277198394025	0.0022431845623723185
1727795198795	8085.9375	0.052659583428243596	0.023703461205091633	0.002275423501568557
1727795198797	8085.9375	0.05256655221137377	0.015036191852542947	0.0022727375076449763
1727795198798	8085.9375	0.05130487390139896	0.010181635799631817	0.0022447487928707746
1727795198800	8085.9375	0.05180825568376891	0.009090786759968154	0.0022564942997615155
1727795198802	8085.9375	0.05195885572295918	0.009035431376337619	0.0019431465072635673
1727795198804	8085.9375	1.090339223741104	0.009469485472483916	0.0016297987147656189
1727795198806	8085.9375	1.0530029216060492	0.01011942949105087	0.001576575371744021
1727795198807	8085.9375	1.0250865604182182	0.010558821902109685	0.0015480784737477284
1727795198809	8085.9375	0.959010599307452	0.010836301807697232	0.0014668328686555107
1727795198811	8085.9375	0.9631068846201588	0.0108337596739842	0.0014791359522715224
1727795198813	8085.9375	0.9269272401134764	0.010867047222994558	0.001433751648752201
1727795198814	8085.9375	0.8792070349519686	0.011467161390674519	0.0013097471206433122
1727795198816	8085.9375	0.8849230007350091	0.011894010382800095	0.0013181049579653686
1727795198818	8085.9375	0.8880517952528647	0.011734767923991741	0.0013257508577512469
1727795198820	8085.9375	0.8721554157108856	0.011099807849106795	0.00129913117688274
1727795198822	8085.9375	0.8776189745412252	0.010735279339379478	0.0013051497305157798
1727795198823	8085.9375	0.9096431066651589	0.01103671045640923	0.0013324888257458417
1727795198825	8085.9375	0.9540533174106735	0.011797894953473673	0.0013172717762971811
1727795198827	8085.9375	1.006237235524337	0.012642468388016654	0.0013845201527765355
1727795198829	8085.9375	1.0432166069210875	0.013367744539554723	0.0014252369119244705
1727795198830	8085.9375	1.022516340826118	0.014086140402630603	0.0014796923930621756
1727795198832	8015.625	1.0415152224950461	0.014575996331708559	0.0015079056670373328
1727795198834	8015.625	1.0632905806436848	0.014764695562945967	0.0015342505844628382
1727795198836	8015.625	1.0804121856018998	0.014399154797731796	0.0015564501714562886
1727795198838	8015.625	1.1266762766407126	0.013691626814745545	0.0016123064476547058
1727795198839	8015.625	1.10484307523208	0.013530711311204363	0.0015809404204062023
1727795198841	8015.625	1.0974286209964892	0.014338832666445084	0.001570582964388545
1727795198843	8015.625	1.0945259410404282	0.016076404001331358	0.0015683564122965594
1727795198846	8015.625	1.1024879530969227	0.017606099235749188	0.0015143914991233081
1727795198847	8015.625	1.1212753486400544	0.017584987600611675	0.0014757513024944743
1727795198849	8015.625	1.1253718601127616	0.01635576027526711	0.0014813473379120849
1727795198851	8015.625	1.0786830880972496	0.016092139596436864	0.0014171009898560677
1727795198853	8015.625	1.0287629419969726	0.016978709158499247	0.001364680705808272
1727795198855	8015.625	0.9772099206942879	0.018169229575435306	0.0013025184696047738
1727795198856	8015.625	0.9710852063385901	0.019254319908956014	0.0012959788336543005
1727795198858	8015.625	0.9458529874213837	0.020541327219448652	0.0012643207541830348
1727795198859	8015.625	0.9618109662792003	0.022244125594296473	0.0012095475266368377
1727795198861	8015.625	0.9435071218771837	0.02393762828649824	0.0011840934336558165
1727795198862	8015.625	0.9491006402397175	0.02544446674942486	0.0011912427731987825
1727795198864	8015.625	0.960644323217818	0.026791501318308292	0.001185652405684492
1727795198866	7945.3125	0.9741602236128016	0.02779962090740363	0.0012055380775724967
1727795198868	7945.3125	0.12617073037271298	0.03032851262710866	0.0013960607991799696
1727795198870	7945.3125	0.13440210114485063	0.03401684502848283	0.0014804823931198917
1727795198871	7945.3125	0.1427047203126489	0.034723404477698554	0.0015574111856439259
1727795198873	7945.3125	0.14803889866940334	0.03132156244241026	0.00160102867245076
1727795198875	7945.3125	0.1569274995402879	0.02787801887834046	0.00168490590343322
1727795198877	7945.3125	0.16521703226806686	0.02751946394004352	0.0017677131658340923
1727795198878	7945.3125	0.17176534144883385	0.026783169412314685	0.0018249225255382816
1727795198880	7945.3125	0.17393550941870056	0.026337237208156995	0.0018456995328508406
1727795198882	7875.0	1.1252335060345329	0.025530366164778957	0.00178181349475801
1727795198884	7875.0	1.1162007389087856	0.02547160221438063	0.0017683201758050982
1727795198886	7875.0	1.0874579620894478	0.024788084522937563	0.0017275393678684839
1727795198887	7875.0	1.071738293382153	0.023603444343104234	0.0017035245560036098
1727795198889	7875.0	1.0576062306492158	0.02170678275979945	0.0016820942224124546
1727795198891	7875.0	1.17406575607339	0.01919513845343783	0.0016319695835561138
1727795198893	7875.0	1.1281907183569182	0.016626315019078484	0.0015710285039977913
1727795198894	7875.0	1.0955566027639572	0.013904060373118067	0.0015696303768573602
1727795198896	7875.0	1.0992901222726588	0.010757018067348812	0.0015745651779350465
1727795198898	7804.6875	1.0940421610477513	0.007509278551751544	0.0015665512950290854
1727795198900	7804.6875	1.1077720475790471	0.0050650477115650955	0.0015846463194222973
1727795198902	7804.6875	1.1155966631127767	0.004115986620376595	0.0015943154315715264
1727795198903	7875.0	1.12041342912682	0.004099904814711296	0.0016008118684524785
1727795198905	7875.0	1.1004259535598129	0.004325929123216664	0.0015742080260775203
1727795198907	7945.3125	1.1153547731164384	0.003783200363372301	0.0015935909241558668
1727795198909	7945.3125	1.1986364790296835	0.004160231222532534	0.0015448810125274026
1727795198910	7945.3125	1.1811297303816466	0.004793086573923061	0.0015243101997010546
1727795198912	7945.3125	1.1671010666809605	0.005546969457367357	0.0015070774641602158
1727795198914	7945.3125	1.1153762710125323	0.006081354379891132	0.001486154784017316
1727795198916	7945.3125	1.108122277692032	0.0061153777182156215	0.0014773918091409626
1727795198918	7945.3125	1.1014440877323808	0.005960977740627375	0.0014672791518879538
1727795198919	7875.0	1.1201859226149185	0.006406807440457175	0.0014903044772310733
1727795198921	7875.0	1.1252439599808084	0.007601808902781814	0.0014969945462264518
1727795198923	7875.0	1.1255310552139488	0.008638779370192307	0.0015443801555984529
1727795198925	7875.0	1.1393338843497305	0.008977473040319112	0.0015616330299428347
1727795198926	7875.0	1.1384235666554356	0.009259063122624665	0.0015597411231065964
1727795198928	7875.0	1.1487606079430592	0.009793438177445796	0.0015732725193906784
1727795198930	7875.0	1.1493309274623764	0.0098706559205675	0.001573446515163563
1727795198932	7804.6875	1.1037273012831312	0.00986403130669067	0.0015180318193502103
1727795198934	7804.6875	1.1023892439493486	0.010508549430663323	0.0015166271139909438
1727795198935	7804.6875	1.069689096894654	0.011428343563655801	0.0014704895680087017
1727795198937	7804.6875	0.10432715837496026	0.011769448244973318	0.0015739726486056272
1727795198939	7804.6875	0.10268601096819571	0.011061155564880142	0.0015566518284267066
1727795198941	7804.6875	0.10460481636263559	0.010740798410262419	0.0015842959609875436
1727795198942	7734.375	0.10063457670974003	0.011672525210246488	0.001536723358948192
1727795198944	7734.375	0.09928402669201823	0.013182763683160974	0.0015200051862609288
1727795198947	7734.375	0.10179103570695092	0.014503102039195848	0.0015492589702680113
1727795198949	7734.375	0.10168051165360442	0.015487382390795851	0.0015488951758097535
1727795198951	7734.375	1.0103754034624413	0.016133386412447624	0.00141676400505313
1727795198952	7734.375	1.031071884827044	0.016210926964881012	0.0014414144502290372
1727795198954	7734.375	1.1269623378537736	0.01625343503932028	0.0014406132852556066
1727795198956	7734.375	1.0538823484835902	0.016409920631069354	0.0014709021255434566
1727795198958	7734.375	1.0742860585207201	0.016463022703365006	0.0015373369008043797
1727795198959	7734.375	1.0994583935744593	0.01680347038286708	0.0015740088350355628
1727795198960	7734.375	1.0836063651445091	0.017388314921890333	0.0016143898572640659
1727795198962	7734.375	1.1000773718087966	0.018078734406766255	0.0016393324464059657
1727795198964	7734.375	1.1150129028441533	0.01853266813657071	0.0016601090285346995
1727795198966	7734.375	1.1378076446644323	0.018761132370420763	0.0016908579738550951
1727795198967	7734.375	1.1391534161102264	0.01889302560419698	0.0017165458188913231
1727795198969	7734.375	1.1468357795653639	0.018965792599107276	0.0017275525953337006
1727795198971	7734.375	1.1221186101879645	0.01923424920836948	0.0016933556342759073
1727795198973	7734.375	1.1099694085395735	0.020005128181414065	0.0016767339810866658
1727795198974	7734.375	1.0852572244726577	0.021337064641762247	0.0016408245147496072
1727795198976	7734.375	1.0700121450139874	0.02243216552348175	0.0016164918212521922
1727795198978	7734.375	1.0548219039706364	0.022804028075780722	0.0015955005515746528
1727795198980	7734.375	1.048799648906518	0.022529147380457772	0.001586818348308924
1727795198982	7734.375	1.0365258144960385	0.022434545756536865	0.001566434668430467
1727795198983	7734.375	1.177837763692348	0.022918665396656608	0.001593829681378678
1727795198985	7734.375	1.1803468198831009	0.023336932622538015	0.0015966902032649522
1727795198987	7734.375	1.1953019710242587	0.023064663664642444	0.001637382705511074
1727795198989	7734.375	1.1913871091394201	0.022905743723169707	0.0017020347519112104
1727795198990	7734.375	1.220545370654562	0.023288244936419726	0.0017416915685681115
1727795198992	7734.375	1.2316828274424916	0.024271962664786404	0.0017551798682763381
1727795198994	7734.375	1.252516917996683	0.02510147636689579	0.0017833688042367421
1727795198996	7734.375	1.2641802226027397	0.02529241683517883	0.0017989079785099625
1727795198998	7734.375	1.2544730718801154	0.024927977225367576	0.0017859763732914781
1727795198999	7734.375	0.12913713592033688	0.026169514444139872	0.0018857485069939336
1727795199001	7734.375	0.12758669047329674	0.030542698772233763	0.001867867012767868
1727795199003	7734.375	0.12451948166996242	0.033515058933875304	0.0018280071612143537
1727795199005	7664.0625	0.11929982687704752	0.03167956131996714	0.0017646429651534538
1727795199006	7664.0625	0.11515746435164502	0.02848319778525121	0.0017166066169589757
1727795199008	7664.0625	0.11459235371801693	0.02744631071951495	0.0017084384662571634
1727795199010	7664.0625	0.11302586918014532	0.02714271752376355	0.0016865932505449276
1727795199012	7664.0625	0.11494200589814256	0.026385419045845553	0.00171574617024693
1727795199014	7664.0625	1.0925767753977367	0.02500378192317938	0.0016393999220524487
1727795199015	7664.0625	1.1135380380953122	0.023883743413560324	0.0016686429049193238
1727795199017	7664.0625	1.106173816164453	0.02348502393938079	0.0016574382912307028
1727795199019	7664.0625	1.1231246589627815	0.02391601349443639	0.0016788914939717
1727795199021	7664.0625	1.1192152571970166	0.02389860424252632	0.0016726311788640006
1727795199022	7664.0625	1.090601870888158	0.023587310664456438	0.001634141742650709
1727795199024	7664.0625	1.070590178645316	0.023559879694752407	0.001607004611522456
1727795199026	7664.0625	1.079596158663854	0.02385634212807857	0.001513339840110619
1727795199028	7593.75	1.0295364091981132	0.024089599559522373	0.0014376560451355306
1727795199030	7593.75	1.1317631757677775	0.023734526819868994	0.001375626607793639
1727795199031	7593.75	1.1183834869205214	0.023375565392306494	0.001357658976524361
1727795199033	7593.75	1.1183649126185586	0.024031552540585928	0.0013576310916825869
1727795199035	7593.75	1.1382505209893181	0.025326383973793307	0.0014041307134192548
1727795199037	7593.75	1.1502905997304582	0.026563875230431324	0.0014194762245989825
1727795199038	7593.75	1.190456692372966	0.026998823098508925	0.0014671086829131158
1727795199040	7593.75	1.1394031280801185	0.027203789336532322	0.0014939062364286906
1727795199042	7593.75	1.1523114362591522	0.026830120928226016	0.0015102583067785856
1727795199044	7593.75	1.1575079899734815	0.02569045971808025	0.0015158160514538795
1727795199047	7593.75	1.1431959820590443	0.024924304444227413	0.001498931671932965
1727795199048	7593.75	1.1065221779516334	0.025666835386955175	0.001451534838936884
1727795199050	7593.75	1.0815191345014314	0.026912412768662852	0.0014214163772337085
1727795199052	7593.75	1.0615751394853563	0.027408132481853996	0.0013977576671726781
1727795199054	7593.75	1.1121177557250457	0.02695589254792089	0.001352056437792144
1727795199055	7593.75	1.1227333820590932	0.02679975645418593	0.0013202935514780197
1727795199057	7593.75	1.1300524825569969	0.027533569464911783	0.0013294078868571412
1727795199059	7593.75	1.1134757435796645	0.02831925683118476	0.0013116749320406518
1727795199060	7593.75	1.0876768163116042	0.029130656757699647	0.0013043849739689764
1727795199062	7593.75	1.0659369306553859	0.030384544840674994	0.0013220882704355114
1727795199063	7593.75	1.0898403865771937	0.031829652970644114	0.0013507559518012515
1727795199065	7593.75	1.1017646953304383	0.03274902191973268	0.0013640340104668388
1727795199067	7593.75	1.1328763562880604	0.03415706337250717	0.0014021547244047485
1727795199069	7593.75	0.19969006591329558	0.03449357779391734	0.001475684818425747
1727795199070	7593.75	0.20234376835894774	0.03326267163986661	0.0014954611473681357
1727795199072	7593.75	0.2049348834827685	0.03248071697250668	0.001512507998352034
1727795199074	7593.75	0.21253194123107225	0.033939926277554884	0.0015592999408792537
1727795199076	7523.4375	0.20761779334527536	0.03602213530409397	0.00152791044478175
1727795199078	7523.4375	0.2118236613723467	0.03662793234089703	0.001558960367174068
1727795199079	7523.4375	0.2141738153071165	0.036478405199650496	0.0015746796140298515
1727795199081	7523.4375	0.21352290716006972	0.035130288975122055	0.0015707738323545034
1727795199083	7523.4375	1.1521463634952376	0.03410164966436701	0.0015593595063098443
1727795199085	7523.4375	1.1488473162200346	0.0342300624815236	0.00155407455392207
1727795199086	7523.4375	1.1626944134678927	0.03494911826630593	0.0015719430709725118
1727795199088	7523.4375	1.1681520279315925	0.03549530707043422	0.0015793436956201231
1727795199090	7523.4375	1.1918016906076245	0.03563016213000279	0.0016063364317095061
1727795199092	7523.4375	1.179289789558837	0.034474090218470296	0.0015887013386557802
1727795199094	7523.4375	0.25652156759028893	0.033644374554385084	0.0016713449853526029
1727795199095	7523.4375	0.25843740113034974	0.035268621935430525	0.0016832488116178814
1727795199097	7523.4375	0.25601130282335766	0.03866962049953264	0.0016681770942235928
1727795199099	7523.4375	0.2600056460562395	0.04007916344282074	0.001695991731321383
1727795199101	7523.4375	0.265773042321004	0.037970273796214433	0.0017422286891708983
1727795199102	7523.4375	0.27134616346808366	0.0367250163926682	0.0017898736808139974
1727795199104	7523.4375	0.27369619019284974	0.038594043627653334	0.0018031765949498603
1727795199106	7523.4375	0.2842221565088587	0.03682365184579545	0.0018708294962033684
1727795199108	7523.4375	0.8565136622958861	0.0375052972710737	0.0018547424556402616
1727795199110	7523.4375	0.8604544816279355	0.0371670872795128	0.0018641617399160748
1727795199111	7523.4375	0.8689629887827447	0.035755035473736756	0.0018795131039778914
1727795199113	7523.4375	0.8660223416493567	0.034307732794969154	0.0018726192342772621
1727795199115	7523.4375	0.8426063383081617	0.034231546196070016	0.0018199693752954064
1727795199117	7523.4375	1.0155038680337176	0.035248750670299055	0.0018030469634200497
1727795199118	7523.4375	1.017726042485587	0.03518830760518693	0.0018096476511348062
1727795199120	7523.4375	1.002337164515636	0.032970263133453345	0.0017793812849722286
1727795199122	7523.4375	1.0342142535560186	0.030104625829452284	0.0017493062142359948
1727795199124	7453.125	1.0143825145463106	0.03153448196794294	0.001715864508083709
1727795199126	7453.125	1.0141013082538028	0.03264110881633223	0.001715395548146327
1727795199127	7453.125	1.0105527526578726	0.03331187672316266	0.001709202889219993
1727795199129	7453.125	1.0168330265238774	0.03217153012516089	0.0017178460837161715
1727795199131	7453.125	0.9932250887290661	0.029550092371942026	0.001679756403353769
1727795199133	7453.125	1.167631896923997	0.026901115879169057	0.0016243001282510363
1727795199134	7453.125	1.155918292757611	0.02668492529112033	0.0015650297496260946
1727795199136	7453.125	0.3748823912581954	0.02854143034722873	0.0015693241169540486
1727795199138	7453.125	0.3785255244721209	0.03013240352984089	0.0015835226452508404
1727795199140	7453.125	0.375856549145418	0.02973570499039709	0.0015713410879409514
1727795199142	7453.125	0.37792074987299007	0.028447307017726617	0.0015801663258590913
1727795199143	7453.125	0.38584438354303874	0.027717041408715386	0.0016116536570892127
1727795199146	7453.125	0.39046167464418685	0.027301189592080784	0.0016298834650573415
1727795199148	7453.125	0.39212208873820753	0.026649067654255548	0.0016352085944168696
1727795199150	7453.125	1.1937993984445192	0.025350457954587353	0.0016318816673012496
1727795199151	7382.8125	1.1614753515215541	0.028062555968047496	0.0016339445004967623
1727795199153	7382.8125	1.163565304460932	0.028080538709648016	0.0016370923843722859
1727795199155	7382.8125	1.127566931382665	0.028374147429730455	0.0015900767628802598
1727795199157	7382.8125	1.0984142204833813	0.027982139751572214	0.001549181550925619
1727795199159	7382.8125	1.0584705280807782	0.027800389784140553	0.0014916239929380754
1727795199159	7382.8125	1.0440647810343509	0.02766558507246157	0.0014722008064161829
1727795199161	7382.8125	1.0440647810343509	0.028142961431138147	0.0014722008064161829
1727795199163	7382.8125	1.0048781634210122	0.027814879968175804	0.001418218163091859
1727795199165	7382.8125	0.9849596323457154	0.02600686206519994	0.001390885603007172
1727795199166	7382.8125	1.1768758852811212	0.023722248375906852	0.0013334793543974086
1727795199168	7382.8125	1.1671070834349924	0.020632587815639116	0.0013222598960413745
1727795199170	7382.8125	1.1875220354221836	0.01738043943388241	0.001321909828409872
1727795199172	7382.8125	1.1719046319858215	0.013677202024138507	0.0013044748301808775
1727795199174	7382.8125	1.1514248890578451	0.010812447768658253	0.0012805693375194842
1727795199175	7382.8125	1.1675877904150116	0.007588558988405185	0.0012991408029359374
1727795199177	7312.5	1.179817719108601	0.005569219347922751	0.0013122128012435044
1727795199179	7312.5	0.9913928156695678	0.0030747116540469363	0.0013784779998506662
1727795199181	7312.5	1.056466705352002	0.0028023469775430155	0.0014798812325927738
1727795199182	7312.5	0.999352939196075	0.0041821457002692505	0.001609050727290921
1727795199184	7312.5	1.0316595359936718	0.00662268556901789	0.0016614371078375787
1727795199186	7312.5	1.0127442771117225	0.009645751589022927	0.0018113329003690258
1727795199188	7312.5	1.0927651020608715	0.0126944524223971	0.0019684323616281797
1727795199190	7382.8125	1.1773723402187435	0.015434045980605934	0.002110375247848996
1727795199191	7382.8125	1.2428840718570549	0.01859414399549231	0.002235625577486762
1727795199193	7382.8125	1.2579968238352817	0.021411665764354833	0.0022583483033721745
1727795199195	7382.8125	1.2671178828701806	0.023015171884323053	0.002273069179215222
1727795199197	7382.8125	1.2718620018650022	0.023636951415691793	0.0022810865482093975
1727795199198	7382.8125	0.5273556150389508	0.024600096487736756	0.002271040578666164
1727795199200	7382.8125	0.5171918132906304	0.02753282710338561	0.002231621691177579
1727795199202	7382.8125	0.493875266893582	0.031041661122360346	0.002136832178047157
1727795199204	7312.5	0.45674467441216404	0.033633401380612396	0.0019919696358497987
1727795199206	7312.5	0.42425889570826186	0.031850147592049606	0.001849870688424595
1727795199207	7312.5	0.39483708882754426	0.030699694577564482	0.0017374341683379473
1727795199209	7312.5	0.3806060215212264	0.030502690024876305	0.0016779409744514353
1727795199211	7312.5	0.3483505641616638	0.030751558035459908	0.0015327635066665845
1727795199213	7312.5	1.0203969421273815	0.031047102147372187	0.0013775982299630638
1727795199214	7312.5	0.9747233668772881	0.03167092965287768	0.0012904851313287136
1727795199216	7242.1875	1.0115688677660275	0.032902581140513705	0.0012345534116772977
1727795199218	7242.1875	1.0006162210419203	0.03408481974411293	0.0012210323031465865
1727795199220	7242.1875	1.0202467816430818	0.03398759203308077	0.0012026727402642996
1727795199222	7242.1875	1.0103058152325524	0.03274749344926688	0.0012320174822106269
1727795199223	7242.1875	0.9945170957064752	0.03154209927497713	0.0012991728309267572
1727795199225	7242.1875	1.0107093841570183	0.03208473714961788	0.001320799765023468
1727795199227	7242.1875	1.061193961653683	0.034283818307169645	0.0013791677940849152
1727795199229	7242.1875	1.1062299792312025	0.03530936300630318	0.0014609510821759607
1727795199230	7242.1875	1.1583244275746856	0.033603778527148825	0.001546163437520552
1727795199232	7242.1875	1.175739656674875	0.031224429206133	0.0015672492765080699
1727795199234	7171.875	1.1958462224273083	0.03026711387211911	0.0016153522949357132
1727795199236	7171.875	1.237854832840557	0.030584685735805257	0.0016673980902379925
1727795199238	7171.875	1.2269340405956612	0.030863753274297658	0.0016527887154059724
1727795199239	7171.875	1.236803365833789	0.03085217135223534	0.0016647537293200015
1727795199241	7171.875	1.2313068081476164	0.030922341125495637	0.0016585029756670197
1727795199243	7171.875	1.1802911867081396	0.0312812024411417	0.001596198836875192
1727795199246	7171.875	1.1617597761285434	0.030715691837155595	0.0015707255566037412
1727795199247	7171.875	1.1006801133385744	0.03012760472713716	0.0014912687040259669
1727795199249	7171.875	0.42202374161092454	0.031497255172904914	0.0014724043505168435
1727795199251	7171.875	0.41239231891589384	0.03412341425888408	0.001438772350012101
1727795199253	7101.5625	0.40757986069471097	0.03619954268955676	0.001421348711379011
1727795199255	7101.5625	0.4153851951417759	0.0357770567316169	0.0014503248108536431
1727795199256	7101.5625	0.4346241842720659	0.03352475954688751	0.0015152284592910349
1727795199258	7101.5625	0.43707270402497955	0.031526755492246844	0.001525348779857116
1727795199259	7101.5625	0.45125199733281807	0.03123252584924613	0.0015780120135438552
1727795199261	7101.5625	0.4545094611670753	0.03118356443154459	0.0015909405779976503
1727795199262	7101.5625	0.4647806653741605	0.03150292988550144	0.001625028993845879
1727795199264	7101.5625	1.055974772796254	0.03118399259961183	0.001640427594193156
1727795199266	7101.5625	1.07651418888325	0.030777272875558575	0.0016719518280648136
1727795199268	7101.5625	1.0891512504913523	0.029833001890794304	0.0017138229306921048
1727795199270	7101.5625	1.1142850671924136	0.028184812319526333	0.0017542888950277968
1727795199271	7101.5625	1.1195680630282037	0.02578366244644315	0.0017617269425179525
1727795199273	7101.5625	1.1239057816799332	0.023412975862482793	0.0017672997138791825
1727795199275	7101.5625	1.1418180645636793	0.021838372796105968	0.0017948415401585491
1727795199277	7101.5625	1.1857470626351219	0.021911796912736054	0.0018538488626193028
1727795199278	7101.5625	1.1931221440153301	0.02253174900166031	0.0018640547072890656
1727795199280	7101.5625	1.2009338762775157	0.022092337465937622	0.0018737716424192345
1727795199282	7101.5625	1.1972487347680818	0.021144665123357314	0.0018671659653442577
1727795199284	7101.5625	1.2559129954252524	0.02049114682255179	0.0018598163371918294
1727795199286	7101.5625	1.2597819899376241	0.020186785654903845	0.0018652659822600516
1727795199287	7101.5625	1.2928237928007607	0.019795653879344465	0.0018632889550519761
1727795199289	7031.25	1.2858985902175761	0.01913654724275835	0.0018532220789332099
1727795199291	7031.25	1.2993015983754415	0.018359156808978375	0.0018478872182153632
1727795199293	7031.25	1.270984693369303	0.01760773388698297	0.0018090442647576207
1727795199294	7031.25	1.2845988933806107	0.0170408421087695	0.0018269284391893336
1727795199296	7031.25	1.2503122133778826	0.017951007170778528	0.001827797314438889
1727795199298	7031.25	1.2083374279350105	0.020503238086767024	0.001769579635415438
1727795199300	7031.25	0.56435330930402	0.020485320195590028	0.0017357469249781135
1727795199302	7031.25	0.5360105808158574	0.015293464044500599	0.0016536600586622588
1727795199303	7031.25	0.511667913042553	0.009325790161557062	0.0015799743619479834
1727795199305	7031.25	0.5044844299250391	0.0069571732736235185	0.0015563191278952287
1727795199307	7031.25	0.4836577079389997	0.006093500514042948	0.0015002958862882197
1727795199309	7031.25	0.4578309100593879	0.004492260043502216	0.0014211596938218107
1727795199310	7031.25	0.44484293786053364	0.002611500949751029	0.001375665036565557
