# Supplementary material for: Identification and classification of repeated whistle types from free-ranging rough-toothed dolphins (Steno bredanensis)
Source: Sci Rep. 2026 Mar 20;16:14327. doi: 10.1038/s41598-026-44853-2 (PMC13144356; doi:10.1038/s41598-026-44853-2)
Supplement: Supplementary file 2 — Supplementary Material 2 [file 41598_2026_44853_MOESM2_ESM.zip › Dataset_StenoRepeatedCalls/Contours/1308.csv]

Time [ms]	Peak Frequency [Hz]	Duty Cycle	Energy	WindowRMS
1727795352185	6328.125	0.7340238879061844	0.003173960284760911	0.0011565564120933432
1727795352187	6328.125	0.8907821227001783	0.00200991967870278	0.0012201758825602794
1727795352189	6328.125	0.8929306427033465	0.002020535235209399	0.0012153759775718966
1727795352190	6398.4375	0.9665990965719751	0.0018666418913165551	0.001298535272823313
1727795352192	6398.4375	1.007352223992068	0.0017107804039088554	0.0013451609193963659
1727795352194	6398.4375	0.9777641765791631	0.0016585217073426435	0.0013452743343064719
1727795352196	6468.75	0.9999940655941908	0.0016633117322597537	0.001465211188282183
1727795352197	6468.75	0.9530012489641765	0.0014198758354774395	0.0014171356466050943
1727795352199	6468.75	0.9755613283905958	0.0010508656322167262	0.0014507271163294998
1727795352202	6539.0625	0.03740679989629332	0.0011664776566798329	0.001979593516536045
1727795352204	6609.375	0.037587390706078916	0.001976245610702921	0.0022414365545100796
1727795352206	6679.6875	0.03733293008766746	0.0032809658358781356	0.002503279592484114
1727795352207	6750.0	0.03753729717492231	0.0037723421588339856	0.002507609997086804
1727795352209	6820.3125	0.037189909426249314	0.0063833795945456	0.0024972403571387383
1727795352211	6890.625	0.03777887141394204	0.008493240932322031	0.0025057666081363785
1727795352213	6960.9375	0.040036891780316546	0.009698379128831248	0.0020394936576335044
1727795352214	7031.25	0.8995793355131504	0.009129212676336736	0.00157322070713063
1727795352215	7171.875	0.918655002914612	0.00850060628026944	0.0016096987820999177
1727795352217	7171.875	0.9310653101995783	0.010290740301651273	0.0016308937815967118
1727795352219	7171.875	0.9799562501116709	0.011690345628171235	0.0016980620450314527
1727795352221	7171.875	0.9562130857699936	0.009737960521689758	0.0016639475015136735
1727795352222	7171.875	0.9439903507919705	0.007047626382116699	0.0016440545165517374
1727795352224	7171.875	0.9481780115981453	0.006141769596908025	0.0016519513227602999
1727795352226	7171.875	0.9118369676645582	0.006650916991684707	0.001596027179055513
1727795352228	7171.875	0.8604203448287415	0.006272624248785465	0.0015259272597519381
1727795352229	7171.875	0.8225076817652179	0.004393718431317714	0.0013916355831344077
1727795352231	7242.1875	0.8713876778964201	0.0020398705152262046	0.001302853241574262
1727795352233	7312.5	0.7426390981062074	0.0025008132970288483	0.0011471460319605203
1727795352235	7382.8125	0.6456780189217713	0.00839668151170346	0.0010482386202375676
1727795352237	7453.125	0.555432016374817	0.013545409141073732	8.838435683030208E-4
1727795352238	7523.4375	0.6138063826650944	0.0130709316842294	7.194485163684739E-4
1727795352240	7593.75	0.6245390439489475	0.009708916933597017	6.870518581390338E-4
1727795352242	7664.0625	0.5617098881120844	0.006791716658269085	6.27561360437524E-4
1727795352244	7804.6875	0.5710689776598533	0.0061923316742315965	5.737333934917369E-4
1727795352245	7804.6875	0.47668630561029984	0.0062084316111781935	7.508462200071004E-4
1727795352247	7804.6875	0.534529565604269	0.0066267804645550234	9.098800886476487E-4
1727795352249	7804.6875	0.646314294781705	0.0068707834736515755	0.001068913957288197
1727795352251	7804.6875	0.7413674782685494	0.006947889894606767	0.0012798611035960074
1727795352253	7804.6875	0.8876166728241183	0.007201482503739723	0.001490808249903818
1727795352254	7804.6875	0.9531416375587135	0.007579426801273045	0.001561451601878596
1727795352256	7804.6875	1.0158483242402077	0.008143574395000169	0.001624606871047824
1727795352258	7804.6875	1.074521957845713	0.008387773513009972	0.001686623650466022
1727795352260	7804.6875	1.0880156787999562	0.007537020247507241	0.001708629437717743
1727795352261	7804.6875	1.0261398982341177	0.006314743827402245	0.001638241285433352
1727795352263	7804.6875	1.0467813554230356	0.005636056412965576	0.001671328116017852
1727795352265	7804.6875	0.9977141626985311	0.005206831400398407	0.001593660193827657
1727795352267	7804.6875	0.9998887677524911	0.004696934463300739	0.0015528734124238945
1727795352269	7804.6875	0.9569253620053296	0.004490341753512277	0.0015014096872396528
1727795352270	7734.375	0.9468999026229273	0.004777031615142219	0.001485733530146158
1727795352272	7734.375	0.9626036306460835	0.004770719904539787	0.0015057549557252398
1727795352274	7804.6875	0.9489381560461798	0.004515012915897056	0.001563904556942064
1727795352276	7804.6875	1.0166602138777272	0.003636446955290129	0.0016486278407122153
1727795352277	7875.0	1.0102481813902475	0.0019764231517431937	0.0016358159855041207
1727795352279	7945.3125	1.04326090741226	9.18298422374523E-4	0.0016877275176587127
1727795352281	7945.3125	1.0331049682986837	0.0028229376234846035	0.001673093846886777
1727795352283	8015.625	1.0902635224978647	0.006569785194573473	0.0017420420536423278
1727795352285	8085.9375	1.0231528114445028	0.009753931692239395	0.00166546181933807
1727795352286	8085.9375	1.0034333235062893	0.01001354932593214	0.0016327401458889348
1727795352288	8085.9375	0.9973302937912983	0.008419890661743739	0.0015818780761243725
1727795352290	8085.9375	0.9731514117357295	0.008490972338274056	0.0015456652762638869
1727795352292	8085.9375	0.8873494223190828	0.011095700804178984	0.0014365325416349222
1727795352293	8085.9375	0.05662871268100781	0.014738685749934349	0.0016695909983868596
1727795352295	8085.9375	0.054388651864285355	0.018693532839443444	0.0019026494551387973
1727795352297	8085.9375	0.05384813967716576	0.020829263848006655	0.0018903584739995171
1727795352299	8085.9375	0.057108858386748076	0.01842356578504187	0.0019393444407144805
1727795352302	8085.9375	0.05252781637930488	0.013350687009903592	0.0018863596617096031
1727795352303	8085.9375	0.05133039304609834	0.009961737034063984	0.001875383933251038
1727795352305	8085.9375	0.04991595995162558	0.008950440896395795	0.0018659033431150758
1727795352307	8085.9375	0.0470072242642397	0.008403238987117943	0.001529511975951644
1727795352309	8085.9375	0.7427547846261954	0.008640839772784334	0.001193120608788212
1727795352310	8085.9375	0.6322531241249892	0.010155719233826039	0.0010708217942563651
1727795352312	8085.9375	0.6052350632296244	0.011334649099935042	0.0010362193695263066
1727795352314	8085.9375	0.5861305007561365	0.010452344587929182	9.698039041030315E-4
1727795352315	8085.9375	0.6930379914204446	0.00803520459802345	0.0011161008043439893
1727795352317	8085.9375	0.7070438750218379	0.0062170730528341685	0.0011404050873912667
1727795352318	8085.9375	0.5751832649219885	0.005926215376559182	0.0013289449772627864
1727795352320	8085.9375	0.6560799460740959	0.006161575002914971	0.0015174848671343061
1727795352322	8085.9375	0.6640964904434097	0.0058409623207241025	0.0017073337399200758
1727795352324	8085.9375	0.7523304309872058	0.00481727224281713	0.002048498369897373
1727795352325	8085.9375	0.8912662096694943	0.003929141784515224	0.0022823657533719687
1727795352327	8085.9375	0.9274922899310839	0.0040631486972216675	0.0023456987564835488
1727795352329	8085.9375	0.990849233926443	0.005304271175363529	0.0024621823153316313
1727795352331	8085.9375	0.9745471882370282	0.006686102337685023	0.0024486498086839586
1727795352333	8085.9375	0.9272848768924984	0.00721636967677495	0.002357595558314576
1727795352334	8085.9375	0.8440069940419583	0.006762928261285455	0.0022252774292216932
1727795352336	8085.9375	0.8065023826619243	0.005762489253520135	0.001999419625001484
1727795352338	8085.9375	0.7711557241586539	0.0050716669394473045	0.0017735618207812742
1727795352340	8085.9375	0.6875253757551307	0.005331519870253981	0.0014958626907095225
1727795352341	8156.25	0.5536614755829319	0.0054919358966554555	0.0012181635606377708
1727795352343	8156.25	0.4960170429783634	0.005364681837407493	0.001015106520535931
1727795352345	8156.25	0.6599346296842243	0.004478916407178331	8.120494804340911E-4
1727795352347	8156.25	0.6203605888219195	0.0037455961612621286	7.545498673376443E-4
1727795352349	8156.25	0.554523402233592	0.0037192254805553456	7.760007243327046E-4
1727795352350	8156.25	0.5824250994988207	0.004251811558955186	8.44081239137924E-4
1727795352352	8156.25	0.41559345778717643	0.004687369590344373	0.0010057531134382953
1727795352354	8156.25	0.49519820211889787	0.004568323823805791	0.0012427987356028623
1727795352356	8156.25	0.6064595583016684	0.003889846379063004	0.001479844357767429
1727795352357	8156.25	0.7256437453139558	0.0032406950351896568	0.0017063614208471054
1727795352359	8156.25	0.7833555920430061	0.0028746859601284083	0.0017835499678759766
1727795352361	8156.25	0.8645900723652603	0.0026879832402003623	0.0019309481127248898
1727795352363	8156.25	0.9441788924648409	0.0026649328099878134	0.002055255496388356
1727795352365	8156.25	0.9750838938388073	0.002726527075155038	0.002107401012221489
1727795352366	8156.25	0.9568607837704549	0.0029025032467500708	0.0020645513213133748
1727795352368	8156.25	0.9687251764773324	0.002982855053989682	0.0020854132260155586
1727795352370	8156.25	1.0029139714553275	0.002941578990068654	0.0020474967810099657
1727795352372	8156.25	0.9529696158878252	0.0032143907819637335	0.0019498189754224037
1727795352373	8156.25	0.9342616517912197	0.003773146133345544	0.0019185563059365368
1727795352375	8156.25	0.9144133712348933	0.004142003550121872	0.0018777768583893204
1727795352377	8156.25	0.9190325709433168	0.004033272527105397	0.0018241479496075928
1727795352379	8156.25	0.8892187524815768	0.00382285580660239	0.0017755754958602916
1727795352381	8156.25	0.8609597969673147	0.0039511688201627326	0.001725235190526695
1727795352382	8156.25	0.09218001106659161	0.0050912468873208555	0.0018669038876816468
1727795352384	8156.25	0.08870512502680103	0.007277561294285948	0.0018272487007044993
1727795352386	8156.25	0.08605468470822614	0.00862385840689452	0.0017848811665592075
1727795352388	8156.25	0.0819080280807783	0.006860319342335266	0.0017251337070417177
1727795352389	8156.25	0.0766293943916613	0.0043484609421133085	0.0016395411056843855
1727795352391	8156.25	0.0753063553057104	0.0028447055630569573	0.0016232480986556315
1727795352393	8156.25	0.07870708485205831	0.0029491409397552105	0.0016781363649665097
1727795352395	8156.25	0.07728546125129539	0.003370529989076697	0.0015219514364438911
1727795352397	8156.25	0.8346557617187499	0.0036835196463775462	0.0013657665079212726
1727795352398	8156.25	0.8877592266730542	0.004094236431131858	0.0014318090752532104
1727795352401	8156.25	0.8863581051616548	0.0046379901333820275	0.0014268600432922722
1727795352403	8156.25	0.6802814109067794	0.0047765902539586395	0.0015376002159966902
1727795352405	8156.25	0.686412938587172	0.004268951175249846	0.0015576059303093646
1727795352406	8156.25	0.6780854040951328	0.0039170467528407684	0.0015510326114955863
1727795352408	8156.25	0.6943081882737691	0.004506395808523979	0.0015841462655053257
1727795352410	8156.25	0.6864717293207122	0.005127893371101807	0.0015844919933160771
1727795352412	8156.25	0.6878792486472322	0.005405882480892098	0.0015883310461141042
1727795352414	8156.25	0.6840578509671228	0.0053663624584870525	0.0016280731053998556
1727795352414	8156.25	0.6634311236909296	0.0053662537308037505	0.0015625405818541851
1727795352416	8156.25	0.6634311236909296	0.0053116805446222475	0.0015625405818541851
1727795352418	8156.25	0.6907809028979862	0.005038994052246492	0.0016040738215642833
1727795352420	8156.25	0.68957647017988	0.0049777593166379554	0.0015896267641532088
1727795352421	8156.25	0.686111084815504	0.00547649392854419	0.0015713602606262655
1727795352423	8156.25	0.6722002390946858	0.007265944740048793	0.0015465458846684846
1727795352425	8156.25	0.631513656661113	0.009543403027827175	0.0014819212835476571
1727795352427	8156.25	0.6022198807862356	0.010156717716717303	0.0014455270279519843
1727795352429	8156.25	0.6890209928711468	0.008510851636538292	0.0012416202335441247
1727795352430	8156.25	0.6912026542314721	0.00732130679239119	0.001155516446328833
1727795352432	8226.5625	0.6448167654682985	0.010234924556851968	0.0010941310963298537
1727795352434	8226.5625	0.5747191905570075	0.015275339550201621	9.426299937853583E-4
1727795352436	8226.5625	0.5616002112814465	0.015796578217303115	7.911288912408629E-4
1727795352437	8226.5625	0.5004580751720539	0.011519204149857958	7.205883556288035E-4
1727795352439	8226.5625	0.49631296867440733	0.008328755449930694	7.605865077475645E-4
1727795352441	8226.5625	0.4786557371511399	0.008092770661204878	9.087080106519809E-4
1727795352443	8226.5625	0.465648652591933	0.008644925190067735	0.0011268825705553478
1727795352445	8226.5625	0.3947082277836012	0.009813989297389646	0.0013450571304587148
1727795352446	8226.5625	0.46459992550233536	0.011031415031104273	0.0015694690690734132
1727795352448	8226.5625	0.524237911832628	0.010535441916162812	0.001751645642910634
1727795352450	8226.5625	0.6276171956289885	0.008863437392660463	0.001987307114062919
1727795352452	8226.5625	0.7185856589466565	0.007764622974406214	0.0021517950797685283
1727795352453	8226.5625	0.7092790091504899	0.007233946181561868	0.002404743589593273
1727795352455	8226.5625	0.752481486101032	0.006765754747579409	0.002500717002176268
1727795352457	8226.5625	0.8102143854695815	0.007163419220203753	0.002637584817093363
1727795352459	8226.5625	0.8345826789844883	0.009004651983075563	0.0026681904131846557
1727795352461	8226.5625	0.8898130483616553	0.010639282735557457	0.002829047814874377
1727795352462	8226.5625	0.8979727233384737	0.011092278741792649	0.00284726810089115
1727795352464	8226.5625	0.9146267282368771	0.01236692684628207	0.0028848995648016315
1727795352466	8226.5625	0.931327486399623	0.01523190230988801	0.0029232003694093585
1727795352468	8226.5625	1.0021318501564251	0.015939477852182745	0.0029211305457706063
1727795352469	8226.5625	0.9855939362763311	0.012411657235378005	0.002873814636852146
1727795352471	8226.5625	0.9804195937459615	0.008810010879130062	0.0028604228264512725
1727795352473	8226.5625	0.2928469498457369	0.009576468131952358	0.0029608545131694893
1727795352475	8226.5625	0.2906589733903966	0.013552428788620188	0.0029322725259184495
1727795352477	8226.5625	0.2914618165124817	0.01885637913573503	0.0029368809354810743
1727795352478	8226.5625	0.3033144367872951	0.02204886865443632	0.0030534752840937693
1727795352480	8156.25	0.3095669973379065	0.021231692453011843	0.0031130978067462583
1727795352482	8156.25	0.31707800685079773	0.01724151622946485	0.003184520788416418
1727795352484	8156.25	0.3207655904685878	0.01417020815608421	0.0032155083397953535
1727795352485	8156.25	1.253343614505908	0.014849196563613058	0.0032374326408829085
1727795352487	8156.25	1.2831225357942633	0.01631922539684858	0.0032994525867196646
1727795352489	8156.25	1.2570427148846959	0.017517393989365797	0.003235956504369289
1727795352491	8156.25	1.193890463449352	0.020374572361376787	0.0030949524869478286
1727795352493	8156.25	1.129595329585656	0.024404795432954235	0.002940312976995495
1727795352494	8156.25	1.049067193902468	0.02489702582570671	0.002746629052289493
1727795352496	8156.25	1.0632502511581292	0.022583822907345293	0.0025897499295081117
1727795352498	8085.9375	0.9583063345535245	0.023562886629989264	0.0023771507899869398
1727795352501	8085.9375	0.8196944710593553	0.026507298037223702	0.0019699848589788153
1727795352502	8085.9375	0.7040555622092833	0.026723942334500306	0.0015628189279706913
1727795352504	8085.9375	0.6482225003909684	0.025532687605241817	0.0013756770388432416
1727795352506	8085.9375	0.553373202655982	0.026981975493162044	0.0011552144681202087
1727795352508	8085.9375	0.4583571243810092	0.030104801585384533	9.34751897397176E-4
1727795352510	8085.9375	0.5500502732785332	0.03125816518512065	8.430254402396117E-4
1727795352511	8085.9375	0.621207855032675	0.030657271558067994	9.042801521861915E-4
1727795352513	8085.9375	0.6657186544166421	0.030323709579384243	9.65557568603893E-4
1727795352514	8085.9375	0.7436380446332056	0.029994080170060895	0.0010501783888917846
1727795352516	8015.625	0.8011284114429785	0.029303841599330038	0.001093955169247553
1727795352517	8015.625	0.8989636868722425	0.02879226443318373	0.0012233617634541233
1727795352519	8015.625	0.9206122159414593	0.027581805796240377	0.0012779658403100239
1727795352521	8015.625	0.7293386726068011	0.025083826921882137	0.0013768041067775774
1727795352523	8015.625	0.7422595366757828	0.023552981638115793	0.0014101466347917313
1727795352525	8015.625	0.7078134278193162	0.023489496821678172	0.0013633437305674524
1727795352526	8015.625	0.6535735679696909	0.022371247137287883	0.0012836032948307591
1727795352528	8015.625	0.6152234306524321	0.018908177372050344	0.0012358587974048115
1727795352530	8015.625	0.5416553629524622	0.015680347334877383	0.0011528891066870403
1727795352532	7945.3125	0.5161770851628362	0.01345745882468605	0.0010985437123606431
1727795352533	7945.3125	0.48011382644185735	0.010786254289502159	0.0010171498803088908
1727795352535	8015.625	0.5965789685986104	0.008249089270309371	9.709187918198924E-4
1727795352537	8015.625	0.6172961000035734	0.009408146730634564	0.0010489757473730735
1727795352539	8085.9375	0.6980581298369476	0.0141520217320234	0.0011833640960987053
1727795352541	8085.9375	0.769377981614494	0.020508039340104728	0.0012824271861225582
1727795352542	8156.25	0.8033628431807972	0.02674512013414752	0.0013084621886518498
1727795352544	8156.25	0.8247548104656741	0.03369236596676065	0.0013202864906652102
1727795352546	8156.25	0.7519792480269337	0.04170727392659184	0.0012634099932302637
1727795352548	8156.25	0.749855505760945	0.048734442579180165	0.0012720114503024559
1727795352549	8156.25	0.6894199311223588	0.05268919742674706	0.001355654665823094
1727795352551	8156.25	0.7086823866246202	0.052785747930922715	0.0014031787164100324
1727795352553	8156.25	0.6327923313201173	0.04971129402353702	0.0016144874577249757
1727795352555	8085.9375	0.6566860750786163	0.062415731549152226	0.0019198068020864643
1727795352557	8085.9375	0.2353754684531174	0.0639065611135975	0.002213655467836895
1727795352558	8085.9375	0.27153286294702694	0.06162462680497071	0.002507504133587325
1727795352560	8085.9375	0.29218716773314257	0.058130784488880226	0.002603047058716615
1727795352562	8085.9375	0.3202536484914682	0.058551725393143676	0.0027468116237126744
1727795352564	8085.9375	0.32839580468071083	0.06217831659086689	0.002793776254451102
1727795352565	8015.625	0.3200055271369103	0.07097623283490628	0.0027430936479308395
1727795352567	8015.625	0.30819189409254266	0.0716746418277672	0.0026624914857344066
1727795352569	8015.625	0.2755747238531587	0.07317011155477636	0.0024326770974880275
1727795352571	8015.625	0.2932348703547894	0.07596005753869169	0.0021357416547374297
1727795352573	8015.625	0.9087372097777234	0.0789500977094612	0.0019468659712343942
1727795352574	8015.625	0.8326696022642993	0.08064471967446842	0.0017814821297462338
1727795352576	7945.3125	0.9356721164034727	0.08173698305659867	0.0017252796041479568
1727795352578	7945.3125	0.8603870456694844	0.08166222087070131	0.001748103036595166
1727795352580	7945.3125	0.8129703673676625	0.0829040882378518	0.0018886016192602706
1727795352581	7945.3125	0.8466507363546739	0.08373188418017626	0.0021631893611113928
1727795352583	7945.3125	0.8932227028095835	0.08285958184275688	0.002261174826180277
1727795352585	7945.3125	0.9530415325044835	0.08176240794125196	0.0024653491455121526
1727795352587	7875.0	1.0318606154723737	0.08200155959919017	0.002649711922305913
1727795352589	7875.0	1.1118133113069355	0.08296058822195237	0.0028035944339215297
1727795352590	7875.0	1.1485597622469537	0.08454393403157845	0.0028806662153794413
1727795352592	7875.0	1.1618662180390749	0.08573204707001712	0.0029113292986965326
1727795352594	7875.0	1.1627059312736463	0.0878718940451998	0.002914595700580338
1727795352596	7875.0	1.1037190755208333	0.09067111017197167	0.0027765818685735024
1727795352597	7804.6875	1.0451880640953592	0.09123366252929474	0.002658150839450691
1727795352599	7804.6875	1.0118244579003293	0.08996985711177102	0.002580673978126822
1727795352602	7804.6875	0.9572910325027484	0.08970517552782152	0.0023645543105484694
1727795352604	7804.6875	0.8346181006305824	0.09173246055100918	0.002045830081193083
1727795352606	7804.6875	0.7361799193439168	0.09239631707441574	0.0018190378886267444
1727795352607	7804.6875	0.7745706810141509	0.09040032106781307	0.0015915790064848362
1727795352609	7804.6875	0.8028743369415675	0.08981900790626474	0.0015129679348791863
1727795352611	7804.6875	0.8748609351948909	0.0918825488179778	0.0014382447387361042
1727795352613	7804.6875	0.7713291213530747	0.09392306084865627	0.0014054265429606994
1727795352614	7804.6875	0.7952497807210123	0.0960636209523106	0.001536173588995876
1727795352615	7804.6875	0.766671101828964	0.09935162709226543	0.0016462152877062969
1727795352617	7804.6875	0.7905189576907958	0.10218333826022932	0.001698055216022584
1727795352619	7734.375	0.8225720114447266	0.10375032937612531	0.0019865252909801656
1727795352621	7734.375	0.8630317942670537	0.10442803461641417	0.0023095880336300874
1727795352622	7734.375	0.9560752742473212	0.10253261860063369	0.0026309645224089893
1727795352624	7734.375	0.9420691367643756	0.09795827326910846	0.0028202509031511514
1727795352626	7734.375	1.0567158840554882	0.09377977243147316	0.0031470004331519454
1727795352628	7734.375	1.140431018245545	0.09352874424624649	0.003392472933329293
1727795352629	7734.375	1.1903288579337001	0.09899432177831934	0.0035168058726283147
1727795352631	7734.375	1.2180569886661425	0.10579052704360767	0.0035799043714230664
1727795352633	7734.375	1.2068864034656708	0.10332500303112821	0.0035581188396470362
1727795352635	7734.375	1.1335981516968028	0.09449424921029964	0.0034016727020693585
1727795352637	7734.375	1.014757456269654	0.090756313053889	0.0031540366705593657
1727795352638	7734.375	0.8427995405856918	0.09456951061732077	0.002767088576346393
1727795352640	7664.0625	0.39670585669644803	0.10144432171611875	0.002456323302748752
1727795352642	7664.0625	0.3166358675846763	0.10714811564231469	0.002101585915402126
1727795352644	7664.0625	0.25524349999044593	0.10867543216878295	0.0017267482715018281
1727795352645	7664.0625	0.20614293469656272	0.11429421064221364	0.0013519106276015302
1727795352647	7664.0625	0.19288079710293282	0.11900021002392167	0.0012487685129323684
1727795352649	7664.0625	0.17143745342390593	0.113254042842429	0.001098712282485456
1727795352651	7664.0625	0.15012339892544002	0.10504802308679456	0.0010070871900177308
1727795352653	7664.0625	0.1487358727711718	0.09897299090497338	0.001004450654496325
1727795352654	7664.0625	0.6555940275101869	0.09566706708846075	0.0010154923219255147
1727795352656	7664.0625	0.6618873149470723	0.09756549683688273	0.0010244930403260023
1727795352658	7664.0625	0.7087139150251351	0.10342322423715176	0.0011016761950850798
1727795352660	7664.0625	0.6119035486195644	0.10883842357610839	0.0012798847622075586
1727795352661	7593.75	0.6523005915774835	0.11074690095829012	0.001367791658490241
1727795352663	7593.75	0.6874555537592141	0.10874881876686698	0.0014310265249649677
1727795352665	7593.75	0.7071843050518423	0.10601102542877704	0.0016017960917173524
1727795352667	7593.75	0.8498531679701405	0.10576010238233803	0.0018512191087752927
1727795352669	7593.75	0.8846106099028775	0.10734762445468309	0.002027191960501173
1727795352670	7593.75	0.9604603883160795	0.10804149302295094	0.0021490439720939477
1727795352672	7593.75	0.9719322936233791	0.10957650647629677	0.002170292097039075
1727795352674	7593.75	0.9852725874172094	0.11260123525055486	0.0022001507273705185
1727795352676	7593.75	1.0049518137853426	0.11682043599396671	0.0022405974271813597
1727795352677	7593.75	0.9985891017212111	0.12068032594320806	0.002229907952797637
1727795352679	7593.75	1.005671992620151	0.12358282734290855	0.0022434133247434458
1727795352681	7593.75	0.9842364810746786	0.12382200996774122	0.0021933531221062486
1727795352683	7593.75	1.1170345282404677	0.12337616442412978	0.002112404110681574
1727795352685	7593.75	1.0823823620938153	0.1242831020599855	0.002111775576242954
1727795352686	7593.75	1.0147771878489977	0.12715338753524913	0.0021489033563108426
1727795352688	7593.75	0.8752025341886032	0.12773388993199217	0.002152083425621929
1727795352690	7593.75	0.859733236370524	0.12420307764043449	0.0021184205996836315
1727795352692	7523.4375	0.8609591403000735	0.11987831677734212	0.002121025441109296
1727795352693	7523.4375	0.8444992130439745	0.11700146371904838	0.0020918824935182365
1727795352695	7523.4375	0.8327881156563831	0.11715576238072976	0.0020665550862159444
1727795352697	7523.4375	0.8030320839118609	0.11462570981856715	0.002006533764612105
1727795352699	7523.4375	0.7307439963893538	0.114654645715838	0.0018743274435244462
1727795352702	7523.4375	0.6364391696068549	0.12071673857592449	0.0016096232712865483
1727795352703	7523.4375	0.620085381219115	0.12548737291210552	0.0013449190990486503
1727795352705	7523.4375	0.5717453181154537	0.11722339049196824	0.0012630823185532313
1727795352707	7523.4375	0.4783594138569343	0.10446030619332537	0.001081277349074723
1727795352709	7523.4375	0.5452936704413285	0.10303151666268646	8.994723795962147E-4
1727795352710	7523.4375	0.5272886411486603	0.10974994142432196	8.593804215502681E-4
1727795352712	7523.4375	0.5423197556341719	0.11319804233301856	9.253761905483488E-4
1727795352714	7523.4375	0.47316857320173944	0.11117868252830009	0.001242477455063236
1727795352715	7523.4375	0.6040298295052128	0.10932073970213582	0.001479466301341677
1727795352717	7523.4375	0.5895410315842743	0.11027615795287629	0.001716455147620118
1727795352718	7523.4375	0.6959809043526245	0.1138120494698034	0.0019956963562127567
1727795352720	7453.125	0.759260217291062	0.1174147473116043	0.0021192807959137137
1727795352722	7453.125	0.3343103022827645	0.11964349491760538	0.0023487159623731702
1727795352724	7453.125	0.3614566081813032	0.11781286381379225	0.0024693223445534547
1727795352725	7453.125	0.38283697728796706	0.11695093143293514	0.0025753616908974794
1727795352727	7453.125	0.39056290355912415	0.11336304380580765	0.0026242994119331604
1727795352729	7453.125	0.395554328379347	0.11021537517433214	0.002654611260701815
1727795352731	7453.125	0.39332450163880417	0.10983136700789066	0.0026391531571749558
1727795352733	7453.125	0.39068032228368943	0.1086286883109537	0.0026168376203533333
1727795352734	7453.125	1.0871101834213566	0.11002321667651062	0.002501890366058973
1727795352736	7453.125	1.0589958871301	0.112223653124994	0.002445452055446442
1727795352738	7453.125	1.009798329318524	0.11556114847551618	0.0023560544735641313
1727795352740	7453.125	0.9307705483910526	0.11766046430298878	0.0022179495443826916
1727795352741	7453.125	0.8264008577245605	0.11763764681730605	0.0019972745448775396
1727795352743	7453.125	0.8019816876133209	0.11712321363543772	0.001869398588394665
1727795352745	7453.125	0.70143512376616	0.1154976433029448	0.00161126627933154
1727795352747	7453.125	0.5754052745748893	0.11026499655935572	0.0013601619531935308
1727795352749	7453.125	0.6814295593500339	0.10428255151205079	0.0011090576270555215
1727795352750	7453.125	0.6065806149995375	0.10293657619787278	9.289713075212654E-4
1727795352752	7453.125	0.3575756162264859	0.10447990440763874	9.103508229465336E-4
1727795352754	7453.125	0.34846996908465067	0.10240653689253851	9.247602376683658E-4
1727795352756	7453.125	0.31045657243328234	0.09903208885783699	8.525408343025522E-4
1727795352757	7453.125	0.3308327490226075	0.09944174809225245	8.993720181094E-4
1727795352759	7453.125	0.3479270193690152	0.10427550059096354	9.315544469195631E-4
1727795352761	7453.125	0.38324295883442405	0.10752557024998699	0.0010088252755737187
1727795352763	7453.125	0.4630323590837299	0.10560991370731268	0.0011926637236518427
1727795352765	7453.125	0.5550675233016035	0.10134338995989312	0.0013569941062147274
1727795352766	7453.125	0.802955554908037	0.10030950379106815	0.0014889826469090585
1727795352768	7453.125	0.8515774619601982	0.10018097498710045	0.001559189334160671
1727795352770	7453.125	0.9515262127829274	0.09511935271963294	0.0016774146483221925
1727795352772	7453.125	0.9796169407672279	0.08766308655523536	0.0018245594236517859
1727795352773	7382.8125	0.9736853835368795	0.08344218931983706	0.00194377899403872
1727795352775	7382.8125	0.99165500921407	0.08226121866683343	0.0019736738123832215
1727795352777	7382.8125	0.9868547475325362	0.08260485966169177	0.0019661650378717138
1727795352779	7382.8125	0.9692233825755806	0.08313333222219378	0.0019382174123890596
1727795352781	7382.8125	0.9021375401838534	0.08319486011727405	0.0018246734459246667
1727795352782	7382.8125	0.8295977187636216	0.08390050654096538	0.001703234829312211
1727795352784	7382.8125	0.7794439157948814	0.08530633060290807	0.0016408754394696553
1727795352786	7382.8125	0.6992381182767451	0.08399443520168222	0.001487499839456219
1727795352788	7382.8125	0.8404120728385542	0.07803179058998765	0.0013787813011680182
1727795352789	7382.8125	0.8168578818711727	0.07006178904002718	0.001303499677029341
1727795352791	7382.8125	0.8056909831766111	0.0634783375352931	0.0013040748309735989
1727795352793	7382.8125	0.634031005287335	0.059306964866580034	0.0013755375976764075
1727795352795	7382.8125	0.6733495201435861	0.05733102145000407	0.0015329935683198641
1727795352797	7382.8125	0.7622694932397354	0.05673721188833616	0.0017265154784674235
1727795352798	7382.8125	0.7690586862170677	0.056202779893799334	0.002039570432490637
1727795352801	7382.8125	0.8232338623430744	0.05477119538789562	0.0021868967009215593
1727795352803	7382.8125	0.911591997039161	0.05081767958041962	0.0025912607917598245
1727795352805	7382.8125	0.8472544731618857	0.044778279178292295	0.0029629135077197132
1727795352806	7382.8125	0.9467144606666849	0.04014778853479824	0.0032710279728617527
1727795352808	7382.8125	0.9852017822087081	0.03750373318099452	0.003389025932409914
1727795352810	7382.8125	0.5442719307603594	0.03380145554454313	0.0036005455359918205
1727795352812	7382.8125	0.5764442951205923	0.02800212897801293	0.0037821566746311236
1727795352814	7382.8125	0.5870370019931488	0.021892080944813184	0.0038425118460484807
1727795352814	7382.8125	0.589996135581336	0.016100336686748606	0.0038584070012530813
1727795352816	7382.8125	0.589996135581336	0.01180813752206707	0.0038584070012530813
1727795352818	7453.125	0.5838599968630187	0.011087314086622033	0.003822298553072214
1727795352820	7453.125	0.5454131626467269	0.015184102973753675	0.003595225024567933
1727795352821	7453.125	0.5091300579766087	0.02341979820693916	0.003388296606588099
1727795352823	7453.125	0.6402318582594769	0.032833408984096514	0.0032794624880856686
1727795352825	7453.125	1.0235864411360063	0.04052582050037563	0.0029929634152248284
1727795352827	7523.4375	0.9363745804996446	0.046443173546651395	0.002755805141265122
1727795352829	7523.4375	0.9426279069810726	0.05517994456225376	0.0025003100414157774
1727795352830	7523.4375	0.897663837909486	0.0627290479628514	0.0022865677238658203
1727795352832	7523.4375	0.8651770425162804	0.06473365540243282	0.0021940120207425513
1727795352834	7523.4375	0.8378588757165231	0.0634074250893457	0.0021128743799322548
1727795352836	7523.4375	1.0290157157298867	0.06270402160523655	0.0020554048419613702
1727795352837	7523.4375	1.0166140895486955	0.06328583985472722	0.00203383876892307
1727795352839	7523.4375	0.985947180808251	0.06540377196408247	0.0020516320340461004
1727795352841	7523.4375	0.8634272824707906	0.07010353344909669	0.002117598171917613
1727795352843	7453.125	0.8842654344512195	0.08075357128325342	0.0021609740238386524
1727795352845	7453.125	0.9150810571342742	0.09525229466704206	0.0022294411058778364
1727795352846	7453.125	0.9525441657718464	0.09220632535498842	0.0023248750060747996
1727795352848	7453.125	0.9693938261795649	0.07913982253548638	0.0023656413328799067
1727795352850	7453.125	1.0047472162700695	0.07344482782770799	0.002446028916999854
1727795352852	7453.125	1.0046348643947818	0.07600477525338319	0.00244366966507386
1727795352853	7453.125	1.0382157502531713	0.07875546844635577	0.002416222856583617
1727795352855	7453.125	1.0437981150397078	0.07815557722301786	0.0024233333518551207
1727795352857	7453.125	1.0014879539594659	0.07524071266517214	0.0023454425992323388
1727795352859	7382.8125	0.9417019982211384	0.07908549860326942	0.0022336864479375403
1727795352861	7382.8125	0.8597362271479585	0.08334214348747847	0.0020572040457568115
1727795352862	7382.8125	0.8059548516899037	0.08779858365571039	0.0018615554101368494
1727795352864	7382.8125	0.8469615827610526	0.09073880741740131	0.0017554287701405807
1727795352866	7382.8125	0.7422594566030029	0.09136907322046549	0.0015739712040202971
1727795352868	7382.8125	0.643766974532541	0.09249123708880555	0.0013792916006057482
1727795352869	7382.8125	0.6841883004470162	0.09601753011374774	0.0012275274078636022
1727795352871	7382.8125	0.6416949051347448	0.10152375855915542	0.0011704387422214048
1727795352873	7312.5	0.5586587041899773	0.10935149594735631	0.0010630668177286236
1727795352875	7312.5	0.5447560436320754	0.11405653215970026	9.323850464972645E-4
1727795352877	7312.5	0.4989783968815513	0.11726607167084682	8.639823509443793E-4
1727795352878	7312.5	0.43382970843295	0.12452713365903556	7.428812270225103E-4
1727795352880	7312.5	0.43731082098895063	0.13521734595740534	7.509422263489677E-4
1727795352882	7312.5	0.5097305825014	0.14427543024164535	8.794385931611031E-4
1727795352884	7312.5	0.5599403837529897	0.1480698957684375	9.387241608081033E-4
1727795352885	7312.5	0.6577728890540571	0.14859618971603364	0.0010704762683565335
1727795352887	7312.5	0.6783771735869745	0.14982637414335037	0.0011572964553233497
1727795352889	7312.5	0.7614645883761585	0.151340855302754	0.0012550756192937352
1727795352891	7312.5	0.7851331370510592	0.15138768650588494	0.001290454561584835
1727795352893	7312.5	0.3266559295643978	0.15033001879154773	0.0013186129600966775
1727795352894	7312.5	0.31096064440577026	0.14505516669595306	0.001276811696052381
1727795352896	7312.5	0.30431723573704944	0.1347091387099739	0.001253547482139221
1727795352898	7312.5	0.3183655994549689	0.1329385749035445	0.0013198248726754168
1727795352901	7312.5	0.351809662044786	0.14196802971980177	0.0014840727518665821
1727795352902	7312.5	0.43342101724699056	0.14949184890891604	0.0017653750780547688
1727795352904	7312.5	0.4814624173682965	0.1472190073300827	0.0020466774042429553
1727795352906	7312.5	0.5620459945285555	0.13936292620779656	0.0022929830212634838
1727795352908	7312.5	0.9368364635469177	0.13068771332240253	0.0025440990028242827
1727795352910	7312.5	1.0607100020974138	0.12195320797856253	0.002845212324243058
1727795352911	7312.5	1.1339945870588097	0.11445902747386777	0.002996671502328081
1727795352913	7312.5	1.1525262882594691	0.10927632165082828	0.003034333951509053
1727795352914	7312.5	1.1463369919201465	0.10453159378214566	0.003067163645068595
1727795352916	7312.5	1.1507740648772775	0.09773702406499636	0.003080974030603185
1727795352917	7312.5	1.1121303206940205	0.087510365695489	0.0029853161745573824
1727795352919	7312.5	1.0950509768876595	0.07406540709638611	0.0029426193602633197
1727795352921	7312.5	1.0679571707073159	0.059833471935637206	0.002888687296869769
1727795352923	7312.5	1.0064308880612975	0.04671607623819321	0.0027311966210056974
1727795352925	7312.5	0.9479332181907256	0.03419425369787828	0.0025696197003964734
1727795352926	7312.5	0.8893085328729075	0.021725813490768114	0.0024227646476480806
1727795352928	7312.5	0.867007442901984	0.011432952530353703	0.0023651173999177746
1727795352930	7242.1875	0.966656101562087	0.005270172529084276	0.002286314240175114
