# Supplementary material for: Identification and classification of repeated whistle types from free-ranging rough-toothed dolphins (Steno bredanensis)
Source: Sci Rep. 2026 Mar 20;16:14327. doi: 10.1038/s41598-026-44853-2 (PMC13144356; doi:10.1038/s41598-026-44853-2)
Supplement: Supplementary file 2 — Supplementary Material 2 [file 41598_2026_44853_MOESM2_ESM.zip › Dataset_StenoRepeatedCalls/Contours/1413.csv]

Time [ms]	Peak Frequency [Hz]	Duty Cycle	Energy	WindowRMS
1727874995398	5132.8125	1.0087872845808505	0.002838289541832644	0.002269070188438803
1727874995400	5132.8125	1.0280649117203877	0.003932098053301631	0.0023144538550467536
1727874995402	5203.125	0.9890786467384557	0.006515118765524531	0.0022321147707303423
1727874995404	5203.125	1.0053930752958458	0.012943117164703439	0.0022665416931130344
1727874995406	5273.4375	0.9418489394351717	0.02537432321471758	0.0024344359674313087
1727874995407	5273.4375	0.907634408449746	0.04258472368132314	0.002353190699367561
1727874995409	5343.75	0.9008487873049709	0.06149459952533558	0.002338151690030965
1727874995411	5343.75	0.948985948271952	0.07924636464786813	0.002460181556420925
1727874995413	5414.0625	0.9375112207834423	0.1017111831580855	0.0024334015882053915
1727874995414	5414.0625	0.9078942581715651	0.13275623353736635	0.0023691405036562665
1727874995416	5484.375	0.9398439626043178	0.16306260359645644	0.0024450045105249628
1727874995418	5484.375	0.9637028916077044	0.18321062220682405	0.0025030991969773333
1727874995420	5554.6875	0.9634565757255633	0.2027240556571181	0.00231678314992977
1727874995422	5554.6875	0.680698281671159	0.23486578551841752	0.002409972736650374
1727874995423	5625.0	0.7126646907288858	0.29877191990024865	0.002529388762218794
1727874995425	5695.3125	0.6859232858827493	0.4682484885977242	0.002454304986838415
1727874995427	5695.3125	0.6668110013757861	0.7935811514944144	0.0024207619300855607
1727874995429	5695.3125	0.7014403638814015	1.1372298780371068	0.0025520903818832853
1727874995430	5695.3125	0.13286728282569246	1.2517215383428721	0.0025543172281812933
1727874995432	5695.3125	0.13093873595271172	1.0899189464917365	0.0025296263825041027
1727874995434	5765.625	0.14402533531983214	0.8194675396766182	0.00278628645416289
1727874995436	5765.625	0.1475476392882528	0.5906765347982486	0.002824498367618461
1727874995438	5765.625	0.14520805470410275	0.4208506437678225	0.002784926712843063
1727874995439	5765.625	0.1595286436177612	0.29499977141895134	0.0029733302875734266
1727874995442	5765.625	0.16153387663088545	0.20504077866985088	0.0029966361062408044
1727874995444	5835.9375	0.1588669517799514	0.14121887287193266	0.0029280996691907354
1727874995446	5835.9375	0.43379666901003866	0.09610468427250209	0.0028628974575291453
1727874995447	5835.9375	0.8755467352187704	0.0635401903734726	0.0025693811328426287
1727874995449	5835.9375	0.8579496550368683	0.03875289017695647	0.0025147114158181314
1727874995451	5906.25	0.8710912085230968	0.01922481927214136	0.0025517903877416612
1727874995453	5906.25	0.8837828068585488	0.009803502232928285	0.0023983827854760767
1727874995455	5906.25	0.9289849627952986	0.00839632383547791	0.0022453274465173427
1727874995455	5976.5625	0.821145892634461	0.010979510222826293	0.002397861075702621
1727874995457	5976.5625	0.821145892634461	0.014489941694485366	0.002397861075702621
1727874995459	5976.5625	0.8113082591222077	0.02093165611486774	0.002378757018215479
1727874995461	5976.5625	0.8090632878578399	0.034053087153856264	0.002414207271941375
1727874995462	6046.875	0.8388515150590977	0.060772886756350904	0.002487384003255964
1727874995464	6046.875	0.8245768864535893	0.10977388932465215	0.002458078946742934
1727874995466	6046.875	0.7862932432295054	0.18142553394042948	0.002356466180952766
1727874995468	6117.1875	0.7502069860268197	0.2566416545259139	0.0024581099342347156
1727874995470	6117.1875	0.7417325297690582	0.32746999433339585	0.0024406707669115194
1727874995471	6117.1875	0.704976470645305	0.43183190931477866	0.002311037762767958
1727874995473	6117.1875	0.7105731326112646	0.5671396811096551	0.0023272973355318435
1727874995475	6117.1875	0.7594100597008573	0.6778992974267968	0.00245521132924405
1727874995477	6117.1875	0.7169644276654449	0.7221127457158211	0.002349794103750737
1727874995478	6187.5	0.7409158914568561	0.762274543016334	0.0024183926489648746
1727874995480	6187.5	0.7502998969725193	0.8478995895615112	0.0024474387035196823
1727874995482	6187.5	0.7422258868907232	0.927731334419678	0.0023279906480260042
1727874995484	6187.5	0.69875913096174	0.9556424739008478	0.0022350596207825614
1727874995486	6187.5	0.7389860333136792	0.9322754377761387	0.002354938164084618
1727874995487	6257.8125	0.7246068335230968	0.8797574386077514	0.00223325572016691
1727874995489	6257.8125	0.7063320261670462	0.8155540108533487	0.0021816003506682537
1727874995491	6257.8125	0.7469173750598733	0.7895270275167814	0.002397920339682708
1727874995493	6257.8125	0.7751279264741868	0.7462693101847102	0.002479283198912603
1727874995494	6257.8125	0.7454810443804927	0.6033808340335423	0.002390961032510974
1727874995496	6328.125	0.776404099927371	0.42405774787681066	0.002460492073072511
1727874995498	6328.125	0.8199719498091861	0.32402475788804375	0.002541901087137739
1727874995500	6328.125	0.7860313287465117	0.32202171063360874	0.002438164865206592
1727874995502	6328.125	0.8100320330722333	0.4496421792124486	0.002514535231336564
1727874995503	6328.125	0.841018131225993	0.7612930858996593	0.0025676616143663436
1727874995505	6328.125	0.8211934920236059	1.1450675936895076	0.002509012776520807
1727874995507	6328.125	0.8055630714854797	1.4277329921606925	0.0024581045692641
1727874995509	6328.125	0.8449263804358722	1.6016646934006027	0.002568504897218204
1727874995510	6328.125	0.8039915276370774	1.7249115920544769	0.0024849045302030785
1727874995512	6328.125	0.7886161609366426	1.8171033572950428	0.00245897104524789
1727874995514	6328.125	0.7724214979876192	1.9441996536254547	0.0025734933676778093
1727874995516	6328.125	0.7851181431645801	2.2227675239673332	0.0026184465655187555
1727874995518	6328.125	0.7569967278724634	2.700838902428694	0.0025541790724800772
1727874995519	6328.125	0.7583125049444246	3.270918156798786	0.002578594536153136
1727874995521	6328.125	0.7546669574606424	3.6558975820108977	0.0025760803436860992
1727874995523	6328.125	0.7158575695124303	3.6713800965475527	0.002485108525485876
1727874995525	6328.125	0.7166620545877224	3.4346659657336094	0.002552773367387011
1727874995526	6328.125	0.7493003317983852	3.2314891284319223	0.0026584444761792573
1727874995528	6328.125	0.7322358281063106	3.1779631716913888	0.002615357921518134
1727874995530	6328.125	0.6945460655543825	3.1210164121020747	0.002618190822978456
1727874995532	6328.125	0.7178281611372404	2.850567028812065	0.0026692717610591757
1727874995534	6328.125	0.701873051731388	2.2962574965419584	0.002598964963254132
1727874995535	6398.4375	0.6829474218864268	1.5961853635031138	0.002528161383639393
1727874995537	6398.4375	0.7167479718866553	0.9586624748477748	0.0026168570833545904
1727874995539	6398.4375	0.7147237329397944	0.5641593437812786	0.002585197005068824
1727874995542	6398.4375	0.6686438415000641	0.4351824843785722	0.0024241677509045934
1727874995543	6398.4375	0.7146445313998026	0.46638213899655223	0.002419883745950512
1727874995545	6398.4375	0.789034651099552	0.5314742253068181	0.0023708042363826806
1727874995547	6398.4375	0.8083291288397729	0.5834545679167286	0.002269586940287572
1727874995549	6398.4375	0.8545401711134041	0.6280723141574688	0.0023788393633350246
1727874995551	6398.4375	0.7937195298409753	0.6722670551079403	0.0022398942700593673
1727874995552	6398.4375	0.7734115132382194	0.7354281920707583	0.002147187769403159
1727874995554	6398.4375	0.8064300554557962	0.8097816938955841	0.0022190686261924658
1727874995555	6398.4375	0.7709832515901944	0.84832401727088	0.0021476523277934273
1727874995557	6398.4375	0.7440164608570969	0.8599560061127557	0.0020783603269921877
1727874995558	6398.4375	0.7408320937857348	0.914955189502248	0.002078777702721573
1727874995560	6398.4375	0.7319333145726129	1.025730117038331	0.0020654618591382794
1727874995562	6398.4375	0.7464832883557088	1.1347747523529461	0.002070830489005183
1727874995564	6398.4375	0.6692902039489598	1.1911105251914393	0.001908342698454724
1727874995566	6398.4375	0.7128558509931094	1.178464876767649	0.0020898247862714712
1727874995567	6398.4375	0.6808887537670335	1.185111320988756	0.0022031102311526993
1727874995569	6398.4375	0.6636888675969602	1.3177074505419837	0.0021637995985114788
1727874995571	6398.4375	0.7161381559551886	1.5253693619221458	0.002309558646798789
1727874995573	6398.4375	0.6998416412801363	1.6758909141464604	0.0022735423189027145
1727874995574	6398.4375	0.6873198375262054	1.746215029517043	0.0022566147096791957
1727874995576	6398.4375	0.6844945623689728	1.8613411832025084	0.002257266524648952
1727874995578	6398.4375	0.7090372571669435	2.1355415789254937	0.0024224637964807773
1727874995580	6398.4375	0.7095925392340097	2.5388065724234132	0.002431780963108556
1727874995582	6398.4375	0.6687204485690403	2.918836966440806	0.002410490127182443
1727874995583	6398.4375	0.7000404514579545	3.160022287129275	0.0025143213701012807
1727874995585	6398.4375	0.676693822015657	3.2871935461105863	0.002453339041930527
1727874995587	6398.4375	0.6365217096274248	3.3686946094796255	0.0023528045599190447
1727874995589	6398.4375	0.6770985030925589	3.4229446309320233	0.002464069660316928
1727874995590	6398.4375	0.6543831761302284	3.466437078565504	0.002404093550259629
1727874995592	6398.4375	0.23777047610700322	3.528479681774316	0.0023709893271875514
1727874995594	6328.125	0.2427140851420406	3.584239424180872	0.002429159468266881
1727874995596	6328.125	0.2452083684694423	3.4833255055647423	0.0024565915039708322
1727874995598	6328.125	0.23223290774928818	3.131093182960582	0.002340217915073819
1727874995599	6328.125	0.2513597812508853	2.6408568680737097	0.0024816417151504655
1727874995601	6328.125	0.25806711229212703	2.2659755499886405	0.002526083089026828
1727874995603	6328.125	0.24957530957401977	2.1329747715747227	0.002460490917949257
1727874995605	6328.125	0.24141550158649214	2.150113384599887	0.0023965156263203056
1727874995606	6328.125	0.577284286685907	2.1387060203722825	0.0024034882712635867
1727874995608	6328.125	0.5649277705588169	2.023445977390463	0.0022795469037896164
1727874995610	6328.125	0.6213428469070934	1.8202043668653982	0.002163334881550431
1727874995612	6257.8125	0.4559024892944778	1.6321158773072464	0.002543296521373019
1727874995614	6257.8125	0.47521952881185076	1.5227186893851097	0.0029232581611956065
1727874995615	6257.8125	0.44196397662503567	1.5160515072943797	0.002814492538827934
1727874995617	6257.8125	0.4595899572821374	1.5570606672994685	0.0028890322699367185
1727874995619	6257.8125	0.47477749794897683	1.5348886564028865	0.0029400011668993154
1727874995621	6257.8125	0.4758200510038474	1.426862681001871	0.002954045642592473
1727874995622	6257.8125	0.4866890664643189	1.2351837692776437	0.0029876679166816935
1727874995624	6257.8125	0.48231528740009166	1.0070788523080412	0.0026851946362525933
1727874995626	6257.8125	0.49820566565040647	0.8676063751361117	0.002317065326768841
1727874995628	6257.8125	0.47245684404206634	0.8272130012457511	0.0019489360172850881
1727874995630	6187.5	0.4865484786198658	0.7921360441301459	0.0019843412049346254
1727874995631	6187.5	0.3369938498317463	0.7013658209583296	0.0029454645137953384
1727874995633	6187.5	0.06322223383462605	0.6556545871156508	0.003651542771224035
1727874995635	6187.5	0.07392410889363371	0.6692359460725243	0.004357621028652731
1727874995637	6187.5	0.07332339394781182	0.7032412824690619	0.004345985417492956
1727874995638	6187.5	0.0731061932959134	0.7141569837579093	0.004345319383274181
1727874995640	6187.5	0.07832964734075196	0.7274761621192412	0.004483511605472091
1727874995643	6187.5	0.08491499379965721	0.8286911980812052	0.004615963290007108
1727874995645	6187.5	0.09175601645451145	0.9843803036276659	0.004329136573813102
1727874995647	6187.5	0.12104441407821084	1.0594833468037892	0.00382307941974942
1727874995648	6117.1875	0.09616630990974864	1.1186535280960919	0.003317022265685738
1727874995650	6117.1875	0.0959688453699775	1.273098882562766	0.003314324989119584
1727874995652	6117.1875	0.09144469537475636	1.4784168918901288	0.003257839928381818
1727874995654	6117.1875	0.08348379915455653	1.5851428484139727	0.0030632784318450003
1727874995655	6117.1875	0.07913634215598854	1.5409576177230575	0.002951361778755551
1727874995656	6117.1875	0.2530539380473461	1.4120818969705	0.0026693845395297637
1727874995658	6117.1875	0.2740621961374545	1.3180445567654298	0.0028812371057223233
1727874995660	6117.1875	0.5687923211848819	1.3030502137427236	0.002871318491895622
1727874995662	6117.1875	0.5531786344534309	1.2711495205916035	0.0027611566405461737
1727874995663	6117.1875	0.5754122491322535	1.2009384527984324	0.0028244211665348086
1727874995665	6117.1875	0.5992791173692076	1.2099683046692298	0.002888238959220618
1727874995667	6117.1875	0.6711586940572422	1.2693037611030171	0.0034413286832518392
1727874995669	6117.1875	0.7391723901848828	1.2185952582994912	0.0036769313362367897
1727874995670	6117.1875	0.7564645361299253	1.040627701006816	0.003735132574751708
1727874995672	6117.1875	0.7097867331965946	0.9083409590115966	0.0035458404307447287
1727874995674	6117.1875	0.6073363870662661	0.8498155881891836	0.003185795409812136
1727874995676	6117.1875	0.5725224300180078	0.7714875137137599	0.0030710218056530076
1727874995678	6117.1875	0.04639256999025624	0.7044810689123385	0.0034720438224952787
1727874995679	6117.1875	0.041856077772922516	0.7121041057222326	0.0038730658393375493
1727874995681	6117.1875	0.03789509207998004	0.7413365369278102	0.003638788625912494
1727874995683	6117.1875	0.03197926021052063	0.6776396994427129	0.003341756045647288
1727874995685	6046.875	0.02630992133562203	0.5833908957349107	0.0031076271099093836
1727874995686	6046.875	0.02889382333351814	0.45700240173184514	0.0032179082791037477
1727874995688	6046.875	0.03342627857502573	0.39804447349689326	0.003445662489826872
1727874995690	6046.875	0.03735841176426961	0.41054758337925146	0.0031019914552816554
1727874995692	6046.875	0.6242428185804835	0.467908114493729	0.002758320420736438
1727874995694	6046.875	0.7172187469290487	0.5337788663818284	0.0032038088260775673
1727874995695	6046.875	0.676493710691824	0.584470354337764	0.0036821878499306493
1727874995697	5976.5625	0.7408201408168982	0.6238172807293737	0.004057071410514668
1727874995699	5976.5625	0.8575087321410885	0.6606516804029214	0.004467467409688615
1727874995701	5976.5625	0.8547853787126108	0.666551014784409	0.0044553852411893516
1727874995702	5976.5625	0.849411214011353	0.6281567191686988	0.004434014252807671
1727874995704	5976.5625	0.8486933489289296	0.5847231838170334	0.004434991864081291
1727874995706	5976.5625	0.7642210312089894	0.5820684417659172	0.004210381355690082
1727874995708	5976.5625	0.6473299263668102	0.5885796855190036	0.0038412113247465116
1727874995710	5906.25	0.5274525027817499	0.5811947058678649	0.003222758345862422
1727874995711	5906.25	0.5110667440249673	0.594246378343872	0.002604305366978332
1727874995713	5906.25	0.4797211588126272	0.6647836135530335	0.002421081306052785
1727874995715	5906.25	0.4575327941989108	0.723310493205898	0.0020998436469321455
1727874995717	5906.25	0.46659642016201136	0.7416040364229572	0.0017786059878115057
1727874995718	5906.25	0.01591759510070504	0.7690011698042938	0.0028030626121320623
1727874995720	5906.25	0.016598255061846593	0.8562198426134147	0.0033483083399974316
1727874995722	5835.9375	0.018525538800931978	0.96373533605489	0.003893554067862801
1727874995724	5835.9375	0.02122512117318257	0.9258195459150956	0.003994947488333941
1727874995726	5835.9375	0.023087793314020867	0.8362593868990679	0.0041023433629308265
1727874995727	5835.9375	0.026393542275316366	0.760371554588931	0.004333465582990359
1727874995729	5835.9375	0.028256045496943563	0.7143627236723009	0.004448783996913694
1727874995731	5835.9375	0.03222640709432578	0.6898450108411233	0.003944396622038136
1727874995733	5835.9375	0.6925643176840848	0.6831620764353112	0.003440009247162577
1727874995734	5765.625	0.7014501727149342	0.6893493150821701	0.003874612649047006
1727874995736	5765.625	0.7449475898710989	0.6903306480049305	0.00406734898605261
1727874995738	5765.625	0.8144510390708438	0.6739687359496597	0.004359913248844423
1727874995740	5765.625	0.8016660316171235	0.6305105464881685	0.004317181035957455
1727874995743	5765.625	0.7303880940726237	0.5976239348252048	0.004056168640701275
1727874995744	5765.625	0.6343643733497982	0.5784926859532864	0.0037021791424888453
1727874995746	5765.625	0.5962744378189153	0.5376349669734687	0.0035366088489449266
1727874995748	5695.3125	0.5882366230370076	0.4595322303626215	0.0032376621181375775
1727874995750	5695.3125	0.5283939775725912	0.3844925871325262	0.0027883195878556613
1727874995751	5695.3125	0.6251040417107189	0.3468081886227942	0.002338977057573745
1727874995753	5695.3125	0.6271307380048258	0.33570629342937963	0.002160398824913
1727874995755	5695.3125	0.015908792052976392	0.29381504157716715	0.003605261611341614
1727874995756	5695.3125	0.01500416155651267	0.2145281757130612	0.004317916724553719
1727874995758	5695.3125	0.01438446712777854	0.12849730307341029	0.005030571837765825
1727874995759	5625.0	0.01526774521283871	0.07276357391028533	0.00508305975011748
1727874995761	5625.0	0.017443022124575335	0.07675622625724972	0.005492544097817265
1727874995763	5625.0	0.017301681023534615	0.1293278852194057	0.005498334091647819
1727874995765	5625.0	0.015515789058643282	0.17997263030372723	0.005429776755178397
1727874995766	5625.0	0.015021717983666699	0.11582695383862053	0.004113770112309209
1727874995768	5625.0	0.05393903285896041	0.08309741731228114	0.002797763469440021
1727874995770	5625.0	0.05742565281518644	0.04304053584593612	0.002850226894481093
1727874995772	5625.0	0.05731844209079956	0.021995976967380725	0.0028425744428779895
1727874995774	5625.0	0.05747857675328421	0.017593383647560863	0.0023768986288519077
1727874995775	5625.0	0.24071212727425875	0.020380901187977436	0.0019112228148258255
1727874995777	5554.6875	0.4847990106272461	0.02742064479770883	0.002006867567684559
1727874995779	5554.6875	0.5105498649591368	0.028034928419965223	0.002084525910469844
1727874995781	5554.6875	0.520694971793144	0.02682056053238172	0.0021336263937576606
1727874995782	5554.6875	0.48665929840845085	0.03122369866569012	0.002061442370056218
1727874995784	5554.6875	0.4700917694726657	0.03806022366338834	0.0020229104821362183
1727874995786	5554.6875	0.48710011490082245	0.05177713195167387	0.002061427424576706
1727874995788	5554.6875	0.013178350026189547	0.08817613036724227	0.004440146876754327
1727874995790	5554.6875	0.014202311019026304	0.1353005925002826	0.005639747289112349
1727874995791	5554.6875	0.014526503218714697	0.1706941160229523	0.006248693115202254
1727874995793	5554.6875	0.014902452500434107	0.20117609489410807	0.006857638941292157
1727874995795	5484.375	0.014546535212660094	0.2405062835436819	0.006840049665511893
1727874995797	5484.375	0.015098905799196281	0.2734476767924334	0.006859564834182656
1727874995798	5484.375	0.01621086780729548	0.31929844689667797	0.006908076999799947
1727874995800	5484.375	0.015754976893924213	0.4174786320031584	0.004717416525866823
1727874995802	5414.0625	0.28541776273490815	0.547885198773587	0.0033908745564755352
1727874995804	5414.0625	0.22788030562368278	0.6420071342995287	0.002553955799627627
1727874995806	5414.0625	0.4797542420073375	0.6984089773713068	0.0017170370427797184
1727874995807	5414.0625	0.4495531424703005	0.7394224151230021	0.0015532330545930586
1727874995809	5343.75	0.43777583113589713	0.7911400460932363	0.0015315212297890533
1727874995811	5343.75	0.45759572922808567	0.8549075181523593	0.0015704441235898873
1727874995813	5343.75	0.3946818482334672	0.9052196644240654	0.0018792907088080212
1727874995814	5343.75	0.4364399441123358	0.9393945522442517	0.002188137294026155
1727874995816	5273.4375	0.43252144071276233	0.9819451205782715	0.0021804990051929414
1727874995818	5273.4375	0.454945465986752	1.0370497611200546	0.0022573907208953436
1727874995820	5273.4375	0.4609201384834828	1.0303721095304386	0.002290806205122874
1727874995822	5273.4375	0.00890313582758604	0.968931521903025	0.005315647986172439
1727874995823	5203.125	0.01012530310697856	0.8876288343680058	0.006859254803935033
1727874995825	5203.125	0.010794609095596014	0.7810284726855227	0.0076423687678134
1727874995827	5203.125	0.010969991180352617	0.587810755423839	0.008425482731691768
1727874995829	5132.8125	0.011384682789156875	0.32730055063806457	0.008445164194370674
1727874995830	5132.8125	0.011904226352171969	0.11837527692101764	0.008466859863301765
1727874995832	5132.8125	0.011561008115521297	0.02973950642621598	0.008449487236500528
1727874995834	5132.8125	0.01114135688148884	0.014241271998714973	0.005680595304142374
1727874995836	5132.8125	0.453960970512726	0.019522230377171927	0.002911703371784219
1727874995838	5062.5	0.5643633256378559	0.032162813984978736	0.002697252767703116
1727874995839	5062.5	0.5314856955090409	0.03603222886570906	0.0024050625401178566
1727874995842	5062.5	0.5280325659583048	0.02846099581751312	0.0022920745297804984
1727874995844	5062.5	0.4848144960864943	0.019842298606739712	0.0021249852459810656
1727874995846	5062.5	0.5489225925524245	0.02267245124682782	0.0023654339075625443
1727874995847	4992.1875	0.5602715872916463	0.030744188508153403	0.002399138530034604
1727874995849	4992.1875	0.5443440110785919	0.03670463890874888	0.002354280167739874
1727874995851	4992.1875	0.5247229397322156	0.03335482738343124	0.0023082919995534097
1727874995853	4992.1875	0.011452152210417614	0.029147454910233753	0.005456737781185076
1727874995855	4992.1875	0.009689014889465348	0.03654513459572724	0.00701134467265737
1727874995855	4921.875	0.008749384730732786	0.04732621445289478	0.007788648118393517
1727874995857	4921.875	0.008749384730732786	0.0638583396646217	0.008565951564129664
1727874995859	4921.875	0.007593117934460095	0.06743881536912318	0.008522789735051115
1727874995861	4921.875	0.006108675805138679	0.06203280674396114	0.008459703083012731
1727874995862	4851.5625	0.006116897237518218	0.05891121495008462	0.008459530515777382
1727874995864	4851.5625	0.006018808350741129	0.05939803671462874	0.008457623790456868
1727874995866	4851.5625	0.005975352208163562	0.07031449250379333	0.005947395130762023
1727874995868	4781.25	0.01780962695067099	0.08663678205142668	0.003437166471067179
1727874995870	4781.25	0.02094738471673037	0.0833282316120883	0.003561635556709488
1727874995871	4781.25	0.02029693421247708	0.05336623455579082	0.0035450899716091677
1727874995873	4710.9375	0.02226181887641527	0.024802066050574945	0.0036008633864035044
1727874995875	4710.9375	0.02860005949018593	0.013326371316389167	0.0038569940276173614
1727874995877	4710.9375	0.03174802082260992	0.011560480993066082	0.003947516249949961
1727874995878	4640.625	0.032765907121950814	0.009284422189265274	0.003971805427377346
1727874995880	4640.625	0.034068097001998185	0.007920248339959971	0.0032655332088819384
1727874995882	4640.625	0.21578113914614971	0.00586756500795373	0.0025592609903865304
1727874995884	4570.3125	0.20335329324894982	0.007850703046955738	0.0024389156941089403
1727874995886	4570.3125	0.011272923290046042	0.02241762629739995	0.005212103678844934
1727874995887	4570.3125	0.011545748497240218	0.0448789881471026	0.006578751356088882
1727874995889	4500.0	0.011125561292482775	0.05456748223232942	0.007237795908324133
1727874995891	4500.0	0.010239165737866972	0.040766502907156416	0.007896840460559384
1727874995893	4429.6875	0.01006505352858326	0.02379572767306358	0.00788996864291916
1727874995894	4429.6875	0.008608817821524598	0.01751678226169163	0.007827791801019588
1727874995896	4429.6875	0.007969945951430355	0.017808195860899767	0.007790184753011088
1727874995898	4359.375	0.008424834312449838	0.02576553166169584	0.004798415915906647
1727874995900	4359.375	0.35873097765049416	0.028608260210009756	0.0031416530984886707
1727874995902	4289.0625	0.4591328043107966	0.026231455278080025	0.0014848902810706947
1727874995903	4289.0625	0.557352540382722	0.024546278854113108	0.0013926684524655712
1727874995905	4218.75	0.5455243554561218	0.028262805884628227	0.001369130767059872
1727874995907	4218.75	0.5242860009624992	0.029630524116002418	0.001348207799178366
1727874995909	4218.75	0.5341446155146065	0.02458425707213891	0.0013550356287725992
1727874995910	4148.4375	0.476528403830894	0.01689293613908786	0.001247753924516722
1727874995912	4148.4375	0.4344570891101658	0.015468567384210064	0.0011283799995591578
1727874995914	4078.125	0.48392838789596676	0.07283144771211296	0.0012668997070328547
1727874995916	4078.125	0.484387722512354	0.19017217790327232	0.0014770249379770027
1727874995918	4007.8125	0.0068707930521740585	0.7934721708066166	0.004565368532556499
1727874995919	4007.8125	0.007817006553088991	1.0593740043758428	0.006130313330710794
1727874995921	3937.5	0.008580073284817347	1.4960788948216106	0.006945262515828509
1727874995923	3867.1875	0.009896176049665603	1.2069673597260493	0.007760211700946225
1727874995925	3867.1875	0.010490613334095202	0.6579464715760983	0.007780842209595236
1727874995926	3796.875	0.010920857019580654	0.3876333956461668	0.0078010656139900995
1727874995928	3726.5625	0.011064450807605283	0.3301631830233995	0.007808017058610849
1727874995930	3726.5625	0.011113110719858892	0.3114767560683058	0.005037561333129135
1727874995932	3656.25	0.4683065384042612	0.3524243942940022	0.0022671056076474213
1727874995934	3585.9375	0.6230426430793642	0.23792268702166774	0.002153667845930429
1727874995935	3515.625	0.7304834956419902	0.1303576443516705	0.0018758157444589251
