# Supplementary material for: Identification and classification of repeated whistle types from free-ranging rough-toothed dolphins (Steno bredanensis)
Source: Sci Rep. 2026 Mar 20;16:14327. doi: 10.1038/s41598-026-44853-2 (PMC13144356; doi:10.1038/s41598-026-44853-2)
Supplement: Supplementary file 2 — Supplementary Material 2 [file 41598_2026_44853_MOESM2_ESM.zip › Dataset_StenoRepeatedCalls/Contours/1420.csv]

Time [ms]	Peak Frequency [Hz]	Duty Cycle	Energy	WindowRMS
1727875051922	5343.75	0.5109977588880154	0.02568532263815497	0.0010626902070897367
1727875051924	5343.75	0.48520176832197764	0.03378509203917404	0.0010114724380112833
1727875051926	5343.75	0.5442365410442872	0.04478562216959092	0.0011057205970812617
1727875051927	5414.0625	0.4238227852116188	0.057344692172105895	0.009613311397575285
1727875051929	5414.0625	0.003434614392880002	0.07279648591151315	0.013880635100637343
1727875051931	5484.375	0.0036977242566232542	0.09989292569463826	0.016017270486932203
1727875051933	5484.375	0.003857834958709022	0.1365897252728494	0.018153905873227065
1727875051934	5554.6875	0.003946661544428675	0.11019173391700232	0.018158043632790864
1727875051936	5554.6875	0.004051182593435187	0.06951912110677197	0.018162604384382823
1727875051938	5554.6875	0.00410322570546001	0.039550380159520095	0.0181653669692072
1727875051940	5625.0	0.0040567130233553185	0.03370292663264249	0.01816407871777369
1727875051942	5625.0	0.003661158195406857	0.032333438478663205	0.009709166699354082
1727875051943	5695.3125	0.2626546223958333	0.03694454086923702	0.0012542546809344733
1727875051945	5695.3125	0.2701189532969733	0.047173219736854496	0.0012929350516596436
1727875051947	5765.625	0.4873571211492546	0.06968639784722519	0.0012590346779027797
1727875051949	5765.625	0.4936050076730354	0.11534045098981988	0.0011746100170627132
1727875051950	5765.625	0.4502161887646115	0.2054065924193716	0.0010712614511957886
1727875051952	5835.9375	0.47066205490438984	0.34629212230605344	0.001108602194776695
1727875051954	5835.9375	0.3884061118575368	0.49802743743433764	0.0011433401677978208
1727875051956	5835.9375	0.4028704181407233	0.5771651206908253	0.0011703067326423004
1727875051958	5906.25	0.3956366917659037	0.5731404505585471	0.0011599169482684425
1727875051959	5906.25	0.045389327189294504	0.5425819393629544	0.0013720429098514992
1727875051961	5906.25	0.04966662821301613	0.5614649899724719	0.0015841688714345558
1727875051963	5976.5625	0.05508385299169401	0.58286120081719	0.0017627230268940429
1727875051965	5976.5625	0.05931909533514493	0.5460138489879824	0.0018429030716252154
1727875051966	5976.5625	0.06814707880434782	0.4544514062945878	0.0020158457656657583
1727875051968	6046.875	0.07228685461956522	0.36704525317021985	0.002090302256478149
1727875051970	6046.875	0.07586751702642193	0.3183010795891062	0.0021348912328413173
1727875051972	6117.1875	0.08363101532591605	0.3035039087160741	0.002252437264508332
1727875051974	6117.1875	0.3906105019468513	0.2948877781021985	0.002034249575270698
1727875051975	6117.1875	0.6467388972736553	0.2802283973532969	0.0018811262756814357
1727875051977	6117.1875	0.6458909480457383	0.2681125307825069	0.00187785580521382
1727875051979	6117.1875	0.6430319840948558	0.25535052303318306	0.0018810421475615297
1727875051981	6117.1875	0.5464517129124425	0.23312308587752736	0.0016647122081880049
1727875051982	6117.1875	0.47954241616489185	0.20155476068244796	0.0014839669571075575
1727875051984	6117.1875	0.44209193292744664	0.1633247849091021	0.001402122048745883
1727875051986	6117.1875	0.3913386185914785	0.11773665034662033	0.001178434711654314
1727875051988	6117.1875	0.38022844554689916	0.07323656452842998	0.0011508384549809578
1727875051990	6117.1875	0.015836719120896053	0.04269631628132497	0.010183518266551039
1727875051991	6117.1875	0.002939373393219983	0.033788757984236584	0.014695906815483682
1727875051994	6117.1875	0.002783400051201373	0.045607952672770666	0.016955354310043427
1727875051996	6117.1875	0.002966585177631223	0.07093809044163812	0.019214801804603172
1727875051998	6117.1875	0.003133973950828789	0.09384648369375242	0.01922089126880803
1727875051999	6117.1875	0.0033278109763083008	0.1096214676184299	0.019226092874758238
1727875052001	6117.1875	0.0033856141135719183	0.1225811681549853	0.019228321212118312
1727875052003	6187.5	0.003735512099511106	0.1367066268751247	0.010485471635666177
1727875052005	6187.5	0.4490708265629571	0.15313962476996504	0.0017426220592140435
1727875052007	6187.5	0.4522399768435992	0.16535264878935607	0.001742472264140975
1727875052007	6187.5	0.6527138228913545	0.17423388378532143	0.0018768068855753092
1727875052009	6187.5	0.6527138228913545	0.18823211226333936	0.0018768068855753092
1727875052011	6187.5	0.6760483994946518	0.22536830553210999	0.001932761471695595
1727875052013	6187.5	0.07130899175846483	0.3099859381616261	0.002346717304581595
1727875052014	6187.5	0.07401255137942435	0.4378702486191702	0.0027606731374675954
1727875052016	6187.5	0.0724196627616854	0.46515719769426	0.0027320756888061593
1727875052018	6257.8125	0.01309154587797781	0.503103190032928	0.004171689779860137
1727875052020	6257.8125	0.011821673419547882	0.47139501918169385	0.004874039880088162
1727875052022	6257.8125	0.010824990101186106	0.3886364684580731	0.005576389980316188
1727875052023	6257.8125	0.009670603427907444	0.28938351280527874	0.005536653080705214
1727875052025	6257.8125	0.009182085834905275	0.20275009785396186	0.005514849201661697
1727875052027	6257.8125	0.006690730922676326	0.16497344439993739	0.005178783820575649
1727875052029	6257.8125	0.005644385418451867	0.26242622191097686	0.005119200766652891
1727875052030	6257.8125	0.0053047601473909444	0.4977972668993174	0.005106241717299846
1727875052032	6257.8125	0.005426418367407496	0.7918211553409593	0.0029810907087709443
1727875052034	6328.125	0.36935947928166396	1.0558776545085824	8.559397002420419E-4
1727875052036	6328.125	0.40189849473730427	1.2896443535395095	9.117454409187822E-4
1727875052038	6328.125	0.4370061649019804	1.5183916262579913	9.651436161624231E-4
1727875052039	6328.125	0.4719014820541449	1.7222481160860728	0.0010651460958136865
1727875052041	6328.125	0.4262628505841057	1.854485145146274	0.001162212687108009
1727875052043	6328.125	0.4549149605107994	1.9143593155909866	0.001244190593116584
1727875052045	6328.125	0.018225653713663303	1.951825207213306	0.0026108663715037855
1727875052046	6328.125	0.020048526564504766	2.0330845311899988	0.003314088377167607
1727875052048	6328.125	0.021140270875888493	2.238045654118393	0.005388301502315526
1727875052050	6328.125	0.014862854334078258	2.305505337319938	0.006440714415016768
1727875052052	6328.125	0.015846498432336913	2.038339707683223	0.0074931273277180094
1727875052054	6328.125	0.005487617536027108	1.822909241173912	0.014254118090962078
1727875052055	6328.125	0.005519674483955738	2.098557155688872	0.017635458003319872
1727875052057	6328.125	0.005555065659894411	2.6640929283735324	0.021016797915677666
1727875052059	6328.125	0.004999254941044512	2.983100058973024	0.02069504729923905
1727875052061	6328.125	0.00481294540643747	3.0552548653968206	0.020685509766817867
1727875052062	6328.125	0.004533697447565729	3.1389177703432347	0.020666444772187837
1727875052064	6328.125	0.0039586067461386655	3.2554894647626536	0.019695123399718174
1727875052066	6328.125	0.00378559594538848	3.359421354147538	0.010589005723906786
1727875052068	6328.125	0.42500986414276515	3.474316646091792	0.0014828880480953959
1727875052070	6328.125	0.3928859621005867	3.6099662156621433	0.0013555298746021295
1727875052071	6328.125	0.5602624863016962	3.715838139467742	0.0012689103573452587
1727875052073	6398.4375	0.5417423774265239	3.738976059310565	0.0012928946914938962
1727875052075	6398.4375	0.5484637743502813	3.7440800883324856	0.0013135958465568867
1727875052077	6398.4375	0.5323803918015405	3.7907529502780375	0.001334806808388459
1727875052078	6398.4375	0.5343596058003	3.8370962478210404	0.0013382376864912717
1727875052080	6398.4375	0.49447845566337545	3.788447276188884	0.0013469854685860113
1727875052082	6398.4375	0.48058435309735104	3.611819059094221	0.0013142741077618867
1727875052084	6398.4375	0.47879188048815424	3.366021477290668	0.0013138916284512086
1727875052086	6398.4375	0.4817392129453816	3.1608882153304294	0.0013284536889414233
1727875052087	6398.4375	0.007317036686574356	3.149599175454285	0.0038419560940847657
1727875052089	6398.4375	0.00724618346387848	3.2858481885618307	0.00509733312479555
1727875052091	6398.4375	0.007152615417740509	3.371172924065147	0.005728370523505126
1727875052094	6398.4375	0.0072274543760659175	3.310775668038378	0.006359407922214704
1727875052095	6398.4375	0.007590968944064306	3.2165746592708215	0.0063795389029068506
1727875052097	6398.4375	0.008020731855730276	3.1944699358985855	0.006406701810132268
1727875052099	6398.4375	0.00898160371414714	3.2074117367885697	0.004226680886267774
1727875052101	6398.4375	0.48202783249446607	3.2073569647039566	0.002046659962403279
1727875052103	6398.4375	0.5241311747050789	3.2021158639868004	0.0021962902620431485
1727875052104	6398.4375	0.5852328110451582	3.1696682445407998	0.0023986262270026693
1727875052106	6398.4375	0.590227395877253	3.083867534232254	0.0024097706369222145
1727875052107	6398.4375	0.005673304953303781	2.9959643028839618	0.011471511130938576
1727875052109	6398.4375	0.005700997590689318	3.0092205655442945	0.015995598151623613
1727875052110	6398.4375	0.005434402591315917	3.1682226020996374	0.018254847886092725
1727875052112	6398.4375	0.005317128683456613	3.2093723194091432	0.02051409762056184
1727875052114	6398.4375	0.004925148366506665	2.9246394610247854	0.020493776729132194
1727875052116	6398.4375	0.004500267033300109	2.54115976739296	0.020471211524140567
1727875052118	6398.4375	0.004065139708871772	2.4359765617636238	0.020446503922294353
1727875052119	6398.4375	0.003803240788808354	2.5797174574304345	0.020433081931606513
1727875052121	6398.4375	0.003777554658037083	2.6961383191006134	0.01086238173571267
1727875052123	6398.4375	0.3640840962572242	2.6944101822812128	0.0012916815398188264
1727875052125	6398.4375	0.35853096564651327	2.592260375635188	0.0012696223408258734
1727875052126	6398.4375	0.4232154702240566	2.426214238219082	0.0012898003540659376
1727875052128	6398.4375	0.43587714621106033	2.2331733627571113	0.0013266737510850164
1727875052130	6398.4375	0.43539131212534393	2.0396332341420473	0.0013364509589337895
1727875052132	6398.4375	0.4122902012471133	1.836892060212143	0.0012742590494524508
1727875052134	6398.4375	0.4117323917412908	1.6273395896789657	0.0012698076830104383
1727875052135	6398.4375	0.4489571658185308	1.4915105966475959	0.0012011851707297856
1727875052137	6398.4375	0.4354110891551929	1.4858622640679409	0.001164590979952943
1727875052139	6398.4375	0.4233209477165845	1.5254793336440138	0.0011346903021700184
1727875052141	6398.4375	0.3813962381455748	1.4632909279031159	0.0010249817416504274
1727875052142	6398.4375	0.3497978510458914	1.2770246477372955	8.835540352036053E-4
1727875052144	6398.4375	0.3579200866157497	1.0690528609958656	9.035840195268526E-4
1727875052146	6398.4375	0.3554303200585581	0.9089207854036879	8.996481748100301E-4
1727875052148	6398.4375	0.3548634855974108	0.7767742010281306	8.985670779157106E-4
1727875052150	6398.4375	0.41934169635913304	0.6466100330947735	9.133613813712284E-4
1727875052151	6328.125	0.4156227083439	0.5216943497941261	9.147100227630555E-4
1727875052153	6328.125	0.41202754900841954	0.3787963180442047	9.086136741606943E-4
1727875052155	6328.125	0.45852764626880627	0.23462942742312626	0.0010308058700866929
1727875052157	6328.125	0.4691367291069337	0.13022586064976477	0.0011529980660126913
1727875052158	6328.125	0.5376347485240165	0.06844075102228432	0.0012890537432803043
1727875052160	6328.125	0.5528549796312179	0.034716684412461715	0.0014306898005915828
1727875052162	6328.125	0.4943153537130072	0.02293881797330721	0.0016623613653561043
1727875052164	6328.125	0.5633775769067157	0.031518714066518044	0.0018519312881303818
1727875052166	6257.8125	0.004659449460544558	0.048038906973665425	0.011877332440035294
1727875052167	6257.8125	0.0053907064321765475	0.06402222630421724	0.016891469180927942
1727875052169	6257.8125	0.005421763180523173	0.08289604077180837	0.01940100922461926
1727875052171	6257.8125	0.005569490678316819	0.10209226399571963	0.02191054926831058
1727875052173	6257.8125	0.005565870710289997	0.10910192087102727	0.021910145455536663
1727875052174	6257.8125	0.005500969018158609	0.1097712787528683	0.0219060057183684
1727875052176	6257.8125	0.005522349088219941	0.1195533989230793	0.021907429237920276
1727875052178	6257.8125	0.005282294833081987	0.1184395952217392	0.013748388943290772
1727875052180	6187.5	0.017104186153783448	0.0969033471521615	0.007845426170726527
1727875052182	6187.5	0.5292870806643314	0.08002026339446908	0.0019424633981622824
1727875052183	6187.5	0.6467602900642244	0.07567411089122722	0.0017790899171625356
1727875052185	6187.5	0.6139549770807974	0.07141952621621585	0.0017275775363980621
1727875052187	6187.5	0.030784669439548808	0.06102678654310578	0.002172552220544262
1727875052189	6187.5	0.02764140590314061	0.04699424501976988	0.0023349374199908572
1727875052190	6187.5	0.023621412132428694	0.032633910236251465	0.0024973226194374525
1727875052192	6117.1875	0.0232435318196926	0.020171090531837608	0.0024843762331352138
1727875052195	6117.1875	0.019959386597751646	0.012809923663854209	0.0023713259060784723
1727875052197	6117.1875	0.020671131053673752	0.008314320107881018	0.0023876772111772623
1727875052199	6117.1875	0.02150279711439047	0.006350015148512423	0.0017655421977492013
1727875052200	6117.1875	0.15926234366695455	0.007750139621943858	0.0011434071843211403
1727875052202	6117.1875	0.21610717461199636	0.009888337028453013	0.00109581297771311
1727875052204	6117.1875	0.4844385622932226	0.009072974669744386	0.0011257040705900316
1727875052206	6117.1875	0.5323701934494562	0.007138451440021714	0.0011954084066364437
1727875052207	6117.1875	0.5216098681435896	0.009748844510783585	0.0011557363185004746
1727875052208	6117.1875	0.5419109352479691	0.014827086033658718	0.0011963624788766277
1727875052210	6117.1875	0.5926016241749378	0.015254326697519546	0.0012876431900425696
1727875052212	6117.1875	0.5269600410381453	0.01042356889893199	0.0011812981135788426
1727875052214	6117.1875	0.5315544720215868	0.0058691816195187724	0.0011992912397498184
1727875052215	6117.1875	0.5695494965687238	0.004009393503003163	0.0012493171764635636
1727875052217	6117.1875	0.5730003180993678	0.0035916933484509564	0.001251504429044112
1727875052219	6117.1875	0.0029856418495401976	0.028548174728210557	0.011229503798254157
1727875052221	6117.1875	0.0029576075987693654	0.120694424202086	0.016216662229065263
1727875052222	6117.1875	0.0028191233203063446	0.2160296345889406	0.018708121175361317
1727875052224	6117.1875	0.0027081226825906588	0.20828219952576	0.021199580121657367
1727875052226	6117.1875	0.0026534717089818274	0.1119133974982992	0.021197701942966007
1727875052228	6117.1875	0.0026218174901841726	0.03604346784779647	0.02119660147812858
1727875052230	6046.875	0.0025593408251775493	0.017600703281162314	0.0211955815888794
1727875052231	6046.875	0.0027854541031248265	0.02170698797697767	0.011226443127564243
1727875052233	6046.875	0.09968435739321278	0.031129261510605768	0.0012573046662490838
1727875052235	6046.875	0.358169762024962	0.03898975421423588	0.0013409801213543247
1727875052237	6046.875	0.5695406107143897	0.044056918311030785	0.001442072405698471
1727875052238	5976.5625	0.6452871873999098	0.05129297449059619	0.0015712814702474182
1727875052240	5976.5625	0.70139602600709	0.06810754434000676	0.0016521433186391522
1727875052242	5976.5625	0.789021212766422	0.08923928158931083	0.0017766815580207893
1727875052244	5976.5625	0.819510356157553	0.10106157536387	0.0018086848894089472
1727875052246	5976.5625	0.8263951160956062	0.10285216180404791	0.0018101600856559586
1727875052247	5906.25	0.7694154637636851	0.1050060100318458	0.00170112389654491
1727875052249	5906.25	0.8817135000085453	0.11854549604740196	0.0016578927874217062
1727875052251	5906.25	0.8633130909156735	0.1360939406853249	0.0016759753023310206
1727875052253	5906.25	0.7996526754127358	0.1385076320230293	0.0016503590992644236
1727875052254	5906.25	0.7660910168533805	0.12207981316344213	0.001588642014636943
1727875052256	5835.9375	0.757833996658805	0.10419823009126683	0.0015706885707294051
1727875052258	5835.9375	0.6111954880365116	0.09092436608040966	0.0016648276179838206
1727875052260	5835.9375	0.6021467308950261	0.08191324578590906	0.0016546943331191446
1727875052262	5835.9375	0.6373366675893586	0.07805748004426386	0.0017313909937679258
1727875052263	5835.9375	0.6146444476076024	0.07761634206547643	0.0016935140702125878
1727875052265	5765.625	0.6135543771229415	0.07832257423182425	0.001687121901906878
1727875052267	5765.625	0.6011357784294132	0.07340679212401015	0.0016637326783344741
1727875052269	5765.625	0.6187468634100892	0.060593916822556826	0.0017047147149236448
1727875052270	5765.625	0.6178619137155529	0.04719899025670573	0.0017148366975145404
1727875052272	5765.625	0.5984985111278146	0.04100874369783372	0.0016782811316842696
1727875052274	5765.625	0.6834007780628506	0.03746107938523944	0.0016255561959623436
1727875052276	5765.625	0.6023698558523145	0.030109099279799753	0.001486359935633053
1727875052278	5695.3125	0.003792235536514174	0.02798407201992353	0.011907923955714767
1727875052279	5695.3125	0.003605192262609706	0.056972532605248316	0.017117105821076905
1727875052281	5695.3125	0.003486473447271249	0.0875194990812609	0.019718196871469973
1727875052283	5695.3125	0.003255181469859268	0.08528152281747096	0.022319287921863037
1727875052285	5695.3125	0.0030441384695964867	0.055565521159155216	0.022311720798429465
1727875052286	5695.3125	0.0028565883376907874	0.032404206479932925	0.022306313494970767
1727875052288	5695.3125	0.0028075118117215437	0.027444640487163125	0.02230504480276267
1727875052290	5625.0	0.0027424439158134453	0.027565629003492752	0.011540518661427438
1727875052292	5625.0	0.16201155765091763	0.02869388948801339	7.75992520092209E-4
1727875052295	5625.0	0.179992564606102	0.030264146421876546	8.605774675036844E-4
1727875052296	5625.0	0.34272695737314923	0.029756661674099766	8.690049449876674E-4
1727875052298	5625.0	0.34594185947122313	0.02755582130049092	8.73712851065905E-4
1727875052300	5625.0	0.4031768398122862	0.02565809894164516	0.001052135608156496
1727875052302	5554.6875	0.40594810394081704	0.02605105487607892	0.0012305583652470868
1727875052303	5554.6875	0.45390814644709254	0.02402572995288957	0.001317007311933982
1727875052305	5554.6875	0.5169805017223188	0.01832261879651054	0.001450259199319663
1727875052307	5554.6875	0.5524008265923259	0.013184049868149278	0.0015005296378952657
1727875052308	5484.375	0.5016089090774302	0.013690479251498591	0.001397938056908152
1727875052310	5484.375	0.5184957737245531	0.017956854994152015	0.001418566503240903
1727875052311	5484.375	0.5459929096584326	0.021582341590906173	0.0014559879653424216
1727875052313	5484.375	0.5017469671931893	0.021586938282307042	0.001373476522552538
1727875052315	5414.0625	0.44302276000941976	0.021503342301753305	0.0011726866420678913
1727875052317	5414.0625	0.4436659997999179	0.02599125205090661	0.0010592034636522738
1727875052318	5414.0625	0.5517037553442965	0.0318544358639389	9.457202852366564E-4
1727875052320	5343.75	0.5155149085007968	0.03633480807430958	8.831174789446024E-4
1727875052322	5343.75	0.5268627044159774	0.038966765919929085	9.011484297554066E-4
1727875052324	5343.75	0.4830648396441802	0.03624084156804123	8.464285342829887E-4
1727875052326	5343.75	0.4739466384778582	0.029432227318265274	8.39635362595973E-4
1727875052327	5273.4375	0.2453467163407892	0.023596911481054948	9.036300676214331E-4
1727875052329	5273.4375	0.008808763200703335	0.022842698140243464	0.0027032092128363725
1727875052331	5273.4375	0.010084647481118036	0.01915674387076978	0.003604481988684229
1727875052333	5203.125	0.010304755170604503	0.012865239395317585	0.00406041132373666
1727875052334	5203.125	0.010697124032211645	0.01049312864354711	0.00451634065878909
1727875052336	5203.125	0.01103204965377218	0.010371676486478477	0.0045281861774730805
1727875052338	5203.125	0.011520659934264094	0.014101338339711193	0.00453767582471281
1727875052340	5203.125	0.011443269220645215	0.0223272671965154	0.004535603863580213
1727875052342	5203.125	0.01181390836018222	0.02822583103504602	0.004550100470667229
1727875052343	5203.125	0.00371825402375606	0.05096720373235937	0.013643011765972763
1727875052345	5132.8125	0.003565890345939273	0.13118089736509253	0.018191557011838475
1727875052347	5132.8125	0.0036908459184886687	0.25677654949499573	0.020530607946494257
1727875052349	5132.8125	0.004006065034645205	0.2649828501027451	0.02286965888115004
1727875052350	5132.8125	0.004066217794976851	0.14501789425569428	0.022873757763437315
1727875052352	5132.8125	0.004174334739526432	0.04098309740889032	0.022881984978986924
1727875052354	5132.8125	0.004138209406071445	0.018815031258217103	0.022881290013583817
1727875052356	5132.8125	0.004087810097188922	0.009422072175417158	0.01286336660070279
1727875052358	5062.5	0.02523468393455605	0.007323853014253847	0.0028454431878217664
1727875052359	5062.5	0.02794307675775597	0.004800732758227712	0.002909873978315127
1727875052361	5062.5	0.028085380242358307	0.0030495927405914253	0.0022774212729178792
1727875052363	5062.5	0.20656019085705415	0.0038057254772642284	0.001644968567520631
1727875052365	5062.5	0.201054382351875	0.005635861541245163	0.0016104563518635916
1727875052366	5062.5	0.6348606782532195	0.008221486036670672	0.001464944639804569
1727875052368	4992.1875	0.6471225479185385	0.009219257825002948	0.0014843377802070132
1727875052370	4992.1875	0.6118175761361935	0.00848428908531119	0.0014381164420959938
1727875052372	4992.1875	0.5472517132926512	0.007158743023844526	0.0012982748728430154
1727875052374	4992.1875	0.44608921214775293	0.006466659453031013	0.0010931607030513423
1727875052375	4992.1875	0.3874019919322831	0.006559177536896444	9.947159140626827E-4
1727875052377	4921.875	0.34795666655217683	0.008058260634484884	9.116971840604686E-4
1727875052379	4921.875	0.4065452607282558	0.008212957582222718	8.212669796390209E-4
1727875052381	4921.875	0.4010681068079843	0.0068586240213371775	8.013021087939628E-4
1727875052382	4921.875	0.3760588336633279	0.00537387554457276	7.427705744677323E-4
1727875052384	4851.5625	0.3757602689577025	0.004342984741690053	7.456063732509117E-4
1727875052386	4851.5625	0.36424894086303283	0.003623616571162986	7.370869143412662E-4
1727875052388	4851.5625	0.38855589919879263	0.0037549404116473343	7.748113763424532E-4
1727875052390	4851.5625	0.4427229901461549	0.004405270283831311	8.574010380414119E-4
1727875052391	4781.25	0.44689756451231055	0.00445554301787471	9.399906997403704E-4
1727875052394	4781.25	0.441667350651265	0.003905163937627333	9.263999869060986E-4
1727875052396	4781.25	0.4215622166349521	0.0038501571072044605	9.00623460698638E-4
1727875052398	4781.25	0.4413620003841481	0.004605255281696335	9.164202329581497E-4
1727875052399	4710.9375	0.44667073288530945	0.004860036426768221	9.203684733590841E-4
1727875052401	4710.9375	0.4182687958967624	0.0038696004092824087	8.785310228219576E-4
1727875052403	4710.9375	0.39241871471197826	0.0026013401940375228	8.42222126298996E-4
1727875052405	4710.9375	0.44493072104570663	0.001962704497593274	7.605032469558655E-4
1727875052407	4640.625	0.4184348259101355	0.002000391006407964	6.504787686697325E-4
1727875052407	4640.625	0.45718786851415094	0.0022310032638306696	6.664991272175979E-4
