# Supplementary material for: Identification and classification of repeated whistle types from free-ranging rough-toothed dolphins (Steno bredanensis)
Source: Sci Rep. 2026 Mar 20;16:14327. doi: 10.1038/s41598-026-44853-2 (PMC13144356; doi:10.1038/s41598-026-44853-2)
Supplement: Supplementary file 2 — Supplementary Material 2 [file 41598_2026_44853_MOESM2_ESM.zip › Dataset_StenoRepeatedCalls/Contours/1423.csv]

Time [ms]	Peak Frequency [Hz]	Duty Cycle	Energy	WindowRMS
1727875090534	5484.375	0.954764887971698	0.007257980506655347	0.0023839071110933648
1727875090536	5484.375	0.928198088639937	0.006987574063162184	0.002332259481630585
1727875090538	5554.6875	0.8107157773191824	0.011228348659100745	0.0021345638155618805
1727875090540	5554.6875	0.7794629531407935	0.016678501065540415	0.00187027478310776
1727875090542	5625.0	0.005232444244233308	0.03067773918784189	0.009372696025080366
1727875090543	5695.3125	0.005038444299571527	0.062323893644256445	0.013119691421468252
1727875090545	5695.3125	0.004827625356396974	0.08744725108479531	0.014988274406707566
1727875090547	5765.625	0.004572441748414734	0.07710639566087327	0.01685685739194688
1727875090549	5765.625	0.004414145291823928	0.033968324005981265	0.016851188329317885
1727875090550	5835.9375	0.004344855877930233	0.007665174348145487	0.016848615065022842
1727875090552	5906.25	0.004538092111617233	0.0032990467906790248	0.016853125838011407
1727875090554	5906.25	0.004740579662339639	0.005851956928618848	0.00962085919776222
1727875090556	5976.5625	0.03592233205576452	0.01937397642596312	0.005415927694670019
1727875090558	5976.5625	0.7006625040847351	0.052426645350788045	0.0012109961915778172
1727875090559	6046.875	0.7093851156394445	0.09662126730992637	0.0012317988586759963
1727875090561	6117.1875	0.7024153512635447	0.12780474800482086	0.0012226846749794707
1727875090563	6117.1875	0.6524476443509889	0.16890752197960776	0.0011667652802976646
1727875090565	6117.1875	0.6074656083058649	0.19928420134452002	0.0011232081199035644
1727875090566	6187.5	0.5125852392470827	0.21048443678556822	9.592879302328559E-4
1727875090568	6187.5	0.5121549431921263	0.19752577788148618	9.048609215741969E-4
1727875090570	6257.8125	0.5070170055107039	0.1576120436442333	9.071073425619979E-4
1727875090572	6257.8125	0.48333524677219397	0.1132790856826773	8.794367833504145E-4
1727875090574	6257.8125	0.4818690172679157	0.06866847066678604	8.087548997721701E-4
1727875090575	6328.125	0.45964129152994254	0.034142591811256826	7.541498873331682E-4
1727875090578	6328.125	0.4735273320002734	0.017767286358281953	7.663866486138057E-4
1727875090580	6398.4375	0.5212105262595707	0.02235340572495428	8.14536829034829E-4
1727875090582	6398.4375	0.5409603033708185	0.05758242978604573	8.329236918177819E-4
1727875090583	6398.4375	0.5480794953266946	0.12221645451247128	7.734419237319493E-4
1727875090585	6468.75	0.5496088777983678	0.1958587125747195	7.714295360704327E-4
1727875090587	6468.75	0.5109551067872117	0.2725384000444799	8.542372331714334E-4
1727875090589	6539.0625	0.4640341902617033	0.34317583037509247	0.0010102421750356773
1727875090591	6539.0625	0.5261687384556085	0.4050431962641251	0.0011607330348827637
1727875090591	6539.0625	0.5736231345312787	0.45275389030463126	0.0013112238947298501
1727875090593	6539.0625	0.5736231345312787	0.4808902056334327	0.0013112238947298501
1727875090595	6539.0625	0.6501770299047445	0.46849979378262396	0.0014744372437129464
1727875090597	6609.375	0.004328319600431203	0.4278741596714089	0.009726359087001783
1727875090598	6609.375	0.0048729562778952904	0.41117671699847524	0.01385766621711432
1727875090600	6609.375	0.005096830265414503	0.4451514187770729	0.015927845814965987
1727875090602	6609.375	0.005283102102736304	0.4769178915056496	0.01799802541281765
1727875090604	6679.6875	0.005253718920546469	0.43984574851345104	0.01799693792817508
1727875090606	6679.6875	0.005207496514572576	0.37266947111745025	0.017995020310245642
1727875090607	6679.6875	0.005034600936214281	0.33295846692077946	0.017988915135391397
1727875090609	6679.6875	0.004858599093274461	0.31023630803576363	0.010149988476701038
1727875090611	6750.0	0.0685381636049713	0.27660625583238685	0.005852116186503885
1727875090613	6750.0	0.5487481593637028	0.2453533909626722	0.001554243896306732
1727875090614	6750.0	0.536668417896307	0.22738042400841638	0.0013896068935097146
1727875090616	6750.0	0.5026714126249798	0.22367396174112988	0.0012934096946767653
1727875090618	6750.0	0.5490382971437395	0.22444806614042867	0.0011672413608418693
1727875090620	6750.0	0.6611075624563242	0.20511753672020183	0.0011448426220545124
1727875090622	6750.0	0.7838491819341901	0.1626648340478185	0.0011418534590049096
1727875090623	6750.0	0.7145792594638165	0.15832290211970518	0.0011874177811854868
1727875090625	6750.0	0.7187775219429186	0.2840497140206101	0.0011997886208784374
1727875090627	6750.0	0.6994674581790861	0.5695691353418403	0.0011752295800514596
1727875090629	6750.0	0.6748026661143619	0.9387416586295821	0.0011554879139872196
1727875090630	6750.0	0.650892917465114	1.234958124099513	0.001151566278357861
1727875090632	6750.0	0.6443479525967963	1.315243201379507	0.0011488608363099259
1727875090634	6750.0	0.5642057214892885	1.1685011842540391	0.0010445841453117484
1727875090636	6750.0	0.5200416037121659	0.912419126435178	9.874061053939708E-4
1727875090638	6750.0	0.4778832009753341	0.7162217771069772	9.206345038343044E-4
1727875090639	6750.0	0.46167433636743316	0.7011153771597473	8.883814106535257E-4
1727875090641	6750.0	0.4210592704047069	0.8822451043541425	9.63055366736853E-4
1727875090643	6750.0	0.4103178550092627	1.161687775365276	0.0010144659831170225
1727875090645	6820.3125	0.4001548306732206	1.3674713195472734	9.890875141308618E-4
1727875090646	6820.3125	0.40844411866009717	1.337560094584417	0.001002284711116718
1727875090648	6820.3125	0.4578833933658696	1.0025531246460742	0.0011110350809292577
1727875090650	6820.3125	0.48939104921695	0.5434107643548809	0.0011606040113202197
1727875090652	6820.3125	0.030553301608107007	0.21702605921499837	0.009664093350992158
1727875090654	6820.3125	0.003898000372424037	0.14238281964940816	0.013951638852454153
1727875090655	6820.3125	0.004342308340275969	0.22274799691002983	0.01609520736994093
1727875090657	6820.3125	0.004324694501593175	0.3136760474792316	0.018238775887427703
1727875090659	6820.3125	0.004325510644076371	0.3487167620015077	0.018238886558433923
1727875090661	6820.3125	0.004817689078306312	0.3149534643324187	0.018263184585680946
1727875090662	6820.3125	0.005067799652020303	0.23582726236955856	0.01827685717639648
1727875090664	6820.3125	0.0052132955983427995	0.16106412154209182	0.018282477917317255
1727875090666	6820.3125	0.005240436045647628	0.12006444846302161	0.010422845184869467
1727875090668	6820.3125	0.08613017734131417	0.09910000554547448	0.002563212452421678
1727875090670	6820.3125	0.6671408173909463	0.08413710517116955	0.002144434462022348
1727875090671	6820.3125	0.7017331120920448	0.07596484193213468	0.0022020207797480294
1727875090673	6820.3125	0.7083548507418089	0.0806397615912036	0.002212187570795044
1727875090675	6820.3125	0.638145746350714	0.09596114944904006	0.002034804339571453
1727875090678	6820.3125	0.6108158363810449	0.11479026276058421	0.001955941442467958
1727875090679	6820.3125	0.5907431237251403	0.12737089961014503	0.0018980919808579736
1727875090681	6820.3125	0.5723563218104601	0.13000516089796332	0.001861157857291077
1727875090683	6820.3125	0.487233391631608	0.12189904966052281	0.0015848328301071952
1727875090685	6750.0	0.4952008179743413	0.11585986052696359	0.0013085078029233133
1727875090687	6750.0	0.4835689282422468	0.10811061120308486	0.001274594910942103
1727875090688	6750.0	0.4706530631997533	0.10473720771386243	0.0012447714142878863
1727875090690	6750.0	0.5052889928082082	0.10444407676435663	0.0010838864236193736
1727875090691	6750.0	0.4426989498711565	0.1012896519651806	9.230014329508608E-4
1727875090693	6750.0	0.4554899868090832	0.10373284131047501	8.178029737020446E-4
1727875090694	6679.6875	0.4355664523142688	0.10418124922655521	8.125310772459583E-4
1727875090696	6679.6875	0.4577300833456171	0.09874134886608818	8.517962794416533E-4
1727875090698	6679.6875	0.42950612194133253	0.0926107540452092	8.205231427781878E-4
1727875090700	6679.6875	0.39260192487224843	0.09501553896886683	7.641252600757967E-4
1727875090702	6679.6875	0.346057819870283	0.10384364129759656	6.979980695368565E-4
1727875090703	6679.6875	0.3321041850923742	0.1042297144958824	6.749033269913333E-4
1727875090705	6609.375	0.33860596470862814	0.0908396047112556	6.824436035576103E-4
1727875090707	6609.375	0.35480043423250784	0.07347470320325575	7.040396892094512E-4
1727875090709	6609.375	0.34852417759925314	0.06304106480975484	6.911675244494502E-4
1727875090710	6609.375	0.0022629201766809558	0.06835835316422338	0.009797205353108334
1727875090712	6609.375	0.0024890656498000063	0.09545378830828324	0.01435080475289038
1727875090714	6539.0625	0.0025354411637278492	0.12594253754650467	0.016627641335193025
1727875090716	6539.0625	0.0025445969559071157	0.12025737786913869	0.018904477917495673
1727875090718	6539.0625	0.0025113196715841725	0.07825448391735346	0.018903850600611734
1727875090719	6539.0625	0.002454971347194777	0.038269529977670184	0.01890278961961158
1727875090721	6539.0625	0.0024374897496626936	0.0231160136340544	0.018902548817978964
1727875090723	6539.0625	0.0023776788239817056	0.020587597543817435	0.010101252956639054
1727875090725	6539.0625	0.025827900355085108	0.016786649475329984	0.00530925272850824
1727875090726	6539.0625	0.3763800962705506	0.011150927857386899	5.172525003774272E-4
1727875090728	6539.0625	0.3874353983526301	0.006251861567874243	5.106703346450976E-4
1727875090730	6539.0625	0.380756079366781	0.003269069880739228	5.04473882332276E-4
1727875090732	6539.0625	0.41114453795025724	0.0020975198905278936	5.435186467229197E-4
1727875090734	6468.75	0.40817129877787306	0.002726739857877199	5.413561468684831E-4
1727875090735	6468.75	0.4332414281375071	0.0027389636924166935	5.628904613488266E-4
1727875090737	6468.75	0.41454127120739503	0.0030166876951428774	6.101011716317185E-4
1727875090739	6468.75	0.4818669243888212	0.004716545806059965	6.90367992840252E-4
1727875090741	6468.75	0.4454922497115287	0.00800306492936363	6.479911712799371E-4
1727875090742	6468.75	0.44239034128372895	0.012694269911132379	6.47204875881227E-4
1727875090744	6468.75	0.4722487251713591	0.018959953818145896	7.094338626262342E-4
1727875090746	6468.75	0.5036599980960103	0.029715367880721082	7.566346489199381E-4
1727875090748	6468.75	0.40415655835794684	0.04278174327847145	9.432576311880186E-4
1727875090750	6468.75	0.447135525728487	0.0519100088334458	0.001129880613456099
1727875090751	6398.4375	0.4323224909811615	0.05565281878402701	0.0011249559780170553
1727875090753	6398.4375	0.43265613405006464	0.05842882112490818	0.0011292445257937403
1727875090755	6398.4375	0.4135612894583985	0.061274702147455035	0.0015816529055739292
1727875090757	6398.4375	0.4877892800786615	0.06715417783076306	0.0018297847557199498
1727875090758	6398.4375	0.5038786820352599	0.07527739922097915	0.00207791660586597
1727875090760	6398.4375	0.5440371057039778	0.07700671276306179	0.002181835361642142
1727875090762	6328.125	0.5073996864947047	0.07011375974243288	0.0020913959255830796
1727875090764	6328.125	0.5548339702556838	0.05898233806369507	0.0022425974982052638
1727875090766	6328.125	0.6353604011918962	0.05241035658187048	0.002433292963390376
1727875090767	6328.125	0.6043067302826574	0.04906989052096816	0.0023829353868297354
1727875090769	6328.125	0.5457358359256398	0.04504614470834187	0.0020807290111114944
1727875090771	6328.125	0.5474727147101525	0.04237514823245392	0.0017785226353932535
1727875090773	6257.8125	0.5190411979094937	0.04260576410330317	0.0017227117523158572
1727875090774	6257.8125	0.004510007202165206	0.047090400309409544	0.007127899452161741
1727875090776	6257.8125	0.004806117760164301	0.051663936635428294	0.009822692035195169
1727875090779	6257.8125	0.004555086775077505	0.052162497396619795	0.011152340013573143
1727875090781	6257.8125	0.003963401221395766	0.048392586503805374	0.012481987991951117
1727875090783	6257.8125	0.004062332508610506	0.044231223495966025	0.012485065293692294
1727875090784	6187.5	0.004442932638946252	0.03973306353913078	0.01250550662915149
1727875090786	6187.5	0.004570359534929397	0.030850196165507753	0.0071112756761983285
1727875090788	6187.5	0.12334716745421673	0.018866247840687574	0.001717044723245167
1727875090790	6187.5	0.43890002937732525	0.00884015194619468	0.0014808126318059563
1727875090791	6187.5	0.41347006592424035	0.004599453049628883	0.001402056776229344
1727875090792	6187.5	0.41901724196396933	0.004579065403640828	0.001418154914067473
1727875090794	6187.5	0.4245752312123527	0.006092600241591714	0.0014359162272706192
1727875090796	6117.1875	0.4496780951036407	0.007982506800030027	0.0015176394149711788
1727875090798	6117.1875	0.45250034256245014	0.013084385850709538	0.001525871008614129
1727875090799	6117.1875	0.4550274900129808	0.014229789711974515	0.0013891623365579115
1727875090801	6117.1875	0.44591878671810253	0.009615280293225456	0.0013635518517355638
1727875090803	6117.1875	0.4706857705545195	0.004993474881391556	0.0014365896002672732
1727875090805	6117.1875	0.4749113042620423	0.003433804727492275	0.0014481078169583763
1727875090806	6117.1875	0.4828356678276291	0.00322640470024618	0.001469677410618709
1727875090808	6046.875	0.4962413223011433	0.004771991435968064	0.001516705970186399
1727875090810	6046.875	0.5134261512877237	0.006364511649416487	0.0015710259712350071
1727875090812	6046.875	0.5256018382031795	0.0077104704536150705	0.0015701250617483726
1727875090814	6046.875	0.5581719666560836	0.00850592807202128	0.0017103127894945035
1727875090815	6046.875	0.5601415094339622	0.009906254913015718	0.0017141013833655188
1727875090817	6046.875	0.5479581008859459	0.010822766315441545	0.0016803236736204219
1727875090819	5976.5625	0.5435583726415094	0.008602934795438558	0.001666769263775896
1727875090821	5976.5625	0.5472730425284228	0.005871708023023593	0.0016764866191421636
1727875090822	5976.5625	0.5179070711251209	0.006379430240007114	0.0015859775203942476
1727875090824	5976.5625	0.50301591036224	0.016396633037037395	0.0015402353945451989
1727875090826	5976.5625	0.49196302915404216	0.03430398558053103	0.0015926066984099487
1727875090828	5976.5625	0.45416174866151354	0.04629552765057528	0.0014745199753145365
1727875090830	5976.5625	0.4450749832151219	0.040063204294689056	0.0014531630976839524
1727875090831	5976.5625	0.46422639913435937	0.03652370402076607	0.001518727097443736
1727875090833	5976.5625	0.46469152496356103	0.06687860780231338	0.0015232059043814247
1727875090835	5976.5625	0.45700574093042734	0.10720255905198603	0.0014983857901606195
1727875090837	5976.5625	0.00380149980216821	0.11835639679530172	0.00830269011994718
1727875090838	5906.25	0.003886132680309748	0.10320968568358192	0.011701758887555903
1727875090840	5906.25	0.0037875557475861264	0.09575169105339826	0.013399436066473487
1727875090842	5906.25	0.003729012241689128	0.08032427018944882	0.015097113245391073
1727875090844	5906.25	0.003748383254669753	0.062103414183621836	0.015097757876420675
1727875090846	5906.25	0.0037390974674949133	0.06382287646127886	0.015097065999780316
1727875090847	5906.25	0.0038460377582038205	0.06490617035742433	0.015103379968103051
1727875090849	5906.25	0.0038454381792306105	0.051701218095368304	0.008377985560794112
1727875090851	5906.25	0.10655204466285227	0.03888764484177524	0.001652591153485172
1727875090853	5906.25	0.4382197375111089	0.03229420618583232	0.0014383360334418456
1727875090854	5906.25	0.4467371765976779	0.02686349956683094	0.0014722959413041269
1727875090856	5835.9375	0.44649795394534453	0.028803594588023836	0.0014700046630210782
1727875090858	5835.9375	0.40398315206168894	0.03763355764713678	0.0015292939326315789
1727875090860	5835.9375	0.4057518644950143	0.043052495727868414	0.001540221591762853
1727875090862	5835.9375	0.39958468308952905	0.03734447089177943	0.0016277656189492861
1727875090863	5835.9375	0.42473266638121443	0.0291397181865518	0.0017254565883212394
1727875090865	5835.9375	0.44551414085312785	0.0273237905168014	0.0018018649067693116
1727875090867	5835.9375	0.4567902900030885	0.03066862020028914	0.0018470327792868713
1727875090869	5835.9375	0.4682332393329777	0.03072599938247701	0.0018849506155749504
1727875090870	5835.9375	0.3568738908446633	0.02842636904629829	0.0022372313453109267
1727875090872	5835.9375	0.3816574271678748	0.04058652529505845	0.002589512075046903
1727875090874	5835.9375	0.3829995570604421	0.0673722813026816	0.002593955835592521
1727875090876	5765.625	0.4202821963304498	0.10081836784725196	0.0029281089097999155
1727875090879	5765.625	0.45764769734648975	0.06954300442785655	0.0031144337823313093
1727875090880	5765.625	0.46204659086647437	0.030936707405718557	0.0031283760411529573
1727875090882	5765.625	0.4583543959354235	0.020737976102339524	0.003115150732409788
1727875090884	5765.625	0.48122511552853525	0.026378630515402273	0.0031952129649457906
1727875090886	5765.625	0.39418046706585996	0.028550450802653563	0.002667239356093794
1727875090887	5765.625	0.40638424289049824	0.023797435284066377	0.002720771443556775
1727875090889	5765.625	0.4006194271458375	0.016359840584345642	0.002682224443179369
1727875090891	5765.625	0.06124920079998882	0.012329866508667185	0.0026355539014120072
1727875090892	5765.625	0.06486867061892072	0.012246576592688591	0.0027691045991354657
1727875090894	5695.3125	0.07215065438057348	0.01312187878275614	0.0031208486385344136
1727875090895	5695.3125	0.07945968772821382	0.016362455176890355	0.0033718597198939115
1727875090897	5695.3125	0.08663253229075141	0.017476660340240417	0.003604988949512996
1727875090899	5695.3125	0.0910065679518417	0.01451584071038656	0.0037169110551634977
1727875090901	5625.0	0.09092871218695565	0.00917806057127343	0.0037144018501297357
1727875090902	5625.0	0.08766253348240093	0.010917812568906256	0.003658303410208406
1727875090904	5625.0	0.09299906397706735	0.018692011002786	0.003803224208371392
1727875090906	5554.6875	0.3772752277966753	0.02085459703380839	0.0036133352172230894
1727875090908	5554.6875	0.43286684973603645	0.02810350709808222	0.0031545655846598494
1727875090910	5554.6875	0.00931619814731011	0.0551885852608914	0.00652823661595095
1727875090911	5484.375	0.007839482426168281	0.11384187198639602	0.00820813012722486
1727875090913	5484.375	0.007626233356263322	0.19606663009397357	0.009052898231834649
1727875090915	5484.375	0.00776875957743276	0.25175733105932135	0.009897666336444438
1727875090917	5484.375	0.007930117783059965	0.220593807114806	0.009905495146782605
1727875090918	5414.0625	0.006905858497244292	0.14210343738291828	0.009823838098147098
1727875090920	5414.0625	0.006623095736075828	0.07155812867778154	0.009804304434087571
1727875090922	5414.0625	0.006485766319360583	0.03596148591910788	0.00582575535884107
1727875090924	5343.75	0.14223489442270756	0.03042261497498702	0.0018472062835945687
1727875090926	5343.75	0.3630403075756194	0.02620201260691156	0.0016181514455243192
1727875090927	5343.75	0.37145997366243616	0.0192886147371369	0.0016089762556176909
1727875090929	5273.4375	0.35319120699446643	0.01644823904933267	0.0015363921886568318
1727875090931	5273.4375	0.3188126711588745	0.010057602742399975	0.0013757551953413893
1727875090933	5273.4375	0.49589647794062597	0.006424534931879604	0.001213818278883671
1727875090934	5273.4375	0.49698227856394134	0.005476680032472816	0.0012055375117494844
1727875090936	5203.125	0.4836017052261156	0.005811962895612108	0.0011743117788262309
1727875090938	5203.125	0.495505297244684	0.006665952898858264	0.001187442674082029
1727875090940	5203.125	0.5175284048367774	0.00904734205981148	0.0012229290054818058
1727875090942	5132.8125	0.6141304278465246	0.011123621092637254	0.0010775599820190363
1727875090943	5132.8125	0.6290315208818305	0.010277548855502727	0.0010919611526813559
1727875090945	5132.8125	0.6160398017617209	0.01156581442664069	0.0010734294986075802
1727875090947	5062.5	0.5879135108986597	0.010712121253165834	0.0011195933390502535
1727875090949	5062.5	0.5639210738700029	0.012674140579098173	0.0011223919197052123
1727875090950	5062.5	0.5311686727391021	0.013305558366007523	0.0010674446845134503
1727875090952	4992.1875	0.5577129870599291	0.018258009194606257	0.0011264405645684662
1727875090954	4992.1875	0.5314995942108545	0.021440904414478164	0.00109391879567774
1727875090956	4992.1875	0.5424200027786814	0.020734004437902118	0.0011111494745643484
1727875090958	4921.875	0.5251547265257898	0.023884251053197046	0.0010945070677192527
1727875090959	4921.875	0.48322035762533433	0.021301820882517288	0.0010229568561889643
1727875090961	4921.875	0.4677155836021651	0.01813473301472924	0.0010060250425580571
1727875090963	4851.5625	0.4173184495974301	0.015649659707173937	8.935390169187709E-4
1727875090965	4851.5625	0.39407452542154625	0.008735465905841611	8.620528757095817E-4
1727875090966	4781.25	0.39382793315180903	0.006185642749994422	8.781767682596181E-4
1727875090968	4781.25	0.4063317080065013	0.005528809223047699	8.944130555998637E-4
1727875090970	4710.9375	0.38209620924537135	0.007951941893792731	8.488201008784351E-4
1727875090972	4710.9375	0.3588872363260547	0.010798066687580002	8.162661095198285E-4
1727875090974	4640.625	0.36276043046869483	0.012636835401331658	8.264172627433991E-4
1727875090975	4640.625	0.3798620059426012	0.012560502505283056	8.529766460450812E-4
1727875090978	4570.3125	0.3901619070842533	0.010166052666081499	9.492323663826082E-4
1727875090980	4570.3125	0.3824220167362119	0.011215097435241324	0.0011212189788350766
1727875090982	4500.0	0.40846932660390795	0.018131719186392083	0.0012140517520785499
1727875090983	4500.0	0.4422814969148037	0.020643887377296128	0.0013190550067160183
1727875090985	4429.6875	0.46392654202010997	0.02052264025497555	0.0013472836241034095
1727875090987	4429.6875	0.4918683275196872	0.018179193337412206	0.0013900090242434393
1727875090989	4359.375	0.506061799719888	0.026717366027962056	0.0014137952361346936
1727875090991	4289.0625	0.4878909295144945	0.03205205366703995	0.001373265269488485
1727875090991	4289.0625	0.49235864746842134	0.03245127855805794	0.0013837009172525292
