# Supplementary material for: Identification and classification of repeated whistle types from free-ranging rough-toothed dolphins (Steno bredanensis)
Source: Sci Rep. 2026 Mar 20;16:14327. doi: 10.1038/s41598-026-44853-2 (PMC13144356; doi:10.1038/s41598-026-44853-2)
Supplement: Supplementary file 2 — Supplementary Material 2 [file 41598_2026_44853_MOESM2_ESM.zip › Dataset_StenoRepeatedCalls/Contours/1427.csv]

Time [ms]	Peak Frequency [Hz]	Duty Cycle	Energy	WindowRMS
1727875129251	5273.4375	0.43160654638555596	0.019996902176655906	0.010442273957557953
1727875129253	5273.4375	0.44337370610587	0.02218442440018092	8.25491475921624E-4
1727875129254	5273.4375	0.4304312917064428	0.026905342589692266	8.846023306134723E-4
1727875129256	5343.75	0.43911861066655433	0.03980126109900557	8.926659054295165E-4
1727875129258	5343.75	0.4652491155660377	0.052740045278087934	9.386950944810415E-4
1727875129260	5343.75	0.4945876677616801	0.05927366231234488	9.907301531140718E-4
1727875129262	5414.0625	0.003255810913660282	0.07871314424740619	0.00827404848190927
1727875129263	5414.0625	0.003407812589850721	0.14602909269426356	0.01191580283072096
1727875129266	5484.375	0.003410478455695074	0.23262809391731754	0.013740274614028491
1727875129268	5484.375	0.003577986321974264	0.2165801577068361	0.015564746397336023
1727875129270	5484.375	0.0035223501750332427	0.11747729617172485	0.015562869847453897
1727875129271	5554.6875	0.0035252526561892245	0.03623761009127005	0.01556321491744139
1727875129273	5554.6875	0.0036058280569759376	0.01204096048377914	0.015565004705537894
1727875129275	5625.0	0.0034190439299760416	0.009086389145221457	0.008329142863991404
1727875129277	5625.0	0.2846836177291643	0.010121408278545968	0.0010932810224449124
1727875129279	5625.0	0.29818339073621625	0.018226565284199643	0.0011229958495114285
1727875129279	5695.3125	0.5492278211175616	0.02979722320954061	0.0011145078900712854
1727875129281	5695.3125	0.5492278211175616	0.03930452166590925	0.0011145078900712854
1727875129283	5765.625	0.5959878147160987	0.04621674497859719	0.0012871234064414127
1727875129285	5765.625	0.5646140580737694	0.0555068159485622	0.0014970394280959763
1727875129286	5765.625	0.5978716200706974	0.0722512145639499	0.001753992683959699
1727875129288	5765.625	0.6054004370026312	0.102732451142529	0.0020109459398234214
1727875129290	5765.625	0.6821543623113702	0.14722742214325074	0.0023844103230607067
1727875129292	5835.9375	0.7837226951873443	0.1931274220340552	0.002634871619751315
1727875129294	5835.9375	0.009541827575200251	0.21928041705079002	0.007578876589172755
1727875129295	5835.9375	0.010173231520935645	0.22056115620227545	0.010075361178622674
1727875129297	5835.9375	0.010807303060156861	0.22552682724144174	0.011350073316723826
1727875129299	5835.9375	0.011513884640492732	0.26117668339085054	0.01262478545482498
1727875129301	5906.25	0.011357731213549861	0.3139785595397465	0.01261260234298972
1727875129302	5906.25	0.011509078562972818	0.3756519457896704	0.01262826497731321
1727875129304	5906.25	0.011432489969834383	0.42014537123020906	0.012622207765956597
1727875129306	5906.25	0.01125259275624497	0.44135590000342395	0.007957620294446193
1727875129308	5906.25	0.7554877756804318	0.43886938336129994	0.0032930328229357902
1727875129310	5976.5625	0.7261928911118026	0.4105494509909713	0.003183502038031164
1727875129311	5976.5625	0.8455837031558185	0.3741884647936295	0.002900601726759334
1727875129313	5976.5625	0.8304674452999982	0.3380851057971635	0.002849772067267123
1727875129315	5976.5625	0.8300063483285883	0.2903480050354047	0.002844223130629876
1727875129317	6046.875	0.7753788499916267	0.22033699896690334	0.0026425529745011103
1727875129318	6046.875	0.8710011096370545	0.14333921719172027	0.0026392404297625074
1727875129320	6046.875	0.8772914414635744	0.08622934427982508	0.0026601682642775114
1727875129322	6046.875	0.87935153793239	0.05444240920224125	0.002673389558052252
1727875129324	6117.1875	0.884287260770941	0.045835224728549645	0.0027993245112275427
1727875129326	6117.1875	0.8898668075626928	0.07179594368999623	0.002822113497961687
1727875129327	6117.1875	0.014283093122668239	0.13035128731124504	0.005993228668197284
1727875129329	6117.1875	0.014156801617322273	0.18445040624027992	0.007579305790681395
1727875129331	6187.5	0.014138455553666688	0.24202737072641517	0.008363307645435693
1727875129333	6187.5	0.013860700811352942	0.36315526039192675	0.009147309500189991
1727875129334	6187.5	0.013504700606987247	0.5396523260164013	0.009122236642251397
1727875129336	6187.5	0.013919401555862547	0.6772219927858187	0.009153861431173266
1727875129338	6257.8125	0.013941609948708779	0.7127385199592157	0.009162328976671654
1727875129340	6257.8125	0.014226556614343048	0.6668948677816081	0.00600820195957449
1727875129342	6257.8125	0.6253120750467448	0.6282945615027097	0.002854074942477325
1727875129343	6328.125	0.7398773289326601	0.6029365166693316	0.0029255278603465386
1727875129345	6328.125	0.7313242498433815	0.5866807824632672	0.0028994163687636955
1727875129347	6328.125	0.6770827735245103	0.5732376513907652	0.0027582687766489165
1727875129349	6328.125	0.6415009248681538	0.5601237862110994	0.0026630728175498775
1727875129350	6328.125	0.036908589636533956	0.5333506455682578	0.002987359774421282
1727875129352	6328.125	0.0352192757266989	0.4801573839252226	0.0033116467312926867
1727875129354	6328.125	0.03232566245564341	0.40287382812265393	0.003180697147837751
1727875129356	6328.125	0.029476262548784805	0.3326182642700465	0.0032006657350960874
1727875129358	6328.125	0.02450668041305463	0.29710200778561163	0.003004822599924299
1727875129359	6328.125	0.02184564155092524	0.29133457939389357	0.0029287000928704355
1727875129361	6328.125	0.021958173647744165	0.2911490080953709	0.002929919933372268
1727875129363	6328.125	0.012578226535384856	0.2741537557216721	0.005116632683183343
1727875129366	6328.125	0.011757014729819538	0.27860952450628546	0.005990290737484336
1727875129367	6328.125	0.009295724161931179	0.279255776232665	0.00686394879178533
1727875129369	6328.125	0.008399648768825993	0.25502962628665	0.006780559486502393
1727875129371	6328.125	0.008962755631253467	0.20826318980430628	0.006792571662591988
1727875129373	6328.125	0.010639036571508319	0.17323281412585168	0.006840536137917084
1727875129375	6328.125	0.011347752825743669	0.1534690422937999	0.00447032057705241
1727875129376	6328.125	0.04366052918457009	0.13396806077711784	0.0030632189396210103
1727875129378	6328.125	0.5329060104658019	0.11590362148891538	0.0016561173021896107
1727875129379	6328.125	0.6206482814234184	0.10076615866581116	0.0018487570046894092
1727875129381	6328.125	0.6622952352926725	0.08738436915369527	0.0019323259124117598
1727875129382	6328.125	0.7382532953113439	0.07362637620345781	0.0020815749270177417
1727875129384	6328.125	0.7851287449582992	0.056905501030296034	0.0022444118724970585
1727875129386	6328.125	0.8317465639170881	0.04068124644535015	0.0023361595545019088
1727875129388	6328.125	0.8319273717357124	0.03125292544778054	0.00232076933919187
1727875129390	6328.125	0.8590735794580598	0.028908067933910913	0.0023808549024807216
1727875129391	6328.125	0.8955327806689226	0.026762308462478426	0.0024630385408048894
1727875129393	6328.125	0.8973547671489039	0.01904443176197025	0.0024695886237690954
1727875129395	6328.125	0.8881808565977919	0.009689731991837348	0.002447593428083799
1727875129397	6328.125	0.9316804361000023	0.00518335878093476	0.0025679664393534825
1727875129398	6328.125	0.8556964821109261	0.0041017375013988255	0.0026290119962884663
1727875129400	6328.125	0.8593394733089776	0.0031415852139129157	0.0026376910198311174
1727875129402	6328.125	0.02612190089344167	0.002210557551493039	0.004685634547741911
1727875129404	6328.125	0.02699658146899229	0.0026386387268673467	0.005721539482842696
1727875129406	6328.125	0.027528127078956927	0.004591301182311937	0.0067574444179434815
1727875129407	6328.125	0.027465280426130553	0.005924200812372221	0.006754628513156504
1727875129409	6328.125	0.02759459452659635	0.004772196394557388	0.006759318546830294
1727875129411	6328.125	0.026375097902153696	0.0024189408141033052	0.0067102000431462526
1727875129413	6328.125	0.02433587919485838	0.0016835666725725448	0.0066247585478986844
1727875129414	6328.125	0.02349688931103632	0.0032331447048034125	0.004692290358442365
1727875129416	6328.125	0.07004964077325772	0.005787181861752764	0.003405414080547839
1727875129418	6328.125	0.6180454258124494	0.008382062130382057	0.0021185378026533125
1727875129420	6328.125	0.557756812161178	0.014662650567116294	0.0019155025832348156
1727875129422	6328.125	0.8002619800600342	0.02747340800140112	0.0018402746649417057
1727875129423	6328.125	0.7392364285366539	0.03741963549584226	0.0016921822098333902
1727875129425	6328.125	0.7325028748611593	0.035188479466566155	0.0016753113547146
1727875129427	6328.125	0.8190581345246734	0.02925969190693837	0.0017706679983500848
1727875129429	6328.125	0.8298729027765179	0.03649804591672787	0.0017971239076703903
1727875129430	6328.125	0.8029052763346237	0.05102040301262359	0.0017889950929817955
1727875129432	6328.125	0.8505267492601906	0.05316230216010905	0.0018537438716560936
1727875129434	6328.125	0.9177301055167373	0.04058099580379108	0.0019989592078809367
1727875129436	6328.125	0.8807100751080057	0.029401198458923097	0.0019381353518049757
1727875129438	6328.125	0.9015054656108054	0.028942236268347646	0.0020026167776837044
1727875129439	6328.125	0.907068010423946	0.037089965274842075	0.0020022759635191594
1727875129441	6328.125	0.7296230696092063	0.04645158253387759	0.002002789802556178
1727875129443	6328.125	0.6638439811922111	0.04652078580202841	0.0018761077243933187
1727875129445	6328.125	0.6607730299343494	0.037788849587244426	0.0018656110458310743
1727875129446	6328.125	0.6185016150453511	0.03251859865395558	0.001780172721156057
1727875129448	6328.125	0.5794042803743663	0.03631613891917642	0.0016728163157979671
1727875129450	6328.125	0.014813238285335357	0.039481601351193975	0.004135752231417794
1727875129452	6328.125	0.014795734556382535	0.03572887626823089	0.005359326063916233
1727875129454	6328.125	0.014258953535162629	0.03269399753506622	0.0059693301445193575
1727875129455	6328.125	0.014303319422409387	0.03837973606708285	0.006579334225122482
1727875129457	6328.125	0.014575695930701666	0.04316946545308896	0.006587386553035392
1727875129459	6328.125	0.016200365478784822	0.038158726636226235	0.006659528680916273
1727875129461	6257.8125	0.0183575412099938	0.031750571395924417	0.006759394804993156
1727875129462	6257.8125	0.02155286714916048	0.0315738373708927	0.004778325836954332
1727875129464	6257.8125	0.7159218394984536	0.03415704461380969	0.002797256868915508
1727875129467	6257.8125	0.8246368886984674	0.03349863020325519	0.0031926192067018885
1727875129469	6257.8125	0.9950177359246491	0.026922302963386234	0.0037104214452386357
1727875129471	6257.8125	1.0783278346432459	0.017089456282809185	0.003901970469523807
1727875129472	6257.8125	1.07231880982618	0.00909094903891737	0.003874723118113487
1727875129474	6257.8125	1.0835522482872866	0.007054756809290136	0.003906071414814056
1727875129476	6257.8125	1.0067257375952465	0.01315589790198725	0.003716136007357901
1727875129478	6257.8125	0.8937396195098141	0.023124337941570615	0.003427909069469699
1727875129479	6257.8125	0.7466672079640092	0.030508020601383565	0.0030085668573635836
1727875129480	6187.5	0.6757948836737162	0.036381549490535875	0.0027752549370835757
1727875129482	6187.5	0.6967691215256644	0.039919098031354974	0.0023573961160967562
1727875129484	6187.5	0.5851970224412656	0.03870813688628382	0.001956713374287114
1727875129486	6187.5	0.4747044128599801	0.03790690280776295	0.001580927938383272
1727875129487	6187.5	0.4788321692065796	0.04346234703714685	0.0012778209380602
1727875129489	6187.5	0.42121663768184997	0.05165388539877532	9.747139377371284E-4
1727875129491	6187.5	0.48450161768263184	0.053964987189405574	0.0010297295947294296
1727875129493	6117.1875	0.5610966413171198	0.04855834758966651	0.0012232172489857508
1727875129494	6117.1875	0.5301690251572326	0.04024305658255242	0.0014740922089589298
1727875129496	6117.1875	0.5894046039701257	0.04092197362688594	0.0017249671689321087
1727875129498	6117.1875	0.7144537391902516	0.054915736304160544	0.0019743424540993935
1727875129500	6117.1875	0.8256528842374213	0.06849885962808015	0.002208428918863677
1727875129502	6117.1875	0.8739466637185533	0.07080287816378569	0.002269501983645388
1727875129503	6117.1875	0.9418976022012578	0.0693104689564138	0.0023709338014632785
1727875129505	6046.875	0.9285082547169811	0.0707517219955532	0.002343587447529672
1727875129507	6046.875	0.8718461330581762	0.07432650938005136	0.0022606079234874983
1727875129509	6046.875	0.7598932676030888	0.07647545314648932	0.0020090486679827436
1727875129510	6046.875	0.6671610650534464	0.07336420781861544	0.001826092645022405
1727875129512	6046.875	0.019563613005904437	0.06503203037226793	0.003829608824161175
1727875129514	6046.875	0.01628005862785369	0.05490790812966607	0.004820775403145133
1727875129516	5976.5625	0.014830371588614706	0.05659330715418919	0.0052975539161864565
1727875129518	5976.5625	0.013109383973081673	0.07873186143796386	0.005774332429227781
1727875129519	5976.5625	0.011651289340660549	0.10525151548455679	0.0057483265279664585
1727875129521	5976.5625	0.011133833119533842	0.10895157560941059	0.005743046687359765
1727875129523	5976.5625	0.010709950296600955	0.07261154682733695	0.005740150678056921
1727875129525	5976.5625	0.010626886389884812	0.05986995855963804	0.003266742955811056
1727875129526	5976.5625	0.07987544221698113	0.05186112187098241	7.933352335651913E-4
1727875129528	5976.5625	0.07635408477463312	0.04337717524394506	7.753800336927564E-4
1727875129530	5976.5625	0.19279208478251134	0.035822962646157364	7.461724530314517E-4
1727875129532	5976.5625	0.4220954476529536	0.030204066020290313	7.91630539728379E-4
1727875129534	5976.5625	0.4505694390791043	0.025233138165704112	9.392156088106191E-4
1727875129535	5976.5625	0.5557198458233983	0.020312382492190355	0.0011185547971059933
1727875129537	5976.5625	0.6262293929046582	0.016708046908303693	0.0012978939854013675
1727875129539	5976.5625	0.6978399266319372	0.015380577971394773	0.001414696051851482
1727875129541	5976.5625	0.6791356656739687	0.015420437264697454	0.0016060870598962954
1727875129542	5976.5625	0.7309612212767163	0.016455322003963345	0.0017974780679411084
1727875129544	5976.5625	0.7582722469945624	0.016795399572071396	0.0018918092845557279
1727875129546	5976.5625	0.8124937301411819	0.01576185435462357	0.0019870033244533047
1727875129548	5976.5625	0.8510181738895439	0.013865114674572052	0.0020562055363715437
1727875129550	5906.25	0.8728795081564465	0.0119635179805941	0.002108919274123736
