# Supplementary material for: Identification and classification of repeated whistle types from free-ranging rough-toothed dolphins (Steno bredanensis)
Source: Sci Rep. 2026 Mar 20;16:14327. doi: 10.1038/s41598-026-44853-2 (PMC13144356; doi:10.1038/s41598-026-44853-2)
Supplement: Supplementary file 2 — Supplementary Material 2 [file 41598_2026_44853_MOESM2_ESM.zip › Dataset_StenoRepeatedCalls/Contours/1490.csv]

Time [ms]	Peak Frequency [Hz]	Duty Cycle	Energy	WindowRMS
1727875262901	6328.125	0.6035969950396206	0.2763768063780089	0.0018284957243987921
1727875262902	6328.125	0.6206778903223791	0.3883041316477715	0.002023744200568049
1727875262904	6328.125	0.6206626372532175	0.4253453987863847	0.0020254937912302456
1727875262906	6328.125	0.5914911424817255	0.3896770095821107	0.0019703807445767053
1727875262908	6328.125	0.5510400030652567	0.31149983930011704	0.001830437364923515
1727875262910	6328.125	0.5321033177011746	0.2490438376169285	0.0017618603240270763
1727875262911	6328.125	0.5112955891866071	0.2960236395721942	0.0016953128897777658
1727875262913	6328.125	0.6291873864010509	0.5188944053990163	0.0016162846176733148
1727875262915	6328.125	0.6161489672784631	1.0559410954008008	0.001612270627196877
1727875262917	6328.125	0.6522648421676793	2.1151429715030345	0.0016996483090272253
1727875262918	6328.125	0.6909542736398705	3.609500668282022	0.001783218288005444
1727875262920	6328.125	0.6279235914325777	5.32636762822027	0.0018472025293283507
1727875262922	6328.125	0.5442373407711772	7.771060480054807	0.001950914477308924
1727875262924	6328.125	0.3835416245787291	12.85449816191914	0.0023015787144881773
1727875262927	6328.125	0.3744067879349424	22.890664038580553	0.0031045375309088083
1727875262928	6328.125	0.46676978319557977	39.00042906350825	0.003677512080053358
1727875262930	6328.125	0.5156623799467648	60.13462931762659	0.004250486629197908
1727875262932	6328.125	0.5902214770047169	83.54139904331103	0.004879328063736091
1727875262934	6328.125	0.645741999435276	105.74291089990778	0.005475392751627359
1727875262935	6328.125	0.5991203845392835	123.58234089561346	0.0059623320705421
1727875262937	6328.125	0.6205697052503737	134.62598351444717	0.0061333691017456966
1727875262939	6328.125	0.6464954882630721	136.7475662485492	0.00634286300053218
1727875262940	6328.125	0.6451880961776765	129.19176414763788	0.006338238876434392
1727875262942	6328.125	0.6361792265543476	113.80638177845177	0.006271129320160645
1727875262943	6328.125	0.6064569284075605	94.31507445768467	0.006040392270857495
1727875262945	6328.125	0.5854164366895993	74.44697210125236	0.005871267813580618
1727875262947	6328.125	0.5354144990983797	56.961726405372325	0.00543646312205351
1727875262949	6328.125	0.578907422093526	43.597107097537275	0.004927176560678669
1727875262950	6328.125	0.526336427917564	34.99439030905795	0.004442495705318979
1727875262952	6328.125	0.5443475619537319	30.927030716722797	0.004226809345522713
1727875262954	6328.125	0.5397376774242089	30.710340230072966	0.00391828292634617
1727875262956	6328.125	0.6009862698101855	33.38830262082897	0.003750677540769363
1727875262958	6328.125	0.6283948607175311	37.48540549599721	0.003707561581770499
1727875262959	6257.8125	0.634234630671288	41.2060962010337	0.0037467735418915075
1727875262961	6679.6875	0.6383988055470861	0.03344905476389979	0.0037787702446517037
1727875262963	7171.875	0.6050975294351782	1.4970625181208683	0.003813785175717769
1727875262965	7171.875	0.6017849340810371	2.5956217960839982	0.003811425653867653
1727875262966	7171.875	0.5860614979419766	3.3982681133461594	0.0037479281425286492
1727875262968	7171.875	0.5714344355883219	3.5144460039196335	0.003660022431520202
1727875262970	7171.875	0.5430129473956212	3.0036387921253027	0.00350111334453838
1727875262972	7171.875	0.5138375296225284	2.299809349290204	0.003348787540523302
1727875262974	7171.875	0.46630130300240935	1.7920851448432467	0.003089090964203772
1727875262975	7171.875	0.5221745174188666	1.6540208057435783	0.0028510949414993236
1727875262977	7171.875	0.5001963388442362	2.0299580254394125	0.002752014630365195
1727875262979	7171.875	0.49508426007817957	3.051684945070457	0.002593985375221253
1727875262981	7171.875	0.47795411009292016	4.658546355929602	0.0024885300759298562
1727875262982	7171.875	0.485373261957473	6.68630567502526	0.0024605387858025194
1727875262984	7171.875	0.4857861021029874	9.066395382303003	0.002457760539198052
1727875262986	7171.875	0.5014357820649256	11.627344801885213	0.0024377205061644337
1727875262988	7171.875	0.5299600506691977	13.926914716554819	0.002558545033829672
1727875262990	7171.875	0.5447455574570486	15.507633402489459	0.0026089734525917485
1727875262991	7101.5625	0.5490430166868001	16.136915780266655	0.002615184822468966
1727875262993	7171.875	0.5533067703539654	14.833084055279803	0.002638791242364416
1727875262995	7242.1875	0.49364761248769623	8.065434353456807	0.0028152331346097633
1727875262997	7382.8125	0.4752996367612196	8.289292963557653	0.002865917667961411
1727875262998	7382.8125	0.47267479944550994	15.318920404918318	0.00303089922273722
1727875263000	7382.8125	0.47887857094261865	22.921126129883863	0.0030742105037748525
1727875263002	7382.8125	0.5055984665360667	30.177641832973233	0.003293740063331492
1727875263004	7382.8125	0.5315213404789981	37.46238862095341	0.003505007286975703
1727875263006	7382.8125	0.590477808541205	44.40588859027022	0.003847073196284476
1727875263007	7382.8125	0.570817924155123	52.33187705713051	0.004143305210627976
1727875263009	7382.8125	0.5847465345675603	61.02397874149511	0.004242359338662378
1727875263011	7382.8125	0.6286825175953845	67.76484114641165	0.004487054684938078
1727875263013	7382.8125	0.6510720360422388	70.51557083424068	0.004628634027842086
1727875263014	7382.8125	0.6759603467111744	70.09885281229167	0.00478952610049597
1727875263016	7382.8125	0.6581666480911565	68.92493888537481	0.004842358935554766
1727875263018	7382.8125	0.6762915803055252	67.51712840275444	0.0049657847067656295
1727875263020	7312.5	0.6723639459985955	68.18695118842648	0.004966768777938768
1727875263022	7312.5	0.6669078580549404	65.73068957971174	0.004936909493619881
1727875263023	7312.5	0.654258909428809	62.905851882572925	0.004866354486855417
1727875263026	7312.5	0.6515203324686732	60.06106407279719	0.004858405962018975
1727875263028	7312.5	0.6425485670941431	57.8356063225739	0.0048213182859684345
1727875263030	7312.5	0.6426642922794118	57.42317938680283	0.004768928995930716
1727875263031	7312.5	0.6418906122218003	58.60576768248819	0.00476627298904887
1727875263033	7312.5	0.6421757254769473	59.913049288879215	0.0047476383788728664
1727875263035	7312.5	0.6385003595111137	60.388665090905675	0.004713869275971214
1727875263037	7312.5	0.6398892019860395	60.0211611430538	0.004704523661443469
1727875263039	7312.5	0.645476759651256	59.502381596500776	0.004721251945317551
1727875263039	7312.5	0.6737071570802592	59.93021542038832	0.004735209305461385
1727875263041	7242.1875	0.6737071570802592	62.52031305521467	0.004735209305461385
1727875263043	7242.1875	0.6825436031631074	65.78339456851462	0.004759704007831871
1727875263045	7242.1875	0.6893520304695242	68.6295597648755	0.004769299178499363
1727875263046	7242.1875	0.6982834626648162	70.90274984537164	0.004817879208697781
1727875263048	7242.1875	0.7043479352061858	73.60772461054079	0.004886298895393314
1727875263050	7242.1875	0.7207414677396669	77.06641753428806	0.004989220445392764
1727875263052	7242.1875	0.6688714846892369	80.07629636952011	0.0050986802203253625
1727875263054	7242.1875	0.6721126599499243	82.2104663751126	0.005208127708286798
1727875263055	7242.1875	0.6844690591013634	84.42462657798355	0.005328706745351117
1727875263057	7242.1875	0.690775948253433	87.12246586945048	0.005379241193855777
1727875263059	7242.1875	0.6916002202527648	89.69635122792707	0.0055051418440284034
1727875263061	7242.1875	0.6977079360771316	92.48871553564136	0.005614844926935605
1727875263062	7242.1875	0.6967515141051736	96.26249369824745	0.005704595520612569
1727875263064	7242.1875	0.6999791680128371	99.7131260343406	0.0057322426382640495
1727875263066	7242.1875	0.7107148770677177	100.92266453834964	0.005816930766493324
1727875263068	7242.1875	0.7093150417516574	100.6638283737927	0.005882409332985608
1727875263070	7242.1875	0.7121193597415222	100.73435176914742	0.005898048810232652
1727875263071	7242.1875	0.7073676851601012	99.95777779772294	0.005862215989858847
1727875263073	7242.1875	0.703221900961988	95.90682470266411	0.005827484383411637
1727875263075	7242.1875	0.6959667786152898	90.00081886397466	0.0057648405925409185
1727875263077	7242.1875	0.6846665079731854	86.2352947268395	0.005667168440968042
1727875263078	7171.875	0.6786003417553756	85.86944677258462	0.005614178662112358
1727875263080	7171.875	0.6722229304776474	85.69599825400319	0.005561006310915826
1727875263082	7171.875	0.6737272527815994	83.65836345854629	0.00540833175952143
1727875263084	7171.875	0.6915662906885731	79.68686291884215	0.00525900320806106
1727875263086	7171.875	0.6882574707535436	74.29905807643101	0.005148502016756544
1727875263087	7171.875	0.6744622810457863	68.52110986309371	0.0050164334436351215
1727875263089	7171.875	0.6713738842272657	63.5728233428406	0.004934745383479323
1727875263091	7171.875	0.6628144387875557	59.902241655449636	0.004782729990045162
1727875263093	7171.875	0.641450886228995	57.14037420223658	0.00464765010596426
1727875263094	7171.875	0.6529387220404748	55.28975680163337	0.00454021190661215
1727875263096	7171.875	0.6458321941094797	54.826606659632574	0.004501385026870843
1727875263098	7171.875	0.6041454873706056	55.585279304435566	0.004478307885889732
1727875263100	7171.875	0.6024081597023092	56.82931912071885	0.004456270787658126
1727875263102	7171.875	0.6037254484447583	57.90868756294412	0.0045011783777944795
1727875263103	7101.5625	0.6091299492906607	58.66727157962121	0.00455261896839241
1727875263105	7101.5625	0.6096363295512656	59.39418993596754	0.004556833696269194
1727875263107	7101.5625	0.614756137347427	60.0642577370693	0.004592636809437709
1727875263109	7101.5625	0.6162822787780056	60.00986968796823	0.0046155707107226026
1727875263110	7101.5625	0.6209727134499674	59.326052832894405	0.004651252643449254
1727875263112	7101.5625	0.6468421894125418	59.30088519550724	0.004644756895329562
1727875263114	7101.5625	0.6497078436915352	60.45007312657041	0.004654131165859989
1727875263116	7101.5625	0.6575846629764857	61.70457151795604	0.004624970855480233
1727875263118	7101.5625	0.6867543134642993	62.16134553418572	0.004621525539878458
1727875263119	7101.5625	0.687089396356566	62.12460705254778	0.004620630403372236
1727875263121	7101.5625	0.6876286102061905	62.04345795084158	0.00461764337577312
1727875263123	7101.5625	0.6909653168613671	62.141192828390295	0.004618326262208474
1727875263126	7101.5625	0.6973515082361879	62.66446218317413	0.00461607746891802
1727875263127	7031.25	0.6992514654538043	63.60559164857212	0.004634000116154856
1727875263129	7031.25	0.6995875123086208	64.1615693997254	0.004636994995201774
1727875263131	7031.25	0.7268678556359128	63.93607430340869	0.004630139485169248
1727875263133	7031.25	0.7257081957203567	63.191093852130834	0.004629244860058669
1727875263135	7031.25	0.7245732939977647	62.278983308212005	0.0046423520313192265
1727875263136	7031.25	0.7146385872391612	61.543716940440206	0.004659497706028646
1727875263138	7031.25	0.5977919895754266	61.45261826830549	0.0046746364486912025
1727875263139	7031.25	0.5988068154221337	62.06777013833138	0.004699054189257151
1727875263141	7031.25	0.5977600004998238	62.74717832485256	0.004693593700031898
1727875263142	7031.25	0.5955968771461361	62.66776145015986	0.004693305913142801
1727875263144	7031.25	0.5948953236260212	61.597291099990024	0.004696290423844357
1727875263146	7031.25	0.5938385810595587	60.258417418369795	0.004700147562466296
1727875263148	7031.25	0.5949692294213791	59.486670757228914	0.004709664561027065
1727875263150	7031.25	0.5948401700473958	59.34716320255903	0.004705375729843327
1727875263151	7031.25	0.6418884198662546	59.562393698061065	0.004683869293872272
1727875263153	7031.25	0.6616337417383537	60.14367141323664	0.004667011354658404
1727875263155	7031.25	0.6688115981639806	61.717079845126946	0.004711936752937648
1727875263157	7031.25	0.6547420675612329	64.7037203324974	0.004737759892900377
1727875263158	7031.25	0.6676064445113823	68.53920972541347	0.004815184566420349
1727875263160	7031.25	0.6749464471878784	72.32075429658204	0.004859535934987728
1727875263162	7031.25	0.6856804709168327	75.3421735924628	0.004925181413015348
1727875263164	7031.25	0.701650371169284	77.16554587303072	0.005033869537736691
1727875263166	7031.25	0.7180124853052121	78.61806027644323	0.005146463686131077
1727875263167	7031.25	0.7311248272637603	81.30456691410612	0.005234387028156234
1727875263169	7031.25	0.7224296156640094	85.19056861218954	0.005281096837987497
1727875263171	7031.25	0.7060741009404079	88.56953888620228	0.005371012046989082
1727875263173	7031.25	0.7122609004043455	90.2811852136405	0.0054169316103628235
1727875263174	7031.25	0.7158818392778329	90.34620145726522	0.005445488822850246
1727875263176	7031.25	0.717793326848059	88.98465924426941	0.005466452634003446
1727875263178	7031.25	0.7173185416206922	86.3578861106016	0.005463035024578835
1727875263180	7031.25	0.7090159734721533	82.77941847483994	0.005406028999794482
1727875263182	7031.25	0.6971946070073145	78.69204111056757	0.005331705018566036
1727875263183	7031.25	0.6910141524014146	74.30212921101186	0.005227590405316416
1727875263185	7031.25	0.6832046413391374	69.62828548465895	0.00517379360696372
1727875263187	7031.25	0.6739984189889368	64.83104606905623	0.005027347165689148
1727875263189	7031.25	0.6494899548906021	60.0395129445793	0.004862324471562973
1727875263190	7031.25	0.6225634645941401	55.012354568706	0.004670702990484772
1727875263192	7031.25	0.6083742317240732	49.6137774234551	0.004571181777860778
1727875263194	7031.25	0.5819081521713314	43.931766909910415	0.004390168114322019
1727875263196	7031.25	0.5455948493819948	38.02867494627056	0.004137885764205025
1727875263198	6960.9375	0.5749729505599409	34.58742038898818	0.00388267700521862
1727875263199	6960.9375	0.595313354824492	29.607654960548196	0.003664705199643307
1727875263201	6960.9375	0.5791980224540622	26.058293013903228	0.0035731686102411764
1727875263203	6960.9375	0.5848589671184738	24.04687648492725	0.0033630747055247282
1727875263205	6960.9375	0.6026357974646227	22.721734106549917	0.0032119679125277327
1727875263206	6960.9375	0.58346738703172	21.800536148829888	0.0031143241247509027
1727875263208	6960.9375	0.5778845979243574	21.92419969742454	0.0030927612867507562
1727875263210	6960.9375	0.573304094186945	23.581200519775667	0.003110401107355215
1727875263212	6960.9375	0.5798348081280198	26.269814961384373	0.003142808750003122
1727875263214	6960.9375	0.5737276252766131	29.207626914194748	0.003239117647011398
1727875263215	6960.9375	0.5864402444397951	32.44814652675261	0.003372809814225828
1727875263217	6960.9375	0.5672404669297634	36.69363274390799	0.003464584699149252
1727875263219	6960.9375	0.5466150101435082	42.56135209162968	0.003710148280725474
1727875263221	6960.9375	0.5734107877584029	50.60504494036022	0.0040108449726494865
1727875263222	6960.9375	0.5835676084100263	61.250868438403835	0.004354938442103439
1727875263224	6890.625	0.5994425168983718	74.86635560999738	0.004530105262004472
1727875263227	6890.625	0.6221811043260393	87.86677405441544	0.004914104113968259
1727875263229	6890.625	0.6466629067115574	99.26780735124646	0.00543892868381441
1727875263231	6890.625	0.6554658527591163	108.76542481720286	0.005777176551544658
1727875263232	6890.625	0.6440166854441639	116.78362920597364	0.006071747343749842
1727875263234	6890.625	0.657192580189602	123.55385615885989	0.00618535303863203
1727875263236	6890.625	0.6801895716954373	128.89851134299002	0.0063889607582635535
1727875263238	6890.625	0.6973906833624915	132.78434982617563	0.006533341233972698
1727875263239	6890.625	0.7094726418323885	135.648529783289	0.006631907183619556
1727875263240	6890.625	0.7153937746714168	137.82876461943806	0.006677671811393879
1727875263242	6890.625	0.7167210960337497	138.8279500384616	0.006687023266895137
1727875263244	6890.625	0.7221430190732313	138.3474399553997	0.006720709582124527
1727875263246	6890.625	0.7203083780048609	136.68001694200893	0.006693273134570795
1727875263247	6890.625	0.7655980112117413	133.29229682139834	0.00662512102773248
1727875263249	6890.625	0.7737731415518746	127.06784297068391	0.006560302262417815
1727875263251	6890.625	0.7834620702376148	117.84613677935906	0.0063931795769488165
1727875263253	6820.3125	0.7687652896654745	106.8875324041368	0.006192190537311674
1727875263254	6820.3125	0.7488412842806387	95.48227500403188	0.005949785813785206
1727875263256	6820.3125	0.7467779215052366	84.49836958866531	0.005816974681982494
1727875263258	6820.3125	0.7044742666776596	74.01045404602957	0.005509667948463302
1727875263260	6820.3125	0.714846079039486	64.09956452179594	0.005182641926240949
1727875263262	6820.3125	0.6677340765713624	55.19318698444935	0.004849246161173668
1727875263263	6820.3125	0.674607879580257	47.214498892523	0.004522094284334469
1727875263265	6820.3125	0.6570386390847612	39.731590023224655	0.004351319400760622
1727875263267	6820.3125	0.6524292816794782	32.829672120772145	0.004007421294788336
1727875263269	6820.3125	0.606104471545166	26.998097060796994	0.0037027201180339572
1727875263270	6820.3125	0.5797092643214827	22.760376337200857	0.003435591076187251
1727875263272	6820.3125	0.5769349262221843	20.53430521139736	0.0033217219137146197
1727875263274	6820.3125	0.5887597709657848	20.226816298795853	0.003120815270142627
1727875263276	6820.3125	0.6243353584063341	21.353831998492833	0.003006919013287848
1727875263278	6820.3125	0.6141778113762593	23.92035032777568	0.0030354384221603498
1727875263279	6820.3125	0.5942307159022661	28.225973282207498	0.00315483575616309
1727875263281	6750.0	0.5813438169392776	34.06851216517088	0.0032658228160116656
1727875263283	6750.0	0.6238740052604526	40.63478104208588	0.003476999155135668
1727875263285	6750.0	0.5853238447573577	47.58977904564814	0.0037849842045989198
1727875263286	6750.0	0.5742330971004078	55.18252930971657	0.0041262992933789435
1727875263288	6750.0	0.5947496906016608	63.481348654394175	0.00426171454179254
1727875263290	6750.0	0.6417124526305769	71.68068302982725	0.004574889734702481
1727875263292	6750.0	0.6683731137618164	79.13837184526322	0.004854481315274177
1727875263294	6750.0	0.6884014795696924	86.24650924185944	0.005110424977486608
1727875263295	6750.0	0.7029760233616671	93.192859409985	0.0053618291541857105
1727875263297	6750.0	0.7089981942806604	99.65134514621023	0.0054723015837569505
1727875263299	6750.0	0.7082056203576614	106.00252660307777	0.005709937297627874
1727875263301	6750.0	0.665914199577486	112.99187347328962	0.0059082108765235505
1727875263302	6750.0	0.6857779831801096	119.86538548683039	0.006095919855899955
1727875263304	6750.0	0.6945229370418935	125.11529530423338	0.006183185085988918
1727875263306	6750.0	0.6779106665676959	128.51245969515264	0.006345811282597424
1727875263308	6750.0	0.6906558437299257	131.09814596070126	0.006490305933838017
1727875263310	6750.0	0.7014534104744619	133.25251054129623	0.006616490310503652
1727875263311	6750.0	0.7077375542004661	134.61919192988452	0.006688735195842593
1727875263313	6750.0	0.6972831057994678	135.46109505481894	0.006724083372374482
1727875263315	6750.0	0.7012211175960439	136.85572520213083	0.006770044451260202
1727875263317	6750.0	0.7020971261279338	138.6623645193404	0.00677763316951435
1727875263318	6750.0	0.7034822754715149	138.91391807974597	0.006780202600314816
1727875263320	6750.0	0.7023369323450397	137.0288689047898	0.006760886695047061
1727875263322	6750.0	0.6994315189609264	134.3816981052395	0.006712398635985183
1727875263324	6750.0	0.6957342081807736	131.2216479846428	0.0066554566299145785
1727875263327	6750.0	0.6883574826068193	126.65953682538571	0.006574107450986711
1727875263328	6750.0	0.7041897212714757	121.28340608989603	0.006409018904117746
1727875263330	6679.6875	0.7168067051304083	116.19442132911507	0.006327736565454035
1727875263332	6679.6875	0.7055105427145555	111.19949851046184	0.006216994968906093
1727875263334	6679.6875	0.7012344848021757	106.16953652409683	0.006083744070313837
1727875263335	6679.6875	0.7192943794826034	101.56845677812892	0.005948032039903976
1727875263337	6679.6875	0.7112598185044815	97.26155310042844	0.005884854139437554
1727875263339	6679.6875	0.7115036632810741	92.19545750108753	0.0056999362523267975
1727875263340	6679.6875	0.712932643964803	85.88437413369016	0.005547082179134607
1727875263342	6679.6875	0.703193465683851	79.29329365668357	0.005465005353345246
1727875263343	6679.6875	0.6832594686909821	73.7809086008009	0.005302292042440305
1727875263345	6679.6875	0.6734593933595907	69.730963411301	0.005225158233750559
1727875263347	6679.6875	0.637586107097949	66.53809934796556	0.005057646884571098
1727875263349	6679.6875	0.6153015626628792	63.33595859979689	0.004878943603682849
1727875263350	6679.6875	0.5974686250580936	59.57925360702078	0.004739506928621109
1727875263352	6679.6875	0.588249408816433	55.680051480376726	0.004667349210996416
1727875263354	6679.6875	0.572274311889746	52.330509411889196	0.004547134241776705
1727875263356	6679.6875	0.5581050954852063	49.750529041295444	0.004437893536111327
1727875263358	6679.6875	0.5434692980884499	47.675424952216055	0.004320434903716548
1727875263359	6679.6875	0.619998138285653	45.46206755475041	0.00418370286833688
1727875263361	6679.6875	0.702402753515735	42.60499901436755	0.004122551791123392
1727875263363	6679.6875	0.7116914718901011	39.474278622504045	0.00402297065828067
1727875263365	6679.6875	0.7365594783853361	36.91193889839982	0.0038951028109153393
1727875263366	6679.6875	0.718794528793239	34.97436348723798	0.0037832530583000825
1727875263368	6679.6875	0.709213538444685	33.05145744123503	0.0037271831205074346
1727875263370	6679.6875	0.7652470486335473	31.10529166022179	0.0035985287248167857
1727875263372	6679.6875	0.7712730643063043	29.565833992238694	0.0034854295878350696
1727875263374	6679.6875	0.7355330410957622	27.999903870352547	0.003347783120737833
1727875263375	6679.6875	0.771101826932018	24.831304508923008	0.0031477812603484044
1727875263377	6679.6875	0.7488906856179074	19.467177212704673	0.0030474116998404173
1727875263379	6679.6875	0.6775974673197378	13.366534259938915	0.0028186626904254664
1727875263381	6750.0	0.6206617806496958	8.202041243170532	0.002622712653265513
1727875263382	8437.5	0.5846010520544931	3.5513454261930675	0.0024850643332662648
1727875263384	8437.5	0.5718853945024097	7.4987736901903235	0.0024300304639788646
1727875263386	8437.5	0.5596193628872181	11.98292444842794	0.0023350893829706524
1727875263388	8437.5	0.553753167321441	15.266228514688178	0.002309673041671653
1727875263390	8437.5	0.5441225114775531	16.100846512236036	0.0022873714960152756
1727875263391	8437.5	0.5389031668328034	14.373817320396615	0.0022781249926374417
1727875263393	8437.5	0.5294549017404184	10.986319113104386	0.002249995732320202
1727875263395	8437.5	0.49986306272042985	7.2178090642134105	0.002164192302163182
1727875263397	8437.5	0.4630667890160794	4.112614563626831	0.0020315471829053275
1727875263398	8437.5	0.4297233872792343	2.092543788922049	0.0018053426350812217
1727875263400	8437.5	0.4019062822806969	0.9862304883313302	0.0016884423348321952
1727875263402	8507.8125	0.35757165529129187	0.4519280108898707	0.0014560993063947071
