# Supplementary material for: Identification and classification of repeated whistle types from free-ranging rough-toothed dolphins (Steno bredanensis)
Source: Sci Rep. 2026 Mar 20;16:14327. doi: 10.1038/s41598-026-44853-2 (PMC13144356; doi:10.1038/s41598-026-44853-2)
Supplement: Supplementary file 2 — Supplementary Material 2 [file 41598_2026_44853_MOESM2_ESM.zip › Dataset_StenoRepeatedCalls/Contours/1491.csv]

Time [ms]	Peak Frequency [Hz]	Duty Cycle	Energy	WindowRMS
1727875308448	4429.6875	0.49836740553753933	0.04644585786201032	0.0012506455132997277
1727875308450	4429.6875	0.4890841757976284	0.10104504873951874	0.0012411831250034283
1727875308452	4429.6875	0.4794522651336478	0.28528171764601484	0.001238803114523226
1727875308454	4500.0	0.06778022549063167	0.5799377552240927	0.0015109444267869404
1727875308455	4921.875	0.0750975799453048	0.046012922684383645	0.0017830857390506547
1727875308457	5414.0625	0.07652242940239563	0.3125471011791714	0.001808517873099573
1727875308459	5414.0625	0.07667175518911956	0.7057223532626687	0.0018347315206106646
1727875308461	5414.0625	0.0571730287776384	1.3372610538532412	0.0022685733099274364
1727875308462	5414.0625	0.0580918140589932	2.141531118328964	0.002702415099244208
1727875308464	5414.0625	0.05941452110094361	3.0455410432520194	0.002730163077748298
1727875308466	5414.0625	0.06239302089200225	4.245048741464926	0.0027791152015346644
1727875308468	5414.0625	0.061357564463808745	5.825495132122715	0.0026415927301731193
1727875308470	5414.0625	0.06207556078486747	7.567711209914871	0.002678283022184052
1727875308471	5414.0625	0.0631969580131877	9.099033262114745	0.0027165495765402972
1727875308473	5414.0625	0.06399777001436854	10.144519857058397	0.002353870323689554
1727875308475	5414.0625	0.6257814235755058	10.527309656278588	0.0019911910708388107
1727875308477	5414.0625	0.6409776253161745	10.270356617798628	0.0020258142565395907
1727875308478	5414.0625	0.6501849157722632	9.722923037471398	0.0020521273099905197
1727875308480	5343.75	0.6499345664849375	9.243014012842636	0.002051139520673929
1727875308482	5343.75	0.6427996117961559	8.9011738258757	0.0020242886460109595
1727875308484	5343.75	0.6253850667960212	8.710322513446638	0.0020044911556006376
1727875308487	5343.75	0.49295415697687184	8.730325758043303	0.0020127411674598053
1727875308488	5343.75	0.497481236659376	8.91915685701456	0.0020373298239801806
1727875308490	5343.75	0.5028854246271213	9.190867680266368	0.002063845418130594
1727875308492	5343.75	0.5089694251289045	9.596208552886946	0.0020953948501742504
1727875308494	5343.75	0.37594949126300803	10.214744145789497	0.00216490943942394
1727875308495	5343.75	0.380702374158584	10.817103851642097	0.002198986552592657
1727875308497	5343.75	0.3802383398570698	10.64069487917635	0.0022047112996372354
1727875308499	5343.75	0.3741611863136508	8.932088619181155	0.0021772770516898196
1727875308500	5625.0	0.3717916822557526	1.4831050387685993	0.002174823489365349
1727875308502	5906.25	0.37774704606555154	0.02760601008191245	0.002204198576731881
1727875308503	6187.5	0.4148574570491084	3.32376905478245	0.002452277634668013
1727875308505	6539.0625	0.4465628704874529	16.088721373085605	0.00266300088376439
1727875308507	6539.0625	0.4175153790921295	33.206647425676856	0.003332050636395219
1727875308509	6539.0625	0.4680560182692132	58.98536899718934	0.004017503877333734
1727875308510	6539.0625	0.4934288050664538	89.48389799464633	0.0047029571182722486
1727875308512	6539.0625	0.538034762793161	117.67513105211212	0.005036380498138099
1727875308514	6539.0625	0.09441612110420293	136.53380130602108	0.005831531089024775
1727875308516	6539.0625	0.10498692726908171	143.00634813052127	0.00662668167991145
1727875308518	6468.75	0.11188595635566367	139.66159717278157	0.006898597037687506
1727875308519	6468.75	0.11361601924911252	130.33606503009597	0.00696893521368303
1727875308521	6468.75	0.11307269489741109	117.25682146326687	0.006941621175924318
1727875308523	6468.75	0.10908960687492217	101.6277174727921	0.006752205128043533
1727875308525	6468.75	0.10260255215161239	85.68773266568884	0.006437273290359821
1727875308526	6468.75	0.09309387411369387	70.00916840779811	0.006003972449226432
1727875308528	6468.75	0.2267109844775857	53.02142960640094	0.005172093142693287
1727875308530	6398.4375	0.5613311749533005	34.77966234691089	0.004550222498537516
1727875308532	7171.875	0.5773388364779874	4.487145045905976	0.004036882766789954
1727875308534	7171.875	0.5189011931669287	8.280490400869175	0.003636122179784856
1727875308535	7171.875	0.549709272084746	12.599073772926	0.0032648890143821586
1727875308537	7171.875	0.5501621662000818	16.616076865909996	0.003125565037620495
1727875308539	7171.875	0.5353261587653929	19.743898625461664	0.0029243896155571407
1727875308541	7171.875	0.614920355180201	21.562875965340858	0.002854194997111223
1727875308542	7171.875	0.637984478689766	22.063114099481034	0.002920778465266755
1727875308544	7171.875	0.6518432752670643	21.812554602146818	0.0029657142262235125
1727875308546	7171.875	0.6506897868350366	21.25423451922972	0.0029431237300023756
1727875308548	7171.875	0.6441527251501032	20.29079204406763	0.0029058807356530324
1727875308550	7171.875	0.6507857540618448	18.86458900385326	0.0028026013818366244
1727875308551	7171.875	0.6536565156207733	17.245484407379514	0.0026810156816689155
1727875308553	7171.875	0.6413004771928045	15.720374941745485	0.0026319254047351523
1727875308555	7171.875	0.6109583230307871	14.457200369430138	0.0025117386332266446
1727875308557	7171.875	0.5750851545064922	13.387864250204194	0.002374600980647525
1727875308558	7171.875	0.541610134746737	12.261571197872291	0.002243298541046546
1727875308560	7171.875	0.6343882369963959	10.967647663852189	0.002182995767587805
1727875308562	7101.5625	0.6737038404871365	9.578274976105519	0.002086122239949228
1727875308564	7101.5625	0.025660138627087638	8.177979022501114	0.0032719637722482525
1727875308566	7101.5625	0.025115358254754968	6.968383951950978	0.003854973740164845
1727875308567	7101.5625	0.0245243911909988	6.079655648106574	0.004437983708081438
1727875308569	7101.5625	0.024224270441106303	5.423081330619266	0.004428722597437922
1727875308571	7101.5625	0.024569186717017983	4.73845409833512	0.004488163304185336
1727875308573	7101.5625	0.024671391002055534	3.8924329999318075	0.004501140946575383
1727875308574	7101.5625	0.024919296677105792	3.0509851617461785	0.004504195063281876
1727875308576	7101.5625	0.024805963068833658	2.503771299582168	0.003277080742926832
1727875308578	7101.5625	0.11154977898848684	2.280197430746628	0.0020499664225717873
1727875308580	7101.5625	0.108531357160036	2.148249764503379	0.0019931768686562374
1727875308582	7101.5625	0.10519018239510924	1.928619069402022	0.0019339384143723186
1727875308583	7101.5625	0.0993139575704444	1.6328011369371236	0.0018528738491499393
1727875308586	7101.5625	0.09550607902882945	1.3618841707787401	0.0017985640869812543
1727875308588	7101.5625	0.4132546537009243	1.2417913292626126	0.001570723240488444
1727875308590	7031.25	0.42087619636816276	1.704821181279214	0.001626153629554893
1727875308591	7171.875	0.35759043316085176	4.730180304453277	0.001886309567668815
1727875308593	7382.8125	0.3735243020257265	9.192826761918143	0.002146465505782737
1727875308595	7382.8125	0.4262499380733796	18.207009014522626	0.0025655404294847414
1727875308597	7382.8125	0.5065483340317845	27.60937083206729	0.0029847467180447148
1727875308599	7382.8125	0.5965812527701749	35.618879988958454	0.003392177215013942
1727875308599	7382.8125	0.6137401031415434	43.87226298330144	0.003881595114613045
1727875308601	7382.8125	0.6137401031415434	54.556469909079695	0.003881595114613045
1727875308603	7382.8125	0.6582106778801207	67.59278891752594	0.004377671825243324
1727875308605	7382.8125	0.6748594210070462	82.09448419371877	0.004814601881893262
1727875308606	7312.5	0.04608007112166489	95.99116763795803	0.006228943045594579
1727875308608	7312.5	0.047491855658265164	105.93858641327371	0.007046974177818881
1727875308610	7312.5	0.05039212859143555	111.34791810751489	0.007865005310043183
1727875308612	7312.5	0.05198969449170018	113.48753931860254	0.00799787868174186
1727875308614	7312.5	0.052801762522410665	112.20157147200833	0.008067948033593146
1727875308615	7312.5	0.05257563646667469	106.22636427222619	0.008063933953985197
1727875308617	7312.5	0.05180866778845327	96.29265325315804	0.008013398062101707
1727875308619	7312.5	0.049857439058902116	84.14570334416842	0.006701654420248672
1727875308621	7242.1875	0.6676054505114418	70.97324810041253	0.005389910778395637
1727875308622	7242.1875	0.6107375581047797	57.39336220357875	0.005006166169474285
1727875308624	7242.1875	0.5798462128858952	44.5094869154549	0.004790752007753041
1727875308626	7242.1875	0.5550972213960118	33.29438805901534	0.004346434126624948
1727875308628	7242.1875	0.5237541170061014	24.540334228751643	0.00391440894539482
1727875308630	7242.1875	0.4987987479333824	18.91997575927547	0.0035120982125740373
1727875308631	7242.1875	0.4977659539961447	16.698515060763935	0.0032202944973795666
1727875308633	7242.1875	0.5278953355309488	17.627713755824058	0.003121588152267148
1727875308635	7171.875	0.571323819500638	21.282053162518164	0.003076297436894839
1727875308637	7171.875	0.7077288424228626	27.369782116035495	0.0031985975689810767
1727875308638	7171.875	0.6938694941256115	35.803020641569645	0.0034684993619319105
1727875308640	7171.875	0.6916672550506051	46.22263532299745	0.0036460647923530947
1727875308642	7171.875	0.7131313421715549	57.782459503944416	0.004024794447283541
1727875308644	7171.875	0.727178418349592	69.63415976162617	0.004427408773985506
1727875308646	7171.875	0.7376803705934494	81.47720882326946	0.004839151188719637
1727875308647	7171.875	0.03414998250418797	92.97950208362613	0.007161461963773251
1727875308649	7171.875	0.03531389654936564	102.86187723663302	0.008417052552414872
1727875308651	7171.875	0.037344455441830224	110.66896505584317	0.009672643141056494
1727875308653	7171.875	0.03898402013452131	117.96946521867771	0.009833485225112711
1727875308654	7171.875	0.04022332276441381	124.86339807671568	0.009960317122148843
1727875308656	7101.5625	0.04067620237212903	129.1195110797823	0.010008331251391295
1727875308658	7101.5625	0.04126456219256047	129.29606305481448	0.010076061063909283
1727875308660	7101.5625	0.041312296669861734	126.40466085140004	0.008220809084981089
1727875308662	7101.5625	0.5959455553797873	121.08830914961831	0.006365557106052894
1727875308663	7101.5625	0.7925499947462065	113.10851376852168	0.006235826555561465
1727875308665	7101.5625	0.7783915058270832	103.24674598080283	0.0061486829186575545
1727875308667	7101.5625	0.7406723981335693	92.43716533852155	0.005900864880492238
1727875308669	7101.5625	0.6932406627429266	80.21932238063589	0.005590699401120888
1727875308670	7101.5625	0.63860580276061	66.50897223477409	0.00523331561765474
1727875308672	7101.5625	0.6076485299177686	52.84276606540115	0.005025638207911498
1727875308674	7101.5625	0.539438959492979	40.294330058629434	0.00457165635389351
1727875308676	7031.25	0.48217946937571066	29.103072457810836	0.004122047076982552
1727875308678	7031.25	0.4206953816918283	20.134678287880664	0.003678901458313081
1727875308679	7031.25	0.44432367465709316	14.513643652512986	0.003252238465467275
1727875308681	7031.25	0.4218193442669294	11.769473882529763	0.003084051657859503
1727875308683	7031.25	0.4127963714536565	10.738543359960353	0.0027899460553965265
1727875308686	7031.25	0.4752180747629598	11.352710056796166	0.002632986888242897
1727875308687	7031.25	0.6008102238903752	14.52874927540762	0.0028129205553839086
1727875308689	7031.25	0.008491822601977402	20.51775750743871	0.007472450098585637
1727875308691	7031.25	0.009382906312162967	28.414682052086157	0.00985078961226818
1727875308693	7031.25	0.010368307171990037	37.431704230442804	0.011101437907581078
1727875308695	6960.9375	0.01148424279876022	47.82660166630251	0.01235208620289398
1727875308696	6960.9375	0.012571191719634337	59.064328771427746	0.012485994599753582
1727875308698	6960.9375	0.01309600033900127	70.37581638281564	0.012554564184710322
1727875308699	6960.9375	0.014117744936677718	81.00087605896606	0.0126982316188794
1727875308701	6960.9375	0.014596729757021143	91.20336351436423	0.00909542236235314
1727875308702	6960.9375	0.7201272262141118	101.3535350943985	0.00549261310582688
1727875308704	6960.9375	0.7281525296744064	111.2613090968618	0.005661238211273574
1727875308706	6960.9375	0.7388671577811168	120.10147646482154	0.005923753908208616
1727875308708	6960.9375	0.7636199480060034	126.66466681609157	0.006160015729887374
1727875308710	6960.9375	0.7561941165815832	130.69421841821645	0.006362399087771501
1727875308711	6890.625	0.7708383700091753	133.27123993122	0.006507650555461145
1727875308713	6890.625	0.7760783286143312	135.17096210300463	0.006565615314939963
1727875308715	6890.625	0.7808966437494961	136.5989053522805	0.006652599299066504
1727875308717	6890.625	0.7806535267749153	136.6723329601787	0.006678161753633255
1727875308718	6890.625	0.7749653769931261	134.3690619752366	0.0066582787222409226
1727875308720	6890.625	0.7718540702860426	130.31538958142372	0.006641627997015329
1727875308722	6890.625	0.76146008141328	125.92653119567173	0.006571396212439708
1727875308724	6890.625	0.746593527631632	120.93906549565014	0.00645632109908206
1727875308726	6890.625	0.7258783865505564	113.91582737864452	0.006291878535095096
1727875308727	6890.625	0.6971659765687994	104.75070184181926	0.006058946825895668
1727875308729	6890.625	0.6931834932461406	94.06656300736212	0.005950821209223085
1727875308731	6890.625	0.013288571880816811	82.14486044684836	0.012480480150119943
1727875308733	6890.625	0.012617546021438261	69.77856883463893	0.015700148206958888
1727875308734	6890.625	0.011901939186480638	59.17628752325288	0.017285986196757124
1727875308736	6890.625	0.011498621743050611	51.05574205936293	0.01887182418655536
1727875308738	6890.625	0.010728059097183303	43.79206246541349	0.018784159235925954
1727875308740	6890.625	0.009906461163988339	36.33259728088851	0.018702158086531986
1727875308742	6890.625	0.009041360827204118	28.846855839085634	0.011086283663649082
1727875308743	6890.625	0.4688710016010572	21.824104927486548	0.0034704092407661776
1727875308745	6890.625	0.44443260032818366	16.06814732202882	0.0033009117628551524
1727875308747	6890.625	0.44079883901818556	12.059390423772092	0.0029682330232277568
1727875308749	6890.625	0.41737280410058564	9.419697779318609	0.0027252848019765075
1727875308750	6890.625	0.4472125354042819	7.81669832230589	0.0024971100156960684
1727875308752	6890.625	0.4457763289808294	7.272150951542503	0.002407564978011052
1727875308754	6890.625	0.48286180845327364	7.794062250703785	0.0023291359318371872
1727875308756	6890.625	0.5359060294255878	9.432838881134932	0.002346861508964276
1727875308758	6820.3125	0.6238717825000915	12.887294765505402	0.0024617591015768368
1727875308759	6820.3125	0.46789437562327163	17.901737201604227	0.002700195531503947
1727875308761	6820.3125	0.46757614569345934	24.90474803724782	0.0028584142156097836
1727875308763	6820.3125	0.5010339329700387	33.913497842960986	0.003207611048006209
1727875308765	6820.3125	0.5672400292057028	44.55997044027529	0.0036143057244666025
1727875308766	6820.3125	0.6404660118590999	56.468449157798865	0.004064128891810991
1727875308768	6820.3125	0.6525336371527778	69.41021464040956	0.0042956093938817524
1727875308770	6820.3125	0.00865156327126345	82.2370667038693	0.012964446922008979
1727875308772	6820.3125	0.009360464488242612	93.68917054771426	0.017352400238333936
1727875308774	6820.3125	0.010028017988736065	104.9951756598662	0.01960281490068375
1727875308775	6820.3125	0.010668255402105576	118.74657088990949	0.021853229563033563
1727875308777	6820.3125	0.010978065673501092	134.75938674265018	0.021911941336664794
1727875308779	6750.0	0.01153375872078834	150.48679278522195	0.022020798351486372
1727875308781	6750.0	0.012049636386565308	164.36562474535617	0.022127226939022162
1727875308782	6750.0	0.012545644353363384	176.6076238771586	0.014801110506906918
1727875308784	6750.0	0.635186025669408	188.43998243123866	0.007474994074791676
1727875308787	6750.0	0.7535575824444991	199.60727740063743	0.00773311247530639
1727875308789	6750.0	0.7353251240098121	208.02931676850397	0.008038717508030983
1727875308791	6750.0	0.7461726900636966	212.03617674241633	0.008167932143969282
1727875308792	6750.0	0.7505591039094699	212.2174943595146	0.008216762871467128
1727875308794	6750.0	0.7519607254505078	209.65234660003398	0.008236527462773601
1727875308796	6750.0	0.7484520559397096	204.52515488604627	0.008213383807753459
1727875308798	6750.0	0.739043805968856	197.53937198861203	0.00811138356808626
1727875308799	6750.0	0.7249668177254667	189.88576668637376	0.00797296640871595
1727875308800	6679.6875	0.7171048132526846	181.84236427897372	0.007889021105488638
1727875308802	6679.6875	0.709956697248664	172.69485953238797	0.00781071169963932
1727875308804	6679.6875	0.7234859899316336	162.4188092491892	0.007570040916425638
1727875308806	6679.6875	0.707422822532824	150.7126876341081	0.007318211180322059
1727875308807	6679.6875	0.6776721619895817	137.54405616115804	0.007033929396706757
1727875308809	6679.6875	0.6622058540520178	123.67149520483251	0.006875729770799022
1727875308811	6679.6875	0.010551732453275394	110.52338838121064	0.014620198171192842
1727875308813	6679.6875	0.01000098777909839	98.02792172960518	0.018437681927251235
1727875308814	6679.6875	0.009416435557033894	85.20773310740176	0.020322057644209003
1727875308816	6679.6875	0.009138087538024867	72.47611280536951	0.02220643336116677
1727875308818	6679.6875	0.008575083767073482	61.36533043937399	0.02211380984241301
1727875308820	6679.6875	0.007977310251685453	51.925932919863016	0.02201982121602071
1727875308822	6679.6875	0.007359948315191846	42.60298504517865	0.01297046304371873
1727875308823	6679.6875	0.5421720435306754	32.88027812144358	0.003921104871416749
1727875308825	6679.6875	0.5710337896766903	23.55063235980975	0.0037076639044788724
1727875308827	6679.6875	0.5041336649083277	15.663935266352553	0.0033347538049815074
1727875308829	6679.6875	0.45762330190145967	9.704259212050893	0.0029544337011790846
1727875308830	6679.6875	0.39500397023579037	5.633347126357027	0.0025801048366765143
1727875308832	6679.6875	0.4264088624264666	3.2751135454313682	0.0024014925328511446
1727875308834	6679.6875	0.45977351400328315	2.5873366577720684	0.00211474591725157
1727875308836	6679.6875	0.4836813663332172	3.525125293895477	0.0019981632821932196
1727875308838	6679.6875	0.508063889498318	5.956037251403627	0.002034093981647992
1727875308839	6679.6875	0.48299913549588464	9.82296663977045	0.0021988697599790927
1727875308841	6679.6875	0.5131661394658099	15.31559924347181	0.0023346767302054646
1727875308843	6679.6875	0.4847844945761323	22.579882298631826	0.0026583233218149885
1727875308845	6679.6875	0.5590695797039335	31.001978288336286	0.0030126704864473115
1727875308846	6609.375	0.5002501821696315	39.85863272367452	0.003425865790790467
1727875308848	6609.375	0.5346679185710579	49.357671294467615	0.0036458252231954817
1727875308850	6609.375	0.007251559989970108	60.19221662525181	0.012918678957669278
1727875308852	6609.375	0.007896054054483003	71.72731871414115	0.01760078809010829
1727875308854	6609.375	0.008537516073049162	83.6154625390879	0.01998681895262689
1727875308855	6609.375	0.009110679770368123	96.59984498032814	0.022372849815145493
1727875308857	6609.375	0.009399877501805176	110.204244909146	0.022421361324050412
1727875308859	6609.375	0.01000805835721484	123.32879719918293	0.02252738319747139
1727875308861	6609.375	0.01059458683745195	137.0317189177413	0.022635883072601455
1727875308862	6609.375	0.0110750531614347	151.23275985881645	0.014727564335657884
1727875308864	6609.375	0.7965610243884842	163.76742078999715	0.0068192455987143115
1727875308866	6609.375	0.7567250223825646	173.58378959694224	0.0071132981994461485
1727875308868	6609.375	0.7865712721651921	182.09602367039776	0.0073915380602554955
1727875308870	6609.375	0.7984473270440251	191.2904358115218	0.007671641918762941
1727875308871	6609.375	0.7528528443541513	202.0371242216026	0.007940284197297073
1727875308873	6609.375	0.7642396415489843	213.89396622503168	0.008059655796175257
1727875308875	6609.375	0.7849409744250675	225.59337462638575	0.00827709835001823
1727875308877	6609.375	0.8041446668006534	235.75860851239608	0.008481790622209202
1727875308878	6609.375	0.8222669050885121	243.7079634932887	0.008667314825739337
1727875308880	6609.375	0.8296944137391357	249.53962076400902	0.00874469666229383
1727875308882	6609.375	0.8440623037618006	253.72307342138802	0.00889089065569234
1727875308884	6609.375	0.8552252431134013	256.8443493381507	0.00900223274223708
1727875308887	6539.0625	0.8649753703377261	259.03514641281424	0.009056784405755141
1727875308888	6539.0625	0.01440417466673461	261.276078711005	0.01650443842999275
1727875308890	6539.0625	0.014426374116783621	267.6375638865652	0.020236400946177784
1727875308892	6539.0625	0.014476454670324265	275.81394485542216	0.023968363462362814
1727875308894	6539.0625	0.01452712096133322	278.3198192524719	0.023983315084021586
1727875308895	6539.0625	0.014585835285156777	274.7853756522595	0.0239993010081087
1727875308897	6539.0625	0.014596694857819274	272.48864073792663	0.024003116312034042
1727875308899	6539.0625	0.014643870153517093	273.79814170445076	0.02401448594704958
1727875308900	6539.0625	0.014671423244026472	274.2778595889466	0.01667218465570906
1727875308902	6539.0625	0.8627373238487648	272.233905579722	0.00932988336436854
1727875308903	6539.0625	0.8619036923695848	268.1189405046959	0.009319312580771863
1727875308905	6539.0625	0.8605674301456051	263.3331843108558	0.009302266862423398
1727875308907	6539.0625	0.8540117767119064	258.0491792623295	0.009234500413653497
1727875308909	6539.0625	0.8440871181183232	250.97087592467878	0.009130207358185595
1727875308910	6539.0625	0.830627953997665	241.42091431989465	0.008988453108395066
1727875308912	6539.0625	0.8456023838973166	229.48643885960567	0.0088849717952994
1727875308914	6539.0625	0.8217780261836128	214.41371645859067	0.008656286095309763
1727875308916	6539.0625	0.7884217137940155	195.01241960361048	0.008346440300365425
1727875308918	6539.0625	0.7804129988827079	170.38225412175936	0.007899566398618546
1727875308919	6539.0625	0.729761295847866	139.88503621661835	0.007333714878183116
1727875308921	6539.0625	0.7103126034868507	105.13212093995371	0.007032638077540439
1727875308923	6539.0625	0.6293970950716923	71.38879420137924	0.006358478628166589
1727875308925	6539.0625	0.5356124623484472	43.67035589414546	0.005590173228730488
1727875308926	7453.125	0.008472611574933255	0.08186260051419483	0.014144923343099032
1727875308928	8367.1875	0.007728354646595059	5.2931949054839045	0.01834930757283216
1727875308930	8367.1875	0.006414190991634919	3.6478457910979936	0.02039907297416842
1727875308932	8367.1875	0.00538280165262299	1.886231242677412	0.02244883837550468
1727875308934	8367.1875	0.004653150944789126	0.7918083261776463	0.022387166127336978
1727875308935	8367.1875	0.004125200784661083	0.2995390636370097	0.02234725515476355
1727875308937	8367.1875	0.00390522265180337	0.14844169164726317	0.022331487369478566
