# Supplementary material for: Identification and classification of repeated whistle types from free-ranging rough-toothed dolphins (Steno bredanensis)
Source: Sci Rep. 2026 Mar 20;16:14327. doi: 10.1038/s41598-026-44853-2 (PMC13144356; doi:10.1038/s41598-026-44853-2)
Supplement: Supplementary file 2 — Supplementary Material 2 [file 41598_2026_44853_MOESM2_ESM.zip › Dataset_StenoRepeatedCalls/Contours/1497.csv]

Time [ms]	Peak Frequency [Hz]	Duty Cycle	Energy	WindowRMS
1727875361441	5132.8125	0.6067379000284645	0.11386650653770003	0.0010706967212356397
1727875361443	5132.8125	0.5878425021813878	0.3816116010051367	0.0011229113148423166
1727875361445	5132.8125	0.5882481431641814	1.037581227146953	0.0011826289254531046
1727875361446	5132.8125	0.5445697195701802	2.0331695513293653	0.0012537235938017961
1727875361448	5132.8125	0.5617183247913643	2.994866797309958	0.001297652555768116
1727875361450	5132.8125	0.5991529253409228	3.5694159311346296	0.0013987778883795198
1727875361452	5132.8125	0.6306744683002237	3.7076925540170738	0.0014791350299475968
1727875361454	5062.5	0.6630781715367229	4.3652091676281835	0.0015446336588151018
1727875361455	5062.5	0.6758381216550253	4.363375867156347	0.0015780450095076773
1727875361457	5062.5	0.6844456436902818	4.213297427570866	0.0015936163210071637
1727875361459	5062.5	0.6534600407822326	4.012088142286562	0.0016123818936535045
1727875361461	5062.5	0.6436260173223985	3.837686303791795	0.0015988165037756975
1727875361462	5062.5	0.6356310748999427	3.6565628144428026	0.0015917808554854718
1727875361464	5062.5	0.631000219991781	3.419915481807026	0.0015816307580803258
1727875361466	4992.1875	0.6261739409126644	3.1808941005463716	0.0015683596742479483
1727875361468	5273.4375	0.6157885421133505	0.007931125538235464	0.0015448985267008473
1727875361470	5625.0	0.5887467224574757	0.0012020018623845393	0.0014900799556158565
1727875361471	5906.25	0.4378190128571577	0.3253456355197035	0.001545610258357095
1727875361473	6257.8125	0.37956586061130554	2.6427553580759353	0.0016924998239332587
1727875361475	6257.8125	0.3752301582849808	9.08768807979103	0.002199750022664365
1727875361477	6257.8125	0.3741741754691891	21.463828867953644	0.002750609548920314
1727875361478	6257.8125	0.44211872117288625	38.34021840244877	0.003170461122841128
1727875361480	6257.8125	0.468655952117728	55.68352527855509	0.0035903126967619424
1727875361482	6257.8125	0.5318248193253841	69.87819666843893	0.0041787733386484
1727875361484	6257.8125	0.6095918458268798	79.53955591178122	0.004739195278489391
1727875361486	6187.5	0.684670840992647	100.35293468647329	0.005213354399126109
1727875361487	6187.5	0.7383165207784175	106.30968479736005	0.005542904997996233
1727875361489	6187.5	0.7548375611299944	107.88801337147514	0.005651052787899042
1727875361491	6187.5	0.7668684642931465	104.68707361588449	0.005729675173918193
1727875361493	6187.5	0.7456337395659915	95.46649136984851	0.0056029721913267196
1727875361494	6187.5	0.6999612427886839	79.12124482717091	0.005338802873448788
1727875361496	6117.1875	0.6657833617306003	58.00237023133385	0.0051459234178191215
1727875361498	6468.75	0.5953772880393313	0.04783535702206343	0.004720373793471204
1727875361500	6820.3125	0.5404219378641787	5.825936068801543	0.004321170573492513
1727875361502	7171.875	0.5047520908136206	8.803151306188784	0.0039516450746810376
1727875361503	7171.875	0.5155133618895672	17.152193635451006	0.003641715921570048
1727875361505	7171.875	0.5704577365869982	24.900184362944138	0.003525256820352595
1727875361507	7171.875	0.5760127438893653	29.148523218264923	0.0034967772887250265
1727875361509	7171.875	0.5920421788641128	29.68745728650539	0.003603545258906259
1727875361510	7171.875	0.6323922761096432	27.750636808218466	0.003838949921939868
1727875361512	7171.875	0.6518252787592508	24.536907686038717	0.0039384332391048825
1727875361514	7171.875	0.6756121629619449	21.037581159168802	0.004066359033628822
1727875361516	7171.875	0.6834295233772817	17.92250581452095	0.004121784063908658
1727875361518	7171.875	0.6846951362781954	15.149342956363355	0.004135170820710508
1727875361519	7171.875	0.6813225737360796	12.439840843779303	0.00413116350112822
1727875361522	7101.5625	0.678232861967714	41.51551101932652	0.004119441552877995
1727875361524	7101.5625	0.6698267101457949	38.922980699643865	0.0040852208361745355
1727875361526	7101.5625	0.6873502671343725	35.95694080937742	0.004043932384226845
1727875361527	7101.5625	0.6762780483413792	32.71667042471805	0.0039995034937153435
1727875361529	7101.5625	0.6729296918185252	29.4023278581838	0.003987743767882951
1727875361531	7101.5625	0.6636703539194551	26.294585058646504	0.003956474076060186
1727875361533	7101.5625	0.6544874899042478	23.574612359545092	0.003916476273064672
1727875361535	7101.5625	0.6413639716382297	21.20967993852456	0.003857762731075993
1727875361535	7101.5625	0.43867812480080315	19.021054498636925	0.0038299822058392784
1727875361537	7101.5625	0.43867812480080315	16.990147487214763	0.0038299822058392784
1727875361539	7031.25	0.43339733361752086	36.214923837634785	0.0037992151021883965
1727875361541	7031.25	0.42563903175728796	35.169478826926415	0.003743506586680419
1727875361542	7031.25	0.4190593111906128	34.00885562780325	0.003692976097918645
1727875361544	7031.25	0.41595723542675933	32.502352169389084	0.0036707184288411413
1727875361546	7031.25	0.4101753396970083	30.773624223833853	0.003629475779005198
1727875361548	7031.25	0.40490181089845745	29.242880628052422	0.003600103081414519
1727875361550	7031.25	0.3998575659607131	27.99779746991248	0.0035607255015588386
1727875361551	7031.25	0.5774591763338263	26.570662185815113	0.0035037004421018783
1727875361553	7031.25	0.5717377016688816	24.64523124362	0.0034691678817770927
1727875361555	7031.25	0.5653825386491402	22.706196862894693	0.003418109410075987
1727875361557	7031.25	0.5600753986777166	21.316422861614676	0.0033740708555837226
1727875361558	6960.9375	0.5592695786303908	28.217740316861878	0.0033566218740779413
1727875361560	6960.9375	0.5578849086435872	28.085566621363384	0.0033385914614397663
1727875361562	6960.9375	0.5861452408203848	27.70069188023788	0.003287661116201756
1727875361564	6960.9375	0.5938893035762077	27.060832738960336	0.003271639476842943
1727875361566	6960.9375	0.5971726148874634	26.310106341971778	0.0032248287603546463
1727875361567	6960.9375	0.6017337893467977	25.423626554234698	0.0031851690312764205
1727875361569	6960.9375	0.5989662453911593	24.37297197891326	0.0031616889767281655
1727875361571	6960.9375	0.5925494323916536	23.340042009051803	0.003119860513418894
1727875361573	6960.9375	0.5925254378035079	22.576370323410742	0.003064783097654223
1727875361574	6960.9375	0.6060937871895015	22.069783880829267	0.0030152357977783263
1727875361576	6890.625	0.6016546426246682	22.608356832374707	0.0029946790725436327
1727875361578	6890.625	0.6443745703723911	22.226266871003496	0.0029470061367661117
1727875361580	6890.625	0.6618675654338564	21.796854987645784	0.002913120586917101
1727875361582	6890.625	0.6544407960058413	21.309223269839105	0.0028823626914562463
1727875361583	6890.625	0.6481517105930442	20.808446564781484	0.002863266819955105
1727875361585	6890.625	0.6451105937062112	20.357183401660333	0.0028513567075380652
1727875361587	6890.625	0.6395713454852624	19.982793671133628	0.0028311624320223124
1727875361589	6890.625	0.6325702130839199	19.655878620970853	0.0028024389964189686
1727875361590	6890.625	0.677962091211531	19.368960899764772	0.0027569866381486193
1727875361592	6890.625	0.6744425740395997	19.096708710226267	0.0027397656877667844
1727875361594	6890.625	0.6869611456856437	18.724681985499195	0.0027054296528287356
1727875361596	6890.625	0.681638015578989	18.2521046874774	0.002684623818028129
1727875361598	6890.625	0.6811875798092304	17.897678364907893	0.0026912784677629495
1727875361599	6820.3125	0.6739096028397317	17.754461241796598	0.0026603489916818576
1727875361601	6820.3125	0.6694518419459137	17.44353169197908	0.002647421244843063
1727875361603	6820.3125	0.6592005451169247	16.81212192983091	0.002612125312095251
1727875361605	6820.3125	0.6541259312970334	16.06648295176993	0.0026023019957551402
1727875361606	6820.3125	0.6454522691099084	15.488452436986595	0.002577713714265381
1727875361608	6820.3125	0.6439079178993075	15.184719434645018	0.002571115463689214
1727875361610	6820.3125	0.6332794088493383	15.09780900062707	0.0025373517808241377
1727875361612	6820.3125	0.6591610756741948	15.100258789478016	0.0025195699128741813
1727875361614	6820.3125	0.6495387617328949	15.076296950721458	0.00248798102672622
1727875361615	6820.3125	0.6474868079378693	14.924206634728574	0.0024868349295971057
1727875361617	6820.3125	0.6475589287628645	14.740939119466848	0.002491405522619616
1727875361619	6820.3125	0.6435377232692563	14.794664205827603	0.002491784327423433
1727875361622	6820.3125	0.6392712284870614	14.996232568163515	0.002480447772860294
1727875361623	6750.0	0.6389891079648784	14.987102205248888	0.0024837045580556293
1727875361625	6750.0	0.6407373302170948	14.861893590525352	0.002488914114487864
1727875361627	6750.0	0.6138571239574298	15.024667101070683	0.002500698499197285
1727875361629	6750.0	0.618148072374485	15.485133688416424	0.0025173376645992772
1727875361631	6750.0	0.6205307069711017	15.86865259640158	0.0025280101960689573
1727875361632	6750.0	0.6207491151424582	16.001808459556173	0.002527990813546302
1727875361634	6750.0	0.6242458520273079	15.978157688304645	0.002541436663763213
1727875361635	6750.0	0.6252386164425648	15.90921049281763	0.002542030205287306
1727875361637	6750.0	0.629377340982614	15.886237632859654	0.002560308462871139
1727875361638	6750.0	0.6301296357950643	15.967531881303065	0.0025687384122455004
1727875361640	6750.0	0.6402304815366509	16.08776481841009	0.0025625137489363146
1727875361642	6750.0	0.6428720330997966	16.16877048529489	0.002563601001915101
1727875361644	6750.0	0.647182413188595	16.276024429920056	0.00255272460149265
1727875361646	6750.0	0.6501071286722727	16.54026093590752	0.0025632639903959203
1727875361647	6750.0	0.6221625798377928	16.978471865706183	0.002597601482473474
1727875361649	6750.0	0.5859513846200488	17.44918268391774	0.0026074976622089906
1727875361651	6750.0	0.5672082047586837	17.87719287788357	0.002664227206409535
1727875361653	6750.0	0.5723368492451633	18.360174241658495	0.002699037950967585
1727875361654	6750.0	0.5781884143640456	18.79893939892213	0.0027234076635424356
1727875361656	6750.0	0.5856339123058536	18.950551128757812	0.0027499444483200797
1727875361658	6750.0	0.59618543582192	19.032084959522024	0.0027740958102647558
1727875361660	6750.0	0.6089622298560563	19.516638037916234	0.0028148090838656463
1727875361662	6750.0	0.623816202850142	20.413715988995733	0.002862394560411738
1727875361663	6750.0	0.6321970158958672	21.27599774797615	0.002862276319303032
1727875361665	6750.0	0.6464549253648605	21.828007122289	0.002879534755024778
1727875361667	6750.0	0.6581737541072005	22.21366826454204	0.002899054514005879
1727875361669	6750.0	0.6853635876986097	22.680069848093176	0.0029112356167101034
1727875361670	6750.0	0.7201569487672699	23.245020134688996	0.002928476025704264
1727875361672	6750.0	0.7238760721143932	23.77107440283775	0.0029412984955281543
1727875361674	6750.0	0.7313730528490909	24.193439785511785	0.0029621117359118813
1727875361676	6750.0	0.6981803727337013	24.53077015308527	0.002985495878149615
1727875361678	6750.0	0.7053591170400944	24.835853239988957	0.003010503420808252
1727875361679	6750.0	0.6374417396675651	25.16048327746796	0.003045528581037132
1727875361681	6750.0	0.6432528427102353	25.53991827358939	0.003072532077679592
1727875361683	6750.0	0.6493328308860823	26.008095680061285	0.0031002238826770413
1727875361685	6679.6875	0.6557471564972611	26.765502973802626	0.0031332054946289073
1727875361686	6679.6875	0.6659400258220299	27.50547485149067	0.00318301236342
1727875361688	6679.6875	0.6714397881841796	28.18674806968292	0.0032099453854032693
1727875361690	6679.6875	0.6752890911433427	28.713607707851097	0.003222719058629028
1727875361692	6679.6875	0.6793329820278309	29.13533736711223	0.0032306756287936757
1727875361694	6679.6875	0.6817918658114874	29.52907632721868	0.0032288827034980747
1727875361695	6679.6875	0.7382442019230024	29.90225937791323	0.0032748539704043466
1727875361697	6679.6875	0.7408594270397652	30.285380916456173	0.0032887663100156866
1727875361699	6679.6875	0.7466685171038975	30.668795326424927	0.0033152492212967
1727875361701	6679.6875	0.7489830764263252	30.95623645652109	0.003321345209004928
1727875361702	6679.6875	0.7534779355026412	31.12786868402439	0.0033378044191892105
1727875361704	6609.375	0.7558700249984509	31.316908482058793	0.0033506195200018133
1727875361706	6609.375	0.7627134810342892	31.536532024332	0.0033860285841743423
1727875361708	6609.375	0.7684696236629411	31.717447722813038	0.0034167129967045237
1727875361710	6609.375	0.8225762297843665	31.839361715529208	0.00339965030576792
1727875361711	6609.375	0.7715346960329877	31.868579094030597	0.003414950397790839
1727875361713	6609.375	0.7723423410110763	31.656938229106153	0.003421464178730166
1727875361715	6609.375	0.7741457647386201	31.262327416891598	0.0034317536634234
1727875361717	6609.375	0.7730511682506693	31.081059436447212	0.0034253174336503537
1727875361718	6609.375	0.7732431027042858	31.34163297300769	0.0034241763317877896
1727875361720	6609.375	0.7734882467093996	31.82877806980079	0.0034248081923430973
1727875361723	6609.375	0.7747272691228438	32.233758458829385	0.003428346488809396
1727875361725	6609.375	0.7800445370435558	32.471608813845094	0.0034219596651561476
1727875361727	6609.375	0.8195101340111945	32.59835343434382	0.0034302654004883344
1727875361728	6609.375	0.8203954793306204	32.684225357005445	0.0034575940424631376
1727875361730	6609.375	0.8246438937650715	32.776829632792605	0.0034795524283436833
1727875361732	6609.375	0.8254792561538681	32.8848988148471	0.003478669234907588
1727875361734	6609.375	0.8272016938412439	32.992579671301485	0.0034836328984012024
1727875361735	6609.375	0.8308394981486461	33.09212229568626	0.0035018666376589328
1727875361736	6609.375	0.8310523166619823	33.23477025612303	0.0035060285660795977
1727875361738	6609.375	0.8336140946542917	33.430275318179376	0.003517337477868642
1727875361740	6609.375	0.8337294542222683	33.55331278535691	0.003514607549720028
1727875361742	6609.375	0.833120833053288	33.54761869277819	0.0035070399848512257
1727875361743	6609.375	0.5316660630518764	33.52709860505452	0.0035005542359367345
1727875361745	6609.375	0.5309123072174757	33.5397506101176	0.003497478402363827
1727875361747	6609.375	0.5320054438407212	33.5969502629197	0.0035054070323291436
1727875361749	6609.375	0.5319329917622038	33.753524409081	0.0035056146224591096
1727875361750	6609.375	0.5310521270181233	33.94575674725887	0.003494258758540622
1727875361752	6609.375	0.5328125854171872	34.13148091474095	0.0035050492583255945
1727875361754	6609.375	0.5369944685456496	34.400786482560164	0.0035415695690451865
1727875361756	6609.375	0.5389900784276209	34.72600368037212	0.0035587140122874446
1727875361758	6609.375	0.7879586191246619	34.89145924234937	0.0035640321219210613
1727875361759	6609.375	0.787572895778264	34.84870394032935	0.003562849452886897
1727875361761	6609.375	0.7875747502174292	34.81541917631557	0.003565537375514719
1727875361763	6609.375	0.791812143710312	34.9217987995052	0.003592593680453594
1727875361765	6609.375	0.795556256385205	35.11901084382173	0.003617577480763339
1727875361766	6609.375	0.7978063032377726	35.30298415236482	0.0036087155215891523
1727875361768	6609.375	0.7952273004823838	35.322307482210796	0.0035964252125371653
1727875361770	6609.375	0.7915153254182695	35.14202877289003	0.003573082894718679
1727875361772	6609.375	0.7901345154170101	34.99369699757294	0.0035646532886683944
1727875361774	6609.375	0.7904196219354886	35.06320194312344	0.003566644598402567
1727875361775	6609.375	0.7893071474810329	35.2249373902058	0.0035603751703274867
1727875361777	6609.375	0.7882300784112246	35.31693595466943	0.003554453917186669
1727875361779	6609.375	0.7861279439187375	35.284018085098545	0.0035247222487413124
1727875361781	6539.0625	0.7853302456041954	35.05265396385836	0.0035292559404172513
1727875361782	6539.0625	0.7858021234804035	34.690323970073585	0.003539110476333727
1727875361784	6539.0625	0.7880491609861558	34.463877619090184	0.003557130509837538
1727875361786	6539.0625	0.7895712994194336	34.45391914700652	0.0035528295095120102
1727875361788	6539.0625	0.7874882460845973	34.497993520620795	0.0035422529910615424
1727875361790	6539.0625	0.785964060717644	34.55952044774551	0.0035391971109981725
1727875361791	6539.0625	0.7829514424799991	34.54547555971014	0.0035368063788778653
1727875361793	6539.0625	0.7822194571617955	34.01986615641294	0.003539743210704372
1727875361795	6539.0625	0.7785538854397891	32.927230886954675	0.003523599852208295
1727875361797	6539.0625	0.7721635971605623	32.03687763087193	0.0034873889066777204
1727875361798	6539.0625	0.7837566639642296	32.02524654228019	0.00346101371425697
1727875361800	6539.0625	0.7836280678803066	32.632747939023105	0.003464186511347402
1727875361802	6539.0625	0.773679273118242	33.236481062298225	0.0034795825852384733
1727875361804	6539.0625	0.7756780388076262	33.640786831300915	0.0034959177963133164
1727875361806	6539.0625	0.7755229784608623	33.945276040702524	0.003485615145221248
1727875361807	6539.0625	0.7761999492430756	34.13851313224897	0.0034785241276687412
1727875361809	6539.0625	0.7755381062995709	34.063395706745965	0.003474213708468163
1727875361811	6539.0625	0.7780814741824674	33.67071841345921	0.003491518698041106
1727875361813	6539.0625	0.7801312963274932	33.235049244070105	0.003503271944711211
1727875361814	6539.0625	0.7891269899764151	33.0882573743342	0.0034813439740378226
1727875361816	6539.0625	0.7695298268762464	33.33986036328133	0.003479709450439304
1727875361818	6468.75	0.7177080581983337	33.94862978400148	0.003505046695946923
1727875361820	6468.75	0.7195092892245796	34.64679347221224	0.003517650113183786
1727875361823	6468.75	0.7213713139691653	35.00969753204181	0.003524722216487186
1727875361824	6468.75	0.7286231360854393	34.96390184345223	0.0035577416015555273
1727875361826	6468.75	0.730351414649677	34.855319515573036	0.0035678578737301644
1727875361828	6468.75	0.7339434549218817	34.8875428437427	0.00358520874258097
1727875361830	6468.75	0.7360729720271635	34.97925607620806	0.003598665802448078
1727875361831	6468.75	0.7900115737411796	35.12884137785534	0.0035758137400707054
1727875361833	6468.75	0.7966641330562397	35.37906730511373	0.0035690845927928458
1727875361835	6468.75	0.8001132802818183	35.60642720370787	0.003589638836441663
1727875361836	6468.75	0.799905272499574	35.60877751984479	0.0035889065321785697
1727875361838	6468.75	0.798052112257761	35.2994715678226	0.003579295126043388
1727875361839	6468.75	0.7944516866450956	34.856845566660986	0.0035618014402558408
1727875361841	6468.75	0.7942134231854339	34.50158486602899	0.0035640526325179953
1727875361843	6468.75	0.7912786224759503	34.18390941218918	0.003557442108784433
1727875361845	6468.75	0.7899661046035322	33.77554432086893	0.0035282649388493803
1727875361846	6468.75	0.7933092417207153	33.46041270686281	0.003497300593457296
1727875361848	6468.75	0.79209621597386	33.484332686913355	0.0034923892993516184
1727875361850	6539.0625	0.7917257824783804	33.67058653476914	0.003491065160981543
1727875361852	6539.0625	0.7917353792010613	33.63956915414311	0.0034972520926397333
1727875361854	6539.0625	0.7892575054048742	33.31562005075334	0.003485612242395678
1727875361855	6539.0625	0.7722087582084721	32.9423109535604	0.003470655775595826
1727875361857	6539.0625	0.772112790981664	32.49177618616702	0.003471326270921053
1727875361859	6539.0625	0.7708482816401914	31.45923441559357	0.003482078036627999
1727875361861	6539.0625	0.7582107150667854	29.515061642689606	0.0034366941500687475
1727875361862	6539.0625	0.7274278157853157	26.80041387319014	0.0033163123800746693
1727875361864	6539.0625	0.6971548600031601	22.924558484789312	0.0032101477875367203
1727875361866	6539.0625	0.6435486961343106	17.00437972977505	0.003013537804406657
1727875361868	7031.25	0.597339535571009	0.018207778489036108	0.0028355072998612063
1727875361870	7593.75	0.5540034456073113	0.002008634144647751	0.0026125090238667305
1727875361871	8156.25	0.5037903254479946	4.762226329904219	0.002371160787019864
1727875361873	8156.25	0.5225483673144998	5.590224399509695	0.0022562000493288764
1727875361875	8156.25	0.5185455655027724	5.768234385511095	0.0020645632706275613
1727875361877	8156.25	0.5735216225892819	5.740457960766527	0.0019314141791506808
1727875361878	8156.25	0.5691863198957097	5.677241562638343	0.001916608683700683
1727875361880	8156.25	0.5759805311139332	5.5720488301895434	0.0019379330890108844
1727875361882	8156.25	0.6790355446618846	5.405099640873597	0.00192681393557323
1727875361884	8156.25	0.6727654479084775	5.1525167616186724	0.0018976866259041878
1727875361886	8156.25	0.6572128473193822	4.706645329330425	0.0018340435940633751
1727875361887	8156.25	0.5508602877674104	3.842483729534288	0.0017717487627562235
1727875361889	8156.25	0.5437152825597943	2.5296957371887037	0.0017380326532292565
1727875361891	8789.0625	0.5277665101512647	0.0018267735021400267	0.0016599248714351976
1727875361893	9492.1875	0.5184219641248335	4.014935927507607E-4	0.0015965172453013537
1727875361894	10195.3125	0.4954907003526259	0.01068136485012873	0.001485043551185097
1727875361896	10898.4375	0.4870259706537208	0.030544838323889514	0.0014333331571600306
1727875361898	10898.4375	0.4798193222639214	0.03758887094504771	0.001370178443795332
1727875361900	10898.4375	0.48134078807871966	0.034974784214248364	0.001343193398308464
1727875361902	10898.4375	0.7261316594973913	0.023536029554314834	0.0012714707021153893
1727875361903	10968.75	1.025202405406776	0.011070647886980341	0.0012517695633285095
