# Supplementary material for: Identification and classification of repeated whistle types from free-ranging rough-toothed dolphins (Steno bredanensis)
Source: Sci Rep. 2026 Mar 20;16:14327. doi: 10.1038/s41598-026-44853-2 (PMC13144356; doi:10.1038/s41598-026-44853-2)
Supplement: Supplementary file 2 — Supplementary Material 2 [file 41598_2026_44853_MOESM2_ESM.zip › Dataset_StenoRepeatedCalls/Contours/1501.csv]

Time [ms]	Peak Frequency [Hz]	Duty Cycle	Energy	WindowRMS
1727875421620	4710.9375	0.9063007803725853	0.007414276592685915	0.00149822273047993
1727875421622	4710.9375	0.8982075442450957	0.010016663420169783	0.0014826079613801414
1727875421623	4710.9375	1.0875222406075604	0.014240719829529437	0.0015133778519410834
1727875421625	4710.9375	1.1801089880601414	0.018978362741690503	0.0014788456992883706
1727875421627	4710.9375	1.189327839785402	0.021195461998737973	0.0014901519771076276
1727875421629	4710.9375	1.141626130110063	0.018468089704601665	0.001499995706422163
1727875421631	4710.9375	1.076885572602747	0.012401522685400764	0.0015219087658767964
1727875421632	4851.5625	1.0803297297426406	0.007458773606532203	0.0015287217093302328
1727875421634	4992.1875	1.0811934347839143	0.0048688729511153495	0.0015317686227870144
1727875421636	5132.8125	1.0787942541137097	0.010253735531585212	0.0015316172078743834
1727875421638	5273.4375	1.0137828280701215	0.020260116668424158	0.0015450445194797875
1727875421639	5484.375	1.024969864795189	0.04047311480470988	0.0015654566082473496
1727875421641	5484.375	1.0331906417825492	0.07233114259978399	0.001579102172189601
1727875421643	5484.375	0.9688804405272089	0.10327071274044812	0.0015790856133435466
1727875421645	5484.375	0.9742265172596449	0.1253137805682282	0.001590809016753113
1727875421647	5484.375	0.9744980342915899	0.14351964069954093	0.0015954005781647362
1727875421648	5484.375	0.990452000582432	0.1633290563887984	0.0016200708587726527
1727875421650	5414.0625	1.000577713342729	0.17999692775551218	0.0016357987497731216
1727875421652	5414.0625	0.9536053744329683	0.18909581109609205	0.0016536271964980509
1727875421654	5414.0625	0.9562042110577966	0.19708776651790222	0.0016578844214831473
1727875421655	5414.0625	0.9773214132418854	0.20438659476195806	0.0016941918878203577
1727875421657	5414.0625	0.9758697710524652	0.2074171465357139	0.0016914291832263032
1727875421659	5343.75	0.9847119927776874	0.2073688057120853	0.0017019791778442787
1727875421661	5343.75	0.9937130568093507	0.20361113385059712	0.001716245439538048
1727875421663	5343.75	1.0040554558731838	0.19674784840738507	0.0017317885980335965
1727875421664	5343.75	1.0000446876355453	0.19291468104946893	0.0017243938833799905
1727875421666	5343.75	0.17470805247757806	0.18760862311332516	0.0018028934868073135
1727875421668	5343.75	0.17467398127279407	0.1732498225356197	0.001802872866726981
1727875421670	5343.75	0.1713365174797334	0.1582323884798328	0.0017710961338737732
1727875421671	5343.75	0.16820953801844926	0.15470046772620805	0.0017416052091816438
1727875421673	5343.75	0.166017623844014	0.14913108748071807	0.0017216157886727986
1727875421675	5343.75	0.1600824199706468	0.12141807684744026	0.0016703186389257908
1727875421677	5343.75	0.15699556881721932	0.07556871955467331	0.0016378611612947902
1727875421679	5414.0625	0.15329846452921675	0.03299380033746636	0.0016000882421124702
1727875421680	6328.125	0.9140924052158205	0.03961981439982997	0.0015210631491715402
1727875421682	6328.125	0.9051080448393979	0.08795063906644204	0.0015072578945924439
1727875421684	6328.125	0.9115424189034891	0.16126038566744638	0.0015221105176530401
1727875421686	6328.125	0.9193614629543838	0.24981951580404954	0.0015387741964608742
1727875421687	6328.125	0.9512134425188118	0.3341100374411281	0.0015917907829959776
1727875421689	6328.125	0.9497898755164912	0.40933777826124323	0.0016272916003199286
1727875421691	6328.125	0.7785151151062062	0.48165403979290666	0.0016519372146561863
1727875421693	6328.125	0.784714960098493	0.5292086319792823	0.001668702109982953
1727875421696	6328.125	0.7624686705029221	0.5194008579566852	0.0016272246006980857
1727875421697	6328.125	0.7301476327948855	0.44365931685883064	0.0015641411587634028
1727875421699	6328.125	0.7278154481132075	0.32804308657517245	0.0015572971596608581
1727875421701	6328.125	0.6972218204877181	0.2133195007666616	0.001494314991768809
1727875421703	6257.8125	0.6737080392173224	0.13152923366326072	0.001435852015943253
1727875421704	6398.4375	0.8772316218921974	0.05007648110655732	0.0013986419073016695
1727875421706	6609.375	0.8718574571909395	0.00391773386389799	0.0013880870547115425
1727875421708	6820.3125	0.8640169347607115	0.024015223142963192	0.00137563255812534
1727875421709	7031.25	0.870936171813581	0.08430843176235633	0.0013856035358595679
1727875421711	7242.1875	0.8823466750810731	0.1517757683199505	0.0014052188795463858
1727875421712	7242.1875	0.8722605195435338	0.22804511090368831	0.001394614351764269
1727875421714	7242.1875	0.8791221762603183	0.29297250069846387	0.001407802820387205
1727875421716	7242.1875	0.6810821505783917	0.3493689081888745	0.0014433898585471327
1727875421718	7242.1875	0.6853376116071429	0.38703063219794515	0.0014750984271099021
1727875421719	7242.1875	0.665723738394729	0.39933711544401185	0.0014477737304382007
1727875421721	7242.1875	0.6631390210860287	0.4072933598101954	0.0014439831429166688
1727875421723	7171.875	0.6687398512372716	0.4462514476021986	0.0014568366283909063
1727875421725	7171.875	0.6703191975984576	0.48071225235395115	0.0014624073241872233
1727875421727	7171.875	0.6844711646451033	0.4855083484969422	0.0014887824384440104
1727875421728	7171.875	0.6986121640086852	0.46259643079855206	0.0015158445513448597
1727875421730	7171.875	0.7200430529123077	0.43948501133811574	0.0014992608799834846
1727875421732	7171.875	0.9118149912800533	0.430953077700112	0.0014676419524145298
1727875421734	7171.875	0.871856610421291	0.4266265670777105	0.0015028959422313396
1727875421735	7101.5625	0.8563177966053277	0.41559990539686037	0.0015065026129902279
1727875421737	7101.5625	0.8376376643173176	0.4015761110647386	0.0014779156759006581
1727875421739	7101.5625	0.814083289625841	0.38370207025599007	0.0014460118860585068
1727875421741	7101.5625	0.8171542408837026	0.366368808711275	0.0014512154074426953
1727875421743	7101.5625	0.2838602218891066	0.35113013956324507	0.0014661393452423408
1727875421744	7101.5625	0.2853987932350312	0.3357884932439973	0.0014725817723057338
1727875421746	7101.5625	0.2820182702777883	0.31597291158904367	0.0014577537400912042
1727875421748	7101.5625	0.2774629227213938	0.2945631368765888	0.001437865111932481
1727875421750	7101.5625	0.27793811527994394	0.2790497941490467	0.0014245542621974456
1727875421751	7101.5625	0.28895112848543064	0.257108593253773	0.0014701117718881793
1727875421753	7101.5625	0.29222020563089623	0.21833835088644576	0.001481554766650205
1727875421755	7031.25	0.30005391748373783	0.17228657609617287	0.0015200827453666973
1727875421757	7171.875	0.7412242550906034	0.2979761623848083	0.0015335719074039296
1727875421759	7382.8125	0.6074207538590646	0.7441174368556333	0.0016069313184846079
1727875421760	7382.8125	0.6202072443642682	1.6448559706998658	0.0016796225258902558
1727875421762	7382.8125	0.6299380165047544	2.687040781066425	0.0017207591681030322
1727875421764	7382.8125	0.3582277936456887	3.477381955393515	0.0018385883658572177
1727875421766	7382.8125	0.36012553516975687	3.839533532887832	0.0018930065237893828
1727875421767	7382.8125	0.35996434346412237	3.9542805060795456	0.0019410485158695547
1727875421769	7382.8125	0.35693161291996783	4.068676073137318	0.0019519535105312017
1727875421771	7382.8125	0.34785668606976095	4.192525102515516	0.0019488369657234437
1727875421773	7382.8125	0.34791983333588583	4.213270862229539	0.0019598419644547517
1727875421775	7382.8125	0.3498840456664012	4.149454631710869	0.001969980280432034
1727875421776	7382.8125	0.3516986986824104	4.104205979299184	0.001981450839284508
1727875421778	7382.8125	0.578780416115221	4.128418264522414	0.0019605391566072747
1727875421780	7382.8125	0.5822934873020552	4.191071203503371	0.0019837337596734163
1727875421782	7382.8125	0.581890424949461	4.222957750457256	0.0019822605297816335
1727875421783	7382.8125	0.5936587488769093	4.186805225766529	0.0020108947193581152
1727875421785	7382.8125	0.5931126046026552	4.130992774978505	0.002030566290491917
1727875421787	7382.8125	0.5708591293238994	4.118804350103506	0.002060289926590263
1727875421789	7382.8125	0.5880538972418763	4.127002645723175	0.002109716686737527
1727875421791	7382.8125	0.5956647381092767	4.09134808024797	0.0021269072759008537
1727875421792	7312.5	0.6140111127489518	4.286047789981547	0.002171664574267849
1727875421795	7312.5	0.614213283706761	4.285609868835056	0.002171284112830587
1727875421797	7312.5	0.6201811656512054	4.299910088971131	0.002190604072843844
1727875421799	7312.5	0.6287977430555556	4.327512892624141	0.002209232611024795
1727875421800	7312.5	0.6278704119575998	4.33303551454633	0.0021975155156810683
1727875421802	7312.5	0.6288468301847221	4.304009471785666	0.0021998510593231367
1727875421804	7312.5	0.6171426929662108	4.262918454623956	0.002168358243112225
1727875421806	7312.5	0.6079452970009708	4.218924792101244	0.0021484301256058666
1727875421808	7312.5	0.603694399706112	4.193534619749361	0.0021414721205857442
1727875421808	7312.5	0.5964472638937255	4.2119939072507915	0.002122816423776583
1727875421810	7312.5	0.5964472638937255	4.2476960631305145	0.002122816423776583
1727875421812	7242.1875	0.585518593393852	4.269907986485852	0.002097493814917812
1727875421814	7242.1875	0.5754555601612954	4.221299768049491	0.0020727530980944042
1727875421815	7242.1875	0.582031438017424	4.164870505449014	0.002064830707919175
1727875421817	7242.1875	0.5828931845438646	4.12901250623228	0.002066095458753137
1727875421819	7242.1875	0.5888602724908738	4.112788177163547	0.00203895490787302
1727875421821	7242.1875	0.5813654334070018	4.118605604653884	0.0020176197859157617
1727875421823	7242.1875	0.6026201583609946	4.13147193709321	0.0019771278097767786
1727875421824	7242.1875	0.6168346818221523	4.092197466159971	0.0020050175249450176
1727875421826	7242.1875	0.6213302132468553	3.993978917199838	0.0020122115076717222
1727875421828	7242.1875	0.6219131252911717	3.914971085935472	0.002010244795868605
1727875421830	7242.1875	0.6076303584687281	3.897803071623055	0.0019701651734174972
1727875421831	7171.875	0.5709543501389435	3.859529511384819	0.001965977166469021
1727875421833	7171.875	0.5729403385826127	3.7306921455671405	0.0019682712763042297
1727875421835	7171.875	0.5688004190483599	3.611709510347864	0.0019504872849451117
1727875421837	7171.875	0.5818546276505722	3.625995028051433	0.0019840917399703375
1727875421839	7171.875	0.5675928314443571	3.7388152644812687	0.0019407619126429335
1727875421840	7171.875	0.5526725934319859	3.816409750840463	0.0018934354568542477
1727875421842	7171.875	0.5561967232608862	3.7846832166585953	0.0018988555525718438
1727875421844	7171.875	0.5527045825075887	3.659093315886396	0.0018858136765261312
1727875421846	7171.875	0.6046143589872507	3.5098647550914577	0.0018517414659049423
1727875421847	7171.875	0.6010375339756716	3.3900071418139164	0.0018365666506008924
1727875421849	7171.875	0.6012517863890108	3.2925514909119116	0.0018324905964208322
1727875421851	7171.875	0.6280799081990304	3.1942353061906625	0.0017826468991843055
1727875421853	7171.875	0.6017844416943957	3.1016594655089036	0.0018204239485963229
1727875421855	7171.875	0.6101640916383283	3.0390610186358322	0.001838286283107442
1727875421856	7171.875	0.6179158629820585	3.0216062013988974	0.0018557387256749867
1727875421858	7171.875	0.6070479634195731	3.0369179307298624	0.0018637535192608452
1727875421860	7171.875	0.6068473046726105	3.0366196139033033	0.0018623023404327962
1727875421862	7171.875	0.6024502608261268	2.9954583625404907	0.001852915755528038
1727875421863	7171.875	0.6038606882504288	2.9456126345649825	0.0018589518475981407
1727875421865	7171.875	0.611363580528159	2.92419791881948	0.0018772654398991296
1727875421867	7171.875	0.5990884997900586	2.9216931818563885	0.001849282516326851
1727875421869	7101.5625	0.5864877121003669	2.9032039251631656	0.0018195622365751298
1727875421871	7101.5625	0.5794006778054721	2.850785985305349	0.0017977593728966265
1727875421872	7101.5625	0.5790602486088591	2.773133045715013	0.0017550679383691611
1727875421874	7101.5625	0.575773371090679	2.7066687979472888	0.0017464149038942222
1727875421876	7101.5625	0.5720546410518622	2.692684317709507	0.0017368988377689269
1727875421878	7101.5625	0.5974825147083462	2.7283860505741817	0.0017275592419322193
1727875421879	7101.5625	0.6066824155283673	2.763179070789037	0.0017242578673579787
1727875421881	7101.5625	0.5936548254780897	2.7654951896516526	0.0017277649448043735
1727875421883	7101.5625	0.5690490262599621	2.745769006234031	0.0017569603946015
1727875421885	7101.5625	0.1950613857565186	2.6990507167268487	0.0017963242443974979
1727875421887	7101.5625	0.19997570749598728	2.6014155705442255	0.0018247181805861325
1727875421888	7101.5625	0.20052951836735947	2.4898637990857706	0.0018255754038338202
1727875421890	7101.5625	0.2016201459136899	2.4525220193021475	0.0018318994505607642
1727875421892	7101.5625	0.20632453934451567	2.4884193067920077	0.0018597830832670222
1727875421895	7101.5625	0.209849335612491	2.5125978122881336	0.0018785400939495887
1727875421896	7101.5625	0.2101732250029686	2.5003671722241	0.0018726953024452455
1727875421898	7101.5625	0.20967139637945081	2.4843410866147346	0.0018691563479127891
1727875421900	7101.5625	0.6401950668238994	2.475022952538279	0.0018309472718123824
1727875421902	7101.5625	0.6372101022012578	2.4575599837864748	0.0018259330736570718
1727875421904	7101.5625	0.6315196295204403	2.449466623749888	0.0018129978966632946
1727875421905	7101.5625	0.6244288030660378	2.4612363071486496	0.0017974578917256542
1727875421907	7101.5625	0.6287864829009433	2.46792729729833	0.0018066694177406464
1727875421908	7101.5625	0.6177913075116053	2.453693123185582	0.0017957154315202141
1727875421910	7101.5625	0.6126304033143656	2.445787760229168	0.0017864496512933067
1727875421911	7101.5625	0.6148087070339797	2.460130094534503	0.0017937075702603546
1727875421913	7101.5625	0.6142999284029649	2.4681042870130825	0.00179462654834488
1727875421915	7101.5625	0.6173769728180842	2.4602179015657044	0.001798294224190871
1727875421917	7101.5625	0.6337767055770815	2.45044098381842	0.0018325461209503838
1727875421919	7101.5625	0.6385933463892632	2.4494865735432962	0.0018426626539311127
1727875421920	7101.5625	0.6409483516693496	2.459778166253428	0.0018492975164556345
1727875421922	7101.5625	0.6345261639197738	2.4673604416326738	0.001836617471300684
1727875421924	7101.5625	0.26898965247123596	2.448890327812515	0.0018408268076359315
1727875421926	7101.5625	0.27075596818627296	2.4141675836932492	0.001851822566332165
1727875421927	7031.25	0.2774555181010167	2.5125286634080943	0.0018900905297095385
1727875421929	7031.25	0.2801464910148946	2.5894626731655506	0.0019056604782436758
1727875421931	7031.25	0.27947472042723737	2.671645507469039	0.0019051868585795585
1727875421933	7031.25	0.27754500105574326	2.7025197706871826	0.0018967921666018868
1727875421935	7031.25	0.27362979757285294	2.688581107952161	0.0018816843149029614
1727875421936	7031.25	0.6425209859620289	2.676040436798251	0.0018837933986209073
1727875421938	7031.25	0.6408736745097311	2.6950511693708235	0.0018820412886012944
1727875421940	7031.25	0.6336013234010548	2.729047819751824	0.0018661169464838263
1727875421942	7031.25	0.6229587846422646	2.751632210273763	0.0018466163393747524
1727875421943	7031.25	0.5860313346217679	2.7819421217182723	0.0018501696508221933
1727875421945	6960.9375	0.5888804949554507	2.837638471265119	0.0018592237903015433
1727875421947	6960.9375	0.5125603471262468	2.894237523996211	0.0018854943182662156
1727875421949	6960.9375	0.5142865346963506	2.93849725893986	0.0018930426772954115
1727875421951	6960.9375	0.5165530727664442	2.978991130803987	0.0019014547001549964
1727875421952	6960.9375	0.52169740512834	3.0059809824879338	0.0019185931038397121
1727875421954	6960.9375	0.5239810583726415	3.0050512044771986	0.001926681588422223
1727875421956	6960.9375	0.5380766268452309	2.9977990551256313	0.001967407578687346
1727875421958	6960.9375	0.5469691823586408	3.0054143365851727	0.001990934469863528
1727875421959	6960.9375	0.5516147296436226	3.0149689864249725	0.0020045737891946757
1727875421961	6960.9375	0.6123520061010719	3.0222090357559424	0.0020136478072261548
1727875421963	6960.9375	0.6111111904079746	3.0468863990269104	0.0020066921750295846
1727875421965	6960.9375	0.6149985389192466	3.075315867899724	0.002015823601681982
1727875421967	6960.9375	0.6106975851769421	3.0676920407700132	0.0020030745684953204
1727875421968	6960.9375	0.6200807469868345	3.023889547399234	0.0020279456043721246
1727875421970	6960.9375	0.6246168880173731	2.9927512318248595	0.002040541870925557
1727875421972	6960.9375	0.6139902072122199	2.996606340267469	0.0020102857403508164
1727875421974	6960.9375	0.6013657861081584	3.0159659674246253	0.0019743751028953927
1727875421975	6960.9375	0.6232751490435011	3.040749901668797	0.0019478272625903688
1727875421977	6960.9375	0.6314927871316679	3.074947514102825	0.001967948315099987
1727875421979	6960.9375	0.6384109578820172	3.111994908464109	0.001983505138807733
1727875421981	6960.9375	0.6411378488600629	3.1304628986875773	0.0019903290939769407
1727875421983	6960.9375	0.6423348219071612	3.125002823322228	0.0019529295288931606
1727875421984	6960.9375	0.6602965061019801	3.106920319051912	0.0019447788152236187
1727875421986	6960.9375	0.6581102527162563	3.100414262017292	0.0019368548387003605
1727875421988	6960.9375	0.6609862705446639	3.1250543448237167	0.0019444549339032331
1727875421990	6960.9375	0.6587340396905095	3.17693207541587	0.0019353294171422948
1727875421991	6960.9375	0.6467951168804049	3.231893967792338	0.001901187004162549
1727875421993	6960.9375	0.6476805467860149	3.2698615182918607	0.001890154827773834
1727875421996	6960.9375	0.6470884360655685	3.288670145269946	0.0018466695307231863
1727875421998	6960.9375	0.6629973786150083	3.29748936672106	0.001789759728258769
1727875422000	6960.9375	0.6746063759809338	3.3126286674335854	0.00173076728808497
1727875422001	6960.9375	0.6479119246752648	3.327494733088458	0.0016643000138072714
1727875422003	6960.9375	0.6370494720841124	3.3302064440341113	0.0016358733902985079
1727875422005	6960.9375	0.621714082154088	3.3304772938280967	0.001584365350020505
1727875422007	6960.9375	0.6092492600416162	3.3226318603230482	0.0015423432588541842
1727875422008	6960.9375	0.6050830497915585	3.2949506835783273	0.0015341157919821207
1727875422009	6960.9375	0.6456104917316614	3.2797110014965996	0.001515095201034541
1727875422011	6960.9375	0.6322656321556146	3.312734688891098	0.0015155152699351804
1727875422013	6960.9375	0.6276219364428772	3.3621942585336444	0.001507464850063398
1727875422015	6960.9375	0.4588866926142446	3.381759542098278	0.0015091529950225606
1727875422016	6960.9375	0.4585300484522057	3.3746691922521324	0.0015099623661785592
1727875422018	6960.9375	0.462420464540401	3.354217258531926	0.0015211109083647554
1727875422020	6960.9375	0.47448919408481643	3.318234547325476	0.0015521265576289795
1727875422022	6960.9375	0.4807018809380436	3.2750006580333584	0.0015650081748135086
1727875422023	6960.9375	0.5057432015673089	3.236622940906003	0.0016444593416268724
1727875422025	6960.9375	0.5153562590952429	3.207317129198656	0.0016719498561657536
1727875422027	6960.9375	0.5452354169454481	3.1761738371875907	0.0017660145523197602
1727875422029	6960.9375	0.6253657433678536	3.116711281519941	0.0018979005457427501
1727875422031	6960.9375	0.5831467231913134	3.030758022206392	0.002040815352836489
1727875422032	6960.9375	0.6249385809748428	2.979566470583705	0.0021704006846892257
1727875422034	6960.9375	0.6430900964454177	2.987428290809713	0.002224410129362436
1727875422036	6960.9375	0.6789943025478845	2.9853429358134402	0.0023315654881186226
1727875422038	6960.9375	0.7043047238728253	2.909219833185348	0.002406879850228445
1727875422039	6960.9375	0.7449848574185248	2.839589794897583	0.0025285938506877416
1727875422041	6960.9375	0.757163970929817	2.862136549602256	0.0025641406425253384
1727875422043	6960.9375	0.7613466464255084	2.919009947738604	0.0025797695845402105
1727875422045	6960.9375	0.7548133970368271	2.909465581707374	0.0025621611531847287
1727875422047	6960.9375	0.7751733026137245	2.842888195549416	0.002503901294208285
1727875422048	6960.9375	0.7538685782623094	2.814506417442592	0.002451785245297748
1727875422050	6960.9375	0.7485259644301392	2.8356925584267514	0.002437800533144917
1727875422052	6960.9375	0.7194807601958947	2.794457150368744	0.0023561062967805556
1727875422054	6890.625	0.6863873424558752	3.9368569916758327	0.0022027537295984177
1727875422055	6890.625	0.72763850853878	3.763332076593786	0.002109246306351987
1727875422057	6890.625	0.7133843763819281	3.6960581991472923	0.0020694790897199562
1727875422059	6890.625	0.7502002104070061	3.7225455549102553	0.0020049325280909465
1727875422061	6890.625	0.741865700743191	3.77432252664632	0.001987380680230063
1727875422063	6890.625	0.738954264852391	3.8154612639422596	0.0019444255831467436
1727875422064	6890.625	0.734347895517159	3.8327276570506705	0.0019145631839505945
1727875422066	6890.625	0.7367011788180202	3.839382561980382	0.0019199308002669875
1727875422068	6890.625	0.6740438113422513	3.843579594058915	0.001960979812370268
1727875422070	6890.625	0.6684675962390288	3.8438638534872034	0.0020378204308543198
1727875422071	6890.625	0.6393879361174365	3.8304709026803856	0.002106604827763697
1727875422073	6890.625	0.6495088384095099	3.7879028844322553	0.002138945172306082
1727875422075	6890.625	0.6680986830066689	3.7380060122654712	0.002197824709597459
1727875422077	6890.625	0.6897650999935384	3.7181354249686276	0.002281001670988556
1727875422079	6820.3125	0.7087350600324697	4.059290536372502	0.0023351995087606786
1727875422080	6820.3125	0.7154580243872233	4.090998155447388	0.0023563928962210684
1727875422082	6820.3125	0.7118401913985095	4.061428207416145	0.0023446596557784973
1727875422084	6820.3125	0.675887976073167	3.9914329285825634	0.0022436555928169403
1727875422086	6820.3125	0.6369673498144977	3.9289034674348176	0.0021276197748002343
1727875422087	6820.3125	0.5961747053232962	3.912800777335005	0.0019981417186181235
1727875422089	6820.3125	0.5776727498424981	3.9563370844342356	0.0019368388731531795
1727875422091	6820.3125	0.3156055150007639	4.031973465988209	0.0017905359102676967
1727875422093	6820.3125	0.29150414247701983	4.110538486812798	0.0016353533377368537
1727875422096	6820.3125	0.27186932557832355	4.211328737342126	0.0015027680207837309
1727875422097	6820.3125	0.26291756482666206	4.331953970055578	0.0014463776631068101
1727875422099	6820.3125	0.2635780680071232	4.405972111141528	0.0014524945904068314
1727875422101	6820.3125	0.2638313904033942	4.413566003995195	0.001457628096518023
1727875422103	6750.0	0.26765764647467727	4.4216314256440254	0.001491062855376523
1727875422104	6750.0	0.5738544879354136	4.445677883594332	0.0015222067156743125
1727875422106	6750.0	0.5565882454684647	4.4653713596655145	0.0015771275654714863
1727875422108	6750.0	0.5383635335611485	4.5035827983586705	0.0017101711331343715
1727875422109	6750.0	0.5593902231440926	4.607888658663798	0.001830953605166472
1727875422111	6750.0	0.5748409466602089	4.763905034437961	0.0018847846874842868
1727875422112	6750.0	0.5975777120550648	4.906811987368947	0.0019787904422910144
1727875422114	6750.0	0.6122300699183728	4.9847607583680995	0.0020268215681129805
1727875422116	6750.0	0.6367105607966457	4.992249566510506	0.002106877342755934
1727875422118	6750.0	0.18753466735938637	4.981636743444597	0.0022645322464385997
1727875422119	6750.0	0.19354685385930606	4.994292977864488	0.0023269443237419465
1727875422121	6750.0	0.19436662891266943	5.024886039843825	0.0023394740432544697
1727875422123	6750.0	0.19327837187310795	5.062334956689983	0.002329198652787698
1727875422125	6750.0	0.1890739138027301	5.092881914948976	0.0022885905092791957
1727875422127	6750.0	0.18451876999195302	5.138971760960657	0.0022457454306195413
1727875422128	6750.0	0.1827570454982485	5.280940903440538	0.0022201940055203637
1727875422130	6750.0	0.17794925712180745	5.5011795042449565	0.0021704460457939037
1727875422132	6750.0	0.5833069605019229	5.65734914122557	0.0020341677000814094
1727875422134	6750.0	0.5651224678761898	5.6954969580756725	0.0019702355136017526
1727875422135	6750.0	0.603171792198055	5.698019424053601	0.001917340155879958
1727875422137	6750.0	0.6022704111344048	5.722201389124381	0.001910387003336791
1727875422139	6750.0	0.5958640655936991	5.763641972502028	0.0018913834088484186
1727875422141	6750.0	0.5825500640171825	5.848754701144045	0.0019037418237625584
1727875422143	6750.0	0.5886063554816524	6.012497213163939	0.0019259802859271141
1727875422144	6750.0	0.5964410123092316	6.20279447781818	0.002014520461193942
1727875422146	6750.0	0.5501251866520311	6.338714096640632	0.002071273038680528
1727875422148	6750.0	0.576465534714033	6.42066103670028	0.002187297212239546
1727875422150	6750.0	0.5918977669840083	6.474817830979118	0.0022927484943442373
1727875422151	6750.0	0.608473842303175	6.533141317990194	0.002384847072447036
1727875422153	6750.0	0.6194788551316113	6.603729371635924	0.002421905027381113
1727875422155	6750.0	0.6321974032628154	6.6085941392943655	0.0024626871213573047
1727875422157	6750.0	0.6403046275261284	6.524093865638941	0.0025433019392206765
1727875422159	6750.0	0.6513487617924528	6.46151162679539	0.002581373711725795
1727875422160	6750.0	0.6544106808407325	6.4802582231282155	0.00259158894232941
1727875422162	6750.0	0.6588138830119312	6.494460168145777	0.0026031143602859787
1727875422164	6750.0	0.6501994131231502	6.4268169114684115	0.002575458408645968
1727875422166	6750.0	0.6468033023203386	6.284900333375746	0.002558402529461955
1727875422167	6750.0	0.6490703869254069	6.092425503835069	0.002563318543232817
1727875422169	6750.0	0.6465774970807898	5.896360570353556	0.0025575624499792966
1727875422171	6750.0	0.5723261991073508	5.851066177142223	0.0025263759657950966
1727875422173	6679.6875	0.558051962705068	5.659555216077637	0.0024402734057897965
1727875422175	6820.3125	0.5434608821253869	4.607997347820837	0.002361490857223356
1727875422176	6960.9375	0.5157329544981865	0.5739713636659777	0.002233782233109801
1727875422178	6960.9375	0.5021736485474693	0.6406414400041468	0.0021789957658457674
1727875422180	6960.9375	0.47508956453716183	1.2203870626045006	0.00204471682174885
1727875422182	6960.9375	0.44334218417232374	1.6597467053611492	0.0019046124860064792
1727875422183	6960.9375	0.5724302149195437	1.8005317059606016	0.0017970684274136947
1727875422185	6960.9375	0.6911694365569485	1.889983425227217	0.0017327268343115445
1727875422187	6960.9375	0.7144120254356656	1.9253542095762972	0.001708051267656624
1727875422189	6960.9375	0.6864606820423509	1.8393946324208001	0.0016445642134406107
1727875422191	6960.9375	0.6737930081036716	1.5428656833092913	0.0016004533992710795
1727875422192	7101.5625	0.6749019627245662	0.6348278722702569	0.0015824473859669024
1727875422195	7312.5	0.6684721585284183	0.004245435447417623	0.0015609248168445132
1727875422197	7453.125	0.6887404904807464	0.009981993831499567	0.001533397983739361
1727875422199	7664.0625	0.6749791522969325	0.00937864384728541	0.0014861367305433746
1727875422200	7804.6875	0.7552063520744573	0.00750848105965712	0.0014342863820522454
1727875422202	8015.625	0.8660082547169812	0.134098320463676	0.0014235668094449768
1727875422204	8226.5625	0.9184836328667402	0.21723967876767586	0.0014297243177811762
1727875422206	8226.5625	0.9008911113126915	0.28266585359767166	0.0014246823437854472
1727875422208	8226.5625	0.9016834561083897	0.3382230126196541	0.0014251537923123205
1727875422208	8226.5625	0.795306581439394	0.38766763933455956	0.0014312851720885515
1727875422210	8226.5625	0.795306581439394	0.4576043662230814	0.0014312851720885515
1727875422212	8226.5625	0.7990842004582976	0.5649771205763753	0.0014425250094613166
1727875422214	8226.5625	0.7840355530703104	0.6962194352854042	0.0014839661143963608
1727875422215	8226.5625	0.78746116581855	0.7808568783503813	0.001499745194787296
1727875422217	8226.5625	0.7805556979764834	0.7539969086649008	0.0014908469124744951
1727875422219	8226.5625	0.7696154341203514	0.6229892551363654	0.0014714822313265665
1727875422221	8226.5625	0.7669951115796759	0.4348658794103562	0.0014626580126399127
1727875422223	8226.5625	0.7564095092139219	0.265993163504027	0.001437739469911822
1727875422224	8226.5625	0.730343975915197	0.14688594362597177	0.0013835804633621027
1727875422226	8226.5625	0.7256999966353055	0.08003439791931605	0.0013696626739633808
1727875422228	8648.4375	0.742457914319095	0.01021393996728958	0.0013512800318872344
1727875422230	9070.3125	0.7729977324680855	0.016997271209195353	0.0012990461144763885
1727875422231	9070.3125	0.8708952011898282	0.017756659172444567	0.0013494195867472876
1727875422233	9070.3125	0.913628202840533	0.017672287543158725	0.0013788123861955314
1727875422235	9070.3125	0.9039860219996483	0.016509680139939698	0.0013636624865555251
1727875422237	9070.3125	0.9221743369331347	0.013788721797750586	0.0013862967552143038
1727875422239	9070.3125	0.914032275374462	0.010443177440247392	0.001374031403752061
1727875422240	9070.3125	0.9267656110999049	0.007219138644788863	0.0013922112360954307
1727875422242	9000.0	0.9258817024319348	0.006971548070221678	0.0013904051515878546
