# Supplementary material for: Identification and classification of repeated whistle types from free-ranging rough-toothed dolphins (Steno bredanensis)
Source: Sci Rep. 2026 Mar 20;16:14327. doi: 10.1038/s41598-026-44853-2 (PMC13144356; doi:10.1038/s41598-026-44853-2)
Supplement: Supplementary file 2 — Supplementary Material 2 [file 41598_2026_44853_MOESM2_ESM.zip › Dataset_StenoRepeatedCalls/Contours/1502.csv]

Time [ms]	Peak Frequency [Hz]	Duty Cycle	Energy	WindowRMS
1727879089542	4429.6875	0.7468353179689636	0.05843818454635584	0.0017699486178370774
1727879089544	4429.6875	0.677610669581773	0.10646022331976833	0.0020207420933138574
1727879089545	4429.6875	0.6354539416612449	0.14763124551595216	0.0020945540999895724
1727879089547	4429.6875	0.6439784787735848	0.17730280267751733	0.002123631851983513
1727879089549	4429.6875	0.6680616198018325	0.2011142003908326	0.002196279598814418
1727879089551	4500.0	0.6861025699402838	0.21612755045959697	0.002269983729849349
1727879089553	4500.0	0.7049831358501335	0.2123410486133331	0.002323968219646857
1727879089554	4500.0	0.716144255789879	0.19865852102724835	0.0023590108690554933
1727879089557	4500.0	0.7133967009401654	0.19975836006158967	0.0023487439880209614
1727879089559	4570.3125	0.6628101408363487	0.22087293981346787	0.002203643998308747
1727879089561	4570.3125	0.6239447285985827	0.23859303628950262	0.002088308756258064
1727879089562	4570.3125	0.5827787321565111	0.23888241683238085	0.001954828286569846
1727879089564	4570.3125	0.334098049928545	0.2325687533338831	0.0019026991082838757
1727879089566	4640.625	0.3082156500052517	0.23070703238025783	0.0017409409538737027
1727879089568	4640.625	0.2839868392208069	0.23686514703482198	0.0015842483125700182
1727879089570	4640.625	0.26711370267900336	0.24685870506009866	0.0014723906839831519
1727879089570	4640.625	0.26318487434910753	0.2546959396073957	0.0014468491926897483
1727879089572	4710.9375	0.26318487434910753	0.25467112188869795	0.0014468491926897483
1727879089574	4710.9375	0.26374591352121685	0.24806303913166522	0.001453833643506022
1727879089576	4710.9375	0.26477319023247525	0.23326908737658564	0.001467314792897467
1727879089577	4710.9375	0.2683538945331398	0.21674369024204765	0.001501327528722236
1727879089579	4781.25	0.5722271462432135	0.21105803116973965	0.0015127019853676386
1727879089581	4781.25	0.5646123439164257	0.22405468122417452	0.0016072511374123706
1727879089583	4781.25	0.548176007379608	0.2417692169296557	0.0017460423775994037
1727879089585	4851.5625	0.570250971298012	0.2492182107844001	0.001868565059294797
1727879089586	4851.5625	0.5917978986504193	0.25200139766749324	0.0019576819422297805
1727879089588	4851.5625	0.6086010113840381	0.25666244405168837	0.0020142730971121035
1727879089590	4851.5625	0.6342630562037223	0.2702089438804655	0.0021002855990550832
1727879089592	4921.875	0.1854629819209419	0.2937392093452559	0.002243999466201801
1727879089593	4921.875	0.19240505125508148	0.31994596363514405	0.002316042403090894
1727879089595	4921.875	0.1936645032689884	0.337464213837922	0.0023320484534020236
1727879089597	4992.1875	0.19318711816431589	0.3458104912004985	0.0023294297539314746
1727879089599	4992.1875	0.19048646088180055	0.3671671412096977	0.002301808884402138
1727879089601	4992.1875	0.1859690252151524	0.4046115132944318	0.0022584031740701684
1727879089602	5062.5	0.1828007869454381	0.4634235651679852	0.0022235611019791593
1727879089604	5062.5	0.17998775939341846	0.5467891388548461	0.002191782451539546
1727879089606	5062.5	0.5850992133052865	0.6274936694987882	0.002041319546490268
1727879089608	5062.5	0.5679651727567779	0.6828084484411139	0.0019799000023143797
1727879089609	5062.5	0.6060721350527021	0.6603715350705258	0.001924730670168292
1727879089611	5062.5	0.6009965350570696	0.5296036947104177	0.0019080081038046373
1727879089613	5484.375	0.5984800611096552	0.18349245408464782	0.0018976116194558796
1727879089615	5484.375	0.5847759513497692	0.24703242493293942	0.0019119492716482545
1727879089617	5554.6875	0.5863832297958802	0.2994906339371472	0.0019195217653982328
1727879089618	5554.6875	0.5904682268645269	0.34115795885543276	0.0019930762510708923
1727879089620	5625.0	0.5441450402167141	0.3739192762862481	0.002050390853418834
1727879089622	5695.3125	0.5724740827165163	0.4082283436292423	0.002154618603687837
1727879089624	5695.3125	0.5864393383762847	0.4316850033728319	0.002274626403168995
1727879089625	5765.625	0.6068250559727115	0.4312242162483841	0.0023778467307225526
1727879089627	5835.9375	0.6166576499097806	0.4233743236653163	0.002408386949606484
1727879089629	5835.9375	0.6305786789552077	0.4317178527023139	0.002457061276186407
1727879089631	5835.9375	0.6375430294464484	0.4462868880850939	0.002533122532803999
1727879089633	5906.25	0.6528661730022197	0.45405617380061164	0.0025887520499007764
1727879089634	5906.25	0.6544197130503144	0.46067309291359015	0.002592081178009264
1727879089636	5906.25	0.6561155103993248	0.474693726039669	0.0026006702542698125
1727879089638	5976.5625	0.6499284468356917	0.4875534904754281	0.002567815735923159
1727879089640	5976.5625	0.6456110506555216	0.4866494040538781	0.002556599810436394
1727879089641	5976.5625	0.6466587869670274	0.46588606221714607	0.002558038567409696
1727879089643	6046.875	0.6494068367323345	0.415871817498096	0.0025618955762172217
1727879089645	6046.875	0.5769834023046239	0.33100940545220026	0.002549292705647446
1727879089647	6117.1875	0.5597275809509251	0.21468163747125596	0.002450628622280727
1727879089649	6328.125	0.5487091215766531	0.12266483241221257	0.002385787521201971
1727879089650	6609.375	0.5239302820621611	3.3699315596454613	0.0022716423125735533
1727879089652	6890.625	0.5070461433011797	1.5231516865950798	0.0022000133264473694
1727879089654	6890.625	0.48087603287952146	1.5764007383870147	0.0020741437472340768
1727879089657	6890.625	0.4462709617608399	1.7693887532941452	0.0019179376873674947
1727879089658	6890.625	0.6412901581361584	1.8243770258631773	0.0017510088948790026
1727879089660	6890.625	0.7239021178644742	1.8839290734064285	0.001716704299976737
1727879089662	6890.625	0.7098802397252796	1.9345671562970301	0.001701343620801217
1727879089664	6890.625	0.676739557400856	1.8785023776243484	0.001619730549348297
1727879089666	6890.625	0.6765298512385715	1.6261148513517116	0.0015990837010669142
1727879089667	6960.9375	0.6717172725312281	1.1435584632528373	0.0015718234450215166
1727879089669	7101.5625	0.6720229459203209	0.460253215544911	0.001559712623531248
1727879089670	7312.5	0.6792524770065368	0.005042729528245843	0.001545078587381968
1727879089672	7523.4375	0.69006954603692	0.009686437923284863	0.0015288362306139043
1727879089673	7734.375	0.6712454839633766	0.008283728657358285	0.0014712180553926974
1727879089675	7945.3125	0.7096301433160218	0.09986353081988836	0.0014396989158752232
1727879089677	8156.25	0.8673115133526477	0.20273476484359498	0.0014233542846399825
1727879089679	8156.25	0.9131294094074165	0.2696782722417391	0.0014232043560972506
1727879089681	8156.25	0.8994983561749114	0.3269617687573687	0.0014218822723774751
1727879089682	8156.25	0.8620842614430468	0.3777916303869376	0.0014207763021288674
1727879089684	8156.25	0.7942116826244461	0.43706107434408564	0.0014287375736680883
1727879089686	8156.25	0.8004015687535734	0.5137543088627089	0.0014410754197029462
1727879089688	8156.25	0.7814778178514663	0.5961313737174464	0.0014813649892867634
1727879089689	8156.25	0.789180230924853	0.6425966449098788	0.0014994794020530859
1727879089691	8507.8125	0.7838686535454266	0.29278804781285483	0.0014961280851884425
1727879089693	8507.8125	0.7711467372611601	0.21394196843603405	0.0014746251372111101
1727879089695	8507.8125	0.7723025164709802	0.1117336003452034	0.0014699323504560248
1727879089697	8507.8125	0.7612871478286505	0.044714345498987194	0.0014486863776876093
1727879089698	8578.125	0.7366027080983387	0.019921997108858825	0.0013942092276102588
1727879089700	8789.0625	0.7237723071228979	0.009454015287407306	0.001369300066542824
1727879089702	9000.0	0.7429228222178547	0.013984131906342982	0.0013522578889773739
1727879089704	9281.25	0.7703883378724917	2.886883292301757E-4	0.0012984661939905832
1727879089705	9492.1875	0.8596055182001894	2.5973434342794013E-4	0.0013321658535542708
1727879089707	9703.125	0.906137708242821	0.00420866758022125	0.0013681569923487335
1727879089709	9984.375	0.8989957262056232	0.005397332382028655	0.0013566375821539428
1727879089711	9984.375	0.9249523356038978	0.00608207858213492	0.001390258456974206
1727879089713	9984.375	0.9162496234043983	0.00724585679428966	0.0013770437127577826
1727879089714	9984.375	0.9269322910201506	0.008320561124029924	0.0013926131862489935
1727879089716	9984.375	0.9260635350722028	0.009033164743351727	0.0013909769002568284
1727879089718	9984.375	0.9528030350049652	0.009407923305481021	0.0014280925007756006
1727879089720	9984.375	0.9180552609439714	0.0096019467939575	0.0014911663931751016
1727879089721	9984.375	0.9226101932212571	0.00981396957150278	0.001499872388676776
1727879089723	9984.375	0.9357413186454977	0.010282324544691817	0.0015179074203932196
1727879089725	9984.375	0.9761926750771782	0.010322098108649175	0.0015827914737130903
1727879089727	9984.375	1.0241669258249924	0.01150200469952699	0.0016487882302892941
1727879089729	9984.375	1.031647688187893	0.012669191413975866	0.001658647536813614
1727879089730	9984.375	1.0397931991462455	0.013176072838814648	0.001671431506038598
1727879089732	9984.375	1.0298313328707434	0.013100115736709876	0.0016584663021538897
1727879089734	9984.375	1.0357119002432194	0.012731795250272246	0.0016269616057555496
1727879089736	9984.375	1.115676591981132	0.012352394126061957	0.0016429240047599275
1727879089737	9984.375	0.5882539503022663	0.011852375462687642	0.0016791982167928493
1727879089739	9984.375	0.584094929245283	0.01110620332316744	0.0016674471125052057
1727879089741	9984.375	0.5904300899005096	0.011034483251042391	0.001686880106927102
1727879089743	9984.375	0.601551698723162	0.01213820871906579	0.0017161196421361423
1727879089745	9984.375	0.6145555888771416	0.012685945113099034	0.001752550350056886
1727879089746	9984.375	0.6400921370093255	0.012687753345400786	0.0018150342768503594
1727879089748	9984.375	0.6409207643745933	0.012049778639172023	0.0018169819065027646
1727879089750	9984.375	0.359239760932774	0.011393917732015098	0.0018519995506164001
1727879089752	9984.375	0.3612558052699962	0.01075055652685308	0.0018572969521633185
1727879089753	9984.375	0.36223891991409213	0.010740407210277449	0.001860619385629677
1727879089755	9984.375	0.3638022333645398	0.01147719530108309	0.0018683859933350331
1727879089758	9914.0625	0.3678299265934814	0.01211620561295056	0.001887310087315174
1727879089760	9914.0625	0.3615796030886924	0.012317137575029967	0.0018575156458715257
1727879089762	9914.0625	0.36356487930739595	0.012435522887824806	0.0018680156380238874
1727879089763	9914.0625	1.1886500712460693	0.012150719099612234	0.001808220763438596
1727879089765	9914.0625	1.1509685396398388	0.011352595853836375	0.0017960079634439408
1727879089767	9914.0625	1.060170912909799	0.010335274661660317	0.0018015164680931957
1727879089769	9914.0625	1.0479444676001228	0.009180585230395204	0.001782563353055534
1727879089770	9914.0625	1.0250800000451816	0.008115016436364952	0.0017457915514101825
1727879089771	9914.0625	1.022688540875985	0.007047290127709434	0.0017420135997562951
1727879089773	9914.0625	1.019983809380196	0.0063374555550566305	0.0017375996424186357
1727879089775	9914.0625	1.0125182209774632	0.0063602695748652205	0.001723172519495013
1727879089777	9914.0625	1.000009389345225	0.006623668538357273	0.0017042178712737483
1727879089778	9914.0625	0.08558242389778949	0.007372460578241185	0.001917618936173638
1727879089780	9914.0625	0.08433965301951599	0.008877115357677927	0.0018930932430011214
1727879089782	9914.0625	0.08204698749506237	0.010242124561495352	0.0018672971121481603
1727879089784	9914.0625	0.0794344939998133	0.009798393428112076	0.0018315232069903709
1727879089785	9914.0625	0.07780634736874387	0.007977911875873617	0.0018091605845047822
1727879089787	9914.0625	0.07758521778233994	0.006630439241756658	0.0018061187925252518
1727879089789	9914.0625	0.07625806355252561	0.005857076583251689	0.0017844037135806208
1727879089791	9914.0625	0.07197334819348264	0.004536402256629109	0.0015866052083611454
1727879089793	9914.0625	0.3544044824050086	0.0030650806543837087	0.0013888067031416701
1727879089794	10406.25	0.3483202596732737	8.77336923273252E-5	0.0013656305697176923
1727879089796	10968.75	0.9592938830160601	0.009597684534022658	0.0013497113926721357
1727879089798	10968.75	0.9723618773865679	0.010894491505574769	0.0013564898339179286
1727879089800	10968.75	0.9758989551746406	0.011681539198767191	0.0013554115303784362
1727879089801	10968.75	0.9928339581573267	0.012586127245171067	0.0013125122729115077
1727879089803	10968.75	1.1130766934162135	0.013618248203201481	0.0012936570132019308
1727879089805	10968.75	1.1603641377851508	0.014682321266441737	0.001342092722151623
1727879089807	10968.75	1.1985688534338024	0.015166580088935061	0.0013793681704483592
1727879089809	10968.75	1.1855303230932204	0.015392086072970552	0.0013660992621745646
1727879089810	10968.75	1.2301901708501797	0.015598736191684564	0.0013463664142497952
1727879089812	10968.75	1.2271672032057221	0.016030178396488126	0.0013428466713235822
1727879089814	10968.75	1.227222041621041	0.016374454220589207	0.0013428964511108016
1727879089816	10968.75	1.1920056149696376	0.01637661407704161	0.0013514128708913091
1727879089817	10968.75	1.1929388135199792	0.016321589851493082	0.0013528039935892038
1727879089819	10968.75	1.1339990954286523	0.016269040929934923	0.0013532178170651082
1727879089821	10968.75	1.1429539389531138	0.0163976285113619	0.0013649835748056733
1727879089823	10968.75	1.186324832537504	0.016583733810714908	0.001416248182841592
1727879089825	10968.75	0.9937767770996692	0.016605814070376885	0.0015005256223728067
1727879089826	10968.75	1.0022567902321735	0.01718317377958853	0.0015129795817830072
1727879089828	10968.75	1.017033250505391	0.01737684683410938	0.001534177891363629
1727879089830	10968.75	0.34050335310653707	0.017465920753659256	0.0015524650630610289
1727879089832	10968.75	0.3516870662912821	0.017737345230250504	0.0016006553366036168
1727879089833	10968.75	0.3519363318154592	0.018451194997823002	0.0016011868008401315
1727879089835	10968.75	0.35441236935561815	0.019167883175454502	0.0016110757563297508
1727879089837	10898.4375	0.3554360197749054	0.019435266746905048	0.0016150230285356156
1727879089839	10898.4375	0.34833361410601976	0.019036515438058378	0.0015809617777972202
1727879089841	10898.4375	0.3573370848392959	0.018220605454544663	0.001624088040840071
1727879089842	10898.4375	1.075910726029572	0.017031441386043285	0.0016403302896520636
1727879089844	10898.4375	1.084277099648746	0.015954161306645318	0.001652451841623434
1727879089846	10898.4375	1.0822101132251853	0.016000036637650355	0.001649487804258916
1727879089848	10898.4375	1.0935293245923037	0.01779594689240143	0.0016650056338564031
1727879089849	10898.4375	1.0992332228420818	0.019429621606532485	0.0016733186785494374
1727879089851	10828.125	1.1008671263959442	0.020026949510528264	0.0016757722651401514
1727879089853	10828.125	1.1005177072624375	0.02003897807705371	0.0016748727851824908
1727879089855	10828.125	1.0931060845150984	0.019870028031825446	0.0016628093881591226
1727879089858	10828.125	1.2401001372063798	0.02003092772144836	0.0016002840449108077
1727879089859	10828.125	1.2148869294358682	0.020315524063413855	0.001568403456227733
1727879089861	10828.125	1.21303156305091	0.02042541218944141	0.0015667353253176583
1727879089863	10828.125	1.220133137834715	0.019852878825206505	0.0015763316211276101
1727879089865	10828.125	1.2167830091897751	0.01892345250503256	0.0015718356684050843
1727879089866	10828.125	1.2079609690345443	0.018270147305351724	0.0015845260740608186
1727879089868	10828.125	1.2029305675337931	0.017896002225016812	0.0015781413998782962
1727879089870	10828.125	1.1803567840338403	0.017674050454232572	0.0015490617084274944
1727879089871	10828.125	1.219001497157491	0.017350826693659085	0.001595167543830326
1727879089873	10828.125	1.2321790865102553	0.016858549183027313	0.001612292063157028
1727879089874	10828.125	1.2137112270468329	0.014445632693240958	0.0016588575358720311
1727879089876	10828.125	1.2151479935281895	0.011805278151328145	0.0016607392131009623
1727879089878	10898.4375	0.3203927004413443	0.008462778834629965	0.001637076898206102
1727879089880	11039.0625	0.31449831185422283	0.004016126314883923	0.0016087921106666702
1727879089881	11179.6875	0.31854746187182803	2.1221048400808036E-4	0.001629489321352267
1727879089883	11390.625	0.3203230408326959	1.8593330176860476E-4	0.001637194603283308
1727879089885	11531.25	0.31729507103548965	0.0011111605916650663	0.0016230120580275672
1727879089887	11671.875	0.310143845254031	0.0012564726285286662	0.001587623643299277
1727879089889	11882.8125	0.29773702431795	0.0015069226142942495	0.0015231220852265622
1727879089890	11882.8125	0.6103455645483244	0.0017486041220952627	0.0015337019295173539
1727879089892	11882.8125	1.1361587401027629	0.001831878228670042	0.0015561474543613384
1727879089894	11882.8125	1.1406500063173854	0.0016653124750906933	0.001561121890502733
1727879089896	11882.8125	1.1169927139487872	0.0018038936579758795	0.0015269190997855573
1727879089897	11882.8125	0.9701220327786513	0.001716213269918322	0.0015396779442424095
1727879089899	11882.8125	0.9766241085900496	0.00161302136034207	0.001551544949812232
1727879089901	11882.8125	0.9698376854399603	0.001500153262883302	0.0015433974005206294
1727879089903	11882.8125	0.9895334777666163	0.0013101053391747894	0.0015723546766996035
1727879089905	11882.8125	0.9642218255008153	0.0010622400457553805	0.0015304031949904904
1727879089906	11882.8125	0.9482462441886986	7.999966818647257E-4	0.0015058968164609675
1727879089908	11882.8125	0.9295883196482646	6.104097543608058E-4	0.00148051879132288
1727879089910	11812.5	0.9044946670087933	4.408598049581975E-4	0.001444026129630033
