# Supplementary material for: Identification and classification of repeated whistle types from free-ranging rough-toothed dolphins (Steno bredanensis)
Source: Sci Rep. 2026 Mar 20;16:14327. doi: 10.1038/s41598-026-44853-2 (PMC13144356; doi:10.1038/s41598-026-44853-2)
Supplement: Supplementary file 2 — Supplementary Material 2 [file 41598_2026_44853_MOESM2_ESM.zip › Dataset_StenoRepeatedCalls/Contours/1504.csv]

Time [ms]	Peak Frequency [Hz]	Duty Cycle	Energy	WindowRMS
1727875486889	4710.9375	0.7421108738604408	0.009022890169634992	0.0013260048275225331
1727875486891	4710.9375	0.6627829792754951	0.02751100217208781	0.0015866946133999357
1727875486893	4710.9375	0.6946853406898098	0.06318603865238342	0.0016632511385959818
1727875486894	4710.9375	0.7014934619701517	0.11181065481609481	0.0016814015886737971
1727875486896	4710.9375	0.7081302698538776	0.1440722629112057	0.0016970822032332405
1727875486898	4640.625	0.7266194268072015	0.1343624568571261	0.0017372202522314638
1727875486900	4851.5625	0.7282437316047481	0.04489660845369057	0.0017416242699738271
1727875486902	5132.8125	0.7086854521577265	0.05882974136582986	0.0017047062453163073
1727875486903	5414.0625	0.8597823808778007	0.1507991259832021	0.0016482150036782877
1727875486905	5414.0625	0.8586347727905529	0.23323377781186316	0.001646332891868229
1727875486907	5414.0625	0.825793988049905	0.2931913559378977	0.0015871740234859055
1727875486909	5414.0625	0.8080680415315448	0.34017448661620986	0.0015579648448763954
1727875486910	5414.0625	0.7808853245381289	0.3903752025972703	0.0015116553179298762
1727875486912	5414.0625	0.7764348443948997	0.4389201121307495	0.0015099356375755791
1727875486914	5414.0625	0.7690453679306702	0.4811585699492869	0.0015050424299877104
1727875486916	5414.0625	0.6960787307735704	0.5107363510625934	0.0015350639787581907
1727875486918	5414.0625	0.706144626563228	0.5083140235927168	0.0015572725575695322
1727875486919	5414.0625	0.6934520722324132	0.48107518358445217	0.0015355603226924767
1727875486921	5414.0625	0.6876798212569881	0.4594350307407218	0.0015240415299242085
1727875486923	5343.75	0.6907649898817843	0.45382665876052586	0.0015330732141151954
1727875486925	5343.75	0.685365944788391	0.43867407686365184	0.0015190444565231639
1727875486926	5343.75	0.6597569125975425	0.41715814892247916	0.0014616084879572253
1727875486928	5343.75	0.6508710582634522	0.4095890684374731	0.0014454177826858595
1727875486930	5343.75	0.6250336677683774	0.42209911076740736	0.001407951239889235
1727875486932	5343.75	0.6007301876875253	0.4477716481053914	0.001358043779099007
1727875486934	5343.75	0.5863368645328457	0.4654832226097634	0.0013288996483024917
1727875486935	5343.75	0.5612797335699037	0.45699157692149217	0.001282111465531749
1727875486937	5343.75	0.5496791447586694	0.428550372955933	0.001256114161293824
1727875486939	5343.75	0.5235302765366251	0.40168741020108567	0.0012063294983057228
1727875486941	5343.75	0.5102040385093907	0.3930898858061853	0.001183976869700094
1727875486942	5343.75	0.6071053667410103	0.3977307188829755	0.0011808717945384225
1727875486944	5343.75	0.6051818497167248	0.3901211155096088	0.0011733621585010767
1727875486946	5343.75	0.6058661377687482	0.358960375704097	0.0011712880460552503
1727875486948	5343.75	0.605102572442405	0.3066015097229038	0.0011608633668891263
1727875486950	5273.4375	0.602106725970741	0.2270668063257434	0.0011427535558300333
1727875486951	5414.0625	0.5532557211523783	0.11229644136104898	0.0011804377131418228
1727875486953	5625.0	0.5663668941198021	0.006726831618752121	0.0012028122562228046
1727875486955	5835.9375	0.5858547632064023	0.0016989373181186358	0.0012258834183671982
1727875486957	6046.875	0.6227620815396593	0.004988216423016422	0.0013039239168550548
1727875486958	6187.5	0.6024729326952433	0.005352275042805494	0.001272224593346823
1727875486960	6398.4375	0.5932153563305245	0.005887684410111284	0.0012567524338983648
1727875486962	6609.375	0.5959583419200708	0.018259049442898023	0.0012814544181750226
1727875486964	6820.3125	0.6427530797765159	0.03194886285719542	0.0013922495337273953
1727875486967	6820.3125	0.7297994442547997	0.035636185706128996	0.0014462650233817477
1727875486968	6820.3125	0.7214853021910529	0.03426412570508158	0.0015668367649492075
1727875486970	6820.3125	0.7301297346981586	0.03402798267796877	0.0015841014832835027
1727875486972	6820.3125	0.7343338374417937	0.03653052108971624	0.0015902228259809053
1727875486974	6820.3125	0.8020866995683659	0.0410197095727045	0.0017059339660219514
1727875486975	6820.3125	0.8446334004690523	0.0481700854790495	0.001761575932394944
1727875486977	6820.3125	0.8723199454032111	0.05174111094417656	0.0018106476996621415
1727875486979	6820.3125	0.8769005349597091	0.05001163290021815	0.001825864895138781
1727875486980	6890.625	0.7072991314404934	0.055656008926990415	0.001857085517643216
1727875486982	6960.9375	0.7112795567247218	0.06386696541884758	0.001866570026372455
1727875486983	7031.25	0.7322358462218795	0.0815119442888846	0.0019359819406157975
1727875486985	7101.5625	0.7361099693471819	0.10644809303758848	0.0019444068148013
1727875486987	7101.5625	0.7166537214259797	0.15130891967817522	0.0018997527506373405
1727875486989	7101.5625	0.7094871842117199	0.214243321711536	0.001895565891626677
1727875486990	7101.5625	0.7275142586629173	0.28771940031991783	0.001953612253758614
1727875486992	7101.5625	0.7159922857704403	0.362494578476604	0.0019307952052459339
1727875486994	7101.5625	0.6900840873699806	0.4366375289194021	0.0018737643616776956
1727875486996	7101.5625	0.4894718942376879	0.51344040546362	0.0018139006461854279
1727875486998	7101.5625	0.48141064718580107	0.6031676923474503	0.0017812870977619026
1727875486999	7101.5625	0.4873898933849003	0.6914070187002213	0.0017999440591447262
1727875487001	7101.5625	0.48891388311527173	0.7514138592915752	0.001828355774535004
1727875487003	7101.5625	0.490502971720073	0.7999043346204346	0.0018363342564254926
1727875487005	7101.5625	0.47389152727636064	0.8674308124729513	0.001775242774350009
1727875487006	7101.5625	0.49242874981334106	0.9693185452235802	0.0018363295512849628
1727875487008	7101.5625	0.34029978626179247	1.0739897404881973	0.0018735306348431069
1727875487010	7101.5625	0.3307597714877251	1.155306232797705	0.0018372124826493616
1727875487012	7101.5625	0.332607867628228	1.2515921902267866	0.0018525104571790513
1727875487014	7101.5625	0.30807971586050426	1.3919069265264128	0.001873153952907272
1727875487015	7101.5625	0.3120975437562066	1.5216532132369667	0.001894183620293952
1727875487017	7101.5625	0.30915185498386294	1.5648453982978054	0.0018803409939799286
1727875487019	7101.5625	0.30011544621676045	1.451739944934697	0.0018316312716573824
1727875487021	7031.25	0.27007367480002953	1.1735414003229632	0.001760235828010537
1727875487022	7453.125	0.2582355699091955	0.3229529884277842	0.0016986208594677622
1727875487024	7453.125	0.2537875855579386	0.8177294992766923	0.001679721479826778
1727875487026	7453.125	0.24206412607899624	1.5387321376233103	0.0016355196168431388
1727875487028	7453.125	0.22541864279288545	2.3512957810222295	0.0015302593714143504
1727875487030	7453.125	0.21183509370976847	3.0373685502883845	0.0014592813423193044
1727875487031	7453.125	0.20380089782248534	3.4722163284982233	0.0014358041128979472
1727875487033	7453.125	0.2022873207553765	3.6903119984296757	0.001436903738281585
1727875487035	7453.125	0.23665971519369336	3.8054216606428217	0.0014272848934095686
1727875487037	7453.125	0.23834934290348142	3.885611469773695	0.0014396581689956002
1727875487038	7453.125	0.2395704691910563	3.904105140909973	0.0014397600340324377
1727875487040	7382.8125	0.27034481902006824	4.015684649154216	0.0014191099225866822
1727875487042	7382.8125	0.2749341089020735	4.064145994226614	0.0014462125128217537
1727875487044	7382.8125	0.2783478002556786	4.222574837437188	0.0014641268442390312
1727875487046	7382.8125	0.26734664876800784	4.305522532328187	0.0014694886523940332
1727875487047	7382.8125	0.2773895780418481	4.23060703980589	0.0015354729576551977
1727875487049	7382.8125	0.28131849271202897	4.235690154670854	0.001562029375482813
1727875487051	7382.8125	0.29537564085765733	4.363938783137752	0.001652088612409157
1727875487053	7382.8125	0.31374721304611486	4.355809280344846	0.0017563103618102659
1727875487054	7382.8125	0.3271334108367938	4.253495029410208	0.001839306795656407
1727875487056	7312.5	0.33498303785007794	4.347276772504826	0.0018827942816424335
1727875487058	7312.5	0.35541995599668064	4.613857173811058	0.0019850772703677924
1727875487060	7312.5	0.4388814984510949	4.765685139386656	0.0020183786937293655
1727875487062	7312.5	0.444482404372169	4.770888398625743	0.002042316928278138
1727875487063	7312.5	0.44792131287271486	4.831307404129404	0.0020586948272834672
1727875487066	7312.5	0.5255446219703942	4.907433921211191	0.002051672429637231
1727875487068	7312.5	0.5077017397762789	4.878234121818996	0.0019928994164756355
1727875487070	7312.5	0.4953477148227777	4.897118306869822	0.0019503162652166964
1727875487071	7312.5	0.29170624781621246	5.149647016459083	0.0019049149722858833
1727875487073	7312.5	0.289690225184894	5.513816511169848	0.001895334793308812
1727875487075	7242.1875	0.28821161902370135	5.7452669071120965	0.0018851159862922095
1727875487077	7242.1875	0.2856069974012928	5.738494916985222	0.0018694985650206835
1727875487079	7242.1875	0.2862098137593175	5.704075722107965	0.0018827541875839641
1727875487079	7242.1875	0.2880993018249185	5.748007271924656	0.0018922290563322141
1727875487081	7242.1875	0.2880993018249185	5.852826697775231	0.0018922290563322141
1727875487083	7242.1875	0.29321186697458074	5.97874169538288	0.0019222165814568946
1727875487085	7242.1875	0.3259483946365112	6.1303230029271925	0.0019424183902660482
1727875487086	7242.1875	0.3252274701034157	6.2942603040373415	0.00193359766569006
1727875487088	7242.1875	0.3285699383932224	6.35180191800209	0.0019487199990637176
1727875487090	7171.875	0.3355497986454658	6.235046073806208	0.0019825431982119384
1727875487092	7171.875	0.3221244931970752	6.1605677916654304	0.0019794848660357827
1727875487094	7171.875	0.3251594567448838	6.422744766309463	0.00198988568210897
1727875487095	7171.875	0.3280354745732913	6.8738221717775	0.0020023988858601355
1727875487097	7171.875	0.3271612731165856	7.045899208466881	0.0019939017469611793
1727875487099	7171.875	0.32452367386727965	6.8449210605004565	0.0019691164086626245
1727875487101	7171.875	0.3004482042470951	6.555085309401761	0.0020148065032974945
1727875487102	7171.875	0.2993701043374203	6.503056219127161	0.0020019578065941022
1727875487104	7171.875	0.29949397692805213	6.6405967899077245	0.002001120181246321
1727875487106	7171.875	0.2999744936807228	6.758656344204403	0.0020026175724515453
1727875487108	7171.875	0.29994863017278867	6.721835533784631	0.0019982063517508626
1727875487110	7171.875	0.305232953214907	6.595960338085856	0.0020391512760029326
1727875487111	7171.875	0.313420795331945	6.515900698304413	0.0020980088805888997
1727875487113	7171.875	0.3178080630199273	6.563365286580965	0.002129430250465485
1727875487115	7171.875	0.6211682521188722	6.709241004127599	0.002148512038379219
1727875487117	7171.875	0.6416500246349186	6.792707564561674	0.002222026263933079
1727875487118	7171.875	0.6542624845526945	6.729181097158041	0.0022689560012162796
1727875487120	7171.875	0.6643903135298204	6.601432433700282	0.002304164530742345
1727875487122	7101.5625	0.688666078053653	6.493852066195651	0.0023787801496919195
1727875487124	7101.5625	0.668944817185281	6.373922314830265	0.0024398841341232995
1727875487126	7101.5625	0.6931285583409414	6.27566510337745	0.002512009286651306
1727875487127	7101.5625	0.6840355524969132	6.248362689367044	0.002584182981582989
1727875487129	7101.5625	0.6954856790427133	6.2558782799223795	0.0026179445657643643
1727875487131	7101.5625	0.7044983557787842	6.210895087232885	0.0026399458275027906
1727875487133	7101.5625	0.7310065055935775	6.105522294750808	0.002713844402941744
1727875487134	7101.5625	0.7511961260948412	6.02361326230526	0.0027651841485419547
1727875487136	7101.5625	0.7463377116431782	5.980005957809078	0.0027515362142960156
1727875487138	7101.5625	0.7480804293815352	5.864601834228862	0.002750191080669509
1727875487140	7101.5625	0.7476188446832677	5.679418141141411	0.0027456858699481733
1727875487142	7101.5625	0.7431491384258992	5.6028018219103375	0.0027444160798872986
1727875487143	7101.5625	0.7477930159377876	5.6935989681601376	0.002755095818369129
1727875487145	7101.5625	0.7461147598006788	5.781425488770363	0.002750065534917632
1727875487147	7101.5625	0.7302356947600284	5.745339096747241	0.002703997677519345
1727875487149	7031.25	0.7123155706516529	5.651569119040448	0.002648713283541436
1727875487150	7031.25	0.7090409816198324	5.556256513672328	0.0026398925136336886
1727875487152	7031.25	0.6968508031511255	5.486224834845885	0.0026085139975986923
1727875487154	7031.25	0.6613242039195525	5.4516160873831385	0.0025033692404003763
1727875487156	7031.25	0.6485981934302432	5.433802443515024	0.0023650499593300704
1727875487158	7031.25	0.6243460316549533	5.381051032640916	0.002199891110442423
1727875487159	7031.25	0.5802552096523996	5.277827316017826	0.0020553115299067858
1727875487161	7031.25	0.5578233534424992	5.1403423606725145	0.0019810240339539886
1727875487163	7031.25	0.5097495694897324	4.97280899487272	0.0018153932093834858
1727875487166	7031.25	0.5180589281320515	4.80260092891833	0.0016008701023481507
1727875487167	7031.25	0.47411033369940947	4.712800877803098	0.001432441522034917
1727875487169	7031.25	0.46514948546797735	4.709660738747092	0.0013962920526327128
1727875487171	7031.25	0.6194419049202128	4.691499816460288	0.0013066984337449662
1727875487173	7031.25	0.6139591047034557	4.622397758317792	0.0012739375564598295
1727875487175	7031.25	0.6013492174819943	4.538038352617484	0.0012433429006246572
1727875487176	7031.25	0.6595416210411051	4.421505368246198	0.0012324529525384342
1727875487178	7031.25	0.6583580252438043	4.233599785441314	0.0012322711254859483
1727875487179	6960.9375	0.6568088400110438	4.021958339757035	0.0012359849094677085
1727875487181	6960.9375	0.5689916462605089	3.868671223646383	0.0012556150983204083
1727875487182	6960.9375	0.5774241406795947	3.7890969738669535	0.00130130983421311
1727875487184	6960.9375	0.5654910767100965	3.7500411950417565	0.001335126757509872
1727875487186	6960.9375	0.5881803379453654	3.746650111948315	0.0014055283814693484
1727875487188	6960.9375	0.5001374937282687	3.7622385183610065	0.0014342247928392188
1727875487190	6960.9375	0.5126896949062356	3.7414962686890623	0.0014703659405452046
1727875487191	6960.9375	0.5161726030401519	3.688104690980059	0.0014772201983524894
1727875487193	6960.9375	0.5180170463261237	3.660975865531993	0.0014814402738754548
1727875487195	6960.9375	0.5108452516202638	3.6635541936384253	0.0014546869239315577
1727875487197	6960.9375	0.49665146470892774	3.6489234374121677	0.0014029670737924851
1727875487198	6960.9375	0.48264181003764633	3.6019819727465805	0.0013557414593948242
1727875487200	6960.9375	0.47067945620493945	3.5386628456958373	0.0013121182763255056
1727875487202	6960.9375	0.5833162237477538	3.4904001281237145	0.0012874315399907551
1727875487204	6960.9375	0.5772526618253434	3.490705445079235	0.0012662396146348935
1727875487206	6960.9375	0.5891878512165479	3.525199493348273	0.0012950636498716053
1727875487207	6960.9375	0.5977913718553459	3.540656855037411	0.001354009652637135
1727875487209	6960.9375	0.6065051960495284	3.5136739539966135	0.0013765569436202051
1727875487211	6960.9375	0.5611865594417561	3.467365846590903	0.0014950514887201486
1727875487213	6960.9375	0.5993980617849978	3.407628673880767	0.0015929143342821037
1727875487214	6960.9375	0.5788655212159128	3.3041091905933486	0.001738848466742368
1727875487216	6960.9375	0.5810020426212938	3.200227126603432	0.0018654669216001906
1727875487218	6960.9375	0.6511732021663478	3.196212624453419	0.0021144808682776605
1727875487220	6960.9375	0.6731365627297231	3.280613632878514	0.0023173466616932766
1727875487222	6960.9375	0.6622567457632039	3.349141225691498	0.002567600777858645
1727875487223	6960.9375	0.7458180274330868	3.3622791966337258	0.002831296427866473
1727875487225	6960.9375	0.7808307977047152	3.352757833799769	0.002943086724193159
1727875487227	6960.9375	0.8519101865820773	3.3389776664938062	0.0031987197624968383
1727875487229	6960.9375	0.9161985782078985	3.3006061667600366	0.003389012010965966
1727875487230	6960.9375	0.9460888845152138	3.2511135744091804	0.003480455094325826
1727875487232	6960.9375	0.9546841168067706	3.2632652625155676	0.003504504110612413
1727875487234	6960.9375	0.965127924506342	3.3636085849865776	0.0035337329521892315
1727875487236	6890.625	0.9584284470415657	3.4892210254293157	0.003510302347926356
1727875487238	6890.625	0.9255272360093637	3.5514943597622133	0.0034153404119286997
1727875487239	6890.625	0.8640052739384596	3.524738309033538	0.0032292722009642457
1727875487241	6890.625	0.8266520413899722	3.448491910072936	0.0031193294686505703
1727875487243	6890.625	0.7802146633981805	3.414054561792719	0.002896235064374638
1727875487245	6890.625	0.7375870696452496	3.4736843790164906	0.0027033532346107066
1727875487246	6890.625	0.7201688742635782	3.574357604864489	0.002554690175654179
1727875487248	6890.625	0.7109276153756388	3.6344482917005267	0.0024964863495034522
1727875487250	6890.625	0.7070017768444213	3.6506014561257825	0.002396796255392045
1727875487252	6890.625	0.7315433017968266	3.675905082234115	0.002304485216620292
1727875487254	6890.625	0.7066539987764638	3.7328030276552475	0.002249118099213862
1727875487255	6890.625	0.6882472143444393	3.7838384673381795	0.002209582870639655
1727875487257	6890.625	0.6829487421037624	3.776341543793198	0.00219702010430416
1727875487259	6890.625	0.6568780960379019	3.7237844773621713	0.00213143377477275
1727875487261	6890.625	0.617001685822482	3.7116096072687044	0.002030319089528792
1727875487262	6890.625	0.5979560344283887	3.8093767658447693	0.0018800321350730315
1727875487264	6890.625	0.5757030965822421	3.9644060951013897	0.0018194469567258881
1727875487267	6890.625	0.5659280236387959	4.034004428912908	0.0016667711735961102
1727875487269	6890.625	0.5143781442578362	3.975574752326916	0.0015040937602317625
1727875487271	6890.625	0.4805791061193954	3.887684468247388	0.00139506629848807
1727875487272	6890.625	0.5062177794706962	3.82591054000731	0.001323019046340929
1727875487274	6890.625	0.4959586281446541	3.7787321023414138	0.0012864658258745242
1727875487276	6890.625	0.4835593227340402	3.79165169501688	0.0012379001208016685
1727875487278	6890.625	0.4779541572744476	3.9072892687933094	0.0012098660209210641
1727875487279	6890.625	0.4716220188400957	4.0580624056762975	0.0011841375022115675
1727875487280	6890.625	0.46990649850246285	4.132700538265486	0.0011777652900494377
1727875487282	6890.625	0.4692746434870179	4.075194192162638	0.001176072330857851
1727875487284	6890.625	0.4719209609979407	3.9279420961536307	0.001183787981002188
1727875487286	6890.625	0.47982254576097844	3.8311329586931677	0.0012105422026080748
1727875487287	6890.625	0.5743198674679802	3.881820269181051	0.0012393564649401895
1727875487289	6890.625	0.48309901975235847	4.0125346657379355	0.0012995441579634088
1727875487291	6890.625	0.5076406048045917	4.08131803058989	0.0013868776571883414
1727875487293	6890.625	0.5203834770437002	4.033634520631554	0.001479843743179222
1727875487294	6820.3125	0.5498017942070794	3.9700485287863527	0.0015738949280316764
1727875487296	6820.3125	0.5595381055814361	3.9384031173434066	0.0016040251305116185
1727875487298	6820.3125	0.5855936042186445	3.9630843353189156	0.0016785606715653703
1727875487300	6820.3125	0.5975189201053199	3.9537595485361545	0.0017171113961869926
1727875487302	6820.3125	0.6152435117144862	3.848949253010164	0.0017658630075329089
1727875487303	6820.3125	0.6153069611206404	3.735813736149181	0.0017667989781979911
1727875487305	6820.3125	0.612819744399397	3.7530203290888253	0.0017581090132733818
1727875487307	6820.3125	0.6572216102452688	3.8778122706356952	0.0017285277267841625
1727875487309	6820.3125	0.6661992059027176	3.926548460295868	0.001717444854462131
1727875487310	6820.3125	0.666307564412634	3.821564617577812	0.0017001075699520822
1727875487312	6820.3125	0.6707682632883473	3.6809966827605596	0.0017098194342862658
1727875487314	6820.3125	0.6645704519377869	3.6129800280690425	0.0017381315521813646
1727875487316	6820.3125	0.6572199705442827	3.583764697798862	0.001785199673562778
1727875487318	6820.3125	0.6648419125051978	3.5174316982122162	0.0018692388822780924
1727875487319	6750.0	0.6802781213248453	3.4301379587003313	0.0019298117625737845
1727875487321	6750.0	0.6819960090207622	3.3699119368777963	0.001985146967630825
1727875487323	6750.0	0.7233541055378101	3.332147229551267	0.0020784254739736343
1727875487325	6750.0	0.7688591952888996	3.2948846122226567	0.002177990193784551
1727875487326	6750.0	0.8005329140203289	3.2659757775624283	0.0022439162260131764
1727875487328	6750.0	0.7982011820958759	3.249424589402466	0.0022928074010357246
1727875487330	6750.0	0.8239933698855039	3.21116301402079	0.002376420296909653
1727875487332	6750.0	0.8393279225481156	3.1372977533240145	0.002406259491893961
1727875487334	6750.0	0.8415618664142668	3.0603339771909486	0.0024078821383787265
1727875487335	6750.0	0.8200854112359318	3.0000885051112673	0.002359343856333635
1727875487337	6750.0	0.8052501767759611	2.9298083331761458	0.0023259246074001177
1727875487339	6750.0	0.7813608313235919	2.840657380570103	0.0022705449369174475
1727875487341	6750.0	0.7567210654510687	2.7748680461185953	0.002214656975684505
1727875487342	6750.0	0.7190615052888708	2.7487829541869306	0.0021209425739822964
1727875487344	6750.0	0.7089645319303338	2.7384027256711803	0.0020581051845143077
1727875487346	6750.0	0.7316477922449192	2.7265623430797694	0.0019842810474431753
1727875487348	6750.0	0.71361555167193	2.707267546980121	0.001903887529060179
1727875487350	6750.0	0.6838266738454056	2.6815379542972004	0.001844918521095774
1727875487351	6750.0	0.6555667653951471	2.652555537680279	0.0017844952007887965
1727875487353	6750.0	0.6517866325968047	2.607220753791988	0.0017742258454842372
1727875487355	6750.0	0.6332340531226681	2.5400676219499796	0.001732064490669172
1727875487357	6750.0	0.617797968675048	2.4843229091194337	0.0016978944585770827
1727875487358	6750.0	0.6173793163401065	2.4464500027256992	0.0016824566496925746
1727875487360	6750.0	0.6042391883617562	2.3841355855257733	0.0016505050625015192
1727875487362	6750.0	0.6090129427209321	2.3039608344320377	0.0016577607103819328
1727875487364	6750.0	0.6070968791155996	2.2520760028156306	0.0016499534479262952
1727875487367	6750.0	0.6040620180968795	2.234772576709979	0.0016440810700465891
1727875487368	6750.0	0.5861448548285223	2.2167623230651508	0.0016027680778643184
1727875487370	6750.0	0.585255722573308	2.1616727092618255	0.0015978712140216132
1727875487372	6750.0	0.597748464639173	2.0687383243938147	0.0015058608806784795
1727875487374	6750.0	0.5688937205188679	1.9843878745109302	0.0014209251267140374
1727875487375	6750.0	0.5487044964077775	1.9606796781516438	0.0013282630923453621
1727875487377	6679.6875	0.5278653556319665	1.9812126585230923	0.0012825268245605706
1727875487379	6679.6875	0.500287605227209	1.9804965610877476	0.0012206415630254845
1727875487380	6679.6875	0.5612803205254193	1.9390466047095625	0.0012126092688873643
1727875487382	6679.6875	0.5530441998602377	1.8850061518649825	0.0011957687924038706
1727875487383	6679.6875	0.565015772126483	1.8374685410945584	0.0011931276598784962
1727875487385	6679.6875	0.5726159549788884	1.800245683090963	0.00121838910970151
1727875487387	6679.6875	0.5803855433838133	1.7626064991494925	0.0012999399541433465
1727875487389	6679.6875	0.6211312281398408	1.7113525900777924	0.0014116087372056613
1727875487390	6679.6875	0.6627496683372641	1.6598934051864793	0.0015660383488896265
1727875487392	6679.6875	0.7040340311007045	1.6244618151165642	0.0016410018783695583
1727875487394	6679.6875	0.7577609139245435	1.6009529471115285	0.0017275633878173552
1727875487396	6679.6875	0.8112774070588414	1.587485749738773	0.0018218419650619317
1727875487398	6679.6875	0.8580503569862724	1.5847385333427833	0.0018923593673322036
1727875487399	6679.6875	0.8668202850976657	1.5723996679687706	0.0019050337333635485
1727875487401	6679.6875	0.8690053850311442	1.5376888277930156	0.0019071761291697682
1727875487403	6679.6875	0.8620994357481404	1.4928331769920133	0.0018941654344766838
1727875487405	6679.6875	0.8304265598542574	1.4515799153846332	0.0018345674952433403
1727875487406	6679.6875	0.7885294832581186	1.421460325624353	0.0017606897454624513
1727875487408	6679.6875	0.7753782821382136	1.4031403421824924	0.0017351736629332443
1727875487410	6679.6875	0.7824721765612096	1.3831768429045863	0.0016703618583489067
1727875487412	6679.6875	0.7868140787922046	1.3548870788027378	0.001616416145087784
1727875487414	6679.6875	0.7829349824664846	1.3280501567790939	0.0016042258387027899
1727875487415	6679.6875	0.8220116433721054	1.3069999944114463	0.0015641713946964715
1727875487417	6679.6875	0.8217804495984312	1.289981276568215	0.0015632273362537756
1727875487419	6679.6875	0.799276134911914	1.2824138549364277	0.001528290690323132
1727875487421	6679.6875	0.7946260865583905	1.2746921855679827	0.00152013577048152
1727875487422	6679.6875	0.7869268976803709	1.2380849259897784	0.001502944051797341
1727875487424	6679.6875	0.7727106616727416	1.1750149849408191	0.0014806735888742851
1727875487426	6679.6875	0.7628740209249035	1.1239493264552631	0.0014597580494502996
1727875487428	6679.6875	0.763577746773073	1.1068443541122763	0.0014312035158223302
1727875487430	6679.6875	0.8060725748432526	1.1078830137858715	0.0014207981467134502
1727875487431	6679.6875	0.5960286740071981	1.1063077350288064	0.0014137120067266426
1727875487433	6679.6875	0.59216181107012	1.0949322119502403	0.0014056073234808783
1727875487435	6679.6875	0.6034243135043419	1.0668682355278867	0.001420672675805824
1727875487437	6679.6875	0.588728121303589	1.0224528661899301	0.0013909656212433448
1727875487438	6679.6875	0.5825791753216779	0.9803371965479453	0.0013766552196184702
1727875487440	6679.6875	0.5635054688852346	0.9588726382946287	0.0013421672636772005
1727875487442	6679.6875	0.5370361229516474	0.9513319602977727	0.0012898065240592865
1727875487444	6679.6875	0.5331551730821937	0.9437493511091392	0.0012779917271793506
1727875487446	6679.6875	0.751428436814693	0.9317786918198799	0.0012525796960599462
1727875487447	6679.6875	0.7645979636600951	0.9175513270454286	0.0012972421274364116
1727875487449	6679.6875	0.4829999568085565	0.8952403357327582	0.001303606164174331
1727875487451	6679.6875	0.4957697894080315	0.8594200564151914	0.0013310945783438972
1727875487453	6679.6875	0.5050817061254185	0.8317744706723262	0.0013500514725040655
1727875487454	6679.6875	0.5349677579836807	0.8340072666892115	0.001405289587247389
1727875487456	6679.6875	0.5504742044056857	0.8463659524867666	0.0014388597396704044
1727875487458	6679.6875	0.5752399403561828	0.8418012142328348	0.0014943522702917083
1727875487460	6679.6875	0.5949813276257228	0.830690979453214	0.0015374756996335331
1727875487462	6679.6875	0.5953125693440606	0.8338724591341922	0.0015376978847804691
1727875487463	6609.375	0.9048345134666023	0.8359320325412696	0.0015550183202874737
1727875487466	6609.375	0.9063838638753126	0.8132107656346871	0.0015567114221535637
1727875487468	6609.375	0.9068001072686974	0.7767961304347183	0.001554330571986581
1727875487470	6609.375	0.8885408970788815	0.752453290787095	0.0015275147729042864
1727875487471	6609.375	0.8443867228939341	0.7426347641966189	0.001461276087655388
1727875487473	6609.375	0.8286157232112411	0.737308516804365	0.0014350712741866812
1727875487475	6609.375	0.8436355873800596	0.737955367096755	0.0013792948151410231
1727875487477	6609.375	0.8446297094218674	0.7388671527212033	0.00138053836068834
1727875487479	6609.375	0.7899382329337002	0.7324637589460181	0.001392127696240682
1727875487479	6609.375	0.7630688002567849	0.7274087397047082	0.001473192934034526
1727875487481	6609.375	0.7630688002567849	0.7294444080798981	0.001473192934034526
1727875487483	6609.375	0.8028910268940558	0.7307613016372548	0.001546518171089297
1727875487485	6609.375	0.8045078028218506	0.7291715217545478	0.0016605729946760025
1727875487486	6609.375	0.8522820331856298	0.7302848000938753	0.0017398466063679226
1727875487488	6609.375	0.8718787347730449	0.729784738387454	0.0017735819483370588
1727875487490	6609.375	0.9183268725482021	0.7286078145753431	0.0018441941401801311
1727875487492	6609.375	0.942506736240153	0.7322532066988785	0.001884774433360771
1727875487494	6609.375	0.9502926833686709	0.7335612552171684	0.0018977942178373074
1727875487495	6609.375	0.9646780737306239	0.707220497960338	0.001918793376349913
1727875487497	6609.375	0.9599010384406169	0.6159353770160371	0.001908323575234462
1727875487499	8226.5625	0.9511511780680851	0.17853320079212695	0.0018523947728763237
1727875487501	8226.5625	0.868721681012224	0.6882961751066298	0.0018340758270137395
1727875487502	8226.5625	0.8112504841264336	1.4888704056085127	0.001753958746868107
1727875487504	8226.5625	0.784921593195061	2.0274953365876307	0.0017150909238836
1727875487506	8226.5625	0.742891711273739	1.8848675170490496	0.0016454312063674888
1727875487508	8226.5625	0.69047102491252	1.3017109400728293	0.0015449390734581145
1727875487510	8226.5625	0.6296767275847053	0.7588254701532525	0.001419077557224798
1727875487511	8226.5625	0.5970516338905845	0.4139897477931229	0.00133958384873661
1727875487513	8226.5625	0.5845796578261807	0.20317738546984512	0.0012976364354992664
1727875487515	8296.875	0.5643851425692132	0.1033946969931974	0.0012039521645346597
