# Supplementary material for: Identification and classification of repeated whistle types from free-ranging rough-toothed dolphins (Steno bredanensis)
Source: Sci Rep. 2026 Mar 20;16:14327. doi: 10.1038/s41598-026-44853-2 (PMC13144356; doi:10.1038/s41598-026-44853-2)
Supplement: Supplementary file 2 — Supplementary Material 2 [file 41598_2026_44853_MOESM2_ESM.zip › Dataset_StenoRepeatedCalls/Contours/1508.csv]

Time [ms]	Peak Frequency [Hz]	Duty Cycle	Energy	WindowRMS
1727875575643	4359.375	0.9052298371338855	0.005940976455443833	0.0011016999227754197
1727875575645	4359.375	0.9609299438436155	0.013422256990754918	0.0012622378666157774
1727875575646	4359.375	0.9132044447216174	0.02854586619327256	0.0014227758104561352
1727875575648	4359.375	0.8962305490671867	0.0564131438796219	0.001400649962290636
1727875575650	4359.375	0.8501072234443032	0.09001074940955307	0.0013337684254538182
1727875575652	4359.375	0.8385763920385825	0.1050225707505319	0.001314225146933737
1727875575653	4359.375	0.8353824058745565	0.08537546370132502	0.0013090392440479233
1727875575655	4289.0625	0.8490835730250161	0.0548790666874145	0.0013310062629890624
1727875575657	4359.375	0.8190143756038303	0.03474135246000652	0.0013693068746178003
1727875575659	4500.0	0.8437623578038569	0.03195663777779311	0.0014089990175960247
1727875575661	4570.3125	0.8033708630280967	0.026598946146454708	0.001473957262573061
1727875575662	4710.9375	0.8590652344818157	0.014932898178292572	0.0015687377247004173
1727875575664	4781.25	0.8554781244827872	0.011012784861003688	0.0016089192337048624
1727875575666	4921.875	0.8989805734856009	0.0043903251408183115	0.0016836388781928178
1727875575668	4992.1875	0.9333307795949188	0.004890384451305291	0.001743937562827418
1727875575669	5132.8125	0.9337873815582588	0.0025930982447929197	0.0017453994819092286
1727875575671	5203.125	0.9608562006061735	0.013360039392446739	0.001798967572949202
1727875575673	5343.75	0.9418849951381992	0.06445862447471287	0.0017739330541091892
1727875575675	5484.375	0.0237451270957198	0.13573454098952026	0.002868010201924928
1727875575677	5484.375	0.02272893768531952	0.22063767318492467	0.0034008725170886437
1727875575678	5484.375	0.021736530240746343	0.2792615739928437	0.003933734832252359
1727875575680	5484.375	0.021291947373696222	0.2956346086976881	0.00392151629761708
1727875575682	5484.375	0.019960157287378676	0.3013026359048751	0.0038839152277638997
1727875575684	5484.375	0.01934994002303864	0.32985222804176234	0.0038695616553619527
1727875575685	5484.375	0.018598616428124486	0.38413223763769977	0.003843386296678403
1727875575687	5484.375	0.01883690239945091	0.45289093463467356	0.0026313679461200065
1727875575689	5484.375	0.721318262672705	0.5170589634096538	0.0014193495955616097
1727875575691	5484.375	0.7304086050929178	0.564988190367286	0.0014440080218298447
1727875575693	5484.375	0.7338470904108959	0.5925952547185847	0.0014663702460405797
1727875575694	5484.375	0.7176369859544187	0.5998950402616812	0.0014880646125815498
1727875575696	5414.0625	0.7329086366040167	0.5962019310857809	0.0015102715553702913
1727875575698	5414.0625	0.7392365374562342	0.5876043809984164	0.001530169326220731
1727875575700	5414.0625	0.725809040525919	0.592207176232225	0.001510636147139491
1727875575701	5414.0625	0.6987878353858685	0.618935273529288	0.001471903470259515
1727875575703	5414.0625	0.700018590335862	0.6620684069296556	0.0014673732112884645
1727875575705	5414.0625	0.05285161953195193	0.6919178656260923	0.0017644099690622929
1727875575707	5414.0625	0.05400158110119047	0.7043411670840948	0.002061446726836121
1727875575710	5414.0625	0.0557418782113376	0.7235077694912405	0.002097338685133938
1727875575711	5414.0625	0.05732122457252358	0.7587489437329251	0.002125385281774148
1727875575713	5414.0625	0.05854275027375337	0.796244892424753	0.0021462598870842903
1727875575715	5414.0625	0.060056290536556596	0.8253888041258027	0.00217052545163478
1727875575717	5414.0625	0.059948258858378255	0.8432726034750913	0.001896687741637025
1727875575718	5414.0625	0.7363080906989368	0.8388028466345777	0.0016228500316392699
1727875575720	5414.0625	0.7325790784572477	0.8015637377560924	0.0016144888660578505
1727875575722	5343.75	0.6860578227949985	0.7089546018991713	0.0015142607949253635
1727875575723	5554.6875	0.6730172476321503	0.3255152191171868	0.001479048098335937
1727875575725	5835.9375	0.6571689456049715	0.008641976193272925	0.0014430923370957807
1727875575726	6117.1875	0.6326305826969152	0.09175867347704872	0.0013917127808456516
1727875575728	6398.4375	0.6194291481824648	0.2539527269956582	0.0013618528508877467
1727875575730	6398.4375	0.7365774791003912	0.34793233533600143	0.0013232531844837722
1727875575732	6398.4375	0.7195488758318707	0.4079085475242886	0.0012927898722808623
1727875575733	6398.4375	0.7156164513287078	0.4266532741890571	0.0012849200760835667
1727875575735	6398.4375	0.6976147850162717	0.4147230053310943	0.0012620709497960993
1727875575737	6398.4375	0.7021185492883392	0.40364302195653956	0.001275659359433632
1727875575739	6398.4375	0.6967265302193031	0.402817306772725	0.0012694871224530997
1727875575741	6398.4375	0.6979565541358455	0.39991787611472296	0.0012981566511764669
1727875575742	6398.4375	0.6783050833735349	0.39080974619292264	0.0012652271754910766
1727875575744	6328.125	0.6790859076280196	0.3757764597178134	0.0012619422194922473
1727875575746	6328.125	0.677476275505646	0.35313211024883606	0.0012543560134248902
1727875575748	6328.125	0.6612403655883718	0.32645053944468866	0.0012285292731441042
1727875575749	6328.125	0.6511856175068789	0.3089790916290302	0.001218128562729485
1727875575751	6328.125	0.6476348301149764	0.30100594316565255	0.0012139059419544547
1727875575753	6328.125	0.010176613428051417	0.2979403102209878	0.0031869911286460588
1727875575755	6328.125	0.01004788954134291	0.2978478172617316	0.004175797387935669
1727875575757	6328.125	0.010169762738195285	0.28728541256585294	0.004666105793754949
1727875575758	6257.8125	0.00987823422196457	0.24291148472491986	0.005156414199574229
1727875575760	6468.75	0.010188875587205673	0.10983513328733048	0.005173164860301369
1727875575762	6679.6875	0.01057723486257937	0.01772235864672184	0.005192898563586193
1727875575764	6890.625	0.010567275456317934	0.2852431958654158	0.0032707696917174977
1727875575765	7171.875	0.24976191560720168	0.47435282795124134	0.0013486408198488023
1727875575767	7171.875	0.4999469610282753	0.6173291990345785	0.0013506371892815828
1727875575769	7171.875	0.5085482270513538	0.6916547880083757	0.0014059244218678653
1727875575771	7171.875	0.5150284547056551	0.706740885175995	0.0014307374775695398
1727875575773	7171.875	0.5157441424988007	0.6907913846397569	0.001441436060918468
1727875575774	7171.875	0.516124758279701	0.6773951110116628	0.0014293264407953163
1727875575776	7171.875	0.5320489814055237	0.6766318413321791	0.001418388336259366
1727875575778	7171.875	0.5602383111583948	0.6538613495341019	0.0014605145413742206
1727875575780	7171.875	0.590754220288146	0.5807177733150362	0.0015142368450297092
1727875575781	7171.875	0.6232595717545119	0.48623304943078055	0.0015663197751202148
1727875575783	7171.875	0.6965941103249476	0.42636584945473055	0.0015345659926053758
1727875575785	7171.875	0.7536390176104445	0.40530770595280596	0.0016568743698982156
1727875575787	7171.875	0.7883027526218173	0.38606750876601803	0.0017020998754617817
1727875575789	7171.875	0.8338974342828357	0.3376404934213649	0.0017705259698211193
1727875575790	7171.875	0.8841879880129144	0.2597821328503492	0.0018492642578091867
1727875575792	7101.5625	0.899893071266105	0.1860693982144705	0.0018820077024912715
1727875575794	7312.5	0.920834424564557	0.10847887310559778	0.0019138234032526923
1727875575796	7523.4375	0.8895812953384077	0.27022087550909735	0.001978621121963661
1727875575797	7523.4375	0.9116607369389651	0.4777601349535169	0.0020221231968004147
1727875575799	7523.4375	0.8958383585263007	0.6834185010255174	0.0019922320382694553
1727875575801	7523.4375	0.8119533706761007	0.8408288087321264	0.0020567379065645447
1727875575803	7523.4375	0.8373900599449685	0.9218493469850523	0.002121722018754176
1727875575805	7523.4375	0.8351482655267296	0.9364587882224809	0.002125104333777226
1727875575806	7523.4375	0.8347121904481133	0.9230725983480057	0.0021306150895501193
1727875575809	7523.4375	0.8451564956761005	0.9081902302161612	0.002162081161190184
1727875575811	7523.4375	0.7767630631339552	0.9067824027218506	0.002127722151523349
1727875575813	7523.4375	0.781023016646158	0.924303610448476	0.0022170253305229
1727875575814	7523.4375	0.7842775573813919	0.9426526312097846	0.0022195689505937347
1727875575816	7453.125	0.7932372802089029	0.9362263384331388	0.002248161490395722
1727875575818	7453.125	0.793062035707775	0.9228605129910917	0.0022540294722167543
1727875575820	7453.125	0.820845243283429	0.9201909926373595	0.0023254767917716694
1727875575822	7453.125	0.8076323642301294	0.9426036659511713	0.0023039881344836355
1727875575822	7453.125	0.7986309165213973	0.9898156630693544	0.0022778569441623277
1727875575824	7453.125	0.7986309165213973	1.0419999720440605	0.0022778569441623277
1727875575826	7453.125	0.8249256875630692	1.0835603182977778	0.0022778728652563126
1727875575828	7453.125	0.8231753599338214	1.1101987788489203	0.002272414092511433
1727875575829	7453.125	0.858962783850387	1.1008355430358052	0.002296290717030959
1727875575831	7453.125	0.8551447646422955	1.0695174494567286	0.0022844988574993604
1727875575833	7453.125	0.8664131164550781	1.0898872594275242	0.002275990010735996
1727875575835	7382.8125	0.01481266333749081	1.244537923363947	0.004293934415241279
1727875575837	7382.8125	0.0143541185961317	1.4802054322869238	0.005296523039494098
1727875575838	7382.8125	0.014049962445005462	1.5748680954921332	0.006299111663746916
1727875575840	7382.8125	0.013617203047360794	1.429736076053556	0.006275838723555946
1727875575842	7382.8125	0.012920906346484136	1.2271552546852322	0.0062468671544484
1727875575844	7382.8125	0.01211643134876966	1.1566713735744019	0.00620694545813309
1727875575845	7382.8125	0.0113743864574319	1.184656645295363	0.006172290027121814
1727875575847	7382.8125	0.011048788730170357	1.2233869854180723	0.0038821491713776778
1727875575849	7382.8125	0.6353939577902599	1.2601407464698717	0.0015920083156335419
1727875575851	7382.8125	0.6728364760792575	1.299146710295608	0.001524163861847357
1727875575853	7382.8125	0.6823779039917854	1.3406225174044506	0.0014754714790957254
1727875575854	7382.8125	0.6867980451940582	1.364637281817543	0.001444575081837851
1727875575856	7382.8125	0.7133307946802935	1.366958284178169	0.0014263713052331541
1727875575858	7382.8125	0.6831474496660965	1.3682527942567457	0.001394439076024718
1727875575860	7382.8125	0.5110387465165925	1.3700735507510222	0.001421860124623106
1727875575861	7382.8125	0.5183884316916577	1.3493498095324123	0.0014371652829297712
1727875575863	7382.8125	0.5170558136153296	1.3080795982686293	0.0014371563440465634
1727875575865	7382.8125	0.5242744216025592	1.2835697687180554	0.0014505485889211179
1727875575867	7382.8125	0.5376973498140052	1.3076544924900053	0.0014836452364780056
1727875575869	7382.8125	0.5519941259443549	1.3630328493551602	0.00151207709432133
1727875575870	7312.5	0.5692058090613336	1.3940190495706186	0.0015560950718995228
1727875575872	7312.5	0.5741118409488929	1.347733778335801	0.001569380549180719
1727875575874	7312.5	0.6454807549294578	1.303564089510827	0.0015831894159558063
1727875575876	7312.5	0.6433574337200977	1.3334195879491897	0.0016034806397682933
1727875575877	7312.5	0.633870387869918	1.421933271981427	0.0015911683726107712
1727875575879	7312.5	0.5911644100712702	1.4843798362349987	0.001621945875378502
1727875575881	7312.5	0.0645936802793982	1.4561540751462079	0.0018068219707007588
1727875575883	7312.5	0.0630618260552526	1.3574960485645593	0.0019916980660230157
1727875575885	7312.5	0.06210544597333922	1.289040873985558	0.0019714873104304666
1727875575886	7312.5	0.06129458052006807	1.3333890150109649	0.001965224055025181
1727875575888	7312.5	0.060807007748531504	1.4378617484728977	0.0019574393016685253
1727875575890	7242.1875	0.059676800236927834	1.5030109564153606	0.001937967231137404
1727875575892	7242.1875	0.06053935301304249	1.5040455427745423	0.0019488594248521889
1727875575893	7242.1875	0.06138215267214688	1.4834311255640649	0.00177383458673047
1727875575895	7242.1875	0.19492228795982727	1.4645009064097718	0.001598809748608751
1727875575897	7242.1875	0.5805537385760613	1.4399062093921078	0.0015870405024124025
1727875575899	7242.1875	0.6320849404644916	1.4270391120289077	0.0017001067006369318
1727875575901	7242.1875	0.713705672063573	1.4485908276193489	0.001749960927654796
1727875575902	7242.1875	0.7342811357072053	1.4852331845380944	0.0018492630897497331
1727875575904	7242.1875	0.7670535264133852	1.5044647208917907	0.0019070959519860318
1727875575906	7242.1875	0.8154043187722178	1.507450309815161	0.002000672910352469
1727875575909	7171.875	0.8481600195259091	1.5098610899928384	0.0020559460457770123
1727875575910	7171.875	0.012553875896784548	1.5166570619014568	0.0044344155067877365
1727875575912	7171.875	0.01254016775437724	1.5351152294172645	0.005627912976082756
1727875575914	7171.875	0.012678476773292766	1.5558777123929126	0.006221827591365428
1727875575916	7171.875	0.012591194779994892	1.5525985429941704	0.0068157422066481
1727875575918	7171.875	0.012857419181493236	1.5251491905937287	0.006832711335812705
1727875575919	7171.875	0.01273961099644655	1.4987231213416556	0.006826053895289123
1727875575921	7171.875	0.012817194990489104	1.490966284592643	0.006832163886884424
1727875575922	7171.875	0.012859792531521965	1.494019738756155	0.00683676619381568
1727875575924	7171.875	0.012925755294389368	1.5010292285476512	0.00454632156404431
1727875575925	7171.875	0.7872955149944911	1.4991026618136492	0.0022558769342729407
1727875575927	7171.875	0.7922549891974247	1.4721550536857613	0.002268110115313532
1727875575929	7171.875	0.8065646133524422	1.450479845902107	0.0023043703668692325
1727875575931	7171.875	0.8142111699060047	1.4593369763395658	0.002315478132025759
1727875575933	7171.875	0.7917733028017241	1.4736555566558538	0.0023832954174700946
1727875575934	7171.875	0.8034376228380503	1.471630636105828	0.002418042639730257
1727875575936	7171.875	0.7953710810426154	1.4620122801794961	0.0023908551394450335
1727875575938	7171.875	0.7720038775877882	1.4603803571590424	0.002396616146156007
1727875575940	7171.875	0.7770427967767296	1.469653943872003	0.0024261035067997226
1727875575941	7101.5625	0.7663507681472747	1.4900089827514014	0.0024017044176815536
1727875575943	7101.5625	0.7608307332612684	1.4857827673096544	0.0023883882202476994
1727875575945	7101.5625	0.7589523347418763	1.443186659521401	0.0023879762559185316
1727875575947	7101.5625	0.7293048594732705	1.4102026172946893	0.002299410233539592
1727875575949	7101.5625	0.7105797341784591	1.4340728166194385	0.0022527992264172268
1727875575950	7101.5625	0.6732239781110321	1.4916896900930778	0.002279444712625389
1727875575952	7101.5625	0.664252551323128	1.539028163058719	0.002266035133718159
1727875575954	7101.5625	0.4797947688569114	1.5767159499140448	0.0024822057236338563
1727875575956	7101.5625	0.477360841432173	1.6055940175147758	0.0025390368419334276
1727875575957	7101.5625	0.4815139059026648	1.5831181158035879	0.002571286268024243
1727875575959	7031.25	0.48136002741830003	1.5104607272779358	0.002575827412423419
1727875575961	7031.25	0.45791258653728856	1.4517305696747993	0.00250911105498475
1727875575963	7031.25	0.4594033877675328	1.4568976084512113	0.0025295048110783895
1727875575965	7031.25	0.4765931036177076	1.4883816043646914	0.002606481846479959
1727875575966	7031.25	0.47211077228282233	1.5034227049029898	0.002586177090149884
1727875575968	7031.25	0.46714091793845364	1.506441177588899	0.0024154504773524223
1727875575970	7031.25	0.6040236130905873	1.5069385563524889	0.002210491732697028
1727875575972	7031.25	0.5800847944278852	1.503706429249944	0.0021254008473042744
1727875575973	7031.25	0.5848513629446889	1.4889694667002178	0.00211880196853678
1727875575975	6960.9375	0.5864621993406838	1.5005332288081967	0.002117174273068042
1727875575977	6960.9375	0.5816532403924065	1.546660673806726	0.00208338519910904
1727875575979	6960.9375	0.6316467581905972	1.6011541953980208	0.0019374891866162415
1727875575981	6960.9375	0.7173035819575472	1.654706347736882	0.0019359212199906537
1727875575982	6960.9375	0.6968141951650944	1.6993741595217187	0.0018800557184936526
1727875575984	6960.9375	0.7080538767688679	1.6936667282180757	0.0019021509996088874
1727875575986	6960.9375	0.011495621698368312	1.6545846973590501	0.004117931069958245
1727875575988	6960.9375	0.011425866399571634	1.6960040483991015	0.005228031037199776
1727875575989	6960.9375	0.011507691426793107	1.7782814103265363	0.005780070512436718
1727875575991	6960.9375	0.011365560710217855	1.7502522153060296	0.006332109987673659
1727875575993	6960.9375	0.011455031330534039	1.6236886731604105	0.006336831086863754
1727875575995	6960.9375	0.011480115748327918	1.5320588370572785	0.006335208542480657
1727875575997	6960.9375	0.011555197190628776	1.5079555290288713	0.006339618772870566
1727875575998	6960.9375	0.011566536721960256	1.4977420132542325	0.004148705582625571
1727875576000	6960.9375	0.7336880232504691	1.4964082710015911	0.001957792392380576
1727875576002	6960.9375	0.7296474078574807	1.5110448403241312	0.0019280349594274866
1727875576004	6960.9375	0.739718505122846	1.5246820442749014	0.0019436618399799553
1727875576005	6960.9375	0.7516184412470599	1.5166288996277308	0.0019648855496121388
1727875576007	6960.9375	0.7551949759437158	1.503503832399585	0.001969349759504526
1727875576010	6960.9375	0.7856735430009076	1.4931647023567247	0.002036832624347074
1727875576012	6960.9375	0.7952625163645267	1.4796658310939967	0.001984467186000741
1727875576014	6960.9375	0.8047681515080348	1.4967950604264086	0.002000077814601885
1727875576015	6960.9375	0.8159946904814251	1.5610571725024212	0.0020221800921772217
1727875576017	6960.9375	0.8290722583379971	1.621454846722606	0.0020486045341435023
1727875576019	6960.9375	0.8222027847081449	1.6396059652161952	0.002083842977050714
1727875576021	6960.9375	0.8203595794593664	1.618862498356773	0.0020819111692165497
1727875576022	6960.9375	0.8011375818649619	1.578527283683499	0.002040790173308325
1727875576023	6960.9375	0.7815348878336322	1.549551065729369	0.002002100452538729
1727875576025	6960.9375	0.7791365002810048	1.5499043959366614	0.001998270812115257
1727875576027	6960.9375	0.7749805641779068	1.5759237205444319	0.0019941950792475138
1727875576029	6890.625	0.7576374557783019	1.611894472433819	0.002016885168932372
1727875576030	6890.625	0.7465113993710691	1.6297630045877642	0.0019986496240853584
1727875576032	6890.625	0.7388708726415094	1.6240517406091382	0.001983968886716314
1727875576034	6890.625	0.7199200324292453	1.6154604687857645	0.0019408923624819252
1727875576036	6890.625	0.7373876031839622	1.608572210735339	0.001988315980230483
1727875576037	6890.625	0.7633095027515723	1.599090094793855	0.0020452987071338954
1727875576039	6890.625	0.7708210495283019	1.5972850546363406	0.0020610100103641412
1727875576041	6890.625	0.7866548742138365	1.6117132157065817	0.0020929490466652613
1727875576043	6890.625	0.7933863993710691	1.6340964164412217	0.0021023439369143213
1727875576045	6890.625	0.8032152225981456	1.6409251115660843	0.002132053687843101
1727875576046	6820.3125	0.8227316052944369	1.5946864871455462	0.0021729942259706863
1727875576048	6820.3125	0.8280143726368299	1.5170394728351568	0.002181353952777575
1727875576050	6820.3125	0.8181982962947364	1.4766926651872798	0.002153873021343427
1727875576052	6820.3125	0.8168425688049066	1.4939672480302661	0.002146198971013711
1727875576053	6820.3125	0.831959691961166	1.5271248378179805	0.0021821640739940864
1727875576055	6820.3125	0.8382874357732479	1.5404872897359818	0.0021925489499210167
1727875576057	6820.3125	0.8333550249731706	1.5526884047051872	0.002182679056111067
1727875576059	6820.3125	0.814398243378657	1.574512399448132	0.0022317434430549105
1727875576061	6820.3125	0.012921542246527414	1.5904175816306054	0.004338753613210211
1727875576062	6820.3125	0.013008821211197648	1.5711274026375974	0.005388751046432343
1727875576064	6820.3125	0.012872312237774608	1.5260449649863295	0.006438748479654474
1727875576066	6820.3125	0.01271177234482477	1.5120241632375853	0.006430708192923809
1727875576068	6820.3125	0.01277635544105303	1.5528572118488946	0.006434851533369128
1727875576069	6820.3125	0.012874189653362636	1.6158500044935136	0.00644087743344359
1727875576071	6820.3125	0.012828547594400285	1.6624687815030317	0.006438521463884984
1727875576073	6820.3125	0.01259174290823	1.6802811524461776	0.004290981125352656
1727875576075	6820.3125	0.7633892099789965	1.679034151170609	0.002143440786820328
1727875576077	6820.3125	0.8237642492138365	1.6665425103964593	0.0021503345835401635
1727875576078	6820.3125	0.8416955336084906	1.645996421464555	0.0021853520832107545
1727875576080	6820.3125	0.8523025992531446	1.6029777984682263	0.002207423621789446
1727875576082	6820.3125	0.9068472735459363	1.5569079648270423	0.00218026119084703
1727875576084	6820.3125	0.803689628380203	1.5552679344720892	0.0021865154062951165
1727875576085	6820.3125	0.760781561482199	1.6094873209457252	0.0022151906806018523
1727875576087	6820.3125	0.7615081704851752	1.6813363533573273	0.0022232771685543476
1727875576089	6820.3125	0.7684781330722147	1.740441699037171	0.0022461121658161097
1727875576091	6820.3125	0.77061957319042	1.778542134132527	0.002252953037572867
1727875576093	6820.3125	0.7610694631626235	1.7851376777138896	0.0022351003126018843
1727875576094	6820.3125	0.7582343170906335	1.763820049648375	0.002231144757194937
1727875576096	6820.3125	0.7555527185815364	1.7519471917180351	0.0022286274082851465
1727875576098	6820.3125	0.20177313433296715	1.7596656811936873	0.002350963776888384
1727875576100	6820.3125	0.19852550404016844	1.7471842897723364	0.0023208424751866522
1727875576101	6820.3125	0.1997778674805857	1.7154047468450293	0.0023266894732008724
1727875576103	6820.3125	0.19835875876623185	1.7152548971293982	0.0023164958214788103
1727875576105	6820.3125	0.1994578584654989	1.7576793554892582	0.0023258748489348668
1727875576107	6820.3125	0.2021740325447721	1.7981767227182457	0.002350722798889006
1727875576110	6820.3125	0.20347819345326323	1.8239631806742802	0.0023632281916494387
1727875576111	6820.3125	0.549128349260093	1.838847824585119	0.0022799873356837623
1727875576113	6820.3125	0.8639304880921185	1.8412040546992832	0.0022805431896778137
1727875576115	6820.3125	0.7611853854794506	1.8283913307445832	0.002300252863008371
1727875576117	6820.3125	0.7643176491322174	1.7907703378779247	0.0023090244008838767
1727875576118	6820.3125	0.7824527892426625	1.7671945936274929	0.002359316631207571
1727875576120	6820.3125	0.7812825222268628	1.8253934159765781	0.0023585788311386332
1727875576122	6820.3125	0.7867686486927301	1.9352351325962702	0.0023767880587845795
1727875576123	6820.3125	0.8006332472102113	1.9970011743285518	0.0024158635448409353
1727875576125	6820.3125	0.8030057703174135	1.9995304334418853	0.002420325555236945
1727875576126	6820.3125	0.8075508848093007	2.0024700156682917	0.002433046308653506
1727875576128	6820.3125	0.8056875211554421	2.019576272732662	0.0024255631525953
1727875576130	6820.3125	0.8789414620350995	2.0319896569577867	0.002435008388776201
1727875576132	6820.3125	0.8717691745578569	2.0336391377060643	0.0024184643840247204
1727875576133	6820.3125	0.859133249175415	2.038809977135103	0.0023873865576944852
1727875576135	6820.3125	0.8569281676331157	2.061221750490152	0.002382228429313615
1727875576137	6820.3125	0.8412221346607403	2.0773690134993443	0.0022952157261085576
1727875576139	6820.3125	0.018943016887440232	2.0228338076247483	0.004112535722238632
1727875576141	6820.3125	0.018462254926918997	1.8973175437247942	0.005019779860399564
1727875576142	6820.3125	0.018369247309351303	1.818068809993386	0.005927023998560496
1727875576144	6820.3125	0.017896681189803722	1.8843032073387527	0.005907946964175667
1727875576146	6820.3125	0.01758712124073215	2.027707969233974	0.005895712717296018
1727875576148	6820.3125	0.01728235737637849	2.1089299382312428	0.005883911879092877
1727875576149	6750.0	0.017023490221477297	2.1188838867847624	0.005874674989661117
1727875576151	6750.0	0.01689775994994813	2.103526629095086	0.0039483420548908545
1727875576153	6750.0	0.7932846155543786	2.0872067308352342	0.002022009120120593
1727875576155	6750.0	0.787131396607738	2.0670411384785847	0.001994876675011753
1727875576157	6750.0	0.7821968766378407	2.0378311821319035	0.0019805961034444226
1727875576158	6750.0	0.7866556616372359	1.9988698656919446	0.001985757530162006
1727875576160	6750.0	0.7853726196950905	1.9743348546703225	0.0019672293035860517
1727875576162	6750.0	0.8031716084198803	1.9773518131438559	0.0019729294589013045
1727875576164	6750.0	0.8148594064637813	1.9885826880293804	0.001992436891297215
1727875576165	6750.0	0.8069472814184637	1.9754085947325382	0.0019455631562267596
1727875576167	6750.0	0.7917913143846866	1.9257197253471277	0.0019173703363071471
1727875576169	6750.0	0.7927486186302887	1.8341571413434172	0.0018812642449055755
1727875576171	6750.0	0.8245504127358491	1.6607431248183748	0.0018728666721596243
1727875576173	6750.0	0.3371863456974051	1.3406352054563397	0.0018870783394316676
1727875576174	7031.25	0.33998770963110325	0.02434317428756638	0.001880710312468326
1727875576176	7382.8125	0.34293265811788853	0.0030047143590666305	0.0018852683171576984
1727875576178	7734.375	0.33640395639793075	0.0010207516324060358	0.0018399866375469662
1727875576180	8085.9375	0.33349270632666594	0.19563824251249107	0.001814908311094638
1727875576181	8437.5	0.3410426165517427	0.4733194468608063	0.0018355598508729355
1727875576183	8437.5	0.339375277557732	0.6153279686578323	0.0018240904243362365
1727875576185	8437.5	0.3354340280903428	0.7120821405250453	0.001804693398390857
1727875576187	8437.5	0.8491401690818517	0.7647969209962632	0.0017996720027911362
1727875576189	8437.5	0.8319546533888182	0.7823240649185862	0.0017693902306958257
1727875576190	8437.5	0.7666159906761684	0.7710854059543532	0.0018208057324367935
1727875576192	8437.5	0.7750776527088755	0.7405228071481662	0.001840360903756985
1727875576194	8437.5	0.7940295253961315	0.6741917758906404	0.0018747177161243138
1727875576196	8437.5	0.829778971989536	0.5441413095658649	0.0019442335644786607
1727875576197	8437.5	0.8652835366938435	0.3643223557752987	0.0020141319906006603
1727875576199	8437.5	0.8785766522141346	0.19988450103340094	0.0020377475140491478
