# Supplementary material for: Identification and classification of repeated whistle types from free-ranging rough-toothed dolphins (Steno bredanensis)
Source: Sci Rep. 2026 Mar 20;16:14327. doi: 10.1038/s41598-026-44853-2 (PMC13144356; doi:10.1038/s41598-026-44853-2)
Supplement: Supplementary file 2 — Supplementary Material 2 [file 41598_2026_44853_MOESM2_ESM.zip › Dataset_StenoRepeatedCalls/Contours/1511.csv]

Time [ms]	Peak Frequency [Hz]	Duty Cycle	Energy	WindowRMS
1727879237670	4289.0625	0.5572794542791063	0.09890886605446657	0.0010513252633961778
1727879237672	4289.0625	0.6004022160555617	0.1260255462278988	0.0011102173042978416
1727879237674	4289.0625	0.6670302530121033	0.14552074211314775	0.0012080305911615268
1727879237675	4289.0625	0.6438719861089978	0.16430448330551775	0.001274587150998214
1727879237677	4289.0625	0.6566799992180632	0.2007981840641773	0.0013005469281933402
1727879237679	4289.0625	0.7013284935141509	0.26486071817274537	0.0013708512668130406
1727879237681	4289.0625	0.6857013141293873	0.349163717494474	0.0013470821885890757
1727879237682	4289.0625	0.6795470287456887	0.44241163784769283	0.001347341846605112
1727879237684	4289.0625	0.6792869885182086	0.5077196489209217	0.0013485184988569425
1727879237686	4289.0625	0.6904233144506153	0.4748140488742666	0.0013735803160325275
1727879237688	4289.0625	0.6816314781881889	0.3468576344301142	0.0013662183448641908
1727879237690	4289.0625	0.6816851372827484	0.2497456404279997	0.0013581683393374224
1727879237691	4289.0625	0.6770415617920301	0.2491238405081141	0.0013505754892512874
1727879237694	4289.0625	0.6773800268500202	0.27529015107045096	0.0013558917207315642
1727879237696	4359.375	0.6186402874228395	0.28064771394499904	0.0014256823408772908
1727879237698	4359.375	0.6491969633069095	0.2769908989409925	0.0014781297392352465
1727879237699	4359.375	0.662966483183016	0.2695904796530212	0.0014937709999257825
1727879237701	4429.6875	0.6792489226648032	0.2491795472877211	0.001519403276838478
1727879237703	4429.6875	0.6887994389030835	0.2411878271689881	0.0015338438737999797
1727879237705	4429.6875	0.6864677907258181	0.24551046178076308	0.001524943497162504
1727879237707	4500.0	0.6830094162189903	0.2469515320302641	0.0015099653778224754
1727879237707	4500.0	0.8206190656514314	0.2595061611254256	0.001454445492060123
1727879237709	4500.0	0.8206190656514314	0.2737756305629215	0.001454445492060123
1727879237711	4570.3125	0.7809261381863117	0.28017098689207437	0.0013925801234313303
1727879237713	4570.3125	0.8231334151647061	0.27850287735306206	0.0013643841022676808
1727879237714	4640.625	0.8119443473872194	0.2769780618896419	0.001345760338219577
1727879237716	4640.625	0.8035655791404612	0.2832809096396197	0.0013306220998832241
1727879237718	4710.9375	0.8025561460881087	0.29411165015024543	0.001329441922146581
1727879237720	4710.9375	0.8041674476740236	0.29819666324741684	0.001332642476708215
1727879237722	4781.25	0.8059119585653937	0.2936312085055695	0.0013699588815348346
1727879237723	4781.25	0.7840328339207476	0.2907717761541468	0.001422036817320833
1727879237725	4851.5625	0.8137460125940746	0.29227470058630856	0.0014749492107277622
1727879237727	4851.5625	0.8223679670385485	0.29167817667932633	0.001489850516490193
1727879237729	4921.875	0.8288980515952935	0.31343302535422807	0.0015003749188642291
1727879237730	4921.875	0.8362131265016607	0.3553473156456601	0.0015140986189509046
1727879237732	4992.1875	0.8360060960797824	0.4280156975870497	0.0015147542736663124
1727879237734	4992.1875	0.8664438812296835	0.5152546643030423	0.0015660969321051076
1727879237736	5062.5	0.8326158781273757	0.6103208922889685	0.0015530916379723147
1727879237738	5062.5	0.8419215353730389	0.6760287590453514	0.0015743077565751461
1727879237739	5132.8125	0.8215764832897056	0.6656512617493541	0.001539240465402728
1727879237741	5203.125	0.8165988425146001	0.5521494266891368	0.0015310960480176647
1727879237743	5414.0625	0.8075547223266121	0.05856865871871183	0.0015190667589836321
1727879237745	5695.3125	0.7829618022258794	0.12818956662027542	0.0014805523475231567
1727879237746	5765.625	0.7589088295990566	0.24988809130876638	0.0014470045280313838
1727879237748	5835.9375	0.7432461345160343	0.44493216794910295	0.0014192258390024982
1727879237750	5906.25	0.7378424414372969	0.6677912515860929	0.0014079741716485638
1727879237752	5976.5625	0.7379835105629295	0.8433154487534897	0.001345742935685612
1727879237754	6046.875	0.7234055255479747	0.9440617882229199	0.001311849566566177
1727879237755	6187.5	0.6646021592996961	1.0794482767432818	0.001304910340293652
1727879237757	6187.5	0.6441104606675323	1.3275439219962641	0.0012863717068478592
1727879237759	6187.5	0.6352987283363366	1.656368438277313	0.0013003794309627416
1727879237761	6187.5	0.6197240022237828	1.9789252780971576	0.0012992792351944917
1727879237762	6187.5	0.5865975876209153	2.2164505462816466	0.0013018525097972047
1727879237764	6187.5	0.577718532897098	2.289324539305305	0.001290925361053207
1727879237766	6187.5	0.5807310693212504	2.062752997747776	0.0012894777985952963
1727879237768	6257.8125	0.5788701396187961	1.5238086799777741	0.0012716642679359736
1727879237770	6679.6875	0.5725363026494564	0.005353039572757166	0.001236703897948167
1727879237771	7171.875	0.5528129512963154	0.07515969563076448	0.0011721109345848456
1727879237773	7171.875	0.5449811910911437	0.06947158187114506	0.0011428811879577766
1727879237775	7171.875	0.5385805943118506	0.05005908129355698	0.001092363785715093
1727879237777	7171.875	0.591305759025762	0.03298035260920589	9.88662945409686E-4
1727879237778	7171.875	0.5959539193527253	0.039088610522069384	9.456945595389443E-4
1727879237780	7171.875	0.6392264075072835	0.06900275204107104	9.167711183839171E-4
1727879237782	7593.75	0.6116183298938679	0.10816350303531586	9.062855641910196E-4
1727879237784	8015.625	0.6063209389740566	0.04378033759557987	9.212243380803091E-4
1727879237786	8437.5	0.5262120141393821	0.6409981007784492	0.0010044351482920936
1727879237787	8437.5	0.5376287270509619	1.1427035055337424	0.0010489820333304445
1727879237789	8437.5	0.5421087030036071	1.593913855885654	0.0010761187837805778
1727879237791	8437.5	0.5694472059199941	1.9117583041469115	0.001151603299135282
1727879237794	8437.5	0.5965010366960106	2.1069743745154783	0.001216023479291256
1727879237795	8437.5	0.6333256702386829	2.193918943767009	0.0012980596137933374
1727879237797	8437.5	0.657491557026565	2.1535244022137525	0.0013325447086289252
1727879237799	8437.5	0.6868619920218114	1.9441851761728666	0.0013673003483556986
1727879237801	8437.5	0.7192096428440837	1.5657886955607927	0.0013979188641565488
1727879237803	8437.5	0.7535123469380759	1.1224197625609926	0.001428522873542678
1727879237804	8437.5	0.7843691580508629	0.7569792886909007	0.0014500364742306916
1727879237806	9140.625	0.8093474185726561	0.06439722277989249	0.0014771035993803115
1727879237807	9140.625	0.8864550551853642	0.11253787974056281	0.001521878736113724
1727879237809	9140.625	0.9085521648258936	0.1548223088868416	0.0015257950104060989
1727879237810	9140.625	0.9284290840955284	0.18478594544375532	0.0015366262201007624
1727879237812	9140.625	0.9279609512818301	0.20887073584363433	0.0015318405396275198
1727879237814	9140.625	0.9520323405622028	0.23448012023505949	0.0015630627492789746
1727879237816	9140.625	0.9561050960413789	0.26381967742228035	0.0015668606364114578
1727879237818	9140.625	0.9587547277669121	0.29645848725104396	0.0015704459333768532
1727879237819	9140.625	0.9519763902307342	0.3278754597843648	0.0015788073267542738
1727879237821	9140.625	0.8980874813509506	0.34766346399204223	0.0015809872337045779
1727879237823	9140.625	0.8952259131333977	0.3401336208935223	0.0015775299632653627
1727879237825	9140.625	0.8907329020601058	0.29285398147469854	0.0015684439027322575
1727879237826	9140.625	0.8607911272959549	0.21630805688162846	0.0015237914648578515
1727879237828	9632.8125	0.8464789240615173	0.01143161619425498	0.0014990979913247836
1727879237830	10195.3125	0.8190497457810713	0.129353693567799	0.0014578688453680765
1727879237832	10195.3125	0.7991190976316824	0.20912288429103992	0.001426620436732198
1727879237834	10195.3125	0.7581716268113029	0.2811767626152804	0.0013616718552363204
1727879237835	10195.3125	0.7997380862445952	0.3369531349687059	0.001304206463344182
1727879237837	10195.3125	0.7817106426886793	0.37749676387811065	0.0012757817154070705
1727879237839	10195.3125	0.7269325496265724	0.4071531750721758	0.0012038681206496614
1727879237841	10195.3125	0.7181275565669222	0.4300058912565211	0.001195542779519195
1727879237842	10195.3125	0.7022161903621266	0.45004398705620746	0.001171590450287389
1727879237844	10195.3125	0.8158938907118768	0.4677964832289557	0.0011741287909098554
1727879237846	10195.3125	0.8262520405783582	0.48179923999832935	0.0011572861406186753
1727879237848	10195.3125	0.8203393135296395	0.4915040907450374	0.0011518683331430857
1727879237850	10195.3125	0.8355266643020341	0.4988987794329074	0.0011256821551643233
1727879237851	10195.3125	0.8178267089076012	0.5051846561313302	0.0011071198731492122
1727879237853	10195.3125	0.8273994397817168	0.5112794188668666	0.001117829468193171
1727879237855	10195.3125	0.7932291090863306	0.5157513184219821	0.0010810322200037223
1727879237857	10195.3125	0.7622017050689122	0.5175650118426128	0.0010486687734113393
1727879237858	10195.3125	0.7051442650397776	0.5194604808527608	0.001022851494294108
1727879237860	10195.3125	0.7139904380661551	0.5252506307140645	0.0010361719723837857
1727879237862	10195.3125	0.7396237140506196	0.5320615997638115	0.001070831986320573
1727879237864	10195.3125	0.7123417465287004	0.5322802245473017	0.001091880878970517
1727879237866	10195.3125	0.7670728021331605	0.52446523825713	0.0011637854377586209
1727879237867	10195.3125	0.8111906934432855	0.5126907090524387	0.0012215744388342606
1727879237869	10195.3125	0.8358772488013774	0.4959381718393958	0.0012500997972708934
1727879237871	10195.3125	0.8761834840608114	0.47032271471220816	0.0012906490679462357
1727879237873	10195.3125	0.9185658553818984	0.4406484940548994	0.0013350245728855677
1727879237874	10195.3125	0.8984586938889626	0.41489325405093	0.0013082581647907451
1727879237876	10195.3125	0.9014106998516254	0.3925100781803463	0.0013113411984275458
1727879237878	10195.3125	0.9416688163325471	0.3690240394539904	0.0013422737322903908
1727879237880	10195.3125	0.9133009040880502	0.34092587021190485	0.0013034095791457357
1727879237882	10195.3125	0.9052561085607592	0.3080127751490172	0.001288039907052746
1727879237883	10195.3125	0.8958787395412174	0.2715156032462532	0.0012727571608110507
1727879237885	10195.3125	0.9107618854587826	0.2307162446320229	0.00129113687863788
1727879237887	10195.3125	0.9209618307081087	0.184595563025222	0.0012994166028175986
1727879237889	10125.0	0.9298104660066169	0.1423046063176621	0.0013413286869447332
1727879237890	10476.5625	0.9313885937363513	6.42444757536084E-4	0.0013397570516580862
1727879237892	10828.125	0.9327747870124694	0.011285219161127222	0.001340954517878021
1727879237895	11179.6875	0.873816828564107	0.12582566318010463	0.001376005559489284
1727879237897	11179.6875	0.8382920056411913	0.22258457832894946	0.0014050981666452486
1727879237899	11179.6875	0.848300016436901	0.3010071208717178	0.0014237901619001186
1727879237900	11179.6875	0.8384656606230346	0.34038123280227595	0.0014146551473498304
1727879237902	11179.6875	0.8403575859515386	0.35482486415585596	0.0014200933494381352
1727879237904	11179.6875	0.8342202533037586	0.36531162975849446	0.0014134712973925111
1727879237906	11179.6875	0.8357602988006326	0.37349729435156204	0.0014183959506907018
1727879237907	11179.6875	0.8351890653077269	0.379161478059313	0.0014177394365353512
1727879237908	11179.6875	0.8498994702170373	0.38523518548306673	0.0014407928859278354
1727879237910	11179.6875	0.934331801952306	0.3951584739993784	0.001417363541753058
1727879237912	11179.6875	0.9369625835298743	0.40581353333511405	0.0014213152771790079
1727879237914	11179.6875	0.8105072085462526	0.4153777797426094	0.0013852767797847914
1727879237915	11179.6875	0.7918849966775232	0.4212304415656512	0.0013618111939645073
1727879237917	11179.6875	0.7754014830062331	0.421598115733254	0.001337666257920172
1727879237919	11179.6875	0.7178439962610438	0.42029581563650137	0.0012590657396284392
1727879237921	11179.6875	0.6902922624312107	0.42413904588869217	0.0012197879437717389
1727879237922	11179.6875	0.6581752305260744	0.43156932348735033	0.0011629606662816607
1727879237924	11179.6875	0.6536739106019767	0.4313258083453754	0.0011547875684713973
1727879237926	11179.6875	0.6346449804862982	0.42230083029966936	0.001122260741766303
1727879237928	11179.6875	0.7836741903111302	0.41345505224902845	0.0010845816037339975
1727879237930	11179.6875	0.794207320477773	0.4066337486622272	0.0010976376057513812
1727879237931	11179.6875	0.814581453538927	0.39744582941782053	0.001121516535873367
1727879237933	11179.6875	0.8438020200531255	0.38340251009339027	0.0011517444607790175
1727879237935	11179.6875	0.7208963295383958	0.3649763389712664	0.0012035585241310222
1727879237937	11179.6875	0.7313034421344825	0.3455943070369834	0.0012174903044864034
1727879237938	11179.6875	0.7625058234334964	0.33177058813798493	0.001263394605851867
1727879237940	11179.6875	0.7817798338744273	0.32172598088680066	0.0012935207038296402
1727879237942	11179.6875	0.8076649199399216	0.30630223922133354	0.0013274513598132275
1727879237944	11179.6875	0.8332372239328558	0.28009795020040107	0.001360207978602631
1727879237946	11179.6875	0.8614539581756153	0.24312276281412482	0.001399700146320427
1727879237947	11179.6875	0.9631322064989518	0.19249269774321287	0.0014422866653085408
1727879237949	11179.6875	0.9852430555555555	0.1287054721519429	0.0014728273326458472
1727879237951	11179.6875	0.9956842898322852	0.06774341015226662	0.001484059882233657
1727879237953	11109.375	1.014708832874738	0.02728932520427497	0.0015070618489726193
1727879237954	11460.9375	1.0208149076257862	2.9480112811373926E-4	0.0015118734020692541
1727879237956	11812.5	1.0403922218946542	0.0055350233178001786	0.0015377745515386069
1727879237958	12164.0625	1.076777876048218	0.020596955047826413	0.0015871877044636047
1727879237960	12164.0625	1.087541560207023	0.02647025970026937	0.0015997429001198664
1727879237962	12164.0625	1.0972764756944444	0.029700479098333007	0.001612046519732372
1727879237963	12164.0625	1.1650750365004492	0.03226167565563393	0.001596097838783681
1727879237965	12164.0625	1.13540641632936	0.03476937108188951	0.0016411463878336365
1727879237967	12164.0625	1.144401398561002	0.03747072250118151	0.001653879214722822
1727879237969	12164.0625	1.140308526023075	0.0391323073232537	0.0016489361251650495
1727879237970	12164.0625	1.1186510572704191	0.039261937970908004	0.0016191202837131985
1727879237972	12164.0625	1.109977694934026	0.038193237051850876	0.001606509960158796
1727879237974	12164.0625	1.0995509854267593	0.03592260317581817	0.0015930584244817003
1727879237976	12164.0625	1.076466976816144	0.0330340918502146	0.0015611793474283315
1727879237978	12164.0625	1.047355188878442	0.030064719337797804	0.0015226083962214926
1727879237979	12164.0625	1.095102381792572	0.02812392323158509	0.0014236933828001479
1727879237981	12164.0625	1.0731695083202306	0.026919707235659566	0.0013965599004831417
1727879237983	12164.0625	1.032520117522513	0.026098257349970712	0.0013492190599564127
1727879237985	12164.0625	1.0048641076150657	0.025707585187127957	0.0013125862423712053
1727879237986	12164.0625	0.9548199251762726	0.02572250185224757	0.0012172320868699589
1727879237988	12164.0625	0.9307663300514125	0.02525632465064127	0.0011696894218158108
1727879237990	12164.0625	0.9052006408521498	0.024723206209144657	0.0011019293019259452
1727879237992	12164.0625	0.9013107250979256	0.02548256908630044	0.0010236149001961918
1727879237995	12164.0625	0.8632807651129594	0.02704579036181332	9.879169506294071E-4
1727879237996	12164.0625	0.8538879494052819	0.02687623514415189	9.301599512715016E-4
1727879237998	12093.75	0.8363579359749883	0.022593417201410972	9.095757222776898E-4
1727879238000	12445.3125	0.9103246949434631	6.981542886982997E-4	8.578786841488948E-4
1727879238002	12796.875	0.9396631012922563	0.007252165343998162	9.064688173350793E-4
1727879238003	13148.4375	0.9345288546580188	0.03883483409936233	9.022074062823263E-4
1727879238005	13148.4375	0.93236273725292	0.05180666121585332	9.175291131774695E-4
1727879238007	13148.4375	0.8869586385386429	0.06288868299273959	9.273549844458813E-4
1727879238008	13148.4375	0.8661698837305527	0.07178805288014263	9.82542837312699E-4
1727879238010	13148.4375	0.8754096756730664	0.07706237781687693	9.937659328000613E-4
1727879238011	13148.4375	0.8402434941637352	0.07796438847457897	9.910341954389652E-4
1727879238013	13148.4375	0.8401849378897506	0.0756450361162309	9.92348077150156E-4
1727879238015	13148.4375	0.8323969534497921	0.07302083349756543	9.869335857994428E-4
1727879238017	13148.4375	0.7957081946720764	0.07178095241507539	9.487514993163895E-4
1727879238018	13148.4375	0.8076927120809348	0.07050645636611874	9.630570194085658E-4
1727879238020	13148.4375	0.8090785438985716	0.06806293066946854	9.653447850673539E-4
1727879238022	13148.4375	0.7914661179345219	0.06382421109165635	9.433416662768552E-4
1727879238024	13148.4375	0.7853502404294584	0.05896543715083421	9.339411752825456E-4
1727879238026	13148.4375	0.781082138681244	0.054298948295485545	9.265063781303553E-4
1727879238027	13148.4375	0.8404705032339909	0.049743454349513244	9.247620817148507E-4
1727879238029	13148.4375	0.8880733347884917	0.04529658721856237	9.214748231138241E-4
1727879238031	13148.4375	0.9223705452308598	0.04089616690008258	9.522619517912893E-4
1727879238033	13148.4375	0.911736638291077	0.03661383142536979	0.0010198641697197447
1727879238034	13148.4375	0.9440329193267458	0.03218443710554823	0.001099741044807383
1727879238036	13148.4375	0.9781840152115864	0.02793918518132044	0.0011399541009241788
1727879238038	13148.4375	0.9888274262327302	0.023784939590822205	0.0012099970970447045
1727879238040	13148.4375	1.046923782815883	0.019228393124837297	0.001272513284905838
1727879238042	13148.4375	1.057541122399613	0.014379649800756062	0.0013605607260752095
1727879238043	13148.4375	1.1306947247671746	0.009650135057222191	0.0014417807628247477
1727879238045	13148.4375	1.1540989167573779	0.0052042312163377335	0.00146664676741655
