# Supplementary material for: Identification and classification of repeated whistle types from free-ranging rough-toothed dolphins (Steno bredanensis)
Source: Sci Rep. 2026 Mar 20;16:14327. doi: 10.1038/s41598-026-44853-2 (PMC13144356; doi:10.1038/s41598-026-44853-2)
Supplement: Supplementary file 2 — Supplementary Material 2 [file 41598_2026_44853_MOESM2_ESM.zip › Dataset_StenoRepeatedCalls/Contours/1514.csv]

Time [ms]	Peak Frequency [Hz]	Duty Cycle	Energy	WindowRMS
1727879336949	4078.125	0.516906902796496	0.15496788119257685	0.0015879686856184636
1727879336951	4078.125	0.5508299465128031	0.2528183065263738	0.0016840742197485323
1727879336953	4078.125	0.5650797087334344	0.30913969211457565	0.0017039492125582314
1727879336954	4078.125	0.5993838794362084	0.30435496755624786	0.0018065805008346363
1727879336956	4078.125	0.6228519792719565	0.2806567941925437	0.0018773289660646087
1727879336958	4078.125	0.6065046476653752	0.27851486563046957	0.0018581815452193265
1727879336960	4078.125	0.605810368237966	0.30804704808206124	0.00202259045608067
1727879336962	4148.4375	0.5386558899961976	0.3689298628052191	0.0018432900060684182
1727879336963	4148.4375	0.5316057486280675	0.4339053949240615	0.0018368479109824511
1727879336965	4148.4375	0.5334949857989579	0.4829357731055298	0.001839033947795536
1727879336967	4148.4375	0.5384200489682246	0.5196010626348909	0.0018578887673799764
1727879336969	4148.4375	0.5202828703382558	0.5276884228810697	0.0017999727341543384
1727879336970	4148.4375	0.5097352567042278	0.5088908908279975	0.001795531126500071
1727879336972	4148.4375	0.5090728946682185	0.49378804288147016	0.0017949806946715781
1727879336974	4218.75	0.5225588102631102	0.4872389499833606	0.0016669881967687158
1727879336976	4218.75	0.502164027772852	0.46502285577340324	0.0015558817248292644
1727879336978	4218.75	0.5241311424566724	0.45746325550513683	0.0015948540696455824
1727879336979	4218.75	0.522269522568213	0.4667614765912258	0.00160422789384746
1727879336981	4218.75	0.5254732405157942	0.4331796997992865	0.001610164635442866
1727879336983	4218.75	0.5021005306603773	0.35531435819556717	0.001547146787010027
1727879336985	4218.75	0.5927323318313282	0.2996251268658486	0.0014659172491860413
1727879336986	4218.75	0.6145036858176821	0.29271828062409316	0.0014864348142731832
1727879336988	4218.75	0.5826813055814004	0.29213720523155606	0.0014360838282669998
1727879336990	4218.75	0.6129858188542208	0.26594646079885564	0.0014732163164698235
1727879336992	4218.75	0.6029524012697622	0.22150435234403992	0.0014326560316748863
1727879336994	4289.0625	0.5914187253873117	0.1595662373760083	0.0013904818452858746
1727879336995	4429.6875	0.6484437659813544	0.11829390531079433	0.0013773629299675078
1727879336997	4570.3125	0.66683069889143	0.12021574052007719	0.0014049458043921051
1727879336999	4710.9375	0.6648687022544629	0.14436678230329367	0.0014071382937942871
1727879337001	4710.9375	0.6942017152162346	0.1402851768203787	0.001475164552270572
1727879337002	4710.9375	0.6622291974315117	0.1257469360889777	0.0015667843770611283
1727879337004	4781.25	0.6752911151127543	0.12552476655900743	0.0016087386156461245
1727879337006	4781.25	0.6890585215964785	0.1275468520417926	0.0016768258510235835
1727879337008	4851.5625	0.6922989284980736	0.11158275967515806	0.0016954732214649172
1727879337011	4851.5625	0.642402887114709	0.08796954425799418	0.001615135935479043
1727879337012	4851.5625	0.5901171753268598	0.07212246394333964	0.001539547836077334
1727879337014	4921.875	0.6100368591616381	0.06467438442449824	0.0015742971411021424
1727879337016	4921.875	0.5679703601744432	0.05945363532844572	0.001503505216321113
1727879337018	4992.1875	0.5088925895234857	0.06106418013078312	0.0013665748651437736
1727879337019	4992.1875	0.4274620200103184	0.0696679625379138	0.0013137762831642238
1727879337021	4992.1875	0.4377904927955483	0.08045295055624722	0.0013416508091754881
1727879337023	4992.1875	0.40485274116947967	0.0886691561303984	0.0012487926380769993
1727879337024	5062.5	0.4217729628460962	0.08492293110352868	0.0012888200961339467
1727879337026	5062.5	0.40093008077369546	0.07992311666932382	0.0012441955273100249
1727879337027	5062.5	0.42124514309865124	0.08259051583941139	0.001303930630332625
1727879337029	5132.8125	0.42080429365050115	0.09881866856650347	0.0013026449355512343
1727879337031	5132.8125	0.4499513398176469	0.12404849268411572	0.0013931336793154042
1727879337033	5132.8125	0.44644853603914847	0.15702094446674345	0.0013749896081523194
1727879337034	5203.125	0.4553597715051165	0.19415058299257837	0.001326940658363061
1727879337036	5203.125	0.46592560585337406	0.21861190584275025	0.0013625011655708506
1727879337038	5203.125	0.4628798263271342	0.20798980785539306	0.0013519789938531213
1727879337040	5273.4375	0.5096426107475642	0.158042322792487	0.0014483678093457554
1727879337042	5414.0625	0.48450234379027474	0.07369742194233828	0.0013872576330183149
1727879337043	5625.0	0.5108508538654113	0.09579952617666834	0.0014466639784808208
1727879337045	5835.9375	0.449385315725834	0.7538010700194581	0.0014351235586602211
1727879337047	6046.875	0.4712714067555943	1.2778741670718157	0.001507312577644711
1727879337049	6046.875	0.499129719117446	1.6311476995926584	0.0015865285914178696
1727879337050	6046.875	0.46943551198187267	1.8239497811422394	0.0015272215806926193
1727879337052	6046.875	0.48570543399929356	2.0430610466585306	0.0015689335271353245
1727879337054	6117.1875	0.47435626630719624	2.3773474069812295	0.0015498621949435998
1727879337056	6117.1875	0.5063342152749294	2.779743727917293	0.0016634669124254333
1727879337058	6117.1875	0.5058390800177741	3.2343736031007957	0.0016705908005466223
1727879337059	6187.5	0.49724300155607176	3.7147284595699452	0.0016060666186016193
1727879337061	6187.5	0.5078210432478603	4.186770103531306	0.0016323131221121767
1727879337063	6187.5	0.4899639234805765	4.628505034368324	0.001587710143622823
1727879337065	6187.5	0.507679617860985	5.046385195378153	0.001633806729948875
1727879337066	6257.8125	0.5224138341874734	5.528758112393416	0.0016577079040518325
1727879337068	6257.8125	0.5275455553683738	6.158607486606296	0.0016637451831156744
1727879337070	6257.8125	0.5455303443665678	6.666637799023328	0.0015984225231720143
1727879337072	6257.8125	0.5362586719701005	6.455057902593616	0.0015762178098559063
1727879337074	6328.125	0.5326119173513897	5.172722548733038	0.0015480140678197122
1727879337075	6679.6875	0.545106751426986	0.026758033559707746	0.0015278041138480274
1727879337077	7101.5625	0.538645495786758	1.114172888492165	0.001506633612942096
1727879337079	7101.5625	0.5222113576477722	1.526801684024929	0.001449322676771978
1727879337081	7101.5625	0.5055618570781366	1.802996637851396	0.001415488513926815
1727879337082	7101.5625	0.524796779800511	1.997964249981951	0.0013942248836178758
1727879337084	7101.5625	0.5195220097270188	2.165376246755311	0.0013813998808620053
1727879337086	7101.5625	0.5259929427346557	2.3272530108419462	0.0013962141310121005
1727879337088	7101.5625	0.5634135348813267	2.462495602724152	0.0014061542957171437
1727879337090	7171.875	0.5623204224693021	2.539044596578236	0.0014012215062797553
1727879337091	7171.875	0.560905591354073	2.5462278102324025	0.001404098407616348
1727879337093	7171.875	0.5459237362889338	2.4318280809580326	0.0013743255116285442
1727879337095	7171.875	0.5377966831386642	2.09808357587509	0.0013467000787796824
1727879337097	7171.875	0.5132107936039981	1.5653852904767196	0.0012919519803821547
1727879337098	7171.875	0.502717731648477	1.0544693555917828	0.0012315020998231944
1727879337100	7242.1875	0.4835882644380472	0.7696955559044948	0.0011839870478997777
1727879337102	8367.1875	0.4755587376460018	0.43892197490875845	0.0011090207237048658
1727879337104	8367.1875	0.3632039643933438	0.5965632069540324	0.0011332532407078678
1727879337106	8367.1875	0.378250462317753	0.7310822311152587	0.0011876364378673203
1727879337107	8367.1875	0.40257670026473463	0.8639327586017661	0.0012627713044701127
1727879337110	8367.1875	0.4106932011744807	1.007043189567474	0.0012975950825894929
1727879337112	8367.1875	0.43593839802059514	1.1593415973419356	0.0013811083495827337
1727879337114	8367.1875	0.47334525979130926	1.31233731689704	0.0014822746712921673
1727879337115	8367.1875	0.47051165881200097	1.4651424953119139	0.0015659976224634007
1727879337117	8367.1875	0.48135799729721446	1.6300227463399724	0.001606443013801749
1727879337119	8367.1875	0.4794785575245541	1.806492107451022	0.0016662955607771883
1727879337121	8367.1875	0.3523133923051383	1.9668984877980449	0.0017429344605552704
1727879337123	8367.1875	0.3652941243817549	2.0983319639101254	0.0018074896004143647
1727879337123	8367.1875	0.3781015564177276	2.2200465396241333	0.001870299583699991
1727879337125	8367.1875	0.3781015564177276	2.326535929218677	0.001870299583699991
1727879337127	8367.1875	0.38197192399210783	2.3883300697064276	0.0018862290567612627
1727879337129	8367.1875	0.379225211519967	2.373810002246133	0.0018831651112156947
1727879337130	8367.1875	0.37125713653294257	2.2334603818105383	0.0018543591983581813
1727879337132	8367.1875	0.36940673932477713	1.898564073174023	0.00184201391871574
1727879337134	8367.1875	0.3549222101212829	1.4168965152875868	0.0017762795380181706
1727879337136	8507.8125	0.40194254566377324	0.9434859557472703	0.0016486214965216487
1727879337138	8718.75	0.44894001852124826	0.004527127573901361	0.0015640600421709923
1727879337139	8929.6875	0.46608035049297775	0.019806631021822826	0.001487842121689861
1727879337141	9140.625	0.4591274166770109	0.025313998299998742	0.001462903529075128
1727879337143	9140.625	0.45215716546673285	0.02823377730844371	0.0014385278520096586
1727879337145	9140.625	0.471524925840098	0.030197743432320165	0.0014458115459828956
1727879337146	9140.625	0.45231440238754445	0.03321397664907119	0.0014774459047324348
1727879337148	9140.625	0.45073720187739263	0.03535273991480919	0.0014784942601286143
1727879337150	9140.625	0.46336315093485103	0.03426543124245141	0.0015168995702427818
1727879337152	9140.625	0.4748013317068863	0.03189676081374642	0.001560128257571723
1727879337154	9140.625	0.4734049390153587	0.030399155393299602	0.001573680815448235
1727879337155	9140.625	0.4867930625697862	0.028965644301403057	0.001622865023086678
1727879337157	9140.625	0.4831991594672888	0.0269096231389554	0.0016196555158530122
1727879337159	9140.625	0.4698694507465705	0.024780038191140986	0.0016051648364750564
1727879337161	9140.625	0.4484451150689887	0.02222793881473672	0.0015598129164038031
1727879337162	9140.625	0.48509885293036115	0.01833411955898643	0.0015277015707808237
1727879337164	9140.625	0.48373364173609	0.014097237330324116	0.0015281019557325864
1727879337166	9140.625	0.4673944474427495	0.010665092654766834	0.001492189871706134
1727879337168	9140.625	0.45384401045505357	0.008498528687313087	0.001515720722924821
1727879337170	9140.625	0.4419800620408928	0.00832002205953562	0.0014776020244294866
1727879337171	9140.625	0.44593271219505454	0.009819886935138106	0.001495040234448681
1727879337173	9140.625	0.44284992528445916	0.011677926450599327	0.0015206508180952976
1727879337175	9140.625	0.452496463014307	0.013404708899365184	0.0015464464957365407
1727879337177	9070.3125	0.4641326724083609	0.01663390021414321	0.001584286488825896
1727879337178	9070.3125	0.4727008608415551	0.01975801104552805	0.0015924401505348412
1727879337180	9070.3125	0.47824791306591774	0.021366214471641738	0.0016111089219109107
1727879337182	9070.3125	0.4820104144161986	0.02129259687446209	0.001613020645824117
1727879337184	9070.3125	0.4938986293524053	0.021112135890788065	0.0016481338862203813
1727879337186	9070.3125	0.48714101717184954	0.02243646217891208	0.001664368184893888
1727879337187	9070.3125	0.48844617145644065	0.024636095970076006	0.0016537849701769411
1727879337189	9070.3125	0.47924514162255105	0.02704726560962875	0.001665898703573956
1727879337191	9070.3125	0.4867292044901815	0.030486665692806482	0.001680632976165039
1727879337193	9070.3125	0.49683407018488984	0.035170407680965576	0.0017140397668406351
1727879337194	9070.3125	0.5038458914472196	0.03906221186225061	0.0017124569419494178
1727879337196	9070.3125	0.5043871742228858	0.041051982841401144	0.0016987331624614837
1727879337198	9070.3125	0.4770820678540902	0.04243710967738123	0.0017180767050972746
1727879337200	9070.3125	0.4825489794054177	0.043975595219081905	0.0017208021116617905
1727879337202	9070.3125	0.4883636916445064	0.045962794357752614	0.0017317807860153065
1727879337203	9070.3125	0.4898270308344941	0.04844211200551213	0.001719458395339719
1727879337205	9070.3125	0.49330246141071504	0.04895623836715261	0.0017261330593133016
1727879337207	9070.3125	0.5002996959881917	0.042991193543121524	0.0017403125050891185
1727879337210	9000.0	0.5029635916263032	0.030275823967203682	0.0017462514370058017
1727879337211	9210.9375	0.5578405540429615	0.0029248458982705857	0.0017515770392286104
1727879337213	9492.1875	0.5906373647448321	3.329944402992584E-4	0.00175403334997245
1727879337215	9773.4375	0.5729883221960168	0.011234725572454652	0.0017904397789966432
1727879337217	10054.6875	0.5578486413937397	0.05056495233842061	0.0018168861733292468
1727879337219	10054.6875	0.5393202524089538	0.10211488212409234	0.0018503737040932201
1727879337220	10054.6875	0.5030947749728993	0.21054737583604757	0.0018846004666693778
1727879337222	10054.6875	0.5088265815131938	0.37818749038233757	0.0019107073179880365
1727879337223	10054.6875	0.5155597852027911	0.5667409957219286	0.001937697773563015
1727879337225	10054.6875	0.5166851648562932	0.7244213086013798	0.0019459899690301961
1727879337226	10054.6875	0.5264201757148717	0.8216250029113358	0.001989868256667076
1727879337228	10054.6875	0.5312125763579632	0.8603758809303231	0.002007535856770855
1727879337230	10054.6875	0.5358738416600746	0.8606164042587305	0.0020256274274983305
1727879337232	10054.6875	0.5346912393123266	0.8460297176900892	0.002005704455337822
1727879337234	10054.6875	0.5374283915204208	0.8314298224433173	0.002016169963622286
1727879337235	10054.6875	0.5295390148537259	0.8206015675077655	0.0020284175194633324
1727879337237	10054.6875	0.5297088477641986	0.8038026890987111	0.0020313945163320597
1727879337239	9984.375	0.5321237321624261	0.7735670369896152	0.0020363231883575098
1727879337241	9984.375	0.5319434649274564	0.7466275384571042	0.0020672146936109234
1727879337242	9984.375	0.5308033512868131	0.7466400213204832	0.002045185256090999
1727879337244	9984.375	0.5303183432662976	0.7620172512595154	0.0020478060307603328
1727879337246	9984.375	0.5348443185857059	0.760007067042754	0.0020695353973308765
1727879337248	9984.375	0.5344972275378488	0.739547198100762	0.0020636703507096493
1727879337250	9984.375	0.5315572974040127	0.730850588370581	0.0020540748418565328
1727879337251	9984.375	0.5309872405836912	0.7488786840398948	0.0020543442532837573
1727879337253	9984.375	0.5315044292311603	0.775185713813674	0.002059214739266325
1727879337255	9984.375	0.5564349878841254	0.7861174969565653	0.002028092420465154
1727879337257	9984.375	0.5551376081596807	0.7730349506609134	0.0020259734040067286
1727879337258	9984.375	0.54870658918851	0.7330397886744411	0.001996270377003574
1727879337260	9984.375	0.549326124450183	0.6798491513293379	0.002000768259255832
1727879337262	9914.0625	0.5499505188119477	0.6523873227988375	0.002007214115726197
1727879337264	9914.0625	0.5441609010528621	0.6645403466485437	0.001976086364775455
1727879337266	9914.0625	0.5425282434221002	0.6884208941610591	0.0019683804391862026
1727879337267	9914.0625	0.5389859594553579	0.6926910152971074	0.001953251888579009
1727879337269	9914.0625	0.5788532781941931	0.6772524766228368	0.0019309273293234995
1727879337271	9914.0625	0.5779409322297427	0.6597662774133654	0.0019302358151421946
1727879337273	9914.0625	0.5800679866540664	0.6513640428169085	0.0019356681577281309
1727879337274	9914.0625	0.5966085111261653	0.6480286029667254	0.0019137723754016598
1727879337276	9914.0625	0.586231799495545	0.6359779844136287	0.001922095628958546
1727879337278	9914.0625	0.5858825854202153	0.6183790026898963	0.001924983221361339
1727879337280	9914.0625	0.5842831316400791	0.6152306422743989	0.0019088122593458414
1727879337282	9914.0625	0.51036758694566	0.6318430263576672	0.00194230689027044
1727879337283	9914.0625	0.5178530306366977	0.6452300432830664	0.0019856781785276656
1727879337285	9914.0625	0.51742522492683	0.6329058058860174	0.001985742702067207
1727879337287	9914.0625	0.5166366749426953	0.603800909469961	0.001992401970766125
1727879337289	9914.0625	0.5166323823461567	0.5862656329263564	0.0020267190308203187
1727879337290	9914.0625	0.5148601492474956	0.594209463180069	0.0020082012061247313
1727879337292	9914.0625	0.5134396044291135	0.6071886107984478	0.002006661808336155
1727879337294	9914.0625	0.5158761376127462	0.6009470888219808	0.0020241397005596254
1727879337296	9914.0625	0.5113271761312281	0.5741823593505555	0.002004548551430154
1727879337298	9914.0625	0.5068310828225624	0.5437151837645529	0.0019905804615429883
1727879337299	9914.0625	0.5000225816056566	0.5173288134315573	0.0019726265096030697
1727879337301	9914.0625	0.498199778950354	0.48962988512565025	0.001963813703640289
1727879337303	9914.0625	0.5204675576102632	0.46199012403512796	0.0019213856114816928
1727879337305	9914.0625	0.5165163973931418	0.44026514576321624	0.0019163369347872151
1727879337306	9914.0625	0.5115261015991167	0.4194891401930884	0.001899797333123285
1727879337308	9914.0625	0.5056751570449265	0.38465366861741146	0.0018796002642825207
1727879337311	9914.0625	0.501054060008813	0.32245359132701906	0.0018509201930435593
1727879337313	9914.0625	0.5528415122713481	0.2346281521178655	0.0018297376962837118
1727879337315	10968.75	0.558507633606276	0.033320600553730005	0.0018321450037042807
1727879337316	10968.75	0.5607108248696187	0.0654660637184051	0.0018263076676397938
1727879337318	10968.75	0.579349975752837	0.10152491476045826	0.001827844833720317
1727879337320	10968.75	0.5885557117525666	0.13388213507190144	0.0018208631117364149
1727879337322	10968.75	0.594943177466299	0.15719651893020214	0.0018299482524343964
1727879337323	10968.75	0.5934077018373682	0.17021278934470346	0.0018168739091072353
1727879337324	10968.75	0.5943081002300684	0.17549492911289094	0.0018170313979498805
1727879337326	10968.75	0.5945310829041227	0.17747546859224392	0.0018126306499290292
1727879337328	10968.75	0.5950645477825565	0.17868761461223392	0.0018102124013423485
1727879337330	10968.75	0.588022246874133	0.1779812993230241	0.001794266122732261
1727879337331	10968.75	0.6020554105944335	0.1723971114804628	0.001812564103581578
1727879337333	10968.75	0.5993740576304797	0.16629900200523162	0.0018079074440650231
1727879337335	10968.75	0.5961369541590397	0.16791087497641516	0.0018036333835420198
1727879337337	10968.75	0.5977984762948231	0.17825316625157114	0.0018105429663504715
1727879337338	10968.75	0.5926706752205951	0.1890776210987685	0.0018031902132855725
1727879337340	10968.75	0.5911208761249765	0.19284181675449052	0.0018021099471459009
1727879337342	10968.75	0.594257715329602	0.1903945490825309	0.0018202403965935105
1727879337344	10968.75	0.5950369119174177	0.1872482481594338	0.00182513170621168
1727879337346	10968.75	0.5620412521535862	0.18687926994496906	0.0018238068848717398
1727879337347	10968.75	0.562926056372385	0.18798558205667287	0.0018275776772060947
1727879337349	10968.75	0.5622998872329275	0.1878769508225444	0.0018226948027039605
1727879337351	10968.75	0.5633235376522145	0.18236128564742957	0.001837870459374373
1727879337353	10968.75	0.5667783578173089	0.16798848703611066	0.0018467482067836454
1727879337354	10968.75	0.5597516510827869	0.14247486637934825	0.0018253475894136559
1727879337356	10968.75	0.5537540397165908	0.10571440463328804	0.0018023321202506248
1727879337358	10968.75	0.545156465184386	0.06626502628035878	0.0017722392474146859
1727879337360	11179.6875	0.5909260103572472	0.007399596821651541	0.001750955134931252
1727879337362	11460.9375	0.5947388942886448	1.0758754113320693E-4	0.0017494885657522777
1727879337363	11671.875	0.5931164483604191	0.005043677002037111	0.0017448519351815795
1727879337365	11953.125	0.5889909202369014	0.008463153248120268	0.0017094162545350953
1727879337367	11953.125	0.6063006532187963	0.011038303202586797	0.0016972404922479495
1727879337369	11953.125	0.6068369594723039	0.013628812448771224	0.0016719778705135326
1727879337370	11953.125	0.6068935958684529	0.016246834915306037	0.0016650328091351201
1727879337372	11953.125	0.6097222692094546	0.018690241204026403	0.001674553660799407
1727879337374	11953.125	0.6043953015049877	0.020749802955777052	0.0016533282445591912
1727879337376	11953.125	0.6023563912436205	0.022503414126624918	0.001645700437534478
1727879337378	11953.125	0.6709359369139836	0.024332217198206416	0.0016370146048380997
1727879337379	11953.125	0.663878383793852	0.026444668589660457	0.001623384734383662
1727879337381	11953.125	0.6591205223840229	0.028542653992849568	0.0016108565640669413
1727879337383	11953.125	0.6537428359496711	0.030789406281846333	0.0016016781275875619
1727879337385	11953.125	0.6325606266644003	0.03363707779754141	0.0015848278181106947
1727879337386	11953.125	0.6249593306455039	0.036808696704822674	0.001563058821671492
1727879337388	11953.125	0.6221062509295853	0.039365651169013006	0.0015551627782365263
1727879337390	11953.125	0.6169188332642784	0.040980623526411845	0.0015361311086748964
1727879337392	11953.125	0.6114685864372627	0.04058705552101828	0.0015123068448973545
1727879337394	11953.125	0.6079549755386282	0.035763938766262826	0.0014980800671582622
1727879337395	11953.125	0.60387074869681	0.026743137543813533	0.0014923730923974104
1727879337397	11953.125	0.60387074869681	0.01707085229307692	0.0014917444868640887
1727879337399	11882.8125	0.6720853601611635	0.00979983059257684	0.001490643598656635
1727879337401	12164.0625	0.6694863776250856	5.951753393394774E-4	0.0015031570467196886
1727879337402	12515.625	0.6661856713990628	0.003051950529776076	0.0015152893069959505
1727879337404	12867.1875	0.6620609623566408	0.04239856253296996	0.001510093668275424
1727879337406	12867.1875	0.6556819643393914	0.05067294982528526	0.0014966356707012136
1727879337408	12867.1875	0.6589034524236188	0.053362474585740324	0.0015058189041827772
1727879337411	12867.1875	0.663814716383802	0.05640091934257014	0.0015151616065293707
1727879337412	12867.1875	0.6594679655224904	0.05979109219625833	0.001503641316312037
1727879337414	12867.1875	0.6569050760536133	0.05977730692126749	0.0014992840075248796
1727879337416	12867.1875	0.6492465150122548	0.05757174641914032	0.001475715171894751
1727879337418	12867.1875	0.6243301849709267	0.0572210941180778	0.0014747050829899246
1727879337419	12867.1875	0.6255831910266109	0.05796068519436092	0.0014811968322142996
1727879337421	12867.1875	0.6247756177595082	0.05568494505565111	0.0014768168729944974
1727879337423	12867.1875	0.6209912497589593	0.050157153566960204	0.0014701478082073784
1727879337424	12867.1875	0.6166709138501988	0.045139098660075996	0.0014553511432889318
1727879337426	12867.1875	0.6184562664093094	0.043661150051333954	0.0014587702670756622
1727879337427	12867.1875	0.6158090195113178	0.04349445886853261	0.0014590150351585023
1727879337429	12867.1875	0.6154287720088704	0.04021370622208725	0.0014587682408074413
1727879337431	12867.1875	0.6135383987109885	0.032742859254977184	0.0014541450726592879
1727879337433	12867.1875	0.6327966033111357	0.023484049152588428	0.0014397958824936738
1727879337434	12867.1875	0.6305234972330127	0.01583096112106162	0.0014326849955541413
1727879337436	13007.8125	0.6324992930790634	0.013665742868387258	0.001438414913724588
1727879337438	13218.75	0.6346482062754347	0.008224207302983321	0.0014467039779563606
1727879337440	13359.375	0.6278288880410655	0.0046318156345879795	0.0014310452736865861
1727879337442	13570.3125	0.6266133031681619	2.751597237268703E-4	0.0014264523614269274
1727879337443	13710.9375	0.6256914112589302	0.0012169640193775344	0.001442955883656425
1727879337445	13921.875	0.6275101299650424	0.002224167435004699	0.0014476623773087304
1727879337447	13921.875	0.6260976414617299	0.0033612988599853906	0.0014469177874384014
1727879337449	13921.875	0.6248379551447915	0.004314675591777067	0.0014455402406426366
1727879337450	13921.875	0.620201713197243	0.004753921640919748	0.0014355791451545702
1727879337452	13921.875	0.6199669195937901	0.004497806107181509	0.001435230894299521
1727879337454	13921.875	0.6218266340084416	0.0037030726167352284	0.0014449623871566227
1727879337456	14906.25	0.6249236734444649	6.67100453316632E-4	0.0014579152436378932
1727879337458	14906.25	0.652996264469821	6.447880762245866E-4	0.001448798986099144
1727879337459	14906.25	0.6632055126646029	6.321952674196812E-4	0.0014375073709741112
1727879337461	14906.25	0.6320268533707734	5.631239454537786E-4	0.001447132429491838
1727879337463	14906.25	0.6301471551670983	5.034929187310164E-4	0.0014611147999812485
1727879337465	14906.25	0.6134406207817877	4.5803593066259975E-4	0.001488490324023211
1727879337466	14906.25	0.6055894152074432	3.614933693171783E-4	0.0014673218435163437
1727879337468	14906.25	0.6022613442098315	2.2491778039153271E-4	0.0014575731874219022
