# Supplementary material for: Identification and classification of repeated whistle types from free-ranging rough-toothed dolphins (Steno bredanensis)
Source: Sci Rep. 2026 Mar 20;16:14327. doi: 10.1038/s41598-026-44853-2 (PMC13144356; doi:10.1038/s41598-026-44853-2)
Supplement: Supplementary file 2 — Supplementary Material 2 [file 41598_2026_44853_MOESM2_ESM.zip › Dataset_StenoRepeatedCalls/Contours/1517.csv]

Time [ms]	Peak Frequency [Hz]	Duty Cycle	Energy	WindowRMS
1727880304355	4218.75	0.5778745656122573	0.13134635444838838	0.0010611239067214065
1727880304357	4289.0625	0.5698470652774899	0.3673152570386867	0.001213012999687836
1727880304359	4359.375	0.5305184621867257	0.7893353042914556	0.001232867890078464
1727880304361	4429.6875	0.549739049794327	1.0324158762836506	0.001248543443843915
1727880304363	4570.3125	0.5184595500504257	0.5341728245854198	0.0012009286538844398
1727880304364	4570.3125	0.49549572740357933	0.5578761269618843	0.0011908974375405181
1727880304366	4570.3125	0.5210719342031231	0.6402837873526157	0.0012306073290564979
1727880304368	4570.3125	0.021774423351082053	0.7131852720547276	0.0017929336392638125
1727880304370	4570.3125	0.02198677335754902	0.7038504264435622	0.002063204841435594
1727880304371	4640.625	0.021477868019362713	0.681063549130014	0.002333476043607375
1727880304373	4640.625	0.022385618379675603	0.7133625504181618	0.0023545859648141693
1727880304375	4640.625	0.021820905820894184	0.8033329766666379	0.0023429077759056925
1727880304377	4640.625	0.022260723232824773	0.8885522295832172	0.0023557927344284666
1727880304379	4710.9375	0.023267089896872824	0.9327510561854588	0.0023820644955279587
1727880304380	4710.9375	0.022611531660008725	0.9468189182903933	0.0018375528367316441
1727880304382	4781.25	0.5317980252108347	0.936819428916797	0.0012930411779353299
1727880304384	4781.25	0.16976736081456614	0.8952889804253708	0.001363293446529868
1727880304386	4851.5625	0.17088154299099087	0.8294424636216151	0.0013677140249418443
1727880304387	4851.5625	0.16260751066740686	0.7685617607980718	0.0013061911941202899
1727880304389	4921.875	0.16302024993813616	0.7176720333609894	0.001304323265051204
1727880304391	4921.875	0.1618868208527137	0.673059468594468	0.001285963689725658
1727880304393	4992.1875	0.15769099469120634	0.6180950999081865	0.0012498820626594006
1727880304395	4992.1875	0.15425114434422138	0.577361724849773	0.0012272917739584205
1727880304396	4992.1875	0.6668426705606328	0.5417886154278407	0.0011538037496264604
1727880304398	5062.5	0.7882261012156199	0.5070170396811579	0.0011378495651950145
1727880304400	5062.5	0.7354225404016078	0.46712219090788737	0.001123256196561201
1727880304402	5132.8125	0.6988286642890014	0.41937371091713016	0.0012205000797920085
1727880304403	5132.8125	0.574461488668991	0.35295124799990873	0.0014496448780526258
1727880304405	5132.8125	0.6136127792162291	0.27320408258907164	0.0015518422644272807
1727880304407	5203.125	0.602580720621411	0.215723086841966	0.0015447226400613604
1727880304409	5203.125	0.6022602735336341	0.19833953509628074	0.0015413886340430118
1727880304412	5273.4375	0.6039993665829232	0.1922982390873264	0.001547913083917827
1727880304413	5273.4375	0.02400014023636466	0.166966710667143	0.003504598709921082
1727880304415	5343.75	0.026452830969048942	0.10905684955496982	0.00454454693908042
1727880304417	5414.0625	0.029277460496675334	0.027218251292544453	0.005039388042527719
1727880304419	5484.375	0.02741057336602487	0.015309962895254036	0.0055342291459750175
1727880304420	5554.6875	0.027162760371753303	0.019179690558888955	0.00552886974787208
1727880304422	5625.0	0.028063045242623787	0.05565584729897165	0.005546934593470152
1727880304424	5695.3125	0.027446714588552266	0.14868679142537444	0.005539938943260845
1727880304425	5765.625	0.028467265517881625	0.31055686572710817	0.003994182130224428
1727880304427	5765.625	0.41458458638011164	0.48454299432613124	0.002448425317188012
1727880304428	5765.625	0.5161584862889823	0.6171670856203256	0.002361873362391509
1727880304430	5835.9375	0.5149425018326109	0.6999640226654689	0.0022559835189797472
1727880304432	5835.9375	0.4817077543345232	0.8167034322950065	0.002138552191682247
1727880304434	5906.25	0.3177914051673596	1.0746793776831511	0.0022139994456382857
1727880304435	5906.25	0.35425634885340046	1.5194122900637392	0.0024271191688122456
1727880304437	5976.5625	0.3733860329389191	2.0596739930016423	0.0025149319341952066
1727880304439	5976.5625	0.38825932653102013	2.5064239600158285	0.0025663786948266496
1727880304441	6046.875	0.39391716384847036	2.814133726473078	0.0026213866788126895
1727880304443	6046.875	0.3888891317889884	3.1979885196815534	0.0025948583516685305
1727880304444	6046.875	0.3605374851761539	3.6991567276313666	0.0024358215196239267
1727880304446	6046.875	0.35677426863474043	4.16687119710216	0.0024200482183529336
1727880304448	6046.875	0.6098412165539681	4.493761667964077	0.002417816717007963
1727880304450	6046.875	0.5525537746641763	4.728967213539946	0.0022438486385855383
1727880304451	6046.875	0.5073415616365834	4.959736982297412	0.0020866279627889048
1727880304453	6046.875	0.5341014403719963	5.209666499606814	0.002179827781660079
1727880304455	6046.875	0.5733439216876005	5.455092277969147	0.0023209361819041103
1727880304457	6046.875	0.5439508196248813	5.749667641747972	0.002317170287678002
1727880304459	6046.875	0.5331167094609729	6.18111226637713	0.002281106683034957
1727880304460	6117.1875	0.5322996477087066	6.563332208177892	0.0022747948310297703
1727880304462	6328.125	0.5260226404937898	0.6646900699767386	0.002253326319013679
1727880304464	6539.0625	0.5390141368067267	0.03356256675811705	0.0022833869485380334
1727880304466	6750.0	0.5772144543739679	0.59056851719701	0.0023969991644647846
1727880304467	7031.25	0.5618875768321123	1.1631115956081073	0.0023212448044100382
1727880304469	7031.25	0.525520823039642	1.6016583890911653	0.0021818141022673116
1727880304471	7031.25	0.5114561049251128	1.944459402701327	0.0018545628519641545
1727880304473	7031.25	0.5145499777545339	2.2023674449288824	0.0017529262277499607
1727880304475	7031.25	0.5282824935249203	2.3636282916291536	0.0018011388641942091
1727880304476	7031.25	0.5294419879638903	2.4460235287393646	0.001804916576223853
1727880304478	7031.25	0.503068090645731	2.509241012539368	0.001734064333785405
1727880304480	7031.25	0.43448400818016697	2.5469442243918117	0.001504580221828318
1727880304482	7031.25	0.41834678175560513	2.521792982394275	0.001304294414259013
1727880304483	7031.25	0.22222678634950493	2.448843572591792	0.0012906431662369862
1727880304485	7031.25	0.22170174251357916	2.4141274339927854	0.0012814751777932881
1727880304487	7031.25	0.22272169171750741	2.433151385782826	0.0012884530902244255
1727880304489	7031.25	0.2254056015978286	2.445910853461822	0.0013019097950305052
1727880304491	7031.25	0.21709214315647904	2.449105341443428	0.0012653493722287652
1727880304492	7031.25	0.22022813005564867	2.4577848133107225	0.0012900161981462784
1727880304494	7031.25	0.2199616425498012	2.508412835502454	0.0012891420224762217
1727880304496	7031.25	0.21825961222971568	2.5747019617983735	0.0012862427570199193
1727880304498	7031.25	0.44180383408785046	2.5780351882815524	0.0012766799106026935
1727880304499	7031.25	0.4864279812593437	2.4242824582014726	0.001434803642914297
1727880304501	7031.25	0.4970753376929674	2.065775764639696	0.0015878814834137153
1727880304503	7101.5625	0.565281863073542	1.5882796020034478	0.0017858029678728485
1727880304505	7453.125	0.6026596438664356	0.002444625970425655	0.0018461905071000784
1727880304507	7875.0	0.5976780723657567	0.0082564749429355	0.0018333708498753513
1727880304508	8296.875	0.5730813813250429	0.08320013171600527	0.0018066030293818656
1727880304511	8296.875	0.5643774446633195	0.12587896162592283	0.0017937533307015698
1727880304513	8296.875	0.021224618630424005	0.16173357642064268	0.003550585521592189
1727880304515	8296.875	0.019934413047573204	0.20105642831654547	0.00439460723186865
1727880304516	8296.875	0.018159971041970972	0.2507697845897337	0.0052386289421451114
1727880304518	8296.875	0.01762661511733436	0.2896908606326168	0.005224466296651953
1727880304520	8296.875	0.016842258538064467	0.2998349400947803	0.005206580017496979
1727880304522	8296.875	0.01675408903218056	0.29290616001341285	0.005204729306238776
1727880304524	8296.875	0.017155067899236605	0.29204698438392956	0.003253038527805258
1727880304524	8296.875	0.2355547571082285	0.29813537140700175	0.0013013477493717407
1727880304526	8296.875	0.2355547571082285	0.3214930665249217	0.0013013477493717407
1727880304528	8296.875	0.24069060319624608	0.3302844776356744	0.0013144726139857176
1727880304530	8296.875	0.2357035063097812	0.324851406913031	0.0012852521786405236
1727880304531	8296.875	0.21666638166471539	0.31397923843797515	0.0013855328081565966
1727880304533	8296.875	0.2248449987062237	0.2972740553842389	0.0014231853443172587
1727880304535	8296.875	0.2527887219999943	0.2826830540782117	0.001550869515947411
1727880304537	8296.875	0.2804424723782295	0.2924527028813504	0.0016540435627123498
1727880304539	8296.875	0.27271124212069026	0.29632195322085725	0.0016343676200285112
1727880304540	8296.875	0.25586519655148526	0.26232121476904274	0.0015726875270507027
1727880304542	8226.5625	0.25050069761407856	0.19743186235082102	0.0015439629329707255
1727880304544	8296.875	0.23641906050631195	0.1275119439262742	0.0014666966861012543
1727880304546	8367.1875	0.610747063798361	0.07225424749812348	0.0013212804022096896
1727880304547	8507.8125	0.5924105379165079	0.0030295369595349226	0.0012739886902460597
1727880304549	8578.125	0.672723485768128	0.00904960612786326	0.0012370761474483837
1727880304551	8718.75	0.0973877507679719	0.03836397983889577	0.0012778446721152582
1727880304553	8789.0625	0.1005039860167049	0.05298686585290195	0.0012993664696928269
1727880304555	8929.6875	0.09817011879487267	0.09752067346745065	0.0012887478501082078
1727880304556	8929.6875	0.09598534040452465	0.10939670045632456	0.0012744518349565416
1727880304558	8929.6875	0.09383400249974318	0.12841682125995016	0.0012592475798223523
1727880304560	8929.6875	0.09660538274107112	0.14721520717842865	0.0012954451939722945
1727880304562	8929.6875	0.09713555377265748	0.16010348630474364	0.001303239222177081
1727880304563	8929.6875	0.09458780677855586	0.17014190579018668	0.0012757145235575721
1727880304565	8929.6875	0.011514917908875644	0.18992727669114537	0.003532250092301691
1727880304567	8929.6875	0.014057931108163804	0.2307213786345113	0.004667649806829379
1727880304569	8929.6875	0.014838649343585303	0.26404718577251973	0.005239335511701934
1727880304571	8929.6875	0.015175058586697305	0.25241856804844776	0.00581102121657449
1727880304572	8929.6875	0.015576572753667195	0.217491962465767	0.005821205079900876
1727880304574	8929.6875	0.015679807664083598	0.2035958238858308	0.005825069970152765
1727880304576	8929.6875	0.016248241931785708	0.2091340508694504	0.005844237053047586
1727880304578	8929.6875	0.017281064280463766	0.20287102629501547	0.003745423070047782
1727880304579	8859.375	0.3903498614735977	0.2302828460760877	0.001646609087047979
1727880304581	8859.375	0.5264285446939239	0.2381528286512408	0.001660761392555248
1727880304583	8859.375	0.36640547739868806	0.25509918985317	0.0017002443143779825
1727880304585	8859.375	0.36231840256285747	0.280351340754476	0.00168700410868178
1727880304587	8859.375	0.35849882008772305	0.2980604144088398	0.001669289141579891
1727880304588	8859.375	0.3425743398093998	0.2961081325422119	0.0016019091502660085
1727880304590	8859.375	0.3352617239747859	0.28439464564275474	0.0015705264305916626
1727880304592	8859.375	0.31612559840472837	0.2801086436792815	0.0014758709354588228
1727880304594	8859.375	0.32234045338245965	0.28290215419913234	0.0015085986036324087
1727880304595	8859.375	0.3221476504471527	0.2900592688495814	0.001516255490207151
1727880304597	8859.375	0.614901243548332	0.3001052493897108	0.001497510037133082
1727880304599	8859.375	0.6044666852525977	0.2999764204687497	0.00148106350562271
1727880304601	8859.375	0.5795118682919743	0.26657374431975667	0.00144566182318667
1727880304603	8859.375	0.5894423900225594	0.2002696625243452	0.001463451692629694
1727880304604	8789.0625	0.5872927241420564	0.12300403080137223	0.0014547419419694237
1727880304606	9351.5625	0.5887814679040196	0.007949870827294734	0.0014570845301451344
1727880304608	9914.0625	0.5682595023243096	0.17770243742898148	0.0014016405823420804
1727880304611	9914.0625	0.7349929039600702	0.24380357370546393	0.0013455075569791292
1727880304612	9914.0625	0.012658873041781715	0.29685430838357885	0.00382602574555797
1727880304614	9914.0625	0.01511076546680856	0.35807455965696616	0.0050667722830329
1727880304616	9914.0625	0.015102651164704453	0.46641071829187036	0.005679541396356192
1727880304618	9914.0625	0.01435145404298972	0.5601889784801793	0.006292310509679485
1727880304620	9914.0625	0.013854858754218439	0.5451673690846139	0.00628365904332711
1727880304621	9914.0625	0.01345975465945697	0.4565449755740995	0.006274627636860583
1727880304623	9914.0625	0.013209709319233523	0.39580604290927845	0.006268187989067085
1727880304624	9914.0625	0.013375927676950708	0.3844454276740835	0.006273303379056329
1727880304626	9914.0625	0.013599383073356088	0.37929792329255124	0.003781863993437788
1727880304627	9914.0625	0.27955941929222716	0.3868588974204587	0.001290424607819247
1727880304629	9914.0625	0.35491388751229885	0.388828868831262	0.0012676852838760058
1727880304631	9914.0625	0.3572453612433441	0.3840110941578331	0.0012686848290402867
1727880304633	9914.0625	0.3281315438594866	0.378806927882088	0.0013565722162294386
1727880304635	9914.0625	0.35410600332061476	0.37882770691987205	0.001446020691578834
1727880304636	9914.0625	0.3715589749981478	0.38243653000340777	0.0015074914716455593
1727880304638	9914.0625	0.38366189939267836	0.3756775242072912	0.001557533013400722
1727880304640	9914.0625	0.02919022169280129	0.3727476304953605	0.0021272508616043497
1727880304642	9914.0625	0.03040518407558502	0.3810909639284946	0.0024305496954073586
1727880304643	9914.0625	0.03211385028896821	0.3930403420887902	0.0027338485292103675
1727880304645	9914.0625	0.03289763451541164	0.3873463178139194	0.002751858679169278
1727880304647	9914.0625	0.03297717491961301	0.36552882783075347	0.002747419307498087
1727880304649	9914.0625	0.03349868330889852	0.34870438927079356	0.0027676008633976622
1727880304651	9843.75	0.033942726261048786	0.34945370312462226	0.0027829406577531187
1727880304652	9843.75	0.032784894638152304	0.343770879679689	0.0027416760368637765
1727880304654	9843.75	0.0322420832536546	0.3375389842258014	0.0021885267138623023
1727880304656	9843.75	0.7199286869282447	0.32853425067452835	0.0016353773908608284
1727880304658	9843.75	0.6924750806264294	0.32272875272099105	0.0015907915792479535
1727880304659	9843.75	0.6611409086442253	0.321940532280594	0.00154182388118405
1727880304661	9843.75	0.6365069939519011	0.32391431194526243	0.001498170826886151
1727880304663	9843.75	0.5894272173384791	0.3260749582827562	0.001384054494846427
1727880304665	9843.75	0.7432460303594999	0.3254337823193676	0.0012737051529722204
1727880304667	9843.75	0.015836968754679544	0.32324559799166214	0.0034211326416205322
1727880304668	9843.75	0.01582746342935759	0.3234411471841794	0.004495336333226674
1727880304670	9843.75	0.015849033206049714	0.3081665346564523	0.005031313931190377
1727880304672	9843.75	0.015689489976415096	0.27897970304362574	0.005567291529154082
1727880304674	9843.75	0.01592960911762504	0.2644950162016686	0.00557513001250166
1727880304675	9843.75	0.016033070927860136	0.26552864259757564	0.0055777863677346036
1727880304677	9843.75	0.015950520833333332	0.2636120129377563	0.0055761616188944995
1727880304679	9843.75	0.016214695759396526	0.2607270847745103	0.004264536443415323
1727880304681	9843.75	0.03116649158449968	0.26097657533697444	0.0028255803900977565
1727880304683	9843.75	0.326930291391708	0.25921494301075687	0.0013866243367801905
1727880304684	9843.75	0.35051108694055333	0.24870740170844782	0.0014611814023557865
1727880304686	9843.75	0.35999730190565243	0.2306219280584395	0.0014882602578851214
1727880304688	9843.75	0.7436146841898378	0.21999473688681145	0.0014643882624449575
1727880304690	9843.75	0.3514733821987915	0.21619184511150843	0.0014855541587923766
1727880304691	9843.75	0.34695915911814806	0.21392259705927424	0.0014665257618146532
1727880304693	9843.75	0.34454304305497746	0.2056531208444655	0.0014577749525868577
1727880304695	9843.75	0.33942479095854144	0.19454502195152357	0.001437918955152057
1727880304697	9843.75	0.32433347411537333	0.18523460031906622	0.0013653180186937602
1727880304699	9843.75	0.31222843156523616	0.1786587886139876	0.0013131979330266597
1727880304700	9843.75	0.30521906058758014	0.17092337579326455	0.0012865765505240456
1727880304702	9843.75	0.3070612550002312	0.1591824465934445	0.0012910829017982232
1727880304704	9843.75	0.7858091814828253	0.14660800211362515	0.0012545624598432087
1727880304706	9843.75	0.37940439551767674	0.13149521180359824	0.00129066324955514
1727880304707	9843.75	0.3905668380443587	0.11690659418567374	0.0013242774062483208
1727880304709	9843.75	0.39851176118496284	0.10808870007661088	0.001348923186388011
1727880304712	9843.75	0.40548421642724414	0.10548292113968419	0.00136821266478398
1727880304714	9843.75	0.4406745260684677	0.10321238404032922	0.0014820730197131187
1727880304716	9843.75	0.4706279332237469	0.09654065211760414	0.0015642247422491694
1727880304717	9843.75	0.5021098365732799	0.08243613204973764	0.0016458408734696523
1727880304719	9843.75	0.5175005882492968	0.0643497677794746	0.0016504016014542123
1727880304721	9843.75	1.017463263932831	0.051756256395234	0.0016521529522530755
1727880304723	9843.75	0.8757499074954274	0.04729973458223244	0.0017028314257910245
1727880304724	9843.75	0.8742927724598094	0.0449884643280094	0.001701376029064
1727880304725	9843.75	0.8646529624526698	0.03838501828956273	0.0016838963968607186
1727880304727	9843.75	0.8558905670906335	0.028379204484413452	0.0016675949887499616
1727880304729	9843.75	0.8193290121915511	0.02051016163087577	0.0016003684401794866
1727880304731	9773.4375	0.02815049227940858	0.02172379336105073	0.0031812192303678913
1727880304732	9914.0625	0.027546348183810663	0.04450189179167648	0.003971550824996748
1727880304734	10054.6875	0.02754529069370809	0.048579699806023585	0.0047618824196256045
1727880304736	10195.3125	0.027206788111875616	0.048562079086046275	0.0047559078643017024
1727880304738	10335.9375	0.02692665898370497	0.031194740725846187	0.0047530152049080785
1727880304739	10476.5625	0.026711776994862865	0.007330301938512921	0.004749421660029984
1727880304741	10617.1875	0.026999520051772006	0.02793392520905255	0.00475671270313084
1727880304743	10828.125	0.027172736930572882	0.03429104309756285	0.0031583532182688882
1727880304745	10828.125	0.32882210593553457	0.04141425191193527	0.0015599937334069367
1727880304747	10828.125	0.3325306133784523	0.04582614324734393	0.0015670582694423416
1727880304748	10828.125	0.10012112938265637	0.04712844586383468	0.0017173444332028458
1727880304750	10828.125	0.09930327813382638	0.04456318982124703	0.0017062494866755588
1727880304752	10828.125	0.0949043208653033	0.03990294041503261	0.0016342682851322567
1727880304754	10828.125	0.09103706713538844	0.03782453239801462	0.001590071543539302
1727880304755	10828.125	0.08677491954268067	0.03985709777864885	0.0015287716833090044
1727880304757	10828.125	0.08630736120005912	0.04265628833275836	0.0015214330755774592
1727880304759	10828.125	0.08672831404872161	0.042522834582671865	0.0015218789602186279
1727880304761	10828.125	0.08552158254922246	0.03895870092171578	0.001490009227733512
1727880304763	10828.125	0.8276645492457745	0.033129380568124596	0.001324759098767156
1727880304764	10828.125	0.8342431026434748	0.02820217181699702	0.0013329513460009653
1727880304766	10828.125	0.8528751397282822	0.027009388763408408	0.0013586350874927819
1727880304768	10828.125	0.8892323236045597	0.02986683837302333	0.0014058516435586624
1727880304770	10828.125	0.9229791989116548	0.03400536542053287	0.0014569561758310244
1727880304771	10828.125	0.9500323601488796	0.03741580626814346	0.001501770374300573
1727880304773	10828.125	0.966807431394949	0.039344989461260776	0.0015279708618614507
1727880304775	10828.125	0.9895804543165291	0.03906168891168426	0.0015636160796308007
1727880304777	10828.125	1.0113026361045598	0.036334964239545936	0.0015955547041917298
1727880304779	10828.125	1.0586661535815796	0.031591355229241426	0.0016259707307881015
1727880304780	10828.125	1.0580657432394975	0.025741516217945095	0.0016244379352266065
1727880304782	10828.125	1.071860416918642	0.01978543434580755	0.001641707332534276
1727880304784	10828.125	0.435566603048133	0.014565063341696674	0.0016413166515921395
1727880304786	10828.125	0.42937847548075336	0.011667034885245467	0.001620954178683613
1727880304787	10828.125	0.4186301460782377	0.011176115204918624	0.001582565705996733
1727880304789	10828.125	0.4204831677141987	0.012071468833250387	0.0015903050386631666
1727880304791	10828.125	0.4263838960473674	0.013157519473001929	0.0016154684160696415
1727880304793	10828.125	0.4045234661836494	0.013593156955262212	0.0015414282405680439
1727880304795	10828.125	0.370230507209243	0.012378559935414413	0.0014625765533222098
1727880304796	10898.4375	0.34360889702492675	0.009673922543391708	0.0013915990658997007
1727880304798	11390.625	0.4798590515875809	0.0012323812511680365	0.001360109266472204
1727880304800	11882.8125	0.6124134869159928	3.842966142880863E-4	0.0013773835646861546
1727880304802	12375.0	0.653407030314091	9.25871359494663E-5	0.001482031750241598
1727880304803	12937.5	0.6228291299322402	0.08939839628095751	0.0014169179849579723
1727880304805	12937.5	0.6129911182240192	0.08452413822544759	0.0013932551840368692
1727880304807	12937.5	0.6579147480533094	0.07816706194978434	0.0014931295061903747
1727880304809	12937.5	0.712036608078766	0.07376947969211291	0.0015596492811779088
1727880304812	12937.5	0.7535968151018269	0.07064404346845665	0.0016128860220532494
1727880304813	12937.5	0.8539323786769523	0.06861480515262154	0.0016594962110074952
1727880304815	12937.5	0.8672252008271444	0.06699717614018308	0.0016471248955837838
1727880304817	12937.5	0.8994865238818077	0.06477071935568975	0.0017086102084569927
1727880304819	12937.5	0.9333609130892044	0.06143266890094274	0.0017648491770122078
1727880304820	12937.5	0.8723665939569952	0.05759841561772274	0.001668155013366991
1727880304822	12937.5	0.8725707795459487	0.05425157565673204	0.0016678196755459643
1727880304824	12937.5	0.8873946533039776	0.05028054409669878	0.0016902813252480879
1727880304825	12937.5	0.8928464085290378	0.04400670129282397	0.0016912759967738157
1727880304827	12937.5	0.8787453517559046	0.035199011725229074	0.0016685475183500105
1727880304828	12937.5	0.8583638975535943	0.02558128375458544	0.0016063009735494255
1727880304830	12937.5	0.9003906947943469	0.016713760909867214	0.0015910197524706877
1727880304832	13007.8125	0.8778427586410985	0.009421632142058356	0.0015463920202465878
1727880304834	13078.125	0.8549851100740602	0.004280340849131267	0.0015124038168309126
1727880304835	13148.4375	0.8351940506182103	7.197667029826373E-4	0.0014863374483590575
1727880304837	13218.75	0.8112502275295703	5.7818597656559084E-5	0.0014527292250932683
1727880304839	13289.0625	0.8087987010992889	5.434104731769401E-5	0.0014499788470691305
1727880304841	13359.375	0.8156952549894582	6.407967706199843E-5	0.0014607325556824104
1727880304843	13429.6875	0.8058149927748893	1.239800784027959E-4	0.0014420710654903571
1727880304844	13500.0	0.8527992271911788	3.343985708110047E-4	0.0013381435556445804
1727880304846	13570.3125	0.8811685174266247	5.136927723518791E-4	0.0013272479422439536
1727880304848	13640.625	0.9345570050445492	3.947732372843566E-4	0.0014109073266388823
1727880304850	13710.9375	0.9794031299135221	6.997090233892788E-4	0.0014637652694979755
1727880304851	13781.25	0.9990213901991614	0.0010269382652312844	0.0014842426512012728
1727880304853	13851.5625	0.9783487699816561	8.647723717350447E-4	0.0014553744217993124
1727880304855	13921.875	0.9376094026385613	8.170592379791396E-4	0.0014850154554002313
1727880304857	13992.1875	0.9446677921703026	8.786753772992743E-4	0.0014967204414442486
1727880304859	14062.5	0.9468462482188483	0.002320140910768488	0.00150297294705428
1727880304860	14132.8125	0.9251096713467964	0.004439361730559635	0.0014719570724354568
1727880304862	14273.4375	0.9234158497936321	0.005839490024435759	0.0014689903379685575
1727880304864	14273.4375	0.923075166138463	0.00698410676829791	0.0014721022673722752
1727880304866	14273.4375	0.9143517452215998	0.007484677099096903	0.0014614825534668772
1727880304867	14273.4375	0.9036897863232114	0.007355288517802126	0.0014482338939752503
1727880304869	14273.4375	0.9297753611119619	0.006595201313296714	0.0014323419145186769
1727880304871	14273.4375	0.9497016471146777	0.005479218787252419	0.0014658022330111548
1727880304873	14273.4375	0.9567637229000363	0.0043598606440368145	0.001492792091853525
1727880304875	14273.4375	0.9737671469319464	0.003319282148545813	0.0015129271324379188
1727880304876	14273.4375	0.9502773226470529	0.0023493604911114	0.001471762272475855
