# Supplementary material for: Identification and classification of repeated whistle types from free-ranging rough-toothed dolphins (Steno bredanensis)
Source: Sci Rep. 2026 Mar 20;16:14327. doi: 10.1038/s41598-026-44853-2 (PMC13144356; doi:10.1038/s41598-026-44853-2)
Supplement: Supplementary file 2 — Supplementary Material 2 [file 41598_2026_44853_MOESM2_ESM.zip › Dataset_StenoRepeatedCalls/Contours/1531.csv]

Time [ms]	Peak Frequency [Hz]	Duty Cycle	Energy	WindowRMS
1727880376421	4218.75	0.5069736145743314	0.21163938509217536	0.0015590815634430712
1727880376423	4218.75	0.4938517446003769	0.33927951868766026	0.001551316906505522
1727880376425	4218.75	0.5043860659304141	0.42480875007386737	0.0017919874746463022
1727880376426	4218.75	0.5530439753754964	0.4682917381321284	0.0019337859197105605
1727880376428	4218.75	0.4873285390851582	0.47787785550375195	0.0021921737207357098
1727880376430	4218.75	0.5020527956667319	0.48166685969458384	0.0022614201181368077
1727880376432	4218.75	0.5305704764537914	0.5265305109776584	0.0023711230055491455
1727880376434	4218.75	0.5472041327811858	0.6150383909846651	0.0024628019740538685
1727880376435	4218.75	0.561584299616898	0.7085390566932666	0.0024963617524071027
1727880376437	4218.75	0.5619900470628849	0.7984445695790502	0.0024967133953265105
1727880376439	4218.75	0.5506589529462801	0.9055279188730565	0.002439289833427688
1727880376441	4218.75	0.565832714051349	1.054864888354997	0.002466183481273914
1727880376442	4218.75	0.6012858584741877	1.2164854987693088	0.0024239682417289423
1727880376444	4218.75	0.6109401614910901	1.2989218712988078	0.002474301811073749
1727880376446	4218.75	0.5698747188373515	1.2267821213180987	0.002335110561410547
1727880376448	4218.75	0.5558211116963395	1.0284184978334567	0.0021253619600105017
1727880376450	4218.75	0.5216520976244919	0.7532990728160113	0.0020634450769136553
1727880376451	4289.0625	0.5082354111838951	0.4686433092346173	0.0020406418194710498
1727880376454	4359.375	0.46241925270723083	0.25387283198530214	0.0019206417698993826
1727880376456	4429.6875	0.4101569053859392	0.1363991374083712	0.001672653558302024
1727880376458	4500.0	0.3828324611831761	0.10526907869239709	0.0014246653467046657
1727880376459	4570.3125	0.5313212994770304	0.11387398651043978	0.001439749295112599
1727880376461	4710.9375	0.5747018239848236	0.15262938543019294	0.0015437165368258293
1727880376463	4710.9375	0.5266174913535662	0.15557070579417834	0.0017534248953114204
1727880376465	4781.25	0.6221981834982093	0.15074515848962816	0.001950522314743283
1727880376467	4781.25	0.6890206966760023	0.1403321201080899	0.0020865239511556424
1727880376467	4851.5625	0.6995584313308001	0.14452613155333452	0.0021051354454426686
1727880376469	4851.5625	0.6995584313308001	0.15850203464533918	0.0021051354454426686
1727880376471	4921.875	0.7443511344435163	0.18210794325885832	0.0022079453788791123
1727880376473	4992.1875	0.7445984958560503	0.2261980353727778	0.002396033935959721
1727880376474	4992.1875	0.7302741527595334	0.2934705843283626	0.0024254509425360557
1727880376476	5062.5	0.6506170518977724	0.40996637282319126	0.0024632645158417818
1727880376478	5062.5	0.665622251584405	0.5719783368342011	0.0025428915556317154
1727880376480	5132.8125	0.5968325145044974	0.755319932235739	0.0023856842100736394
1727880376482	5203.125	0.5637618864685446	0.8932235509722719	0.0023347268367145033
1727880376483	5273.4375	0.530322401158603	0.9466135653013042	0.0022795044618467023
1727880376485	5414.0625	0.501510787925802	0.6867237303436117	0.002214656462346087
1727880376487	5484.375	0.4554658197291908	0.8259735266537411	0.002007120375796539
1727880376489	5625.0	0.46853666324641613	0.9778997010306258	0.0020584579631825685
1727880376490	5765.625	0.3062534576636385	0.9991058987100458	0.0021855990186744946
1727880376492	5765.625	0.31466445194211506	1.1176048859677339	0.0022566658945432686
1727880376494	5835.9375	0.3731276865136559	1.2624676345337182	0.002551255130912555
1727880376496	5906.25	0.40834694788390985	1.479516773582428	0.002680630452503088
1727880376498	5976.5625	0.44950906863280343	1.6614118234672564	0.00280741427332301
1727880376499	5976.5625	0.47017258973547055	1.579719113626479	0.0028604867353220847
1727880376501	6046.875	0.45942710380634166	1.3008732999579906	0.002822705574627451
1727880376503	6117.1875	0.4353826928466399	1.081465258937313	0.002722310944309779
1727880376505	6187.5	0.5263237349747252	1.0658675471053825	0.002519299078922707
1727880376506	6187.5	0.5272281144384604	1.1056857923767003	0.0022270781952026266
1727880376508	6187.5	0.5593362571581082	1.1714400854874056	0.0021203776941178436
1727880376510	6187.5	0.5311153492564947	1.3259945385076308	0.0020225527398049204
1727880376512	6257.8125	0.6723866353390012	1.528983366436939	0.0018422710211785924
1727880376514	6257.8125	0.621375410714965	1.6996348036946738	0.0017396937623222989
1727880376515	6257.8125	0.5974626759707121	1.7437849803359362	0.0016239491540770792
1727880376517	6257.8125	0.5666685821074512	1.5659053594165622	0.0015557425950907312
1727880376519	6328.125	0.48883102835018916	1.1798530811944172	0.0013822731188288069
1727880376521	6750.0	0.33277284322943224	0.026148431324152645	0.0011928367201490774
1727880376522	7242.1875	0.30142527827798316	0.9146313288666607	0.0010734143533814577
1727880376524	7242.1875	0.3129724700009561	1.3212989564280826	0.001117314833221577
1727880376526	7242.1875	0.34087040220497616	1.7212787248936732	0.0012193959658230989
1727880376528	7242.1875	0.3572859854068396	2.0913751598372707	0.0012875817382927176
1727880376530	7242.1875	0.4059154323102584	2.4256228175867753	0.0014662275074273498
1727880376531	7242.1875	0.4910642995774371	2.71027308815955	0.001750591562681973
1727880376533	7242.1875	0.5385447334679904	2.937701055554715	0.0018892377870511567
1727880376535	7242.1875	0.6020709617868373	3.13472552827469	0.002043117020508033
1727880376537	7242.1875	0.620360878972265	3.334199312385781	0.002089071480054737
1727880376538	7242.1875	0.6474510561398301	3.5475834256660925	0.002162803256194541
1727880376540	7242.1875	0.6658480388027853	3.733527357205747	0.00221474388216348
1727880376542	7312.5	0.7204440913351585	3.7939906472518685	0.002297960243496383
1727880376544	7593.75	0.7005634400976383	0.7144874895215532	0.00224265027031694
1727880376546	7875.0	0.6749113332618639	0.0011316585830482813	0.0021486466479369646
1727880376547	8156.25	0.6479513838811026	0.07287390918925546	0.002004172896530703
1727880376549	8437.5	0.6397327229607823	0.29932511893337854	0.00196828831535386
1727880376551	8437.5	0.6368440403926858	0.5318735077072513	0.0019478472236516115
1727880376554	8437.5	0.5789295450432107	0.7591142781960993	0.001813708536098532
1727880376555	8437.5	0.5831769818584221	0.9372678318235844	0.0015212968484982652
1727880376557	8437.5	0.5909111058415367	1.053943551455708	0.0015334851704461503
1727880376559	8437.5	0.6094436290846321	1.1185540040528261	0.001581193454589926
1727880376561	8437.5	0.6112741947858049	1.1523395122869415	0.0015710388521004586
1727880376563	8437.5	0.6214399862852394	1.1783338426479175	0.0015974882445506974
1727880376564	8437.5	0.6653188961988303	1.211788067162124	0.0016969398443877357
1727880376566	8437.5	0.7112787796621566	1.2431491498469933	0.0017785274934634823
1727880376567	8437.5	0.7839983666849415	1.2596952818244154	0.0018958893699537905
1727880376569	8437.5	0.8185667719625813	1.2748422426362527	0.0019503402811620041
1727880376570	8437.5	0.8833190734379273	1.298053675516837	0.00209733050012018
1727880376572	8437.5	0.873562014061001	1.3043542446244853	0.002127599737025907
1727880376574	8437.5	0.8810193864199762	1.2747671990761236	0.0022500430761638796
1727880376576	8437.5	0.9041490004921023	1.2215082087227456	0.0024245629219487776
1727880376578	8437.5	0.9078177323383264	1.1337599669475167	0.002429260743292966
1727880376579	8437.5	0.9232164430826612	0.965223805394579	0.002471295553959355
1727880376581	8437.5	0.9271518319560468	0.7361864567874076	0.0024766049830577163
1727880376583	8367.1875	0.9069503644258005	0.5281434440841007	0.002433156533097043
1727880376585	8789.0625	0.8494667281419536	0.0025284550366528693	0.002306893769318285
1727880376586	9210.9375	0.7736804567850113	0.0439667903563577	0.0021407242962140317
1727880376588	9210.9375	0.7402692103707571	0.06258018844665685	0.0020507727882517223
1727880376590	9210.9375	0.6909989301922527	0.07832617234352324	0.0017566783808428557
1727880376592	9210.9375	0.6377712233695229	0.08958761856455602	0.0016265670336113184
1727880376594	9210.9375	0.635730367234781	0.09519656917473261	0.0013899318136975569
1727880376595	9210.9375	0.8037810844918901	0.09676190550132713	0.0012409952483329427
1727880376597	9210.9375	0.7725058703657729	0.09725427052266238	0.001197015136919381
1727880376599	9210.9375	0.7620100862969629	0.0958594589645832	0.001177918469363718
1727880376601	9210.9375	0.7841588732748078	0.09240769203768912	0.0013054605760853407
1727880376602	9210.9375	0.8197380074110293	0.08638138146315306	0.0013864584647243067
1727880376604	9210.9375	0.8478681081861673	0.07780329480850066	0.0014338791466402487
1727880376606	9210.9375	0.8541833274596978	0.06754471635675224	0.0015311829945598451
1727880376608	9210.9375	0.9251196541445276	0.057525104635696704	0.001636580916185867
1727880376610	9140.625	0.9469963388977649	0.04664911993409175	0.001769070162600807
1727880376611	9703.125	0.9923506566684418	0.01608252991647517	0.0018248594177864212
1727880376613	10335.9375	0.983583586141966	0.06700863931792862	0.0018175862230615644
1727880376615	10335.9375	0.9485565802626462	0.1712543562506011	0.0017659672362061853
1727880376617	10335.9375	0.8933496272063298	0.36138984163136023	0.0016902224724918372
1727880376618	10335.9375	0.8449326134231081	0.6313728532793711	0.001625546194912952
1727880376620	10335.9375	0.822726003520829	0.9342904305750953	0.0015976418845420116
1727880376622	10335.9375	0.7589715020737068	1.211768527807775	0.001575404880509152
1727880376624	10335.9375	0.696958293647194	1.4282055227635442	0.0015525227671378393
1727880376626	10335.9375	0.6991618488165972	1.5867332348369503	0.0015780798058138011
1727880376627	10335.9375	0.7293177043174739	1.7078923527765049	0.0016540047282953994
1727880376629	10335.9375	0.7324993869908836	1.8040850945390376	0.0016682874941227868
1727880376631	10335.9375	0.758890374363132	1.8634911049695404	0.0017212157684193179
1727880376633	10335.9375	0.7752601686282958	1.8814839992215635	0.0017536298331420864
1727880376634	10335.9375	0.7824030284583916	1.8846199845925844	0.0018240112695889076
1727880376636	10265.625	0.7934143791491963	1.9275745486099096	0.0018475475206829164
1727880376638	10265.625	0.7964959934322589	1.9805721470409137	0.0018590528141036492
1727880376640	10265.625	0.7968734645243711	2.0364912898868113	0.001891379561947267
1727880376642	10265.625	0.7990545378609205	2.0886405048669308	0.0018984319162875347
1727880376643	10265.625	0.8039017552440679	2.131984523717317	0.001908865742526049
1727880376645	10265.625	0.7938932459173098	2.1547622417206695	0.0018938111663346423
1727880376647	10265.625	0.7845303342981703	2.1489715116772263	0.001880047796916132
1727880376649	10265.625	0.75148969053745	2.1305975200032243	0.001824566277650893
1727880376650	10265.625	0.709756160886578	2.1261413080862543	0.001741783145310545
1727880376652	10265.625	0.7023440012596484	2.1362704904871	0.0017281979199886082
1727880376655	10265.625	0.7276456599427008	2.1371581996104414	0.0016960717664294106
1727880376657	10265.625	0.745991640870676	2.1163571018258396	0.0016735273121582814
1727880376659	10265.625	0.7223279506869571	2.0767318084992077	0.0016941361235839386
1727880376660	10195.3125	0.7494473750093591	2.073338561427796	0.001744024002281526
1727880376662	10195.3125	0.765430945127658	2.0330207895614096	0.0017707985235659283
1727880376664	10195.3125	0.7939432651991615	2.0169954424078735	0.0018170967170882402
1727880376666	10195.3125	0.7873699671495957	2.020786863658023	0.0019019212991810048
1727880376667	10195.3125	0.8107551238821737	1.9971473976819982	0.0019454780161754358
1727880376668	10195.3125	0.8174555724942763	1.9307153496768108	0.001988404145903805
1727880376670	10195.3125	0.8084021123189841	1.8525361774276328	0.0020431940857466553
1727880376672	10195.3125	0.8555792784389699	1.7742889819614214	0.002142686911170931
1727880376674	10195.3125	0.8983048555507108	1.6593041782195355	0.002225444841045928
1727880376675	10195.3125	0.9306982300585329	1.4535146379510524	0.0022787992413891155
1727880376677	10195.3125	0.9472303993826303	1.1498081184724167	0.0023020641682718105
1727880376679	10195.3125	0.9529239172083928	0.8246599267030683	0.0022977328546368524
1727880376681	10125.0	0.9475303977723165	0.5687479434109308	0.002270639067106723
1727880376682	10617.1875	0.9300466206529783	3.3193483230075326E-4	0.002220131072684997
1727880376684	11179.6875	0.9188067755350656	0.016523197717300646	0.002146011603531134
1727880376686	11179.6875	0.8725704275018299	0.018538828657220997	0.002030828968024458
1727880376688	11179.6875	0.9104041702573173	0.020764808004666603	0.0018921095516347473
1727880376690	11179.6875	0.9597300547989788	0.022701772810730478	0.0017741295353355868
1727880376691	11179.6875	0.9737783473509903	0.023510779030474327	0.0016765265602600987
1727880376693	11179.6875	0.9396051900346996	0.02379136282010918	0.0016198174406711191
1727880376695	11179.6875	0.908873616024633	0.024474546206491074	0.001516569618343792
1727880376697	11179.6875	0.9900084287095072	0.025240368051490575	0.00143818790386703
1727880376698	11179.6875	0.9942572790799733	0.02565080732469642	0.0014469039587473526
1727880376700	11179.6875	0.9982990768720519	0.025745402905891116	0.0014324198550132968
1727880376702	11179.6875	0.8969190644054877	0.025299524926590832	0.0014706784296750685
1727880376704	11179.6875	0.9363218033344838	0.024851777620475267	0.001542205340409049
1727880376706	11179.6875	0.9606693909749386	0.025143494185621774	0.0015815790039891864
1727880376707	11179.6875	1.0158060737723384	0.02587068009334256	0.0016586653576093895
1727880376709	11179.6875	1.039381242270191	0.026183094115788598	0.0016920147801001654
1727880376711	11179.6875	1.0407294647736423	0.02610289046209138	0.0016882943991166487
1727880376713	11179.6875	1.0541321072298282	0.026225078046187095	0.0017019280774914587
1727880376714	11179.6875	1.0465670809604617	0.026807604335384892	0.0016887843486735796
1727880376716	11179.6875	1.0381594156264382	0.0273016639928234	0.0016745413046227809
1727880376718	11179.6875	1.129575758873555	0.026823614077315157	0.0016408171703738619
1727880376720	11179.6875	1.082266509765957	0.025148657063373492	0.001575835710265549
1727880376722	11179.6875	1.0512805624301764	0.02284687716657109	0.0015710858157097878
1727880376723	11179.6875	1.0308294413066865	0.021969323891803318	0.001539702384447431
1727880376725	11179.6875	1.0507249626960236	0.021784853699635218	0.0015670416558777082
1727880376727	11179.6875	1.0560031601704734	0.02143520823027094	0.0015757255427725114
1727880376729	11179.6875	1.0261876580731752	0.019781862599760943	0.0015371902499614065
1727880376730	11179.6875	0.9909777876479229	0.017161163600004137	0.001485318739287855
1727880376732	11179.6875	0.9604501077095746	0.013530486596190263	0.0014376550962002775
1727880376734	11179.6875	0.9401353610662859	0.009545194592190298	0.00141444337330576
1727880376736	11109.375	1.0381133010507604	0.006432055313813449	0.001373607463272373
1727880376738	11601.5625	1.0030383279640642	3.6181727041294706E-5	0.001367175954877481
1727880376739	12093.75	0.9628544856895452	0.06543833932561023	0.0013085780892306848
1727880376741	12093.75	0.9597000846692416	0.07739690703519794	0.0013041299264036925
1727880376743	12093.75	0.8826691623529773	0.08239111005640729	0.001341730289688955
1727880376745	12093.75	0.8966886126950482	0.08313766239857548	0.0014051543981407422
1727880376746	12093.75	0.8793126994311875	0.08218017442611182	0.001480918344834437
1727880376748	12093.75	0.907631249600062	0.07978899524761424	0.0015470557406155655
1727880376750	12093.75	0.9553173415135002	0.07446061038180662	0.001655689097928127
1727880376752	12093.75	0.987068153656564	0.06503214159040485	0.001706654813435337
1727880376755	12093.75	1.0206324154648305	0.05332834156391046	0.0017551301225321738
1727880376756	12023.4375	1.0940087364680473	0.04295155403475807	0.001867486448991662
1727880376758	12304.6875	1.1012139999796682	3.703810202790264E-4	0.001878661853663698
1727880376760	12585.9375	1.1200941730147111	1.1065083820304554E-4	0.0019067638215929143
1727880376762	12867.1875	1.1434351674889756	0.007636701783495058	0.001945137009576883
1727880376763	13148.4375	1.1381847007208024	0.014459701135428119	0.001912853463012727
1727880376765	13148.4375	1.1419207271784042	0.026031237160944857	0.001919617650944607
1727880376767	13148.4375	1.1742906959603994	0.04131004510813201	0.0019709785772547782
1727880376768	13148.4375	1.175540501704878	0.05588379371639391	0.0019729609786311186
1727880376770	13148.4375	1.1747102736031885	0.0676326154611042	0.001972209323506491
1727880376771	13148.4375	1.168787087092749	0.07868515972981757	0.001963822039904495
1727880376773	13148.4375	1.1706751864853007	0.08999749870405106	0.0019673308385819138
1727880376775	13148.4375	1.2195936502315348	0.09939288386626673	0.001954281534842008
1727880376777	13148.4375	1.2025348905003643	0.10306832752418844	0.001929181726084047
1727880376778	13148.4375	1.1798257677078539	0.10188199938949434	0.0018959911276772916
1727880376780	13148.4375	1.1715821222411484	0.09864018728790577	0.0018616878681754923
1727880376782	13148.4375	1.1617010522216398	0.09385035799690582	0.0018464427796318888
1727880376784	13148.4375	1.1957171962561481	0.08639734611317712	0.001829583413885658
1727880376786	13078.125	1.1566856026245766	0.08141745847282542	0.0017770608401963077
1727880376787	13078.125	1.1151933108697187	0.07391206176512363	0.0017208479609862211
1727880376789	13078.125	0.6790248032269846	0.06724772820154529	0.0017100440246200252
1727880376791	13078.125	0.6747841097085004	0.061818143969980276	0.001701675358680254
1727880376793	13078.125	0.6570747559488437	0.05771932790586715	0.0016592022906446887
1727880376794	13078.125	0.6318542664846729	0.05519410142303538	0.001607349524993211
1727880376796	13078.125	0.6081329815715841	0.054125658751345	0.0015531755232978614
1727880376798	13078.125	0.576749431462945	0.05273158111892441	0.0014789437121607773
1727880376800	13078.125	0.5546422095141262	0.04933342451392548	0.0014351736232193154
1727880376802	13078.125	0.566922991955752	0.04280098291001555	0.0014660922767161164
1727880376803	13078.125	0.818395119444292	0.03505875745786727	0.0014225230486300338
1727880376805	13078.125	0.8072495303587098	0.029454657761146166	0.0014026887783626046
1727880376807	13007.8125	0.8053304936564736	0.02608884753702394	0.0014160939695414233
1727880376809	13289.0625	0.8424157599241849	1.278832282390684E-4	0.0014773756493339678
1727880376810	13640.625	0.8714397791400094	5.4692198485717E-5	0.001521382337460068
1727880376812	13921.875	0.8779699628492553	7.649919778446536E-4	0.0015301881232210283
1727880376814	14273.4375	0.9317733818698946	0.005515629913760425	0.0016039826043656297
1727880376816	14273.4375	0.9505829583242971	0.0052652331785268585	0.001636787564685233
1727880376818	14343.75	0.9892963582330296	0.004219711158139615	0.0017032806175505994
1727880376819	14414.0625	1.0620357683682844	0.003642669319187358	0.0017394924764835146
1727880376821	14414.0625	1.0303128713059249	0.003179133813739932	0.00179011058236078
1727880376823	14484.375	1.0313161650407374	0.0025172546469708363	0.0017907758984449576
1727880376825	14554.6875	1.0666408287994926	0.0029357490642424513	0.0018490386242103452
1727880376826	14625.0	1.0891189706059712	0.005003339576699612	0.0018819468714459777
1727880376828	14625.0	1.0868419300426138	0.008047159115319742	0.0018772309810511719
1727880376830	14695.3125	1.061497857871909	0.009609468190379665	0.0018385361155848325
1727880376832	14765.625	1.0425486927239673	0.008086287519207211	0.0018059830142321224
1727880376834	14835.9375	1.0307752588532733	0.0053429668990750395	0.0017873317166218255
1727880376835	14906.25	1.0239435284915714	0.003347353117829876	0.0017347753272294812
1727880376837	14976.5625	1.016828562931933	0.004116460069989831	0.0017232601324767482
1727880376839	14976.5625	1.0048304277849385	0.00508773248985339	0.0017009272032245555
1727880376841	14976.5625	1.0614070067430506	0.005873256324543498	0.0016897482799157453
1727880376842	14976.5625	1.0672124315746565	0.006233903090114386	0.0016983446883463088
1727880376844	14976.5625	1.0788374986048024	0.005789245564528088	0.0017164256072234397
1727880376846	14976.5625	1.1262270812545354	0.004491269686629651	0.0017234356089394403
1727880376848	14976.5625	1.0566122535980382	0.0028773177178099043	0.0018313747240563938
1727880376850	15046.875	1.086981518736153	0.0015048501689629045	0.001880990834813514
