# Supplementary material for: Identification and classification of repeated whistle types from free-ranging rough-toothed dolphins (Steno bredanensis)
Source: Sci Rep. 2026 Mar 20;16:14327. doi: 10.1038/s41598-026-44853-2 (PMC13144356; doi:10.1038/s41598-026-44853-2)
Supplement: Supplementary file 2 — Supplementary Material 2 [file 41598_2026_44853_MOESM2_ESM.zip › Dataset_StenoRepeatedCalls/Contours/1543.csv]

Time [ms]	Peak Frequency [Hz]	Duty Cycle	Energy	WindowRMS
1727880671309	4148.4375	0.8498515544729591	0.04122437381745419	0.0017743252899985796
1727880671311	4148.4375	0.8420943620010587	0.05926626629422984	0.0017663380704434645
1727880671313	4148.4375	0.7914198655640918	0.0790338574488411	0.0016607842562505358
1727880671314	4148.4375	0.8128509414854124	0.10403110218818604	0.0014955917461867835
1727880671316	4218.75	0.7977624700163486	0.1386282884787932	0.0014265731800059992
1727880671318	4218.75	0.7993121351568713	0.17265713904341906	0.001408543712246699
1727880671320	4218.75	0.809504516486843	0.20669959744863914	0.0014329124011745414
1727880671322	4289.0625	0.8592486321206534	0.26970729210916294	0.0015145834434276142
1727880671323	4289.0625	0.9051099358192366	0.40319991807744704	0.001592441506974514
1727880671325	4289.0625	0.8297846252313449	0.5802473112605856	0.0016153978294903355
1727880671327	4359.375	0.7427374794525442	0.7770966917904595	0.001674015199946055
1727880671329	4359.375	0.6911131391233302	0.9841746158311879	0.0017284255157715028
1727880671330	4429.6875	0.7157695783548391	1.0407118755004519	0.0017859018313953982
1727880671332	4429.6875	0.7223556267136416	0.8818321273473091	0.001805020124389217
1727880671334	4500.0	0.7793585732025443	0.4194523378755761	0.0019391217843422901
1727880671336	4500.0	0.824791520479235	0.2678122447566887	0.0020378303053855684
1727880671338	4570.3125	0.8618491461435756	0.20760257021885292	0.0021138853815262527
1727880671339	4640.625	0.9087668095242737	0.20731691915636924	0.002209831522808378
1727880671342	4640.625	0.924216739922813	0.21858897850004463	0.0022367163996120138
1727880671344	4710.9375	0.9838720037752227	0.23116700113413882	0.002336546206544101
1727880671346	4710.9375	1.0152085022356525	0.23662327610496978	0.0024001023678897155
1727880671347	4781.25	1.021833439792977	0.24432430769684685	0.0024156195814237624
1727880671349	4851.5625	1.026718171637513	0.25857648187831966	0.0024277038519102943
1727880671351	4851.5625	0.9737484456262094	0.2779416732567489	0.002495857198099382
1727880671353	4921.875	0.9868251770729107	0.3011394492019682	0.002570962733869711
1727880671355	4992.1875	0.9478984603127808	0.33926041692306064	0.00262260463021017
1727880671355	5062.5	0.8617541125868263	0.42112740764754714	0.002699404802077008
1727880671357	5132.8125	0.8617541125868263	0.5844937829389611	0.002699404802077008
1727880671359	5203.125	0.8547054480040182	0.9015882271302914	0.0027679395287891523
1727880671361	5273.4375	0.8744628489207236	1.3385210419383344	0.002833598704205109
1727880671362	5343.75	0.892042623135288	1.4969067447041802	0.0028929357493524166
1727880671364	5414.0625	0.8853249172587158	1.1569008663608753	0.0028814130420003916
1727880671366	5554.6875	0.8977556350818193	0.962161404468432	0.002926505926731694
1727880671368	5625.0	0.9013265637435457	0.9568603417783049	0.0029454720678180266
1727880671370	5695.3125	0.8886683680494895	1.0139778523871201	0.002915354425335531
1727880671371	5835.9375	0.8607075464115518	1.0354039077412145	0.0028251747730083042
1727880671373	5835.9375	0.8483047005515428	1.0590382728868348	0.0027527817402846185
1727880671375	5906.25	0.7996589132824784	1.0341051103018568	0.0026290115206134483
1727880671377	5976.5625	0.7378560192180129	1.0781323337424795	0.0024570172272891685
1727880671378	6046.875	0.6849863008534077	1.2349378254309877	0.002294022683251271
1727880671380	6046.875	0.648996780097949	1.407827207469907	0.002182659523805215
1727880671382	6117.1875	0.7376462372008743	1.5327037554284684	0.0019303767526736818
1727880671384	6187.5	0.7384780924917874	1.7437260803492292	0.0017927549555815192
1727880671386	6257.8125	0.7509290092850677	1.9917867790654415	0.0016402967445834635
1727880671387	6328.125	0.6793000163272241	2.0477858365204047	0.0015016179029781647
1727880671389	6468.75	0.6304646937852135	0.8608769733009322	0.0014294776359613413
1727880671391	6609.375	0.5575495945832515	0.021684493908436516	0.0013015433356036257
1727880671393	6750.0	0.4707472379352562	0.0035483874339213802	0.0011542640003325713
1727880671394	6960.9375	0.3944892803328092	0.005808334088649857	0.0010059471784301403
1727880671396	7101.5625	0.35420998324230385	0.004786377190792659	8.730719560060692E-4
1727880671398	7242.1875	0.30195623557643536	0.003267591951610706	7.061430132118171E-4
1727880671400	7453.125	0.33605464775827787	0.00234036267411149	5.392140704175648E-4
1727880671402	7593.75	0.5139204940955844	7.754654278104103E-4	5.616409014336969E-4
1727880671403	7734.375	0.5360691655298125	0.0017437186554871559	6.164910685424399E-4
1727880671405	7945.3125	0.5275615083619211	0.0017515640398725408	6.604399488556636E-4
1727880671407	8085.9375	0.5768943566906654	0.05269768967972042	7.445112510659068E-4
1727880671409	8226.5625	0.5557316699572374	0.2652067294454499	8.227701843916031E-4
1727880671410	8437.5	0.5877573630165427	0.49841403028050224	9.185464322896255E-4
1727880671412	8437.5	0.6166772895628487	0.7373520114649775	9.661224480140774E-4
1727880671414	8437.5	0.6087467129721716	0.9314202488467743	0.0011080299222170887
1727880671416	8437.5	0.6326116459857077	1.071882305658559	0.0012444486069176375
1727880671418	8437.5	0.6538989177081307	1.16612856203661	0.001401367053285702
1727880671419	8437.5	0.6770963028847622	1.2162334608286438	0.0015374098882186486
1727880671421	8437.5	0.7145440191942206	1.2114378391791232	0.0016055156683894866
1727880671423	8437.5	0.7953540144905965	1.1162874641285383	0.0017444083647753358
1727880671425	8437.5	0.8541269530057398	0.9085987615680038	0.001824780358697906
1727880671426	8789.0625	0.9009291446273738	0.001406196622434221	0.0018894370193952865
1727880671428	9210.9375	0.9103842457696006	0.026951079307119066	0.0019002451345890518
1727880671430	9210.9375	0.9431547244229713	0.04271890877955411	0.0019486933961900966
1727880671432	9210.9375	0.9361407313801368	0.05145091208501493	0.0019221134913712905
1727880671434	9210.9375	0.9263576645695946	0.05202013055581708	0.0018897406714153415
1727880671435	9210.9375	0.9580488224949227	0.05222204819164491	0.0018165617067217453
1727880671437	9210.9375	0.9343489161077535	0.05843593929681479	0.00177451019584444
1727880671439	9492.1875	0.9374209579022834	0.005181630636807758	0.0016630004039083406
1727880671442	9843.75	0.8419227125841012	0.00442561133726046	0.0014538516588440218
1727880671443	10125.0	0.6411994464288979	0.02499868656458787	0.0012447029137797028
1727880671445	10476.5625	0.684303388736614	0.0691256665046814	0.0011583413987931437
1727880671447	10476.5625	0.6163378424857641	0.14425884807545575	0.0010519179017127822
1727880671449	10476.5625	0.5371637969210254	0.2593590922030194	9.760361609045265E-4
1727880671451	10476.5625	0.025596251893701596	0.39322320661038335	0.0026719979983260696
1727880671452	10476.5625	0.03486829793568035	0.4912921004571684	0.003534395812303936
1727880671454	10476.5625	0.037180848254745845	0.5213577758536209	0.004004631418511052
1727880671455	10476.5625	0.043076468653759005	0.5392381914364817	0.004474867024718169
1727880671457	10476.5625	0.045997149063585076	0.6209160773001332	0.004512991899546944
1727880671458	10406.25	0.05109666868619412	0.7941992323457415	0.004577223093498659
1727880671460	10406.25	0.05275581387587636	0.9104246789607361	0.0045995968345959115
1727880671462	10406.25	0.056069171566208026	0.9817908726310932	0.004652179179331273
1727880671464	10406.25	0.05698436154926168	1.0411731634191286	0.0033475546140228256
1727880671466	10406.25	0.4128485595017061	1.113492603323504	0.002042930048714378
1727880671467	10406.25	0.4024301940109394	1.1836343828445095	0.0020070325224985836
1727880671469	10406.25	0.38711300786999864	1.2587354835558804	0.0019518781431582912
1727880671471	10335.9375	0.5652391847736593	1.3399056098575508	0.0018236677480456714
1727880671473	10335.9375	0.5116842847970318	1.404847627347187	0.001693816400039332
1727880671474	10335.9375	0.45427772720391385	1.4578609009940575	0.0015466013103370597
1727880671476	10335.9375	0.41849751385746004	1.5034117266912344	0.0014371836351529028
1727880671478	10335.9375	0.4707950110942155	1.5446999027336004	0.001252833259867735
1727880671480	10335.9375	0.4856663806121178	1.5869964212994496	0.0011520186400425694
1727880671482	10335.9375	0.49256778613076524	1.6329449122291977	0.001047208766867394
1727880671483	10335.9375	0.5263391102313567	1.6758057931584849	0.001047740475995809
1727880671485	10265.625	0.5258684138332024	1.714175165567622	0.0010494507729141187
1727880671487	10265.625	0.5319052093862309	1.7454732493557594	0.001065660107361512
1727880671489	10265.625	0.49792941902920956	1.765252160122873	0.0011550704741440264
1727880671490	10265.625	0.5273883896007586	1.7762644830958916	0.0012190630818150125
1727880671492	10265.625	0.5347373025979868	1.7633423727285236	0.0012365974415645645
1727880671494	10265.625	0.0396996666181263	1.6695208221001425	0.002845779938042008
1727880671496	10265.625	0.04038654100661291	1.4923873647220858	0.0036526406089972697
1727880671498	10265.625	0.040791229922373495	1.337758049229168	0.0040559119378852735
1727880671499	10195.3125	0.04112063220015381	1.2111639214406733	0.004459183266773277
1727880671501	10406.25	0.04198354719646093	0.48078944604511603	0.004466703302145598
1727880671503	10617.1875	0.0425598152896432	0.0019966324476813667	0.004467548994318179
1727880671505	10828.125	0.0444178151578228	5.693558343513884E-4	0.0032052266429788093
1727880671506	11039.0625	0.05665796049689883	0.017149610920022082	0.002380145547384075
1727880671508	11250.0	0.3266879325221395	0.022061477118996618	0.00155506445178934
1727880671510	11250.0	0.3397050476633669	0.02595881320853316	0.00157974473729606
1727880671512	11250.0	0.7767302286685036	0.029860632791784827	0.001602681822768182
1727880671514	11250.0	0.8128481120886263	0.03358745332021756	0.0016542657605242489
1727880671515	11250.0	0.848608731377265	0.03587472818509009	0.0017104443312812528
1727880671517	11250.0	0.8777827683269506	0.035436875289309354	0.0017601371376219138
1727880671519	11250.0	0.8950454671056728	0.033386225037176274	0.0017867881756266843
1727880671521	11250.0	1.0131153503887143	0.0321457742335476	0.001799598723095442
1727880671522	11250.0	0.0521583178071364	0.0376082292428076	0.0032521273804513107
1727880671524	11250.0	0.0537029827098176	0.06500715463816334	0.003988255125928685
1727880671526	11250.0	0.054877302542106265	0.09846253133866648	0.0047243828714060585
1727880671528	11250.0	0.0551195179275643	0.09850931170586752	0.004733016719581614
1727880671530	11250.0	0.05530538399285493	0.06431771127917471	0.0047389764011061914
1727880671531	11250.0	0.054007615803768755	0.03556593134287452	0.0047205018478888505
1727880671533	11250.0	0.05312752611401573	0.028803475690662446	0.00470824987252528
1727880671535	11250.0	0.05129036489403481	0.028551563870732787	0.0032469792139730048
1727880671537	11250.0	0.4085969132239717	0.027585985603922374	0.0017857085554207302
1727880671538	11250.0	0.37710344301790827	0.025501374318372707	0.0016431167787093475
1727880671540	11250.0	0.36468807728116603	0.022974036398644846	0.001594010704992891
1727880671543	11250.0	0.6536928734184888	0.02171995707419043	0.0014530300154671587
1727880671545	11250.0	0.6822320699642338	0.022601332732520903	0.0012727095506150628
1727880671547	11250.0	0.037148510985897644	0.025127060086540243	0.002892877389610745
1727880671548	11250.0	0.0363202693304247	0.04730521702056796	0.0036961985141220695
1727880671550	11250.0	0.03493647700037833	0.09945968015092821	0.0040984624212000555
1727880671552	11250.0	0.03486309278985658	0.13295240697394967	0.004500726328278041
1727880671554	11179.6875	0.03395112873254127	0.1075187991839593	0.004493383745034879
1727880671555	11390.625	0.034758016091188025	0.02297865447525365	0.004502561018445917
1727880671556	11671.875	0.03522560740026309	0.0022876713678954734	0.0045084245233407046
1727880671558	11953.125	0.034599384171907756	0.03351154469230749	0.004503035934085339
1727880671560	12234.375	0.03428534042572577	0.08980057820034916	0.0027844112261075477
1727880671562	12234.375	0.29856393013269483	0.13599538975443956	0.0010657865181297563
1727880671563	12234.375	0.2880877986825805	0.16902789297203763	0.0010448462948304015
1727880671565	12234.375	0.5682971049883496	0.18251854084128707	0.0010326369688601841
1727880671567	12234.375	0.02444204374888928	0.17464679918896986	0.0026584454934587822
1727880671569	12234.375	0.03214226790159069	0.15711816856620195	0.0034640764367094637
1727880671570	12234.375	0.03039198004070438	0.14504588626303114	0.0038646459236184815
1727880671572	12164.0625	0.02978098716538186	0.1141741004250275	0.004265215410527499
1727880671574	12375.0	0.029718142183920115	0.022920403116326527	0.004386697406773071
1727880671576	12656.25	0.017627069477811633	0.00908244837922715	0.005241640003963247
1727880671578	12867.1875	0.018697896829465994	0.17418528105377973	0.005256163860882549
1727880671579	13148.4375	0.019686895728348763	0.3932006759927114	0.005271464567303037
1727880671581	13148.4375	0.020470369783731786	0.46001018917313785	0.004257309744122045
1727880671583	13148.4375	0.014664650596702997	0.5073613842156913	0.0032431549209410537
1727880671585	13148.4375	0.01565031150508809	0.5459646262206598	0.003265039054804825
1727880671586	13148.4375	0.022817263217069027	0.5553659577486463	0.004388131904556495
1727880671588	13148.4375	0.023056167965545528	0.5180651492233926	0.004536420988791602
1727880671590	13148.4375	0.03202282064190533	0.46243146096834375	0.00468471007302671
1727880671592	13148.4375	0.03195395633118061	0.44198640119800325	0.004685603449389066
1727880671594	13148.4375	0.031168353495972863	0.46548420028905735	0.004677487018555689
1727880671595	13148.4375	0.031001918687347706	0.4790077435540054	0.004676197017080073
1727880671597	13148.4375	0.031066202223523114	0.4555788610618929	0.004677514264504938
1727880671599	13148.4375	0.03251296351868217	0.4136712952928693	0.003066740573741627
1727880671601	13148.4375	0.07053271646913292	0.37416605959543003	0.0014559668829783167
1727880671602	13148.4375	0.3210571516683259	0.318373960788253	0.001378520472649988
1727880671604	13148.4375	0.3369057292654309	0.24308904833432893	0.0014231359764084422
1727880671606	13148.4375	0.7232011064035856	0.16149811140098352	0.0014587199212698998
1727880671608	13078.125	0.04121283292087661	0.09245557534092029	0.0031320442327212525
1727880671610	13429.6875	0.041316256248013244	0.04034764086373805	0.003965769201739416
1727880671611	13781.25	0.04073339765244479	0.13308070617704604	0.004376077735019138
1727880671613	14132.8125	0.039719688700262185	0.18098784326446968	0.004786386268298861
1727880671615	14484.375	0.03855172666171456	0.06532468969797392	0.0047721515455285525
1727880671617	14906.25	0.03761017351916216	0.030108639715508916	0.004759399413062694
1727880671618	14906.25	0.03636508493743203	0.03329926643186423	0.004744447894325213
1727880671620	14906.25	0.03624290109979154	0.03718403610549295	0.003007906854950858
1727880671622	14906.25	0.2528258632117289	0.03842964618474682	0.0012713658155765028
1727880671624	14906.25	0.25286670032951963	0.038850546595463636	0.0012340740956997068
1727880671626	14906.25	0.6543741549822033	0.039550721917003775	0.0012218959389661197
1727880671627	14906.25	0.6490337369980648	0.03980599893897395	0.001202692402029435
1727880671629	14976.5625	0.6653162337053897	0.03965275314195231	0.0011678971513639756
1727880671631	14976.5625	0.056037515532271494	0.04544680622556931	0.001385875254198445
1727880671633	14976.5625	0.033336909910935776	0.0810287136618276	0.0030686302450574432
1727880671634	14976.5625	0.032174622712277015	0.13220204625576146	0.00391363716067413
1727880671636	14976.5625	0.03256493131885364	0.14002687404087574	0.00433939350039465
1727880671638	14976.5625	0.03282864486027905	0.0878352934996207	0.00476514984011517
1727880671640	15046.875	0.03243833625370243	0.029083480713190463	0.004762285950630791
1727880671643	15187.5	0.0333241875780856	0.0073011517491030145	0.0047729879682811265
1727880671644	15398.4375	0.03457694469923455	1.4261531355719542E-4	0.003011683872631136
1727880671646	15609.375	0.29107852655335065	5.353513543745496E-4	0.0012503797769811453
1727880671648	15820.3125	0.2963997438191282	0.02128139172979166	0.0012468293297733996
1727880671650	16031.25	0.6006408193516874	0.031104535938521496	0.0012353556928534968
1727880671651	16031.25	0.6827307068016699	0.03976371402767633	0.001195447208000697
1727880671653	16031.25	0.7346634798533466	0.04432009029908789	0.0011924137637322318
1727880671655	16031.25	0.7182424210439474	0.04419082768845071	0.0011620342509972804
1727880671656	16031.25	0.7720371462264151	0.04116695484522202	0.0011490083704468075
1727880671658	16031.25	0.9373834988332335	0.0364852100314256	0.0011702048254396992
1727880671659	16031.25	0.9157284179395029	0.030800068008997872	0.0011420754638541688
1727880671661	16031.25	0.8950482422069981	0.024960893160756933	0.0011166872661825143
1727880671663	16031.25	0.8796203680305981	0.019825662910203528	0.0010956709394534432
1727880671665	16031.25	0.8779813087282868	0.01596410254398438	0.0010935691320135394
1727880671666	16031.25	0.8755562321397374	0.012904061114896146	0.0010926780444584984
1727880671668	16031.25	0.8820820035626934	0.010678641337733465	0.0011001500276179442
1727880671670	16031.25	0.9074112582827941	0.009239217661407655	0.0011324288202051017
1727880671672	16031.25	0.9647837856359649	0.008781983158097188	0.0010880543165809522
1727880671674	16031.25	0.9191572620131304	0.008979970079250553	0.0010463965183835848
1727880671675	16031.25	0.033252368547364575	0.013212691681808303	0.002925295603696753
1727880671677	16031.25	0.032793552306316136	0.021084878408486243	0.0038641835676342835
1727880671679	16031.25	0.032247035088512725	0.024503849493279616	0.00433023507332597
