# Supplementary material for: Identification and classification of repeated whistle types from free-ranging rough-toothed dolphins (Steno bredanensis)
Source: Sci Rep. 2026 Mar 20;16:14327. doi: 10.1038/s41598-026-44853-2 (PMC13144356; doi:10.1038/s41598-026-44853-2)
Supplement: Supplementary file 2 — Supplementary Material 2 [file 41598_2026_44853_MOESM2_ESM.zip › Dataset_StenoRepeatedCalls/Contours/1553.csv]

Time [ms]	Peak Frequency [Hz]	Duty Cycle	Energy	WindowRMS
1727880735865	4218.75	0.9610621382631208	0.029089546186671308	0.0014534214740254013
1727880735866	4218.75	0.9895110536268982	0.04373680788879061	0.0016143648576397805
1727880735868	4218.75	0.9459981085936302	0.05557963784771074	0.0015624453391399201
1727880735870	4218.75	0.8467492707614281	0.0626223007898329	0.0014604476750566396
1727880735872	4218.75	0.802323466741448	0.06531530467365557	0.00141321727362972
1727880735874	4218.75	0.7634497178919313	0.07034733987105264	0.0013621482529109954
1727880735875	4218.75	0.7863273684973731	0.08288405496154355	0.0014074955955983603
1727880735877	4218.75	0.7144475297943016	0.0919751736732539	0.0014241714650271163
1727880735879	4218.75	0.7132410846572845	0.08400348151493736	0.0014238716045600875
1727880735881	4289.0625	0.3025390708374242	0.06385930194670296	0.0014859079067044835
1727880735882	4289.0625	0.32813670018533536	0.0507986934778822	0.0015772010181157297
1727880735884	4289.0625	0.34158948157229146	0.04982968775680862	0.0016091555753033327
1727880735886	4289.0625	0.37803965812558693	0.05306173748849771	0.0017293559129640814
1727880735888	4289.0625	0.41564838925410513	0.05682810821400146	0.0018680261058598637
1727880735890	4289.0625	0.42129525720620253	0.07333684442514145	0.001892661589426671
1727880735891	4289.0625	0.4450673380405319	0.10782754354246449	0.00201888466149031
1727880735893	4289.0625	0.4439452596963132	0.15941411609245665	0.0020162929974516367
1727880735895	4289.0625	0.720291061199697	0.24140927210637803	0.0020409609089316375
1727880735897	4359.375	0.7424886980092403	0.3435745362444796	0.0020828836012642704
1727880735898	4429.6875	0.7885891284408896	0.4026275435564908	0.0021882787136589025
1727880735900	4570.3125	0.7916545163812552	0.3286344420248642	0.0021978671770388433
1727880735902	4570.3125	0.8026059068723795	0.35176925467946685	0.0022311345153194348
1727880735904	4570.3125	0.8093180494314556	0.3832126534338563	0.002250973935724358
1727880735906	4640.625	0.864152888332023	0.40819084330613103	0.0021896722110257686
1727880735907	4640.625	0.8756110705550565	0.4147547659836677	0.002214030049479275
1727880735909	4640.625	0.8731524816015899	0.4121920200388703	0.0022089369542497165
1727880735911	4710.9375	0.8748524724764775	0.40763377550106616	0.002217181059370771
1727880735913	4710.9375	0.8365630722693296	0.41417056928841733	0.002134448664367402
1727880735914	4710.9375	0.8252663587136244	0.4323663992451155	0.002115850593273836
1727880735916	4781.25	0.5115719083918945	0.4445592931129763	0.0020536481276703534
1727880735918	4781.25	0.47907427177091355	0.43457048990174	0.001950436924865034
1727880735920	4781.25	0.45394848498066676	0.41759312021261386	0.001858465957506572
1727880735922	4851.5625	0.43105540509983475	0.403306909494569	0.0017734429096999548
1727880735923	4851.5625	0.4040220248624214	0.3844331257625256	0.0016677166751323952
1727880735926	4921.875	0.39307980249145646	0.3529997143977983	0.001621239395687723
1727880735928	4921.875	0.3665282169029168	0.32280526467497905	0.0015242262175130434
1727880735930	4992.1875	0.6731179675216195	0.3111964330237665	0.001437006747935799
1727880735931	4992.1875	0.6699625651041666	0.33271303999555507	0.0014343436885585913
1727880735933	5062.5	0.6635404382861635	0.4015637015470636	0.00142389068701953
1727880735935	5062.5	0.6464091516017128	0.5373070919555047	0.0014378753114636673
1727880735937	5132.8125	0.5801561600649989	0.7368591099185416	0.001424634942969876
1727880735939	5132.8125	0.5685885939515803	1.0114887424513967	0.0014762755973810851
1727880735939	5203.125	0.5887925660091786	1.3843386509197873	0.0015496774080520602
1727880735941	5273.4375	0.5887925660091786	1.8555448330269004	0.0015496774080520602
1727880735943	5414.0625	0.5981202523618503	2.3834110686915007	0.001576443837631328
1727880735945	5554.6875	0.5684881815926786	2.7983531733807507	0.0015868639852114354
1727880735946	5554.6875	0.5615475840925517	3.067620230178668	0.001569061705797815
1727880735948	5625.0	0.5582351669091727	3.086104793840429	0.0015616744525763894
1727880735950	5695.3125	0.5414811465386614	3.0469933688359188	0.0015436705080820777
1727880735952	5765.625	0.5379860820526476	3.1550483654637755	0.0015404442664735743
1727880735954	5835.9375	0.3249738201405267	3.3870850644047	0.0015163698283856674
1727880735955	5906.25	0.3156362089720912	3.6917770623691877	0.001468574843566101
1727880735957	5976.5625	0.31184550351316825	3.8398765204837435	0.0014536450177690652
1727880735959	5976.5625	0.3110125079844733	3.8922833599147637	0.0014605623345144403
1727880735961	6046.875	0.32139424258058175	3.981113700825516	0.0015106140965043125
1727880735962	6046.875	0.3376338167010613	4.770740500189628	0.0015860674077052628
1727880735964	6117.1875	0.34678717079402516	6.342042308168331	0.0016244489228874896
1727880735966	6187.5	0.3520250620332154	7.746064371309556	0.0016533364960280256
1727880735968	6187.5	0.4774556482849893	8.610537612441517	0.0017482524792659122
1727880735970	6257.8125	0.4961281287010945	8.635402704035444	0.0018138656103326232
1727880735971	6328.125	0.513437126699951	7.82837989181011	0.0018632419126122402
1727880735973	6679.6875	0.5213288731953973	0.3734812054001412	0.0018784077348509656
1727880735975	7101.5625	0.5283930581505758	3.400633642880231	0.0018956026560335599
1727880735977	7101.5625	0.5227297454412726	5.558015523578976	0.0018773803788991893
1727880735978	7101.5625	0.5195665659394654	7.065934830841049	0.0018629428511179756
1727880735980	7101.5625	0.523170945419066	7.890335688168024	0.001875680101956181
1727880735982	7101.5625	0.5243026108988299	8.441975870747775	0.0018798001551995525
1727880735984	7171.875	0.5338993335796476	8.922357531297985	0.0019357342307836296
1727880735986	7171.875	0.5504331157983133	9.370038610944816	0.001999373029979194
1727880735987	7171.875	0.5691454786982867	9.785051370028826	0.0020580397257388577
1727880735989	7171.875	0.46747235632042716	10.329761699800107	0.0021066848051249443
1727880735991	7171.875	0.48100973325205554	10.982955460955235	0.0021604720223756687
1727880735993	7242.1875	0.4964724526715229	11.433871568152464	0.002228872609688051
1727880735994	7242.1875	0.5037459687366925	11.431792916202598	0.0022561021420893683
1727880735996	7242.1875	0.5031661667413931	11.056904388367998	0.0022519768044716587
1727880735998	7242.1875	0.5042138089673823	10.219580055626965	0.002240338031740492
1727880736000	7312.5	0.49913354389822456	8.371772361444012	0.002207163881679105
1727880736002	7664.0625	0.479842131992556	0.01698297439273298	0.002131579383081
1727880736003	8085.9375	0.566901489481331	0.005793343477322443	0.0020534016569295145
1727880736005	8507.8125	0.5641342319791915	0.10763697186561864	0.0020271241575066335
1727880736007	8507.8125	0.5705114537707772	0.14584618277304412	0.001951793045586349
1727880736009	8507.8125	0.5767127952400173	0.16857080245154615	0.0018599879766725044
1727880736010	8507.8125	0.6758181014150944	0.17819831839594175	0.0017696970715791289
1727880736012	8507.8125	0.679951601808176	0.18181525586824782	0.0017580681449790917
1727880736014	8507.8125	0.7930121738247957	0.1870723127635288	0.0017222748895601458
1727880736016	8507.8125	0.9034150546132744	0.19542197255662522	0.0017088034227484843
1727880736018	8507.8125	0.8951537056842133	0.20165098688244473	0.001691249310395754
1727880736019	8507.8125	0.858567731855513	0.20347690723673315	0.0016314081477593503
1727880736021	8507.8125	0.852544256981383	0.20549125730659684	0.0016211224256172804
1727880736023	8507.8125	0.8119317433385186	0.2078749931445189	0.0015572774488174569
1727880736026	8507.8125	0.3131762490582416	0.20165718201286056	0.0015465954297237123
1727880736027	8507.8125	0.2892788101292256	0.18231131101395684	0.0014461167626113464
1727880736029	8507.8125	0.29041922067446274	0.1529517077799052	0.0014510968756179315
1727880736031	8507.8125	0.29519838856951	0.11754613647806592	0.0014764460089575356
1727880736033	8859.375	0.2921402329418894	0.02730663244049964	0.0014697232040417594
1727880736035	9210.9375	0.2980902010039963	0.18686030661015895	0.001499142203544008
1727880736036	9210.9375	0.3032756301591981	0.286036862430736	0.0015208018297589905
1727880736038	9210.9375	0.3072838613322196	0.3683395927465058	0.0015374612805195815
1727880736039	9210.9375	0.7840639941117957	0.4280378498479205	0.0015894960239753641
1727880736041	9210.9375	0.7774637603427206	0.4661840288455857	0.001613901484654986
1727880736042	9210.9375	0.8149118825502832	0.4856934613310399	0.0016907069546418481
1727880736044	9210.9375	0.8226538722931844	0.4971238434631368	0.0017059738841081287
1727880736046	9210.9375	0.8446902279776917	0.5065729915328493	0.0017419805117401387
1727880736048	9210.9375	0.881104564613301	0.5102057885202862	0.0018055588695037007
1727880736050	9210.9375	0.8840196878989195	0.506297367640598	0.0018090956072428226
1727880736051	9210.9375	0.9054859412459525	0.49552483808064157	0.0018457138229580755
1727880736053	9210.9375	0.9013507989581387	0.48114630282985543	0.0018370504734819672
1727880736055	9210.9375	0.9022705640625974	0.4620303007965631	0.001835139940165557
1727880736057	9210.9375	0.907618860855073	0.43724979430379296	0.0017889353569813602
1727880736058	9210.9375	0.9340638588167834	0.398651826471693	0.0018166164664820787
1727880736060	9210.9375	0.32293941524636777	0.34091994211385107	0.0018699308841363086
1727880736062	9210.9375	0.3279042981162207	0.27006695490653493	0.0018975687829736302
1727880736064	9210.9375	0.34040611928661824	0.19184372079867285	0.0019737249619719345
1727880736066	9773.4375	0.3456371690991169	0.00729483933601507	0.002013578475419634
1727880736067	10406.25	0.3517041703646484	0.989310596653307	0.0020595002595438223
1727880736069	10406.25	0.35510816468139833	1.4239633386166652	0.002085867724700314
1727880736071	10406.25	0.37025828005500405	1.7171363150946481	0.0021769094782543596
1727880736073	10406.25	0.3764296080618741	1.885265904332411	0.0022263089292322135
1727880736074	10406.25	0.8209065662149205	2.0021370413644393	0.0022408504001466692
1727880736076	10406.25	0.8258067109777016	2.1091037048009653	0.002262285842880985
1727880736078	10406.25	0.8262291230316576	2.207356570499708	0.00230634239297038
1727880736080	10406.25	0.7662180069551405	2.2823747420374314	0.0023531269752633584
1727880736082	10406.25	0.7716156738343922	2.336455552572157	0.0023741158016910044
1727880736083	10406.25	0.7553443326033243	2.3826967313964986	0.002342625107596156
1727880736085	10406.25	0.7423554622320626	2.4178867356959244	0.0023148633353770477
1727880736087	10406.25	0.7341897610557588	2.4340669825220353	0.0022983671223654584
1727880736089	10406.25	0.6941394384011466	2.427915064382821	0.0022060575192597103
1727880736090	10406.25	0.6541543995742951	2.401571623964943	0.0021098209559962076
1727880736092	10406.25	0.6265262836659821	2.365725982158279	0.0020424204080438726
1727880736094	10406.25	0.6419941718069666	2.3303752715327577	0.001885150964380892
1727880736096	10406.25	0.635596588281539	2.2850183195403475	0.0017415362099806291
1727880736098	10406.25	0.2501199638147955	2.205667960604299	0.0016518129893186649
1727880736099	10406.25	0.23551518628018756	2.086048036012296	0.0015746781700930808
1727880736101	10406.25	0.22365076827550417	1.959696590802376	0.0015053730959514332
1727880736103	10335.9375	0.21617557019586944	2.4623495312816592	0.0014638691847860667
1727880736105	10335.9375	0.21120303346160949	2.485970617354785	0.0014363084795060252
1727880736106	10335.9375	0.21491467695253924	2.470901299191823	0.0014556122630939214
1727880736108	10335.9375	0.21522341137614986	2.427007456134483	0.0014558392110292418
1727880736110	10335.9375	0.21804163755273728	2.3773804786892914	0.001471977462376064
1727880736112	10335.9375	0.6051984132301791	2.315784760101462	0.0014304309663370214
1727880736114	10335.9375	0.5982732630451528	2.2331652433830276	0.0014136319088724366
1727880736115	10335.9375	0.5900305022233687	2.1368394159389865	0.0013596932761967132
1727880736117	10265.625	0.5401921376088534	2.1126590671335954	0.0013497697631322306
1727880736119	10265.625	0.5126015599015028	2.0352724543354226	0.0012857079943064237
1727880736121	10265.625	0.09052234941348064	1.9296266184251116	0.0013502126394109907
1727880736122	10265.625	0.08236883913301335	1.7544071383808708	0.001258334502201112
1727880736124	10265.625	0.07816446441748041	1.5070285975297921	0.001213226387477072
1727880736127	10265.625	0.07092079079257696	1.1957452606835908	0.0011407024235188291
1727880736129	10265.625	0.06028694860800783	0.8581553982341259	0.0010245060236018346
1727880736131	10195.3125	0.053030479352863286	0.580303921787897	9.462059368502022E-4
1727880736132	11179.6875	0.05189368862407591	0.05920542115695614	8.187016984801001E-4
1727880736134	11179.6875	0.12292335451607268	0.07069327540403145	6.911974601099979E-4
1727880736136	11179.6875	0.11662108010132775	0.07893469881199616	6.451495734230215E-4
1727880736138	11179.6875	0.13370580559923131	0.080673970845149	7.24381405555376E-4
1727880736139	11179.6875	0.14787824565426275	0.07315426261516965	7.843692971716747E-4
1727880736140	11179.6875	0.15214004356656183	0.05944780403969359	7.994659530306448E-4
1727880736142	11179.6875	0.1601620506857093	0.046964002691461317	8.346084743909206E-4
1727880736144	11179.6875	0.1802614266684137	0.03980657262940434	9.168156361299595E-4
1727880736146	11179.6875	0.18789785879629628	0.03713052355278977	9.430216446220584E-4
1727880736147	11179.6875	0.6820405573445815	0.0369693120054173	9.60768894310973E-4
1727880736149	11179.6875	0.6638302856035151	0.036193036736443765	0.0010479680982792387
1727880736151	11179.6875	0.7441377643878694	0.03406143589879384	0.0011572322079514768
1727880736153	11179.6875	0.7474550113940591	0.032086619384532895	0.0011821840454523521
1727880736154	11179.6875	0.8182217631841746	0.03149621880210476	0.0012602935087458152
1727880736156	11179.6875	0.840527659144994	0.033002090773413754	0.0012826375347065318
1727880736158	11179.6875	0.8402527260087328	0.03537989354888063	0.0012739246165201072
1727880736160	11179.6875	0.8995293476701937	0.036600526943695914	0.0013362767319487897
1727880736162	11179.6875	0.922224299955911	0.036189794974948654	0.0013606253155036543
1727880736163	11179.6875	0.5550424507828878	0.036113769388054724	0.0013258930282575784
1727880736165	11179.6875	0.5498890107032888	0.036569257607276216	0.001312809078323682
1727880736167	11179.6875	0.5805633352987422	0.03697771610938053	0.0013899831788179158
1727880736169	11179.6875	0.6178561996363994	0.03823477590150518	0.0014794086274936536
1727880736170	11179.6875	0.3414954298927619	0.03668041164760143	0.0015831287364073514
1727880736172	11179.6875	0.3571692460530167	0.03332982540898554	0.0016476062493927688
1727880736174	11179.6875	0.3753274086042364	0.030535442682329886	0.0017276954586655578
1727880736176	11179.6875	0.3945507658287729	0.031131566052323	0.0018087012319152854
1727880736178	11179.6875	0.4181861228312437	0.033379002019775235	0.001903553704118995
1727880736179	11179.6875	0.43476560372934187	0.03400061629294216	0.0019698092793696393
1727880736181	11109.375	0.43633763830181876	0.03368494732981697	0.0019769674329669445
1727880736183	11109.375	0.44097730059183476	0.03322728493339639	0.0019972216076584045
1727880736185	11109.375	1.0918620183702996	0.032920657916999205	0.002003544681428414
1727880736186	11109.375	1.1668997059793609	0.030447766594849233	0.0019837230427634596
1727880736188	11109.375	1.1644067642254934	0.0271740554787251	0.0019803793479989526
1727880736190	11109.375	1.1655420557490492	0.025245857714992145	0.001959668686403217
1727880736192	11109.375	1.2054686168021143	0.023917185375859545	0.0019556108642241154
1727880736194	11109.375	1.0492793932058921	0.020708388664510788	0.0019508124375418184
1727880736195	11179.6875	1.0563829883523668	0.014797146675721832	0.0019661251405526103
1727880736197	11390.625	1.060225718150033	1.2098499172177236E-4	0.001973719317149964
1727880736199	11671.875	1.0570699116600464	1.092022547100285E-4	0.0019673124621184673
1727880736201	11882.8125	1.0686708341091524	0.005663867921372842	0.0019863614948555344
1727880736202	12164.0625	1.0822395897984938	0.011117045117989836	0.002010576682302365
1727880736204	12164.0625	1.0898886828657728	0.01743049891353269	0.002024587346337166
1727880736206	12164.0625	1.1004188130999668	0.023382227768541614	0.0020453126032033454
1727880736208	12164.0625	1.1406868764008764	0.026633376924345746	0.0020992323590993383
1727880736210	12164.0625	0.47956408781531995	0.02782570745412824	0.0021747056081817483
1727880736211	12164.0625	0.49873750523396904	0.03142752199020278	0.0022721872992721736
1727880736213	12164.0625	0.5085228243779054	0.04835268215578284	0.002318237206782844
1727880736215	12164.0625	0.523018048114062	0.07449963687675396	0.0023844803151366156
1727880736217	12164.0625	0.5410231688585248	0.10044401521644229	0.00246216042913732
1727880736218	12164.0625	0.5505331037864027	0.11518275569086701	0.00249917578488169
1727880736220	12164.0625	0.5549843141150533	0.11726485051559377	0.0025181613665922163
1727880736222	12164.0625	0.5427422339648277	0.11255159346911518	0.0024697447686262723
1727880736224	12164.0625	0.9270521352603274	0.10658749582688952	0.002416509618277759
1727880736227	12164.0625	0.99201159695295	0.1018761672226109	0.0023108519042105884
1727880736228	12164.0625	1.0263857870349768	0.09753035699782708	0.0021531514162504758
1727880736230	12164.0625	0.9916311653112762	0.09304953172351789	0.002081024928070512
1727880736232	12164.0625	0.06448639108906165	0.08685923483278199	0.0023092851302297696
1727880736234	12164.0625	0.05878763487097813	0.0759598375850486	0.0025375453323890273
1727880736235	12164.0625	0.05679634479242541	0.06224413067117704	0.0024915427330835767
1727880736237	12164.0625	0.05563876252733949	0.05433850590146591	0.0024686566129600556
1727880736239	12164.0625	0.050513897496220934	0.05308228146914424	0.0023673760055969986
1727880736240	12164.0625	0.0487267319797957	0.04988944564707464	0.002328740531318161
1727880736242	12164.0625	0.04781462503708087	0.040456477027594785	0.002308632548537763
1727880736243	12164.0625	0.04753807688909318	0.027849942028299657	0.0022995503471554624
1727880736245	12093.75	0.04588332941414174	0.01624088806548165	0.0018205181668252389
1727880736247	12234.375	0.822038257988516	0.0075544705704952645	0.0013414859864950153
1727880736249	12445.3125	0.3353708303446962	5.078457351740211E-4	0.0013553242123885627
1727880736250	12656.25	0.33491968544341244	5.297898702365583E-4	0.001349375523960978
1727880736252	12796.875	0.3397615783093837	0.007653331335862361	0.0013624577761790256
1727880736254	13007.8125	0.3498688070627067	0.06162508663645088	0.001407142737398892
1727880736256	13218.75	0.34983714777138847	0.060401632977985745	0.0014124653112513603
1727880736258	13218.75	0.3221867142163895	0.053804068086497236	0.0013181839607959095
1727880736259	13218.75	0.3438416694780117	0.051303970897825485	0.0013754469287105995
1727880736261	13218.75	0.3423932569002059	0.05423766408417324	0.001371979998282684
1727880736263	13218.75	0.5599225619831703	0.05620366126447795	0.0012695850005027276
1727880736265	13218.75	0.5222216592144916	0.05187578433004378	0.001191437636531422
1727880736266	13218.75	0.5076858232606132	0.042763770220999794	0.0011054254730017848
1727880736268	13218.75	0.5934901207498035	0.03819185368628471	0.001035683062828395
1727880736270	13218.75	0.5228829017519505	0.0337374154369987	9.03325301354718E-4
1727880736272	13218.75	0.4792821966304434	0.02546933526261542	8.566928628809896E-4
1727880736274	13640.625	0.4891013335745426	2.386099729498029E-4	7.354475460431888E-4
1727880736275	14062.5	0.4786593555875606	0.0013293101774610897	6.791850279077842E-4
1727880736277	14062.5	0.5030130059316682	0.00140281946806596	7.124398752117686E-4
1727880736279	14062.5	0.5628108747581035	0.0012365117389140938	6.793716389298399E-4
1727880736281	14203.125	0.5200416823738272	9.618614854968468E-4	7.326346513014166E-4
1727880736282	14414.0625	0.524312581519797	0.0031410132126949842	8.036500068318127E-4
1727880736284	14625.0	0.5045777646750524	0.005148503313563927	8.756392244306193E-4
1727880736286	14625.0	0.5807220011137316	0.0061893703401234255	9.663440014754442E-4
1727880736288	14625.0	0.6265463142804292	0.00493361186116518	0.0011671167010750018
1727880736290	14976.5625	0.7621333284198113	0.002211804758178149	0.0013678894006745595
1727880736291	15328.125	0.4705622679906493	0.0035188054040425805	0.0015038961682179105
1727880736293	15328.125	0.5138733578749115	0.0037543523538834437	0.001632776840209457
1727880736295	15328.125	0.5921038074263818	0.003501571570175798	0.0018303317142764621
1727880736297	15328.125	0.6382977273821796	0.0017482605922537902	0.001945694102184025
