# Supplementary material for: Identification and classification of repeated whistle types from free-ranging rough-toothed dolphins (Steno bredanensis)
Source: Sci Rep. 2026 Mar 20;16:14327. doi: 10.1038/s41598-026-44853-2 (PMC13144356; doi:10.1038/s41598-026-44853-2)
Supplement: Supplementary file 2 — Supplementary Material 2 [file 41598_2026_44853_MOESM2_ESM.zip › Dataset_StenoRepeatedCalls/Contours/1555.csv]

Time [ms]	Peak Frequency [Hz]	Duty Cycle	Energy	WindowRMS
1727880810634	4429.6875	0.6828968802914852	0.5645710266428652	9.282943034256801E-4
1727880810635	4429.6875	0.6601718409833092	1.4167514905733765	9.14150434463617E-4
1727880810637	4429.6875	0.6367026865626512	2.29145525012382	8.914977911398243E-4
1727880810639	4429.6875	0.5743682817035559	2.585461384305813	8.290934013887119E-4
1727880810641	4429.6875	0.5426193702376633	2.1409268851963845	8.046893715854778E-4
1727880810643	4429.6875	0.5185773652939042	1.3903766968190383	7.908174276034333E-4
1727880810643	4429.6875	0.49884059778664724	0.7981690377911461	7.6855943963034E-4
1727880810645	4429.6875	0.49884059778664724	0.46637360833433283	7.6855943963034E-4
1727880810647	4500.0	0.5314211357382791	0.29015906241671907	6.947206478453448E-4
1727880810649	4570.3125	0.46291798438393367	0.15132566487453433	6.041340497643893E-4
1727880810650	4640.625	0.4203573917238422	0.11589429211627174	5.547516202930036E-4
1727880810652	4710.9375	0.4133360804388222	0.09341520404578904	5.457225765907468E-4
1727880810654	4710.9375	0.4124496922348485	0.08735511331468293	5.479290532708797E-4
1727880810656	4710.9375	0.4499711330581761	0.08466264021675386	5.912486576637369E-4
1727880810658	4781.25	0.4998678237509626	0.07862195121037789	5.77516733034061E-4
1727880810659	4781.25	0.5011024715015724	0.07378595067437768	6.449995946433644E-4
1727880810661	4851.5625	0.39512075299405786	0.06791421449453776	7.167582624832388E-4
1727880810663	4851.5625	0.4391410445637303	0.0673906411402204	7.862495301380113E-4
1727880810665	4921.875	0.5146036893530997	0.07524648258889421	8.977360889118216E-4
1727880810666	4921.875	0.5923446210334476	0.09285742989296726	0.0010000033524937145
1727880810668	4921.875	0.6254670238860982	0.11810865514820941	0.0010406122959626491
1727880810670	4992.1875	0.665827728278593	0.14400170597226922	0.001154301722506488
1727880810672	4992.1875	0.6922967913597096	0.1655810258169638	0.001291810298765228
1727880810674	5062.5	0.780142387242951	0.17817399743717954	0.0014461001746974525
1727880810675	5062.5	0.8387708148386157	0.17262837470710854	0.0015296719762410058
1727880810677	5132.8125	0.8802286568197478	0.1397370791801186	0.0015886879569535863
1727880810679	5414.0625	0.9471986851635926	0.07257358954177556	0.0016941133744693827
1727880810681	5695.3125	0.9885510212566521	0.08846256515573682	0.0017937492110420763
1727880810682	5695.3125	1.037547036174321	0.10219759224367693	0.001865970424273836
1727880810684	5765.625	1.0632704712985521	0.09352820580910219	0.001908521589579959
1727880810686	5835.9375	1.1002315632235296	0.08145544489797452	0.0019634210486644305
1727880810688	5835.9375	1.0991179215585907	0.0676518779628975	0.0019584719127831896
1727880810690	5906.25	1.1120893159513443	0.046592694157496166	0.001979176486724023
1727880810691	5976.5625	1.1121736827441426	0.025345012868905576	0.00197794030454606
1727880810693	5976.5625	1.1057871165293038	0.016083366186359305	0.001966312130557965
1727880810695	5976.5625	1.1069499721567084	0.015240994822982704	0.0018897949349748388
1727880810697	6046.875	1.0717531644211307	0.01337190984665132	0.0018356300847078711
1727880810698	6046.875	1.0791754572646424	0.012543422326557543	0.0017107059889333387
1727880810700	6046.875	1.04393629158068	0.012849541644267213	0.0016592087999343992
1727880810702	6117.1875	0.9970083176714818	0.014159115655373821	0.0015871758858248821
1727880810704	6257.8125	1.002046277188155	0.016475793943957713	0.0014928397654876597
1727880810706	6468.75	0.9382387110149047	0.02084752930732587	0.001364770257408354
1727880810707	6609.375	0.9751200835000952	0.02065372789475489	0.0012812620652044315
1727880810709	6820.3125	0.9541294337091433	0.08275303329105302	0.0012592070427487995
1727880810711	7031.25	0.9254539537729707	0.21106788721473307	0.0011992714274268728
1727880810713	7031.25	0.8256130063776091	0.41892407150125033	0.0011767118960873564
1727880810714	7031.25	0.7688732013741253	0.6986600122291391	0.0011590858931103077
1727880810716	7031.25	0.7462735952863407	1.0327525134930924	0.0011406205965325154
1727880810718	7101.5625	0.6361427547046973	1.3863635990336014	0.001130468072494097
1727880810720	7101.5625	0.6450821018818789	1.7526034856846953	0.0011756299982750803
1727880810722	7101.5625	0.6133174067951669	2.1737380578157985	0.001208720309085912
1727880810723	7171.875	0.5495815528147896	2.6808821861527776	0.0012804406912228982
1727880810725	7171.875	0.5500227250393082	3.238682194320993	0.0013288478897845468
1727880810727	7171.875	0.5747707534886006	3.6876521035797047	0.001392270029468668
1727880810730	7242.1875	0.5948547747150158	3.708636944581738	0.0014298242666722655
1727880810731	7593.75	0.6249424196639151	0.03554743262078901	0.0014580494393974352
1727880810733	8015.625	0.6316178999606918	0.04303961460365066	0.0014566091334182506
1727880810735	8015.625	0.6389805056014151	0.08107338672616086	0.0014427431418152707
1727880810737	8015.625	0.6187352594339622	0.10252755385645844	0.0013797113225709932
1727880810739	8015.625	0.6092711891837678	0.09338129922137867	0.0012923146497287527
1727880810740	8156.25	0.6330307140307597	0.0689548609984207	0.0011920921325681152
1727880810742	8367.1875	0.607938041899353	0.09329408900305118	0.0011424899896699033
1727880810743	8367.1875	0.6380361880896226	0.131322365426854	0.0010359290279919149
1727880810745	8367.1875	0.6071094264591832	0.18781136558112996	9.823557216819664E-4
1727880810746	8367.1875	0.6059603348490804	0.26811313384782803	8.921730269213526E-4
1727880810748	8367.1875	0.5655610404606203	0.37934565013447824	8.388034575398305E-4
1727880810750	8367.1875	0.5420910027864425	0.5310337521008488	7.750698686736685E-4
1727880810752	8367.1875	0.5196780117512426	0.732046702144434	7.657139219726364E-4
1727880810754	8367.1875	0.4830961550590209	0.950073345674039	7.823305241091903E-4
1727880810755	8367.1875	0.4729780581907678	1.0530798378063861	7.715742414512867E-4
1727880810757	8367.1875	0.4762037028888576	0.9201640266800571	7.743870683411366E-4
1727880810759	8437.5	0.47183791024242	0.6151495153572517	7.660388575511441E-4
1727880810761	9492.1875	0.4921084802989768	0.18648141278537916	7.908418661945869E-4
1727880810762	9492.1875	0.5145848642254529	0.31398796375838023	8.176772945320828E-4
1727880810764	9492.1875	0.5241128342661692	0.4518725760703609	8.303716259871321E-4
1727880810766	9492.1875	0.5381039965268	0.5866378842558081	8.463337035907205E-4
1727880810768	9492.1875	0.517664156796268	0.7068748280068122	8.253618710545509E-4
1727880810770	9492.1875	0.5353221265289724	0.8091125909499162	8.516967071139599E-4
1727880810771	9492.1875	0.5531663855843044	0.8935854879328384	8.80812328580566E-4
1727880810773	9492.1875	0.5653372879959767	0.9452167069897527	8.970180217488842E-4
1727880810775	9492.1875	0.5588510324899417	0.9147023114339158	8.90843738695619E-4
1727880810777	9492.1875	0.5541937994242508	0.768529348015631	8.814499639137547E-4
1727880810778	9562.5	0.5431914391272429	0.5503777042552939	8.658363635442341E-4
1727880810780	10125.0	0.539409201364803	0.5567150241407344	8.599016156507896E-4
1727880810782	10125.0	0.4539178741192057	0.8902307680688208	8.633451145286893E-4
1727880810784	10125.0	0.4470698423790667	1.1731443841710614	8.485970695716925E-4
1727880810786	10125.0	0.45489413331537776	1.4002461539021525	8.703085456920084E-4
1727880810787	10125.0	0.46872763134268963	1.6031869837817596	8.975519394500797E-4
1727880810789	10125.0	0.4835089538323045	1.7965403108907205	9.281435324227055E-4
1727880810791	10125.0	0.4803988509617102	1.9800948156155092	0.0010218758255049146
1727880810793	10125.0	0.504067858809945	2.1565579643774555	0.0010719809443665326
1727880810794	10125.0	0.4954028179560567	2.3282371504111286	0.0011551957613011507
1727880810796	10125.0	0.45473594909768256	2.4986719640052057	0.001229372938896909
1727880810798	10125.0	0.4863791968560542	2.674729991616761	0.0013128573126072374
1727880810800	10125.0	0.5197896248990735	2.8603427237251164	0.0014023184155609154
1727880810802	10125.0	0.5579260374550763	3.046399543544715	0.0015113327965426326
1727880810803	10125.0	0.5725713217461955	3.2149963404384456	0.0015484760127170024
1727880810805	10125.0	0.527179965932914	3.361444113446952	0.0015682255662077317
1727880810807	10125.0	0.543090239827811	3.4951295428292073	0.0016115642798108449
1727880810809	10125.0	0.5465918732742753	3.61277759329784	0.0016211598036616458
1727880810810	10125.0	0.538371461065731	3.7001740534493353	0.0016034233515144953
1727880810812	10125.0	0.5399849588302782	3.765911030624563	0.0016067018670236299
1727880810814	10125.0	0.5326727242803089	3.8330681811966962	0.001587494098818636
1727880810816	10125.0	0.5227046162339571	3.9035149963469014	0.0015636605033688387
1727880810818	10125.0	0.5270582514013524	3.9419761981679113	0.0015784957171685115
1727880810819	10125.0	0.5792239070045766	3.9080032200267825	0.001578964152499382
1727880810821	10125.0	0.5878986588278442	3.8121678166749677	0.0016029151122408433
1727880810823	10125.0	0.5995798671640005	3.728372642663389	0.001673388860064859
1727880810825	10125.0	0.49580863963123206	3.711023591417891	0.0018024652091350607
1727880810826	10125.0	0.49693036486410597	3.7046824486211953	0.00206253249122865
1727880810828	10125.0	0.5209079135781671	3.5708771449061905	0.002138190030626797
1727880810831	10125.0	0.5142636911781222	3.195196394534248	0.0021137638330059223
1727880810833	10125.0	0.46948483476527403	2.525858999893721	0.0019974619768919305
1727880810835	10125.0	0.5024163999326146	1.7046705465327818	0.002084947013941099
1727880810836	10054.6875	0.5510930055643785	0.9788277274287718	0.0024760506404668337
1727880810838	10406.25	0.5922589176811643	0.0031150943934719847	0.0028671542669925685
1727880810840	10757.8125	0.6103891967065914	0.0027480231520692826	0.0029203801342197236
1727880810842	11179.6875	0.5394035562338143	0.1028368076793255	0.0027236339919140973
1727880810843	11179.6875	0.5072263095981316	0.12833963229010942	0.0026610486230252135
1727880810844	11179.6875	0.5108241397482736	0.1411432157633567	0.0026633837540664266
1727880810846	11179.6875	0.5237514897124338	0.1423657269212933	0.0026821381029715824
1727880810848	11179.6875	0.5564010456408389	0.13997723011007188	0.0027404048866377538
1727880810850	11179.6875	0.5225396682601893	0.14045090781357442	0.002391407749002707
1727880810851	11179.6875	0.5203576021558148	0.14399943257027742	0.0020424106113676606
1727880810853	11179.6875	0.43540957724451657	0.14758565866870685	0.0019369272689784963
1727880810855	11179.6875	0.42817972466005344	0.15186470635925176	0.0019041080961090316
1727880810857	11179.6875	0.45175776311786925	0.15510672870345155	0.00195438001961158
1727880810858	11179.6875	0.5155899541190623	0.15397952107896146	0.0021263602876353893
1727880810860	11179.6875	0.5201250083949622	0.14884593784612166	0.0021374092511189722
1727880810862	11179.6875	0.48670912357088114	0.14337991703613032	0.002071384731573156
1727880810864	11179.6875	0.4974130862152744	0.13950480280689992	0.002118997911876756
1727880810866	11179.6875	0.47709118200574413	0.13542105636725377	0.002037045047075132
1727880810867	11179.6875	0.43484091944148573	0.12744408044435376	0.0017829325846025151
1727880810869	11179.6875	0.40986054711275105	0.11346964002535441	0.0017370137710499382
1727880810871	11179.6875	0.3800921325002536	0.0938951696245361	0.0016869018752860402
1727880810873	11179.6875	0.2985261811472915	0.07022832653572003	0.001449734435405867
1727880810874	11179.6875	0.27296381402372016	0.04480254789190705	0.0013722694093858086
1727880810876	11109.375	0.43419912795665844	0.02395710576223745	0.0013413991180648568
1727880810878	11531.25	0.43396017822178706	6.009554980634468E-4	0.0012117604053009455
1727880810880	12023.4375	0.4194452099569319	0.06212424464693354	0.001289085316354497
1727880810882	12023.4375	0.45737479598202074	0.09251454989177153	0.0013657143152449435
1727880810883	12023.4375	0.4707167440012305	0.11751485280011195	0.001375555615045291
1727880810885	12023.4375	0.4769788141748701	0.13242909487168586	0.0013792745387161869
1727880810887	12023.4375	0.49812164598714787	0.13575685680398947	0.0013941697606441907
1727880810889	12023.4375	0.5477041568396226	0.13019630530615983	0.0014662727883184212
1727880810890	12023.4375	0.5667407166478671	0.12079884815624878	0.0015001238642759133
1727880810892	12023.4375	0.5370292632280558	0.10779032811134973	0.0013022811035995733
1727880810894	12023.4375	0.6238301595052083	0.09011834930183978	0.0011044383429232333
1727880810896	12023.4375	0.6682883482844788	0.0673344545946336	0.001019841429070399
1727880810898	11953.125	0.725632879183513	0.048891483394378994	0.0010797657112209768
1727880810899	12093.75	0.7227209593300764	0.007129267770814104	0.0010782235031017821
1727880810901	12234.375	0.7258302974786612	6.306901756383577E-4	0.0010789867169826344
1727880810903	12445.3125	0.22227587272227964	0.0013237267533262776	0.0010557426666726068
1727880810905	12585.9375	0.19319999403197782	7.66108347200199E-4	9.432742959762133E-4
1727880810906	12726.5625	0.1870107652126231	0.0018631578174006993	9.149767044306051E-4
1727880810908	12937.5	0.18157525159925045	0.002829661868385779	8.963328645097124E-4
1727880810910	12937.5	0.15299191703192755	0.004161231623170156	7.965911180051864E-4
1727880810912	12937.5	0.1328764851625097	0.005075207099067651	7.1944614607326E-4
1727880810914	12937.5	0.13157413539961518	0.005087919916650195	7.161024168632477E-4
1727880810915	12937.5	0.15779168654158715	0.004939014089324729	6.696080766078708E-4
1727880810917	12937.5	0.15241967840722387	0.005553581572457054	6.427151129989242E-4
1727880810919	12937.5	0.15655597371100097	0.006376735508503961	6.444617811631677E-4
1727880810921	12937.5	0.1428402082615628	0.0067851519670014335	5.7834214516711E-4
1727880810922	12937.5	0.15886350028818633	0.006555904362396079	6.407859370738743E-4
1727880810924	12937.5	0.16602330237814464	0.005462851526847108	6.59293374935921E-4
1727880810926	13218.75	0.6476908109972811	1.4992595643279307E-4	6.610464569532228E-4
1727880810928	13500.0	0.6910040193633713	0.006036266265703033	6.913495856021736E-4
1727880810931	13781.25	0.5486766247379454	0.016274646289310208	8.714312247117997E-4
1727880810932	13781.25	0.6686196637103643	0.023263530855471646	9.614804232984045E-4
1727880810934	13781.25	0.6682411263157321	0.024036231802961758	0.0010515296218850092
1727880810936	13781.25	0.6226460305566475	0.020802597346274744	0.0010113791438950439
1727880810938	13781.25	0.6167707036709469	0.019301224165211257	0.001007021149081624
1727880810939	13781.25	0.6686943048867706	0.019982958574641833	0.0010746108033603922
1727880810941	13781.25	0.7249577573593641	0.019512496231604566	0.0011406622582651388
1727880810943	13781.25	0.7533427304441824	0.01716029779891562	0.0012367137341290678
1727880810944	13781.25	0.7092735697125331	0.014196981997425848	0.0011550300211071135
1727880810946	13781.25	0.6863576061320754	0.01059178568045545	0.0011255853990143623
1727880810947	13781.25	0.7179661800986842	0.006999664546745924	0.0011632156847453164
1727880810949	13781.25	0.7165822316699768	0.005715911673813371	0.0011634754352657574
1727880810951	13781.25	0.7317501044123428	0.007258466067410629	0.0011734892710478812
1727880810953	13921.875	0.6683056656787901	0.009109270625689272	0.001121033713496136
1727880810954	14062.5	0.6103018853472992	0.011267992676114643	0.0011572987147225754
1727880810956	14273.4375	0.616032822327044	0.03532511618714354	0.0011738475729369431
1727880810958	14273.4375	0.577202267732145	0.06956534102970155	0.0013338668593646291
1727880810960	14273.4375	0.619608708839804	0.079877366033012	0.0014938861457923151
1727880810962	14273.4375	0.6400977117633496	0.0583594941358864	0.001532603214421858
1727880810963	14835.9375	0.667278583233173	0.03315239839912658	0.001554156557441448
1727880810965	14835.9375	0.6810203519026669	0.03216581220760472	0.001569421984645662
1727880810967	14835.9375	0.7341382119409924	0.02346910497583941	0.0016155746068178963
1727880810969	14835.9375	0.7274389613003447	0.013180787249310632	0.001593650277962489
1727880810970	14835.9375	0.7319346567715893	0.005741743553097251	0.0015931354242524143
1727880810972	14906.25	0.838977845260494	0.0019878193820889755	0.0015470586800501761
