# Supplementary material for: Identification and classification of repeated whistle types from free-ranging rough-toothed dolphins (Steno bredanensis)
Source: Sci Rep. 2026 Mar 20;16:14327. doi: 10.1038/s41598-026-44853-2 (PMC13144356; doi:10.1038/s41598-026-44853-2)
Supplement: Supplementary file 2 — Supplementary Material 2 [file 41598_2026_44853_MOESM2_ESM.zip › Dataset_StenoRepeatedCalls/Contours/1558.csv]

Time [ms]	Peak Frequency [Hz]	Duty Cycle	Energy	WindowRMS
1727880890157	4148.4375	0.5249625413740888	0.41478568055267034	9.696486631938289E-4
1727880890159	4148.4375	0.5233072459290947	0.6844566341740852	0.0010792662561216332
1727880890161	4148.4375	0.44856314416724363	0.8982823858440406	0.0011888838490494377
1727880890162	4148.4375	0.33241942707626354	1.0363015769329873	0.0011723497076223891
1727880890164	4148.4375	0.3438636914760644	1.1148804826767267	0.001216683250876154
1727880890166	4148.4375	0.3738247977679177	1.16157650544056	0.0012815029454748643
1727880890168	4148.4375	0.3880417555696009	1.2041823340649975	0.0013067936986862763
1727880890171	4148.4375	0.4057660048258563	1.2366793135312761	0.0013499275107797986
1727880890172	4148.4375	0.4707392694335098	1.2681441429776774	0.0015489943342318108
1727880890174	4148.4375	0.47280498125084836	1.3244090326059756	0.0015638320791151895
1727880890176	4148.4375	0.5015200459713913	1.402821180296843	0.00147399629001285
1727880890178	4148.4375	0.49361484319073734	1.480138511951359	0.0014598494784154679
1727880890179	4218.75	0.4912897835493685	1.5492141768156251	0.001450253947133072
1727880890181	4218.75	0.492319675739505	1.6126511165198922	0.0014495819807021978
1727880890183	4218.75	0.510763684158805	1.6707206156335306	0.0015182067545184829
1727880890184	4218.75	0.532585120051162	1.7301321480148322	0.0016078123821521206
1727880890186	4218.75	0.4632436465955592	1.7954377427627002	0.0017243380409697005
1727880890187	4218.75	0.48924584366432833	1.888013638257748	0.0018169827199002754
1727880890189	4218.75	0.4910741423699303	2.042920450619467	0.0018250119192600581
1727880890191	4218.75	0.4948906851591477	2.2810190673191513	0.0018278167825661379
1727880890193	4218.75	0.5066823505659369	2.5644984227704604	0.0018480444017892185
1727880890194	4218.75	0.5169286975513022	2.8053479234675676	0.0018761741983222768
1727880890196	4218.75	0.5285259678063519	2.899057106592939	0.0019056984796580944
1727880890198	4218.75	0.5363952804046223	2.668633858315303	0.0019110641648878105
1727880890200	4289.0625	0.5585415635142014	2.05653850410818	0.0019714768152781876
1727880890202	4429.6875	0.6541069309777545	0.505061378057358	0.0019659872861925542
1727880890203	4640.625	0.6602033379192872	0.15975778089004367	0.0019574563188494063
1727880890205	4640.625	0.6531031848721757	0.15897331615553975	0.0019409135663421954
1727880890207	4710.9375	0.6522643602230375	0.12903164527744998	0.001952330536679151
1727880890209	4781.25	0.6425738029204519	0.09838489896834023	0.001928739051447958
1727880890210	4781.25	0.1805163282604757	0.0806345387469041	0.00195912305341585
1727880890212	4851.5625	0.18108660264529466	0.0714563585817938	0.0019652962496266484
1727880890214	4921.875	0.16976325973564846	0.05766457988083509	0.0018338716960907865
1727880890216	4921.875	0.14832741966694812	0.04658590585361192	0.0016248678682481243
1727880890218	4992.1875	0.1358698468174127	0.037615465104663015	0.0015380718670733162
1727880890219	5062.5	0.13384308217552152	0.037822098239773165	0.0015280181819452303
1727880890221	5062.5	0.12906209761692158	0.04120288336219004	0.001474318805307166
1727880890223	5132.8125	0.12437194623595905	0.053734842624334936	0.0014376829313740862
1727880890225	5203.125	0.48657741081526534	0.07975316348882105	0.001309133643919812
1727880890226	5203.125	0.4257846980856228	0.12099581645086244	0.0011512697730348082
1727880890228	5273.4375	0.5363791101026693	0.18024921614231226	0.0010611343244939402
1727880890230	5343.75	0.5116058559823301	0.24131602678148448	0.0010137540040309812
1727880890232	5343.75	0.4923621420733191	0.2582814702896601	9.70183409657456E-4
1727880890234	5414.0625	0.5068714727931266	0.1825819326460285	9.964997648004403E-4
1727880890235	5484.375	0.48124365336740044	0.07626593825129734	0.0010546104059214255
1727880890237	5554.6875	0.5100255661645364	0.05414597716716922	0.0011107008366934294
1727880890239	5625.0	0.5329405586674528	0.04046434577775374	0.0012324739840737836
1727880890241	5695.3125	0.5758033608490566	0.09584681417796863	0.001307893657965677
1727880890242	5765.625	0.6082594769555817	0.2408240147314641	0.0013545144286219233
1727880890244	5835.9375	0.62255859375	0.3616478118783315	0.0013717934602352974
1727880890246	5906.25	0.6308079365664307	0.42153641733298053	0.001388974750255353
1727880890248	5976.5625	0.6480014249213836	0.47660039013706335	0.0014167548572054322
1727880890250	6046.875	0.6244203579500787	0.5703654911127906	0.001382467535389336
1727880890251	6117.1875	0.5805067243285845	0.7269764630652588	0.0012969131828275203
1727880890253	6187.5	0.5423214617182041	0.9454332906096122	0.0012290552446155038
1727880890255	6257.8125	0.5455518736711156	1.2020101028068173	0.0011125401854244776
1727880890257	6328.125	0.5187302801058513	1.5612765377786744	0.001018335850947305
1727880890258	6398.4375	0.48344175984810195	1.9059182953516351	9.6692382399417E-4
1727880890260	6468.75	0.48439686224824047	1.8507275421495737	9.667416819317593E-4
1727880890262	6750.0	0.5159914668501049	0.38969638135952406	9.170482341008644E-4
1727880890264	7101.5625	0.53026438627524	1.0214601782927497	9.524301519471416E-4
1727880890266	7101.5625	0.5295118011807969	1.6146457542393424	9.42076856857202E-4
1727880890267	7101.5625	0.3126967683583741	2.1120018683181305	9.810933510554897E-4
1727880890270	7101.5625	0.3155032765912532	2.4541099078701962	9.880163724334174E-4
1727880890272	7171.875	0.328122611482355	2.692663880122867	0.0010237549424097516
1727880890274	7171.875	0.35178315353482414	2.9362450764615255	0.0011001241929204642
1727880890275	7171.875	0.3796682846192722	3.2923608572217766	0.0012546387584809286
1727880890277	7242.1875	0.4054341140568845	3.8259553492044973	0.0013529290362395056
1727880890279	7242.1875	0.4341502502386568	4.534602860656245	0.0014414989982338361
1727880890281	7242.1875	0.475810994356469	5.198745865044507	0.0015873302374788238
1727880890283	7242.1875	0.4919938107170934	5.4870932142690485	0.001631168269794603
1727880890283	7312.5	0.4959750796692498	5.346263301192522	0.001646974145985517
1727880890285	7312.5	0.4959750796692498	4.814897853255239	0.001646974145985517
1727880890287	7312.5	0.4976339417326482	3.8635038571419558	0.0016521156560926548
1727880890289	7382.8125	0.5121935409998315	2.68465459257609	0.0016717178358060525
1727880890290	7593.75	0.5822331650452044	0.33008191766068806	0.0015901051472154025
1727880890292	7875.0	0.5774444004274765	0.0030994782110056506	0.0015683195880191673
1727880890294	8085.9375	0.5664750066963044	0.06710232236607591	0.0014409764879008322
1727880890296	8367.1875	0.5811305211943268	0.08453732102909947	0.0012929588802727526
1727880890298	8367.1875	0.5250621585603581	0.0932713452632547	0.0011886812983663943
1727880890299	8367.1875	0.4842506264740566	0.10117206293400015	0.0011250393485378856
1727880890301	8367.1875	0.10690210932448715	0.10995500240287903	0.0011286394068166286
1727880890303	8367.1875	0.08906117403786809	0.11881053788502198	9.676992089034599E-4
1727880890305	8367.1875	0.07192967871765342	0.1259727114358787	8.06759010990291E-4
1727880890306	8367.1875	0.06037504523195498	0.1310281376974537	6.893284357935499E-4
1727880890308	8367.1875	0.058164211455486246	0.13452649214489365	6.672509306779005E-4
1727880890310	8367.1875	0.05699377004441456	0.13917732535002603	6.529483575393548E-4
1727880890312	8367.1875	0.05873822103639496	0.14315924804947036	6.703565629878417E-4
1727880890314	8367.1875	0.06094636414295319	0.1434236629897832	6.916787199347211E-4
1727880890315	8367.1875	0.41992393757920304	0.13953631097219457	6.749907463969603E-4
1727880890317	8367.1875	0.3936020043937231	0.12943770291382145	7.202973699870809E-4
1727880890319	8367.1875	0.4336607452261254	0.11390083075971658	7.931030497115231E-4
1727880890321	8367.1875	0.48143727145657483	0.09764558679068198	8.704020704571859E-4
1727880890322	8367.1875	0.5240366183460567	0.08391084297308637	9.363427035401344E-4
1727880890324	9000.0	0.5489325373427673	0.05876975875298884	9.742566169194239E-4
1727880890326	9000.0	0.5905823137775157	0.09841838826572451	0.00103433882629897
1727880890328	9000.0	0.6324644319192735	0.13544916901952586	0.0010902272394469625
1727880890330	9000.0	0.6430814377482622	0.16677760810065978	0.0011017041604183873
1727880890331	9000.0	0.6448524378473119	0.19248261459185936	0.001071464341583776
1727880890333	9000.0	0.6352714906010382	0.21180627130060922	0.001057571391724689
1727880890335	9000.0	0.6037994986861377	0.22527157161089478	0.0010175789865784833
1727880890337	9000.0	0.5850162146226415	0.23620462472201964	9.908038202333836E-4
1727880890338	9000.0	0.544778339579564	0.24577403281812948	9.295920525838033E-4
1727880890340	9000.0	0.5429132596168544	0.2512433480044826	9.149883839569672E-4
1727880890342	9000.0	0.5292606466764652	0.25275014085886716	8.588100653827691E-4
1727880890344	9000.0	0.5224400989021788	0.25461496316267207	8.605196034403927E-4
1727880890346	9000.0	0.5202794653386119	0.2587368833679548	8.568577984647172E-4
1727880890347	9000.0	0.5101779975252457	0.26002326985618396	8.501628101375634E-4
1727880890349	9000.0	0.49678583860671893	0.2531493310993381	8.273308831619986E-4
1727880890351	9000.0	0.5013273862415847	0.23846621789152944	8.324384603974267E-4
1727880890353	9000.0	0.5281171106829657	0.22253770620596938	8.769858551382441E-4
1727880890354	9000.0	0.49247605842000075	0.20811295536566085	9.65039364024241E-4
1727880890356	9000.0	0.5170165796271339	0.19223893160463656	0.0010230127558260246
1727880890358	9000.0	0.5144957815036011	0.17114747338630124	0.0011273683963986113
1727880890360	9000.0	0.5704539618837492	0.14023262283470614	0.0012337868221686504
1727880890362	9000.0	0.6181032378525055	0.09980682427674689	0.0013130723968906278
1727880890363	9210.9375	0.6748043903111686	0.0028360198952436994	0.0014024166697226303
1727880890365	9492.1875	0.692561422987675	0.004889823732583133	0.0014276949653234828
1727880890367	9773.4375	0.7322608977163217	0.061921478764149745	0.0014917758091181163
1727880890370	10054.6875	0.7532528887850428	0.09938608728985812	0.0015420217002885084
1727880890371	10054.6875	0.738829218781363	0.12124136311070352	0.0015199201434256807
1727880890373	10054.6875	0.7335408120274656	0.13418718706002009	0.0015111639869245428
1727880890375	10054.6875	0.7172917228585407	0.1430252185725018	0.0014879283867021836
1727880890377	10054.6875	0.7139512466232604	0.14894888096590062	0.001483041371821791
1727880890379	10054.6875	0.7155551452597548	0.1519116023661708	0.0015402306706122223
1727880890380	10054.6875	0.7175841666265562	0.15401152107803467	0.0015385110821945858
1727880890382	10054.6875	0.7116302815347837	0.15712065069109613	0.0015261527650171937
1727880890383	10054.6875	0.716902603464735	0.16054241549226173	0.0015340022577356757
1727880890385	10054.6875	0.7022505315756413	0.1632257356728852	0.0015593145954985504
1727880890386	10054.6875	0.711068226180016	0.16638185915844714	0.0015767185756847123
1727880890388	10054.6875	0.7258998669977031	0.1707636921765929	0.0016051564790269801
1727880890390	10054.6875	0.7578913906507602	0.1748466498997538	0.0016771102430160783
1727880890392	10054.6875	0.7530974808645615	0.1771719987385592	0.001741279968585632
1727880890394	10054.6875	0.7718359704842912	0.17847463610251293	0.0017827079300263458
1727880890395	10054.6875	0.7617127416171042	0.18074869480450978	0.0018659598230522413
1727880890397	10054.6875	0.7663258444848919	0.18501173966791232	0.001877329571642115
1727880890399	10054.6875	0.7592092487438474	0.1892095186876276	0.0018655436470481933
1727880890401	10054.6875	0.7569327392244326	0.1913107406241278	0.0018615736702421236
1727880890402	10054.6875	0.7268908247453514	0.19288699449340257	0.0018080809302341177
1727880890404	10054.6875	0.7146103577044025	0.19567499267052924	0.0017853525698537497
1727880890406	10054.6875	0.667444551972245	0.19806240614441717	0.0016903920973921664
1727880890408	10054.6875	0.6139632682184851	0.19822993046835155	0.0015827314972034457
1727880890410	10054.6875	0.5796769470947684	0.19801400547540823	0.0014473504172923379
1727880890411	9984.375	0.6370222841291148	0.2097939513496303	0.0013716340831163582
1727880890413	9984.375	0.6481882411229035	0.21203944365149702	0.001342681741428348
1727880890415	9984.375	0.6068234190604904	0.21234744826637497	0.0012581557830013315
1727880890417	9984.375	0.22065377889910112	0.21222360555504038	0.0012179910812126142
1727880890418	9984.375	0.2057619718069277	0.21154627778166665	0.0011414211723620592
1727880890420	9984.375	0.19887045404317488	0.211287815413755	0.0011067313399862344
1727880890422	9984.375	0.18884208477997544	0.21409731317204111	0.0010514523163337882
1727880890424	9984.375	0.17830957866865063	0.21802816814356987	9.873051252049317E-4
1727880890426	9984.375	0.16352650697509244	0.21870127642711404	9.011080583784018E-4
1727880890427	9984.375	0.15608966471222366	0.21171698600428243	8.487113385779743E-4
1727880890429	9984.375	0.15539771217558102	0.1994051460917264	8.443881352026142E-4
1727880890431	9984.375	0.26641648039284704	0.18927174836259308	8.129224704941841E-4
1727880890433	9984.375	0.26615292860579176	0.1853894831314979	8.102881917527752E-4
1727880890434	9984.375	0.2679462266351028	0.186636911519877	8.187162090520716E-4
1727880890436	9984.375	0.26993432381136767	0.1918444270519872	8.245574801353189E-4
1727880890438	9984.375	0.2741110466975265	0.19753894719134726	8.389068640171788E-4
1727880890440	9984.375	0.28605968260847886	0.19835512433781385	8.826912680840075E-4
1727880890442	9984.375	0.29088382618892566	0.1916436769091175	9.037895822203184E-4
1727880890443	9914.0625	0.2964384665704496	0.1829865085956533	9.270045486469869E-4
1727880890445	9914.0625	0.5729660689260323	0.15933058260232677	9.193489660105133E-4
1727880890447	9914.0625	0.5827018745442529	0.1421735371554581	9.417407119477396E-4
1727880890449	9914.0625	0.5541016213949557	0.1485844603356221	9.482042075697741E-4
1727880890450	9914.0625	0.5478440323592445	0.16899259776686348	9.395276095830258E-4
1727880890452	9914.0625	0.543763453290579	0.18098147530738012	9.335885842939913E-4
1727880890454	9914.0625	0.33599118869957706	0.1804034401509771	9.127099177232817E-4
1727880890456	9914.0625	0.3341876666785269	0.1753344290378206	9.000762081354112E-4
1727880890458	9914.0625	0.3292238446022419	0.16884505022352997	8.788934131767694E-4
1727880890459	9914.0625	0.3253487541680221	0.1589484832523592	8.614226584386825E-4
1727880890461	9914.0625	0.32498804976381207	0.14639567316570182	8.566287642999078E-4
1727880890463	9914.0625	0.33108362327349006	0.12878270100151737	8.794088600849029E-4
1727880890465	9914.0625	0.3463655768390127	0.10181324422344915	9.312470996791598E-4
1727880890466	9843.75	0.3560880496790962	0.0706452855238225	9.665496254058805E-4
1727880890468	10195.3125	0.472111311424546	0.0035746679190972095	9.850605145986567E-4
1727880890471	10546.875	0.47891743654379554	0.026247605003598545	0.001001798555568458
1727880890473	10898.4375	0.4628204796083972	0.2787096244985007	0.0011133563579784876
1727880890475	10898.4375	0.4856701812943677	0.3340214969293249	0.001170704367590367
1727880890476	10898.4375	0.5173754726224391	0.3661198669515563	0.0012441439914356058
1727880890478	10898.4375	0.5283024340906968	0.388021542802948	0.0012700258507130446
1727880890480	10898.4375	0.557419460806635	0.40121856463648475	0.0013320154762463715
1727880890482	10898.4375	0.5805603245622148	0.4045306489896892	0.0013918237093182414
1727880890483	10898.4375	0.6046687973046924	0.4025257148452136	0.0014387849926057105
1727880890484	10898.4375	0.6126961735706468	0.39903301374429206	0.0014542552258279785
1727880890486	10898.4375	0.6146230449481287	0.39529491403279887	0.0014583135841579398
1727880890488	10898.4375	0.6192144181522845	0.392532457789201	0.0014671268930439476
1727880890490	10898.4375	0.6090672160627167	0.3926392816584443	0.0015049148420842584
1727880890491	10898.4375	0.5998041364508023	0.3952932031955344	0.0014851788169109308
1727880890493	10898.4375	0.6028140991906924	0.3965041910407298	0.0014917593478695264
1727880890495	10898.4375	0.6121596926798624	0.39368448799137706	0.0015110044881421565
1727880890497	10898.4375	0.6069218552540704	0.3883653618554231	0.0014988213888918384
1727880890498	10898.4375	0.6202568153305561	0.3853826148945513	0.0015269778436899015
1727880890500	10898.4375	0.6257027312294274	0.38482488359310973	0.0015372945265819385
1727880890502	10898.4375	0.6330213533860136	0.37856507063774925	0.0015525711695380672
1727880890504	10898.4375	0.6531160351845973	0.35987825996921563	0.0015508756002690926
1727880890506	10898.4375	0.5126953125	0.338739570246961	0.0015795396228140606
1727880890507	10898.4375	0.5246407441984043	0.3352223323897051	0.0016209663121230242
1727880890509	10898.4375	0.5423470529786862	0.35176215097331665	0.00167303955390293
1727880890511	10898.4375	0.39893415345231187	0.36901319952941786	0.0016451156309853178
1727880890513	10898.4375	0.4056915329310284	0.37214066775838056	0.0016670446645394605
1727880890514	10898.4375	0.398374433984224	0.3659198984492325	0.0016463221193174307
1727880890516	10898.4375	0.4075937213149134	0.35503365896690864	0.0016766328844385265
1727880890518	10898.4375	0.41483576209549916	0.34396863577022524	0.0017051014043807185
1727880890520	10898.4375	0.29415474189022245	0.33305060035794376	0.0017529574878031899
1727880890522	10898.4375	0.2999794708686955	0.322218017444951	0.001770465674880418
1727880890523	10898.4375	0.3127182865353561	0.307221426670538	0.0018346117407799642
1727880890525	10898.4375	0.3284480190158993	0.28355776615861167	0.0019086867049678796
1727880890527	10898.4375	0.33612391504122047	0.2642998942676871	0.0019468038965785549
1727880890529	10898.4375	0.3585291129973471	0.2640144899108067	0.002040460972531361
1727880890530	10898.4375	0.3746619819364513	0.2718623320666669	0.0021159707861804736
1727880890532	10898.4375	0.3864463127526954	0.27169028954014796	0.0021636588382741686
1727880890534	10898.4375	0.6911677185614812	0.26292304208423917	0.0021757215812539268
1727880890536	10898.4375	0.7070578022384268	0.24380410075488057	0.0022126606270361955
1727880890538	10898.4375	0.6769567349345399	0.21316915930440308	0.002141083161322723
1727880890539	10898.4375	0.6993727234612427	0.1719091616211572	0.002071219412974869
1727880890541	10898.4375	0.6619469059874673	0.12432713319589657	0.001990472744632493
1727880890543	11109.375	0.6027050059464375	0.013165503535741838	0.00186019248081598
1727880890545	11320.3125	0.5643676382870776	8.863916908006496E-5	0.0016773788627216066
1727880890546	11531.25	0.5080913036850642	0.002183881325288039	0.001517340942949572
1727880890548	11812.5	0.48554278362241865	0.007495986065790522	0.0014605044999456242
1727880890550	11812.5	0.5028830326635825	0.013413612108570146	0.0012514356611686907
1727880890552	11812.5	0.5072600589833975	0.020145667944108322	0.001134309107949549
1727880890554	11812.5	0.5286301373602376	0.024745202055194676	0.0010266564246749572
1727880890555	11812.5	0.5095599091787018	0.026767002253262225	9.820817534357937E-4
1727880890557	11812.5	0.505962915344262	0.027709318404255886	9.722569339744348E-4
1727880890559	11812.5	0.48409660499893237	0.027764957116848454	9.21320098035231E-4
1727880890561	11812.5	0.4926782938464837	0.02613766244369702	8.804859780416713E-4
1727880890562	11812.5	0.5540915028081523	0.022735294535644473	8.37772219014634E-4
1727880890564	11812.5	0.5564091225205612	0.01848395741412804	8.252383074020477E-4
1727880890566	11812.5	0.5619840801886793	0.014318264122913963	8.361184225061559E-4
1727880890568	11812.5	0.5718583696178036	0.01133773278277773	8.601751128307132E-4
1727880890571	12093.75	0.5456641677897573	9.79134475434743E-4	8.975901909338043E-4
1727880890572	12445.3125	0.4614971065695374	0.004184362562077719	0.0010275157011787371
1727880890574	12796.875	0.4346318791670446	0.05491609996072114	0.001092065260248049
1727880890576	12796.875	0.302558275138807	0.06844516383287381	0.0011914315296433751
1727880890578	12796.875	0.31541788353110256	0.07650717431875177	0.0012319282471509687
1727880890579	12796.875	0.33533348227446935	0.08289125642715295	0.0012972188156969045
1727880890581	12796.875	0.33849320321712856	0.08961399746686345	0.0013111203674499295
1727880890583	12796.875	0.36623253012603185	0.09389555364136182	0.0014102312838586654
1727880890584	12796.875	0.4335151528412441	0.0935028511876434	0.0016522062113620522
1727880890586	12796.875	0.4466146793005601	0.09124546768427036	0.00168945612342536
1727880890587	12796.875	0.4429583279591687	0.09124865242310135	0.00167453485493393
1727880890589	12796.875	0.4557379852766977	0.09397532931452177	0.0016003594893771265
1727880890591	12796.875	0.4474822100623619	0.09461538957435169	0.0015828715585627835
1727880890593	12796.875	0.4224477324095912	0.09326651947850595	0.0015185554414219073
1727880890594	12796.875	0.4437213322550145	0.0917259798987781	0.0015813464490804562
1727880890596	12796.875	0.45025747851330106	0.09067418097071232	0.0015944470600029249
1727880890598	12796.875	0.40597930993011366	0.08910379912954883	0.0016829134414801119
1727880890600	12796.875	0.3927603823862805	0.08512677259957203	0.001641156570906531
1727880890602	12796.875	0.3863595915377724	0.07914358193166533	0.0016372360584546836
1727880890603	12796.875	0.38908684621590245	0.07264270781647873	0.001643345089019694
1727880890605	12796.875	0.39637142826943467	0.06619441709492958	0.001662240791593927
1727880890607	12796.875	0.4010269546676174	0.05883632118877516	0.0016749308197765835
1727880890609	12796.875	0.41261443935571157	0.04945084019874064	0.001700634761152213
1727880890610	12796.875	0.3652400944436125	0.038493020020579034	0.0016437722900160725
1727880890612	12796.875	0.36848368515710794	0.027848500160777622	0.0016429390206285715
1727880890614	12796.875	0.3886317251557768	0.01942287376290952	0.0017232714796154309
1727880890616	12796.875	0.412003045343749	0.013423227429440533	0.0017885538256603687
1727880890618	12796.875	0.4197697897948488	0.009206815216932977	0.001808981922841243
