# Supplementary material for: Identification and classification of repeated whistle types from free-ranging rough-toothed dolphins (Steno bredanensis)
Source: Sci Rep. 2026 Mar 20;16:14327. doi: 10.1038/s41598-026-44853-2 (PMC13144356; doi:10.1038/s41598-026-44853-2)
Supplement: Supplementary file 2 — Supplementary Material 2 [file 41598_2026_44853_MOESM2_ESM.zip › Dataset_StenoRepeatedCalls/Contours/1562.csv]

Time [ms]	Peak Frequency [Hz]	Duty Cycle	Energy	WindowRMS
1727880976839	4218.75	0.8725386510665303	0.2525669035880089	0.0012185413720664329
1727880976841	4218.75	0.6150804303313409	0.48953505018000787	0.0014576057119515906
1727880976843	4218.75	0.5970253548325336	0.6976483499210897	0.0014443536054388262
1727880976845	4218.75	0.5714517434955134	0.8677589960015654	0.0014189274171539992
1727880976846	4218.75	0.576779579190726	1.0359717550434053	0.001461354352055289
1727880976848	4218.75	0.5685958911942908	1.2347729457257046	0.0014607616633061952
1727880976850	4218.75	0.5493362615383051	1.47827852711611	0.001453871569026159
1727880976852	4218.75	0.5348385918608355	1.7402978384449856	0.0014389018523212052
1727880976853	4289.0625	0.5127859849832601	1.9514403262987274	0.0014064234987026499
1727880976855	4289.0625	0.5581867887436027	2.091171716606513	0.0013562699835843902
1727880976857	4289.0625	0.5340519720565112	2.2196446149560005	0.0013037380182653964
1727880976859	4289.0625	0.5389067847068073	2.443190339060075	0.0013037052303985807
1727880976861	4289.0625	0.5140695631878931	2.6565431126119607	0.0012165703701646816
1727880976862	4289.0625	0.5019431444084119	2.519999524407803	0.0011724477437174649
1727880976864	4289.0625	0.4943348626670597	1.9675510946249226	0.0011562970736789086
1727880976866	4359.375	0.47207814342570753	1.3867784985345746	0.0011032782587538036
1727880976868	4429.6875	0.4659324022209119	0.7829845015305154	0.0010697475800742267
1727880976869	4500.0	0.4457869619693396	0.27953182950600713	0.0010240108780820106
1727880976871	4640.625	0.32267735994642444	0.24088170182407373	0.001007453441045601
1727880976873	4640.625	0.2990651569415327	0.2601303137602379	9.24803756184824E-4
1727880976875	4640.625	0.2697631636894363	0.2719625000227634	8.50137536000111E-4
1727880976877	4640.625	0.2662258827961216	0.2864635382413878	8.377562060999618E-4
1727880976878	4640.625	0.2607123878989052	0.31159921364800197	8.089148528418473E-4
1727880976880	4710.9375	0.25649267339273235	0.33299836544106537	8.015588661540737E-4
1727880976882	4710.9375	0.24298333133152805	0.3516455565854795	7.720158523956015E-4
1727880976884	4710.9375	0.2348936495457722	0.368378863914651	7.574344751472623E-4
1727880976885	4710.9375	0.49062711554419985	0.3861090845187216	7.280313440761607E-4
1727880976887	4781.25	0.4772648216781471	0.40475034267884863	7.110049775249494E-4
1727880976889	4781.25	0.0033161882364128054	0.46889336103105184	0.007621207548978315
1727880976891	4781.25	0.003261769760743182	0.5878841949926712	0.011076079034608421
1727880976893	4851.5625	0.0032491223190820526	0.6522310778003901	0.01280406774837943
1727880976894	4851.5625	0.003316297109655225	0.5756480818124455	0.01453205646215044
1727880976896	4921.875	0.0033322651852101667	0.4507278456360814	0.01453232055453168
1727880976898	4921.875	0.0032914558648430496	0.3871917251901129	0.014531652835417285
1727880976900	4992.1875	0.003268991685823712	0.3642817089172106	0.014531103779291807
1727880976901	4992.1875	0.0033129946213018165	0.33751537729866554	0.007630397212733888
1727880976903	5062.5	0.3497889412817921	0.29078986373353455	7.29690646175971E-4
1727880976905	5062.5	0.5742748646548027	0.22439018715605755	7.126042174148753E-4
1727880976907	5132.8125	0.54012307123441	0.17768188996802137	7.20514042379945E-4
1727880976909	5203.125	0.48569407873481524	0.21467392812332212	8.122282406176347E-4
1727880976910	5273.4375	0.4660215347086401	0.43520456426676113	8.888158930827876E-4
1727880976913	5343.75	0.4862963668699187	0.7974500064504688	9.133690985293055E-4
1727880976915	5414.0625	0.5381467573151557	0.7163701157158147	0.0010017058358850724
1727880976917	5484.375	0.5719880784174145	0.5275034089456868	0.0010647291128971998
1727880976918	5554.6875	0.6114844439091501	0.49930406247592063	0.0011198252391870832
1727880976920	5625.0	0.6366138133484813	0.4491479920667838	0.0011510667270088677
1727880976922	5765.625	0.6520856028412142	0.43489514151498987	0.0011716727342058375
1727880976924	5765.625	0.6901775698918546	0.4643897670244276	0.0012225044638964084
1727880976926	5835.9375	0.7306873562339855	0.4967909038397472	0.001254966554231753
1727880976926	5906.25	0.7915904686885809	0.5102031986319715	0.0013219951396025089
1727880976928	5906.25	0.7915904686885809	0.49136389209867504	0.0013219951396025089
1727880976930	5976.5625	0.7965005633002022	0.44531305020371675	0.0013819612879647214
1727880976932	6046.875	0.51437605075138	0.3905466486176264	0.001491435725510886
1727880976933	6117.1875	0.5361405892974299	0.35893270404203226	0.0015367978550310983
1727880976935	6117.1875	0.5418323433823695	0.3469922550533593	0.0015484942204062164
1727880976937	6117.1875	0.5460825178300756	0.36394797956064734	0.0015551638747789518
1727880976939	6117.1875	0.5453838211859757	0.39685496151113336	0.001552387657143067
1727880976941	6117.1875	0.5514622058249627	0.42622603016819655	0.001566531337763965
1727880976942	6117.1875	0.5396478807520022	0.4487544886429585	0.0015397477196313124
1727880976944	6187.5	0.5286040551403217	0.4590491679888457	0.0015119617547918024
1727880976946	6187.5	0.8786564922552942	0.44760650827249565	0.00140842401078263
1727880976948	6187.5	0.8942507697851153	0.40110525209025083	0.0013640418449724113
1727880976949	6187.5	0.766532014486219	0.32569849995322375	0.0013392810929359388
1727880976951	6187.5	0.7681578122109692	0.24750802841086153	0.00134461779818897
1727880976953	6257.8125	0.7386405512971698	0.17207828324976093	0.0013056585937568164
1727880976955	6609.375	0.7185619493965039	0.02677257666682284	0.0012875409454253645
1727880976957	7031.25	0.7340521888295413	0.9475035484103361	0.001330072187174878
1727880976958	7031.25	0.743617298776822	1.1926791276235207	0.0013632030473436838
1727880976960	7031.25	0.7465753474149093	1.379569278754835	0.0013810229856109232
1727880976962	7031.25	0.7643868647105069	1.5394686697310478	0.001430552799899507
1727880976964	7101.5625	0.6901886938399029	1.6969857688474626	0.0015373366050023378
1727880976965	7101.5625	0.7200658570058067	1.876049446624412	0.001614161395596473
1727880976967	7101.5625	0.7177324914832285	2.096282330042001	0.0016680829759476842
1727880976969	7101.5625	0.7178074373174977	2.3616895851702857	0.001775914684671541
1727880976971	7171.875	0.7207734391943179	2.684519799853182	0.0018604610646256168
1727880976973	7171.875	0.7504604044252196	3.095309773710185	0.001942259244750869
1727880976974	7171.875	0.7530813024814981	3.5837932346681276	0.001971631122987997
1727880976976	7171.875	0.7576943477977255	4.135705660175226	0.001991683053832406
1727880976978	7242.1875	0.7465025836230617	4.694784933054744	0.0019861468568466434
1727880976980	7242.1875	0.005142977401532377	5.066629306137845	0.009901998241695641
1727880976981	7242.1875	0.005362119457168806	4.8545383968123765	0.013856349969835037
1727880976983	7312.5	0.005203903548323371	3.914228383794934	0.015825958414082516
1727880976985	7593.75	0.004864325329153262	0.02756177390000756	0.017795566858329993
1727880976987	7945.3125	0.004569477286681431	0.06725181147756183	0.017781668735251825
1727880976989	8296.875	0.004264000130168851	0.15876613940129794	0.017769247833074774
1727880976990	8296.875	0.003985429444574122	0.20965020533405704	0.01775697778398259
1727880976992	8296.875	0.003945989408860902	0.2549513694387399	0.017755006210280328
1727880976994	8296.875	0.003729158737901022	0.2903017486198941	0.009322642021454485
1727880976996	8296.875	0.24642897900182595	0.30994797635125315	8.902778326286398E-4
1727880976997	8296.875	0.25009183134890445	0.31283842136931483	8.851244714410445E-4
1727880976999	8296.875	0.2480387518386082	0.3136588433743523	8.781857008028043E-4
1727880977001	8296.875	0.24403165576181782	0.3236223186108204	8.654059769270581E-4
1727880977003	8296.875	0.24993333063882128	0.33399988221561205	8.768094060514401E-4
1727880977005	8296.875	0.25072088104204704	0.3327316591575032	8.778072179249791E-4
1727880977006	8296.875	0.5763667813419304	0.326197049648366	7.975267898921392E-4
1727880977008	8296.875	0.5857591867011565	0.3210217840618327	8.06848770740397E-4
1727880977010	8296.875	0.563191409816266	0.3135102522965848	7.821290871964781E-4
1727880977013	8296.875	0.5889707886480955	0.29566359195519415	7.127249767966445E-4
1727880977014	8296.875	0.5695335020309225	0.2693392304948242	6.708400638477373E-4
1727880977016	8296.875	0.5408487097669257	0.23873943676111897	6.45478664336502E-4
1727880977018	8296.875	0.5111779012902331	0.19865988003411872	6.084259024468521E-4
1727880977020	8296.875	0.4712630617793501	0.14661653598276614	5.656922813525775E-4
1727880977022	8296.875	0.4476061995159699	0.09737296297336775	5.336547081044555E-4
1727880977023	8648.4375	0.5092271403729149	0.00968479543570952	5.359149040653414E-4
1727880977025	9000.0	0.5119702267863383	0.04434856741942782	5.255245229977285E-4
1727880977026	9000.0	0.5912762306482826	0.06692079588787858	5.177156100162855E-4
1727880977028	9000.0	0.6140327668924367	0.0829157514403212	5.358088255727433E-4
1727880977029	9000.0	0.510131670346991	0.09141399535982823	5.768533456567986E-4
1727880977031	9000.0	0.5197058125038537	0.09451180953251435	5.85510791124475E-4
1727880977033	9000.0	0.5286702805139352	0.09447228562481752	5.955541485015502E-4
1727880977035	9000.0	0.5679227579888088	0.09334045399493687	6.241853042025325E-4
1727880977037	9000.0	0.5769474407294364	0.09193060485712583	6.308896191803569E-4
1727880977038	9000.0	0.5656647055933222	0.08870047200974371	6.18248935865142E-4
1727880977040	9000.0	0.558973343661364	0.08255010438203234	6.133267784284235E-4
1727880977042	9000.0	0.003130359155708646	0.07884650412808651	0.00899519417809322
1727880977044	9000.0	0.0030767787355795977	0.07819764750271964	0.013185895536304882
1727880977045	8929.6875	0.003043659237215842	0.0709463143554874	0.015281101172940193
1727880977047	9281.25	0.0030274717991103893	0.012783939608233767	0.017376306809575505
1727880977049	9703.125	0.003077393858227605	0.00774418278285682	0.017377231887406953
1727880977051	10125.0	0.0030781061055042453	0.06253616753764596	0.01737729061087556
1727880977053	10125.0	0.0031294202842985304	0.09996379556240667	0.011419647539851372
1727880977054	10125.0	0.008902102753444144	0.12574119554370514	0.0060839907964137475
1727880977056	10125.0	0.4848319136764376	0.13389592111599916	7.483340529761234E-4
1727880977058	10125.0	0.5190839878846586	0.13143826489830585	8.015226981333505E-4
1727880977060	10125.0	0.6170253976443172	0.12795046239032282	9.357332404961758E-4
1727880977061	10125.0	0.6898444153727725	0.12966023856511172	0.00106929794464758
1727880977063	10125.0	0.7083874161971523	0.13891302973581005	0.0010912153481670548
1727880977065	10125.0	0.7777557266416623	0.15320926396515722	0.0011768624110658995
1727880977067	10125.0	0.8402943694449903	0.17106345956502803	0.0012469337273654795
1727880977069	10125.0	0.867730333286928	0.1899474946607293	0.001282179120155344
1727880977070	10125.0	0.8838741534411032	0.20822253336434995	0.0012903952700748461
1727880977072	10125.0	0.9016547479636181	0.22625558140202806	0.0013069641142572934
1727880977074	10125.0	0.8957114082685279	0.24961546477253235	0.0013342312689968293
1727880977076	10125.0	0.8862703081176695	0.28683901880183327	0.0013234768014300903
1727880977077	10125.0	0.9078032788463581	0.3446355546482996	0.0013572870477701214
1727880977079	10125.0	0.9046648911588474	0.42772846094803746	0.0013572214618317307
1727880977081	10125.0	0.8979004985232875	0.5407816791617972	0.0013609814631977298
1727880977083	10125.0	0.8164891656839622	0.6817143276194265	0.0013971615973895196
1727880977085	10125.0	0.6396726894047934	0.8274614300614455	0.0014286069112376218
1727880977086	10125.0	0.4592477140882558	0.9388392650786105	0.001497867185186085
1727880977088	10054.6875	0.45600866337428575	1.0035623908679978	0.0015002270798502647
1727880977090	10054.6875	0.4452829144957249	1.04418447114006	0.0014840336829932041
1727880977092	10054.6875	0.43861664203482753	1.1001203999527454	0.001478150966967204
1727880977093	10054.6875	0.43590196126603153	1.1662579465596423	0.001480405370343384
1727880977095	10054.6875	0.4407768454931763	1.2133638218933809	0.0014938138477061146
1727880977097	10054.6875	0.4465072806834998	1.235160453623386	0.0015157539498355144
1727880977099	10054.6875	0.46417528620462856	1.2478533124521043	0.0015634237560906022
1727880977101	10054.6875	0.7159268022509712	1.2572729519500894	0.0015805985190493767
1727880977102	10054.6875	0.7404907234163864	1.2567156676071345	0.0016075494645193282
1727880977104	10054.6875	0.738837426637711	1.2469985206934773	0.0016034169702704244
1727880977106	9984.375	0.7313842887457968	1.2380272814492024	0.0015929128355042573
1727880977108	9984.375	0.753352232149807	1.2335515530655474	0.0016299094124136444
1727880977109	9984.375	0.7707441541250234	1.2318799841004784	0.0016597430227902315
1727880977111	9984.375	0.766266950434725	1.2288302703649765	0.0016505406042141685
1727880977114	9984.375	0.7732821478575018	1.222552642690961	0.0016057660336302132
1727880977116	9984.375	0.7376121025165422	1.214279131623377	0.0015282335590954723
1727880977118	9984.375	0.7213736480137087	1.2064639237444525	0.0015014928255681773
1727880977119	9984.375	0.724276656624656	1.2005750805836533	0.0015028137893178565
1727880977121	9984.375	0.7137922370958628	1.1872683369844828	0.0014845484669525034
1727880977123	9914.0625	0.6740218188527745	1.1615106868670417	0.0014161574711693825
1727880977125	9914.0625	0.6807134676938628	1.1392588665125412	0.0013596931089724623
1727880977126	9914.0625	0.6551376744570289	1.1331983139344737	0.0013189944150938466
1727880977127	9914.0625	0.7271594696008479	1.1352512818449034	0.001277135047035108
1727880977129	9914.0625	0.7102886740829751	1.1246224689706261	0.0012545047343938505
1727880977131	9914.0625	0.7034781593946541	1.099921081489206	0.001196701582480564
1727880977133	9914.0625	0.6552693428983228	1.0821974183365621	0.0011349890352504994
1727880977134	9914.0625	0.6230601824554507	1.082395317135974	0.0010909399559330248
1727880977136	9914.0625	0.0035495095875768333	1.1347599114111433	0.008138339175036919
1727880977138	9914.0625	0.0034912087347302207	1.3001889285025199	0.011660274797504058
1727880977140	9914.0625	0.0033864947312152774	1.4545963112962013	0.013422053746662523
1727880977141	9914.0625	0.0034445482670956294	1.3847923050181	0.015183832695820987
1727880977143	9914.0625	0.0035120822866826556	1.1503285223508957	0.015185911149819655
1727880977145	9914.0625	0.003593499031975805	1.0067389016890613	0.015188283743790847
1727880977147	9914.0625	0.003691700355379206	0.9887911012576475	0.015190933276719885
1727880977149	9914.0625	0.0037378661890812757	0.9681784921900277	0.00816373075722241
1727880977150	9914.0625	0.6624718684701879	0.9309378408393241	0.0011365282377249367
1727880977152	9914.0625	0.6834078766343925	0.9132684982578924	0.001163187732211073
1727880977154	9914.0625	0.703068366872907	0.9226963667867595	0.0012005454803780547
1727880977156	9914.0625	0.681870826696888	0.9196695918336777	0.0011683329728646382
1727880977157	9914.0625	0.6433044647962101	0.867690883381269	0.0011098530058520429
1727880977159	9914.0625	0.631798368200196	0.7825579403540885	0.0010941828403179875
1727880977161	9914.0625	0.6144993408223066	0.7257243142656742	0.001071465933145187
1727880977163	9914.0625	0.589752259582006	0.7247723110139791	0.0010383128846143332
1727880977165	9914.0625	0.5628265976603978	0.7380113780578788	9.993877782390047E-4
1727880977166	9914.0625	0.5165230338892632	0.7267045464393678	9.262346697240379E-4
1727880977168	9914.0625	0.5545776683314836	0.6969149637638721	8.785747608273839E-4
1727880977170	9914.0625	0.5124593460246717	0.6587099372091515	8.21878467972719E-4
1727880977172	9914.0625	0.5033876205258047	0.6135837215929204	8.070527714637573E-4
1727880977173	9914.0625	0.5184827007896319	0.5588258292891194	8.19031360332345E-4
1727880977175	9914.0625	0.6018552640199161	0.4821501620729217	8.298676413253396E-4
1727880977177	9914.0625	0.627580878619628	0.3757143719048583	8.442761088488644E-4
1727880977179	9843.75	0.6330190214720912	0.25479138190934436	8.395193165626484E-4
1727880977181	10195.3125	0.5698128432544954	0.0027042245106043794	8.817259316528056E-4
1727880977182	10617.1875	0.5186791513480392	0.025497947656122903	9.570701459919496E-4
1727880977184	11039.0625	0.538622270104976	0.2505416889297251	9.910843247804525E-4
1727880977186	11039.0625	0.48887486171221556	0.3984191839129062	0.001046638553768289
1727880977188	11039.0625	0.5055988823510341	0.5055864634164281	0.0010826173678666724
1727880977189	11039.0625	0.513058602867876	0.5573484303397483	0.0011058489052111482
1727880977191	11039.0625	0.5146217803767101	0.5760734555362945	0.0011145709281883197
1727880977193	11039.0625	0.5339458203150327	0.5917014098797795	0.0011521789918359586
1727880977195	11039.0625	0.004333703918644986	0.6460294130808132	0.007639411054088339
1727880977197	11039.0625	0.0042851126725803644	0.759339648651331	0.01088030027125681
1727880977198	11039.0625	0.004145768704690788	0.8322407963702776	0.012500005045242204
1727880977200	10968.75	0.004117454475218298	0.763924349590016	0.014119709819227598
1727880977202	10968.75	0.003972939577596057	0.605325195819363	0.014116289631415943
1727880977204	10968.75	0.0037733842968268837	0.520640869083314	0.014110935957338599
1727880977205	10968.75	0.0039170083226599765	0.5086870981026282	0.014115672406735806
1727880977207	10968.75	0.003847132987545926	0.510831662953096	0.007549287628747988
1727880977209	10968.75	0.52381253055971	0.5131452226688965	9.829028507601697E-4
1727880977211	10968.75	0.5314337327667203	0.5116175407345089	9.94171969903497E-4
1727880977214	10968.75	0.5484784485134798	0.5062601662745838	0.0010159401448732704
1727880977215	10898.4375	0.6376811561637138	0.49670280009904444	0.0011431476474472978
1727880977217	10898.4375	0.670483222419562	0.48877557558214657	0.0011870036208576505
1727880977219	10898.4375	0.7441741692368166	0.48317086609699433	0.0012351525712088528
1727880977221	10898.4375	0.7910031857037655	0.4736961529620207	0.0013052343951482214
1727880977222	10898.4375	0.819737656311419	0.45802596952690733	0.001364516082141463
1727880977224	10898.4375	0.8325492810903106	0.44275314687159595	0.0013793133603905545
1727880977226	10898.4375	0.8583782677954421	0.43339374489473453	0.001427754128920969
1727880977227	10898.4375	0.8781498860790822	0.4270805942738148	0.0014511750622706466
1727880977229	10898.4375	0.87842475517315	0.4183447199479175	0.0014508229540708174
1727880977230	10898.4375	0.8725671999961176	0.4051199834384114	0.001443461138005796
1727880977232	10898.4375	0.8790171454620893	0.38571693485541747	0.0014513841399491634
1727880977234	10898.4375	0.8554589684515491	0.3578388508181781	0.0014136781506572523
1727880977236	10898.4375	0.8460138976846999	0.3209328302698491	0.0014025766828060554
1727880977237	10898.4375	0.8269010174023603	0.2717918732149228	0.0013679182399336533
1727880977239	11109.375	0.8302894898550935	0.07313479187860708	0.00137070994414572
1727880977241	11320.3125	0.8376408283824933	2.1833988766605414E-4	0.0013479254514623534
1727880977243	11531.25	0.836372603258598	7.001787019431605E-4	0.0013513385869778432
1727880977245	11742.1875	0.837068527360022	0.007945656268503538	0.0013175157372910613
1727880977246	11953.125	0.8614616515559911	0.01276176610130932	0.001353101371113152
1727880977248	11953.125	0.8535200519557095	0.017504275001707092	0.0013389275790389624
1727880977250	11953.125	0.8496642977821118	0.02326599838558313	0.0013445349370710376
1727880977252	11953.125	0.8646007353904612	0.031273840843591506	0.0013648782113396928
1727880977253	11953.125	0.8853296563810273	0.04026793114128892	0.0013915484140101433
1727880977255	11953.125	0.889852419531628	0.04735516636570355	0.0013950315009410327
1727880977257	11953.125	0.9259164112265159	0.04988102813440864	0.0014409961327943258
1727880977259	11953.125	0.9614352215816445	0.04909670680517157	0.001551614484627492
1727880977261	11953.125	0.7119239547677686	0.04779358040768966	0.0016193134341790203
1727880977262	11953.125	0.7357170328762452	0.04693488464669116	0.0016755012844379541
1727880977264	11953.125	0.7523558816162965	0.04801402781933756	0.0017085331561685552
1727880977266	11953.125	0.7589258149489342	0.049141297092688045	0.0017330108432968042
1727880977268	11953.125	0.7781328485904714	0.047132942256371074	0.0017835548122526908
1727880977269	11953.125	0.7742262181186341	0.041956682696727365	0.0017831724484761485
1727880977271	11953.125	0.7612290283923304	0.033391960626120314	0.0017606191695961316
1727880977273	11953.125	0.7417536262227278	0.022419556350961864	0.0017192102372602085
1727880977275	11882.8125	0.8007270383094275	0.01299205141976819	0.001613204589984717
1727880977277	11882.8125	0.0053065700461897665	0.02453196145661289	0.006944895912846243
1727880977278	11953.125	0.0050135732912626185	0.09183173779761551	0.00960706921291526
1727880977280	12023.4375	0.0048448164314621065	0.17610368310915095	0.01093042299909213
1727880977282	12023.4375	0.004506923078858928	0.16687969558216545	0.012253776785269
1727880977284	12093.75	0.0044103963928896804	0.08552797557103256	0.012248960611600154
1727880977285	12164.0625	0.004224695912782417	0.015729277379921622	0.012240702794993919
1727880977287	12234.375	0.004162895656168282	1.9654379247119284E-4	0.012238347036116943
1727880977289	12234.375	0.004049525253313901	3.8481328959682275E-5	0.006633289006477154
1727880977291	12304.6875	0.901899997543239	4.378551886599287E-5	0.0010282309768373658
1727880977293	12375.0	0.8816646222905435	4.366041963219552E-5	0.0010121836632854954
1727880977294	12445.3125	0.880074772978627	3.825321019164035E-5	0.0010588192451191887
1727880977296	12445.3125	0.860334802393135	3.17747800868329E-5	0.001045712476626366
1727880977298	12515.625	0.8266649448519614	6.360307379959336E-5	0.0010112122046325581
1727880977300	12585.9375	0.8427484014397453	2.34642507679987E-4	0.0010305770425908796
1727880977301	12656.25	0.8316357218879917	4.2399959233551635E-4	0.0010149249004119479
1727880977303	12656.25	0.8100609880509807	6.810030363197501E-4	9.953921711941013E-4
1727880977305	12726.5625	0.7864823283931617	9.684243032023423E-4	9.678331978745554E-4
1727880977307	12796.875	0.8264697572720126	0.0014383104637770065	0.001005732540580195
1727880977309	12867.1875	0.7983102310057278	0.002289010686569634	9.327263914047609E-4
1727880977310	12867.1875	0.8112863710305761	0.0034638218743002496	9.380116553111673E-4
1727880977313	12867.1875	0.7801587155351527	0.004595974917450451	9.088431174809871E-4
1727880977315	12867.1875	0.5933173797415487	0.0054744726792715715	8.101242998707448E-4
1727880977317	12867.1875	0.5933053838381978	0.0061353471213069005	8.1265783207967E-4
1727880977318	12867.1875	0.5685818270317413	0.0059082580970986655	7.804573100955803E-4
1727880977320	12867.1875	0.5680660031876474	0.004431782997104363	7.798761739301703E-4
1727880977322	12937.5	0.5607365062401729	0.0025165659709898702	7.735054200288256E-4
1727880977324	13078.125	0.5740999425732115	8.099217628246987E-4	7.862172850507803E-4
1727880977326	13289.0625	0.6169972929564662	1.6371316046253953E-4	8.428703418464973E-4
1727880977326	13500.0	0.7490817855738994	2.97989466407598E-4	8.72720518816582E-4
1727880977328	13710.9375	0.7490817855738994	5.86496612316473E-4	8.72720518816582E-4
1727880977330	13921.875	0.8308668011184963	7.410598204918927E-4	9.422021110680315E-4
1727880977332	13921.875	0.8500323287414236	9.215646217694397E-4	9.523989971691301E-4
1727880977333	13921.875	0.8667620336620926	0.0010188333868290447	9.669547459339294E-4
1727880977335	13921.875	0.8838756074899943	9.98975011933676E-4	9.835475838243617E-4
1727880977337	13921.875	0.7215845325175463	8.402470448236351E-4	0.0010162515234448015
1727880977339	13921.875	0.7374789306039786	5.767108347731955E-4	0.0010348450696178138
