# Supplementary material for: Identification and classification of repeated whistle types from free-ranging rough-toothed dolphins (Steno bredanensis)
Source: Sci Rep. 2026 Mar 20;16:14327. doi: 10.1038/s41598-026-44853-2 (PMC13144356; doi:10.1038/s41598-026-44853-2)
Supplement: Supplementary file 2 — Supplementary Material 2 [file 41598_2026_44853_MOESM2_ESM.zip › Dataset_StenoRepeatedCalls/Contours/1563.csv]

Time [ms]	Peak Frequency [Hz]	Duty Cycle	Energy	WindowRMS
1727875623428	4640.625	0.04504194638654224	0.006475438867540157	0.0035781584800440077
1727875623430	4640.625	0.04546432549301797	0.00622714182793804	0.0042143495293926305
1727875623431	4640.625	0.04581916947175717	0.008066514795750315	0.003864590278545605
1727875623433	4640.625	0.43803853522743	0.00841882008604499	0.00351483102769858
1727875623435	4640.625	0.4475723747376251	0.009623671940205383	0.003593761436218097
1727875623437	4640.625	0.46102280336733636	0.014028133186974262	0.0037063118639315724
1727875623439	4570.3125	0.4760481269269656	0.01986082229463233	0.0038260755124421325
1727875623440	4570.3125	0.48411125108842323	0.020370989924951663	0.0038837349130206576
1727875623442	4570.3125	0.48839481512903465	0.021701107038286503	0.003916509335632289
1727875623444	4570.3125	0.4893352470240155	0.02208453489629353	0.003924018136092478
1727875623446	4570.3125	0.4842332632105265	0.01829945701123414	0.0038890389320112993
1727875623447	4500.0	1.2054787392829596	0.01345854501253152	0.0037470808694471482
1727875623449	4851.5625	1.181712666812527	0.0033944675078021623	0.003684790972729814
1727875623451	5273.4375	1.1178091426874275	0.1028759436964416	0.00346503218740675
1727875623453	5695.3125	1.1139955660582088	0.2804897386831231	0.0031946035219442104
1727875623455	5695.3125	1.019041326644119	0.440333873155956	0.0029637133364435863
1727875623456	5695.3125	0.9758582592980091	0.5888084581885835	0.002657452541442801
1727875623458	5695.3125	0.9194901408148909	0.7159165999735487	0.0025246136924093666
1727875623460	5695.3125	0.8067971973344328	0.7975039251562754	0.002260936698102029
1727875623462	5695.3125	0.7577732174151599	0.844357829228118	0.0019520486183717558
1727875623463	5695.3125	0.6589525650632206	0.8999050992394463	0.0017224923117669705
1727875623465	5695.3125	0.6516448892351753	0.9506124105497931	0.0016075987560110149
1727875623467	5765.625	0.6293929805716421	0.956982289774155	0.0014228908689396212
1727875623469	5765.625	0.5982054495765826	0.9493213789713254	0.0012529243633200532
1727875623471	5765.625	0.5594889322916666	0.9219745623089476	0.0011349209206105765
1727875623472	5765.625	0.5095336285913379	0.8373546674360356	0.0010475418899566085
1727875623474	5765.625	0.5737802679595869	0.7252102177998504	9.898921196063218E-4
1727875623476	5765.625	0.5785993789706569	0.6623012228612168	9.9097327971429E-4
1727875623478	5695.3125	0.6113222024511455	0.6826327099773295	9.828687291791374E-4
1727875623479	5695.3125	0.015237417781874638	0.7270358062828687	0.0022989072970513768
1727875623481	5695.3125	0.01576691670136874	0.7294199479778627	0.002981149129051992
1727875623483	5695.3125	0.017739384135086737	0.6724235652286953	0.003357840549929599
1727875623485	5695.3125	0.020336605339086166	0.5509953803263117	0.003734531970807206
1727875623488	5625.0	0.023402468196798906	0.4141101085681986	0.0038179584808488948
1727875623489	5835.9375	0.028780500082169928	0.05936662420071524	0.0039989955877422646
1727875623491	6117.1875	0.030412248241917853	0.004876094053074891	0.004058769966530531
1727875623493	6398.4375	0.0335430390855305	0.05788961687473482	0.0033680045411482685
1727875623495	6679.6875	0.7732587525723733	0.6625695126702934	0.0026772391157660054
1727875623496	6679.6875	0.8396454929996763	1.56238081970971	0.0028988044674698632
1727875623498	6679.6875	0.8599747387162413	2.592045294389623	0.0029723439151267085
1727875623500	6679.6875	0.9037945035030521	3.4095943805620195	0.0031274838629877445
1727875623501	6679.6875	0.8976503301775752	3.9411564889589865	0.0032511588298893136
1727875623503	6679.6875	0.9007798377094214	4.320597136843937	0.003276376428483166
1727875623504	6679.6875	0.9162170065324858	4.62678850939948	0.003354928077304695
1727875623506	6679.6875	0.9205545083091267	4.8802059757961676	0.0033796104298874827
1727875623508	6679.6875	0.9183553949083698	5.102761660142885	0.00338917923223952
1727875623510	6679.6875	0.90132419418239	5.30423163935233	0.003347151154959169
1727875623511	6679.6875	0.8855009877012047	5.461595043224893	0.003309205354506468
1727875623513	6679.6875	0.8820591800414402	5.534889072495734	0.003301910092110366
1727875623515	6679.6875	0.8709465004896865	5.4719544950747325	0.0032690739456022987
1727875623517	6679.6875	0.87633923827268	5.30318351261026	0.0032112895356836897
1727875623519	6679.6875	0.8594824832940251	5.16515513545491	0.00316067725485011
1727875623520	6679.6875	0.8501602715177983	5.086370159330302	0.0031263293272118737
1727875623522	6679.6875	0.8160666954341028	4.915716270838771	0.0031207930122069457
1727875623524	6609.375	0.8155820341322336	4.761108737918266	0.0031091249027661305
1727875623526	6609.375	0.837458272806428	4.264440451012113	0.003163629194405761
1727875623527	6609.375	0.8564715785691384	3.6332873007718534	0.003202229997708074
1727875623529	6609.375	0.8656930104188627	2.870771499226407	0.0032186094563970194
1727875623531	6609.375	0.8864090642952197	2.0555251911204153	0.003256237929996932
1727875623533	6539.0625	0.9030955669051508	1.3734369632064134	0.0032771321886509684
1727875623535	6750.0	0.8970115664033678	0.15279115558038878	0.003230786122884383
1727875623536	6960.9375	0.9457886261674764	0.0041301544838917206	0.0031563281116073817
1727875623538	7171.875	0.9654208234456286	0.05355944032484886	0.0031154117688571574
1727875623540	7382.8125	0.9489239386792453	0.07148479435226915	0.00296345236464154
1727875623542	7382.8125	0.9606450865452959	0.08750602560774223	0.002793137872798589
1727875623543	7382.8125	0.8835163578215194	0.0960180106416884	0.002591504232571652
1727875623545	7382.8125	0.8802832071017714	0.09750567472366829	0.0024603065995358045
1727875623547	7382.8125	0.9417668456650553	0.09564639219620917	0.002277792759563942
1727875623549	7382.8125	0.9111402705244833	0.08982981914096123	0.0021594139700030312
1727875623551	7382.8125	0.8863597583785873	0.07985662408799193	0.0020908800464730696
1727875623552	7382.8125	0.024935624451847264	0.07021111635076537	0.003124418617289182
1727875623554	7382.8125	0.024995682056413185	0.05883656503510516	0.003642756604569429
1727875623556	7382.8125	0.025020153160712648	0.04531666364358683	0.004161094591849676
1727875623558	7382.8125	0.025519570486486103	0.033470785418903776	0.004178780820234467
1727875623559	7312.5	0.025958327046672173	0.024909592789653344	0.004194020784488733
1727875623561	7312.5	0.02563227543163995	0.017675733531026923	0.004181243955224604
1727875623563	7312.5	0.02540005843837572	0.011377518330285413	0.004171847370586669
1727875623565	7382.8125	0.02531639138811243	0.0072144981849468935	0.003092898292669297
1727875623567	7382.8125	0.7541374812558235	0.006153232303265918	0.0020139492147519243
1727875623568	7453.125	1.0148125661622764	0.009614467596786748	0.0020115330163548045
1727875623570	7453.125	1.0420513189798326	0.024465993256892634	0.0020017259852537035
1727875623572	7523.4375	1.0333045917364587	0.04873437923276002	0.0019857421868032347
1727875623574	7523.4375	1.0214477429385669	0.0726341524034254	0.0019708170078250173
1727875623575	7593.75	0.8656889015924766	0.08789524615699876	0.0020399699418363064
1727875623577	7593.75	0.878295285537564	0.09122624467661605	0.002069300708080866
1727875623579	7593.75	0.8936468160377359	0.08830150247423835	0.0021110332265392995
1727875623581	7593.75	0.9079499650685746	0.08875091141299009	0.0021437142405823432
1727875623583	7593.75	0.8198293981155542	0.094633141453793	0.002195615736764567
1727875623584	7593.75	0.8538877372057754	0.10202666998271977	0.002288290648422493
1727875623587	7593.75	0.8753213727573805	0.10715897257377004	0.0023441336521576174
1727875623589	7593.75	0.9378834105562988	0.11204401977027553	0.0024933485345198683
1727875623591	7593.75	0.9698934939101662	0.1147364048695171	0.002567988884730472
1727875623592	7593.75	0.9875829752695837	0.11141199953160492	0.0026116546148299297
1727875623594	7593.75	0.9982482285653103	0.10520509045403405	0.002635338040816801
1727875623596	7523.4375	1.0166195069390664	0.10080161470342479	0.0026809340095675115
1727875623598	7523.4375	1.0980094093946542	0.10139835229345222	0.0026928654378549945
1727875623600	7523.4375	1.077412539308176	0.11092937012253985	0.0026534891491473956
1727875623600	7523.4375	1.0576702852378779	0.13185364517272832	0.002597292650644987
1727875623602	7523.4375	1.0576702852378779	0.15647526525648953	0.002597292650644987
1727875623604	7523.4375	1.0450088027331863	0.1768401407655195	0.0025712032328012416
1727875623606	7523.4375	1.0031949532977658	0.19175079198828304	0.002475912787075032
1727875623607	7523.4375	1.0048016304175542	0.19931664284357925	0.0024832345154670466
1727875623609	7523.4375	0.9490499851860978	0.19974803812368208	0.0025391778810813785
1727875623611	7523.4375	0.9143920718754182	0.20291159474702924	0.0025843375695521384
1727875623613	7453.125	0.9264335766746398	0.22105829721197492	0.002617805555475821
1727875623615	7453.125	0.9455834624439649	0.2531295448585628	0.0026584511474205003
1727875623616	7453.125	0.9423437177659016	0.2852380078112025	0.0026461269856259614
1727875623618	7453.125	0.9522589699654869	0.3159023253537004	0.002669148499984821
1727875623620	7453.125	0.9274844518391209	0.34933240924427544	0.0026185938340995284
1727875623622	7453.125	0.024292371675592315	0.37594886679214384	0.003613443426388121
1727875623623	7453.125	0.023586375971384375	0.3865347786237631	0.004118147366962888
1727875623625	7453.125	0.023826088687705513	0.39494145626445426	0.004622851307537656
1727875623627	7453.125	0.024054986267196623	0.420568895382391	0.004635507068085872
1727875623629	7453.125	0.024981528622457307	0.4562073558697599	0.0047025647421573575
1727875623631	7453.125	0.025819291025385455	0.481209793376423	0.004754157720702023
1727875623632	7453.125	0.026313775509310036	0.4899421612171192	0.00478166367897608
1727875623634	7382.8125	0.026885814107338517	0.5127366893179196	0.0038058136474126035
1727875623636	7382.8125	0.9666106332961645	0.5197255435870408	0.002829963615849127
1727875623638	7382.8125	0.9662032622109378	0.5241288517088458	0.0028294750755460765
1727875623639	7382.8125	0.8088460998438652	0.52375862155662	0.0029039178183574476
1727875623641	7382.8125	0.8089876381001634	0.5177462321620275	0.00290459103287264
1727875623643	7382.8125	0.809028383961825	0.5099993093082552	0.0029050204886686753
1727875623645	7382.8125	0.827059500006588	0.501370219728309	0.0029725187808044033
1727875623647	7382.8125	0.8392468016814677	0.492256957408099	0.0030093378167088533
1727875623648	7382.8125	0.8619894260457291	0.4814176447118395	0.003080266029629236
1727875623650	7382.8125	0.8517193243879783	0.46628609080810346	0.0030622424013052054
1727875623652	7382.8125	0.8090047942524419	0.45500775423310097	0.0029718805019234495
1727875623654	7312.5	0.8947531049023301	0.4631582968871136	0.0027163884503418893
1727875623655	7312.5	0.8261978501293893	0.4706642047624072	0.0025483759706754205
1727875623657	7312.5	0.8121990251503123	0.4782357954500249	0.0024634866398065072
1727875623659	7312.5	0.8584028519924332	0.48628727431346896	0.002328416692221299
1727875623661	7312.5	0.8014283090267541	0.49070084159888167	0.0021799605618163785
1727875623663	7312.5	0.7723696211146629	0.4966038591158076	0.001970044625621256
1727875623664	7312.5	0.6976022231932277	0.5048541317122452	0.002056716846561325
1727875623666	7312.5	0.7093765037071676	0.5202588011709652	0.0021459179401440505
1727875623668	7312.5	0.798412911210963	0.539689853910013	0.002375228028014746
1727875623670	7312.5	0.856054136846671	0.5544629710999069	0.0025213669136185768
1727875623671	7312.5	0.8521386739928974	0.568830959499615	0.002508727298569806
1727875623673	7312.5	0.8599298891238343	0.5851525749740077	0.0025330897701061196
1727875623675	7242.1875	0.8796633983273693	0.6205983020460305	0.0025807849015940256
1727875623677	7242.1875	0.878334417696812	0.6607606478060408	0.0025816277289626723
1727875623679	7242.1875	0.8798328301209065	0.7115670099284138	0.002579261335362037
1727875623680	7242.1875	0.9358527820935478	0.7476799474664075	0.0025886788414070426
1727875623682	7242.1875	0.9176148060557545	0.7696854770550913	0.0025404418689708463
1727875623684	7242.1875	0.8823424412328315	0.818397773565253	0.002442523721045658
1727875623687	7242.1875	0.7996074014622063	0.8975153483984415	0.002278700209726995
1727875623688	7242.1875	0.014256704453944566	0.9593855048646265	0.003941859149656008
1727875623690	7242.1875	0.0140008423249817	0.9830082482014624	0.004781479645676105
1727875623692	7242.1875	0.013983428153647674	1.0213634787860502	0.005621100141696203
1727875623694	7242.1875	0.013193026678518559	1.0762067325879283	0.0055815723569810315
1727875623696	7171.875	0.011776674076684281	1.0983682179047238	0.005510198465959897
1727875623697	7171.875	0.01140875554087637	1.1409262782964806	0.0054943060350190875
1727875623699	7171.875	0.011800145351091015	1.2187907780889031	0.005509325515539977
1727875623700	7171.875	0.012290972603415908	1.319793768035862	0.005536993864632132
1727875623702	7171.875	0.012435888794430383	1.4203663545722334	0.003775333905906929
1727875623703	7171.875	0.2556161117896451	1.4969532748166428	0.002013673947181726
1727875623705	7171.875	0.3385264788099023	1.5480611655889207	0.0020675218738460616
1727875623707	7171.875	0.6030319880898652	1.6101656227663796	0.002163407243975092
1727875623709	7171.875	0.6461816967362082	1.7013781086452662	0.0022775385488269756
1727875623711	7171.875	0.6282038362474766	1.797483831663585	0.0022436608625282435
1727875623712	7171.875	0.6472266732058971	1.8789298400820356	0.0022966113143161
1727875623714	7171.875	0.6709507194973406	1.9559923576233724	0.0023558978389249113
1727875623716	7171.875	0.7124583222627435	2.0550083383271893	0.0025023514070696435
1727875623718	7101.5625	0.6612161920255585	2.1881329358565735	0.00272256099859624
1727875623719	7101.5625	0.6973742520666875	2.3398766186255497	0.00296212213696413
1727875623721	7101.5625	0.7105119695652435	2.4781093991638277	0.00301663817834546
1727875623723	7101.5625	0.7570266968447166	2.5795834164757436	0.0031910604220963443
1727875623725	7101.5625	0.8302888611960114	2.698498419618456	0.0033760160376004283
1727875623727	7101.5625	0.8245621638248459	2.871603285787684	0.003371136932239615
1727875623728	7101.5625	0.83194772325941	3.0675584679266503	0.003402347669698153
1727875623730	7101.5625	0.8413603455459424	3.2441296204550136	0.00344321543175889
1727875623732	7101.5625	0.859759180678934	3.4149903545733507	0.0035405331107084105
1727875623734	7101.5625	0.8024185190894071	3.5936669528568173	0.0033285390953387557
1727875623735	7101.5625	0.7736108138887559	3.750658335856925	0.0032323941583837106
1727875623737	7101.5625	0.7564127074154774	3.880887384628465	0.0031716737461754585
1727875623739	7031.25	0.7175659534327811	3.989308459957563	0.0030503400847367037
1727875623741	7031.25	0.7086356427635044	4.082020114637441	0.003033770997814549
1727875623743	7031.25	0.6896994090554465	4.1909652019022765	0.0029805721470588706
1727875623744	7031.25	0.6378011122268381	4.3197185335517325	0.002784554389482602
1727875623746	7031.25	0.6681399169312832	4.45598875731194	0.0026468923983054135
1727875623748	7031.25	0.719984033400683	4.596207910869623	0.0025286011792382285
1727875623750	7031.25	0.7001073105530169	4.7541126565210945	0.002520238931151957
1727875623751	7031.25	0.6553457967890134	4.926640987749902	0.00240304923274989
1727875623753	7031.25	0.6523828086613109	5.084932734746352	0.0024008823837881705
1727875623755	7031.25	0.6812655619530007	5.228367105299396	0.0025657424888871393
1727875623757	7031.25	0.6792270803413003	5.38766933090937	0.0027455666191603836
1727875623759	7031.25	0.7024951118690929	5.564330320146584	0.0028266397962611834
1727875623760	7031.25	0.7053044318047064	5.742666316683218	0.0028436956625424144
1727875623762	7031.25	0.7182401706227381	5.884429646488171	0.0028820822434945355
1727875623764	7031.25	0.017284090846893054	6.03814235829858	0.004469517955722959
1727875623766	7031.25	0.017835782777535895	6.196677318034346	0.005264588659918851
1727875623767	7031.25	0.01783209487243175	6.297123522889985	0.006059659364114743
1727875623769	7031.25	0.017574968526689595	6.323829871616918	0.006042802603701047
1727875623771	7031.25	0.016896627399242383	6.353413729956325	0.005995203351673028
1727875623773	7031.25	0.01633191109487731	6.431362110289356	0.005960341375987091
1727875623775	7031.25	0.015731015974617138	6.506196801426589	0.004400521934079274
1727875623776	7031.25	0.0916077494035728	6.535966300579836	0.0028407024921714564
1727875623778	7031.25	0.6308366138318534	6.5242068276209295	0.0025290873788671037
1727875623780	7031.25	0.6410200324910506	6.518611253918658	0.002418829936533363
1727875623782	7031.25	0.6185914655212907	6.568242886890438	0.002334583575013274
1727875623783	7031.25	0.5842436482684625	6.636866779567009	0.002209025423846023
1727875623785	7031.25	0.6178303877616027	6.607235975812989	0.002126516935672487
1727875623788	6960.9375	0.6535804360304102	8.135285064477264	0.002040990988116262
1727875623790	6960.9375	0.5880741091149511	8.193912337080965	0.0020365356642227583
1727875623792	6960.9375	0.5476390154493044	8.263536781982468	0.002141018062411808
1727875623793	6960.9375	0.517459349054524	8.378714506744574	0.002332173151992912
1727875623795	6960.9375	0.5385254247466806	8.489276051862769	0.002432146524097416
1727875623797	6960.9375	0.5571359580639995	8.62886414285103	0.0025260591011491223
1727875623799	6960.9375	0.5781025121876143	8.818810075710852	0.0026223116624652337
1727875623800	6960.9375	0.5995219910007153	9.007253369322486	0.002720616292242825
1727875623801	6960.9375	0.6219346544468154	9.155245010682949	0.0028142598230038894
1727875623803	6890.625	0.6355118820673249	9.620691047797491	0.002921340193716523
1727875623805	6890.625	0.6429823013251095	9.833559137044084	0.0030912990353170002
1727875623807	6890.625	0.6615190297817239	10.03770417776803	0.003166689102277192
1727875623808	6890.625	0.6598254904851092	10.202938762049028	0.0031702336201585306
1727875623810	6890.625	0.6569351834188863	10.32013079284988	0.0031696139582004547
1727875623812	6890.625	0.6590859783255874	10.458354237832381	0.0031830624736173844
1727875623814	6890.625	0.6500575321643005	10.650383653068936	0.003138928105676294
1727875623815	6890.625	0.6304820996057622	10.860373923678456	0.0030496953163740314
1727875623817	6890.625	0.6201195208208087	11.077730901372817	0.003004041966766015
1727875623819	6820.3125	0.5966691064006164	11.278742886839975	0.002868122114602565
1727875623821	6820.3125	0.6304482288198298	11.369401225420788	0.0028110114667049806
1727875623823	6820.3125	0.6701653176815323	11.370336577617069	0.0028070947074127803
1727875623824	6820.3125	0.6670767239637928	11.421260161137297	0.002838343254053314
1727875623826	6820.3125	0.6777760034503844	11.626692561659285	0.0028758082613564054
1727875623828	6820.3125	0.6930390577229647	11.916750954275724	0.002944197931782419
1727875623830	6820.3125	0.690625084941205	12.140424297992048	0.003065156580210064
1727875623831	6820.3125	0.6772733581852792	12.223662050872072	0.00315512874915116
1727875623833	6750.0	0.6871526239704051	12.185617293329454	0.0032017114432271385
1727875623835	6750.0	0.0200600997503048	12.133569286764883	0.005034752307294331
1727875623837	6750.0	0.020438826205667563	12.36195127345202	0.005956659506768937
1727875623839	6750.0	0.020539204849521032	12.711186143293308	0.006878566706243543
1727875623840	6750.0	0.021185994212653204	12.712809861144065	0.006924643691866967
1727875623842	6750.0	0.021375912018477425	12.395266638717281	0.006940091605067855
1727875623844	6750.0	0.021500742516810518	12.218183225175821	0.006949099532054013
1727875623846	6750.0	0.021145661256810524	12.327089000891515	0.0069270178448945135
1727875623847	6750.0	0.02063307980424487	12.432255453383975	0.005255505326498908
1727875623849	6750.0	0.08866137299241451	12.460691501911777	0.0035839928081033033
1727875623851	6750.0	0.6306479551443883	12.473129393779164	0.0032206947759697703
1727875623853	6750.0	0.6075563480628267	12.47324319737768	0.0031106069531807844
1727875623855	6750.0	0.6155453088148585	12.395244579867958	0.002968560824956751
1727875623856	6750.0	0.5972517949169984	12.276054920171758	0.002867897397555603
1727875623858	6750.0	0.5930967515693641	12.224485063320637	0.0028420072668072695
1727875623860	6750.0	0.6271896383167128	12.218136345558536	0.002770188538276884
1727875623862	6750.0	0.6211290993193703	12.13425360601959	0.002738387579528957
1727875623863	6750.0	0.6552125931557798	11.976801703923789	0.0026625601455137725
1727875623865	6750.0	0.6481323444223767	11.90480739131127	0.0026300997696480674
1727875623867	6750.0	0.6504871893562194	12.021227772602836	0.0026296340623168974
1727875623869	6750.0	0.6641571876637841	12.188328204241655	0.0026322174752257156
1727875623871	6750.0	0.6472386863298961	12.23506851133825	0.002625327863600303
1727875623872	6750.0	0.6267043779481132	12.227221903237936	0.0026639566974040927
1727875623874	6750.0	0.6319143320612771	12.26631753197197	0.0026861588112113083
1727875623876	6750.0	0.6275881109323729	12.323159382099668	0.002732705204202441
1727875623878	6679.6875	0.6543629672118539	12.34744656922605	0.0028616063794670576
1727875623879	6679.6875	0.6762268049716298	12.34898164535848	0.002964065034685257
1727875623881	6679.6875	0.6796419864995642	12.395550976070595	0.002984547466397955
1727875623883	6679.6875	0.6865036432163488	12.474381275137834	0.003012053926505129
1727875623885	6679.6875	0.6840230990277635	12.567718705679708	0.003000135072083139
1727875623888	6679.6875	0.6726968800203377	12.787579706482042	0.002942206443628157
1727875623889	6679.6875	0.6522642056864404	13.20995903413811	0.0028405417245615083
1727875623891	6679.6875	0.6487869641291295	13.571513713926349	0.002788228006992323
1727875623893	6679.6875	0.620770861410602	13.590987178420193	0.002644104307987471
1727875623895	6679.6875	0.6347227745173321	13.443160762990413	0.0025307380069440727
1727875623896	6679.6875	0.6228451563528411	13.416368371332908	0.002467013525668106
1727875623898	6679.6875	0.6155739650751426	13.42636066487739	0.0024349229940509587
1727875623900	6679.6875	0.6035959160918989	13.293611479895262	0.0023782833947953784
1727875623901	6679.6875	0.012764782041804834	13.035552568571026	0.004551791336005918
1727875623903	6679.6875	0.012768112167271887	12.7176095039362	0.005647146196239574
1727875623904	6679.6875	0.012894328033739105	12.499577911703286	0.0067425010564732294
1727875623906	6679.6875	0.01303110985384869	12.648855033283906	0.006758623555475505
1727875623908	6679.6875	0.013290695189638269	13.072144331521658	0.006793218547842467
1727875623910	6679.6875	0.01345814705417279	13.411068222318923	0.006817729710331309
1727875623911	6679.6875	0.013679826517362116	13.526103563312905	0.0068457535771486505
1727875623913	6679.6875	0.013731094004490655	13.49207679557424	0.0068528533201582505
1727875623915	6679.6875	0.013843824918449321	13.427966287473756	0.004840969715800494
1727875623917	6679.6875	0.586424386787439	13.489003896328175	0.0028290861114427367
1727875623919	6679.6875	0.5910190625852345	13.775862750103144	0.002865976614840931
1727875623920	6679.6875	0.5891095106232351	14.150124419186227	0.0028650414537858275
1727875623922	6679.6875	0.5345200047348485	14.439036897483609	0.0029250550090818258
1727875623924	6679.6875	0.5475642579489867	14.611415506743345	0.003064317562429501
1727875623926	6679.6875	0.5467982262185535	14.687684474641706	0.003050173892310522
1727875623927	6679.6875	0.5196326162575116	14.793697909550996	0.0031811723835758372
1727875623929	6679.6875	0.5366021085574059	15.117792083841916	0.003275680467026522
1727875623931	6679.6875	0.529063047549366	15.593270801585712	0.0032113366203155823
1727875623933	6679.6875	0.5430455113484455	16.007709490604018	0.003280667440718097
1727875623935	6679.6875	0.5618681668323776	16.33912359670984	0.0034773671711375172
1727875623936	6679.6875	0.5428267636653717	16.643536871535108	0.0033586988494858465
1727875623938	6679.6875	0.5389113008115982	16.93247858578208	0.0033407890207839265
1727875623940	6679.6875	0.5691887726985448	17.209395886236546	0.0035187182869615115
1727875623942	6679.6875	0.5670496443958873	17.439504297832332	0.003504431151828101
1727875623943	6679.6875	0.5561522835352695	17.640654890904816	0.003452106992000313
1727875623945	6679.6875	0.5725532707678197	17.91922732887149	0.0035549209217382713
1727875623947	6679.6875	0.5761992727023986	18.220523215074667	0.003582364911618659
1727875623949	6679.6875	0.5793845176165313	18.49991460997853	0.0033571368868458395
1727875623951	6679.6875	0.5952138460147812	18.947812858081406	0.0034531698924988845
1727875623952	6679.6875	0.5855588141328649	19.634956805390654	0.003374505753129204
1727875623954	6679.6875	0.570361168746517	20.368001634344164	0.0032726650428341886
1727875623956	6679.6875	0.5725218485872277	20.9601445419895	0.0032762832604647514
1727875623958	6679.6875	0.5752996341395655	21.346836550352645	0.0032813453677642463
1727875623959	6609.375	0.5902409082449769	21.532823106509632	0.00319049223309937
1727875623961	6609.375	0.594925467741206	21.550574445900473	0.0032114577981145805
1727875623963	6609.375	0.592585322049871	21.605151993223245	0.003331596765076161
1727875623965	6609.375	0.5888012271104826	22.023800462026195	0.0033288732869565275
1727875623967	6609.375	0.5975000869235355	22.814273757458217	0.0033829912784937495
1727875623968	6609.375	0.6082516694523838	23.583960098221436	0.00345463157069841
1727875623970	6609.375	0.6066462516073047	24.029688396933853	0.0034292121426429986
1727875623972	6609.375	0.01808218127126611	23.993967755129066	0.005455891716004089
1727875623974	6609.375	0.018015791332318162	23.560511420637212	0.0064494443249499146
1727875623975	6609.375	0.017803773264409763	23.310996311866784	0.007442996933895741
1727875623977	6609.375	0.01777619118277287	23.759766898214174	0.007429720875349233
1727875623979	6609.375	0.0174932227045489	24.63080561137312	0.007382737413361707
1727875623981	6609.375	0.017378333906633698	25.407044793714604	0.00735545910713118
1727875623983	6609.375	0.017264453674501717	26.192159668422335	0.007326840636732564
1727875623984	6609.375	0.017553429696738815	27.018580389438682	0.005191727318221578
1727875623987	6609.375	0.6494647404045605	27.408800344836756	0.003056613999710592
1727875623989	6609.375	0.6516491656253606	26.969531830533167	0.0032065041189591665
1727875623991	6609.375	0.6798582477073235	25.363341505573935	0.0033103302461826023
1727875623992	6609.375	0.7216964368625944	21.31702841509759	0.0034567407583366997
1727875623994	6609.375	0.7449486796149242	14.438180878329387	0.003537627785776008
1727875623996	6609.375	0.803994056666883	7.172258467151148	0.0037539046391391623
1727875623998	8507.8125	0.8640554537164257	0.2567534468570824	0.003953936619856449
1727875624000	8507.8125	0.9092674631756318	0.30453617794936055	0.0040661103405504944
1727875624000	8507.8125	0.9329035748351943	0.236180094587177	0.004080340616000423
1727875624002	8507.8125	0.9329035748351943	0.14808248362179063	0.004080340616000423
1727875624004	8507.8125	1.0665868674295365	0.11098578337684865	0.003999259142907237
1727875624006	8507.8125	0.27466920223408975	0.08933356576533709	0.0038597036725172866
1727875624007	8507.8125	0.2524037057036839	0.05457342098374228	0.003633351679685527
1727875624009	8507.8125	0.23869331622329523	0.027949787647670466	0.0034797342152415307
1727875624011	8507.8125	0.20419351065234675	0.017754619124011835	0.003051332019367631
1727875624013	8507.8125	0.172115708902964	0.01150888148615001	0.002598150644978371
1727875624015	10054.6875	0.14821299498454704	0.04941295732206025	0.0022109201592124548
1727875624016	10054.6875	0.13092679513907662	0.0744181824483385	0.0019218225854578
1727875624018	10054.6875	0.12782504637576364	0.08313110515563432	0.001863767426948756
1727875624020	10054.6875	0.4368234291122705	0.06894054232116781	0.0017371543510787922
1727875624022	10054.6875	1.0656570858907328	0.04393458693215531	0.0017590917648511667
1727875624023	10054.6875	1.0660824740253358	0.023533733363088925	0.0018681920010569645
1727875624025	10054.6875	1.0413505873749664	0.011667944030728324	0.001941057769877064
1727875624027	10054.6875	1.1155148769946808	0.005404522978618405	0.002062816064251492
