# Supplementary material for: Identification and classification of repeated whistle types from free-ranging rough-toothed dolphins (Steno bredanensis)
Source: Sci Rep. 2026 Mar 20;16:14327. doi: 10.1038/s41598-026-44853-2 (PMC13144356; doi:10.1038/s41598-026-44853-2)
Supplement: Supplementary file 2 — Supplementary Material 2 [file 41598_2026_44853_MOESM2_ESM.zip › Dataset_StenoRepeatedCalls/Contours/1564.csv]

Time [ms]	Peak Frequency [Hz]	Duty Cycle	Energy	WindowRMS
1727881056539	4640.625	0.646065588239576	0.15998778182768236	0.0011102298994912926
1727881056541	4640.625	0.6619795609616429	0.2714062299462663	0.0011431386968489437
1727881056543	4640.625	0.7001907615722324	0.3528180334981455	0.0012424355201270363
1727881056545	4640.625	0.7189910881734485	0.38939592188080907	0.0012773626434390024
1727881056547	4640.625	0.7019411327802395	0.39494686384327155	0.0014587876461067328
1727881056548	4710.9375	0.7061042743306049	0.3844136924906752	0.0015255633415309881
1727881056550	4710.9375	0.6716448374979668	0.3692214974005871	0.001650105716657754
1727881056552	4710.9375	0.6678988064377305	0.34996154759413645	0.0016469336952564036
1727881056554	4710.9375	0.6736965506228312	0.3384581926573769	0.0016543937873433343
1727881056555	4710.9375	0.6670715027583496	0.3478740286805068	0.0016386154934974792
1727881056557	4781.25	0.6688452418469422	0.375763650255675	0.0016430553370633595
1727881056559	4781.25	0.722570342785933	0.407010090779069	0.0017622268614542757
1727881056561	4781.25	0.7271767696727255	0.4337648580159832	0.00177116866720137
1727881056563	4781.25	0.1917351868352943	0.4695480038751647	0.0018693169125233544
1727881056564	4851.5625	0.16921631532223871	0.5215470133361277	0.0016984939575195312
1727881056566	4851.5625	0.1665922047249311	0.5812377504019953	0.0016862724339389143
1727881056568	4851.5625	0.1564278736374638	0.6440167837796203	0.0016302964811877934
1727881056570	4851.5625	0.15206815800340964	0.717743496396018	0.0016108162650125164
1727881056571	4851.5625	0.13863447150378064	0.792273697230365	0.0015229068063492698
1727881056573	4851.5625	0.1290860559214013	0.8446942792403915	0.001429403273162296
1727881056575	4851.5625	0.11229761396058584	0.8696603552253082	0.0012789824177278483
1727881056577	4851.5625	0.006909122695972835	0.8914366042502081	0.0037889288868002517
1727881056579	4851.5625	0.0070622992876778964	0.9450086450331829	0.005045547349725849
1727881056580	4921.875	0.007135415120665808	1.0062068627238596	0.005675550677153096
1727881056582	4921.875	0.0072346714815538235	1.1486371904954809	0.006305554004580344
1727881056584	4992.1875	0.007286434903138187	1.412945404965602	0.006306871544781557
1727881056586	4992.1875	0.007544950057767425	1.778951092039293	0.006316701088080226
1727881056587	5062.5	0.008105159687864193	2.1065932870927373	0.006346371235069225
1727881056589	5062.5	0.008462284160611644	2.4045704319149817	0.004161966191219257
1727881056591	5132.8125	0.07291304033060685	2.692828763956065	0.002878461880600461
1727881056593	5132.8125	0.5563763952355215	2.9464789644623433	0.0015949575699816655
1727881056595	5203.125	0.569012080098598	3.066144355651469	0.0016107966444424636
1727881056596	5203.125	0.6026549909099843	3.042093250851648	0.0016762226719078516
1727881056598	5273.4375	0.6170020913178066	2.913902485533306	0.001703739700082417
1727881056600	5273.4375	0.6431083759171907	2.7894255931023855	0.0017609478107988828
1727881056602	5273.4375	0.6287708722320493	2.642281851897043	0.0017207351853107595
1727881056603	5273.4375	0.6429838166847553	2.443964288306039	0.00165333917774653
1727881056605	5273.4375	0.6485749535035232	2.2332653654627044	0.0015915012885085503
1727881056607	5273.4375	0.6175100067515431	1.949260925803097	0.001513957601832546
1727881056609	5343.75	0.6058162224478802	1.6032914184040772	0.0014924224552898878
1727881056611	5414.0625	0.5601749202462584	1.5387132654306757	0.0014031797696816637
1727881056612	5554.6875	0.5432320840703616	1.5723150919341458	0.0012818116318910886
1727881056615	5695.3125	0.5184418300412735	1.5101833611974125	0.0012284695840562435
1727881056617	5835.9375	0.5152440420986472	1.4458096363363375	0.0011603574326695607
1727881056619	5835.9375	0.4753896525321017	2.271137625577096	0.00106964002492199
1727881056620	5906.25	0.47757290694198773	3.301369468139058	0.0010782018878844597
1727881056622	5906.25	0.48430660735636133	3.73065451976465	0.0010963001670519026
1727881056624	5976.5625	0.4979579453698244	3.2745752443623517	0.0011303102731691633
1727881056626	6046.875	0.4746072170342512	3.4856481740363763	0.0012338592457269652
1727881056628	6046.875	0.5304030814422913	3.9917605540333017	0.0013640168410738584
1727881056628	6117.1875	0.5465878245580486	4.57884978359303	0.0014092710653455414
1727881056630	6187.5	0.5465878245580486	5.293215280361665	0.0014092710653455414
1727881056632	6187.5	0.5296761626520775	6.074050095204481	0.001523923515068644
1727881056634	6187.5	0.5514483551040155	6.859090079417225	0.0016750043952484539
1727881056635	6187.5	0.5207285474964941	7.78558251620038	0.001808138210340847
1727881056637	6187.5	0.5470183802242691	8.945155426631384	0.001893421707042881
1727881056639	6187.5	0.5752768379560279	10.100606350224204	0.0019890910410364747
1727881056641	6187.5	0.5841602907078659	10.301014967510659	0.002015382922070116
1727881056643	6257.8125	0.5810556212351797	8.749427745238737	0.0020087055492851668
1727881056644	6679.6875	0.5649020026254142	0.2920451107453038	0.001964237650439563
1727881056646	7101.5625	0.5524340442668494	1.6308776422844555	0.001921626060040267
1727881056648	7101.5625	0.010424795427539808	2.1961762050877516	0.004358258064525412
1727881056650	7101.5625	0.009946512030726126	2.657117065152871	0.005558433105971584
1727881056651	7101.5625	0.009393979562866485	3.1679443147809963	0.006155527712501499
1727881056653	7101.5625	0.00932840162179059	3.757223574213014	0.006752622319031414
1727881056655	7101.5625	0.009166997611836262	4.294103171349049	0.006742637411833438
1727881056657	7101.5625	0.009076696867636428	4.686354963921159	0.006736929525109422
1727881056659	7101.5625	0.009141185876111433	4.939625389084996	0.004128808338541936
1727881056660	7101.5625	0.6605813791137368	5.055599810606657	0.0015206871519744497
1727881056662	7171.875	0.6493351603364935	4.885471401469852	0.001502449266696087
1727881056664	7523.4375	0.6250868075825862	0.07265097520699108	0.0014574774815383853
1727881056666	7875.0	0.6085006302443334	0.036462626817069056	0.0014235015618749823
1727881056667	8296.875	0.5895200230886887	0.37515307460975533	0.0013732901049981806
1727881056669	8296.875	0.5850656234918893	0.7208095392163221	0.0013671172465375048
1727881056671	8296.875	0.5796990601551311	1.0573427894814529	0.0013601551547126436
1727881056673	8296.875	0.5597986878950277	1.310298434623451	0.0013182734801150716
1727881056675	8296.875	0.5982260539251443	1.4848275147436776	0.0013374528336652168
1727881056676	8296.875	0.6195448311252567	1.6185977824171736	0.001386892576235504
1727881056678	8296.875	0.63808413253273	1.7470639591872985	0.0014253989094449406
1727881056680	8296.875	0.5895754997138088	1.8856927778201618	0.0015270894434378593
1727881056682	8296.875	0.6021522573323541	2.029655218733088	0.0015641739385584155
1727881056683	8296.875	0.613483124637951	2.148413645450872	0.0015943610677946782
1727881056685	8296.875	0.6236287125106891	2.2044362056957794	0.0016168511643490085
1727881056687	8296.875	0.6128837503792894	2.1741973415398945	0.0015972615647793513
1727881056689	8296.875	0.5831675827799156	2.054771830517196	0.0015389492854881897
1727881056691	8296.875	0.54614106958754	1.8354157458299667	0.0014616401448901545
1727881056692	8296.875	0.5073096990769475	1.4944702191831045	0.0013715201954533495
1727881056694	8296.875	0.477610367833154	1.0802596621481322	0.001289120151670345
1727881056696	8296.875	0.5481847927005535	0.7099115691727601	0.0012193958725910026
1727881056698	9000.0	0.5211900115263037	0.1429669844158477	0.0011349830252996443
1727881056699	9000.0	0.6393261870303438	0.20498869365047617	0.00108501715200883
1727881056701	9000.0	0.644141996957445	0.24162923293757244	0.001084157205630261
1727881056703	9000.0	0.6180688231285224	0.2572390997603758	0.001033853998241931
1727881056705	9000.0	0.603227553819019	0.2595719121924806	0.0010048656112067653
1727881056707	9000.0	0.6155512413343339	0.2534509071855144	0.0010122945154645991
1727881056708	9000.0	0.6190409586728131	0.24169075949250024	0.0010081073956038447
1727881056710	9000.0	0.7298569327562178	0.22497761223584928	0.0010154335451963686
1727881056712	9000.0	0.7445428265556508	0.2044073559252424	0.0010297810419668794
1727881056715	9000.0	0.663574467746048	0.18490819044779916	0.0010303176622791616
1727881056716	9000.0	0.006733152394353404	0.1781298692021944	0.003806807551318611
1727881056718	9000.0	0.006830151937943979	0.18890204135234742	0.005194813052709372
1727881056720	9000.0	0.006840245702038543	0.1882620014397087	0.0058887504867196575
1727881056722	9000.0	0.006812946658237333	0.153886420408388	0.006582687920729943
1727881056724	9000.0	0.0066722839381467836	0.10362273993784459	0.006578574665986847
1727881056725	9000.0	0.006458059088821601	0.06641362848445465	0.006572010982885769
1727881056727	9000.0	0.006346798280051962	0.045070008568275935	0.004290315902289163
1727881056728	8929.6875	0.025553828489236208	0.02881572961717604	0.0026186938629639794
1727881056730	9562.5	0.7553155649100423	0.01909691206781538	9.470718236387959E-4
1727881056731	10195.3125	0.757889374468373	0.04130036083652086	9.516681789967825E-4
1727881056733	10195.3125	0.7591039105191256	0.06119943459819306	9.523346551489664E-4
1727881056735	10195.3125	0.7529620080034024	0.08528943831837085	9.453440673520096E-4
1727881056737	10195.3125	0.7833463146086505	0.11463341682363856	9.470589792337339E-4
1727881056739	10195.3125	0.7928714685101534	0.14403339348862285	9.605345742856693E-4
1727881056740	10195.3125	0.804836467161017	0.16941137282948227	9.776264221544458E-4
1727881056742	10195.3125	0.7159040532156434	0.19232581754162043	9.911841170656243E-4
1727881056744	10195.3125	0.7219072049323216	0.2170986091357697	0.0010339993605799581
1727881056746	10195.3125	0.7266193348515404	0.24713335297630346	0.0010415277356028002
1727881056747	10195.3125	0.7460853827704859	0.28292600018500547	0.0010690903895429393
1727881056749	10195.3125	0.7513149012168444	0.3212749107840077	0.0010776230715360453
1727881056751	10125.0	0.7640938415054461	0.36083837428609195	0.0010982282335673002
1727881056753	10125.0	0.10144825611364526	0.3841732379924239	0.0012722315634597242
1727881056755	10125.0	0.09979958837104327	0.3947913824731091	0.001264344043067352
1727881056756	10125.0	0.09843565855413584	0.41094503264708826	0.0012561618574570101
1727881056758	10125.0	0.09676871133976087	0.45154928474005307	0.001241324448874864
1727881056760	10125.0	0.09427778178238821	0.5071627029203948	0.001227190522697575
1727881056762	10125.0	0.09205682596197041	0.5575058283130101	0.0012148023455915372
1727881056763	10125.0	0.08915812357273885	0.6007370379889524	0.0011946318292028041
1727881056765	10125.0	0.08890361708113036	0.6444580397662197	0.0011957983601343805
1727881056767	10125.0	0.6689116237063503	0.6894786791621492	0.0010019885076545242
1727881056769	10125.0	0.6555747068506058	0.733626000194664	0.001005218760867842
1727881056771	10054.6875	0.6298261512866508	0.8002593150301477	0.001014482680768493
1727881056772	10054.6875	0.541167285592843	0.8461324523177061	0.0010277362985112795
1727881056774	10054.6875	0.5554999331050617	0.8844205054955967	0.0010543953232992095
1727881056776	10054.6875	0.5806965331846253	0.9210208994700011	0.0010994754397719946
1727881056778	10054.6875	0.5797299235266539	0.9588265992676219	0.0011022194829488467
1727881056779	10054.6875	0.572006296116068	0.9960246225615125	0.0010932326674954018
1727881056781	10054.6875	0.008315105542221967	1.0106211839037973	0.0035157899616105152
1727881056783	10054.6875	0.008249123376883221	1.0130257701259193	0.004725934691664906
1727881056785	10054.6875	0.008130084937365485	1.0404255554483406	0.00532813282210484
1727881056787	9984.375	0.00791410231414959	1.117755927899522	0.005930330952544774
1727881056788	9984.375	0.0076695624895342365	1.191838862899448	0.005923765192910504
1727881056790	9984.375	0.007610995176488684	1.2374366712681857	0.005922485950396455
1727881056792	9984.375	0.007787398520571997	1.2868659038566894	0.005928072421462686
1727881056794	9984.375	0.007810895586284884	1.3495685603769125	0.0034861975567414298
1727881056795	9984.375	0.47766226772926923	1.3997923465263924	0.001044322692020173
1727881056797	9984.375	0.38956406576156205	1.420657487883465	0.0010767805534349687
1727881056799	9984.375	0.38339568952809855	1.4287840505041782	0.001060476941990745
1727881056801	9914.0625	0.39819118853014535	1.455512971107704	0.0010955503636765978
1727881056803	9914.0625	0.41924990922476285	1.510902759908207	0.0011849648033701976
1727881056804	9914.0625	0.4235440359836371	1.5746722109441194	0.0011955392611012366
1727881056806	9914.0625	0.4245329863887112	1.6262653192632033	0.0012001980852403692
1727881056808	9914.0625	0.43236326147099186	1.6779182196693347	0.0012194104167118393
1727881056810	9914.0625	0.3870280061655602	1.7543928099920438	0.001247830001709318
1727881056811	9914.0625	0.3929822394377475	1.853498637044733	0.0012656272360287906
1727881056813	9914.0625	0.40003689691066857	1.938670116189938	0.0012851146239285032
1727881056816	9914.0625	0.4153290967854647	1.9888513928033658	0.001334185767285127
1727881056818	9914.0625	0.4093350548858607	2.034323571524624	0.0013140676986912415
1727881056820	9914.0625	0.4180019617691591	2.098619956576911	0.001343384415439198
1727881056821	9914.0625	0.42258564086885625	2.1666378911830524	0.0013618011760774713
1727881056823	9914.0625	0.4418680093982275	2.216339486620887	0.0013868019938353812
1727881056825	9914.0625	0.45634742825513386	2.244114452280279	0.0014277319129988749
1727881056827	9914.0625	0.46120104345340196	2.2421288282658365	0.001440943351329028
1727881056828	9914.0625	0.6381638750103442	2.18682425890588	0.001425446683632333
1727881056829	9914.0625	0.6432511482125124	2.0122765337649056	0.0014258470784424314
1727881056831	9914.0625	0.642026808434707	1.648956938520569	0.0014172284615478641
1727881056833	9843.75	0.6378163726311652	1.1637660001249859	0.0013935866772787893
1727881056835	10898.4375	0.6295167227842602	0.42457918247013376	0.0013663736111041614
1727881056836	10898.4375	0.6184417029104957	0.6663028047216368	0.0013119227934812383
1727881056838	10898.4375	0.6027113329592716	0.8446558012700035	0.0012781976470004593
1727881056840	10898.4375	0.6064744865369497	0.9650211358773219	0.001241687347624299
1727881056842	10898.4375	0.6410657000052095	1.06015394996487	0.0012076152156843408
1727881056843	10898.4375	0.6204445059633379	1.1406866097988875	0.001168359050817745
1727881056845	10898.4375	0.61529446707091	1.1998506325247404	0.0011499367774135297
1727881056847	10898.4375	0.5913429429085139	1.2348835499808317	0.0011180769863864727
1727881056849	10898.4375	0.6076123498039444	1.2628065595788245	0.0011489044751403891
1727881056851	10898.4375	0.009454281117466127	1.3034006088070014	0.00301056681033038
1727881056852	10898.4375	0.009759098089500168	1.3599815471264003	0.00394475782842703
1727881056854	10898.4375	0.00995695574287204	1.408492237691056	0.004419654614509452
1727881056856	10898.4375	0.010413212985578449	1.4328546794427142	0.004894551400591875
1727881056858	10898.4375	0.010978821608386756	1.4360755427507752	0.004915496030561503
1727881056859	10898.4375	0.011717911639419218	1.4337278593850333	0.004947503757581986
1727881056861	10898.4375	0.011852607480013483	1.4422652366034738	0.004952180569804578
1727881056863	10898.4375	0.012222237926295421	1.444839699454345	0.0032999433649657413
1727881056865	10898.4375	0.5873285678019242	1.4454686182344452	0.0016477061601269047
1727881056867	10828.125	0.5961179471461017	1.487416419345169	0.0016654416820887541
1727881056868	10828.125	0.6051205869942972	1.4907762698677731	0.0016869125908765856
1727881056870	10828.125	0.5980799437830687	1.5005327624831324	0.0016736538655579513
1727881056872	10828.125	0.5933303277007212	1.507203936859752	0.0016624535508528077
1727881056874	10828.125	0.6783923263069969	1.5084992604307708	0.00162016025797045
1727881056875	10828.125	0.7030098393278302	1.5056748878161934	0.0015611885956839208
1727881056877	10828.125	0.71333591293239	1.4929932844050573	0.0015783775242057684
1727881056879	10828.125	0.6763463050314465	1.4675163008389487	0.0015075405657383842
1727881056881	10828.125	0.6556557709316038	1.4308743998376394	0.0014688973108720345
1727881056883	10828.125	0.6481127469044811	1.389423438696619	0.001448494962539822
1727881056884	10828.125	0.6266237654775944	1.3323729573145953	0.001407638555537009
1727881056886	10828.125	0.6144935080090409	1.2407915397985345	0.0013780531998597732
1727881056888	10828.125	0.6350040277950182	1.1102992797840983	0.0013425955431042738
1727881056890	10828.125	0.6150549667949354	0.9207458174073622	0.0012970480838728825
1727881056891	11250.0	0.6734888580038934	0.0028686809851296213	0.0012445910215083766
1727881056893	11671.875	0.6651259996677523	0.07156629175361304	0.0012246127032423156
1727881056895	11671.875	0.6303127456761006	0.14257387726952586	0.0011458572524459718
1727881056897	11671.875	0.6273778492208025	0.204760656305763	0.0010759889379348983
1727881056899	11671.875	0.6042874055857416	0.2328645246159188	0.0010327940606391992
1727881056900	11671.875	0.6817455341142943	0.23090400863685404	9.91709065507289E-4
1727881056902	11671.875	0.6752368665956773	0.21663297644649426	9.663640011467722E-4
1727881056904	11671.875	0.6599451335597953	0.20243846693413217	9.48212480426528E-4
1727881056906	11671.875	0.6709733214652879	0.19351796981217234	9.340560794929611E-4
1727881056907	11671.875	0.701891501244759	0.18816406855459852	9.015499003713388E-4
1727881056909	11671.875	0.7195622666077044	0.18117989920080682	9.203557503839265E-4
1727881056911	11671.875	0.7335350948309749	0.17238339861044252	9.32254814868946E-4
1727881056913	11671.875	0.7521079521259172	0.1636253247587497	9.47965342663718E-4
1727881056916	11671.875	0.7408350018835168	0.15528250774213775	9.32311031314503E-4
1727881056917	11671.875	0.009199460948665387	0.15166619919289248	0.003047761038926274
1727881056919	11671.875	0.009117870449484632	0.1746946584345649	0.0041047052761307695
1727881056921	11671.875	0.009080511516814396	0.20691755106572804	0.004632055204409388
1727881056923	11671.875	0.00902870243094152	0.19908764093752998	0.005159405132688008
1727881056924	11742.1875	0.008890779830454543	0.14417328815369737	0.005155512570114458
1727881056926	12023.4375	0.008853244676403785	0.008412072354602082	0.005154348714399718
1727881056928	12375.0	0.008461622028428203	0.006574116653523478	0.005146279582422114
1727881056929	12726.5625	0.008408931835652727	0.040666317551686516	0.002974073862442334
1727881056931	12726.5625	0.6950837689697046	0.06165542858580837	8.018681424625534E-4
1727881056932	12726.5625	0.7144854121385189	0.07814192018802081	7.564331324363236E-4
1727881056934	12726.5625	0.7136950938000987	0.08596067546287424	7.550363695021177E-4
1727881056936	12726.5625	0.575698106471267	0.0875330687698372	7.423503118851863E-4
1727881056938	12726.5625	0.5751594517143437	0.09020208963536798	7.42685469449604E-4
1727881056939	12726.5625	0.5844775598657181	0.09655739265524854	7.574052061313662E-4
1727881056941	12726.5625	0.6146669919893741	0.10024647451174531	8.003019567726636E-4
1727881056943	12726.5625	0.6565717781114878	0.10058386079526482	8.855134357008401E-4
1727881056945	12726.5625	0.7000329359522406	0.10117585189004255	9.395499951033747E-4
1727881056947	12726.5625	0.7974576650175659	0.10133165595978044	0.0010459067360573148
1727881056948	12726.5625	0.8703087860683225	0.09925603136250506	0.0011267189842528939
1727881056950	12726.5625	0.8749751924718701	0.09771386670281143	0.0011308833344815458
1727881056952	12726.5625	0.8777162563875786	0.09768577434999878	0.0011349012868083158
1727881056954	12726.5625	0.8811530826976464	0.09644809143177617	0.0011374089600840387
1727881056955	12726.5625	0.8497598036280218	0.09454055047931044	0.001102359543000048
1727881056957	12726.5625	0.8548340707455041	0.09438448813364615	0.0011079851865462436
1727881056959	12726.5625	0.8935291787919709	0.09516754535298261	0.0011210299612271501
1727881056961	12726.5625	0.8743171591283728	0.09349036734737874	0.0010951466183824208
1727881056963	12726.5625	0.8865580368841719	0.08963924459343788	0.001071117430882595
1727881056964	12726.5625	0.9158152454304245	0.0848704038397984	0.0011007935291834246
1727881056966	12726.5625	0.9517453751474056	0.0798592706317104	0.0011417850568852471
1727881056968	12726.5625	0.9921475776336478	0.07591970257215727	0.001185130769866637
1727881056970	12726.5625	0.9036712783580414	0.07217326069778231	0.0012540505408989461
1727881056971	12726.5625	0.8920797895397173	0.06795174650153724	0.0012930054810882108
1727881056973	12726.5625	0.9244877905708839	0.06243012498831327	0.001340434712467194
1727881056975	12726.5625	0.9449485291742052	0.05666127110987124	0.0013657333778730903
1727881056977	12726.5625	0.9385226688366933	0.04814192658341338	0.0013566931407135937
1727881056979	12726.5625	0.9472149332703326	0.035123277621490215	0.0013731925816491443
1727881056980	13710.9375	0.9872845370116093	3.2812969555921094E-5	0.0014319211848447455
1727881056982	14695.3125	1.002455246564573	0.009210612618604268	0.0014530570084365303
1727881056984	14695.3125	1.011999384463578	0.013648523185208025	0.00146432250467015
1727881056986	14695.3125	0.9936073457836522	0.016510912047714467	0.0014189868661895705
1727881056987	14695.3125	1.0017030487304046	0.017832875415521587	0.001340173376878144
1727881056989	14695.3125	0.010709412784239092	0.016909977419032655	0.003283820410291553
1727881056991	14695.3125	0.011154803515243344	0.013083212201789752	0.004258443338843031
1727881056993	14695.3125	0.011364963743591677	0.007719747160337908	0.004732523556504424
1727881056995	14695.3125	0.010631159961504948	0.004331439190166583	0.005206603774165817
1727881056996	14695.3125	0.009880939870091286	0.003512020187484361	0.0051819221535390906
