# Supplementary material for: Identification and classification of repeated whistle types from free-ranging rough-toothed dolphins (Steno bredanensis)
Source: Sci Rep. 2026 Mar 20;16:14327. doi: 10.1038/s41598-026-44853-2 (PMC13144356; doi:10.1038/s41598-026-44853-2)
Supplement: Supplementary file 2 — Supplementary Material 2 [file 41598_2026_44853_MOESM2_ESM.zip › Dataset_StenoRepeatedCalls/Contours/1565.csv]

Time [ms]	Peak Frequency [Hz]	Duty Cycle	Energy	WindowRMS
1727875696135	5625.0	0.6301719937434487	0.20433827305040234	0.001180391194952867
1727875696136	5625.0	0.5870424092670038	0.6323027553877903	0.0012140204750816185
1727875696138	5625.0	0.5860451415904817	1.2254430082463095	0.0012296741870620109
1727875696140	5625.0	0.5872719391290605	1.7298038840142607	0.0012673282149284967
1727875696142	5625.0	0.010017201506141108	2.114982957671613	0.003435598596375829
1727875696143	5625.0	0.010271383525166222	2.5323373554424253	0.004520173538616971
1727875696145	5625.0	0.010207369691779395	2.9574719823397926	0.0050667356496452865
1727875696147	5625.0	0.010324906797228785	3.207142542104053	0.005613297760673602
1727875696149	5625.0	0.010942618880102829	3.2628384625556115	0.005639643118879568
1727875696151	5625.0	0.011105490196989209	3.241805501476983	0.005645759464110714
1727875696152	5554.6875	0.011112662315445592	3.2288763041470414	0.005646812433605943
1727875696154	5554.6875	0.011350091550315123	3.13451847143675	0.003633860476636485
1727875696156	5554.6875	0.585182124065598	3.0329915592132264	0.001620908519667027
1727875696158	5554.6875	0.5783407993883913	2.903046965386152	0.0015944804288645497
1727875696159	5554.6875	0.5857188899104573	2.655705085714922	0.0016084320273070094
1727875696161	5554.6875	0.5976903948139857	2.319863696946765	0.0016289643692360839
1727875696163	5554.6875	0.7390714751027084	2.022546494920003	0.0015743179386962809
1727875696165	5554.6875	0.7365990291303172	1.7695131170002572	0.0015540094454593693
1727875696168	5554.6875	0.7725547501077804	1.4690984005395695	0.0015934380351194945
1727875696169	5554.6875	0.7881127230193046	1.1027748886721858	0.001532258243660448
1727875696171	5554.6875	0.7916528473860064	0.7262341477658599	0.001522109397298655
1727875696173	5554.6875	0.8353797811298918	0.4031019921730358	0.0015741014280604437
1727875696175	5484.375	0.8350044426428196	0.1814933174977162	0.001548625779282345
1727875696176	5835.9375	0.8378791942369846	0.0026222000698547876	0.0015360063251894404
1727875696178	6257.8125	0.8611075283346435	0.001720950693821935	0.0015712638160302933
1727875696180	6679.6875	0.8761849532467699	0.1459573265710588	0.001622327065692387
1727875696181	6679.6875	0.8625951594331077	0.23273988710450513	0.0016021751222140253
1727875696183	6679.6875	0.882013919153336	0.3140135314597019	0.0016372929968451254
1727875696184	6679.6875	0.6336554873281344	0.3758461078112164	0.0017779214106822313
1727875696186	6679.6875	0.6352918336188197	0.4238514736936809	0.0017868872391317812
1727875696188	6679.6875	0.6187406392025891	0.46468801389584224	0.0017604960909141426
1727875696190	6679.6875	0.6284186188053758	0.5047105153600865	0.0017920093619195351
1727875696191	6679.6875	0.6480771899962127	0.5317283187573028	0.0018484240480228843
1727875696193	6679.6875	0.6560767938659161	0.5352398336224066	0.0018718941550009422
1727875696195	6679.6875	0.66772735529857	0.5182384780146304	0.0019083147582334718
1727875696197	6679.6875	0.6983107795499931	0.48973653430114755	0.001979574631055727
1727875696199	6679.6875	0.8324390948661359	0.4556654737497632	0.0018748708311990077
1727875696200	6679.6875	0.8117806085374473	0.4091099020272751	0.001830189719145026
1727875696202	6679.6875	0.8149466465888436	0.34153644073308814	0.0018302572396385586
1727875696204	6609.375	0.8413702099922105	0.26163533199048705	0.0018635231733355804
1727875696206	6750.0	0.8404158203237696	0.07391347204143511	0.0018567590139889
1727875696207	6890.625	0.8068816803235026	0.010245601807067935	0.0017649656396672058
1727875696209	7031.25	0.01320244124584578	0.05565634679130132	0.00369119434104156
1727875696211	7242.1875	0.013011857345894929	0.14310995754470213	0.004640093230211524
1727875696213	7242.1875	0.012108233054931446	0.2311037692657597	0.005175777818000387
1727875696215	7242.1875	0.013768479064805831	0.2258806312622651	0.005711462405789251
1727875696216	7242.1875	0.01284329785956609	0.15199538679063496	0.005689751628835922
1727875696218	7242.1875	0.012361306034097581	0.10375246727364232	0.005675686994137406
1727875696220	7242.1875	0.011955776323845117	0.10417132889180043	0.005663964157102426
1727875696222	7242.1875	0.011826590671302798	0.11353038670137226	0.0038747362550358086
1727875696223	7242.1875	0.4813759967430368	0.12604293272775138	0.002085508352969191
1727875696225	7242.1875	0.47025257257973946	0.1366512236505194	0.0020659793528070773
1727875696227	7242.1875	0.5016991134602427	0.13747928632809966	0.0021271355024713714
1727875696229	7242.1875	0.46625794177955787	0.1330806675790881	0.001808100547774656
1727875696231	7242.1875	0.5439445822128106	0.12892600707317983	0.0020181855995773136
1727875696232	7242.1875	0.6236231277683502	0.13209103538660882	0.0022661743008473008
1727875696234	7242.1875	0.6574387015658556	0.15240788373363323	0.0023870721987884493
1727875696236	7242.1875	0.6854634724579115	0.18615457615734157	0.0024708096692446628
1727875696238	7242.1875	0.5891321423501922	0.20444652018340875	0.0022027887217369916
1727875696239	7242.1875	0.5601287138037212	0.19012199237664296	0.002142434552116544
1727875696241	7171.875	0.5441531324916046	0.12159271869963373	0.002123185383728751
1727875696243	7171.875	0.5225451043122525	0.11114545128953093	0.0020657454152752807
1727875696245	7242.1875	0.47512544646323474	0.1611016679062218	0.001945712858112295
1727875696247	7312.5	0.41689822018280726	0.3036787385328385	0.0016960116399046643
1727875696248	7382.8125	0.4661959922038784	0.6704615587692981	0.001546686062193649
1727875696250	7453.125	0.44218833419869985	1.1701120999586427	0.0014409995252588554
1727875696252	7453.125	0.43384961077442086	1.5921480768674805	0.0016320289347998072
1727875696254	7453.125	0.45307221073660536	1.8610800066863555	0.0016889989471879962
1727875696255	7453.125	0.46654406574043666	2.0388309065611283	0.0017205404696620543
1727875696257	7453.125	0.47200812379338825	2.214063974408544	0.001734831488993674
1727875696259	7453.125	0.43955879214005544	2.411561531596825	0.0019132767582474744
1727875696261	7453.125	0.46149917038086663	2.6372792443972815	0.002023193427527987
1727875696263	7453.125	0.48315474265824715	2.8194942336183537	0.002138718365437202
1727875696264	7453.125	0.5000417710484527	2.910561658983195	0.0023806058709809675
1727875696267	7453.125	0.47374961559635	2.987261975896398	0.0022926144611061503
1727875696269	7453.125	0.45919506364599955	3.128198889521759	0.002242287481330432
1727875696271	7453.125	0.4542926184476595	3.3291431569417123	0.0022250867575100875
1727875696272	7453.125	0.4394821538924873	3.524192703153346	0.002165931477274092
1727875696274	7453.125	0.4217554315196814	3.6672098135246287	0.0020645090851647363
1727875696276	7453.125	0.0147185384299611	3.697175265771967	0.0040519183515189084
1727875696278	7453.125	0.014110318178765976	3.6185817389969883	0.005055461559358985
1727875696280	7453.125	0.014552881504600787	3.4955573249740732	0.006059004767199062
1727875696280	7453.125	0.014697421141392806	3.4363288554743203	0.0060654064393216005
1727875696282	7453.125	0.014697421141392806	3.5501358346557494	0.0060654064393216005
1727875696284	7453.125	0.014842807586748965	3.7984118775310947	0.006070656372141999
1727875696286	7382.8125	0.0153364440541086	4.414513265948033	0.006094072159126408
1727875696287	7382.8125	0.015916666697151773	4.518617472742227	0.006122790296909339
1727875696289	7382.8125	0.015416096984673226	4.489951131505205	0.004133045686683413
1727875696291	7382.8125	0.4613792493235801	4.4792394870765975	0.0021433010764574886
1727875696293	7382.8125	0.446049824485003	4.555837200451884	0.002094831601677249
1727875696295	7382.8125	0.4501807995273042	4.680953086008769	0.002111503262693636
1727875696296	7382.8125	0.48499205855122435	4.771527232599277	0.0022577529964558874
1727875696298	7382.8125	0.4897134512528733	4.753705917488513	0.0022753992194523244
1727875696300	7382.8125	0.5186536594265795	4.594952532412753	0.0023787058318554223
1727875696302	7382.8125	0.5094466513723941	4.416880228206974	0.00235162656869331
1727875696303	7312.5	0.5330645650144414	4.580651617357824	0.0022966728939700963
1727875696305	7312.5	0.5161451256793479	4.711283473680381	0.002234615319640355
1727875696307	7312.5	0.4935511024982055	4.843029908404284	0.0021521355118301923
1727875696309	7312.5	0.4880121245161249	4.919196143894361	0.0021311813634718696
1727875696311	7312.5	0.44682540733609305	5.051178600179541	0.0020492627628552417
1727875696312	7312.5	0.48365283062373066	5.240585451800903	0.00219944141077992
1727875696314	7312.5	0.46183028311099644	5.251528431549016	0.0021212587488192215
1727875696316	7312.5	0.4441523202060404	5.067161849262188	0.002054487854840659
1727875696318	7312.5	0.41794527001850756	5.021557494038531	0.001939130050873088
1727875696319	7312.5	0.425684626997142	5.274169445232779	0.0019743418782780407
1727875696321	7242.1875	0.4255986563564596	5.687499211684481	0.0019710209142155357
1727875696323	7242.1875	0.42356335142123624	5.862686731312309	0.0019650383499950942
1727875696325	7242.1875	0.4275759810921531	5.873584413840198	0.0019836351848427835
1727875696327	7242.1875	0.4190328985890003	5.798920146526225	0.0019559461504937573
1727875696328	7242.1875	0.43619703696708756	5.623865846120231	0.0020312035550390686
1727875696330	7242.1875	0.43819235555780756	5.493871925452311	0.0020413832023885832
1727875696332	7242.1875	0.4454638723057521	5.545511269474423	0.002079330756442037
1727875696334	7242.1875	0.44092142357016506	5.593636249224809	0.0020553163975045815
1727875696335	7242.1875	0.44534991122391737	5.531514131274415	0.002079825449184354
1727875696337	7242.1875	0.4548726591674037	5.598402641890102	0.0021252786735501336
1727875696339	7242.1875	0.4732063981222157	5.930336784289126	0.0022050702172273034
1727875696341	7242.1875	0.5484360362411969	6.309932186128236	0.002216220206618256
1727875696343	7171.875	0.5339468857719522	6.536176181842525	0.0023394204909060446
1727875696344	7171.875	0.5517588249015135	6.567684558644681	0.0024083371482845235
1727875696346	7171.875	0.01948822796202833	6.545330344020491	0.004087849153516903
1727875696348	7171.875	0.020262281596754753	6.491148967113212	0.004926170349186866
1727875696350	7171.875	0.020259090445464978	6.380028107016885	0.005764491544856828
1727875696351	7171.875	0.019899620549135355	6.379650337549453	0.0057476240913998155
1727875696353	7171.875	0.01982941522076027	6.528379861612431	0.0057457138367602995
1727875696355	7171.875	0.019261789185091267	6.722999402818492	0.005721444376481786
1727875696357	7171.875	0.01806311298186895	6.937381564243541	0.005665685808305667
1727875696359	7171.875	0.017355076289449777	7.140275769798104	0.0038731725594322087
1727875696360	7171.875	0.5257179466998118	7.328844268285966	0.00208065931055875
1727875696362	7101.5625	0.527101770414774	7.434433784571574	0.002085474282209473
1727875696364	7101.5625	0.5398286833823472	7.432540557055586	0.002143343192081504
1727875696367	7101.5625	0.5560127860761704	7.414843456986759	0.0022079203031662364
1727875696368	7101.5625	0.5803998814414688	7.456131951336471	0.0022051938474829326
1727875696370	7101.5625	0.581254299331761	7.511707804246432	0.0022104846352677273
1727875696372	7101.5625	0.5883496826815784	7.529041467988667	0.002238350315511009
1727875696374	7101.5625	0.6087021644856969	7.563814608970575	0.002317092031207527
1727875696376	7101.5625	0.6328388507430512	7.628800345911593	0.002410711360398738
1727875696377	7101.5625	0.6477280111964901	7.6813379196353155	0.0024649121776855816
1727875696379	7101.5625	0.6473268062740921	7.748983352329247	0.0024624858854108934
1727875696380	7101.5625	0.6516947423400107	7.892630212649328	0.0024613100876004503
1727875696382	7101.5625	0.5582677229659099	8.034331748088269	0.002483726620588078
1727875696383	7101.5625	0.45849605334274657	8.081254549469747	0.0025570789525257097
1727875696385	7101.5625	0.39722837369844693	8.093970454917544	0.0027114521854504333
1727875696387	7101.5625	0.42275013273579254	8.187271414484318	0.0028666264972066415
1727875696389	7101.5625	0.4450531924106941	8.355777138258457	0.0030081942475157285
1727875696391	7101.5625	0.4570125039414223	8.50463119766566	0.0030675057432146416
1727875696392	7101.5625	0.4706508967354418	8.611736827272207	0.0031336667094212507
1727875696394	7101.5625	0.4672816876216008	8.741063557399752	0.0031112992071979455
1727875696396	7101.5625	0.4703346881751674	8.922930827833087	0.00312594267786019
1727875696398	7101.5625	0.45077256296377993	9.119919841023906	0.003007494553495802
1727875696399	7101.5625	0.4352395143408344	9.326629251621863	0.002780828332356935
1727875696401	7101.5625	0.4142147545307845	9.543132221298752	0.0026457368913893513
1727875696403	7101.5625	0.433180674661817	9.74698656427728	0.002435228281583024
1727875696405	7031.25	0.41472419281406736	9.871328349361738	0.0023185544752264155
1727875696407	7031.25	0.4365571057829686	9.912343430481465	0.002245012084340178
1727875696408	7031.25	0.507428293625596	9.8850573780466	0.0021573572800858043
1727875696410	7031.25	0.5103052012600214	9.782863596923475	0.002173352941285528
1727875696412	7031.25	0.5160252698117528	9.60318234416032	0.002211938977890656
1727875696414	7031.25	0.017996725572872654	9.674686744873485	0.003819876131373642
1727875696415	7031.25	0.01832688546006757	10.206368689238252	0.004637675099403712
1727875696417	7031.25	0.018682080275995053	10.829005061034621	0.005455474067433782
1727875696419	7031.25	0.01947704906557308	11.091033182162246	0.005514913498465989
1727875696421	7031.25	0.020856354424791213	11.041457296754675	0.0056081791222142826
1727875696423	7031.25	0.02068481183041818	10.919094495556287	0.005593386553477137
1727875696424	7031.25	0.020909561491370705	10.769628260248266	0.005604091118313023
1727875696426	7031.25	0.020774096801812775	10.711534593481534	0.004139833643175017
1727875696428	7031.25	0.5642872936320754	10.670133300557676	0.0026755761680370108
1727875696430	7031.25	0.5550802268269412	10.55983869667909	0.0026302991603746593
1727875696431	7031.25	0.5460544850332638	10.490119193811548	0.002578322582814003
1727875696433	7031.25	0.5362513604777029	10.5731773355375	0.0025246768256142857
1727875696435	7031.25	0.6223915262759088	10.73372543323726	0.0023218915002123806
1727875696437	7031.25	0.6361667465113994	10.82436104585419	0.0023298716862750327
1727875696439	6960.9375	0.6376702330647275	10.813276131156963	0.002337768756293176
1727875696440	6960.9375	0.6446856834142174	10.813580558841604	0.0023709224372298714
1727875696442	6960.9375	0.6495258766227221	10.935887590540267	0.0023914530622935306
1727875696444	6960.9375	0.6528675046741452	11.07179647403382	0.0024025775116477857
1727875696446	6960.9375	0.6403078228832918	11.097547143527073	0.002395818370340935
1727875696447	6960.9375	0.6324735171979451	11.132041322308966	0.002352344994579321
1727875696449	6960.9375	0.6279395184068569	11.2637064134703	0.002330661451082962
1727875696451	6960.9375	0.6255373198993315	11.315659586862637	0.0023169335476257713
1727875696453	6960.9375	0.6200895866190628	11.21168632905938	0.002364767485908554
1727875696455	6960.9375	0.6223009541275997	11.156940799434734	0.0023815996449088007
1727875696456	6960.9375	0.6129175433501329	11.250454511904595	0.0024266860453327492
1727875696458	6960.9375	0.5867308290749476	11.372109780653828	0.0024996053984786427
1727875696460	6960.9375	0.6008891939367138	11.42482795347005	0.0025738470612103096
1727875696462	6960.9375	0.6093556359462351	11.449127437462161	0.0026205304789063315
1727875696463	6960.9375	0.6141433342614431	11.584416579327675	0.0026380721765871646
1727875696465	6960.9375	0.6158942029994322	11.898797408854216	0.0026411609023340005
1727875696468	6960.9375	0.6177900888801537	12.216917494991177	0.0026435139021677317
1727875696470	6960.9375	0.6101574954413435	12.348919083326608	0.002606000314279789
1727875696472	6960.9375	0.6135387711983379	12.313215702702886	0.0025326153815849167
1727875696473	6960.9375	0.6076115327138907	12.125180215566576	0.002477564747974749
1727875696475	6890.625	0.6035235494661769	11.818227128775852	0.002453387976097923
1727875696477	6890.625	0.5949306219163414	11.64887426824583	0.00240143572408867
1727875696479	6890.625	0.5989259471519646	11.80129103753631	0.00240932321161115
1727875696480	6890.625	0.026062800501067098	12.206246837794474	0.0035682783344286083
1727875696481	6890.625	0.025836035248193	12.826755926536917	0.00414985879650061
1727875696483	6890.625	0.02592244655288669	13.316619329480233	0.004731439258572612
1727875696485	6890.625	0.025957492091967235	13.245717890095657	0.0047317086524015
1727875696487	6890.625	0.026097330664572926	12.883591541308965	0.004745915392665064
1727875696488	6890.625	0.02642296213186297	12.765399120588732	0.004773555369787437
1727875696490	6890.625	0.026937306955427395	12.767990900567478	0.0048115358770289334
1727875696492	6890.625	0.02736489689058166	12.58086126523876	0.0037195061676267302
1727875696494	6890.625	0.5476954152704481	12.557244367048462	0.0026274764582245274
1727875696495	6890.625	0.5515436060483996	12.886625216694394	0.002665815524643544
1727875696497	6890.625	0.5511559364589171	13.171305526471706	0.002672530748157683
1727875696499	6890.625	0.5509221945005526	12.982889028193757	0.0026778021319589537
1727875696501	6890.625	0.5768674534157379	12.536085713593605	0.002690807209313763
1727875696503	6890.625	0.5785222665287825	12.419329282143826	0.0026965580606971577
1727875696504	6890.625	0.5970202853972216	12.799428112623067	0.0027249053306366996
1727875696506	6890.625	0.5940840966280694	13.228695865366458	0.0027210474598165306
1727875696508	6890.625	0.5976165073169661	13.321633693118761	0.0027415944302029414
1727875696510	6890.625	0.5978985249395584	13.30329187974886	0.002710491225997817
1727875696511	6820.3125	0.5999416981554745	13.496911601930284	0.0027223760491652906
1727875696513	6820.3125	0.6055738392728832	13.793603133987904	0.0027440677582160466
1727875696515	6820.3125	0.5984165415831897	14.044947239568273	0.002708694074562665
1727875696517	6820.3125	0.6001253773637739	14.206866199664708	0.002713485453384085
1727875696519	6820.3125	0.5241530750999391	14.27220609788863	0.002697901196162026
1727875696520	6820.3125	0.5237043156720783	14.286590801481678	0.002734267007688779
1727875696522	6820.3125	0.5259021883455828	14.388495524645416	0.0027401562947475867
1727875696524	6820.3125	0.5294248551082346	14.625316376298796	0.0027654267084905376
1727875696526	6820.3125	0.5346151198213763	14.893539072095379	0.002788883573704272
1727875696527	6820.3125	0.5474506248171712	15.100904187771244	0.0028729438386022794
1727875696529	6820.3125	0.5491646441238848	15.300925613975565	0.0028817437368297543
1727875696531	6820.3125	0.5562671116260787	15.507332791921902	0.0029173576188707934
1727875696533	6820.3125	0.5505287178221442	15.62446798550491	0.0028802026166984776
1727875696535	6820.3125	0.5719459464641816	15.542973685004366	0.0028526511093386986
1727875696536	6820.3125	0.5719047507765761	15.199579528237075	0.002853909311371764
1727875696538	6820.3125	0.575101161628509	14.786068112921464	0.002872100168017017
1727875696540	6820.3125	0.5766048042261083	14.81934245916184	0.0028693637067342868
1727875696542	6820.3125	0.592134185817057	15.52477843725393	0.002857714329351461
1727875696543	6820.3125	0.5990746899789829	16.38861936990667	0.0028912030101052
1727875696545	6820.3125	0.5978632845832937	16.826953021110956	0.0028787981827238063
1727875696547	6820.3125	0.5985557918078995	16.9035506059105	0.002877177289085507
1727875696549	6820.3125	0.5993910442542904	16.953299710748375	0.002862257691017552
1727875696551	6820.3125	0.03280129074572636	16.933574993202942	0.0034371386080244482
1727875696552	6820.3125	0.03338651698471305	16.532761004663023	0.004012019525031344
1727875696554	6820.3125	0.033385106072478535	15.884540254899367	0.004016325278641873
1727875696556	6820.3125	0.033247844467949546	15.66071873006068	0.003997110424493538
1727875696558	6820.3125	0.032816508441970024	16.01052648642577	0.003959956903022332
1727875696559	6820.3125	0.033105241552818465	16.464008044656357	0.003976779132494135
1727875696561	6820.3125	0.03322264960661896	16.929504911727438	0.003981178256663193
1727875696563	6820.3125	0.03344436438632806	17.749357935908765	0.003984496517892575
1727875696565	6820.3125	0.033565098161824194	18.703485641520224	0.003414347852854747
1727875696568	6820.3125	0.5953976105108907	19.183207420403008	0.0028441991878169195
1727875696569	6820.3125	0.5372645915581419	19.091358260087603	0.0028776554395982925
1727875696571	6820.3125	0.5495817764945653	18.90921804406482	0.00295776193090473
1727875696573	6820.3125	0.44808977967159436	19.1034634259208	0.0030665571517463266
1727875696575	6820.3125	0.44929942842737575	19.53140996422096	0.0030612372529676985
1727875696576	6820.3125	0.4537633885032365	19.720807915226334	0.003101348913610348
1727875696578	6820.3125	0.4728763664994381	19.701283194721608	0.0032544841339517423
1727875696580	6820.3125	0.4742693753174371	19.92730413742821	0.00326581700255519
1727875696581	6820.3125	0.47741815566645596	20.373151656817033	0.0032827817014498247
1727875696583	6820.3125	0.47856052842818625	20.70254453415829	0.003287530920477697
1727875696584	6820.3125	0.48354554767365837	20.85153788531136	0.0033289091802489366
1727875696586	6820.3125	0.48662705202862605	21.01548439213117	0.0033547830737515882
1727875696588	6820.3125	0.5165684657150932	21.202588891613075	0.003368597162544303
1727875696590	6820.3125	0.5256047958306076	21.179175351221883	0.003438389229199905
1727875696591	6820.3125	0.5578965590974345	20.908592990911252	0.0033704244798526285
1727875696593	6820.3125	0.5585645759630503	20.557205328829923	0.003331816549408066
1727875696595	6820.3125	0.5461932488207547	19.992972646615527	0.00325786466982512
1727875696597	6820.3125	0.5357059502751572	18.786979799427133	0.0032011483055220083
1727875696599	6820.3125	0.5198622069123745	16.786584480691346	0.00309521133345615
1727875696600	6820.3125	0.5086926067127645	13.670549441754575	0.0027450291396111264
1727875696602	6820.3125	0.47736192444789877	9.199580945602616	0.002603336299010499
1727875696604	6820.3125	0.4194622792265223	4.502611816464332	0.00231303423383872
1727875696606	7242.1875	0.41250077881856645	0.08137743577739902	0.002011999570812558
1727875696607	7664.0625	0.3655575436153486	0.0019666128395292434	0.0017568186168399294
1727875696609	8085.9375	0.3508480137871337	0.01124176607883421	0.0016893631906531106
1727875696611	8507.8125	0.33772296412919844	0.20177685661198203	0.0015812928164187325
1727875696613	8507.8125	0.4718715070540795	0.23787080136238792	0.0016664262791458594
1727875696615	8507.8125	0.5793998775906462	0.2448796574989909	0.0022077139691173
1727875696616	8507.8125	0.043419838618099234	0.23513731647883543	0.0026332168734263086
1727875696618	8507.8125	0.04661237491020193	0.20875795126986815	0.0030587197777353172
1727875696620	8507.8125	0.04672458002185963	0.17144803727054642	0.0030625049405648645
1727875696622	8507.8125	0.04729834811648776	0.16186594101325194	0.003070311657849669
1727875696623	8507.8125	0.04891080990247078	0.1913051854078791	0.003100489365911665
1727875696625	8507.8125	0.0494111314334744	0.220341165943737	0.0031150281074307736
1727875696627	8507.8125	0.046640160718609276	0.23038285793483015	0.0030152608332156597
1727875696629	8507.8125	0.04388618005219705	0.23690943724749444	0.0029048827707191397
1727875696631	8507.8125	0.04118316953114353	0.25276086072219656	0.002304698368979258
1727875696632	8507.8125	0.5910210211000674	0.2788612126875006	0.0017045139672393766
1727875696634	8507.8125	0.603734393718179	0.31197742704331677	0.0017194341960479408
1727875696636	8507.8125	0.6331277843291404	0.3565227750997548	0.001767077060681489
1727875696638	8507.8125	0.6831099533137417	0.41111355097735	0.0019033401807284573
1727875696639	8507.8125	0.6182779366925889	0.42315674316789353	0.002046112524155691
1727875696641	8507.8125	0.6224019337365078	0.33739625975094933	0.002056717344044203
1727875696643	8507.8125	0.58076253213709	0.18967895168071708	0.0019252478448143603
1727875696645	9210.9375	0.6051589574170279	0.0018279092323202593	0.0019790394265935276
1727875696647	9914.0625	0.6208223650574218	0.0012050894271517793	0.0019942648569018463
1727875696648	10617.1875	0.6199275355101564	0.001513305190733312	0.001992868554378465
1727875696650	11320.3125	0.6194840112997727	0.011772398240425126	0.001994667854896931
1727875696652	11460.9375	0.6155130430769803	0.009782473719054607	0.0019884834459294046
1727875696654	11601.5625	0.6328136229597883	0.010772016364694253	0.0018182167251620533
1727875696655	11812.5	0.6197334331805008	0.013393475197199554	0.001781910091403709
1727875696657	11953.125	0.5900265632700296	0.011182662820405717	0.0017334699222480694
1727875696659	12164.0625	0.5762158766896649	0.007356603176853703	0.0016937253174480879
1727875696661	12234.375	0.5852797664096967	0.005790021196994234	0.0017033269385101349
1727875696663	12304.6875	0.6314385701577607	0.001993042276153295	0.0018014136020692221
1727875696664	12375.0	0.6504400810657796	0.0016540939145810475	0.0018379422131570087
1727875696667	12445.3125	0.7160574467109957	0.003245027156554892	0.0017816280706704516
1727875696669	12515.625	0.7763916358498199	0.006486790947157832	0.0016612891624920058
1727875696671	12656.25	0.6360680373638252	0.010759276927459397	0.001857114106172963
1727875696672	12656.25	0.6798866731244384	0.013884415611048997	0.001976569683738103
1727875696674	12656.25	0.6753405684944969	0.013512271277427908	0.001972120203239066
1727875696676	12656.25	0.6341267574615341	0.010104217410472753	0.0019162558356898298
