# Supplementary material for: Identification and classification of repeated whistle types from free-ranging rough-toothed dolphins (Steno bredanensis)
Source: Sci Rep. 2026 Mar 20;16:14327. doi: 10.1038/s41598-026-44853-2 (PMC13144356; doi:10.1038/s41598-026-44853-2)
Supplement: Supplementary file 2 — Supplementary Material 2 [file 41598_2026_44853_MOESM2_ESM.zip › Dataset_StenoRepeatedCalls/Contours/1568.csv]

Time [ms]	Peak Frequency [Hz]	Duty Cycle	Energy	WindowRMS
1727875754691	4921.875	0.03921940641583137	0.003036383444751155	0.0019632388962739613
1727875754693	4921.875	0.04707728462112041	0.004753578373629847	0.0017174808865390782
1727875754695	4921.875	0.9175090669835888	0.008504449591185627	0.0014717228768041952
1727875754696	4921.875	1.0078478159394655	0.012420592629411012	0.0015994706242795764
1727875754698	4921.875	1.0440370571688287	0.01303064456161484	0.0016538743342108015
1727875754700	4992.1875	1.0120063957678198	0.009725239740597967	0.0017447328267182322
1727875754702	5203.125	0.941805260825316	0.01210789626231614	0.0018765038669340186
1727875754703	5484.375	0.8545774917016072	0.4312995493977088	0.0019886590725074625
1727875754705	5765.625	0.8004976036105625	0.8970320183814817	0.0020650486186464
1727875754707	5765.625	0.8087029291924811	1.5361177391184895	0.0021940136270649628
1727875754709	5765.625	0.8310621743446724	2.1933589940983853	0.0023292326238970066
1727875754711	5765.625	0.015289906501165322	2.660485463267668	0.005217208029663387
1727875754712	5765.625	0.017332456918430893	2.7829799034238074	0.006666053030859591
1727875754714	5765.625	0.017496978390365892	2.4945022706978017	0.00739621153659124
1727875754716	5765.625	0.01771523627949184	1.9846667261156017	0.008126370042322889
1727875754718	5765.625	0.017796429260211022	1.5071400887979547	0.008126431443618068
1727875754719	5765.625	0.017803445937557123	1.0659428360385297	0.008120621531252262
1727875754721	5765.625	0.017727090541840535	0.6039599942201573	0.008113474359160436
1727875754723	5765.625	0.01741264751667206	0.2515702810683597	0.006301798725745694
1727875754725	5765.625	0.031339164837395024	0.09482237854721703	0.004327979107558648
1727875754728	6187.5	0.9043541212822267	0.022220661772737082	0.002354159489371601
1727875754729	6609.375	1.0622683422231687	0.49103975078187584	0.002274418225093023
1727875754731	6609.375	1.0624737964626316	0.45729490137963175	0.002253995023375476
1727875754733	6609.375	1.0285713555902105	0.3788728260988369	0.002191426493568929
1727875754735	6609.375	0.9721533889066449	0.2927007650077348	0.002079914983155628
1727875754736	6609.375	0.9312732117561113	0.24170011703325084	0.001982150410658412
1727875754738	6609.375	0.9150493183183517	0.23722556988324034	0.001949564801453395
1727875754740	6609.375	0.8539707052109291	0.24693515508968478	0.0018289264340706512
1727875754741	6539.0625	0.8372452289204942	0.25038382397154885	0.0016814510140207826
1727875754743	6539.0625	0.8211149798893017	0.23414402840705026	0.001651231655762675
1727875754744	6539.0625	0.8055913294438928	0.2118758971005076	0.0015432189117290643
1727875754746	6539.0625	0.9060585773715933	0.19302248331362823	0.0014695003344469928
1727875754748	6539.0625	0.8782636250145587	0.1777914573371005	0.0014244825155159627
1727875754750	6539.0625	0.8771109246492502	0.1611073729150654	0.0013684355811094996
1727875754751	6539.0625	0.9392753418217746	0.14447805804778982	0.0013890771401599336
1727875754753	6468.75	0.9197094944761669	0.12920894168290636	0.0013968688793546318
1727875754755	6609.375	0.9473783612369662	0.09889846378156693	0.0014357094106046777
1727875754757	6820.3125	0.9327598202361331	0.010079527593317103	0.00154470240077414
1727875754759	7031.25	0.027274426597832264	0.019784387912989816	0.002716658718271372
1727875754760	7242.1875	0.028025106049588813	0.06545345763253341	0.003314031592822033
1727875754762	7453.125	0.028876240303964202	0.07375094913013958	0.003911404467372695
1727875754764	7453.125	0.030208910954023022	0.07971111221232749	0.003945500080781701
1727875754766	7453.125	0.03025741022054821	0.083774897608396	0.00394729874947692
1727875754767	7453.125	0.03073682825746387	0.08749813997671768	0.003960065766470489
1727875754769	7453.125	0.030491433118103085	0.08935027939884453	0.003953798575145937
1727875754771	7453.125	0.02957239989059243	0.09206554279416984	0.0028193065920939526
1727875754773	7453.125	1.0517249798606259	0.09886783142437443	0.0016848146090419683
1727875754775	7453.125	1.0052998860677085	0.10692336964264186	0.0016025947826982883
1727875754776	7382.8125	0.9604998296220288	0.11232950391895904	0.0014856046665688413
1727875754778	7382.8125	0.9265736766462885	0.11331935701951985	0.001420718448364641
1727875754780	7382.8125	0.8630332706859276	0.11141388267073797	0.001329425332189725
1727875754782	7382.8125	0.8983506424980052	0.10931996487686278	0.0012183650357060374
1727875754783	7382.8125	0.010809514499110873	0.11072854347250091	0.004252627338530909
1727875754785	7382.8125	0.010545017961058587	0.12883279647588955	0.005764245416256931
1727875754787	7382.8125	0.010028753350832038	0.1543542541280267	0.00651587341251092
1727875754789	7312.5	0.009619918958402278	0.11038717186991748	0.007267501408764909
1727875754791	7382.8125	0.009532834628147975	0.09588485031081284	0.007265698777923248
1727875754792	7453.125	0.009411643906699269	0.04485389430315215	0.007263241492043661
1727875754794	7593.75	0.00956517181172999	0.01611573073358504	0.007266683787576461
1727875754796	7664.0625	0.009758703466663084	0.05087799442696649	0.004143775469903792
1727875754798	7734.375	0.3402877064710054	0.10450959157874772	0.0010208671522311235
1727875754799	7875.0	0.7205327520844407	0.15579486908410495	0.0010580805947888589
1727875754801	7875.0	0.7570321371636967	0.18592092771003776	0.001120145393639931
1727875754803	7875.0	0.8309002442429899	0.18701357302416508	0.0012150646350161658
1727875754805	7875.0	0.9023105240134739	0.17253186373670634	0.00131587764805057
1727875754807	7875.0	0.972430577734648	0.1654486265637446	0.0014037265539816252
1727875754808	7875.0	0.9355905680280232	0.17186166858710666	0.0014814582311021246
1727875754810	7875.0	0.9640794718647998	0.1768234178592113	0.0015232875545816583
1727875754812	7875.0	1.0115091478584508	0.16796472127181944	0.0015841766219646034
1727875754814	7875.0	1.038573915446172	0.15625729178543624	0.0016623857115775115
1727875754815	7804.6875	1.0602696173882873	0.15684514055894935	0.0016942657675739572
1727875754817	7804.6875	1.0640940890936796	0.17024243984168647	0.0017000585532575855
1727875754819	7804.6875	1.07376189860917	0.1850287205428396	0.0017159163859842418
1727875754821	7804.6875	1.0740272894586147	0.1927925231525635	0.0017156620831395878
1727875754823	7804.6875	1.0593549667821647	0.18571925786134466	0.0016928318174265946
1727875754824	7804.6875	1.0416780405602142	0.16533021088721236	0.001667146138045055
1727875754827	7804.6875	1.0524405873296645	0.15025359670244798	0.0016836883729082618
1727875754829	7804.6875	1.0678784321270318	0.15288027631950812	0.0016242108869232907
1727875754831	7804.6875	0.017732705877272506	0.1617889884410088	0.0034867488758433163
1727875754832	7734.375	0.017553284428647887	0.16000789861713072	0.0044141539189412726
1727875754834	7734.375	0.01729803280223184	0.14672505081224896	0.004875399678542707
1727875754836	7734.375	0.01712620120909401	0.13108940856308376	0.005336645438144143
1727875754838	7734.375	0.01709515801638228	0.11935295796735507	0.005335610265032694
1727875754840	7734.375	0.016922027258791758	0.11585009413872241	0.005329653243240366
1727875754840	7734.375	0.016394087851462985	0.1206247009470428	0.005313620960121361
1727875754842	7734.375	0.016394087851462985	0.12444163728090689	0.005313620960121361
1727875754844	7734.375	0.016477165999358914	0.11939419142278322	0.0033752778959784176
1727875754846	7734.375	0.8621330067011082	0.11053999443302634	0.0014369348318354744
1727875754847	7734.375	0.9150818662527177	0.10205740249874311	0.0014704372266928442
1727875754849	7734.375	0.9057789691552139	0.09672847291938172	0.0014589876848892472
1727875754851	7734.375	0.01048772197659588	0.12004137804406773	0.0046461998278234835
1727875754853	7734.375	0.011888856944488845	0.24930264825774479	0.00623758856747037
1727875754855	7734.375	0.011728051846051213	0.41592221010544883	0.00703259787913062
1727875754856	7734.375	0.01167781426997028	0.42697626297315716	0.00782760719079087
1727875754858	7734.375	0.011673597901977773	0.2633145276537585	0.007827313019606314
1727875754860	7734.375	0.011713653397906589	0.10415462494019505	0.007828430256547562
1727875754862	7734.375	0.011426895519437475	0.05538625238832827	0.00781888652438394
1727875754863	7664.0625	0.011698178430274516	0.059691500931743025	0.0057420254266571085
1727875754865	7664.0625	0.020991828928549255	0.07161082845139266	0.003555888704753881
1727875754867	7664.0625	0.8212250905153634	0.08725399376612346	0.0013697519828506529
1727875754869	7664.0625	0.791825588394261	0.1037177676938227	0.0014086163514660799
1727875754871	7664.0625	0.7966021390013044	0.13193014228388075	0.0014307005280501464
1727875754872	7664.0625	0.7534587347842802	0.18099607253868458	0.001420534068783784
1727875754874	7664.0625	0.750323374469551	0.22403616987206063	0.0014506866792099447
1727875754876	7664.0625	0.7562423853617197	0.2215021591191512	0.0014767676043335193
1727875754878	7593.75	0.7196592231873662	0.2513860936534438	0.001481209035948698
1727875754879	7593.75	0.7294815183188258	0.1847009096740889	0.0015057763225131645
1727875754881	7593.75	0.7218714161682227	0.14526477578577615	0.0014948149030632619
1727875754883	7593.75	0.7071735901737665	0.13513689985309643	0.0014745211318277919
1727875754885	7593.75	0.6930654184801108	0.12963683215993566	0.0014470808931624586
1727875754887	7593.75	0.6642435911463398	0.12307368105116788	0.0013935219839544368
1727875754888	7664.0625	0.6356196343833074	0.12540464691099304	0.0013314385594766296
1727875754890	7664.0625	0.6220140539393276	0.13989400019914414	0.0013043872400601015
1727875754892	7664.0625	0.6022546987453803	0.15563967707598625	0.0012551973551459344
1727875754894	7664.0625	0.6452794147185361	0.17273076576822266	0.0012515096069213886
1727875754895	7664.0625	0.010855118151567774	0.2044859055611348	0.003911380282402562
1727875754897	7664.0625	0.010937115776933857	0.25129876119096944	0.005247028298646289
1727875754899	7664.0625	0.011298997318516508	0.2827564384989753	0.005923942057580845
1727875754901	7664.0625	0.011846664721531492	0.28800749925259306	0.006600855816515401
1727875754903	7664.0625	0.012451538626226591	0.3117128408420672	0.006624562636135145
1727875754904	7664.0625	0.012804221873901948	0.39482661026606686	0.006636976278251033
1727875754906	7664.0625	0.012841556125643317	0.5033357374830411	0.006639202561265282
1727875754908	7664.0625	0.012969987919183116	0.570065064120458	0.0041308619685869
1727875754910	7664.0625	0.6924290739859211	0.5899343850483605	0.0016225213759085194
1727875754911	7664.0625	0.6878825165617246	0.5755343275070912	0.0016169860204609825
1727875754913	7664.0625	0.6667309875998932	0.5539024348837335	0.0015821867202258318
1727875754915	7664.0625	0.6529363590711731	0.5469804743406436	0.001556084697478922
1727875754917	7664.0625	0.6537215062077252	0.5555015380437575	0.0015125477598255158
1727875754919	7664.0625	0.6640859667030082	0.564295898541733	0.001531414036016137
1727875754920	7664.0625	0.011083985568595713	0.5174790479591408	0.004632122679236506
1727875754922	7593.75	0.011170904913609316	0.4249966614698365	0.006188326620048727
1727875754924	7593.75	0.011476849072100056	0.37434059922029	0.006968350271620563
1727875754927	7593.75	0.011544074087836422	0.5296576798746598	0.007748373923192398
1727875754928	7593.75	0.011646595433965755	0.7761848335999154	0.007753018808698769
1727875754930	7593.75	0.011580265615014719	0.8723487709749695	0.007751635207909759
1727875754932	7593.75	0.011386093169435046	0.8376899974589255	0.005652076692965472
1727875754934	7593.75	0.028749878211847553	0.8491785361385288	0.0036083647653429385
1727875754936	7593.75	0.5550899184434596	0.9566743574065086	0.0015646528377204051
1727875754937	7593.75	0.569462905450282	1.088483903036536	0.0015147272543488475
1727875754939	7593.75	0.5738145228038251	1.2194367002759352	0.0015285453000220169
1727875754940	7593.75	0.5464814399760929	1.3513443916882881	0.001542888619872227
1727875754942	7593.75	0.5489545626079364	1.4434166175686922	0.0015536943258430218
1727875754943	7593.75	0.5436954686798068	1.4481703739521148	0.0015916573635067377
1727875754945	7593.75	0.5462545947280248	1.388653641800363	0.0016008509990231708
1727875754947	7593.75	0.560277996156534	1.3368172523686268	0.0016333630715934795
1727875754949	7593.75	0.5743988881011656	1.3210010550551754	0.001667415817510713
1727875754951	7593.75	0.5840534957759309	1.308757763426469	0.001698234903541437
1727875754952	7593.75	0.5931231603539608	1.3081274003424825	0.0017210092827599354
1727875754954	7593.75	0.5796390033427548	1.3709910104232468	0.0016893020177761822
1727875754956	7593.75	0.006781444537372196	1.5580352963791921	0.005873563662707648
1727875754958	7523.4375	0.006747086217399965	1.8891453315052094	0.007968419701101483
1727875754959	7523.4375	0.006828273464892228	2.206970683514524	0.009014296663765197
1727875754961	7523.4375	0.006755990128550348	2.34929781422873	0.010060173626428909
1727875754963	7523.4375	0.006682398148206537	2.3417135747997255	0.010057901819534476
1727875754965	7523.4375	0.006672929723957282	2.3232788057102125	0.010056622042253036
1727875754967	7523.4375	0.006708365750754633	2.3394006186628	0.0067793505285715545
1727875754968	7523.4375	0.028340689212685486	2.3813389453755662	0.004281270254845556
1727875754970	7523.4375	0.5325586361377779	2.4855882367433275	0.001783189981119558
1727875754972	7523.4375	0.536510112983709	2.639489171583445	0.0018248096402411723
1727875754974	7453.125	0.5071753258993908	2.8109043231438373	0.0019014044166038111
1727875754975	7453.125	0.4803122172666105	2.8860100071786974	0.0020248668571303456
1727875754977	7453.125	0.493213643780085	2.892696715629899	0.002080839122416891
1727875754979	7453.125	0.4900968461828574	2.9013055755687813	0.002139121838565692
1727875754981	7453.125	0.011639524657365036	3.257327061905111	0.005068074381557786
1727875754983	7453.125	0.012125516458145406	3.921570996757965	0.00653734908963283
1727875754984	7453.125	0.012307357147667192	4.15548892731916	0.007281440272135817
1727875754986	7453.125	0.012644274758278208	3.7087781936482127	0.008025531454638803
1727875754988	7453.125	0.012553201477697699	3.227459037715826	0.008020620649235352
1727875754990	7382.8125	0.01300680911867467	3.1428808987568746	0.008050937021076668
1727875754991	7382.8125	0.013067142299512642	3.6116420662488897	0.00805122081882443
1727875754993	7382.8125	0.013087673933295903	4.019334098092941	0.005351389243716708
1727875754995	7382.8125	0.5891232202270649	4.064292636539084	0.0026515576686089856
1727875754997	7382.8125	0.5821861606892167	5.072224880706644	0.002635671789032739
1727875754999	7382.8125	0.5922361324115261	6.442320600642291	0.002636629144897743
1727875755000	7382.8125	0.536287241412133	5.951254841702826	0.0027712841142886503
1727875755002	7382.8125	0.5636796446443931	7.143272068707437	0.0029015594363261607
1727875755004	7382.8125	0.5617310365592478	13.77664333826949	0.002885400115545814
1727875755006	7382.8125	0.5644009050575344	19.882101528533028	0.0028995739504721137
1727875755007	7382.8125	0.5292054625585216	18.616261878273008	0.0027629318473101037
1727875755009	7382.8125	0.4994272193916222	11.746264841042732	0.0026295940283005297
1727875755011	7382.8125	0.4796175181161336	5.363038731871242	0.0025492853027931483
1727875755013	7382.8125	0.007405629071865306	2.9955392044530096	0.007925865978714674
1727875755015	7382.8125	0.006987223953356659	3.287011361111584	0.010592590823717933
1727875755016	7382.8125	0.006501829985657115	3.4753320151995735	0.011922627517760891
1727875755018	7312.5	0.006404295164740085	3.1680133547212583	0.013252664211803848
1727875755020	7312.5	0.006261668671274956	3.4979941606260505	0.013243565207319861
1727875755022	7312.5	0.0064254060872844	4.612512818749276	0.01325564036418044
1727875755023	7312.5	0.006561762204314113	5.509260171722168	0.013263822098461435
1727875755025	7312.5	0.006505230534633062	5.747623540337985	0.008957322110777046
1727875755028	7312.5	0.022095620075382585	5.53908583148283	0.0054958867688126275
1727875755030	7312.5	0.5395844844572011	5.320601205823373	0.0020344514268482096
1727875755032	7312.5	0.5207242083358056	5.3617610067035715	0.001963094509742898
1727875755033	7312.5	0.011268660957757044	5.617862112307293	0.004821477195188288
1727875755035	7312.5	0.011136611979634033	5.913906064196852	0.006249391605035106
1727875755037	7312.5	0.011055239956652125	5.91114689502717	0.006963021772443935
1727875755039	7312.5	0.01103260986742047	5.574814710272565	0.007676651939852764
1727875755040	7312.5	0.011051949766373763	5.3325373482040925	0.007679180263249098
1727875755041	7312.5	0.01109231478369122	5.482663106589137	0.007682641172963154
1727875755043	7312.5	0.01110960834478846	5.7998733950937655	0.0076837653008148135
1727875755045	7312.5	0.011029399925685484	5.979154936124291	0.0054600794639017855
1727875755047	7312.5	0.0345038520360815	6.061807204092307	0.00369652910396023
1727875755048	7312.5	0.5704863681127057	6.13250252510411	0.0019329787440186736
1727875755050	7312.5	0.5726289555594585	6.1719120349697105	0.0019368493799067554
1727875755052	7312.5	0.5668055825625028	6.135597598202727	0.0019142406044000923
1727875755054	7242.1875	0.5608324734669812	6.531131214988377	0.0018876047461536746
1727875755055	7242.1875	0.5579874875942281	6.599510333084446	0.0018659424588522687
1727875755057	7242.1875	0.6045072327805812	6.763775249740573	0.001842044839561164
1727875755059	7242.1875	0.601668388303837	6.89774745089567	0.00182986009392583
1727875755061	7242.1875	0.6126154822757267	6.885824501917052	0.0018281770609906117
1727875755063	7242.1875	0.5796847020221872	6.879333760567046	0.0018331717258077104
1727875755064	7242.1875	0.582283636697822	7.0725658764074915	0.001834197563277932
1727875755066	7242.1875	0.585001997255707	7.373776860723177	0.0018433912136801324
1727875755068	7242.1875	0.5876805491861752	7.5998847785074535	0.001847972363540788
1727875755070	7171.875	0.007073168200908013	8.250791112646006	0.009038025692412799
1727875755071	7171.875	0.007130123247601286	9.71962064950116	0.01263290190747551
1727875755073	7171.875	0.007135170153874106	10.839400274872835	0.014430457177377011
1727875755075	7171.875	0.00715783056035207	10.287105740976747	0.016228012447278513
1727875755077	7171.875	0.007159006144945739	8.856927215303738	0.016227991640656286
1727875755079	7171.875	0.0071687959269930174	8.059708712306934	0.016228739982738716
1727875755080	7171.875	0.007146378744913744	7.943405342031642	0.016226650327845805
1727875755082	7171.875	0.0071655123976107	8.0018547462582	0.009078834692528747
1727875755084	7101.5625	0.5728859571540881	8.094492768133922	0.0019310190572116898
1727875755086	7101.5625	0.0110337674915799	8.0819310338184	0.005223201444431318
1727875755087	7101.5625	0.011254249515310854	8.122881731191391	0.006871532760031258
1727875755089	7101.5625	0.011311194207212707	8.380448791045096	0.007697148361895207
1727875755091	7101.5625	0.011365694113795129	8.692582634014693	0.008522763963759157
1727875755093	7101.5625	0.011457881326378644	8.819569737737698	0.008529855959162627
1727875755095	7101.5625	0.011553077505509152	8.823068388547433	0.008537768904838563
1727875755096	7101.5625	0.011625443150964348	8.911329623655146	0.008543124526104135
1727875755098	7101.5625	0.011642293363627512	9.082319235803324	0.005349206697676057
1727875755100	7101.5625	0.5417102852078861	9.282827759569992	0.0021552888692479787
1727875755102	7101.5625	0.6060697495884513	9.493262975209632	0.0021528993333119095
1727875755103	7101.5625	0.6124177562154404	9.7591976595673	0.00217810935866928
1727875755105	7101.5625	0.6161971903557786	10.088381020218934	0.00219119365270631
1727875755107	7101.5625	0.4915727216939315	10.361639989789538	0.0022058028238213555
1727875755109	7101.5625	0.49643438056691586	10.484898868037329	0.0022288947463693226
1727875755111	7101.5625	0.5014532623433945	10.5270762796214	0.0022469821188166317
1727875755112	7101.5625	0.5051673982064598	10.627963350608432	0.0022557025578891486
1727875755114	7101.5625	0.506349632766501	10.812009658599296	0.00225756944875646
1727875755116	7101.5625	0.5087120600306938	10.96363421003644	0.0022637756577493875
1727875755118	7101.5625	0.5130305852370617	11.002014725311046	0.002278578871365039
1727875755119	7101.5625	0.4386490567353858	11.026410788816776	0.0023304476438540025
1727875755121	7101.5625	0.44034733390979475	11.121972259575179	0.0023343810847801317
1727875755123	7101.5625	0.44689366973849537	11.25946349550819	0.002368282445042207
1727875755125	7101.5625	0.45341772746097253	11.313615870261422	0.002405978454539493
1727875755128	7101.5625	0.006234205633157269	11.336240548314148	0.01052217554083302
1727875755129	7101.5625	0.00624679778368261	11.339868617221917	0.014578692741345232
1727875755131	7101.5625	0.006223441851092281	11.425858445920936	0.017588900252060766
1727875755133	7101.5625	0.007434352588496393	11.340911579494943	0.020599107762776295
1727875755135	7101.5625	0.007408283593029411	11.51902159178115	0.02059536922735018
1727875755136	7101.5625	0.007378675819897227	12.149939361356006	0.020590753742117305
1727875755138	7101.5625	0.007356042387746877	11.902760179691427	0.014830408561427696
1727875755140	7101.5625	0.01256861689260443	11.948523298883446	0.009070063380738088
1727875755141	7101.5625	0.012562181292711787	11.948188834553397	0.009065786323092769
1727875755143	7101.5625	0.012604488048824214	12.022347564749506	0.0090667520807805
1727875755144	7031.25	0.01272266906503455	12.11979260761987	0.009073383420839925
1727875755146	7031.25	0.012717367008304815	12.183789182332978	0.005668708220757303
1727875755148	7031.25	0.6703689610551659	12.16022138261125	0.0022640330206746806
1727875755150	7031.25	0.6738111539535749	12.086859713738132	0.0022715731478107986
1727875755151	7031.25	0.679104504148047	12.114573183448355	0.002291518942732861
1727875755153	7031.25	0.6826830715266571	12.248183987901616	0.0023043911862780757
1727875755155	7031.25	0.6739391977175733	12.371008021734593	0.002296536070053778
1727875755157	7031.25	0.6719226396269806	12.40970817376876	0.00228217995091443
1727875755159	7031.25	0.6649756094681655	12.356467057826775	0.0022497052810474256
1727875755160	7031.25	0.6686273493973597	12.237047347358686	0.002263727395804665
1727875755162	7031.25	0.667939376550631	12.09753091229935	0.002259395700824366
1727875755164	7031.25	0.6649955507100996	11.990474339580297	0.0022471794825935877
1727875755166	7031.25	0.6674109336393755	11.954957003545262	0.0022644908283934403
1727875755167	7031.25	0.6623682920852733	11.968608526439825	0.0022517761250884817
1727875755169	7031.25	0.6631808976940905	11.935395991423567	0.0022627489278955835
1727875755171	7031.25	0.669831301879135	11.805582023713622	0.0023088879642422003
1727875755173	7031.25	0.669656816012211	11.593784281381483	0.002325195573642679
1727875755175	7031.25	0.6624081745691415	11.343062545229106	0.0023109427691685156
1727875755176	7031.25	0.656236360190517	11.117815626792728	0.002304920143371101
1727875755178	7031.25	0.6521882880778812	10.934015203327036	0.0022957661597830274
1727875755180	7031.25	0.01234333861833827	10.748654121197125	0.011796865922089613
1727875755182	7101.5625	0.0077888111799494265	10.313248710843487	0.0165402022330702
1727875755183	7382.8125	0.007482846379688747	1.9457369949559729	0.018907212030932364
1727875755185	7734.375	0.007276569588036775	1.0680109276166596	0.02127422182879453
1727875755187	8085.9375	0.006906106158734337	0.07342161947337669	0.021259429519482505
1727875755189	8437.5	0.006550510623136376	0.30514893304287716	0.021245676364443283
1727875755191	8789.0625	0.00624961857759249	0.07387367110113666	0.02123199026520635
1727875755192	8789.0625	0.006038116696247243	0.052673671106178696	0.021222396398169505
1727875755194	8789.0625	0.005926378990998944	0.055019122743072475	0.011087347977919396
1727875755196	8789.0625	0.20721735267179417	0.045535955166243175	9.522995576692874E-4
1727875755198	8789.0625	0.5564994874456147	0.028897698489583245	8.74408971836797E-4
1727875755199	8859.375	0.6785006764017802	0.01304680543403979	8.919607084522951E-4
