# Supplementary material for: Identification and classification of repeated whistle types from free-ranging rough-toothed dolphins (Steno bredanensis)
Source: Sci Rep. 2026 Mar 20;16:14327. doi: 10.1038/s41598-026-44853-2 (PMC13144356; doi:10.1038/s41598-026-44853-2)
Supplement: Supplementary file 2 — Supplementary Material 2 [file 41598_2026_44853_MOESM2_ESM.zip › Dataset_StenoRepeatedCalls/Contours/1570.csv]

Time [ms]	Peak Frequency [Hz]	Duty Cycle	Energy	WindowRMS
1727875815432	5273.4375	1.2294103953347906	0.006333017588633227	0.0019645527727875176
1727875815434	5343.75	1.2216393906273968	0.017075195557386087	0.0019544334192013336
1727875815436	5414.0625	1.019152363554502	0.029233466169139643	0.0019491661848068163
1727875815438	5484.375	0.979085067104672	0.03716178885215386	0.0018795198180659289
1727875815439	5554.6875	0.9733113653775188	0.04332775767919158	0.0018684313851068813
1727875815441	5625.0	0.9514778420212424	0.045106370579812746	0.0018250463673791417
1727875815443	5695.3125	0.9196480589582531	0.05633873231021837	0.0017733383511051672
1727875815445	5835.9375	0.9023347878361251	0.0831975792483224	0.0017453495876796757
1727875815446	5835.9375	0.8536970304778752	0.14634258996305027	0.0016657375727651895
1727875815448	5835.9375	0.8506025770420196	0.2520721013072165	0.0016633096470311862
1727875815450	5835.9375	0.9410117230854607	0.3817282190988086	0.0016041289604477999
1727875815452	5835.9375	0.9404878549297077	0.5008233162896536	0.0016121138680754846
1727875815454	5835.9375	0.795259194751324	0.5927799480386956	0.0015373919929422752
1727875815455	5835.9375	0.008653164499490011	0.6614739241486475	0.005468191703458797
1727875815457	5835.9375	0.009034664669332353	0.7504026727120132	0.007432115543660078
1727875815459	5835.9375	0.008879295514023583	0.8555955209944657	0.00841663024863412
1727875815461	5835.9375	0.008958297910366973	0.9432421825967596	0.009401144953608161
1727875815462	5835.9375	0.008708112534446753	1.0166075176445597	0.009393637833705266
1727875815464	5835.9375	0.00883522365356344	1.069504922626092	0.00939842565956841
1727875815466	5835.9375	0.008781276493560374	1.040033674164688	0.009396598966411358
1727875815468	5835.9375	0.008739239745506036	0.8845783176624559	0.005625399194770917
1727875815470	5835.9375	0.10734139489806983	0.6482878692489956	0.003561817222792708
1727875815471	5906.25	0.6468808019043407	0.4015341290500032	0.001498235250814499
1727875815474	6046.875	0.6570738923517521	0.09284549094168139	0.0015133212845817635
1727875815476	6257.8125	0.00728692945941345	0.028024039102122197	0.005267421622220601
1727875815478	6398.4375	0.007413517400911198	0.08222264602685905	0.007142619257884924
1727875815479	6609.375	0.007348476586443405	0.1607295100079068	0.008080187919879103
1727875815481	6820.3125	0.007347253795840161	0.23431350975143148	0.00901775658187328
1727875815483	6820.3125	0.007378114701541083	0.3148507084540331	0.009019455466942466
1727875815485	6820.3125	0.007452704928338974	0.3807690548611854	0.009023116467821083
1727875815487	6820.3125	0.007442456778521309	0.41358098297621415	0.005293415822413656
1727875815487	6820.3125	0.9917812014867448	0.39518574724462	0.0015637151770062294
1727875815489	6820.3125	0.9917812014867448	0.32756735414126725	0.0015637151770062294
1727875815491	6820.3125	1.0052360496402555	0.24415990853075045	0.0015839398548631494
1727875815493	6750.0	1.053078685206161	0.1763923313200604	0.0015937875965056157
1727875815494	6960.9375	1.0810101991140144	0.07587045170383418	0.0016288019577892078
1727875815496	7171.875	1.0775948022594544	0.13942388211816695	0.0016437794828646965
1727875815498	7382.8125	1.0766745391862709	0.17607049183741647	0.0016806966291398186
1727875815500	7382.8125	0.9718110559704752	0.20308805696951424	0.0017260202337598084
1727875815502	7382.8125	0.9757222536141684	0.22443045513212306	0.0017334742507465481
1727875815503	7382.8125	0.9938152747750698	0.24151683020129552	0.001767634573669512
1727875815505	7382.8125	0.011037778176004215	0.27345848823250885	0.005086795997605273
1727875815507	7382.8125	0.011390743187431615	0.3395154232940123	0.006755444953394111
1727875815509	7382.8125	0.011792987384062068	0.37153171989223877	0.007584844691785254
1727875815510	7382.8125	0.011506386021120748	0.3289558940215339	0.008414244430176398
1727875815512	7382.8125	0.011463598931965248	0.26819572868597913	0.008412600073747483
1727875815514	7382.8125	0.01157111715422645	0.23116050762144338	0.008417352264572313
1727875815516	7382.8125	0.011562612888058899	0.20434450781335084	0.008416569298038398
1727875815518	7382.8125	0.011470812372018083	0.16191498682510816	0.005098603056812344
1727875815519	7382.8125	0.8405461576721402	0.1270295350218765	0.0017806368155862896
1727875815521	7523.4375	0.8896332955819166	0.13657018170333177	0.0017929607241484427
1727875815523	7664.0625	0.8850606870106533	0.27298493037876187	0.001728511744379682
1727875815525	7664.0625	0.8994126837055577	0.4357274084051932	0.0017572948309053393
1727875815526	7664.0625	0.8972974876861122	0.5898366367807528	0.0017551421704589732
1727875815528	7664.0625	0.8848061987802553	0.705866312726975	0.0017523905046387981
1727875815530	7664.0625	0.9024292713395751	0.8012219350195434	0.0017997137582487187
1727875815532	7593.75	0.9094513581173369	0.91767643561033	0.001821987605835782
1727875815534	7664.0625	0.009704961342524465	0.9721766518347608	0.005129152974817642
1727875815535	7734.375	0.00987034606969783	0.9204049346807518	0.006785016778995118
1727875815537	7804.6875	0.009904034941912974	1.0526830827187166	0.007618191766967018
1727875815539	7804.6875	0.0100407643881299	1.391608245236967	0.008451366754938919
1727875815541	7804.6875	0.010171506163699216	1.9474134455486434	0.008464213283293144
1727875815542	7804.6875	0.010139100363765703	2.5049234233648514	0.008468811654984736
1727875815544	7804.6875	0.01015130600008584	2.8876882942280586	0.008472430671127828
1727875815546	7804.6875	0.0102492142849611	3.191870644493673	0.008485983114758332
1727875815548	7804.6875	0.01014752258181949	3.550452889508678	0.005323738295374523
1727875815550	7804.6875	0.7510485139282994	4.013454048421169	0.002161493475990714
1727875815551	7804.6875	0.01070696348479619	4.724943633249764	0.005003562907763582
1727875815553	7734.375	0.010770833823596062	5.790647005638464	0.0064309181690598675
1727875815555	7734.375	0.010846688362426613	6.586165227070052	0.007142279063070597
1727875815557	7734.375	0.010699166945571685	6.6922350638864945	0.007853639957081326
1727875815558	7734.375	0.01071864127062154	6.499203357484465	0.00786104032138851
1727875815560	7734.375	0.0106218143817373	6.6508611381895575	0.007858588185882887
1727875815562	7734.375	0.010744448155914877	7.164461274809044	0.007871152660346352
1727875815564	7734.375	0.010840628170365645	7.926674975946663	0.005251199538393652
1727875815566	7734.375	0.08861526704424709	8.97053807306212	0.0026312464164409523
1727875815567	7664.0625	0.6239494709071266	10.412258109049848	0.0024493376413465395
1727875815569	7664.0625	0.6234148804657657	11.506889122584615	0.0024547447691090503
1727875815571	7664.0625	0.6424128588378285	12.325838778505185	0.0025229622118081267
1727875815574	7664.0625	0.5939018358851428	12.974363240902477	0.0026312201899902563
1727875815575	7664.0625	0.609810370270131	13.564104877776318	0.002709506387113056
1727875815577	7664.0625	0.600330133794159	14.054658385016747	0.00274873424024354
1727875815579	7664.0625	0.6094613133321625	14.374081683290903	0.002805391659254828
1727875815581	7664.0625	0.6144618184056353	14.537121323403197	0.0028378932523898826
1727875815583	7593.75	0.6183862654253228	15.28658333710202	0.002864083361917445
1727875815584	7593.75	0.6296756866385655	15.576450334818928	0.002919506208047212
1727875815586	7593.75	0.6295552171410829	15.759599974530992	0.0029139220664276245
1727875815587	7593.75	0.630962055848973	15.878280053548277	0.0029005673924147224
1727875815589	7593.75	0.6365832851128647	15.990497494184957	0.0029177576873190207
1727875815590	7593.75	0.014456428356068876	16.290301395827008	0.00538745359999245
1727875815592	7593.75	0.014474865070609801	16.91528199215307	0.006618425401499935
1727875815594	7593.75	0.01449660388327746	17.063723879184764	0.00784939720300742
1727875815596	7523.4375	0.014628648497654793	17.875987207148995	0.00785467010972275
1727875815598	7523.4375	0.014586939853458797	16.66529803746292	0.007843053120502878
1727875815599	7523.4375	0.0166775610746006	16.007080704337604	0.008993812585116334
1727875815601	7523.4375	0.01670346682061866	16.01768113683135	0.010144572049729792
1727875815603	7523.4375	0.016626535796404177	14.651971157314012	0.008581245552797934
1727875815605	7523.4375	0.017404996643087617	14.36998337147002	0.007017919055866075
1727875815606	7523.4375	0.017390791634475256	14.092257508537664	0.007018640512481394
1727875815608	7453.125	0.017370294474397016	14.374181356697692	0.007019071070340128
1727875815610	7453.125	0.017192922537999044	13.973258885168027	0.007007740051257496
1727875815612	7453.125	0.01709601387186169	13.572589420749594	0.004881516036966729
1727875815614	7453.125	0.622492437619179	13.36287695204423	0.0027552920226759617
1727875815615	7453.125	0.6811017266173487	13.569435124781364	0.0027555862410567696
1727875815617	7453.125	0.6341534985597569	14.22920706739398	0.0027796834722453546
1727875815619	7382.8125	0.642664656481411	15.069283514373666	0.002824038309751252
1727875815621	7382.8125	0.6461153490238469	15.569160995166435	0.002841462143137532
1727875815622	7382.8125	0.6481213736358372	15.537500689364997	0.0028414523006659075
1727875815624	7382.8125	0.6471823394810475	15.030316500579683	0.0028376255168163114
1727875815626	7382.8125	0.6491450240551244	14.198279972005992	0.002854962805120866
1727875815628	7382.8125	0.6474072949159312	13.337418123035395	0.002848296909618473
1727875815630	7312.5	0.6436140096928468	12.971797685225956	0.0028305740923263694
1727875815631	7312.5	0.6836816182585341	13.317937231203802	0.0027934595644097896
1727875815633	7312.5	0.6813495591747101	13.95370503838222	0.002784108270741088
1727875815635	7312.5	0.6892082302656674	14.294178230979924	0.0027514005239936065
1727875815637	7312.5	0.6788520762772872	14.22024935666442	0.002763183615397366
1727875815638	7312.5	0.6733239176539417	13.94499930586299	0.002742656495291312
1727875815640	7312.5	0.6749330425499579	13.597876986131485	0.0027501093132935818
1727875815642	7312.5	0.6772630375450216	13.164761692415098	0.002762703759109442
1727875815644	7312.5	0.6636847908496508	12.691511381081124	0.0027163718768193974
1727875815646	7312.5	0.6613056963431969	12.398567696974665	0.002711288743641491
1727875815647	7242.1875	0.014639106202263033	12.759836114220594	0.006263324471162896
1727875815649	7242.1875	0.01501798880274711	14.549616302772721	0.008035292182470755
1727875815651	7242.1875	0.01489371469608904	16.90979784062549	0.008919521988829199
1727875815653	7242.1875	0.01480933104341998	17.29836453973542	0.009803751795187644
1727875815654	7242.1875	0.014676810352523797	15.017048727220109	0.009794922405733143
1727875815656	7242.1875	0.01462886509532547	12.511251000722648	0.00979217104299523
1727875815658	7242.1875	0.01463573085615627	11.472066251062307	0.009795719232094227
1727875815660	7242.1875	0.014396004570164623	11.094273130125893	0.0062878721367471335
1727875815662	7242.1875	0.10081148937064088	10.603998797770688	0.00278002504140004
1727875815663	7171.875	0.6186384779397751	9.980705364764285	0.002480793147746449
1727875815665	7171.875	0.6145577358310803	9.288229448029645	0.002456707382059366
1727875815667	7171.875	0.6041815720154549	8.64812516434445	0.002424029071724914
1727875815669	7171.875	0.5968506121529376	8.23629029344046	0.0024032944722096237
1727875815670	7171.875	0.5822042592539971	8.119055882535152	0.002373111659980047
1727875815672	7171.875	0.5709217508299708	8.187475683829245	0.0023233128535662217
1727875815675	7171.875	0.467943373036428	8.338659114723196	0.0024579339940938227
1727875815677	7171.875	0.4552936368971522	8.519206246546055	0.0023983938299900545
1727875815679	7171.875	0.47564407032030653	8.552556819066048	0.0024900241447074175
1727875815680	7171.875	0.47853564358413414	8.346158311924398	0.002495905663060039
1727875815682	7171.875	0.48664352891446977	8.068361948126094	0.0025312302637058607
1727875815684	7101.5625	0.5037579833252512	7.9077021485188155	0.0026053975648065906
1727875815686	7101.5625	0.5003426263188444	7.819480986165187	0.002589746900491178
1727875815687	7101.5625	0.5434085200734453	7.7654490223398405	0.00246715753014783
1727875815688	7101.5625	0.5488647957709026	7.742843140646722	0.0024953158206017794
1727875815690	7101.5625	0.5470296150058437	7.730479254183056	0.0024878145564028713
1727875815692	7101.5625	0.5579893802235731	7.705266016863778	0.002535153979735899
1727875815694	7101.5625	0.5481791689526367	7.616230807630953	0.002504310031992433
1727875815695	7101.5625	0.530090116489885	7.4399543423169305	0.0024463441113355936
1727875815697	7101.5625	0.013424980295631451	7.063417265647309	0.004581603000704966
1727875815699	7101.5625	0.013787244301320077	6.295350061298569	0.005657254225989743
1727875815701	7031.25	0.014007134188146496	5.399860952178659	0.00673290545127452
1727875815702	7031.25	0.013956679104944561	4.811264290792815	0.006733658187716448
1727875815704	7031.25	0.01576699526927553	5.49846690421096	0.007899654838750079
1727875815706	7031.25	0.01601796129731283	6.057319690486654	0.009065651489783708
1727875815708	7031.25	0.01597069239151033	6.125778564822827	0.009063761317478403
1727875815710	7031.25	0.01621733743923881	6.133030953580653	0.007819038547698411
1727875815711	7031.25	0.014486475919620627	6.037454926754006	0.006574315777918418
1727875815713	7031.25	0.014293188361360546	5.875998375084916	0.006561988484513192
1727875815715	7031.25	0.013947114648244194	5.7606489500364	0.006540150030932076
1727875815717	6960.9375	0.013830610045021457	5.640487805057362	0.00448557955761129
1727875815718	6960.9375	0.533330123693954	5.408217403869981	0.002431009084290505
1727875815720	6960.9375	0.5646911325980659	5.066656687381751	0.0023904783179954842
1727875815722	6960.9375	0.5917524202055865	4.693235218103223	0.002375219795470441
1727875815724	6960.9375	0.5865100659122338	4.352117217919664	0.002342052096160036
1727875815726	6960.9375	0.6000889931344146	4.104085769104243	0.0023206219335220593
1727875815727	6960.9375	0.608526374488252	3.947446420735077	0.002293021197794016
1727875815729	6960.9375	0.6285941169084248	3.8173180303384773	0.002274053205194903
1727875815731	6960.9375	0.6313911142510241	3.6537354878885004	0.002248433432976135
1727875815733	6890.625	0.6507848894922339	3.4469844702749755	0.002230360888523752
1727875815734	6890.625	0.6401143713546978	3.2055465132507077	0.002189154927177086
1727875815736	6890.625	0.6336690049055541	3.005847893630169	0.0021640488356861865
1727875815738	6890.625	0.6329712972295704	2.8619952939324125	0.0021445620119204282
1727875815740	6890.625	0.6273870421128676	2.7173390857488178	0.0021139917038594884
1727875815742	6890.625	0.6280568585363359	2.5302847482095983	0.0020725341872502986
1727875815743	6890.625	0.6822295830326551	2.3105324016525524	0.002045489853182712
1727875815745	6890.625	0.6834384836211044	2.0919354005169213	0.0020392423170472866
1727875815747	6890.625	0.721093208351904	1.9155403023116433	0.002024596667728832
1727875815749	6820.3125	0.013460799314023324	1.741928646918546	0.004401045373626471
1727875815750	6820.3125	0.01354176990641866	1.4829746099074126	0.005587750300332171
1727875815752	6820.3125	0.013537815737644633	1.2371036552028079	0.006179969046012428
1727875815754	6820.3125	0.013599419889794469	1.17535690459554	0.006772187791692684
1727875815756	6820.3125	0.01366340552995593	1.1905745593707109	0.006769803875797633
1727875815758	6820.3125	0.01574752207628243	1.1713111305348558	0.00810572312999049
1727875815759	6820.3125	0.015698724038912103	1.0497887537703354	0.009441642384183347
1727875815761	6820.3125	0.01572802083482873	0.963212502931111	0.008161455319679675
1727875815763	6750.0	0.014321315706080931	0.8503587627141318	0.006881268255176004
1727875815765	6750.0	0.014190736747439838	0.701074847177414	0.006865612034569344
1727875815766	6750.0	0.01402673113920649	0.5492714708952748	0.0068547389455967615
1727875815768	6750.0	0.01410052388903735	0.43898711111006616	0.006855994027621807
1727875815770	6750.0	0.014107952033391182	0.35560595519247074	0.004620625896840618
1727875815772	6750.0	0.06791987691355893	0.29192386305978735	0.003256627314618274
1727875815775	6750.0	0.9014996771114107	0.25239120141483956	0.00189262873239593
1727875815776	6750.0	0.9019442901094582	0.2415084643443389	0.001873610731434681
1727875815778	6750.0	0.9119876294996523	0.23152832785961802	0.0018937719058403095
1727875815780	6750.0	0.898053926376542	0.20755554158175665	0.0018641191105634297
1727875815782	6750.0	0.9026074131008536	0.18904169603402454	0.0018925831400683469
1727875815783	6750.0	0.893372623961141	0.20284362900814	0.001879315178824073
1727875815785	6750.0	0.8883055543856694	0.2588798490842519	0.0018703420114016096
1727875815787	6750.0	0.892056501993486	0.3687586770144689	0.00188380607206781
1727875815788	6750.0	0.8669430465929274	0.5878156263288945	0.0019111161573569205
1727875815790	6750.0	0.7985741989709918	1.0099833724293958	0.0019295613163291358
1727875815791	6750.0	0.793714028230266	1.4691975269487751	0.0019200154152495868
1727875815793	6679.6875	0.7910367052586346	1.4527369251167843	0.0019131245182406394
1727875815795	6960.9375	0.7948331036886392	0.5365164083185828	0.001925370134505099
1727875815797	7242.1875	0.7663096920054498	0.10786677193761318	0.0018583769495215576
1727875815798	7523.4375	0.011597459817267449	0.06693281463629216	0.004785476477363654
1727875815800	8507.8125	0.01215308602090267	0.3112801038862709	0.0062459730298815574
1727875815802	8507.8125	0.012098408540038063	0.30468078222349126	0.0069704499265664304
1727875815804	8507.8125	0.011998267075820242	0.2245860843653265	0.0076949268232513034
1727875815806	8507.8125	0.011718361826096113	0.10996965782994689	0.007681063985708165
1727875815807	8507.8125	0.011512888761507765	0.027654287569095343	0.007671450409128183
1727875815809	8507.8125	0.011454751189874681	0.0026213959679335587	0.007668123679810132
