# Supplementary material for: Identification and classification of repeated whistle types from free-ranging rough-toothed dolphins (Steno bredanensis)
Source: Sci Rep. 2026 Mar 20;16:14327. doi: 10.1038/s41598-026-44853-2 (PMC13144356; doi:10.1038/s41598-026-44853-2)
Supplement: Supplementary file 2 — Supplementary Material 2 [file 41598_2026_44853_MOESM2_ESM.zip › Dataset_StenoRepeatedCalls/Contours/1573.csv]

Time [ms]	Peak Frequency [Hz]	Duty Cycle	Energy	WindowRMS
1727875870690	4710.9375	0.007574191787526929	0.1796201975393641	0.006365545598095102
1727875870692	4710.9375	0.007666486123471061	0.24084306288237534	0.008790230392930976
1727875870694	4710.9375	0.0076440112552371604	0.21821755402825543	0.010004637664022202
1727875870695	4710.9375	0.007667683554975326	0.13907868279343075	0.01121904493511343
1727875870697	4710.9375	0.007741187427314065	0.06594134264517458	0.011224421431220944
1727875870699	4781.25	0.00774984577819106	0.024599632327445768	0.006740163671461032
1727875870701	5062.5	0.2646487281968424	0.0012685768280229438	0.00225590591170112
1727875870702	5414.0625	0.8113516720382915	0.256135903755646	0.0022225474062975885
1727875870704	5765.625	0.8109071922509694	2.2129767202208934	0.0022352078880311346
1727875870706	5765.625	0.7713352145103325	2.8036402525071553	0.002269772120720936
1727875870708	5765.625	0.4325381075178034	3.251449257175683	0.0023755023181636307
1727875870710	5765.625	0.4368144370174424	3.5753409072788127	0.0024301188375752836
1727875870711	5765.625	0.44104595691701537	3.935720867895788	0.0024788885876402596
1727875870713	5765.625	0.4450653780429422	4.382367651801022	0.0025122580538862473
1727875870715	5765.625	0.4389966645406603	4.755566991051697	0.0025081921891281374
1727875870717	5765.625	0.4270519188163803	4.949963800800851	0.0024803029815824657
1727875870718	5695.3125	0.4171624400817977	5.094592993103408	0.002455418948939065
1727875870720	5695.3125	0.41196004551412646	5.303472522767232	0.002442161947878392
1727875870722	5695.3125	0.6480445363525036	5.5037019210038975	0.0023608118614532585
1727875870724	5695.3125	0.6735806361850869	5.61915976579979	0.002296222344215988
1727875870726	5695.3125	0.6688657073450534	5.709784351579459	0.0022565638763177077
1727875870727	5695.3125	0.6636020831165603	5.8082771851896755	0.0021914387886219616
1727875870729	5695.3125	0.654496486831761	5.815048567164394	0.0021737433437524233
1727875870731	5625.0	0.6389667314818026	5.6545776956303415	0.0021363962909508446
1727875870733	5625.0	0.6276342574054844	5.410020624235722	0.0020774308712485823
1727875870734	5625.0	0.6145683910928846	5.242078639181518	0.002043477616290467
1727875870736	5625.0	0.6212376158615992	5.156378747780471	0.00202399085648668
1727875870738	5625.0	0.612933154158565	5.038513030159462	0.0019987541132661453
1727875870740	5625.0	0.6184128095518868	4.842786344103794	0.001970717959965763
1727875870743	5625.0	0.5613019534254672	4.61567075622534	0.0019367792359747738
1727875870744	5625.0	0.5405233227922379	4.35259548949	0.0018657212187066202
1727875870746	5625.0	0.5388331949416881	4.01876606120964	0.0018599464130095189
1727875870748	5625.0	0.525364643426768	3.6657930737221975	0.0018165649610622087
1727875870750	5625.0	0.5106754440197842	3.3796501503378664	0.001761991888830656
1727875870751	5625.0	0.49946591959922626	3.168218067958245	0.0017166078090564245
1727875870753	5625.0	0.0062823819743179675	2.9497635898176338	0.005854809046183598
1727875870755	5625.0	0.006383827527245526	2.6802914144476406	0.007920515111493259
1727875870756	5625.0	0.006307730049485168	2.4234995582654735	0.008952843963157903
1727875870758	5625.0	0.006312016856314916	2.2497791476797278	0.009985172814822548
1727875870759	5625.0	0.006163443054389515	2.0422618086469218	0.009973582641756613
1727875870761	5625.0	0.006166185545715379	1.626713276081209	0.00997015248463355
1727875870763	5625.0	0.006244865758025335	1.0294201177247497	0.009967139146086532
1727875870765	6117.1875	0.006237037675988406	0.001417956624664782	0.005752721359876481
1727875870766	6609.375	0.1674215472306569	0.5367120576923735	0.0015383035736664305
1727875870768	6609.375	0.1634281787952189	1.0793992607484946	0.0015036869070544196
1727875870770	6609.375	0.6817191901696803	1.6709921098092408	0.0014450749710748314
1727875870772	6609.375	0.6849460881711052	2.160963345766319	0.0014634719680233054
1727875870774	6609.375	0.6760315325275157	2.4986169011518347	0.0015228596260529242
1727875870775	6609.375	0.6868719904677673	2.7016672728328914	0.0015790743100315197
1727875870777	6539.0625	0.6838567572116881	2.803428327548094	0.001600559733852658
1727875870779	6539.0625	0.6946202893432032	2.8164095451913504	0.0016393392426400223
1727875870781	6539.0625	0.6678087708222084	2.772695906438753	0.0016589361416055653
1727875870782	6539.0625	0.6584293324285035	2.7340070133951064	0.0016508448127198708
1727875870784	6539.0625	0.6626917258607007	2.8204861294838435	0.001665673689400613
1727875870786	6539.0625	0.6185331752261886	3.094134939740761	0.001723684939498409
1727875870788	6468.75	0.629584045377625	3.465601007109548	0.0017605994104294954
1727875870790	6468.75	0.6280819009611172	3.7851955646198117	0.0018184915711479859
1727875870791	6468.75	0.6448462742212471	4.048705948192061	0.0018733089557409425
1727875870793	6468.75	0.6580173827923627	4.2380948974729025	0.0019048633476996897
1727875870795	6468.75	0.6782082580195123	4.261009187922789	0.0019596291209365763
1727875870797	6398.4375	0.6568882854075956	4.17236930070675	0.002017176173502373
1727875870798	6398.4375	0.6588393619314982	4.224107214118271	0.002079770950734836
1727875870800	6398.4375	0.6121116144964275	4.545473790533154	0.0021208489291601254
1727875870802	6398.4375	0.5467342183100684	5.004823299953373	0.0022123684602067617
1727875870804	6398.4375	0.5613926542560241	5.417635441810215	0.0022672011342353597
1727875870806	6398.4375	0.3985052582578743	5.707289521523056	0.002334234830909673
1727875870807	6398.4375	0.4019569951385732	5.9114557630181	0.002371108765422372
1727875870809	6398.4375	0.40471499303029723	6.090262411473491	0.002394098370140016
1727875870811	6398.4375	0.40879726156986435	6.198561424824811	0.0024147740838843705
1727875870813	6398.4375	0.4140820110236544	5.996592220598561	0.002421401625863031
1727875870814	6398.4375	0.4125203274773623	5.263627208636092	0.002387743441318135
1727875870816	6398.4375	0.4090470076058953	4.067470051368638	0.0023490313889238243
1727875870818	6398.4375	0.12645328628515579	2.733300930201545	0.002423113271042415
1727875870820	6398.4375	0.12847706574461054	1.6111532756053366	0.002395348120401944
1727875870822	6398.4375	0.008529747271956297	0.8566706224123719	0.0066565644259494305
1727875870823	7171.875	0.008995423055548086	0.2729558871799951	0.008784996390505617
1727875870825	7171.875	0.009005753877259373	0.42291243838548676	0.009846856369097066
1727875870827	7171.875	0.009041580963391128	0.5574588903719033	0.010908716347688514
1727875870829	7171.875	0.008919443169760146	0.5970757626820911	0.010898103507435444
1727875870830	7171.875	0.009000893810887808	0.5591068128543811	0.010881448168146731
1727875870832	7171.875	0.008992166047717926	0.5141890993752117	0.010880682184026701
1727875870834	7171.875	0.008981529881522562	0.48231724996477093	0.006550101416707812
1727875870836	7171.875	0.3120066507928664	0.4319506219078607	0.0022195206493889237
1727875870838	7171.875	0.8384464671776729	0.38306621310754524	0.0020321996360593898
1727875870839	7171.875	0.835429897348336	0.3282979889659612	0.0020242143993090132
1727875870842	7101.5625	0.8320294586117661	0.26537320255431374	0.002014498451931803
1727875870844	7101.5625	0.8002099251097353	0.2039002701001645	0.0019346106231774296
1727875870846	7101.5625	0.6393938574578542	0.1567312600820861	0.0022796268481000484
1727875870847	7101.5625	0.6206160807945834	0.12966759347360807	0.0022404529163684885
1727875870849	7101.5625	0.5985470257491813	0.1117184596061472	0.0022009491778101097
1727875870851	7101.5625	0.5941382118501358	0.09747881935319058	0.002191141716688198
1727875870853	7101.5625	0.6040483896149659	0.08882004379016523	0.0022178900847345602
1727875870855	7101.5625	0.624588783272394	0.08494152447137529	0.0022813639844779386
1727875870855	7101.5625	0.6368498741673179	0.08233155022708853	0.0023272944045722044
1727875870857	7101.5625	0.6368498741673179	0.08529311297938118	0.0023272944045722044
1727875870859	7031.25	0.6361593644170295	0.09491251575086847	0.0023117732283916667
1727875870861	7101.5625	0.7930376786622667	0.10555000591016085	0.001985436268154231
1727875870862	7242.1875	0.7843925637766899	0.1438033836230929	0.001977548787323417
1727875870864	7382.8125	0.7854957836613419	0.3933002444752907	0.0019857441906068196
1727875870866	7523.4375	0.7569196907161234	0.8836030325773807	0.001977931682919419
1727875870868	7523.4375	0.7344110138829332	1.5012041134155014	0.001958436618827879
1727875870870	7523.4375	0.5259999244773469	2.055092638210352	0.0019167229835084264
1727875870871	7523.4375	0.5323100658351289	2.444432262217281	0.001960722214716745
1727875870873	7523.4375	0.5024180518552489	2.725581656743356	0.0018746251133354534
1727875870875	7523.4375	0.4758671191049868	2.951471386084977	0.0018031298757109732
1727875870877	7523.4375	0.4890584660590884	3.1008501364191545	0.0018355779360326554
1727875870878	7453.125	0.49884475363236663	3.3629327860807843	0.0018692178384898184
1727875870880	7453.125	0.49844429779704363	3.492149874640347	0.0018728368672181843
1727875870882	7453.125	0.4954183682011414	3.673072838464421	0.0018750728633222323
1727875870884	7453.125	0.010382100909005893	3.887227601798505	0.004865885613587253
1727875870886	7453.125	0.010491825970440044	3.9405992048751193	0.006362589564485892
1727875870887	7453.125	0.010503220496050514	3.8142581060909007	0.007111103786336738
1727875870889	7453.125	0.010502925082423576	3.8747574459094447	0.007859618008187583
1727875870891	7382.8125	0.010780402882011859	4.405911039176651	0.007872002671034353
1727875870893	7382.8125	0.011144057056772657	5.138087769737905	0.007893422136355958
1727875870894	7382.8125	0.011197991144662212	5.648008784035356	0.007898031248986066
1727875870896	7382.8125	0.011176890171309491	5.8468819263374305	0.00789812391911414
1727875870898	7382.8125	0.011398408189566358	5.9404787197371345	0.004993924330532964
1727875870900	7382.8125	0.2409503195440912	6.040572312292293	0.0020897247419517867
1727875870902	7312.5	0.48156354412342767	6.235235294320373	0.002058183732296792
1727875870903	7312.5	0.4875854876056407	6.462765466901275	0.0020896316023148918
1727875870905	7312.5	0.5390074739614237	6.57158354175827	0.002089095968818101
1727875870907	7312.5	0.5309030815708055	6.625691443368281	0.002017596458119693
1727875870909	7312.5	0.5351702178750761	6.854577893638335	0.0020370382382824638
1727875870910	7312.5	0.5491356163775614	7.281036499733521	0.0021036114261609364
1727875870912	7312.5	0.5529517210668395	7.707062257992826	0.0020731098002867657
1727875870914	7312.5	0.5475241706235161	8.002657191105095	0.002056588436678838
1727875870916	7312.5	0.5520517899863072	8.113144519770515	0.00207980762938708
1727875870918	7312.5	0.5631890726524429	8.07828213762997	0.0021058767970189847
1727875870919	7312.5	0.5644703304620142	8.119024947872314	0.0020999349747795343
1727875870921	7312.5	0.5665727118281165	8.355950479190614	0.0021009918667293085
1727875870923	7312.5	0.546394737344951	8.599566400864601	0.0021722475189888853
1727875870925	7312.5	0.5417835713358471	8.65027780568612	0.002144829810213513
1727875870926	7312.5	0.5530603128760968	8.538486009184073	0.002188116823270636
1727875870928	7312.5	0.5618419065193337	8.415304860505833	0.0022203695833085202
1727875870930	7312.5	0.5717927550268647	8.437073143918294	0.002270518249297381
1727875870932	7312.5	0.5771151092007659	8.665325686991617	0.002287785525540643
1727875870934	7312.5	0.5827671667305726	8.971499363093384	0.0023129730897824175
1727875870935	7312.5	0.5923309190757997	9.207160767494022	0.002352683419283503
1727875870937	7312.5	0.5848537179686596	9.396123228803832	0.0023165986356680004
1727875870939	7312.5	0.5857227218138673	9.593442053587687	0.002312600931410528
1727875870942	7312.5	0.5919706004082744	9.688640124686309	0.002340607393853603
1727875870943	7242.1875	0.5834501236820909	9.970405899740035	0.0022998130001024948
1727875870945	7242.1875	0.5907813133030444	9.750945664146075	0.0023323112973770805
1727875870947	7242.1875	0.5940383114545954	9.512467759256412	0.002344632066191626
1727875870949	7242.1875	0.5969726713221534	9.435895444446306	0.0023589058068751896
1727875870951	7242.1875	0.5989132110740537	9.607381928202573	0.0023666533998305196
1727875870952	7242.1875	0.6081849404469074	9.932938411900633	0.0024080273656561656
1727875870954	7242.1875	0.6095979548293591	10.151176506484052	0.002415958224623597
1727875870955	7242.1875	0.6231488227576814	10.062769725445861	0.002377200001229926
1727875870957	7242.1875	0.6246769633119517	9.668217894703178	0.0023865452059166235
1727875870958	7242.1875	0.6218969700156232	9.158394433221593	0.002372953851604861
1727875870960	7242.1875	0.6191781023414653	8.860474697403474	0.0023605440998936953
1727875870962	7171.875	0.3697311898651908	8.94382164136334	0.0023733042831213637
1727875870964	7171.875	0.3712434007118651	9.168605557596493	0.0023887334843509934
1727875870966	7171.875	0.3728879300076234	9.26183485908231	0.002402308347820851
1727875870967	7171.875	0.373222361252561	9.26872790167799	0.0024026423373883646
1727875870969	7171.875	0.37442631373433627	9.297840357055449	0.002411397898288457
1727875870971	7171.875	0.3753452726334691	9.317689601455111	0.002412437800627742
1727875870973	7171.875	0.3778767717527575	9.31663536658764	0.0024302161430587135
1727875870974	7171.875	0.38142901319355105	9.370296790760523	0.002456910664558483
1727875870976	7171.875	0.6300809757698469	9.552513998945065	0.00244322007199032
1727875870978	7171.875	0.6274083790383589	9.838796560765928	0.0024316094296827307
1727875870980	7101.5625	0.6235358007706344	10.12834029980076	0.002464501288090925
1727875870982	7101.5625	0.6066122277330743	10.364425098099861	0.0025164005689355972
1727875870983	7101.5625	0.5972848383978698	10.628139551698865	0.002579787961081575
1727875870985	7101.5625	0.6047041351868138	10.90901822465716	0.0026110855646360484
1727875870987	7101.5625	0.6139278327148403	11.030390201086837	0.0026481837076333874
1727875870989	7101.5625	0.6212517044646981	10.853263716815299	0.002675906129693474
1727875870990	7101.5625	0.6350037538475376	10.471175735694912	0.0027332109166413538
1727875870992	7101.5625	0.60386235002059	10.122697528041437	0.0027694129494586833
1727875870994	7101.5625	0.6059543340123873	9.961958966023907	0.0027774289300735886
1727875870996	7101.5625	0.6014982050046171	10.013420160744449	0.002754417516402601
1727875870998	7101.5625	0.5974990627911716	10.226227634440132	0.0027347366385765846
1727875870999	7101.5625	0.5933496226987038	10.47180284763449	0.002714204645377176
1727875871001	7101.5625	0.5906422298238827	10.578255147422569	0.002700648481703603
1727875871003	7101.5625	0.5803062040624688	10.451622522176558	0.002654536099706402
1727875871005	7101.5625	0.571012108192115	10.07904070133904	0.0026118578076686026
1727875871006	7101.5625	0.6410727074697445	9.512884482427491	0.002566413203159871
1727875871008	7101.5625	0.6330998665904326	8.916991893687651	0.002533898032293004
1727875871010	7101.5625	0.6226214086620926	8.530611684138673	0.0024914598692708204
1727875871012	7101.5625	0.6123809182473826	8.517186832891301	0.002430608225965414
1727875871014	7101.5625	0.6424475489606608	8.693436114259107	0.002361904216199406
1727875871015	7031.25	0.6393462922627544	8.685566503714593	0.0023493975829457794
1727875871017	7031.25	0.6370481297260323	8.52994112677572	0.0023394637410830334
1727875871019	7031.25	0.6333458151339064	8.623836040787577	0.002319085986462753
1727875871021	7031.25	0.6137030333439163	9.023036921283836	0.0022988624527209194
1727875871022	7031.25	0.6163728908076822	9.391601922978104	0.002308340117764968
1727875871024	7031.25	0.6148201902918884	9.48707928211621	0.002301235194943363
1727875871026	7031.25	0.6091482811177128	9.29881368546932	0.0022801879752661455
1727875871028	7031.25	0.6083362507370282	8.999475565372183	0.002270259067650287
1727875871030	7031.25	0.5985254473194848	8.91456695078585	0.0022256134151435415
1727875871031	7031.25	0.592250667105104	9.148183611241345	0.0021938607620822694
1727875871033	7031.25	0.5887933862418864	9.480487177178395	0.002176922377534739
1727875871035	7031.25	0.6445899271043912	9.676015309210166	0.002123730834330194
1727875871037	7031.25	0.6373101274707996	9.703152103999143	0.00208638102886205
1727875871038	7031.25	0.6371008735464458	9.634735261749874	0.0020588535314166787
1727875871040	7031.25	0.668031528682966	9.537116468152616	0.002021812605276557
1727875871043	7031.25	0.6594606097457476	9.445352644649061	0.0020121542174246004
1727875871045	7031.25	0.6583090030240495	9.334662855667911	0.0020194706686691086
1727875871047	6960.9375	0.6625024800257885	9.178782847908705	0.002047459967740359
1727875871048	6960.9375	0.6322814447860512	9.021284574145819	0.0020929318818001664
1727875871050	6960.9375	0.6260740813088248	8.925297577507484	0.0021314573501260963
1727875871052	6960.9375	0.6387659148290782	8.844897435540855	0.002197618309250298
1727875871054	6960.9375	0.6398909367545	8.697444675634465	0.002253994367682322
1727875871055	6960.9375	0.6435337203155498	8.469562727337049	0.002281822998387745
1727875871056	6960.9375	0.10705591135851879	8.167252854098463	0.0024492967955073632
1727875871058	6960.9375	0.10704298647948739	7.785616756874812	0.0024556389585023955
1727875871060	6960.9375	0.10705763467572299	7.375989628122058	0.0024645211238052455
1727875871062	6960.9375	0.10784389815013341	7.081908303913622	0.0024846284076482103
1727875871063	6960.9375	0.10594006346880758	6.986056448693367	0.0024491292276060668
1727875871065	6960.9375	0.10464326727265669	7.017362370396469	0.002423142031405695
1727875871067	6960.9375	0.1037579130590055	7.060596980793327	0.0024040521248634063
1727875871069	6960.9375	0.10344513098644552	7.093760228220439	0.0023958039922830567
1727875871070	6960.9375	0.10330209565849797	7.117185556137603	0.0023958183228887406
1727875871072	6960.9375	0.5900544940300707	7.059302597542954	0.002225324532631649
1727875871074	6960.9375	0.5945700045967292	6.911137541016217	0.0022372330021042087
1727875871076	6960.9375	0.5985046608958644	6.758719703389475	0.0022454216212374044
1727875871078	6960.9375	0.6370693753229868	6.668949470726947	0.002248936374344138
1727875871079	6960.9375	0.6450286152526719	6.640050013683367	0.002270731891674039
1727875871081	6890.625	0.6540562455675221	6.6472834594752195	0.0022937761196847504
1727875871083	6890.625	0.6691694060410894	6.672668848373254	0.0023329920094157367
1727875871085	6890.625	0.676503181247801	6.676637193238114	0.0023498812374269473
1727875871086	6890.625	0.6855361803585566	6.636996288932483	0.002369295926936825
1727875871088	6890.625	0.6902929335306989	6.599475153150036	0.0023801919865165623
1727875871090	6890.625	0.6739441156589963	6.588498462833563	0.002392581082422511
1727875871092	6890.625	0.6777646487694947	6.55464669179581	0.002395348120401944
1727875871094	6890.625	0.6769943172461966	6.486757043788684	0.002386886402307579
1727875871095	6890.625	0.6567426386808388	6.452827537316199	0.0023138327428235063
1727875871097	6890.625	0.6485932055286419	6.472202617508107	0.0022839196751319323
1727875871099	6890.625	0.6330880141270397	6.463991090980356	0.0022287462631765762
1727875871101	6890.625	0.6148775844129802	6.371189736209403	0.002156685127100452
1727875871102	6890.625	0.6513739710938233	6.2402482109496615	0.0020647209730689626
1727875871104	6890.625	0.6426456166580957	6.1560882742129195	0.0020196485541869053
1727875871106	6890.625	0.6143230182620466	6.121509673529527	0.0019170991104684976
1727875871108	6890.625	0.6511824185993186	6.075696392726836	0.0018169476809082737
1727875871110	6890.625	0.633767565841195	5.996999198872774	0.0017580412438112025
1727875871111	6890.625	0.6639583366532806	5.916129546953656	0.001687653755865767
1727875871113	6890.625	0.6549426047509773	5.829745608004743	0.0016626780435549117
1727875871115	6820.3125	0.6424132619500396	5.7134194581917574	0.0016280701725760963
1727875871117	6820.3125	0.6354828719491897	5.570938033170057	0.0016115890407055787
1727875871118	6820.3125	0.5987206627039322	5.4419536633003265	0.001606522698050356
1727875871120	6820.3125	0.6006793784100682	5.338029317361912	0.0016179425572978021
1727875871122	6820.3125	0.5906791012370316	5.247934198749605	0.0015924182331652282
1727875871124	6820.3125	0.5495400778967341	5.165432883783969	0.0016218967395339474
1727875871126	6820.3125	0.5615578950239564	5.091627951833998	0.0016759846632922292
1727875871127	6820.3125	0.5617060019251721	5.019443536043585	0.001685892147775999
1727875871129	6820.3125	0.5659980794706085	4.958270927737617	0.0017036197859681464
1727875871131	6820.3125	0.5663396321203511	4.908172016252836	0.0017147787538193487
1727875871133	6820.3125	0.5453608875102542	4.826373175129751	0.0017945237941924006
1727875871134	6820.3125	0.5710606326836091	4.6829337584479465	0.0018780654462007718
1727875871136	6820.3125	0.5826212064405593	4.520010077433393	0.0019174200825756152
1727875871138	6820.3125	0.5849299832014515	4.40941400861108	0.0019270983656286234
1727875871140	6820.3125	0.5899147156779806	4.360455579387732	0.0019381379914060793
1727875871143	6820.3125	0.6147410200044435	4.301857356734792	0.002005249532705732
1727875871144	6820.3125	0.6302432042073991	4.17697906213311	0.0020442417177182677
1727875871146	6820.3125	0.619483748169891	4.02896263848519	0.0020142502949694976
1727875871148	6820.3125	0.6150265374059412	3.9466390470899064	0.002021547687656704
1727875871150	6820.3125	0.555809773154813	3.9450439491564984	0.0020109384207860443
1727875871151	6820.3125	0.545422878762354	3.958356039136111	0.0019792820613587924
1727875871153	6820.3125	0.5472051272602201	3.938156278105448	0.0019844493119570883
1727875871155	6820.3125	0.5418135139722698	3.887799971765032	0.0019662079410419074
1727875871156	6820.3125	0.5317624526082877	3.8411236238647493	0.0019525069114635213
1727875871158	6820.3125	0.5453613182187056	3.824490024353628	0.001992501481254835
1727875871159	6820.3125	0.5456907025068473	3.8246055984166767	0.001988953520942219
1727875871161	6820.3125	0.535866135055285	3.8144542958769194	0.001957036944532925
1727875871163	6820.3125	0.5221261047499492	3.7978651788584843	0.001908271804558166
1727875871165	6820.3125	0.545480193751268	3.77413291421888	0.001975665766136565
1727875871166	6820.3125	0.5655429164447656	3.7324098086239474	0.002027678180052337
1727875871168	6820.3125	0.5784483414485697	3.6790363152754653	0.0020646645892219853
1727875871170	6820.3125	0.5844515558429701	3.6474018690886365	0.002075078948699382
1727875871172	6820.3125	0.6903516009454966	3.6357096427421696	0.0020626857191999933
1727875871174	6820.3125	0.7276308394020956	3.626542951013013	0.0021552069502918433
1727875871175	6820.3125	0.7435159794487254	3.6341865970184073	0.002189723766550976
1727875871177	6820.3125	0.7631857941953895	3.667961631640544	0.0021768478531070203
1727875871179	6820.3125	0.7388932398061828	3.6877227109100104	0.002111545689494338
1727875871181	6820.3125	0.7472355877113975	3.6278986450545303	0.002127163294198488
1727875871182	6820.3125	0.7456562125636418	3.4795198696355545	0.002108271636241678
1727875871184	6820.3125	0.7393284687515598	3.3299141331567865	0.002087908314098399
1727875871186	6820.3125	0.7346793897639637	3.3083354602160875	0.002076013345541092
1727875871188	6820.3125	0.6859737372248428	3.407623469047006	0.0019876050230633845
1727875871190	6820.3125	0.6361088939278625	3.5185962043281163	0.0020216454261116333
1727875871191	6820.3125	0.6540717808067376	3.597376620572589	0.002080461067869405
1727875871193	6820.3125	0.6632410749880124	3.623029070935349	0.0021133030683789873
1727875871195	6820.3125	0.6502276467853717	3.5879257951012424	0.0020860220725570765
1727875871197	6820.3125	0.624549417324062	3.560677076755519	0.002078137466208941
1727875871198	6820.3125	0.6295061022291455	3.621348559228619	0.0021437276577997077
1727875871200	6820.3125	0.6224927135456506	3.7301214624549104	0.0021293840690134415
1727875871202	6820.3125	0.6230762980329977	3.8060840280520916	0.0021476315770158887
1727875871204	6820.3125	0.5952302400056306	3.8716401133790033	0.002084691046392576
1727875871206	6820.3125	0.5755128654597994	3.9785653769045166	0.002041679067662667
1727875871207	6820.3125	0.556874473788352	4.1189771733708715	0.002003293975826308
1727875871209	6820.3125	0.5621345153009731	4.260424742822255	0.002024565334205788
1727875871211	6750.0	0.5630941875690549	4.3795327186965745	0.0020284742382947157
1727875871213	6750.0	0.585577044373634	4.455459541609097	0.002014673390708654
1727875871214	6750.0	0.606763975645186	4.510675246130459	0.001984891990887864
1727875871216	6750.0	0.6092259318697687	4.6121880517878795	0.0019878105245024398
1727875871218	6750.0	0.5994935562668464	4.777750563491951	0.0019559666099310345
1727875871220	6750.0	0.6075692344806591	4.9674977972088605	0.001969922627665693
1727875871222	6750.0	0.6141267544598524	5.152394904927792	0.0019845165106514625
1727875871223	6750.0	0.621911251183712	5.345623847635107	0.0019997025137398253
1727875871225	6750.0	0.616173574259696	5.5731267881866975	0.001990397807691374
1727875871227	6820.3125	0.5966480070248913	5.817286502405288	0.0019943161624430667
1727875871229	6820.3125	0.5515962763139023	6.0557445489498205	0.0020007382004078654
1727875871230	6820.3125	0.5504680129716981	6.301563606751749	0.001991259183879139
1727875871232	6820.3125	0.5500893314821307	6.511585769829038	0.0019874424027748606
1727875871234	6820.3125	0.5461832059801547	6.539903647840959	0.001970653809831784
1727875871236	6820.3125	0.5289428233695075	6.228531890387719	0.0019143132964362895
1727875871238	6820.3125	0.10102836751832667	5.383726318398458	0.0019761486702022132
1727875871239	6820.3125	0.09655559132436654	3.9216392973781815	0.0018698027797371137
1727875871242	6820.3125	0.09460961713887928	2.203041786761984	0.0018156012963751623
1727875871244	6890.625	0.08876466033542633	0.8741784156581192	0.0016695937471872572
1727875871246	8085.9375	0.08782156879239521	0.0020383161999449166	0.0016177606978917817
1727875871247	9281.25	0.08454863415664411	1.2495844006717602E-4	0.0015337255013313318
1727875871249	10476.5625	0.08359197656584429	0.01313522350144172	0.0014956033763783682
1727875871251	10476.5625	0.0817871897663942	0.010982328146935574	0.001346866407192164
1727875871253	10476.5625	0.9866186067829157	0.0065418498823078056	0.0011981294380059597
1727875871255	10476.5625	0.9656316755432262	0.0029143733099004643	0.001174338208057382
1727875871255	10476.5625	0.9604840564265645	0.0011613211263930834	0.0011656889750518871
