# Supplementary material for: Identification and classification of repeated whistle types from free-ranging rough-toothed dolphins (Steno bredanensis)
Source: Sci Rep. 2026 Mar 20;16:14327. doi: 10.1038/s41598-026-44853-2 (PMC13144356; doi:10.1038/s41598-026-44853-2)
Supplement: Supplementary file 2 — Supplementary Material 2 [file 41598_2026_44853_MOESM2_ESM.zip › Dataset_StenoRepeatedCalls/Contours/1576.csv]

Time [ms]	Peak Frequency [Hz]	Duty Cycle	Energy	WindowRMS
1727875919649	5273.4375	0.8231632500938035	0.16091951839707463	0.0019120265247009023
1727875919651	5273.4375	0.742652562997308	0.3499480274061594	0.002152768263866878
1727875919653	5273.4375	0.6656170527503812	0.6571642218718665	0.002021306470522516
1727875919655	5273.4375	0.5658507888892714	1.1226529527914966	0.0018122667790286529
1727875919656	5273.4375	0.48538682240020886	1.703665343491905	0.0015292976495985117
1727875919658	5273.4375	0.45779309248467837	2.2260207984078777	0.0014605869310259187
1727875919660	5203.125	0.41363415833878486	2.6096170987438034	0.0013487646469609424
1727875919662	5203.125	0.3941885363227632	2.8812649793828475	0.0013013176095315344
1727875919663	5203.125	0.41203423756484414	3.2066585834324366	0.001339633580039631
1727875919665	5203.125	0.43868090404501214	3.615977157320189	0.001417637111921704
1727875919667	5203.125	0.4495564626937163	4.046446592812815	0.001815706819987707
1727875919669	5132.8125	0.47498652318667883	4.416170894866371	0.0021078537912246256
1727875919671	5132.8125	0.519778598241628	4.6680816108126475	0.002400000762461544
1727875919672	5132.8125	0.564884199733898	4.832699507312576	0.0025478376762505237
1727875919674	5132.8125	0.574941163146424	4.971611823622874	0.002574156321006244
1727875919676	5132.8125	0.6043222079361356	5.125586256140673	0.00266173824684561
1727875919678	5132.8125	0.6564560270650169	5.287281801225065	0.002825566166590965
1727875919679	5132.8125	0.7341703878235206	5.441864359821046	0.0031081383541811235
1727875919681	5132.8125	0.7472368156385122	5.555060998693635	0.0031814832480508604
1727875919683	5132.8125	0.7179809995101444	5.602158854821992	0.00315154549094433
1727875919685	5132.8125	0.6827527458357278	5.585815123730354	0.0030433731827312046
1727875919687	5132.8125	0.6426472136090093	5.369678863676434	0.0029300608589518007
1727875919688	5132.8125	0.6256283758639817	4.663874419841146	0.002882246058396231
1727875919690	5132.8125	0.6149151207778629	3.401606851886172	0.002844532490420516
1727875919692	5203.125	0.5868848962573429	1.9674941713807454	0.0027246867852324472
1727875919694	5273.4375	0.5180125788657695	0.832939660541487	0.002315132795340959
1727875919695	5414.0625	0.4614293052924271	0.059910161353170704	0.001905578805449471
1727875919697	5554.6875	0.5250098270440252	0.005398285271801358	0.0017342009573420966
1727875919699	5625.0	0.5694150947063034	0.006568464462721043	0.00162962389900891
1727875919701	5765.625	0.5564895983672439	0.007685608879445863	0.0015853823722736518
1727875919703	5906.25	0.5560083298865343	0.011105557149115772	0.0015841184920649318
1727875919704	5976.5625	0.6405024598777926	0.012485492640021006	0.00185168749930734
1727875919706	6117.1875	0.659274795318807	0.007451289691312053	0.0019029331358066594
1727875919708	6257.8125	0.6557283049669107	0.0051031793407188926	0.0018962270023048932
1727875919710	6328.125	0.4112199554043172	0.004515808152932727	0.0021997941476623257
1727875919711	6468.75	0.43088119243023193	0.0035876880704871334	0.0025033612930197577
1727875919713	6609.375	0.43633150926288417	0.0016639025852663942	0.002541630485742486
1727875919715	6679.6875	0.44438653981424897	0.008395573769559682	0.002577762183829443
1727875919717	6820.3125	0.4872462026630891	0.05111232303935361	0.0027406714174765283
1727875919720	6960.9375	0.4767465332814529	0.07235403484312175	0.002714698895592465
1727875919721	7031.25	0.5025139279450895	0.1175450150457209	0.002837749552477493
1727875919723	7171.875	0.5191150925890561	0.4613278623465781	0.0028989361995047512
1727875919725	7312.5	0.4450398726989817	0.9747323341072724	0.002711147013419607
1727875919727	7312.5	0.4269059394514201	1.691780605102055	0.002651426594992456
1727875919728	7312.5	0.4333333530049072	2.6216637821896134	0.0026867138649612956
1727875919730	7312.5	0.4444382296842476	3.8068346508255635	0.0027289965878637373
1727875919732	7312.5	0.405260377760665	5.269556077382254	0.002547489073846855
1727875919733	7312.5	0.3921869776104266	6.851204940363877	0.002516242665631382
1727875919735	7312.5	0.39097526330183086	8.302750323993104	0.002533105747584323
1727875919736	7312.5	0.3816107744794814	9.410296790727521	0.0025330874811894722
1727875919738	7312.5	0.3634391580951062	10.145553176686978	0.0024255634806872772
1727875919740	7312.5	0.4671458795782464	10.60080931337637	0.0022564618534797404
1727875919742	7312.5	0.47473858075806974	10.850039990646556	0.002269599463108582
1727875919743	7312.5	0.4802501103133863	11.099622967435582	0.0022931715179019315
1727875919745	7312.5	0.48732534115257736	11.60005171945955	0.002323523011610182
1727875919747	7312.5	0.4992516212214052	12.340181693513937	0.002380480748487454
1727875919749	7312.5	0.5101933031780755	12.987489074772862	0.00247979612261119
1727875919751	7312.5	0.5149703384680825	13.148932614234624	0.0025084241579275057
1727875919752	7312.5	0.4274461798599475	12.70534763699765	0.002619837949118857
1727875919754	7312.5	0.4355533726111556	12.029824517558176	0.0026720189547480167
1727875919756	7312.5	0.4485441485644168	11.677616383942425	0.0027621417497452204
1727875919758	7312.5	0.4505494560218911	11.848025483870677	0.0027765915315506036
1727875919759	7312.5	0.4633208783138766	12.242716644437513	0.002866872014044556
1727875919761	7312.5	0.45989570053544104	12.348959042612426	0.002850557418413411
1727875919763	7312.5	0.4365775170702205	11.752085314481276	0.0027136660233470504
1727875919765	7312.5	0.42469240213933607	10.737591397456212	0.002640804428694296
1727875919767	7312.5	0.5637203487844702	10.284046030807492	0.0026367314194059195
1727875919768	7312.5	0.5541275632206498	10.864371492376556	0.0025841009327033735
1727875919770	7312.5	0.5506963657575391	11.907543931380296	0.002561545247628357
1727875919772	7312.5	0.5465761728199081	12.648004143005718	0.0025351663118484977
1727875919774	7312.5	0.5382811853483945	12.87318920924551	0.0024081349112916478
1727875919775	7312.5	0.5468596452437107	12.680217419019183	0.002430902737701573
1727875919777	7312.5	0.5522620950223436	12.369920280753654	0.0024514267403238643
1727875919779	7312.5	0.557678687339664	12.272194003565833	0.002468953999552731
1727875919781	7242.1875	0.565014624193148	12.922694605684482	0.002503964768030132
1727875919783	7242.1875	0.5818159601539225	13.244821894157768	0.002592330725351834
1727875919784	7242.1875	0.5891397748313886	13.146690308478274	0.0026316885541849055
1727875919786	7242.1875	0.596495915311569	12.564178664125961	0.0026706989006377684
1727875919788	7242.1875	0.6122446423214581	12.119738366411617	0.00274164302958416
1727875919790	7242.1875	0.6270660228659798	12.465131615729772	0.002806332194688402
1727875919791	7242.1875	0.6476191723042866	13.416135150117674	0.0029000658138029507
1727875919793	7242.1875	0.6535913643557597	14.236475297318023	0.0029258665858156686
1727875919795	7242.1875	0.6856986311746593	14.607532797706781	0.002895497950264003
1727875919797	7242.1875	0.6823056565557302	14.60581091912291	0.0028710227890585507
1727875919799	7242.1875	0.6833293069750175	14.252255424708704	0.002865360627522559
1727875919800	7171.875	0.6796825523563068	13.89351610967934	0.0028409300006114226
1727875919802	7171.875	0.679192053197065	13.561623640417235	0.0028364473884824673
1727875919804	7171.875	0.6767651486613382	13.687486168044027	0.002821337032313652
1727875919806	7171.875	0.6794010484910028	14.06084275313227	0.0028320168530009847
1727875919807	7171.875	0.6754152096709032	14.297420690148389	0.0028111387391773295
1727875919809	7171.875	0.6711563974056604	14.128834471159733	0.002792531262842078
1727875919811	7171.875	0.6779786009292016	13.59536425388538	0.0028230619933080747
1727875919813	7171.875	0.6921241701607267	13.102457407098392	0.002888070524347108
1727875919815	7171.875	0.6993277854596065	13.017261151579056	0.002994512714296769
1727875919816	7171.875	0.5725068024264178	13.232060556455881	0.0030419347293474674
1727875919819	7171.875	0.5806555985273226	13.374329658018619	0.003089488628407981
1727875919821	7171.875	0.554517515296358	13.261200110812492	0.0031544029012079903
1727875919823	7171.875	0.569192634831877	12.841807756549134	0.003233032732026052
1727875919824	7171.875	0.5757656032516238	12.231412518119106	0.0032650163176300854
1727875919826	7171.875	0.5712409844926023	11.827918557487402	0.003235827636251409
1727875919828	7101.5625	0.5668642496568589	11.993978963219277	0.0032049700009635193
1727875919830	7101.5625	0.5558720691042569	12.278770913397816	0.0031361433443246904
1727875919832	7101.5625	0.5418498413576787	12.230280649762083	0.003053381234740817
1727875919832	7101.5625	0.7260782786516629	11.79200200440691	0.0029619200199394414
1727875919834	7101.5625	0.7260782786516629	11.303841687927683	0.0029619200199394414
1727875919836	7101.5625	0.7443850365912875	10.952924635685182	0.002912260136259309
1727875919838	7101.5625	0.7347070240242324	10.654815523116204	0.0028656751637712516
1727875919839	7101.5625	0.7276519063302446	10.275389884419399	0.0028178233440603728
1727875919841	7101.5625	0.7226025537812605	9.819691288011196	0.0027995121740963273
1727875919843	7101.5625	0.7178393993524618	9.388697465584574	0.002779387796183579
1727875919845	7101.5625	0.7164651940928417	9.038939442289646	0.0027722269533330137
1727875919847	7101.5625	0.72788813335008	8.78662956558147	0.0028120923916256442
1727875919848	7101.5625	0.7445307811802222	8.627722686644715	0.002876500820485402
1727875919850	7101.5625	0.7360402369480573	8.485526957552842	0.0028410976288576304
1727875919852	7031.25	0.7389567320775651	8.316220879585565	0.0028498017477344736
1727875919854	7031.25	0.7377733255647352	7.981873402753	0.0028453498537465405
1727875919855	7031.25	0.7320539059883332	7.578191850876129	0.002828481865373702
1727875919857	7031.25	0.7294713086657083	7.187018584890221	0.002819774065575422
1727875919859	7031.25	0.7176735861558464	6.962753903571847	0.0027770997321867655
1727875919861	7031.25	0.7077429656681459	7.033433643640051	0.002739207604888107
1727875919863	7031.25	0.7159368380393956	7.211604530861825	0.0026568872241115485
1727875919864	7031.25	0.6970348486999185	7.168421790558071	0.0025931021966071667
1727875919866	7031.25	0.6855543249002737	6.8983270124755185	0.002555158641579627
1727875919868	7031.25	0.6591123919631765	6.640712695445549	0.0024654772004571866
1727875919870	7031.25	0.6500914726432079	6.492516541497068	0.002436765016124206
1727875919871	7031.25	0.6294217906815358	6.352763654642029	0.002370343076853434
1727875919873	7031.25	0.6242044316897603	6.103189577954262	0.00232789019278104
1727875919875	7031.25	0.6199158806626746	5.759900749488725	0.0022269467949877914
1727875919877	6960.9375	0.6067406356459644	5.487111048931428	0.002126044818000726
1727875919879	6960.9375	0.6153257519063091	5.368167457238428	0.0020618277164465015
1727875919880	6960.9375	0.6132560810847957	5.346882500962048	0.002066155049934743
1727875919882	6960.9375	0.6135084144923473	5.32610737674672	0.0020721337141918522
1727875919884	6960.9375	0.6136775315633658	5.294694995323637	0.002076772428433376
1727875919886	6960.9375	0.6405197923029501	5.266094573572434	0.002109119154139739
1727875919887	6960.9375	0.639903945063289	5.251112308368356	0.002116497738328967
1727875919889	6960.9375	0.6423176243792702	5.2649108920114145	0.002128901052444707
1727875919891	6960.9375	0.6516575139063278	5.29869338633435	0.00215947388154775
1727875919893	6960.9375	0.6548416926835889	5.355835949784264	0.002177112411111663
1727875919895	6960.9375	0.6515442863869282	5.46797286587461	0.0021711155618182234
1727875919896	6960.9375	0.5563616649366361	5.643879614841768	0.002222548889693256
1727875919898	6960.9375	0.5644895718586412	5.87221860872104	0.0022537536649697137
1727875919900	6960.9375	0.55056685346877	6.144348168180104	0.002218001108959345
1727875919902	6890.625	0.5505990340957236	6.439954481884019	0.0022221522762787913
1727875919903	6890.625	0.5439675263270628	6.706593537965778	0.0021960529153104793
1727875919905	6890.625	0.5420527790233213	6.94825472698196	0.002187196116691906
1727875919907	6890.625	0.5429607324266561	7.224887610012711	0.0021954915671563166
1727875919909	6890.625	0.5515713487529658	7.61808716837612	0.0022383181141289996
1727875919911	6890.625	0.595990797884387	8.121011990894901	0.0021787299233033447
1727875919912	6890.625	0.5940714533482235	8.584048445493949	0.0021689715863688532
1727875919914	6890.625	0.5161488240210924	8.926140408367194	0.002203437369137596
1727875919916	6890.625	0.5356410764298349	9.34434939982829	0.0022843235306009733
1727875919919	6890.625	0.4812530619190483	10.05087989866697	0.002379559940740697
1727875919920	6890.625	0.5042588524083965	10.963181045517224	0.0024762110468611784
1727875919922	6890.625	0.5188515160142281	11.859553983682845	0.0025512713956769035
1727875919924	6890.625	0.5458239518783142	12.68647422528464	0.0026968893756374444
1727875919926	6890.625	0.5086346835005219	13.482366456271262	0.0028129186154179603
1727875919928	6890.625	0.42392731133799516	14.172180901584271	0.0029111388075219002
1727875919929	6890.625	0.4388362409315348	14.814524168061718	0.0030214446292479553
1727875919931	6890.625	0.45092743805514174	15.690280020105831	0.0031065639309945632
1727875919932	6890.625	0.4602938393916198	16.774506581376325	0.003155017226925182
1727875919934	6890.625	0.4657973073037349	17.738008449618132	0.0031880136002992226
1727875919935	6890.625	0.47536170418183826	18.545856347653412	0.003241008460927392
1727875919937	6890.625	0.48597938346505015	19.383689513748905	0.003312880128514853
1727875919939	6890.625	0.4934628067934183	20.35677394777131	0.003365456770290759
1727875919941	6890.625	0.5902148963948787	21.46291693086495	0.0034470047289320667
1727875919943	6890.625	0.5771019173868047	22.65469921678649	0.0035233878041860942
1727875919944	6890.625	0.5884500419568716	23.90501625365506	0.003584796045365315
1727875919946	6890.625	0.5498122938419057	25.08537453231478	0.003687137521430256
1727875919948	6820.3125	0.5716423288964401	26.081807290213902	0.003938041103756912
1727875919950	6820.3125	0.4265946798468172	27.053176982994213	0.004049590148082084
1727875919951	6820.3125	0.43991570642053396	28.210451457747517	0.004191440282621107
1727875919953	6820.3125	0.4489036672989724	29.436802551858765	0.004279858441369382
1727875919955	6820.3125	0.46895694023817186	30.548632453046594	0.004476965723968733
1727875919957	6820.3125	0.4818921591728011	31.646659280579904	0.004604654328043734
1727875919959	6820.3125	0.4936622002627493	32.83681219930109	0.004712454691744951
1727875919960	6820.3125	0.49696579934317625	34.06058117654031	0.004757938725873973
1727875919962	6820.3125	0.5007618363146997	35.214531394496134	0.004799339561560149
1727875919964	6820.3125	0.630562788725766	36.178063620543014	0.004989570638716629
1727875919966	6820.3125	0.6716895763618752	36.95950397545079	0.0050076140452492085
1727875919967	6820.3125	0.6430946382773614	37.96802618477797	0.0050674146635515446
1727875919969	6820.3125	0.6468155761511508	39.46887624576936	0.005103731514249616
1727875919971	6820.3125	0.6000887461660688	41.131926256388084	0.0051473463381374075
1727875919973	6820.3125	0.608752288940008	42.61198861952318	0.005222947586854801
1727875919975	6820.3125	0.6083878838083533	43.97074187982541	0.005196117858085129
1727875919976	6820.3125	0.6045254056769864	45.263334921595806	0.005153025596344437
1727875919978	6820.3125	0.6024341311232173	46.39929041719038	0.005123856828585747
1727875919980	6820.3125	0.5961451689697935	47.402457394394105	0.005031931786061808
1727875919982	6820.3125	0.591433853959053	48.2922537241229	0.004960596727229122
1727875919983	6820.3125	0.6269368188140264	49.02297037934555	0.0047728703496058905
1727875919985	6820.3125	0.6254354910326716	49.8333968354428	0.004738297034787274
1727875919987	6820.3125	0.6202096928415712	51.14477535216609	0.004641830287064802
1727875919989	6820.3125	0.6280647133881191	52.899088490921535	0.004561455559229322
1727875919991	6820.3125	0.625869463074882	54.64184806765994	0.004492657979527369
1727875919992	6750.0	0.7071203183996866	56.1652333531881	0.004452617628671169
1727875919994	6750.0	0.7076420557172635	57.39871794264618	0.004439396581434772
1727875919996	6750.0	0.760175885616163	58.293556609039776	0.004428592908955276
1727875919998	6750.0	0.7673611611391391	58.87218629449461	0.004448310905244324
1727875919999	6750.0	0.7935504047679756	59.50030372018289	0.004457150291668109
1727875920001	6750.0	0.7936304392119544	60.603954771258536	0.0044538599475422835
1727875920003	6750.0	0.7263551356269516	62.24342163334668	0.0045020990827402034
1727875920005	6750.0	0.734196262046719	64.3299395440066	0.0045523929435221135
1727875920007	6750.0	0.7354968110562066	66.701210034845	0.004623257653886017
1727875920008	6750.0	0.7435128970601838	68.99023397068048	0.004691479759194142
1727875920010	6750.0	0.7502325953359285	70.8319384313124	0.004735461799600197
1727875920012	6750.0	0.7584372951282343	72.20132893592722	0.004800236850833839
1727875920014	6750.0	0.7610950419029195	73.31312513282218	0.004868785516750561
1727875920015	6750.0	0.7717815841868053	74.5130171233165	0.004932669127573666
1727875920017	6750.0	0.7752350897323544	76.05669474508696	0.004946553247332718
1727875920020	6750.0	0.7840338383491643	77.65349374484063	0.004997866125255331
1727875920022	6750.0	0.6941690519249272	78.60952458775887	0.005076230140242676
1727875920024	6750.0	0.6975181133582865	78.83017662229078	0.005178044981127796
1727875920025	6750.0	0.7088711212164431	79.20914818783585	0.005281436998679515
1727875920027	6750.0	0.7143789040034044	80.43767334683021	0.005328032288631147
1727875920029	6750.0	0.7242609805621649	82.12328602487433	0.005420661345859921
1727875920031	6750.0	0.7325804049321905	83.57984394671621	0.005501420303452678
1727875920032	6750.0	0.7419449944980149	84.93785093323827	0.005579363166838672
1727875920033	6750.0	0.7429131594410354	86.40154330706973	0.005591473338086142
1727875920035	6750.0	0.7486168399299178	87.55939979847855	0.005631313395069848
1727875920037	6750.0	0.7504421988634256	88.3237888243507	0.005639410363847359
1727875920039	6750.0	0.7734574611831762	89.147476289606	0.005638093703903313
1727875920040	6750.0	0.7747847170109109	90.01738222157105	0.0056395418012665606
1727875920042	6750.0	0.5694239873242027	90.41051901100037	0.005665257044928593
1727875920044	6750.0	0.5756280238315623	90.77305111484259	0.0057409542319790735
1727875920046	6750.0	0.5807153507906085	92.05317887223151	0.005822567239660525
1727875920047	6750.0	0.5929617051969592	93.6842261396267	0.006012437458750378
1727875920049	6750.0	0.6013063853887762	94.46543584784267	0.006130831638971334
1727875920051	6750.0	0.61796014997765	94.55966062506498	0.006408761955764143
1727875920053	6750.0	0.6270539787297217	94.85578800656414	0.006809269446863602
1727875920055	6750.0	0.6408531460871986	95.5189733957461	0.007249285670566114
1727875920056	6750.0	0.649181378885462	96.08181729765845	0.007632292316390654
1727875920058	6750.0	0.6531677683172209	96.38045309861485	0.007870509538116216
1727875920060	6750.0	0.6722878789613482	96.77404875677719	0.008293520441962514
1727875920062	6750.0	0.6958268694281614	97.55974673760568	0.008597512542911027
1727875920063	6750.0	0.719759418696953	98.50556022759811	0.008884773630608392
1727875920065	6750.0	0.7286689042273463	99.13248763604244	0.008987404709632687
1727875920067	6750.0	0.7297556631919002	99.22422047273703	0.008998016067288938
1727875920069	6750.0	0.7234564862306894	98.96608282039442	0.008912804162900887
1727875920071	6750.0	0.7076791014551658	98.71344847456452	0.008712920109400267
1727875920072	6750.0	0.6798497237455731	98.51533260834107	0.008359433879637798
1727875920074	6750.0	0.6674475639871081	98.0797251260487	0.00814683495228123
1727875920076	6750.0	0.6390261164818098	97.31632339346021	0.0076856450890003996
1727875920078	6750.0	0.6187018768261592	96.55726839194946	0.007150255055227574
1727875920079	6679.6875	0.6424603666162895	96.04134284676532	0.006659300365384569
1727875920081	6679.6875	0.6311599930860508	95.51147576872448	0.0064572733200782065
1727875920083	6679.6875	0.6377635782361584	94.75059586807824	0.006095870191650871
1727875920085	6679.6875	0.6724406489049722	93.79665186050283	0.005821089989786653
1727875920087	6679.6875	0.7364132392058855	92.8995270918974	0.005641626529377736
1727875920088	6679.6875	0.7806790096743793	92.22825086565308	0.005518882246113186
1727875920090	6679.6875	0.818892680357958	91.61926804689989	0.005480811702347029
1727875920092	6679.6875	0.8714780545785185	90.72797823128384	0.00542877732946567
1727875920094	6679.6875	0.8664253302770887	89.47452146536733	0.0053979071194693775
1727875920095	6679.6875	0.8610246002535309	88.23624061059981	0.005365915470931338
1727875920097	6679.6875	0.8598052519599683	87.45753883775902	0.005356280788521024
1727875920099	6679.6875	0.858495581570586	87.2124511650696	0.005345569217938651
1727875920101	6679.6875	0.8853736843560505	87.2753143420426	0.005317857884459628
1727875920103	6679.6875	0.8967443859424493	87.16705019592368	0.005290008760296745
1727875920104	6679.6875	0.8952593456443958	86.47063491104915	0.00528162691686561
1727875920106	6679.6875	0.8942366292127174	85.52071788429625	0.005276792349412882
1727875920108	6679.6875	0.8933161844242069	84.98891764438311	0.005271195497262131
1727875920110	6679.6875	0.8910676092559278	84.77897988478604	0.0052579269323646555
1727875920111	6679.6875	0.8872345241092537	84.25044377946656	0.005237624949786695
1727875920113	6679.6875	0.8837054519292568	83.1291627660969	0.005217632194774363
1727875920115	6679.6875	0.8907592688133298	81.53130121132921	0.0051816683774664075
1727875920117	6679.6875	0.8864997456797402	79.74686873951377	0.005156723144098849
1727875920120	6679.6875	0.879747918122525	78.1955339853358	0.005120156839677449
1727875920121	6609.375	0.8066439799090795	77.24228258422319	0.005087557317543465
1727875920123	6609.375	0.8059603777455145	76.73683537636417	0.005086199613513697
1727875920125	6609.375	0.6386306007474962	76.25931007753488	0.005098712551317879
1727875920127	6609.375	0.6344330776966691	75.35203027704053	0.005080216190970078
1727875920128	6609.375	0.63467403888572	73.89887112298692	0.005112861986562127
1727875920130	6609.375	0.6341722971890381	72.25666124756738	0.00512626492012494
1727875920132	6609.375	0.6333148508799477	70.7807490039509	0.005144811708467017
1727875920133	6609.375	0.6353645856699267	69.35711949562305	0.005207988002511321
1727875920135	6609.375	0.6347168068889715	67.81434907216476	0.005221922901456474
1727875920136	6609.375	0.6343183342733115	66.35580412179684	0.005257729022575647
1727875920138	6609.375	0.7399932322083708	65.13435489081064	0.005264960876720737
1727875920140	6609.375	0.7357828605433263	63.77157453110665	0.00526177404436483
1727875920142	6609.375	0.7311947131283069	61.93309258809845	0.005254291365086485
1727875920143	6609.375	0.7263762443689478	59.95749146755926	0.005234797657466032
1727875920145	6609.375	0.7233747551038235	58.42845924693101	0.0052245540994072005
1727875920147	6609.375	0.7252489399706197	57.37645795018533	0.005201659657857679
1727875920149	6609.375	0.7221440945805437	56.321226237564275	0.005155693808290661
1727875920151	6609.375	0.7337267759057745	54.854844367149134	0.005139806339344339
1727875920152	6609.375	0.7273195650002577	52.99160914097298	0.005151271621441381
1727875920154	6609.375	0.7279350138384112	51.157432845089126	0.005164920774365737
1727875920156	6609.375	0.7280243734856686	49.79103490393109	0.005190538864552483
1727875920158	6609.375	0.7257501075336374	48.78229775085277	0.005195803597809563
1727875920159	6609.375	0.7239314499239612	47.74589977779236	0.00520001548630501
1727875920161	6539.0625	0.7249181818035365	46.632360649389284	0.005208407392354034
1727875920163	6539.0625	0.7178751312957521	45.58533875686097	0.005163477663254527
1727875920165	6539.0625	0.7091745222606711	44.6295992071895	0.005094189862028249
1727875920167	6539.0625	0.7106312162626733	43.7379998719354	0.004988650454279325
1727875920168	6539.0625	0.6934469844121389	42.92973852933806	0.0048446104279335975
1727875920170	6539.0625	0.6997732308281464	42.17512519405262	0.0047445971517707675
1727875920172	6539.0625	0.40185479736794366	41.31674747243385	0.004595097876357367
1727875920174	6539.0625	0.38833235460749116	40.368012038097085	0.004390450990734356
1727875920175	6539.0625	0.37613480352078715	39.52826243325289	0.004201615031767612
1727875920177	6539.0625	0.371519828945777	38.883802867835904	0.0041310372680483905
1727875920179	6539.0625	0.36114293544945	38.29550764965046	0.00397013701585147
1727875920181	6539.0625	0.3536675935717605	37.67365038380735	0.0038597952464347616
1727875920183	6539.0625	0.35128511974670895	37.02961391958888	0.003838049164298298
1727875920184	6539.0625	0.35239631921501413	36.36450679610611	0.0038786738743543285
1727875920186	6539.0625	0.6843374019222469	35.599636438201564	0.0039035759561148404
1727875920188	6539.0625	0.6538145219233072	34.56429621937877	0.004072268505354132
1727875920190	6539.0625	0.6716454435812484	32.50939038011176	0.004205009101412216
1727875920191	6539.0625	0.6975277694985831	27.696120651425353	0.004303495428051952
1727875920193	6539.0625	0.7096554959633526	19.428669731011986	0.004343188769498561
1727875920195	6539.0625	0.7427835232688564	10.29858947473832	0.004456586075034339
1727875920197	6609.375	0.7791667026631649	3.9457220091937475	0.00457907619294697
1727875920199	8367.1875	0.7940419743467356	0.6352168098777657	0.004574913441713679
1727875920200	8367.1875	0.8300234527616972	0.7570069085026034	0.004506305407822482
1727875920202	8367.1875	0.8280755600289861	0.8473365055516117	0.004412397383947273
1727875920204	8367.1875	0.8952245823089889	0.8967849678048063	0.004232300406331457
1727875920206	8367.1875	0.8280377641642682	0.8017395912374865	0.003978576376054635
1727875920207	8367.1875	0.7353936059047209	0.5504001327679643	0.003649238198624032
1727875920209	9210.9375	0.6716681141777596	7.99642555342471E-4	0.0034366410227130192
1727875920211	10054.6875	0.5810889404178761	0.02285018641478987	0.002931947543829946
1727875920213	10054.6875	0.5245478177016448	0.0193636747174462	0.0024041060132896433
1727875920215	10054.6875	0.46210618888807	0.01105435394303341	0.0018851098362277893
1727875920216	10054.6875	0.36679882065163605	0.0049141732617337865	0.001477372964296221
1727875920219	10054.6875	0.4319426123191022	0.001984595418172068	0.0010558570397350728
1727875920221	10125.0	0.46298630937603447	7.431775407122307E-4	6.343411151739247E-4
