# Supplementary material for: Identification and classification of repeated whistle types from free-ranging rough-toothed dolphins (Steno bredanensis)
Source: Sci Rep. 2026 Mar 20;16:14327. doi: 10.1038/s41598-026-44853-2 (PMC13144356; doi:10.1038/s41598-026-44853-2)
Supplement: Supplementary file 2 — Supplementary Material 2 [file 41598_2026_44853_MOESM2_ESM.zip › Dataset_StenoRepeatedCalls/Contours/1579.csv]

Time [ms]	Peak Frequency [Hz]	Duty Cycle	Energy	WindowRMS
1727881125146	4289.0625	0.7105911623367661	0.025549542714413117	0.0018965497684318195
1727881125147	4289.0625	0.6795007111479188	0.038996725200899175	0.0018204593578262066
1727881125149	4289.0625	0.6782963590801887	0.05373257454393024	0.0018178271429541949
1727881125151	4289.0625	0.8231500020927963	0.06718264852477272	0.0018022360504604863
1727881125153	4359.375	0.5429124614862256	0.08668417812047242	0.0018229795129491796
1727881125154	4359.375	0.5391473281326498	0.11538751401621893	0.001799340893826754
1727881125156	4359.375	0.5402299763680187	0.13101757971438158	0.0017930347823708903
1727881125158	4429.6875	0.5533895541758465	0.10017354804902293	0.0018278052758706196
1727881125160	4429.6875	0.549585344346684	0.06164387178186901	0.001817763288533021
1727881125162	4429.6875	0.5406253383563062	0.04359935175707179	0.0017966534415044817
1727881125163	4500.0	0.5357177927458762	0.04214085008876295	0.0017815101446942974
1727881125165	4500.0	0.09660591233477098	0.04109971915617038	0.0019750925491420815
1727881125167	4500.0	0.06316577747153966	0.034635839281901074	0.0022324956103109213
1727881125169	4500.0	0.06240155642648512	0.028529899738582963	0.0022172171056814285
1727881125170	4500.0	0.06269290724613955	0.02687802895805079	0.0022235723501706373
1727881125172	4500.0	0.06280896063669826	0.02936284401492113	0.002228212641777803
1727881125174	4500.0	0.06345388204250713	0.032189779199280504	0.002241030751518972
1727881125176	4500.0	0.06573518330726638	0.034038700457347394	0.002279678962500948
1727881125178	4500.0	0.06650751997403832	0.03640473749910889	0.0020550470461138132
1727881125179	4500.0	1.0199987432722544	0.04217870362589429	0.0018304151297266784
1727881125181	4500.0	0.7162589736428334	0.0492421184077907	0.0018786875722757058
1727881125183	4500.0	0.7188421516275949	0.05335637464763193	0.0018973838261089745
1727881125185	4570.3125	0.7188190617685133	0.06272626424885126	0.00190276351801436
1727881125186	4640.625	0.7243231069271056	0.07971551225574497	0.001917641049506569
1727881125188	4710.9375	0.732782654048151	0.0928648681713552	0.0019397141884501584
1727881125190	4781.25	0.7268918537499409	0.10029686671662444	0.0019270458014441928
1727881125192	4851.5625	0.7233735364723719	0.10504246681512736	0.0019189894809482453
1727881125194	4921.875	0.7167496331483189	0.09417802547195274	0.0019025528936879642
1727881125195	4992.1875	0.8945278865771937	0.07255219715264746	0.001864564566612512
1727881125197	5062.5	0.9687466124558289	0.049519410470123364	0.0018562622607740096
1727881125199	5132.8125	0.9622881170269241	0.03845082839642337	0.0018375213619956758
1727881125201	5203.125	0.9363354129688615	0.03886668950582498	0.0017858593073829306
1727881125202	5203.125	0.9317927677660411	0.04223577840800527	0.0017194732717844775
1727881125204	5203.125	0.9343491713397397	0.03796995831660035	0.0017235461631301037
1727881125206	5203.125	0.9408218545095677	0.028271151137235273	0.001736105616945979
1727881125208	5203.125	0.0471922646052492	0.028641161362411686	0.0022693769456234
1727881125210	5273.4375	0.047312985283416625	0.03846877820318236	0.0025318444760124336
1727881125211	5414.0625	0.04695025201542144	0.029045122266657602	0.0027943120064014668
1727881125213	5554.6875	0.046828198459103895	0.03125418391346276	0.002791009802685842
1727881125215	5765.625	0.046486029596853315	0.04461382247269777	0.002783492422871535
1727881125217	5765.625	0.04871955255411503	0.05390751827895715	0.0030527874952921983
1727881125218	5835.9375	0.047013087699641076	0.06498860179158787	0.003019152033131338
1727881125220	5835.9375	0.0470644987140026	0.08457301677925472	0.0025397861729906076
1727881125222	5906.25	0.08522751946119392	0.09445653333234721	0.002060420312849877
1727881125224	5906.25	0.08260866381087394	0.1014345016866803	0.002028112880817965
1727881125226	5976.5625	0.08189978089722447	0.11215799982408363	0.002022114201337367
1727881125227	5976.5625	0.08327368670289621	0.12030755608906318	0.002047754899509047
1727881125230	6046.875	0.08314697997375105	0.14085448597889763	0.0018555205170259726
1727881125232	6117.1875	0.5174049041556112	0.16725078945515534	0.0016632861345428985
1727881125234	6117.1875	0.7276218731941757	0.1942462337163478	0.0017113953984479423
1727881125235	6187.5	0.7471138832614364	0.22005638609108125	0.001761124567281015
1727881125237	6187.5	0.7703986493693894	0.24960835166075884	0.001815283363899131
1727881125239	6257.8125	0.8165061510338397	0.2820893498308918	0.0018430899181180965
1727881125241	6257.8125	0.8286336908464129	0.29342475855330263	0.0018645714564725672
1727881125243	6328.125	0.8558883832599349	0.2527142657910835	0.0019185662017383318
1727881125243	6328.125	0.8799634181763789	0.15784243561290862	0.001966907905286499
1727881125245	6679.6875	0.8799634181763789	0.002534263037864485	0.001966907905286499
1727881125247	7101.5625	0.8865673222087715	0.037153758446972135	0.00197661316629511
1727881125249	7101.5625	0.8962897364786832	0.04602323811781167	0.001989721648382025
1727881125250	7101.5625	0.944428726148754	0.05264446786788634	0.0019786469777185334
1727881125252	7101.5625	0.9519518392185388	0.05767907852829548	0.0019929460224706952
1727881125254	7101.5625	1.0893189405929329	0.06255169187384643	0.002023995799408962
1727881125256	7101.5625	1.1042938687003476	0.0707032377170575	0.002051915617562052
1727881125258	7101.5625	1.0769745246813969	0.08496502698206249	0.002004938141736803
1727881125259	7171.875	1.0036917698992776	0.1064178791923244	0.0019891816299189833
1727881125261	7171.875	0.09978924168812099	0.12544119098336973	0.0022921492261246236
1727881125263	7171.875	0.10141497544538129	0.13674610875985166	0.002325057641123996
1727881125265	7171.875	0.10194021250541925	0.14554808257003926	0.002335904881977638
1727881125266	7171.875	0.10355144696495597	0.16553649279699192	0.002367819546020446
1727881125268	7171.875	0.10384614519118844	0.18702156304998743	0.002372924339219915
1727881125270	7242.1875	0.10447831457193803	0.1762218987249392	0.00238374000196388
1727881125272	7523.4375	0.10818650996475256	0.009962817721621322	0.002445145905633125
1727881125274	7804.6875	0.11064124106936056	0.001255137074497208	0.0024854657399517944
1727881125275	8085.9375	1.132824016067217	0.02428041701078982	0.0022129393981759112
1727881125277	8367.1875	1.1376684416764937	0.032807060796645436	0.002221373269429536
1727881125279	8367.1875	1.1544665450569969	0.0378621361543921	0.00225013432520169
1727881125281	8367.1875	0.9884854026400312	0.03865400262913433	0.002252834198183066
1727881125282	8367.1875	0.9763262729801644	0.04138419010531861	0.0022249126761143953
1727881125284	8367.1875	0.700612566227042	0.0444399066815295	0.0022272698193808046
1727881125286	8367.1875	0.6962863871927693	0.05177618306412508	0.002214546040486719
1727881125288	8367.1875	0.6924453430964714	0.06100192357999969	0.0022027567230479433
1727881125290	8367.1875	0.6937123459927365	0.06531786621912025	0.0022083431538440987
1727881125291	8367.1875	0.6791135523980399	0.06582217847972363	0.0021643404865872655
1727881125293	8367.1875	0.6699454440798993	0.06756646678361006	0.002136370162568716
1727881125295	8367.1875	0.6529515911069471	0.07175677236399915	0.002083137607912912
1727881125297	8367.1875	0.6409056434965467	0.07707409425875328	0.002046558863462101
1727881125298	8367.1875	1.0530726139143	0.08036131159068745	0.002039447743785164
1727881125300	8367.1875	1.0518589677732513	0.08042258259832614	0.0020373126927304883
1727881125302	8367.1875	1.0297806894118067	0.07520665835509682	0.001997887774367891
1727881125304	8367.1875	0.1052346406294895	0.06594063352086167	0.002191871613535973
1727881125306	8367.1875	0.10551874259230438	0.05554514421873855	0.0021967522510680554
1727881125307	8367.1875	0.10635779818344347	0.042318447055728174	0.0022116481550319665
1727881125309	8296.875	0.10567423872833062	0.025946578397417285	0.00220053162255951
1727881125311	8507.8125	0.10596496583979823	0.00573243830432502	0.0022062462284798993
1727881125313	8789.0625	0.10582505828883727	0.04519746122459383	0.0022037280374400687
1727881125314	9070.3125	0.1050214667287217	0.10837347741354075	0.002189587684335765
1727881125316	9070.3125	0.10593028123802797	0.13731730183688318	0.0022053560823443456
1727881125318	9070.3125	1.06925867367314	0.16039200115219668	0.0019704260946068366
1727881125320	9070.3125	0.8200740059627968	0.17264569540739905	0.002000443440669288
1727881125322	9070.3125	0.7169908894241491	0.1762410826453663	0.002010334714285351
1727881125323	9070.3125	0.7096538205944177	0.17960913934888895	0.0020184091094437224
1727881125325	9070.3125	0.7043150480619118	0.1902612793144228	0.0020080485197021894
1727881125327	9070.3125	0.6947292152791716	0.20523159966015309	0.0019981999226684416
1727881125330	9070.3125	0.6937600143502721	0.2149022924156243	0.002003052376710508
1727881125331	9070.3125	0.663273744682245	0.2136622663892045	0.0019356168834828741
1727881125333	9070.3125	0.6625659013072059	0.20325081427564337	0.001931625776331305
1727881125335	9070.3125	0.6458390178601298	0.19185396485993944	0.0018787866310280915
1727881125337	9070.3125	0.7901739419118254	0.1849939974824865	0.0018377993832537558
1727881125339	9070.3125	0.18368958267482005	0.1808920228532392	0.0018691194890898112
1727881125340	9070.3125	0.17609056127617842	0.17595033575849023	0.0017899336395576977
1727881125342	9070.3125	0.17530699381605394	0.16992731618530374	0.0017826125883472356
1727881125343	9070.3125	0.17624015142765675	0.1669363766749926	0.0017845715214867203
1727881125345	9070.3125	0.17463185942869416	0.16611777895886376	0.0017684402670673108
1727881125346	9070.3125	0.17751918679691045	0.16155856589014952	0.001789972319503464
1727881125348	9070.3125	0.18135708438695455	0.14980484708555733	0.001825424319588843
1727881125350	9070.3125	0.11172960626877841	0.12883627728739844	0.001966552057671623
1727881125352	9070.3125	0.11611606867036203	0.09838059986862648	0.0020217049216606033
1727881125354	9070.3125	0.11589230350290336	0.0679160995177949	0.001961065844651344
1727881125355	9070.3125	0.12319768987235546	0.04690730038199691	0.0020588758947944104
1727881125357	9070.3125	0.12481820576662618	0.03328299288903123	0.0020796206216310256
1727881125359	9000.0	0.12290123665686882	0.026738730972809106	0.0020494214207763288
1727881125361	9351.5625	0.12605437766838298	1.4105961914415998E-4	0.0020932199721553717
1727881125362	9703.125	0.12609571008784987	2.812425561078404E-4	0.002092286521957496
1727881125364	10125.0	0.5890716767249352	0.011743575519927213	0.001966171166953344
1727881125366	10125.0	0.5879742632607289	0.011675215562072122	0.0019633474533044437
1727881125368	10125.0	0.9221508272584334	0.012220900100751058	0.001986986331459499
1727881125370	10125.0	1.0033757431702044	0.013185053810871974	0.001962501342769603
1727881125371	10125.0	1.0105348982900944	0.013628129097004569	0.0019749442683500273
1727881125373	10125.0	0.951543488536935	0.01278212463300173	0.0020072091314775995
1727881125375	10125.0	0.9609731571562717	0.011158930082401625	0.0020260804679763725
1727881125377	10125.0	0.9745649599456964	0.009663694993422735	0.0020537055889681606
1727881125378	10125.0	0.9943555347185825	0.00924531099975511	0.0020914525672162203
1727881125380	10125.0	0.9973802795339068	0.009366514725041096	0.0020978341713062685
1727881125382	10125.0	1.0090669551541027	0.009098738075471681	0.0021213146466721
1727881125384	10125.0	1.0227405078034009	0.009540259430532154	0.002149650027694406
1727881125386	10125.0	1.0315090688602813	0.009804458864928244	0.002167230444503382
1727881125387	10125.0	1.0311194114536537	0.00883525591284566	0.00211143531342721
1727881125389	10125.0	1.0197642035882748	0.007830967225189847	0.002089506031326586
1727881125391	10125.0	0.9968344341962414	0.0075751480242383035	0.0020445120912505597
1727881125393	10054.6875	0.9797211927223719	0.008913377014434174	0.002011326603817177
1727881125394	10054.6875	0.12348461619273898	0.01212842571454634	0.0020400865806867916
1727881125396	10054.6875	0.12072700798862342	0.01961364537975398	0.002001304128750149
1727881125398	10054.6875	0.11804797221188222	0.026222153103249716	0.0019600352961357897
1727881125400	10054.6875	0.11600082914926638	0.024896698046226573	0.0019266335564900165
1727881125402	10054.6875	0.11897806148772964	0.0178588494674714	0.001973348797199945
1727881125403	10054.6875	0.1202517868013711	0.012853610010829521	0.001994806291853115
1727881125405	10054.6875	0.12082451353102776	0.011558526889152657	0.00200322542071082
1727881125407	10054.6875	0.12192500084214496	0.008512429822801986	0.0020199405677042716
1727881125409	10054.6875	0.873008020790607	0.008832162158130425	0.0019682682150356143
1727881125410	10054.6875	0.9211752236720672	0.010111232926958305	0.0020718560257216483
1727881125412	10054.6875	0.91661886664274	0.010654352176050555	0.0020614841175559196
1727881125414	10054.6875	0.9342000625939978	0.010044644304914287	0.0021021305953557654
1727881125416	10054.6875	0.9118377607821353	0.008886444298734406	0.0021608032480434046
1727881125418	9984.375	0.9288104769283747	0.008627032981841611	0.0021995158933092247
1727881125419	9984.375	0.9457900580923292	0.009848781304767521	0.0022579596397122683
1727881125421	9984.375	0.9587063028807739	0.012400717343759728	0.002286298725941291
1727881125423	9984.375	0.9791551883570472	0.014223013171199422	0.0023309303530214833
1727881125425	9984.375	0.983962989096814	0.013910965960040706	0.0023443514485576226
1727881125426	9984.375	1.0024988229698295	0.013431222921693726	0.0023849213895890185
1727881125428	9984.375	1.0130143138548433	0.012643860660963195	0.00241176857577173
1727881125431	9984.375	1.00514185479012	0.012104081342532113	0.002393556157823448
1727881125433	9984.375	0.9900133903381138	0.011018695554109859	0.0023976373291211737
1727881125435	9984.375	0.1708179777345334	0.010873043023942073	0.002486665136529976
1727881125436	9984.375	0.17179055094668538	0.011045628121313421	0.0025022156525609856
1727881125438	9984.375	0.1725893563407485	0.011212663175946448	0.002514767654813916
1727881125440	9984.375	0.17620583323358005	0.011068355120485974	0.002562135994441927
1727881125442	9984.375	0.17481990324203484	0.010860621535558912	0.002541299239363387
1727881125443	9984.375	0.17351822431380542	0.010018014119992029	0.0025244651745506895
1727881125444	9984.375	0.17542651089790876	0.008547431496169829	0.002549632098972531
1727881125446	9984.375	0.1751811296760014	0.007028968806771197	0.0025459644711251753
1727881125448	9984.375	0.17021452949353383	0.005511659031355653	0.0024836568620355947
1727881125450	10335.9375	0.9515013441992363	1.0907382394152466E-4	0.002351259513035579
1727881125451	10687.5	1.0445004417782737	3.751235197218875E-4	0.0022948680835555174
1727881125453	11039.0625	1.0094381299837152	0.0015486919416820989	0.0022191372244868357
1727881125455	11039.0625	0.9642067195484473	0.0018879520528472904	0.002125914231955821
1727881125457	11039.0625	0.9351252224246126	0.0022336782049174994	0.0020661519686230767
1727881125458	11039.0625	0.9328577923049738	0.0026674801905588216	0.002002772148800245
1727881125460	11039.0625	0.9085789643557787	0.00261289871552939	0.0019493078532268862
1727881125462	11039.0625	0.8959922902782587	0.002941909962113352	0.0019232073956563375
1727881125464	11039.0625	0.9173013398649784	0.0036771788283230873	0.0018595029687056997
1727881125466	11039.0625	0.8936691773333028	0.004223886468466508	0.0018134292036963847
1727881125467	11039.0625	0.8900615549818343	0.0038864991818701776	0.0018116319470363603
1727881125469	11039.0625	1.0032139698450135	0.003333397380442711	0.0018049710594236392
1727881125471	11039.0625	0.9962274365194318	0.0031970449074610005	0.001811956668988851
1727881125473	11039.0625	0.9315401610231356	0.0035851144070230957	0.0018105511292363363
1727881125474	11039.0625	0.09679318741714855	0.004510300443217861	0.0019699201460773134
1727881125476	11039.0625	0.09639004475725145	0.005479021913497657	0.0019641857907517655
1727881125478	11039.0625	0.09698753108984796	0.005279077487429411	0.001975247898170401
1727881125480	11039.0625	0.10025804599508896	0.00467024699156647	0.0020354708848407056
1727881125482	11039.0625	0.10131850392814498	0.005158588242269003	0.002049620890719491
1727881125483	11039.0625	0.10186740434256664	0.0059849065442958704	0.002060461529303554
1727881125485	11039.0625	0.10240305405203151	0.005949020159159171	0.0020703391931143986
1727881125487	11039.0625	0.1031571396250263	0.005235113851013484	0.002078559371685113
1727881125489	11039.0625	0.8921770476992321	0.004842511376938287	0.0019578578929966184
1727881125490	11039.0625	0.9104955486146524	0.004555672602885354	0.0019950794899995464
1727881125492	11039.0625	0.9215931641399655	0.004687796755392527	0.00201557746920789
1727881125494	11039.0625	0.873142360764111	0.005152272191843199	0.002026466760267926
1727881125496	11039.0625	0.894108759976948	0.004861618187840894	0.0020671253245167086
1727881125498	11039.0625	0.9234487063695902	0.00503369853330467	0.0021323550463886102
1727881125499	11039.0625	0.5911846612649287	0.0056005066039410915	0.0021750226966568385
1727881125501	11039.0625	0.588140254133631	0.007503992615219036	0.0021636556331005455
1727881125503	11039.0625	0.6037624935444684	0.008869381815898428	0.002221647979322072
1727881125505	11039.0625	0.6082566183573364	0.00972678247699138	0.002238702062585451
1727881125506	11039.0625	0.6177512482436772	0.009934500233900453	0.0022711554119345975
1727881125508	11039.0625	0.12814226744316495	0.012472582634222717	0.0023752585168983343
1727881125510	11039.0625	0.12674921518486493	0.017843869782816112	0.0023534385740695872
1727881125512	11039.0625	0.12333231840248292	0.0216880381411878	0.0022980376673353343
1727881125514	10968.75	0.12079018764799895	0.019790156124805534	0.002251970796971179
1727881125515	10968.75	0.12072993160657823	0.013642784837227155	0.002250780743431451
1727881125517	10968.75	0.11946666159133822	0.010183817388610013	0.002227013670191817
1727881125519	10968.75	0.11875580885094132	0.009418932412394776	0.0022122715937107334
1727881125521	10968.75	0.11672016594112661	0.008822319931182168	0.002177978605786962
1727881125522	10968.75	1.0995684929613796	0.008992062902012573	0.002058054695819651
1727881125524	10968.75	1.0278369507350247	0.010609320863688675	0.002067468370796933
1727881125526	10968.75	0.9641244619254689	0.012775055407413211	0.0021161535071538154
1727881125528	10968.75	0.9775187448671243	0.012516402308508824	0.0021448901291262422
1727881125531	10968.75	0.9571154269675146	0.010268331195898516	0.0021040889016557896
1727881125532	10968.75	0.9752189588246856	0.00848189584187393	0.0021494192198933475
1727881125534	10968.75	0.9837429050058261	0.00781541114854002	0.0021676557257421718
1727881125536	10968.75	0.9855868467209259	0.006956796259695717	0.0021719420643708433
1727881125538	10968.75	1.0043175929533075	0.006274940135509615	0.0022110272143065763
1727881125539	11109.375	0.12130942229458282	0.00529536581067038	0.0023591622853059934
1727881125541	11320.3125	0.12048609800666712	0.002544365654918975	0.0023458094504121983
1727881125543	11531.25	0.11852405661408529	0.00455091650228976	0.0023172744456388247
1727881125544	11742.1875	0.12104437954436338	0.005046836750982827	0.002367121905977728
1727881125546	11953.125	0.11936671532754889	0.00669217970102042	0.00233939118724184
1727881125547	11953.125	0.11518846540653646	0.011775133514599192	0.002275487952842606
1727881125549	11953.125	0.11473692600988601	0.01942378656177797	0.0022667722108831397
1727881125551	11953.125	0.11727013855719608	0.026580353450414842	0.0023160529567035518
1727881125553	11953.125	0.18686725257892597	0.031858033092468534	0.0021976463477284573
1727881125554	11953.125	0.9265026565063578	0.03328637413122352	0.002119444296718226
1727881125556	11953.125	0.9316598518252667	0.03023836215030314	0.0021317158618379315
1727881125558	12023.4375	0.9672929003879546	0.024394525204733283	0.0022040372367113184
1727881125560	12304.6875	0.5742335390547417	3.463623375380497E-4	0.0021562527260435655
1727881125562	12585.9375	0.5917015946964995	0.002111442707651008	0.002213109438519677
1727881125563	12937.5	0.5980596760178749	0.09432567311212976	0.0022344634006795662
1727881125565	12937.5	0.5943361476177177	0.10860162721746389	0.0022202770597945934
1727881125567	12937.5	0.5891175508420226	0.11813647475209356	0.00220091400146167
1727881125569	12937.5	0.13145224111811885	0.12034235248731338	0.0023825736317264513
1727881125570	12937.5	0.13327712802430042	0.12147349599040315	0.0024130979827732342
1727881125572	12937.5	0.1352775594756996	0.12182687725655765	0.0024456221066207263
1727881125574	12937.5	0.13671210777396475	0.120080488891265	0.0024649264293622212
1727881125576	12937.5	0.13850464617672778	0.11576585965193996	0.00249274189650432
1727881125578	12937.5	0.13839552389186277	0.1105583341185716	0.0024907353323297193
1727881125579	12937.5	0.14446194656627623	0.10601554767416801	0.002589421545885288
1727881125581	12937.5	0.14621178494452688	0.1017991069790202	0.002614933412862926
1727881125583	12937.5	0.24193755127153405	0.09510535378434203	0.002520293738656195
1727881125585	12937.5	1.1660563925822949	0.09055831603239656	0.0024848023661463536
1727881125586	12937.5	1.1708494713230626	0.08659111391168518	0.0024939570762970626
1727881125588	12937.5	1.1637567008719925	0.08327800853855097	0.0024797157087639633
1727881125590	12937.5	1.1499233332792396	0.07946847970476055	0.002451712676733893
1727881125592	12937.5	1.1634503100928248	0.07504915725992164	0.002479207354045064
1727881125594	12937.5	1.2162472349395734	0.07147049348348665	0.0024210001629093487
1727881125595	12937.5	1.2293326485714176	0.06676734971687569	0.0024470357977763595
1727881125597	12937.5	1.2361707839090825	0.06497943128155291	0.0024611882365166457
1727881125599	12937.5	0.1748461982894166	0.06365281984773141	0.0025220526296439493
1727881125601	12937.5	0.17202092313218392	0.06247077318138127	0.0024829346268544217
1727881125602	12937.5	0.1725599280253741	0.05898529075378905	0.002489803109738416
1727881125604	12937.5	0.17260652176859684	0.05181790817035579	0.0024913316439524823
1727881125606	12937.5	0.1671545243371828	0.0432039206128094	0.0024203528456484312
1727881125608	12937.5	0.16251632898910215	0.036658688080103384	0.0023606947917453026
1727881125610	12937.5	0.15814657713890695	0.03151295096760983	0.0022988954874341803
1727881125611	12937.5	1.1882809665275762	0.02518277346529028	0.00211274927560719
1727881125613	12937.5	1.173394445938299	0.017381924637885883	0.002087041288323775
1727881125615	12937.5	1.1606297501879017	0.01010242283906585	0.002063493891077859
1727881125617	13007.8125	1.141301317957789	0.005195327441856054	0.002027996057836435
1727881125618	13218.75	1.1639123374629252	1.491643446986532E-4	0.0019979471807547483
1727881125620	13429.6875	1.1702767094589765	3.183378408058715E-5	0.0020085522219853405
1727881125622	13640.625	1.186394841416077	1.9034841382468717E-5	0.0020357129925206185
1727881125624	13851.5625	1.1622111002604167	4.119336103787542E-5	0.0019958747657486836
1727881125626	14062.5	1.1566668118389078	0.00731581966530633	0.0019882815019291442
1727881125627	14343.75	0.13957504845910879	0.0160687189613235	0.0020667004247387935
1727881125630	14343.75	0.13693241959228747	0.023559125326142353	0.0020368343546269363
1727881125632	14343.75	0.13811958910103164	0.02985328199880512	0.0020590079166004846
1727881125634	14343.75	0.13552664353964236	0.032961296932986356	0.002026419129948277
1727881125635	14343.75	0.13010750237241445	0.0330685364516595	0.0019548848724566382
1727881125637	14343.75	0.12846847627532001	0.031320623517741106	0.0019331266563838358
1727881125639	14343.75	0.1296111923002566	0.02752817875740506	0.001955815542167161
1727881125641	14343.75	0.12755482643753321	0.02203905467818673	0.0019364194956206964
1727881125643	14343.75	0.525830026942479	0.016440836999742813	0.0018873720104473218
1727881125643	14343.75	0.5259025355138451	0.0113510389369199	0.0018856474023465075
1727881125645	14343.75	0.5259025355138451	0.00720946046553011	0.0018856474023465075
