# Supplementary material for: Identification and classification of repeated whistle types from free-ranging rough-toothed dolphins (Steno bredanensis)
Source: Sci Rep. 2026 Mar 20;16:14327. doi: 10.1038/s41598-026-44853-2 (PMC13144356; doi:10.1038/s41598-026-44853-2)
Supplement: Supplementary file 2 — Supplementary Material 2 [file 41598_2026_44853_MOESM2_ESM.zip › Dataset_StenoRepeatedCalls/Contours/1602.csv]

Time [ms]	Peak Frequency [Hz]	Duty Cycle	Energy	WindowRMS
1727881188532	4289.0625	1.0976379973037913	0.007727646678607188	0.0013586264119314175
1727881188535	4289.0625	1.0887819794158031	0.012633896531652145	0.001518047471477054
1727881188537	4289.0625	1.0891820681360174	0.01653529105216334	0.0015172300498314157
1727881188539	4289.0625	1.1173577119895717	0.01829078758334717	0.0014894545039994408
1727881188540	4289.0625	1.0643981939000353	0.019567237088191226	0.0014814298370966889
1727881188542	4289.0625	1.0585158083920188	0.022494830981034445	0.0014741494588714796
1727881188544	4289.0625	1.02872198462466	0.02739781995296971	0.0014956268645287458
1727881188546	4289.0625	1.0192341977148138	0.03138361918359757	0.001484084395724016
1727881188548	4289.0625	1.0182589631937362	0.03168664521298886	0.0014855223227054992
1727881188548	4289.0625	0.9183033713352315	0.029762028473665395	0.001489418934803591
1727881188550	4289.0625	0.9183033713352315	0.02747356017084465	0.001489418934803591
1727881188552	4289.0625	0.899812125194144	0.02586746911033135	0.001466686531972295
1727881188554	4289.0625	0.8791159735005368	0.02633034924774308	0.0014348683765464255
1727881188555	4218.75	0.8664576622181316	0.028366609723329664	0.0014149242595850953
1727881188557	4218.75	0.8622023349416129	0.029608175913413592	0.0014088030170782964
1727881188559	4289.0625	0.8396196080088013	0.030782813533244434	0.0013714515598930671
1727881188561	4289.0625	0.8392872337110754	0.03638278339975292	0.0013757835391803106
1727881188563	4359.375	0.8742159780624172	0.04407271287019571	0.001334468892237545
1727881188564	4359.375	0.8824378439465409	0.04614806600082928	0.0013292049397689368
1727881188566	4429.6875	0.8887742400419287	0.040036154277971435	0.0013400846418150066
1727881188568	4429.6875	0.8859899109014675	0.03324113170338337	0.0013470292719608699
1727881188570	4500.0	0.8429032337816456	0.02975626363791372	0.0013669876801178378
1727881188571	4500.0	0.624063216363957	0.026858695634690545	0.0014037305224519504
1727881188573	4570.3125	0.6349406979221771	0.020161536704293957	0.001432217375537058
1727881188575	4570.3125	0.6291934269933286	0.013440803322990188	0.0014284089850267224
1727881188577	4640.625	0.6274929236098865	0.008892966263146968	0.0014338092937910892
1727881188579	4640.625	0.6414772320247751	0.008037518226337022	0.001461741644683138
1727881188580	4710.9375	0.6295163073825898	0.007613078553431095	0.0014395175992024116
1727881188582	4710.9375	0.6289351226819196	0.007497203354091042	0.0014315504433712893
1727881188584	4781.25	0.6376923563506584	0.005161131772825056	0.0014348562540688987
1727881188586	4781.25	0.8457295503460089	0.004422582256425595	0.0014075406658919948
1727881188587	4851.5625	0.8282990584842572	0.003924423772678711	0.0013687024845691238
1727881188589	4851.5625	0.8378057378411561	0.005955575665604342	0.0013799958169979736
1727881188591	4921.875	0.7176409433658335	0.008514394453890125	0.001399101085028064
1727881188593	4921.875	0.720197431139775	0.009225409175740948	0.001397379000729873
1727881188595	4992.1875	0.7414922619626532	0.004019773324115797	0.001429384582438665
1727881188596	4992.1875	0.08903605683760563	0.004585730478344072	0.0016115342981612845
1727881188598	5062.5	0.08899162332447727	0.006248053217228612	0.0016104730117096633
1727881188600	5062.5	0.08878869501194256	0.016753525103011792	0.0016080650763317108
1727881188602	5132.8125	0.08779008616019161	0.03459295609134749	0.0015959751082417135
1727881188603	5132.8125	0.08834939873266312	0.049061151930650936	0.0016086070258727995
1727881188605	5203.125	0.09026920134628158	0.0668302663742712	0.0016407326383995797
1727881188607	5203.125	0.08925043708651363	0.08265244899366284	0.001631975644169385
1727881188609	5273.4375	0.0904780846657304	0.08067573792011344	0.0016627560584413065
1727881188611	5343.75	0.6327030554261799	0.06923609390780266	0.0015494013970756364
1727881188612	5484.375	0.6166224965811796	0.08620092662227212	0.0015285568282334455
1727881188614	5695.3125	0.6157354045686672	0.10339303149230208	0.001530764402976755
1727881188616	5906.25	0.6190515158008958	0.17427769973771418	0.00154365518941177
1727881188618	6117.1875	0.6155386314313461	0.2133082222462942	0.0015433951170552205
1727881188619	6117.1875	0.6090967305259367	0.3418540029022458	0.0015308870888254998
1727881188621	6187.5	0.6061386818878495	0.4791926084258119	0.0015280478678535265
1727881188623	6187.5	0.6007096787712727	0.6999525701583854	0.0015229236027791766
1727881188625	6257.8125	0.7185085856276473	0.9146309067832504	0.0015008413005720726
1727881188627	6257.8125	0.7181051315720863	1.028538520380326	0.0014940204587378899
1727881188628	6328.125	0.7101143910541811	0.8841056469096108	0.0014754441256686563
1727881188630	6398.4375	0.722382527966965	0.4913398754146281	0.001492189719330293
1727881188632	7171.875	0.7048577372428925	0.039290329111599895	0.0014482946519557094
1727881188635	7171.875	0.5716379073350356	0.047447327928944676	0.0014473577222608516
1727881188636	7171.875	0.5822720278064738	0.050762923682202074	0.0014838909579551402
1727881188638	7242.1875	0.5804097877358491	0.05084469065681469	0.0014803217388827923
1727881188640	7242.1875	0.5865136206078798	0.07372689095378963	0.0014927211878340127
1727881188642	7242.1875	0.020288362582265212	0.13491516990681224	0.0025574002833434564
1727881188644	7312.5	0.019965280064413116	0.19291746820095096	0.0030977411083388234
1727881188645	7312.5	0.020364107377810012	0.20327248152926733	0.0036380819333341904
1727881188647	7382.8125	0.020303892647263705	0.15269352750686593	0.003637917746783434
1727881188648	7945.3125	0.020040834307013148	0.03019969323436779	0.0036296187353274606
1727881188650	8507.8125	0.0200445500894361	0.39561456991693805	0.0036276376747090056
1727881188651	8507.8125	0.019918404040000483	0.6055958329400681	0.003621470918754784
1727881188653	8507.8125	0.01975900650170306	0.8343192842524016	0.0036153401523883
1727881188655	8507.8125	0.019646866093707804	1.1038122176310556	0.0025533719312251166
1727881188657	8507.8125	0.6252661021525735	1.406086657065582	0.0014914037100619325
1727881188659	8507.8125	0.6354509542600687	1.7074309120572928	0.0015353207973538834
1727881188660	8507.8125	0.6285906181931943	1.9895285977039614	0.0015464453930128586
1727881188662	8507.8125	0.6290308348299289	2.2606210560572277	0.00155672193845678
1727881188664	8507.8125	0.6656211583001912	2.5238432612561983	0.0015627770264456814
1727881188666	8507.8125	0.6029723682386428	2.7581745860488596	0.0015731071766731212
1727881188667	8507.8125	0.6117190954820165	2.8501359263843677	0.0015919190494343748
1727881188669	8507.8125	0.6138509388775409	2.6147788639244283	0.0015909267863733192
1727881188671	8507.8125	0.5926181899462319	2.019655186708712	0.0015385511322564636
1727881188673	9210.9375	0.5987840842686573	0.09056002709412174	0.0015307620263983448
1727881188675	9210.9375	0.5992227915912091	0.14386351162502137	0.001504082044520321
1727881188676	9210.9375	0.6035138975899175	0.19117326214435548	0.0014872916346468064
1727881188678	9210.9375	0.6085967332097934	0.22950230445663364	0.0014844231000709762
1727881188680	9210.9375	0.6640373062736612	0.261255343863253	0.0014624974992457076
1727881188682	9210.9375	0.7232130198608655	0.2895482998087795	0.0014651283190157485
1727881188683	9210.9375	0.7437340118600138	0.3112712337023262	0.0014965147349505002
1727881188685	9210.9375	0.75730537718447	0.31482867277486387	0.00151499419907495
1727881188687	9210.9375	0.7572493963021651	0.28510279649085496	0.0015108561843112142
1727881188689	9210.9375	0.7523310759282461	0.22374543763311638	0.0014977915118276203
1727881188691	9210.9375	0.7657384972402385	0.15506239840570898	0.0015113854516562559
1727881188692	9210.9375	0.7677018267553557	0.10114392674190553	0.0015122229478822214
1727881188694	10265.625	0.767541881377342	0.08773203823838406	0.0015141808353309873
1727881188696	10265.625	0.044450217452851645	0.1128844978304154	0.002122237602065287
1727881188698	10265.625	0.044290341919981255	0.14605568116458276	0.002416041202673469
1727881188699	10265.625	0.04320578653579104	0.16726722717504905	0.002709844803281651
1727881188701	10265.625	0.042409761438314486	0.15463425092998398	0.0026955332097569943
1727881188703	10265.625	0.042371835525536576	0.12377652822992843	0.0026939418186908656
1727881188705	10265.625	0.04266455652084449	0.10586377924141836	0.0027174365620881223
1727881188707	10265.625	0.04233097611674271	0.1089361281965161	0.0027134411260203188
1727881188708	10195.3125	0.04236031107690241	0.120238579311186	0.002061366703795873
1727881188710	10195.3125	0.2312790242085319	0.13317782314383309	0.0014092922815714271
1727881188712	10195.3125	0.226416241961546	0.14525298695020855	0.0013794135004296382
1727881188714	10195.3125	0.22855342214056823	0.15160362568188765	0.0013906984126459123
1727881188715	10195.3125	0.23711409725169202	0.1578018068150098	0.001433455775082223
1727881188717	10195.3125	0.24036569270119254	0.16572606535677958	0.0014529308804625582
1727881188719	10195.3125	0.5257804438752948	0.1718118218823323	0.0013775692632449687
1727881188721	10195.3125	0.7680955104926029	0.1720951075638172	0.001376844979803081
1727881188723	10125.0	0.8666775646065151	0.1717769068291391	0.0013715539317220812
1727881188724	10125.0	0.8952216628366392	0.1743124060317756	0.001408098594155721
1727881188726	10125.0	0.894867322306886	0.17937508546423692	0.0014069257923202212
1727881188728	10125.0	0.9161769680545476	0.18320618523084747	0.001433896827355229
1727881188730	10125.0	0.8662095518268714	0.18423696613911875	0.0014278502346804917
1727881188731	10125.0	0.8638688877583793	0.18496357229447505	0.0014199026435018408
1727881188733	10125.0	0.8577831611802998	0.18594754304884173	0.0014116746955285236
1727881188736	10125.0	0.8600067920453675	0.1878985797801211	0.0014128669709150042
1727881188738	10125.0	0.8442728481769636	0.18977274853214482	0.0013852255684318872
1727881188740	10125.0	0.7884100275492245	0.18160316936702184	0.0013935876562215386
1727881188741	10125.0	0.2588565441042087	0.1511804650178607	0.0014417304545741479
1727881188743	10125.0	0.2555830347144863	0.10238745804789086	0.001426262744884889
1727881188745	10125.0	0.2621229710417682	0.055965974007991325	0.0014633725304533495
1727881188747	11109.375	0.261222083126639	0.10842721552650206	0.0014729215780367932
1727881188748	11109.375	0.2616541127085799	0.14260403402200442	0.0014758360403029616
1727881188749	11109.375	0.26432561366445034	0.15871722575809039	0.0014885114803785764
1727881188751	11109.375	0.26581292861867295	0.16835787962944804	0.001495178549650843
1727881188753	11109.375	0.27092079311860334	0.17812424954909836	0.0015182245015236135
1727881188755	11109.375	0.5683382029132791	0.18780185016289783	0.0014238515637102
1727881188756	11109.375	0.7316747752988266	0.19308955299279398	0.0013852275381343153
1727881188758	11109.375	0.7233906366233854	0.19431907124893885	0.0013685277945391667
1727881188760	11109.375	0.03338019342528767	0.18985066563014028	0.002077014449079535
1727881188762	11109.375	0.03585755766913272	0.18319462764141978	0.0024203031708317263
1727881188763	11109.375	0.03466890934860899	0.17862018156405496	0.0027635918925839175
1727881188765	11109.375	0.03437865801452761	0.17150387338101608	0.0027582395538278434
1727881188767	11109.375	0.0336991934629352	0.15420064375688367	0.002744973600823045
1727881188769	11109.375	0.03301622746667769	0.12635956599534962	0.002732164611971627
1727881188771	11109.375	0.033539785587392096	0.09048467344914944	0.002738584109115148
1727881188772	11601.5625	0.03395756322190795	1.452733948331897E-4	0.0027451900342313827
1727881188774	12164.0625	0.03435433218843317	0.00870463640891306	0.001976772535237434
1727881188776	12164.0625	0.9696163007262654	0.013254242056803566	0.001208355036243486
1727881188778	12164.0625	1.0850584137287194	0.01606633398507814	0.0012406253660381032
1727881188779	12164.0625	1.0620142359231621	0.017068415945276746	0.001274459060500496
1727881188781	12164.0625	1.0744364854785287	0.017125083481260676	0.0012888758436566323
1727881188783	12164.0625	1.1241506554316165	0.016899510520525282	0.0013440958570287008
1727881188785	12164.0625	1.1347668332431178	0.01673557368632064	0.0013564717309287333
1727881188787	12164.0625	0.4082500047192019	0.017029053585408013	0.0014416221833719802
1727881188788	12164.0625	0.41016284300270045	0.01834564201687873	0.001458492798000532
1727881188790	12164.0625	0.4114163810161497	0.018637828845371646	0.0014634740654617846
1727881188792	12164.0625	0.4161898017213428	0.01638233474272321	0.0014799832481556324
1727881188794	12164.0625	0.40727189806856945	0.013495884241061825	0.001453589645368531
1727881188795	12164.0625	0.4003037014643961	0.012249285351675123	0.0014307015610604292
1727881188797	12164.0625	0.3987508758283588	0.011583859622674235	0.0014253073444234466
1727881188799	12164.0625	0.39881160085323175	0.0097759312749819	0.001430010071938094
1727881188801	12164.0625	0.732467772369343	0.006895969823579733	0.0013421991966777458
1727881188803	12093.75	1.0544219106998083	0.003887956111399577	0.0013340960374523122
1727881188804	12445.3125	1.0174770198355105	2.512435099287658E-4	0.0013104184380520125
1727881188806	12796.875	0.9533412127711693	3.717165568750205E-4	0.001305333860364964
1727881188808	13218.75	0.9678447814835703	0.22750909315190346	0.0013294222536182566
1727881188810	13218.75	0.9387119740512191	0.2778409990483186	0.0013706435075051182
1727881188811	13218.75	0.9415831031381925	0.3010604481067403	0.001374570594808938
1727881188813	13218.75	0.9349258697607047	0.3086733841619707	0.0013667971336315816
1727881188815	13218.75	0.9278900259541657	0.307774951007777	0.0013621232142526035
1727881188817	13218.75	0.8927982637164845	0.3026851564818431	0.0013699547322493554
1727881188819	13218.75	0.9240330705892088	0.29705383493751947	0.001415561921145839
1727881188820	13218.75	0.9234724199483821	0.29268572760952155	0.001414542473038685
1727881188822	13218.75	0.9335439278565666	0.2882377607073886	0.0014264705326849406
1727881188824	13218.75	0.9177952008466774	0.2848861751834312	0.0014015485196548203
1727881188826	13218.75	0.035268918034313604	0.27538056647158443	0.002216271807293548
1727881188827	13218.75	0.03551222465642187	0.26135186381821407	0.00262173945933667
1727881188829	13218.75	0.03533719114423119	0.2472890352124736	0.0030272071113797917
1727881188831	13218.75	0.035370658354975104	0.23512125075617754	0.0030259778360533026
1727881188833	13218.75	0.034569453329765784	0.2214805629161114	0.0030083530091392623
1727881188836	13218.75	0.033756032772634934	0.20257752769837772	0.0029923291173624923
1727881188837	13218.75	0.033506869388646485	0.17334452618916485	0.002984810440721104
1727881188839	13218.75	0.03355690286870863	0.1308585095760864	0.002142455651469751
1727881188841	13218.75	0.8862910577883308	0.08218695519320733	0.0013001008622183978
1727881188843	13640.625	0.9806876584060827	3.693744149338883E-4	0.0013033588145747723
1727881188844	14062.5	0.9853857554796771	0.0016663472152573106	0.0013069604608640548
1727881188846	14062.5	0.9767458403736037	0.0013940688146178973	0.0012994760076290963
1727881188848	14062.5	0.9208366291993312	9.819305051951754E-4	0.0013058308116218784
1727881188849	14062.5	0.9190902960016387	6.713755811947151E-4	0.0013093199920379535
