# Supplementary material for: Identification and classification of repeated whistle types from free-ranging rough-toothed dolphins (Steno bredanensis)
Source: Sci Rep. 2026 Mar 20;16:14327. doi: 10.1038/s41598-026-44853-2 (PMC13144356; doi:10.1038/s41598-026-44853-2)
Supplement: Supplementary file 2 — Supplementary Material 2 [file 41598_2026_44853_MOESM2_ESM.zip › Dataset_StenoRepeatedCalls/Contours/1612.csv]

Time [ms]	Peak Frequency [Hz]	Duty Cycle	Energy	WindowRMS
1727881243437	4007.8125	1.1222150271206153	0.010451491698024442	0.002143117275036161
1727881243439	4007.8125	1.177318023659875	0.019628557475444685	0.002236972708313311
1727881243441	4007.8125	1.1297551652241307	0.026900847843150517	0.0023456288188788105
1727881243443	4007.8125	1.169748081906592	0.03080092066565454	0.0024689778976015524
1727881243444	4007.8125	1.1020037621475476	0.03346524900551642	0.0025654191418891113
1727881243446	4078.125	1.0539547369081936	0.03660896007411712	0.002598971743428975
1727881243448	4078.125	1.0766852600579015	0.04147662017956528	0.0026511783220018363
1727881243450	4078.125	1.0605292535892108	0.04445827809274643	0.002617144580203237
1727881243451	4078.125	1.0468562087030173	0.04540048562880595	0.002587268196473391
1727881243453	4148.4375	1.037436187582672	0.045319825909713944	0.0025674420382617896
1727881243455	4148.4375	0.9909271182349381	0.051642120307641357	0.002466913846604578
1727881243457	4148.4375	0.9334320863516398	0.06173490023603594	0.0023342322495902394
1727881243459	4148.4375	0.8727533798012129	0.07302352554824353	0.0021781873368913462
1727881243460	4218.75	1.0201429112328892	0.0830193851288695	0.002048311167783089
1727881243462	4218.75	0.9989736700252035	0.0885477695174851	0.002001944404621583
1727881243464	4218.75	1.075634424783157	0.09248623655297979	0.0019218409236497931
1727881243466	4218.75	1.104685443176832	0.10022025683751573	0.0018633862699480796
1727881243467	4289.0625	1.0872461894494112	0.1059069464137195	0.0018339228394360376
1727881243469	4289.0625	1.0868266118066219	0.10937538397663299	0.0018330834122284201
1727881243471	4289.0625	1.0988292105455608	0.11243732999680425	0.0018526567552571615
1727881243473	4289.0625	1.0886010383909854	0.11068858975851104	0.0019238667488759393
1727881243475	4359.375	1.0449551436386268	0.0999508983390691	0.0019735015183738954
1727881243476	4359.375	1.0863969910819575	0.08640506479792011	0.0020524396286349268
1727881243479	4429.6875	1.0931646390867669	0.06062787320469182	0.0021070841068506507
1727881243481	4500.0	1.1492956741953857	0.029073640023874987	0.0022059038396952248
1727881243483	4500.0	1.1800208548926647	0.03002467379617556	0.0022591556239219307
1727881243484	4570.3125	1.2003737410353292	0.032482367884386305	0.002293956572123439
1727881243486	4640.625	1.1993239770849378	0.03750639677704949	0.0022917479402825643
1727881243488	4640.625	1.1883837132288058	0.04213159119256636	0.002271931410495827
1727881243490	4640.625	1.1670907399663875	0.04603438743137346	0.0022341398389031848
1727881243492	4710.9375	1.154245820435338	0.04686685963483654	0.0021668403901315405
1727881243492	4710.9375	1.1065940936906282	0.048740102691080554	0.0020802490343849664
1727881243494	4781.25	1.1065940936906282	0.049791800905171	0.0020802490343849664
1727881243496	4781.25	1.08325806303844	0.04922955549827458	0.002042928601842113
1727881243498	4851.5625	1.0307200049954142	0.04827638312012877	0.0019512362959372771
1727881243499	4851.5625	0.9965476749828026	0.0437678212534516	0.001888309584409543
1727881243501	4921.875	0.9832082304564662	0.03682544590348924	0.001862742616010715
1727881243503	4921.875	1.0484871788137966	0.03262489749189547	0.0017941966775235027
1727881243505	4992.1875	1.0453059203986843	0.03145833778890916	0.0017884972532025863
1727881243507	4992.1875	1.0478782833057725	0.031070148035447324	0.0017920124705250676
1727881243508	5062.5	1.0635066013450625	0.0301074099711175	0.0018182108476558845
1727881243510	5062.5	1.0846171337940618	0.027294167579313588	0.0018288220015812485
1727881243512	5132.8125	1.2205670701974365	0.02223524551907968	0.001884650836624501
1727881243514	5132.8125	1.182229406785808	0.018314962134943765	0.0019404765560017399
1727881243515	5203.125	1.2075510450593367	0.01848084025735147	0.001979632519581416
1727881243517	5273.4375	1.2186558241614256	0.028156747734510403	0.001997357989300862
1727881243519	5414.0625	1.2238678116886974	0.043069106367691096	0.002053439028048264
1727881243521	5484.375	1.2171590329960142	0.053478226009014265	0.0020452114376594754
1727881243523	5625.0	1.2135155106335394	0.06331809887833166	0.0020629147682797596
1727881243524	5695.3125	1.221144353629003	0.08164360060552177	0.0020757627938421974
1727881243526	5835.9375	1.2125756936537628	0.07499655899737293	0.0020627618328923434
1727881243528	5835.9375	1.1837369904621196	0.05269369079398235	0.0020161660728791873
1727881243530	5906.25	1.1516067216981132	0.04287051119589732	0.0019673689778638903
1727881243531	5906.25	1.1216384732162221	0.07409244723025794	0.0019185388844608466
1727881243533	5976.5625	1.103486327419034	0.12627433804799448	0.0018850603818566904
1727881243535	5976.5625	1.0441860149947875	0.1537610435285983	0.0018872051506762554
1727881243537	6046.875	1.0383695665525876	0.14525632075311581	0.001876803493394305
1727881243539	6046.875	1.037468309118215	0.14803865530620322	0.0018774277937283063
1727881243540	6117.1875	1.044874830640305	0.16798395184169812	0.001936138196446954
1727881243542	6117.1875	1.0646318282274523	0.20403531701607577	0.001975093815467363
1727881243544	6187.5	1.0246243779385722	0.23685949738277454	0.002083526744532144
1727881243546	6187.5	1.0395454355200324	0.258243265938387	0.0022148068140825867
1727881243547	6257.8125	1.08302214360587	0.2547631851378401	0.0023050928679619956
1727881243549	6328.125	1.1012630253828908	0.21359184408534598	0.0023402762584397298
1727881243551	6679.6875	1.0762766949911644	0.025703313889432755	0.002393178431539826
1727881243553	7101.5625	1.0934828544171258	0.2586626485420489	0.002430722489717788
1727881243555	7101.5625	1.099764036801845	0.3737877173806175	0.0024454495450343594
1727881243556	7101.5625	1.088801691990872	0.45752923909178894	0.002427564063451031
1727881243558	7101.5625	1.0695674817895309	0.5063024199798299	0.0023906206078847907
1727881243560	7171.875	1.0394490593866532	0.5302254501777258	0.002326617742592926
1727881243562	7171.875	1.0172695895165442	0.54357713818464	0.002280272533777898
1727881243563	7171.875	0.9958204896911699	0.560418769558503	0.0022354914757902514
1727881243565	7171.875	0.9841515543252908	0.5868794880476749	0.0022107602353673267
1727881243567	7242.1875	1.0625938578112597	0.615024306639196	0.002177134865206306
1727881243569	7242.1875	0.9570943898168103	0.6028118997748791	0.00221049008691835
1727881243571	7242.1875	0.9662443685107623	0.5064755545016232	0.0022294486528919555
1727881243572	7242.1875	0.8921526801372761	0.35345073092092294	0.0023083519870979313
1727881243574	7312.5	0.9053548177083334	0.21454299296694723	0.0023446457398060136
1727881243576	7523.4375	0.9023163476656991	0.011927926297803546	0.0023372967011072196
1727881243579	7804.6875	0.9060930271453194	0.0042488358411421675	0.0023466749511242384
1727881243580	8085.9375	0.9194782406567489	0.0036749097629337635	0.002379807457461704
1727881243582	8367.1875	0.9131237338231737	0.006967546341439721	0.002366987857558942
1727881243584	8367.1875	0.9079621734397677	0.007864091313104258	0.002350365227711219
1727881243586	8367.1875	1.0527941507968526	0.006675179512391945	0.0023839181272939177
1727881243588	8367.1875	0.917742648283343	0.004874523358735624	0.002387238884169905
1727881243589	8367.1875	0.93782983423052	0.0041396144004882925	0.0024340271260543467
1727881243591	8367.1875	0.9422750947822147	0.0036956860275780723	0.0024456850476601744
1727881243592	8367.1875	0.9576972479025638	0.0028168051906012188	0.0024740210587474542
1727881243594	8367.1875	0.9443438844654689	0.0020191713823634267	0.002438991300327343
1727881243595	8367.1875	0.9651870870391042	0.0016640852268126772	0.0024858137105175223
1727881243597	8367.1875	0.9466617493938739	0.0014037226971895167	0.002440427326848435
1727881243599	8367.1875	0.9438984793211989	0.0013044931989022346	0.0024300653178985832
1727881243601	8367.1875	0.9167258352237266	0.0013853115281661358	0.002364649169706787
1727881243603	8367.1875	0.9847506458641951	0.0015050899848509738	0.002344499398899049
1727881243604	8367.1875	1.0235046603688134	0.0017817148682574644	0.0023144727171933027
1727881243606	8367.1875	1.0098923351192917	0.002361450506271679	0.0022867243346985583
1727881243608	8367.1875	0.9828012042401558	0.002866628637554687	0.002232730559695018
1727881243610	8437.5	0.9630803563798879	0.0029037198602446528	0.002183626449570356
1727881243611	8718.75	0.9422312677314055	3.370188908394302E-4	0.0021406477680680556
1727881243613	9000.0	0.9122694650242685	0.005371841104823869	0.0020781114259326443
1727881243615	9281.25	0.8814397847877358	0.010409177193377753	0.002012906657561773
1727881243617	9281.25	0.9367191654816407	0.013155357745498572	0.001889787595648821
1727881243619	9281.25	0.9679678772033268	0.015137026223562474	0.0018062453712533605
1727881243620	9281.25	1.114674741524478	0.016777633836204984	0.0017696905832417498
1727881243622	9281.25	1.1109213566537581	0.017768088603229724	0.00176413954208258
1727881243624	9281.25	1.0980925525564873	0.01842583604459131	0.0017424137387870033
1727881243626	9281.25	1.1072986530807782	0.01890704364305727	0.0017341708014366808
1727881243627	9281.25	1.1493083066160572	0.018860845516493276	0.0018008139592426808
1727881243629	9281.25	1.1703587178164307	0.018018895356002936	0.0018336950081046424
1727881243631	9281.25	1.0938064157899619	0.016802590233104656	0.0019074751692760457
1727881243633	9281.25	0.9280774362215989	0.015331517917607356	0.002033969788829162
1727881243635	9281.25	0.9865258001958327	0.0136849667756968	0.0021670409608188367
1727881243636	9281.25	1.0402951134359595	0.011060628134610546	0.0022783760941543813
1727881243638	9210.9375	1.0622344318817638	0.00754016583031471	0.0023199036316756054
1727881243640	9562.5	1.085678101450507	2.7785795262011507E-4	0.002362137700516231
1727881243642	9914.0625	1.095264449295994	2.9832200555794333E-4	0.002380881785819229
1727881243643	10265.625	1.1076174198963114	0.004366746164317171	0.0024058143906600746
1727881243645	10265.625	1.1066836847165562	0.00541464595771887	0.002404019069155052
1727881243647	10265.625	1.2115368007909282	0.005868142690317402	0.002345814248323394
1727881243649	10265.625	1.1570778229921066	0.006200005423315474	0.0022402204008273793
1727881243651	10265.625	1.212159909209032	0.006669508542097173	0.002134636993527507
1727881243652	10265.625	1.1752530463836477	0.006921202731986804	0.0020701074507462674
1727881243654	10265.625	1.147541976491527	0.006758802920753473	0.002028433492812441
1727881243656	10265.625	1.0871679278039832	0.006726035763579026	0.001934866291549061
1727881243658	10265.625	0.9960289188067785	0.006990908519401455	0.0017864259776432696
1727881243659	10265.625	0.9311934603751747	0.007243743430896301	0.0016748820165506627
1727881243661	10265.625	0.9283780249584064	0.007383434559194601	0.0015942153838426148
1727881243663	10265.625	0.8538672846277606	0.007439876641904872	0.0014712131871254816
1727881243665	10265.625	0.8401417393982193	0.007478801670879909	0.0014505785278863966
1727881243667	10265.625	0.8059774066545086	0.007825562519026021	0.0013842324817238193
1727881243668	10265.625	0.8288042158590208	0.00806499358543192	0.0014275000186523767
1727881243670	10265.625	0.8704204346868607	0.0075456116412433525	0.001445575395249274
1727881243672	10265.625	0.9074753465512996	0.006711225588075283	0.001503100699791884
1727881243674	10265.625	0.9590201534321248	0.006058242593859576	0.0015870250292870354
1727881243675	10265.625	1.044854166074676	0.005672222181690704	0.0017204137968550176
1727881243677	10195.3125	1.0990166814072326	0.005481429226598887	0.0018024382137008768
1727881243680	10195.3125	1.1174870248738482	0.005448228337563565	0.0018963138140487832
1727881243682	10195.3125	1.190059796715734	0.005334878277851024	0.002033307280378957
1727881243684	10195.3125	1.118831440360987	0.005112151215137354	0.0021293638342813207
1727881243685	10195.3125	1.169562385685406	0.004815348482844885	0.002241515979383814
1727881243687	10195.3125	1.209512171245267	0.004667884123914137	0.002312927771360114
1727881243689	10195.3125	1.0705971454131427	0.0049365678769009835	0.002425831329544356
1727881243691	10195.3125	1.1134117654284592	0.005356272300061336	0.0025259114334174864
1727881243692	10195.3125	1.1593238104193775	0.005514739230832185	0.002632148887788652
1727881243693	10195.3125	1.1836630846667615	0.005301172700247701	0.002685511442175572
1727881243695	10195.3125	1.2012813438228556	0.0049577017243536735	0.0027245139558931685
1727881243697	10195.3125	1.2193926759718607	0.0049294287438872205	0.0027612288993186774
1727881243699	10195.3125	1.198147517485361	0.005081634285511111	0.002720775663816338
1727881243700	10195.3125	1.138806679170733	0.0050735040555290895	0.0026153368389970465
1727881243702	10195.3125	1.095022459243182	0.004471189306098898	0.002537663875432395
1727881243704	10195.3125	0.9978970072838729	0.003516888804260125	0.0023491026771031783
1727881243706	10195.3125	0.9054673310087291	0.0027960716824896154	0.0021533500414629403
1727881243707	10195.3125	0.8558754988774151	0.0023055375935091826	0.001933779570404515
1727881243709	10195.3125	0.8601321075985727	0.001746247300422845	0.0018026939602891919
1727881243711	10195.3125	0.9659886564644082	0.0012424247881738073	0.0016891490422394342
1727881243713	10195.3125	1.0062152440575285	9.954738943172051E-4	0.0017017252640996803
1727881243715	10687.5	0.8073127132722702	2.154664623545878E-5	0.0018986669487973072
1727881243716	11179.6875	0.8473772219403612	0.0013441259049205537	0.002251609964170663
1727881243718	11179.6875	0.8948711252039856	0.0013882840302388416	0.002438850900231916
1727881243720	11179.6875	0.8836370698491363	0.0014487908886429725	0.002886130473031467
1727881243722	11179.6875	0.977835083589432	0.0017447605983441836	0.003304612891982992
1727881243723	11179.6875	1.0742973092182242	0.0023783694463588214	0.0037246892291581666
1727881243725	11179.6875	1.1301859439561392	0.003056855892071265	0.003890526325372516
1727881243727	11179.6875	1.2307372796913851	0.0031994571413699623	0.004176940272843247
1727881243729	11179.6875	1.2981062729107247	0.0027037769941555215	0.004361371250292117
1727881243731	11179.6875	1.316882372425543	0.002221149239432564	0.004414296163020253
1727881243732	11179.6875	1.2810486562945644	0.002092262254139923	0.00431819820870774
1727881243734	11179.6875	1.2486809193085417	0.002228008044527781	0.004227635394146399
1727881243736	11179.6875	1.1528252822989797	0.0023634432899672054	0.003961795151296692
1727881243738	11179.6875	1.0256687067781465	0.0024124429901183184	0.0035872009383034146
1727881243739	11109.375	0.9230388526137512	0.00242981206772124	0.003138901629941247
1727881243741	11109.375	0.8655388099387092	0.0025472566780467653	0.0028964284590184634
1727881243743	11109.375	0.7432817338823199	0.0028106796358783755	0.002407763323965119
1727881243745	11109.375	0.6417299375684915	0.0031493913796251135	0.0019576479857047867
1727881243747	11109.375	0.635464868558469	0.0035259671551542545	0.0015390909134630859
1727881243748	11109.375	0.5746841286135107	0.003901482924238433	0.0011205338412213852
1727881243750	11109.375	0.5529429572420143	0.004215762638187367	9.430035263772508E-4
1727881243752	11109.375	0.6283934011399371	0.004704940855013556	7.654732115331165E-4
1727881243754	11109.375	0.5218754245138504	0.005223925122263706	7.895725041993935E-4
1727881243755	11109.375	0.49866443580783093	0.005415722529684005	9.340153972263978E-4
1727881243757	11109.375	0.5438599839257636	0.0049225306294268375	0.001078458290253402
1727881243759	11109.375	0.581541809309219	0.003977188066817857	0.0013056119368554423
1727881243761	11039.0625	0.7052220210017969	0.003021682074667733	0.0015327655834574826
1727881243763	11179.6875	0.8324471445417789	0.002089594458299738	0.0017227566269402282
1727881243764	11390.625	0.9205632477310232	1.0045570307732031E-4	0.0018965998809795013
1727881243766	11531.25	0.9434167500992434	3.15680951559407E-5	0.0019311183751145851
1727881243768	11742.1875	1.0120608722134006	7.768040938923581E-5	0.0020299921669276917
1727881243770	11882.8125	1.025302449171804	5.328766995947258E-4	0.002047163271933008
1727881243771	12093.75	0.9841980706399059	8.961573385625521E-4	0.001979144146903396
1727881243773	12093.75	0.9460734269918737	0.0011490464516751174	0.0019127029130107697
1727881243775	12093.75	0.8651835066687682	0.0012266235463486157	0.0017765553046132647
1727881243777	12093.75	0.7684181365881281	0.0011823214916362305	0.0016194190919876777
1727881243780	12093.75	0.7963059860313898	0.0011681911618902174	0.0013920584802167768
1727881243781	12093.75	0.6638018391372092	0.001337578637870765	0.0011646978684458757
1727881243783	12093.75	0.8269735852127554	0.0016745288414475581	0.001100556482560962
1727881243785	12093.75	0.7934111961565992	0.0019387086783517337	0.0011073886751291246
1727881243787	12093.75	0.7367124603808415	0.001914039414206775	0.0012401856151247688
1727881243788	12093.75	0.6680795404723029	0.0016641985815777907	0.0014413940475651449
1727881243790	12093.75	0.7257263154065373	0.0013931259988239997	0.0016426024800055212
1727881243792	12093.75	0.8400897213844036	0.001214210223474758	0.0018316637953290369
1727881243793	12093.75	0.9731815007786042	0.0011884010838789023	0.0020563252902169923
1727881243795	12093.75	1.024597788064677	0.0012653291740590937	0.0021431021564687295
1727881243796	12093.75	1.102002738579841	0.0012705989411171048	0.0022585936002885543
1727881243798	12093.75	1.1185238657795868	0.0011139516558665507	0.002286652643070778
1727881243800	12093.75	1.1676775411412978	9.315277135625743E-4	0.002369990624500411
1727881243802	12093.75	1.1293312519370615	8.634933361913523E-4	0.0023033606464377483
1727881243803	12093.75	1.2059200883597618	8.748666090717662E-4	0.002225083334262
1727881243805	12093.75	1.1950655824509901	8.443408858091838E-4	0.0022047287802412527
1727881243807	12093.75	1.1614717398517278	7.24310282909456E-4	0.0021231692664983393
1727881243809	12093.75	1.1594148683716048	5.355395240892226E-4	0.002068715517131465
1727881243811	12093.75	1.1512312894701604	3.8027162621156807E-4	0.0020535153183837123
1727881243812	12093.75	1.1378977012557707	3.0735661690091257E-4	0.002101755667439156
1727881243814	12093.75	0.9797856155093774	2.56412628195142E-4	0.002145377653576076
1727881243816	12093.75	0.9977343466527576	1.7944033107242946E-4	0.0023109139899122407
1727881243818	12023.4375	1.0145106834007187	1.0218203650782428E-4	0.0025428223918762347
1727881243819	12093.75	0.9923367701664982	6.658248467319068E-5	0.0027691469269817684
1727881243821	12164.0625	0.9995084597813181	3.453370143293109E-5	0.0029270260846264405
1727881243823	12304.6875	1.0849587795342512	9.297055919071239E-6	0.003192405935663503
1727881243825	12375.0	1.170802760768581	6.778215284458338E-6	0.0034187352423190806
1727881243827	12445.3125	1.1223679357761234	8.135550645782241E-6	0.0036587048639724284
1727881243828	12585.9375	0.9850536802279873	1.9107796790313367E-5	0.0038708087432298695
1727881243830	12656.25	1.0047998968160377	2.4545607456614716E-5	0.003941879977375465
1727881243832	12726.5625	1.0304480978527908	1.4383512661749265E-4	0.004036250113401576
1727881243834	12867.1875	1.0370391269899764	4.8264102223846575E-4	0.004057885701171388
1727881243835	12937.5	1.0117901496167452	4.977176815591124E-4	0.003967834340652988
1727881243837	13078.125	0.9932742328763757	3.6910396719113325E-4	0.003905354226909287
1727881243839	13078.125	0.9440891097926495	2.975430520212127E-4	0.0037469252518025293
1727881243841	13078.125	0.8733094413325472	3.278922212136298E-4	0.0035000118311735336
1727881243843	13078.125	0.8247314079200883	3.6427759525703543E-4	0.003197535838536793
1727881243844	13078.125	0.9181847072174883	3.427804372351365E-4	0.0028800170931718746
1727881243846	13078.125	0.8577885069550111	3.075590336915751E-4	0.0026979874111627074
1727881243848	13078.125	0.9181029802888516	2.7914483063155854E-4	0.002337327538860765
1727881243850	13078.125	0.818418353012619	2.3748356590100125E-4	0.0019970117233897907
1727881243851	13078.125	0.8052600307814783	1.8921268366848428E-4	0.001688426242317136
1727881243853	13078.125	0.7678307511482124	1.513906452054185E-4	0.0015595230990423244
1727881243855	13078.125	0.6616849372103607	1.408554056860463E-4	0.0013581499238927838
