# Supplementary material for: Identification and classification of repeated whistle types from free-ranging rough-toothed dolphins (Steno bredanensis)
Source: Sci Rep. 2026 Mar 20;16:14327. doi: 10.1038/s41598-026-44853-2 (PMC13144356; doi:10.1038/s41598-026-44853-2)
Supplement: Supplementary file 2 — Supplementary Material 2 [file 41598_2026_44853_MOESM2_ESM.zip › Dataset_StenoRepeatedCalls/Contours/1636.csv]

Time [ms]	Peak Frequency [Hz]	Duty Cycle	Energy	WindowRMS
1727875965771	5414.0625	0.6861984409754179	0.013082813227003498	0.001251330821494962
1727875965773	5414.0625	0.5928059446425832	0.022074145145674958	0.001087686985010513
1727875965776	5414.0625	0.5635944570678019	0.029939071724238965	0.0010546792877725256
1727875965777	5414.0625	0.5034237493641325	0.031299168899563655	9.988272566206133E-4
1727875965779	5414.0625	0.49799990751017387	0.0286653509740031	9.938823851923212E-4
1727875965781	5414.0625	0.46768781215316313	0.0251981122831804	9.579154125206109E-4
1727875965783	5343.75	0.47520261052534224	0.018757896927915477	9.755836550690182E-4
1727875965784	5414.0625	0.49111736380873106	0.010984928946524943	9.937547215353407E-4
1727875965786	5484.375	0.49706958992323347	0.007414410945092436	0.0010025299117854944
1727875965788	5554.6875	0.49839732473177945	0.006893906797857427	0.0010023432380950408
1727875965789	5625.0	0.47305294464483905	0.008993784204857533	9.555038546102717E-4
1727875965791	5695.3125	0.4835836542477398	0.007498546664185669	9.185701954764724E-4
1727875965792	5765.625	0.4575861325054048	0.005224861377075948	8.692330723706914E-4
1727875965794	5835.9375	0.44181871714082155	0.004402284078566161	8.440732925627739E-4
1727875965796	5906.25	0.4515689873845322	0.0045310208275854144	8.435330193769742E-4
1727875965798	5976.5625	0.5576996078692432	0.003877494545297247	8.085347368726645E-4
1727875965799	6046.875	0.5351875538902414	0.004998196429182653	7.847233067997246E-4
1727875965801	6117.1875	0.5286741653352607	0.005865706652148334	7.725415378768413E-4
1727875965803	6187.5	0.4911416925022824	0.0040518041603196265	7.261489422141162E-4
1727875965805	6257.8125	0.47935939362383345	0.002726055407312829	7.088766144717555E-4
1727875965807	6328.125	0.47936558505782106	0.0028254268485629055	7.0692519902365E-4
1727875965808	6398.4375	0.49496405870318755	0.006413318172471653	7.696989254954784E-4
1727875965810	6468.75	0.46751161564048505	0.01294758108958789	7.305327343476836E-4
1727875965812	6539.0625	0.43889925700527854	0.022821186090013955	7.308168445546822E-4
1727875965814	6539.0625	0.48496352587320307	0.032301139924621566	8.007899087544606E-4
1727875965815	6539.0625	0.3267169962674781	0.044909008160581354	8.819478038095258E-4
1727875965817	6539.0625	0.34958461545548347	0.06952198033936716	9.447665238892823E-4
1727875965819	6539.0625	0.3783439368893194	0.0950242916538621	0.0010249712045797073
1727875965821	6539.0625	0.4505489928595996	0.10262520277982284	0.0011804041008039437
1727875965823	6539.0625	0.465653548879015	0.09892722139933696	0.0012377998291433075
1727875965824	6539.0625	0.5285703482546468	0.09698306012383605	0.001353415819390137
1727875965826	6539.0625	0.5566990279123147	0.08998458299817957	0.0014113002465026407
1727875965828	6539.0625	0.5744872388814016	0.07581710986471464	0.0014286295910183996
1727875965830	6539.0625	0.7080837517838221	0.07136131123805568	0.001434306435626783
1727875965831	6539.0625	0.7045663442968964	0.08264076720522123	0.0014211544140877597
1727875965833	6609.375	0.6620653802852406	0.08511244849533312	0.0013610850401519308
1727875965835	6679.6875	0.6019106190290027	0.04335007360797695	0.0012802738490663688
1727875965837	6750.0	0.5583942731551074	0.016300995108126045	0.0011791064529045917
1727875965839	6890.625	0.49560428761490083	0.019023034852245678	0.0010797292808092398
1727875965840	6960.9375	0.4166032228384823	0.018032253459996758	9.27399116723636E-4
1727875965842	7031.25	0.37883642804228007	0.01679247698425623	8.687142050790835E-4
1727875965844	7171.875	0.33296610469687	0.02203446372284022	7.244027495352585E-4
1727875965846	7171.875	0.30782269127312784	0.03515151458590892	6.684265457723348E-4
1727875965847	7171.875	0.3108936425309895	0.044974664956115636	6.719518783485887E-4
1727875965849	7171.875	0.301171939275724	0.042992136607277034	6.022932273000989E-4
1727875965851	7171.875	0.37391478936239425	0.03733219437517328	5.326345762516092E-4
1727875965853	7171.875	0.3803809949204348	0.038383576541620786	5.366846170842784E-4
1727875965855	7171.875	0.38522568526688894	0.0418429110404811	5.499168845882319E-4
1727875965856	7171.875	0.4056170663562676	0.040266024312094514	5.724246873350635E-4
1727875965858	7242.1875	0.3980124909353991	0.0402796496287028	5.627949215558098E-4
1727875965860	7312.5	0.39223460203860333	0.08072101087990428	5.588771534995135E-4
1727875965862	7382.8125	0.40670024869980653	0.211269192613568	6.465268314034419E-4
1727875965863	7453.125	0.4384964055696662	0.3458718717958522	6.806325558202528E-4
1727875965865	7453.125	0.44973490603834054	0.39520364594396706	6.928447190432943E-4
1727875965867	7453.125	0.43790911895090845	0.3652162448689688	7.517382790708818E-4
1727875965869	7453.125	0.4537010592734539	0.3469114859998706	7.715696737736584E-4
1727875965871	7453.125	0.4739554756425795	0.36664064881083785	8.110069320176177E-4
1727875965872	7453.125	0.47890189886906115	0.39339527385293405	9.325635367054381E-4
1727875965875	7453.125	0.5042696212325718	0.4141271302252185	9.810357581498215E-4
1727875965877	7453.125	0.5337905276767447	0.426948592275429	0.0010333401181939835
1727875965879	7453.125	0.48413112011614456	0.43180209218250964	0.0011875945094519144
1727875965880	7453.125	0.4281476040624404	0.42369486354438124	0.0013104463732294307
1727875965882	7382.8125	0.42331434554864683	0.44280394966137604	0.001304223461257867
1727875965884	7382.8125	0.45915665071260964	0.4378966575569525	0.0013821726102065997
1727875965886	7382.8125	0.49944252928756905	0.4301020405175837	0.0014579043265307828
1727875965888	7382.8125	0.5026239882611492	0.41931791318648026	0.0014687905004509604
1727875965888	7382.8125	0.5440963707311917	0.4160404071653509	0.001549345337803001
1727875965890	7382.8125	0.5440963707311917	0.42315985413207885	0.001549345337803001
1727875965892	7382.8125	0.5360147669948303	0.4397821156816254	0.0015323516530884103
1727875965894	7382.8125	0.6738880580810002	0.4509592494615962	0.001372967705153234
1727875965895	7382.8125	0.6544345724918847	0.42684312147674436	0.0013414828508544242
1727875965897	7312.5	0.6621325887498309	0.37883671569652694	0.0013588568140928032
1727875965899	7312.5	0.5916905804613005	0.37614162247988037	0.0012375441956101782
1727875965901	7312.5	0.5365496693675188	0.4362185253618475	0.0011523624069236097
1727875965903	7312.5	0.540130649105161	0.4969341386355428	0.0010706935358236202
1727875965904	7312.5	0.4611665568349981	0.5232344543392933	9.293251609997177E-4
1727875965906	7312.5	0.4491853308245468	0.5266729839211337	9.109543046643577E-4
1727875965908	7312.5	0.47249637553752744	0.5119550316692429	9.214118997810791E-4
1727875965910	7312.5	0.4602819444049784	0.4911590098354729	9.006447935295807E-4
1727875965911	7242.1875	0.5059080952267125	0.49031138762933935	8.703742491958771E-4
1727875965913	7242.1875	0.5003938702484914	0.49510604184247503	8.624333950784191E-4
1727875965915	7242.1875	0.49000347266488187	0.47999289848800003	8.467030267106966E-4
1727875965917	7242.1875	0.5304190883310871	0.44872832683445557	8.608539194763288E-4
1727875965919	7242.1875	0.550945107184973	0.43087542434084863	8.895035173753317E-4
1727875965920	7242.1875	0.5213861045597484	0.4404282033382376	9.03333230103457E-4
1727875965922	7242.1875	0.49019035803197064	0.4782216664314709	8.576423668719521E-4
1727875965924	7171.875	0.48109522405660377	0.5236362154082792	8.439899163572174E-4
1727875965926	7171.875	0.4659656708595387	0.5593331315059984	8.24746073185628E-4
1727875965927	7171.875	0.48863952764675056	0.5774693097357709	8.58137855840311E-4
1727875965929	7171.875	0.48259999017295596	0.5687678468320149	8.514389128654395E-4
1727875965931	7171.875	0.4018503619995936	0.5325516372731458	8.604279113176497E-4
1727875965933	7171.875	0.30515778739497346	0.47425300275315163	9.625503426786485E-4
1727875965935	7171.875	0.3074400080075054	0.4287224141522526	9.698167989459558E-4
1727875965936	7101.5625	0.3205425334426592	0.43477600609953365	0.0010008329195372243
1727875965938	7101.5625	0.3323914869776312	0.4991026704892907	0.0010292150913719374
1727875965940	7101.5625	0.3336240660469487	0.5618068152399177	0.0010366080101531106
1727875965942	7101.5625	0.3331832165987986	0.5738921552875813	0.0010383975183942107
1727875965943	7101.5625	0.32244088514795843	0.5429207481616908	0.0010159211211704855
1727875965945	7101.5625	0.3200566993569428	0.5150145802528875	0.0010073692545996933
1727875965947	7101.5625	0.4792833628144654	0.5094746662772779	8.670203002865778E-4
1727875965949	7101.5625	0.4742220512726022	0.510835427918272	9.176510280192954E-4
1727875965951	7101.5625	0.5126089419958726	0.5145853136690912	9.780596176150022E-4
1727875965952	7101.5625	0.554107830200519	0.5275216821802664	0.0010813290602642437
1727875965954	7101.5625	0.43304216842136944	0.5469014746289782	0.001131491975749976
1727875965956	7101.5625	0.47752254576215364	0.57603859204306	0.0012326659263714977
1727875965958	7101.5625	0.5391352345122246	0.6062217068247467	0.0013481572879058966
1727875965959	7101.5625	0.6396846802580883	0.6066884422633646	0.0015462794608948345
1727875965961	7101.5625	0.6698443265641821	0.5650419174861404	0.0015937507891632928
1727875965963	7101.5625	0.7182533082168253	0.5105879890049094	0.0016771405436821244
1727875965965	7101.5625	0.7050361053986425	0.4805970762731479	0.0018075201055143674
1727875965967	7101.5625	0.719860311165759	0.47459018731051494	0.0018406491814087008
1727875965968	7101.5625	0.7145204762041724	0.4797382948815061	0.0018197479186232652
1727875965970	7101.5625	0.7139181453172138	0.484263013001867	0.001818671111425082
1727875965972	7031.25	0.7056914913378202	0.4910213393580501	0.0018036914351912629
1727875965975	7031.25	0.6496653561943934	0.4940667017370795	0.0016859968698816536
1727875965976	7031.25	0.5619154207093368	0.4707304135060459	0.0015279408768360185
1727875965978	7031.25	0.5773014687082568	0.42534193899998396	0.001441660430136995
1727875965980	7031.25	0.5826061510710465	0.4002142379989689	0.0012650919366668913
1727875965982	7031.25	0.44954416308065764	0.41198380510955707	0.0011682767281335008
1727875965984	7031.25	0.42177764545749197	0.42307309383999847	0.0011119893648085701
1727875965985	7031.25	0.3931625755130751	0.4087958054208081	0.0010507705921119841
1727875965987	7031.25	0.367578049573127	0.39825622827768065	9.914035100625194E-4
1727875965988	7031.25	0.3696253504117014	0.40407459794216066	9.93138822850334E-4
1727875965990	7031.25	0.377679862921356	0.41184600000222493	0.0010091710689701348
1727875965991	7031.25	0.3548160920431976	0.41995411778302216	9.583601275512736E-4
1727875965993	7031.25	0.35878273741793554	0.4316732058957392	9.670219947997582E-4
1727875965995	7031.25	0.35338163454774907	0.43173757778251687	9.571926068500706E-4
1727875965997	7031.25	0.48953892576185454	0.4123915208051413	8.733874924276763E-4
1727875965999	7031.25	0.5044391004504923	0.3935651265641769	8.970997644425857E-4
1727875966000	7031.25	0.5056816234923246	0.401504235457355	8.984514310604796E-4
1727875966002	7031.25	0.5052826018650696	0.43725709166159893	8.957949205126736E-4
1727875966004	7031.25	0.5295340113320626	0.48413128515366793	8.992414302907991E-4
1727875966006	7031.25	0.4986825198425519	0.5203692223317335	8.567626625060812E-4
1727875966007	7031.25	0.48905950477082794	0.5206418271529343	8.428393187429495E-4
1727875966009	7031.25	0.46550152251873866	0.4758897055259992	8.095445188261632E-4
1727875966011	7031.25	0.46861980008023174	0.4204595415568922	8.168228870928716E-4
1727875966013	7031.25	0.42808314122827135	0.3996006516705241	7.404556410901715E-4
1727875966015	7031.25	0.41439181687030485	0.4056690334562445	7.15158614876152E-4
1727875966016	7031.25	0.37860287461799097	0.4126423294663076	6.479288852968067E-4
1727875966018	7031.25	0.41403003565813123	0.41357795411576753	6.267432677874734E-4
1727875966020	7031.25	0.4084365172955975	0.41361042428539047	6.171474015588599E-4
1727875966022	7031.25	0.3963233206673654	0.416891583282074	6.013580167666747E-4
1727875966023	7031.25	0.4095576582310073	0.4104736198273927	6.178275112099979E-4
1727875966025	7031.25	0.49228884139150947	0.39467735448134067	5.849806695634686E-4
1727875966027	7031.25	0.49352489927279874	0.382526662385401	5.848249801854346E-4
1727875966029	7031.25	0.38660930470933785	0.38097598336790434	6.746779044894145E-4
1727875966031	7031.25	0.4151542231721698	0.3859993194475438	7.17558967104903E-4
1727875966032	7031.25	0.4522668823839317	0.3916533041906501	7.759409485942221E-4
1727875966034	7031.25	0.4626366743918151	0.3901611138516165	7.893321561442853E-4
1727875966036	7031.25	0.5072561033450166	0.38175421723063924	8.484838570826874E-4
1727875966038	7031.25	0.5394904285273628	0.3717306123503982	8.901791164809647E-4
1727875966039	7031.25	0.5705304948872074	0.3598424525273571	9.276154570925052E-4
1727875966041	7031.25	0.5773974831165924	0.34215330765000274	9.340468292534519E-4
1727875966043	7031.25	0.5797955974842768	0.32660400584009863	9.108945236392555E-4
1727875966045	6960.9375	0.5635247432352753	0.3216437667376824	9.316301086023293E-4
1727875966047	6960.9375	0.5655997103013981	0.3203132784767835	9.321693252300502E-4
1727875966048	6960.9375	0.5579793937510623	0.3143016458904046	9.182398072823497E-4
1727875966050	6960.9375	0.5570715956596337	0.3066481987672253	9.169114845520804E-4
1727875966052	6960.9375	0.5492541572380163	0.3055179656798422	9.087287783784577E-4
1727875966054	6960.9375	0.5430344434573134	0.3093127384834404	8.986361552601647E-4
1727875966055	6960.9375	0.4325758104725257	0.3086004580331857	9.388806190744116E-4
1727875966057	6960.9375	0.44534450254468716	0.3022824303949925	9.718975390218515E-4
1727875966059	6960.9375	0.4217385851125455	0.2918265956096529	9.315731188414338E-4
1727875966061	6960.9375	0.3992600300500662	0.28701629615664925	8.942364854960316E-4
1727875966063	6960.9375	0.35710881514196297	0.2828653895649544	8.999970095266524E-4
1727875966064	6960.9375	0.3347669065315826	0.2891136984154424	8.587130274420299E-4
1727875966066	6960.9375	0.33802979224306057	0.3124480995661499	8.669970910957396E-4
1727875966068	6960.9375	0.33386998206564467	0.3578379211711843	8.589519619762396E-4
1727875966070	6960.9375	0.3209291706352806	0.3931663000891037	8.122036056863699E-4
1727875966071	6960.9375	0.32157141284545837	0.3704023636483069	7.952620305501537E-4
1727875966073	6960.9375	0.33469677663506897	0.31134529943492933	8.243095414822395E-4
1727875966076	6960.9375	0.36770581160989657	0.28186653561538266	8.798718064020837E-4
1727875966078	6960.9375	0.5326516973147603	0.2789118348410335	9.423128711500825E-4
1727875966080	6960.9375	0.5538748495233884	0.2670710527429458	9.677515560326705E-4
1727875966081	6960.9375	0.5672094956883844	0.27050744395116527	9.851759188575478E-4
1727875966083	6960.9375	0.5573152746044615	0.2906662284559412	9.728407114201851E-4
1727875966085	6890.625	0.5399596016362028	0.30752570668731954	9.519838609657458E-4
1727875966087	6890.625	0.5205666454609401	0.28861323821894264	8.92415232570033E-4
1727875966088	6890.625	0.46261254228214993	0.26533523354745664	8.152030146867439E-4
1727875966089	6890.625	0.44085323633006457	0.2568530902885523	7.842586998122646E-4
1727875966091	6890.625	0.5041932353481944	0.2592369393166323	7.326478410873542E-4
1727875966093	6890.625	0.4638307524850762	0.2584665904665367	6.476108702778693E-4
1727875966095	6890.625	0.44618579525770174	0.25040335915400647	6.277437585554852E-4
1727875966096	6890.625	0.42682969357944245	0.24908501400128977	5.986767904707439E-4
1727875966098	6890.625	0.43570467879358377	0.25595818322198277	5.883681695871617E-4
1727875966100	6890.625	0.42820239874696564	0.2560357242911893	5.797192733004946E-4
1727875966102	6890.625	0.4329098437672404	0.24925084965557595	5.859511902819119E-4
1727875966103	6890.625	0.3872351422653604	0.25112899385160314	5.967052633439576E-4
1727875966105	6890.625	0.385150438815312	0.2669007671795858	5.909586243440419E-4
1727875966107	6890.625	0.4184112032081519	0.27909205978391577	6.429174379046869E-4
1727875966109	6890.625	0.4585285449961279	0.2718893155353877	7.279357700154388E-4
1727875966111	6890.625	0.5245196207201024	0.2526758945046289	8.249005825705818E-4
1727875966112	6890.625	0.581704629124425	0.24462006182604645	8.872608318645337E-4
1727875966114	6890.625	0.6083921122571107	0.25188049914377886	9.146323399027817E-4
1727875966116	6890.625	0.5825945231214574	0.26378165219652916	0.0010334856628138422
1727875966118	6890.625	0.5810678487196765	0.2737080124814141	0.0011536049930321516
1727875966119	6890.625	0.6510911981385676	0.28081464459175504	0.001306256209069624
1727875966121	6890.625	0.6629828790174647	0.291924975647657	0.0013217178580934086
1727875966123	6890.625	0.697559974027017	0.3066002812239189	0.0013817284588267
1727875966125	6890.625	0.7115773805749983	0.3118717302445464	0.001407873802068525
1727875966127	6890.625	0.6986826873901061	0.30318079619972554	0.0013961550965860415
1727875966128	6890.625	0.6617487198425983	0.296757248654622	0.001353270911748766
1727875966130	6820.3125	0.6305521477902887	0.30210187822669127	0.0013112629971283954
1727875966132	6820.3125	0.5912778181954588	0.31135026410129746	0.001246216170799906
1727875966134	6820.3125	0.5115096810342518	0.31571455830641226	0.001041383424119551
1727875966135	6820.3125	0.45227609136024155	0.31996446134866213	9.45992526018563E-4
1727875966137	6820.3125	0.45834919343603214	0.33378375210615036	8.552385161842996E-4
1727875966139	6820.3125	0.4693594657111756	0.3327919817899441	7.144990733370571E-4
1727875966141	6820.3125	0.42705711213413156	0.3136544019332327	6.572326312189682E-4
1727875966143	6820.3125	0.3961881463171263	0.3023832952613291	6.159614012017326E-4
1727875966144	6820.3125	0.36920511497641506	0.3157144185860668	5.766818596919851E-4
1727875966146	6820.3125	0.42048725906193846	0.3346084035976244	5.645373370390698E-4
1727875966148	6820.3125	0.3565925884018735	0.3544070698496162	6.155568796199956E-4
1727875966150	6820.3125	0.3583172951822571	0.38779537334125236	6.159385143296747E-4
1727875966151	6820.3125	0.3792030076983125	0.4194684603699577	6.531908520051652E-4
1727875966153	6820.3125	0.39041630507296926	0.4231596731317867	6.733246288441753E-4
1727875966155	6820.3125	0.44121135272721235	0.4094040793404093	7.587868211472546E-4
1727875966157	6820.3125	0.47915490189565063	0.4074881112241661	8.09644220180104E-4
1727875966159	6820.3125	0.49493677992680923	0.42037092503566026	8.253643504034004E-4
1727875966160	6820.3125	0.5210603166871752	0.428634949850522	8.409709715832329E-4
1727875966162	6820.3125	0.5295721924562482	0.4257462285313369	8.520806505096877E-4
1727875966164	6820.3125	0.454664685247509	0.423344101974477	9.318967060437715E-4
1727875966166	6820.3125	0.46555966119885517	0.41975405068719135	9.50110212843937E-4
1727875966167	6820.3125	0.48853141175976966	0.40685157853716425	0.001008974807169982
1727875966169	6820.3125	0.4815139430848527	0.4081766137798647	9.979019240795204E-4
1727875966171	6820.3125	0.48068150826355033	0.43299441802919625	9.98087036437306E-4
1727875966173	6820.3125	0.4940349704747014	0.451850829569563	0.0010194916719760334
1727875966176	6820.3125	0.5015268838664229	0.44947855680648147	0.0010285017160214579
1727875966177	6820.3125	0.5273681369658713	0.4447887352147992	0.001037055484862346
1727875966179	6820.3125	0.5264378193789309	0.45006131779518643	0.0010368081421706118
1727875966181	6820.3125	0.49335283568026267	0.4632331810583448	9.858046346147798E-4
1727875966183	6820.3125	0.5415758598041558	0.4830644005675679	9.963249694635548E-4
1727875966184	6820.3125	0.5488256371407532	0.5036043964818266	0.0010083490382093105
1727875966186	6820.3125	0.5411968499970146	0.5209946756554633	9.97708117366838E-4
1727875966188	6820.3125	0.4909177122749499	0.5301080024607338	0.0010451081610329193
1727875966189	6820.3125	0.5058084512038669	0.5275554981418716	0.0010701206446233737
1727875966191	6820.3125	0.5037245914217465	0.5185689876513255	0.0010671642233548583
1727875966192	6820.3125	0.4833289192627341	0.5052740979028664	0.0010334265893512
1727875966194	6820.3125	0.4965112306374836	0.49057480878796916	0.0010520971841381302
1727875966196	6820.3125	0.49470999961123785	0.49618358127935963	0.0010521737940127915
1727875966198	6820.3125	0.46007321282785607	0.5170284819846215	9.91350644575321E-4
1727875966199	6820.3125	0.4452077839367787	0.533437025585493	9.670764253347477E-4
1727875966201	6820.3125	0.43089073919889076	0.5538788490567561	9.388708109243995E-4
1727875966203	6820.3125	0.42886839686985245	0.594212314490324	8.650965494645132E-4
1727875966205	6820.3125	0.45708915936657685	0.616099630880381	7.686925578882633E-4
1727875966207	6820.3125	0.45078830056754543	0.5830274044196043	7.972837063925423E-4
1727875966208	6750.0	0.372030743116551	0.532599032413331	7.898448774168507E-4
1727875966210	6750.0	0.39329986833994424	0.5105473659113942	8.454741012032542E-4
1727875966212	6750.0	0.40270901871381865	0.5128657837363606	8.642827065517471E-4
1727875966214	6750.0	0.4262384378685141	0.5184545730661958	9.063199348177806E-4
1727875966215	6750.0	0.3948680816637088	0.5299466554122141	9.719674870152017E-4
1727875966217	6750.0	0.4325594475352606	0.5509067735940086	0.0010492713633581674
1727875966219	6750.0	0.4684530907026434	0.5616996497126966	0.0011138653711274457
1727875966221	6750.0	0.4928192646062955	0.5437012782435086	0.0011656980450825741
1727875966223	6750.0	0.5064295077429323	0.5269259332447198	0.0011905539115287167
1727875966224	6750.0	0.4920239718455189	0.5405954762795332	0.001279319705138352
1727875966226	6750.0	0.5028888328805873	0.5755233571618364	0.001299328671712515
1727875966228	6750.0	0.5436577672692751	0.5934353672208139	0.0013705458787833175
1727875966230	6750.0	0.5734007527778947	0.5674862748832028	0.0014149738336521204
1727875966231	6750.0	0.5043838397900653	0.513110048893014	0.0015141806851681524
1727875966233	6750.0	0.5102044298130678	0.48622693663595773	0.0015264763258615414
1727875966235	6750.0	0.4981879112799907	0.4876586710755271	0.001494691690304663
1727875966237	6750.0	0.5038151451126834	0.48464259143455063	0.0015024972392340163
1727875966239	6750.0	0.4669068605506056	0.447319699814938	0.0014082703130688318
1727875966240	6750.0	0.4323586588996622	0.3572891388533039	0.0013394121512255168
1727875966242	6750.0	0.40662238127474964	0.23195379373129854	0.0012781016738122625
1727875966244	6820.3125	0.38213154499330304	0.11666982637924954	0.0011283949080410733
1727875966246	7382.8125	0.4350554268315153	0.0016548826394028311	9.786881422698842E-4
1727875966247	7945.3125	0.44456758579858685	0.0012998847493275096	8.418638015100635E-4
1727875966249	8578.125	0.4378238147493012	0.011276359728849144	8.277004442553809E-4
1727875966251	8578.125	0.5032521373820754	0.009756365194564732	7.108098776615398E-4
1727875966253	8578.125	0.49475583890199154	0.006043489463335134	6.696793808996797E-4
1727875966255	8578.125	0.47053371085560797	0.003161826871221869	6.544051035244558E-4
1727875966256	8578.125	0.46194053117512723	0.002070309727662891	6.902321220111663E-4
