# Supplementary material for: Identification and classification of repeated whistle types from free-ranging rough-toothed dolphins (Steno bredanensis)
Source: Sci Rep. 2026 Mar 20;16:14327. doi: 10.1038/s41598-026-44853-2 (PMC13144356; doi:10.1038/s41598-026-44853-2)
Supplement: Supplementary file 2 — Supplementary Material 2 [file 41598_2026_44853_MOESM2_ESM.zip › Dataset_StenoRepeatedCalls/Contours/1697.csv]

Time [ms]	Peak Frequency [Hz]	Duty Cycle	Energy	WindowRMS
1727876119009	5554.6875	0.6363465161052795	0.002922245672119099	7.636719319940561E-4
1727876119011	5554.6875	0.6054585855838648	0.004863118202952737	8.973190991876309E-4
1727876119013	5554.6875	0.6111193003144654	0.0061964189303003936	0.0010309662663812056
1727876119015	5554.6875	0.6302549024161066	0.0066073563957367775	0.0010601782309754607
1727876119016	5554.6875	0.6238974022949513	0.007266208275363857	0.001047582912452843
1727876119018	5554.6875	0.6366281779718058	0.008823459999750384	0.0010688190823366778
1727876119020	5554.6875	0.7036933155475968	0.009872497323211965	0.0012519103278081
1727876119022	5554.6875	0.7793716596425636	0.009731961497838724	0.0014388555520411302
1727876119023	5554.6875	0.8411483808269905	0.009400066856344907	0.0015041189298064315
1727876119025	5554.6875	0.8357698539790593	0.009556731238783011	0.001495853289624097
1727876119027	5484.375	0.8145959940278373	0.010520905182749587	0.001457537152203397
1727876119029	5554.6875	0.7887851721631111	0.006569644325497574	0.0014163437047821016
1727876119031	5695.3125	0.7950971983990852	0.0015090159794362657	0.001422237149088233
1727876119032	5835.9375	0.7272963526591087	0.0037326952014260077	0.0013496864602199374
1727876119034	5976.5625	0.6823269826061321	0.004146448938068259	0.001271003877158519
1727876119036	6117.1875	0.7594739699347047	0.003613134734400533	0.0011337382796171823
1727876119038	6257.8125	0.824220525393696	0.004482927798299877	0.0010891162157283078
1727876119039	6398.4375	0.741118904929491	0.00424604146631193	0.0010107258439614308
1727876119041	6539.0625	0.7453807598338212	0.009728806118847995	9.440284723765992E-4
1727876119043	6679.6875	0.68275718051941	0.019437991654782116	8.691416454777995E-4
1727876119045	6820.3125	0.5045894871234023	0.03504702265613135	0.0011651379876041125
1727876119047	6820.3125	0.5889661180512696	0.056250052381666006	0.0014039293728275518
1727876119048	6820.3125	0.6757420164451449	0.080403140603921	0.0016427207580509908
1727876119050	6820.3125	0.691376602405146	0.10756159624019511	0.0016720030286296974
1727876119052	6820.3125	0.7081484448473226	0.13218929972035806	0.0017091263292739764
1727876119054	6750.0	0.7760322529095398	0.19735590474428594	0.0017927370091600006
1727876119055	6750.0	0.7957028437353054	0.22076468016705325	0.0018057765260517395
1727876119057	6750.0	0.7916560761898989	0.21318812446236626	0.001802705501141475
1727876119059	6750.0	0.810648618198216	0.18669854783903483	0.0018469309094623235
1727876119061	6750.0	0.8068736258998489	0.1627833105559837	0.0017370955156633605
1727876119063	6679.6875	0.7547502497707024	0.17186576850456847	0.0016215467875837061
1727876119064	6679.6875	0.6821877360417438	0.15862488697533034	0.00152253678999538
1727876119066	6679.6875	0.6408578503630226	0.1200460457996207	0.0014596427037195138
1727876119068	6679.6875	0.6136633726800469	0.06866171181916438	0.001407657050423147
1727876119070	6609.375	0.6574131378425977	0.03241414491988146	0.0014647419994748415
1727876119071	6750.0	0.6533448801100629	0.012129691240785773	0.001440236098304722
1727876119073	6960.9375	0.6175058251730331	0.0019090435252482804	0.0013468551472326162
1727876119075	7101.5625	0.5889852078194421	0.010455500752178562	0.0013850548502469218
1727876119077	7312.5	0.5561063076549968	0.017443519401377394	0.0013460194066162103
1727876119079	7312.5	0.5269780532355317	0.021281694360294826	0.0013101055580803508
1727876119080	7312.5	0.5361486462119901	0.02032613389083214	0.0013196862696447562
1727876119083	7312.5	0.5097426914740927	0.017281017963071323	0.0012818997003318983
1727876119085	7312.5	0.40212204985827416	0.015330609527946654	0.0011342729259223579
1727876119087	7312.5	0.3435204111761439	0.014875252198932525	9.333912476074484E-4
1727876119088	7312.5	0.2645322066478464	0.01428270278867594	7.21158288882608E-4
1727876119090	7312.5	0.36531981325106694	0.01272074562668504	5.089253301577676E-4
1727876119092	7312.5	0.4633666815017235	0.011137447971901172	5.963624116762051E-4
1727876119094	7312.5	0.5420819537675375	0.010534344245259734	6.79572753235516E-4
1727876119096	7312.5	0.5477879100557461	0.010511458542514727	7.251334015989451E-4
1727876119096	7312.5	0.5724782991878156	0.010635491511311282	8.448551932533854E-4
1727876119098	7312.5	0.5724782991878156	0.010747405643706794	9.645769849078258E-4
1727876119100	7312.5	0.7005553490953583	0.010260848887341571	0.0011055419895849713
1727876119102	7312.5	0.7765505795187794	0.008743848748482436	0.0011759421138255897
1727876119103	7312.5	0.8653432423847329	0.006919164961103063	0.0012575306082106522
1727876119105	7242.1875	0.9217070924960138	0.004668727734948562	0.0013185674367412112
1727876119107	7382.8125	0.9233940271091798	0.006144200181752015	0.0013605713380029298
1727876119109	7523.4375	0.9237933208857442	0.007532141516428446	0.0013876836296887727
1727876119111	7664.0625	0.932489231197589	0.010067079474289134	0.0013945802766246683
1727876119112	7664.0625	0.7935593962919288	0.012078831573604239	0.0012343914192787272
1727876119114	7664.0625	0.7450230116614256	0.01413875297666513	0.0011871542674482727
1727876119116	7664.0625	0.6501613273060797	0.016401652319683185	0.0011035534564876927
1727876119118	7664.0625	0.555596501572327	0.01824784402734543	9.550948592963449E-4
1727876119119	7664.0625	0.4318781118972746	0.018960241285772797	8.06636262104997E-4
1727876119121	7664.0625	0.38661740860849053	0.018858066026579124	7.36011862434069E-4
1727876119123	7664.0625	0.3139264255230394	0.019014195049204152	7.900298130795979E-4
1727876119125	7593.75	0.2978901060719099	0.0208162142543529	7.62672079442357E-4
1727876119127	7593.75	0.30857968002944103	0.022863553491036255	7.718344070990624E-4
1727876119128	7593.75	0.39461723663522014	0.022825665190895347	9.109506979532963E-4
1727876119130	7593.75	0.44940473056852454	0.020267118926561283	0.00105006698880753
1727876119132	7593.75	0.5028486833265146	0.016694672516402404	0.0011109037899970854
1727876119134	7593.75	0.5487601880374792	0.013777264491112681	0.001174986554457206
1727876119135	7593.75	0.6532782906057469	0.011202077853262419	0.0013789072860155066
1727876119137	7593.75	0.6444571397987261	0.009132792976974778	0.001363285941290563
1727876119139	7523.4375	0.7047444954751431	0.008632653208673832	0.0013479106915173522
1727876119141	7523.4375	0.7872547448612289	0.010005125574474765	0.0014537211904779774
1727876119143	7523.4375	0.7572482730902409	0.011316011828550793	0.0013984930688640239
1727876119144	7523.4375	0.7037438484360646	0.011068452851252544	0.0013155515483583215
1727876119146	7523.4375	0.7388009998741255	0.01023709897233851	0.0013698119061816352
1727876119148	7523.4375	0.768893734320896	0.009682840963004237	0.0012680318373156944
1727876119150	7523.4375	0.7079988389411297	0.008802175955466009	0.0011662517684497534
1727876119151	7523.4375	0.7536427969843431	0.0073558139628084815	0.0011638463929198309
1727876119153	7523.4375	0.621422690756325	0.0059711951985466135	0.0011916697704884244
1727876119155	7523.4375	0.5609851486005396	0.0052802388596813075	0.0010791724585138235
1727876119157	7453.125	0.580361804122445	0.005577310761927518	0.0011189212274486922
1727876119159	7453.125	0.6723245802847162	0.006893004389824385	0.0012955934102656355
1727876119160	7453.125	0.6422824761470841	0.007452339032890004	0.0012400425112289635
1727876119162	7453.125	0.6540428235777587	0.005998555630190579	0.001261862668590209
1727876119164	7453.125	0.7612076808957797	0.00413241830992245	0.001384182874391717
1727876119166	7453.125	0.7748001299291559	0.003297918401310732	0.0013874167722949323
1727876119167	7453.125	0.8421306368670886	0.0032438341244363815	0.00136277840785119
1727876119169	7453.125	0.8790257838622523	0.0034007438902776558	0.0014139255788212645
1727876119171	7453.125	0.9459307330228485	0.0034596539076046052	0.0015125874450932814
1727876119173	7382.8125	0.8853749092196848	0.003510877038690521	0.0014618796886457096
1727876119175	7382.8125	0.9122270074134261	0.002851070140990313	0.001499810233296571
1727876119176	7382.8125	0.9079295481836746	0.0022779225148567683	0.0014908094700397138
1727876119178	7382.8125	0.9057059173186072	0.0023318907041815374	0.00148743678490887
1727876119180	7382.8125	0.9145817154663292	0.0025077605425545286	0.0014981684744876976
1727876119183	7382.8125	0.9633049787160607	0.0023538627847756234	0.0015586649209051585
1727876119184	7382.8125	0.9328669831693894	0.0026663974468566862	0.0015109530236217595
1727876119186	7382.8125	0.9290704260502953	0.005891106165037547	0.001510331022049206
1727876119188	7382.8125	0.9616805578525272	0.010917232519352863	0.0015746588934103633
1727876119190	7382.8125	0.9908452321459387	0.012585522458017329	0.0016210270480903925
1727876119192	7312.5	1.0147480936133801	0.008827236863406673	0.0016572153525696537
1727876119193	7312.5	1.0338245057715907	0.005019108037046544	0.001677673461217165
1727876119195	7312.5	1.020674655034802	0.003737265239717072	0.001661979575437763
1727876119196	7312.5	0.9596348174566651	0.003691406859382092	0.0015773571386741507
1727876119198	7312.5	0.9764782360935343	0.0034170419593002716	0.0016032486380613846
1727876119199	7312.5	0.9978672243514151	0.0029173259715378104	0.0016335415933250055
1727876119201	7312.5	1.0320689469237523	0.00277666819346327	0.0015776458417116718
1727876119203	7312.5	0.9891653649023932	0.0032573481599666304	0.001512140023588286
1727876119205	7312.5	0.9374327980146818	0.0038045870262523886	0.0014399679268943901
1727876119207	7242.1875	0.9364257652970064	0.0038532989382275675	0.0014353623002153022
1727876119208	7242.1875	0.9455588541028547	0.003436411555425742	0.0014483539944993228
1727876119210	7242.1875	0.9371984884219554	0.002847674330668972	0.0014386018221758713
1727876119212	7242.1875	1.0937204031509205	0.0022770873850318746	0.0014957954514946956
1727876119214	7242.1875	1.0437061788607465	0.002135156632387586	0.0014319888274629301
1727876119215	7242.1875	1.031605963306672	0.0023825456468060083	0.0014153275508563927
1727876119217	7242.1875	1.0482625358900737	0.002519619240063912	0.0014388139121208922
1727876119219	7242.1875	0.8146710612991567	0.002428773615282859	0.001469215993202691
1727876119221	7242.1875	0.7956083844663591	0.0024494343098757972	0.0014366698425535992
1727876119223	7242.1875	0.7962116070348677	0.002443498954741247	0.0014388219715543414
1727876119224	7242.1875	0.7804181434230077	0.002504973636629772	0.0014135776231079086
1727876119226	7242.1875	0.7359230969011334	0.002919121814090088	0.001339983174637885
1727876119228	7242.1875	0.6881925838754406	0.0034313951910540166	0.0012720990354144963
1727876119230	7242.1875	0.6193534992915889	0.0036474721535324555	0.001186895676037683
1727876119231	7242.1875	0.5224919844797499	0.0035814611492979618	0.0010203521911589693
1727876119233	7242.1875	0.731392131423455	0.0029894609853837175	9.927812616403163E-4
1727876119235	7242.1875	0.7227337549603174	0.0023759137325116133	9.852828865325681E-4
1727876119237	7242.1875	0.6904625268658704	0.0029013936847134916	9.215725308317325E-4
1727876119239	7242.1875	0.6631935167612519	0.003985581753676809	9.308662536407364E-4
1727876119240	7242.1875	0.7265078946479462	0.004241020881203574	0.0010146545721561391
1727876119242	7242.1875	0.7024621063808225	0.0037141716212185675	9.98045232524717E-4
1727876119244	7171.875	0.682533872991199	0.0033728200532809087	0.0011397977146365744
1727876119246	7171.875	0.7260755747544515	0.0034865216505942072	0.0011808801703162594
1727876119247	7171.875	0.7474528864277866	0.003625007124262847	0.0013167557453063689
1727876119249	7171.875	0.7470505178141813	0.0034516458818939742	0.0013171187490513413
1727876119251	7171.875	0.7726633612871296	0.0037529591897536895	0.0013532468009718273
1727876119253	7171.875	0.8066473218937069	0.0053681711109449595	0.001392814403509865
1727876119255	7171.875	0.7981559566686558	0.0067098916239326685	0.001379178015550134
1727876119256	7171.875	0.7954133751989089	0.006243000187011884	0.0013704173831452498
1727876119258	7171.875	0.7539000340986588	0.004578891114890844	0.0013050776044596527
1727876119260	7171.875	0.7168081228214745	0.0029815999327861675	0.0012678482231418986
1727876119262	7171.875	0.8102526867708049	0.0023560284971322655	0.0011687939219370426
1727876119263	7101.5625	0.7932623151376356	0.0027607687747034757	0.0011512551580773278
1727876119265	7101.5625	0.7855046425449403	0.0031281458248418274	0.0011028653849382522
1727876119267	7101.5625	0.7149652791202701	0.0026470526915065252	9.561190264943375E-4
1727876119269	7101.5625	0.6835446651233374	0.001985256098102084	9.141736901198413E-4
1727876119271	7101.5625	0.7263095008617562	0.0023721253960184365	0.0010291264988426057
1727876119272	7101.5625	0.7998109210727026	0.004036056848274888	0.001147685328632463
1727876119274	7101.5625	0.8322621672005538	0.005344610731382143	0.0011809988689190094
1727876119276	7101.5625	0.8260457826580541	0.004931727273973127	0.0011719251778099513
1727876119278	7101.5625	0.90132419418239	0.003294956001347168	0.0012649228902727931
1727876119279	7101.5625	0.9564924584770722	0.0018509174660401666	0.0013143881984448936
1727876119281	7101.5625	1.0259612719128415	0.0013998833055220248	0.0013666986478634501
1727876119284	7031.25	1.0004024779551535	0.002022799957048319	0.0013443653095091676
1727876119286	7031.25	0.981983910105225	0.0034368562985726803	0.0012883095236545159
1727876119288	7031.25	0.9552075774068699	0.0044549266248107315	0.0012569375030801733
1727876119289	7031.25	0.9366814733762698	0.004255403455132039	0.0012347752303428338
1727876119291	7031.25	0.9188227106767054	0.003321968031261667	0.0012074860464906536
1727876119293	7031.25	0.8408264544025158	0.0028250225380382398	0.0011241037284843082
1727876119295	7031.25	0.30286647464934613	0.004619369171654432	0.0012870441753189644
1727876119296	7031.25	0.31826591409187716	0.008493658355345829	0.001343563813086991
1727876119297	7031.25	0.3206788043659113	0.01033021197097359	0.001354929743442347
1727876119299	7031.25	0.3222142799948421	0.008549058051957556	0.0013630730254564829
1727876119301	7031.25	0.35644360641596784	0.005952243331904789	0.0014784452011584082
1727876119303	7031.25	0.3664465395806296	0.004174515318081	0.0015113707084093559
1727876119304	7031.25	0.39186312955475694	0.002895909931852511	0.0015996423390036813
1727876119306	7031.25	0.40173201325975005	0.0021430216439185194	0.0016284335231869205
1727876119308	7031.25	0.743445431166192	0.0023738341274132184	0.0015955477214574828
1727876119310	7031.25	1.0037630570548095	0.0036470819796208774	0.0015613581858701226
1727876119311	7031.25	1.0214948477312127	0.005222332238397584	0.0015799767364566566
1727876119313	7031.25	1.0261701741654572	0.006482940092499443	0.001583042344824414
1727876119315	7031.25	0.9981231369562368	0.00748990971690298	0.0015397362752075864
1727876119317	7031.25	1.0209781011253225	0.008341430920470957	0.0015782921691222228
1727876119319	7031.25	1.0137080484128684	0.008845963623938772	0.0015470774922994345
1727876119320	7031.25	0.9690097546174344	0.008636236829616093	0.0014854519900853777
1727876119322	7031.25	0.935114628639835	0.007727578891490107	0.0014415657182517132
1727876119324	7031.25	0.9402943662322347	0.006864756280847156	0.0014444359350309207
1727876119326	7031.25	0.9038118641136772	0.006766798639206743	0.0013919779979199747
1727876119327	7031.25	0.8813131579014539	0.007796262311574151	0.0013622582506311756
1727876119329	7031.25	0.8762032146558237	0.00956011411598063	0.0013594873239467643
1727876119331	6960.9375	0.8309431096042976	0.011027213021194205	0.0012589968429633752
1727876119333	6960.9375	0.7793408919680294	0.01105920716283018	0.001171832627937332
1727876119335	6960.9375	0.8132800216194968	0.009919467228496195	0.001226376410919575
1727876119336	6960.9375	0.8563245217505242	0.00894065104852891	0.0012871676571529999
1727876119338	6960.9375	0.8512369791666666	0.008881584077108845	0.0012812856672614397
1727876119340	6960.9375	0.8522452748296645	0.008909391197788856	0.0012842527805731069
1727876119342	6960.9375	0.8728923037866877	0.008522754609393828	0.0013129398350187243
1727876119343	6960.9375	1.0131102576005586	0.008430017585989266	0.0013501350055073883
1727876119345	6960.9375	1.0368757535289355	0.008888257066363606	0.0013744704327821812
1727876119347	6960.9375	1.0455656779958444	0.009216929006870404	0.0014455400833494104
1727876119349	6960.9375	1.0809364558765724	0.00945286382854263	0.0014977641865059094
1727876119351	6960.9375	1.1127701559692273	0.010167440946084613	0.0015426686562285588
1727876119352	6960.9375	1.154483035200195	0.011309978086158707	0.001612034319155582
1727876119354	6960.9375	1.0983037820080863	0.012225713500659274	0.0016630727982026518
1727876119356	6960.9375	1.112312504466838	0.012745157954802423	0.0016840717894939373
1727876119358	6960.9375	1.102481472193294	0.012842095482106642	0.0016714054550768826
1727876119359	6960.9375	1.0847886052872049	0.012150439150305035	0.0016514934704928313
1727876119361	6960.9375	1.0590893297445478	0.010609055250405475	0.001616121213362203
1727876119363	6960.9375	1.0423685983827493	0.009442470695046883	0.001590196802994156
1727876119365	6960.9375	1.008014823840664	0.010734165497418714	0.0015400801614754822
1727876119367	6960.9375	0.9826346081689538	0.012844029119967184	0.001501108972750442
1727876119368	6960.9375	0.9738327655485673	0.014381223242547807	0.0013823250152644715
1727876119370	6960.9375	0.9702553205936626	0.014158374432602339	0.0013770915959287152
1727876119372	6960.9375	0.9784658499983622	0.013762026507704564	0.0013867658411984764
1727876119374	6960.9375	0.937487844151271	0.014113096816720318	0.0013370125332299609
1727876119375	6960.9375	0.9339157307089666	0.015514676092351335	0.001330101760914505
1727876119377	6960.9375	1.0273672452143856	0.01709400048385606	0.001275895238422623
1727876119379	6960.9375	0.9983249142023464	0.018294574639993278	0.0012790421494098113
1727876119381	6960.9375	0.9897026279783502	0.020412904537434037	0.001268703467781764
1727876119384	6960.9375	1.0085181101082488	0.022745218892665408	0.001293533008295687
1727876119385	6960.9375	1.0183297288615882	0.022592597651342056	0.0013527628984207124
1727876119387	6960.9375	1.045126070341101	0.019755917873430888	0.0013835996085080644
1727876119389	6960.9375	1.0917002546231107	0.01736218861640125	0.0014383969723970461
1727876119391	6960.9375	1.1322471241228997	0.01730492197543412	0.001487504272281412
1727876119392	6960.9375	1.13400604583216	0.018566481412173208	0.0014881190077659762
1727876119394	6960.9375	1.1333987308445979	0.019024497749813695	0.0014870166587432033
1727876119396	6960.9375	1.1548495545562283	0.019106615703823333	0.001513205589108108
1727876119397	6960.9375	1.1368363628496667	0.019531624783597355	0.001497193808414964
1727876119399	6960.9375	1.1149443763640523	0.019787147464066075	0.0014720956257887954
1727876119400	6960.9375	1.073669874756524	0.021161925060565565	0.0014182349969576586
1727876119402	6960.9375	1.0500819898150755	0.025130594666403584	0.0013916338675810742
1727876119404	6960.9375	0.9787282081631935	0.028341686778476365	0.0013092569527261998
1727876119406	6960.9375	0.9258631573119074	0.027429717013770404	0.0012434081845226863
1727876119407	6960.9375	0.7774442139768643	0.023336381316629413	0.0012071106995629325
1727876119409	6960.9375	0.770409940884587	0.017788245091234313	0.0011979804562454394
1727876119411	6960.9375	0.3851850292003594	0.013395200803475569	0.0013691717861194857
1727876119413	6960.9375	0.28597411012606694	0.014133778845444615	0.0017864912849122907
1727876119415	6960.9375	0.30652343530646337	0.01843223124558402	0.0020405087598970853
1727876119416	6960.9375	0.32627486154396895	0.020570271583900835	0.0022945262348818794
1727876119418	6960.9375	0.3174760378060422	0.01957722914433425	0.002279969933456494
1727876119420	6960.9375	0.3282394477727707	0.016832833526308648	0.0023442749723673736
1727876119422	6960.9375	0.3382570552911613	0.012444818160985756	0.0023939717683565845
1727876119423	6960.9375	0.34137736112281	0.007110319410130815	0.002409687131385932
1727876119425	7101.5625	0.32699324478464736	0.001969454757335616	0.002107483207538552
1727876119427	7312.5	0.299275916559319	8.918271217490255E-4	0.0018052792836911727
1727876119429	7523.4375	0.5441777241557	0.0013002880216434172	0.0015311158731548225
1727876119431	7664.0625	0.6055855069587147	7.629865468381927E-4	0.0014368117195732548
1727876119432	7875.0	0.6010133637771147	6.381853171600382E-4	0.0013650431244716106
1727876119434	8085.9375	0.6130934832659478	2.3506432338861672E-4	0.001372453811877694
1727876119436	8226.5625	0.68326859045505	1.2620042484921487E-4	0.0013039131054678732
1727876119438	8437.5	0.6820176294279504	0.020525657841276943	0.001288920122407385
1727876119439	8648.4375	0.694177157946075	0.031508309328792776	0.0012234762476851476
1727876119441	8648.4375	0.7167069454150167	0.04064631487102775	0.0012525908597557731
1727876119443	8648.4375	0.723512325054352	0.04652423234077804	0.0012402865388203904
1727876119445	8648.4375	0.8163892545985182	0.048898845116181755	0.0012429285331065109
1727876119447	8718.75	0.8916616654031897	0.0486750019101023	0.0012734098572689083
1727876119448	8718.75	0.8362414075561261	0.04519771446370481	0.001331717146380632
1727876119450	8718.75	0.8216641072814664	0.0362167481581427	0.0013105622718286075
1727876119452	8718.75	0.8646574248915293	0.023193399421871982	0.0013791571603834418
1727876119454	8789.0625	0.8747539909046563	0.01107167823513812	0.0014684273643267066
