# Supplementary material for: Identification and classification of repeated whistle types from free-ranging rough-toothed dolphins (Steno bredanensis)
Source: Sci Rep. 2026 Mar 20;16:14327. doi: 10.1038/s41598-026-44853-2 (PMC13144356; doi:10.1038/s41598-026-44853-2)
Supplement: Supplementary file 2 — Supplementary Material 2 [file 41598_2026_44853_MOESM2_ESM.zip › Dataset_StenoRepeatedCalls/Contours/1702.csv]

Time [ms]	Peak Frequency [Hz]	Duty Cycle	Energy	WindowRMS
1727876158310	6257.8125	1.1928542245519944	0.0023155127552490972	0.0017022693853897765
1727876158311	6257.8125	1.1916710669612087	0.003886216057770114	0.0016989781553251916
1727876158313	6257.8125	1.2128469585971826	0.005200443428636641	0.0017263901001539463
1727876158315	6257.8125	1.2004947933493797	0.006017672355581128	0.0017076764972179755
1727876158317	6257.8125	1.2039233211235676	0.006378330828776332	0.0017125806185952538
1727876158319	6257.8125	0.7434430368489786	0.006401939485586296	0.001752492615366287
1727876158320	6257.8125	0.7337321052370835	0.00683695554684608	0.0017296509920018248
1727876158322	6257.8125	0.731400339560918	0.00800035501508523	0.0017243872905095248
1727876158324	6257.8125	0.7238308254067259	0.008745591179533193	0.0017072066199271404
1727876158326	6257.8125	0.7241131752641119	0.00780943911012836	0.0017100186948593016
1727876158327	6257.8125	0.7211342256451738	0.005986714285715659	0.0017034478743284784
1727876158329	6257.8125	0.7244558020573444	0.0048749886033174	0.0017116634861978216
1727876158331	6187.5	0.7363398758300198	0.004412256201075232	0.0017404747661426648
1727876158333	6257.8125	1.2229905630088524	0.0034667086939801717	0.0017420016568170306
1727876158335	6328.125	1.2420052201123244	0.0011222994310648683	0.001768975692569444
1727876158336	6398.4375	1.2562819883744722	4.93702036197539E-4	0.0017880405398728553
1727876158338	6539.0625	1.197921981774613	6.521230397294011E-4	0.001821990413705462
1727876158340	6609.375	1.2325686113504877	0.001332017121866294	0.0018729583907043585
1727876158342	6679.6875	1.2340696372056925	0.002208064287958095	0.001874463911714129
1727876158343	6750.0	1.2343796851692268	0.002843187060720941	0.001875191028685044
1727876158345	6890.625	1.232002650782132	0.004165774669115839	0.0018716159137813202
1727876158347	6890.625	1.2436023817353048	0.006672366664393605	0.0018897606444366315
1727876158349	6890.625	1.2461959575572488	0.010234114632836416	0.0018940326066946387
1727876158351	6890.625	1.2146080357656466	0.013071091792053409	0.001941295254785846
1727876158352	6890.625	1.1634479484600444	0.015355623388022006	0.0019280774728196335
1727876158354	6890.625	1.1599705477709952	0.01810092260419798	0.0019223613004353888
1727876158356	6890.625	1.1858162154897336	0.02081861904982978	0.0019645994725702247
1727876158358	6890.625	1.1866110499329448	0.022232452415899544	0.0019660879601482
1727876158359	6890.625	1.197991634006197	0.021871714414415735	0.0019844954862406135
1727876158361	6890.625	1.200159364305864	0.020422521982840808	0.0019880986940474616
1727876158363	6890.625	1.2097470547770994	0.017465802667109592	0.002003627751240468
1727876158365	6890.625	1.201315487132353	0.014277003640744818	0.0019897979248900627
1727876158367	6960.9375	1.2743536031471108	0.01449697624036209	0.0019862145132503125
1727876158368	7031.25	1.2775685052451846	0.015911908829892907	0.0019910708253670253
1727876158370	7101.5625	1.273897758819772	0.018862701763899946	0.0019852945436522706
1727876158372	7171.875	1.2191988945146812	0.020231983988651267	0.0020439010028188665
1727876158374	7171.875	1.2211851929300133	0.022200602709727423	0.0020476137128879203
1727876158375	7171.875	1.2250238820023402	0.02688683922397561	0.002054788970485664
1727876158377	7171.875	1.2291348501832857	0.03090583075287043	0.0020613509307027544
1727876158379	7171.875	1.2499396522369095	0.03167481431379532	0.0020961964313820384
1727876158381	7171.875	1.2567109212168166	0.0304863547825919	0.002106906750682484
1727876158383	7171.875	1.2542291640956376	0.0321725547647926	0.002103626828544538
1727876158384	7171.875	1.1484295939339957	0.03763352642565969	0.0021071757197356623
1727876158387	7171.875	1.0778922591183058	0.04459162486991306	0.0020868700190315084
1727876158389	7171.875	1.0798775205375295	0.046769914621663106	0.002092721166177793
1727876158391	7101.5625	1.0527624168175465	0.04097308709188299	0.002044255120457208
1727876158392	7101.5625	1.0290129515973412	0.0354299820757711	0.0019989683075426817
1727876158394	7101.5625	1.0294006979682835	0.0348561882540355	0.002000244011387023
1727876158396	7101.5625	1.0083111728527412	0.037821783641579586	0.001960639936357077
1727876158398	7101.5625	0.7652548528829115	0.038573983839728716	0.0019353441028083858
1727876158400	7101.5625	0.6141924704677445	0.03655425247991326	0.0021923357263992052
1727876158400	7101.5625	0.5834341421899425	0.03193314268210876	0.002125247915040416
1727876158402	7101.5625	0.5834341421899425	0.028855467980223853	0.002125247915040416
1727876158404	7101.5625	0.5578458402349856	0.03131437315447598	0.0020664209608267765
1727876158406	7031.25	0.5308330074219744	0.03677258918906002	0.0020162316506328395
1727876158407	7031.25	0.5053046156432908	0.03857202955442714	0.001967517251744542
1727876158409	7031.25	0.4821748498109572	0.03679887657154431	0.0019145058813548302
1727876158411	7031.25	0.5451559773421311	0.03956614100852587	0.0022033169941992462
1727876158413	7031.25	0.6181927573120718	0.049101161072263255	0.002210310278217731
1727876158415	7031.25	0.6163834388958158	0.05598867709677483	0.0021411625410847476
1727876158416	7031.25	0.604774460733135	0.05210929201703042	0.0021144994711760874
1727876158418	7031.25	0.5939063251111645	0.042195833851422886	0.0020976507217382217
1727876158420	7031.25	0.6163540985971738	0.03555294813569752	0.002144306374357267
1727876158422	7031.25	0.6508729599494751	0.032677638871053384	0.0022296289067520736
1727876158423	7031.25	0.6671201503224773	0.02838392685420224	0.0022508469610105306
1727876158425	7031.25	0.6975763101110595	0.023505117371989685	0.0020817323237442282
1727876158427	7031.25	0.7456024494113683	0.022217334922732694	0.0018518333098770654
1727876158429	7031.25	0.7503346820744807	0.025089318763953868	0.0018666932367953468
1727876158431	7031.25	0.7302509189111965	0.029562261761542037	0.001824884088006488
1727876158432	7031.25	0.8298503842869696	0.032337396545026445	0.0020084480161322964
1727876158434	7031.25	0.8348858411289044	0.03183236865394943	0.002016377966478854
1727876158436	7031.25	0.9861908819721358	0.029930758583805745	0.0019308619160817702
1727876158438	7031.25	0.9908922867328828	0.028971309880126965	0.001936214117783261
1727876158439	7031.25	0.9871017918787751	0.028687748790162722	0.002005297779237378
1727876158441	7031.25	0.9999100910606981	0.030834182847941122	0.002023896152258037
1727876158443	7031.25	0.9671026018801763	0.0377355363668133	0.001957870319284631
1727876158445	7031.25	1.0326377659139736	0.0439636183086137	0.002071375126769942
1727876158447	7031.25	0.9532187096215519	0.04274412032526148	0.0019314737465427395
1727876158448	7031.25	0.950216170644187	0.03540166404640951	0.0019335909629916686
1727876158450	7031.25	0.9675662851146554	0.028992756397618568	0.0019685737408241984
1727876158452	7031.25	1.0170245632316768	0.025387399531438353	0.0020527174514645453
1727876158454	7031.25	1.0604418548647963	0.022969910667773836	0.0020309339847425904
1727876158455	7031.25	1.1096106717645724	0.021714042927755844	0.0021429022630656417
1727876158457	7031.25	1.097940265502415	0.022398320355819637	0.00212500011894564
1727876158459	7031.25	1.050839154843821	0.023369270753036426	0.0020444218965683597
1727876158461	7031.25	1.1275021287707483	0.022921497726183834	0.0021685304685423643
1727876158463	7031.25	1.1151154310425178	0.021578052437531647	0.0021468216636419753
1727876158464	6960.9375	1.0247123246835084	0.02129113523372678	0.002007075911519646
1727876158466	6960.9375	0.9180449704568956	0.019695386111644547	0.002066223552909212
1727876158468	6960.9375	0.9258784522832922	0.01831857547575255	0.002177159616660901
1727876158470	6960.9375	0.9121626493283429	0.01791991359104061	0.0021430847036740513
1727876158471	6960.9375	0.9550157713375035	0.017539464054389452	0.0022261652782823793
1727876158473	6960.9375	0.9562207859071644	0.017358770929731968	0.0022283154988259873
1727876158475	6960.9375	0.9245933259416871	0.021550175839796543	0.0021622248633822714
1727876158477	6960.9375	0.9631337642278507	0.028802566794001006	0.0022399368027211856
1727876158479	6960.9375	1.0191252168358627	0.02838554491359618	0.002323872678341144
1727876158480	6960.9375	0.9905946534180246	0.019747542425567245	0.0021577776052569067
1727876158482	6960.9375	1.020208022064099	0.015099395223055265	0.002078398069824722
1727876158484	6960.9375	0.7864688722796955	0.017281946652785516	0.0021052276291468066
1727876158487	6960.9375	0.7604792024013721	0.019749173651363954	0.0020509059414322633
1727876158488	6960.9375	0.7703841834470888	0.021467887083259137	0.0020991855674604354
1727876158490	6960.9375	0.7571814195165094	0.02705482780118009	0.0020659303222229763
1727876158492	6960.9375	0.7557709920922074	0.03679595884170932	0.0020670857808967836
1727876158494	6960.9375	0.7521707670380098	0.04378623562282127	0.0020639292006507867
1727876158496	6960.9375	0.7992121567607084	0.041599875681007085	0.002186727429702741
1727876158497	6960.9375	0.8446035975508732	0.033584427753231304	0.0020928405688697754
1727876158499	6960.9375	0.855513722939082	0.02683872042539673	0.0020999643175145656
1727876158500	6960.9375	0.874742065474102	0.022351989734476534	0.0021294738683276526
1727876158502	6890.625	0.8768073436444201	0.021417222530225908	0.002131572182903922
1727876158503	6890.625	0.8878060520613071	0.023262590119333286	0.002108841376161225
1727876158505	6890.625	0.8941200337423417	0.02651755851790468	0.002132654016813524
1727876158507	6890.625	0.8770908148059667	0.029884618086252045	0.0020934323753765715
1727876158509	6890.625	0.9161829782552736	0.03386913610345701	0.0021226422031254783
1727876158511	6890.625	0.9435599651879139	0.035245758981004086	0.0021746844882171456
1727876158512	6890.625	0.9399964387836033	0.03193440475352451	0.0021618914365324864
1727876158514	6890.625	0.9315241462646797	0.026517656539573182	0.002144803466535766
1727876158516	6890.625	0.9246043147245644	0.02344182119116059	0.0021417665804246006
1727876158518	6890.625	0.9179154839427839	0.02408184096891174	0.0021055114993594527
1727876158519	6890.625	0.9402312810883589	0.026132012905405504	0.0020381139685227293
1727876158521	6890.625	0.9172637227322489	0.027424290567065145	0.0019908064425027423
1727876158523	6890.625	0.8889650503934491	0.027974858659672683	0.0019241409794134652
1727876158525	6890.625	0.9220189090327076	0.028417534848514187	0.0018747477943695209
1727876158527	6890.625	0.8720908320379503	0.02888167820734568	0.0019421839694718922
1727876158528	6890.625	0.8821656459941395	0.02938259769959435	0.0019652292614553667
1727876158530	6820.3125	0.8905619059105203	0.02921934987014385	0.0019733126746960218
1727876158532	6820.3125	0.9231942527426387	0.02908865313369298	0.0020262525552798057
1727876158534	6820.3125	0.9306587581296455	0.030739029061566208	0.0020384336209995735
1727876158535	6820.3125	0.9357188482704402	0.03218493266979305	0.002046419316499571
1727876158537	6820.3125	0.9321732954545455	0.030029874497945513	0.002040333991241947
1727876158539	6820.3125	0.9593058477612206	0.025153630312325426	0.002107201562697324
1727876158541	6820.3125	0.9796761033586653	0.021995691427813626	0.002109860937983338
1727876158543	6820.3125	0.9796263425743943	0.023034213875935076	0.002099728372994191
1727876158544	6820.3125	0.985921081784664	0.02647908482173628	0.0021189589070758318
1727876158546	6820.3125	0.9700260655518431	0.035772699082001924	0.0020904690570539967
1727876158548	6820.3125	0.9761928484597018	0.04896890130484214	0.002100214634438505
1727876158550	6820.3125	0.9840763784249067	0.05242733010864966	0.0021189318125343025
1727876158551	6820.3125	0.9473813543668471	0.040820183611642157	0.002048516961524475
1727876158553	6820.3125	0.9662725771566067	0.02694553355172696	0.001985242031439768
1727876158555	6820.3125	0.9896524297366351	0.021237384972059934	0.001970726497775778
1727876158557	6820.3125	0.9640790831367925	0.0215958616399774	0.0019216254684222744
1727876158559	6820.3125	0.9591146479849388	0.024442804772201312	0.0018163897190492195
1727876158560	6750.0	0.9820142139754463	0.027563252720556937	0.001937653359039938
1727876158562	6750.0	0.9597149201825647	0.031221723627988637	0.0019025149489548141
1727876158564	6750.0	0.8598357785714783	0.03370804962597624	0.0019610853811057576
1727876158566	6750.0	0.9043000274809372	0.03414339040443869	0.0020534383083146224
1727876158567	6750.0	0.8921521052485112	0.03307520578046749	0.0020268259432212345
1727876158569	6750.0	0.8731149251057495	0.033624970482842256	0.0019843335277943803
1727876158571	6750.0	0.8788016202447542	0.03683460274390148	0.001995474461308644
1727876158573	6750.0	0.904218497801525	0.038103291820285747	0.002040901027753662
1727876158575	6750.0	0.8945810102810012	0.035384812637051816	0.0020183126787871697
1727876158576	6750.0	0.942129798728224	0.030774345147340496	0.002107652819282418
1727876158578	6750.0	0.9637750871361289	0.028911410571412395	0.002072729074430642
1727876158580	6750.0	1.0441622023100503	0.028892119378925916	0.0020379419902553843
1727876158582	6750.0	1.0538558615836033	0.03012524997876057	0.0020553587672439574
1727876158583	6750.0	1.074352134751604	0.031242971282324148	0.002093831543883838
1727876158585	6750.0	1.082432769122038	0.03173997091341875	0.002108929408733628
1727876158588	6750.0	1.0413430687654293	0.03208745617423557	0.002195648201971963
1727876158590	6750.0	1.0613867658187857	0.03112712691132738	0.0022336839031107452
1727876158592	6750.0	1.0463154267600512	0.02775864390674972	0.0022031091990948135
1727876158593	6750.0	1.0426417654422353	0.024788637670201796	0.002194713716233399
1727876158595	6750.0	1.0138659476393053	0.024034297785344994	0.0021410887896837214
1727876158597	6750.0	0.986410482329188	0.02490130451620631	0.0021498069882283097
1727876158599	6750.0	0.9432585630828453	0.026314742517622884	0.0021770005549387535
1727876158600	6750.0	0.9465909423033912	0.026965418926603705	0.0021817602234141375
1727876158601	6750.0	0.950168203413034	0.026703555344385142	0.0021929257220205155
1727876158603	6750.0	0.941997752275469	0.02616654339010258	0.002172325707628688
1727876158605	6750.0	0.9514951985147608	0.02710598134395453	0.0021999494545746207
1727876158607	6750.0	0.9519187779986039	0.029950456597955078	0.0021998895084116513
1727876158608	6750.0	0.9630410486641997	0.03541523706732976	0.002222683107327963
1727876158610	6750.0	0.9666844940681929	0.047629950772861376	0.0022288578177738806
1727876158612	6750.0	0.9803052218455188	0.05960153579113411	0.00224738704747979
1727876158614	6750.0	0.9968022429140926	0.05726563979627724	0.0022199394468336133
1727876158615	6750.0	0.9659862497627955	0.043740036765998816	0.00220999285135581
1727876158617	6750.0	0.9600726830625813	0.03376217879911921	0.002200294940019902
1727876158619	6750.0	0.9694873989339351	0.031414401086472664	0.0022178610206886043
1727876158621	6750.0	0.9673529554411326	0.030354468013808554	0.0022191835873310284
1727876158623	6750.0	0.9644805570663224	0.029304023463006253	0.0022102810630658023
1727876158624	6679.6875	0.9799842280179192	0.027990806939426512	0.002245377217842706
1727876158626	6679.6875	0.9727205017129553	0.027483999148021594	0.0022310139531911475
1727876158628	6679.6875	0.9167087334041559	0.02816738731925316	0.0021165132080783623
1727876158630	6679.6875	1.007693150311794	0.028788422826338863	0.0020595414944100123
1727876158631	6679.6875	1.0262147680416507	0.028191444879477178	0.001992721710422688
1727876158633	6679.6875	0.8344785094306026	0.027015273448222833	0.0019308085122692355
1727876158635	6679.6875	0.829655541108961	0.026573011505540388	0.0019159369233640812
1727876158637	6679.6875	0.838140028238053	0.02714153004943883	0.0019299747030866526
1727876158639	6679.6875	0.8310860269512982	0.026350697373885654	0.001911301450820798
1727876158640	6679.6875	0.8208035897267915	0.024166258085347714	0.0018840788926014298
1727876158642	6679.6875	0.8290091977352444	0.022563345670110698	0.0018993748047169935
1727876158644	6679.6875	0.8184052292892948	0.02277841730646967	0.0018754818935291405
1727876158646	6679.6875	0.8262532158371634	0.023757981895049286	0.0018933595614534218
1727876158647	6679.6875	1.0994596070694242	0.02348202574168762	0.0019603429169593426
1727876158649	6679.6875	1.1107225739080102	0.02088772446355044	0.001980776848785143
1727876158651	6679.6875	1.1368003495619947	0.016980051142599244	0.0020295948386153803
1727876158653	6679.6875	1.1522985293990602	0.014911696582049916	0.002057896261545792
1727876158655	6679.6875	1.1438576317795806	0.015214177823652012	0.0020471617725187773
1727876158656	6679.6875	1.153935245179349	0.016000132880616913	0.002062042912201938
1727876158658	6679.6875	1.1534374811018384	0.016057878831978505	0.002061388819515654
1727876158660	6679.6875	1.160401959847346	0.015985870044460643	0.0020725600233340385
1727876158662	6609.375	1.2044394377349454	0.01641268712932906	0.002054694911168391
1727876158663	6609.375	1.2026259880697427	0.017069298407188363	0.002051284122492471
1727876158665	6609.375	1.1965458575620798	0.017215473812923772	0.00203975169280052
1727876158667	6609.375	1.1821807511330003	0.017083140733929743	0.001968088978121818
1727876158669	6609.375	1.2107812427742322	0.017139009392254847	0.0020097175894358893
1727876158671	6609.375	1.2214979594432112	0.017190918537622828	0.0020263880490182865
1727876158672	6609.375	1.189087854325666	0.01720606685746326	0.0020646762625666968
1727876158674	6609.375	1.196993828561144	0.018740396246530643	0.0020786841272722747
1727876158676	6609.375	1.1861117920111652	0.02019997725619567	0.0020603275590196733
1727876158678	6609.375	1.1657451742588862	0.01890761646826574	0.0020244886267961936
1727876158679	6609.375	1.1531551367284114	0.01646856296061955	0.002001798567188299
1727876158681	6609.375	1.1659996491524451	0.016311055929486156	0.0020219648145787814
1727876158683	6609.375	1.1461635468562292	0.01817491437029108	0.0019896664532201382
1727876158685	6609.375	1.1435842928503286	0.021611722616954643	0.0019856137101466635
1727876158688	6609.375	1.1278715464565225	0.024915527000942395	0.001958452408307564
1727876158689	6609.375	1.1663111588975212	0.026563133101279737	0.0019342265576560416
1727876158691	6609.375	1.1778181939049206	0.026194562300338987	0.0019548916184551402
1727876158693	6539.0625	1.1947581029758603	0.02578835061167229	0.0019842903862971476
1727876158695	6539.0625	1.1096220808974808	0.02685609662163184	0.002042360124342324
1727876158696	6539.0625	1.1369135267170145	0.028622966335009846	0.0020902372077163424
1727876158698	6539.0625	1.148972727600612	0.029338761950424813	0.0021115809009379346
1727876158700	6539.0625	1.1519211675051018	0.027800894449890153	0.0021178246102715485
1727876158701	6539.0625	1.1734872494103774	0.025737414657579963	0.002152396557789629
1727876158703	6539.0625	1.174324410325087	0.025268860076785755	0.002153444067902487
1727876158704	6539.0625	1.171179952255202	0.025200551512855173	0.002148156266625038
1727876158706	6539.0625	1.0333324461696365	0.024167934847855604	0.0021797433947807333
1727876158708	6539.0625	1.0392824142317434	0.022178503254295122	0.0021936111806296166
1727876158710	6539.0625	1.0081961414293616	0.022126908913158293	0.002128997974240725
1727876158711	6539.0625	1.0191399596272275	0.023742664478577796	0.002152416892901951
1727876158713	6539.0625	1.0037176708449802	0.024171397528077364	0.0021217685812996326
1727876158715	6539.0625	1.0128310030500232	0.02262163679323505	0.0021392584738521504
1727876158717	6539.0625	1.0041477461947503	0.020751287527643724	0.002121712588240787
1727876158719	6539.0625	0.9924788422832227	0.020210929148537254	0.0020978367183513125
1727876158720	6539.0625	1.1642485168340577	0.020596215723975027	0.002021883172890526
1727876158722	6539.0625	1.1502739633572716	0.021438161629183543	0.0019968887540915505
1727876158724	6539.0625	1.1680397614347042	0.022689997584170188	0.0020274428511167764
1727876158726	6539.0625	1.2473149526170721	0.02298132895782667	0.00201791648744284
1727876158727	6539.0625	1.0901334120489485	0.02207014123511506	0.0021062546617042874
1727876158729	6609.375	1.1015060131086811	0.02090060934864836	0.002129399765480597
1727876158731	6609.375	1.0977797704839274	0.01973346776098054	0.0021229605346346453
1727876158733	6609.375	1.1115292567975352	0.01795806268702999	0.00214875765214736
1727876158735	6609.375	1.1198541713816625	0.017419873125497806	0.0021638010171010813
1727876158736	6609.375	1.1345613912314974	0.01851534678174978	0.0021908657762184556
1727876158738	6609.375	1.1351313783967822	0.018504017066980676	0.0021919926170061795
1727876158740	6609.375	1.1524946608875706	0.016107158563450047	0.00222667906985995
1727876158742	6609.375	1.2295236731870722	0.012993374615030901	0.0021832093825657076
1727876158743	6609.375	1.2358216542694727	0.012487244185802838	0.0021944271900484966
1727876158745	6609.375	1.253964733060768	0.01623599114663928	0.0022245472499323148
1727876158747	6609.375	1.2640760931776558	0.02092585110515972	0.002241860535935262
1727876158749	6609.375	1.2833834337095686	0.02216325782180888	0.002274703521686887
1727876158751	6609.375	1.2792958625984863	0.020679050778632524	0.0022676452173392343
1727876158752	6609.375	1.2664678917534902	0.019816833469019978	0.002245170176055295
1727876158754	6609.375	1.25489698612119	0.020530359195866325	0.002224120426060108
1727876158756	6609.375	1.257170671187107	0.02052727435958154	0.002227363328444197
1727876158758	6609.375	1.2479746907720817	0.020908515526763875	0.00221025102454921
1727876158759	6609.375	1.2523083316954926	0.023428854990541946	0.0021933544179167934
1727876158761	6609.375	1.2550380661469251	0.026938206489498975	0.0021983233528582876
1727876158763	6609.375	1.2236130989741834	0.02853142755787762	0.0022162492921819605
1727876158765	6609.375	1.220533892471005	0.02900295783523729	0.0022108199381945574
1727876158767	6609.375	1.0464935540451359	0.02916553302833121	0.0022229441026411067
1727876158768	6609.375	1.0694024278208123	0.027207388043278446	0.002274702372175356
1727876158770	6609.375	1.070134948304339	0.025561573400202257	0.0022768920878402585
1727876158772	6609.375	1.0859580950951329	0.026090479595223443	0.002310796901379383
1727876158774	6609.375	1.0899482186904967	0.029263796922889364	0.0023189227856145554
1727876158775	6609.375	1.073515812074462	0.03305624748520908	0.0022864602776589593
1727876158777	6609.375	1.0582385339132192	0.03739400006648926	0.002254422645999524
1727876158779	6609.375	1.0425280825814291	0.04108323374845363	0.0022237141747578648
1727876158781	6609.375	1.0405840859136086	0.04280116611317415	0.0022217678216172217
1727876158783	6609.375	1.187890500855162	0.04262409670650959	0.002183719016187334
1727876158784	6609.375	1.180392806028787	0.04054276071765734	0.002169263990437936
1727876158787	6609.375	1.1664591814385956	0.03786567664830646	0.002142393798329354
1727876158789	6609.375	1.1226736237433927	0.03505076308010163	0.0020630955205327233
1727876158791	6609.375	1.119655760738659	0.03217148845870465	0.0020574150282748095
1727876158792	6609.375	1.1106144228597952	0.028424431016750767	0.002042060126628653
1727876158794	6609.375	1.114322433155192	0.023670679162007685	0.002047950812437629
1727876158796	6609.375	1.1064257640790898	0.018131192863961847	0.002009618422296867
1727876158798	6960.9375	1.1659393154321156	0.0017180887213591543	0.00195439927388022
1727876158800	7382.8125	1.1989322741183737	5.902820796628873E-4	0.001963823139825602
1727876158800	7804.6875	1.2239111722961589	7.547537824897586E-4	0.002004698612207319
1727876158802	8226.5625	1.2239111722961589	0.002238837832522574	0.002004698612207319
1727876158804	8648.4375	1.2155848729035639	0.001120061649231195	0.0019914651645469507
1727876158806	9070.3125	1.2292624876577007	3.274809657435498E-4	0.0020132019078154396
1727876158807	9492.1875	1.2138254737454142	1.7361988379993622E-4	0.0019904249383883993
1727876158809	9914.0625	1.2060155694304058	9.51819585735719E-4	0.001978171005318041
1727876158811	9914.0625	1.195651108935123	8.011257996083617E-4	0.0019615653834101627
1727876158813	9914.0625	1.161390808964604	5.365938109304201E-4	0.0019113586115671198
1727876158815	9914.0625	1.2302350386445315	3.2809404025517275E-4	0.0018505105872025026
1727876158816	9984.375	1.252804802148847	2.004788220945662E-4	0.0018342018400160623
