# Supplementary material for: Identification and classification of repeated whistle types from free-ranging rough-toothed dolphins (Steno bredanensis)
Source: Sci Rep. 2026 Mar 20;16:14327. doi: 10.1038/s41598-026-44853-2 (PMC13144356; doi:10.1038/s41598-026-44853-2)
Supplement: Supplementary file 2 — Supplementary Material 2 [file 41598_2026_44853_MOESM2_ESM.zip › Dataset_StenoRepeatedCalls/Contours/1706.csv]

Time [ms]	Peak Frequency [Hz]	Duty Cycle	Energy	WindowRMS
1727876199732	5414.0625	1.079282329858133	0.001373844142918712	0.0014034281576670734
1727876199734	5414.0625	1.1171806601540166	0.0017597482273936976	0.0014508684806570874
1727876199735	5414.0625	0.8866465998979755	0.002630546655650959	0.001548657052237063
1727876199737	5414.0625	0.8956394838483146	0.003853838971268273	0.0015619889812291748
1727876199739	5414.0625	0.9077766423309307	0.005250384221267329	0.001582423174888708
1727876199741	5414.0625	0.9318007975363932	0.004885623381867145	0.0016221370774518239
1727876199743	5414.0625	0.9448437141147269	0.004444280072790919	0.0016434719604927577
1727876199744	5414.0625	0.9463360584057663	0.003840854541550796	0.0016467946641851162
1727876199746	5414.0625	0.9466983616440534	0.0033116710804959133	0.0016476252246184063
1727876199748	5414.0625	0.9575847113278214	0.0026286632619273243	0.0016655342431611906
1727876199750	5414.0625	1.1135310760347612	0.0020455692968019243	0.0016111148493045658
1727876199751	5343.75	1.115777227883839	0.0015189553870008628	0.0016138158246163745
1727876199753	5414.0625	1.1001631007112656	8.982193431920912E-4	0.00159324709941992
1727876199755	5554.6875	1.047391500802099	2.911960463288652E-4	0.0015243658372170866
1727876199757	5625.0	1.0194365070037608	3.105098311270394E-4	0.001486603525964936
1727876199759	5765.625	1.091416077044025	4.262313992184103E-4	0.001397252321833159
1727876199760	5835.9375	1.0788960449927432	3.242915190420502E-4	0.001379452730265542
1727876199762	5976.5625	1.0738762208212385	6.662960958913565E-4	0.001371938814587246
1727876199764	6046.875	1.071941927543976	0.0010764665420122008	0.0013470925691191433
1727876199766	6187.5	1.0588907482102867	0.0021329730953692865	0.001375708092043447
1727876199767	6328.125	1.0780242086296115	0.003664706426439682	0.0014232664221993047
1727876199769	6328.125	1.0686197477959345	0.005725988197050114	0.0014734869237942678
1727876199771	6328.125	1.1177127191707636	0.007649975257516232	0.00156464411856034
1727876199773	6328.125	1.0459918980165945	0.008589045856842257	0.0017117204062646256
1727876199775	6328.125	1.1022911294351936	0.008542850894862744	0.0018047795106355435
1727876199776	6328.125	1.1058914245640366	0.008426317578054602	0.0019173721150994257
1727876199778	6328.125	1.1108491240972078	0.008582409701248942	0.001985196618995325
1727876199780	6328.125	1.1599927809022739	0.00898688003209894	0.002067473759655952
1727876199782	6328.125	1.2155314406014583	0.01000463159019639	0.0021568273966653694
1727876199783	6328.125	1.245692569026885	0.011423631691346003	0.002206114205866345
1727876199785	6328.125	1.2633378837406697	0.010102812721540518	0.002236379540003478
1727876199787	6328.125	1.2715045892835546	0.00827712312941563	0.002250472005401873
1727876199789	6328.125	1.2681974110058574	0.00758883877749774	0.0022452258751607043
1727876199791	6328.125	1.2581957277196074	0.007367316134043074	0.0022300040022284005
1727876199792	6328.125	0.535820092218304	0.00630326252294282	0.002180488942537441
1727876199794	6328.125	0.5356816779488691	0.005471025529615335	0.002179875971465627
1727876199796	6257.8125	0.5239589120895319	0.004733183627158367	0.0021345719643240976
1727876199798	6539.0625	0.5098572663195075	0.0027714648135438408	0.0020811172510847094
1727876199799	6820.3125	0.49987852025504964	0.0017726086027097928	0.002038144145502443
1727876199801	7171.875	0.4954252718264317	0.009979679018166371	0.002019794453650174
1727876199803	7171.875	0.48810223421153087	0.014239127574873733	0.0019904506408128823
1727876199805	7171.875	0.47548438940984816	0.018868765358513815	0.0019381183409560724
1727876199808	7171.875	1.2048026273726982	0.024582637541662084	0.001953613417621132
1727876199809	7171.875	1.1808088466166207	0.031510207841514745	0.0018927934322869706
1727876199811	7171.875	1.187849564134645	0.03552073704591779	0.0019039603178168496
1727876199813	7171.875	1.1467146249268685	0.034393656285448174	0.0019294486019670763
1727876199815	7171.875	1.1186520223713798	0.03331899923387261	0.001883813917492213
1727876199816	7171.875	1.0787430467950123	0.03647923650260287	0.0018282847016163712
1727876199818	7171.875	1.0271478915531098	0.04103985254950418	0.0018234602074891626
1727876199820	7171.875	0.9721565379869846	0.042142665302364844	0.0017479544917069574
1727876199821	7171.875	0.9448975803633822	0.040825169948709134	0.0017013781004989819
1727876199823	7171.875	0.9198096146706848	0.04072194392481248	0.001664652929514107
1727876199824	7171.875	0.8607151290072502	0.0431102926576342	0.0015654791935756792
1727876199826	7171.875	0.8261754577764674	0.04689652932032954	0.0015061948390224708
1727876199828	7171.875	0.7807168487399546	0.05019069408807355	0.0014136820911915824
1727876199830	7171.875	0.7145037274523934	0.05290777368800459	0.001297612692782094
1727876199831	7171.875	0.6971955049462788	0.0551241159139491	0.0012604370193327664
1727876199833	7171.875	0.9426017341010339	0.055658419315340095	0.0012412565824522267
1727876199835	7171.875	0.9148468488689965	0.054271783252335844	0.0012063813302617174
1727876199837	7101.5625	0.9254162651512484	0.05096282871677067	0.001239679130976743
1727876199839	7171.875	0.9036434021635874	0.04020084866601815	0.0013054940165333733
1727876199840	7242.1875	0.9411583744342811	0.023817358213571702	0.0014036241797672796
1727876199842	7382.8125	0.9530271860525029	0.029592150031871923	0.0014214942769593137
1727876199844	7382.8125	0.9189731317055124	0.04588862397202121	0.0015698409139871122
1727876199846	7382.8125	0.9806766714645763	0.0574160432259461	0.0016690434689813221
1727876199847	7382.8125	1.0483505017573067	0.061835902747385936	0.001773661302525732
1727876199849	7382.8125	1.0987637795389382	0.06472230847822223	0.0018375464809094416
1727876199851	7382.8125	1.120549469050592	0.06902725103384824	0.0018687503741893318
1727876199853	7382.8125	1.1575408833934517	0.07289284577450819	0.001927480076644712
1727876199855	7382.8125	1.1592660354236033	0.07517737058274314	0.0019313687371775635
1727876199856	7312.5	1.1832736484924158	0.07738311160806818	0.001968202425489602
1727876199858	7312.5	1.1870521591081307	0.0786314584940094	0.0019298078744542312
1727876199860	7312.5	1.166516751814408	0.08170674283961657	0.0018800363680164655
1727876199862	7312.5	1.13804491408527	0.0874196162351118	0.0018358166805998732
1727876199863	7312.5	1.1077567210389823	0.09396311756921988	0.0017888580785150865
1727876199865	7312.5	1.0957163450706588	0.09801764733166816	0.0017725212226526994
1727876199867	7312.5	1.049141811435803	0.09790222559970434	0.0016971748473048167
1727876199869	7242.1875	0.9906813856611444	0.09577321482458459	0.001612836962639636
1727876199871	7242.1875	0.9996644287807318	0.0936484044273548	0.0015286997708324852
1727876199872	7242.1875	0.9631619854202401	0.0912588339579341	0.0014798992855576479
1727876199874	7242.1875	0.9403272955199022	0.08978530723281321	0.0014293335197264917
1727876199876	7242.1875	0.9798310308424668	0.0928692571101304	0.0013373988559869533
1727876199878	7242.1875	0.8986145313078061	0.09857458789858223	0.0012355895128944906
1727876199879	7242.1875	0.8591381303037136	0.09870895447776751	0.001180365960716968
1727876199881	7171.875	0.8149254644000878	0.09344246294509997	0.0011266899244500883
1727876199883	7171.875	0.8715867367398306	0.0889001836637106	0.0010943917655518315
1727876199885	7171.875	0.8617665032920596	0.08928308034235798	0.001046023252662263
1727876199887	7171.875	0.8292323548175069	0.09287788910248193	0.0010238287872503702
1727876199888	7171.875	0.7878744805705301	0.09833196011812721	0.0011310016512030812
1727876199890	7171.875	0.7857122166756969	0.1033257808946884	0.0012036967095974045
1727876199892	7171.875	0.8715276671128676	0.10612124087547009	0.0013272001452983313
1727876199894	7171.875	0.9284728175557555	0.1068531372379768	0.001457109887562632
1727876199895	7171.875	0.9636420343419236	0.10508510535291926	0.0016008107321602726
1727876199897	7171.875	0.9879100394040496	0.10006572785693742	0.001637151063807334
1727876199899	7171.875	0.996898925815755	0.0949447462280355	0.0017706683193781587
1727876199901	7171.875	1.0780030935865839	0.09323906091594969	0.00188392387069489
1727876199903	7171.875	1.113944437451417	0.09550694562794944	0.001941233411945296
1727876199904	7171.875	1.0679589166241166	0.09547366476798425	0.0020361545763872293
1727876199907	7171.875	1.1000693528435614	0.09294082056873534	0.00209579510952626
1727876199909	7171.875	1.1377082928094404	0.09180116504827138	0.0021654366626576733
1727876199911	7171.875	1.1747021747147117	0.09227557820925207	0.002231730249343914
1727876199912	7171.875	1.1839546026024443	0.09412375310768653	0.002247617051297255
1727876199914	7171.875	1.1937848125567334	0.09357494394304312	0.0022658072504101513
1727876199916	7171.875	1.2063139770958957	0.09055626219154565	0.0022882406181096125
1727876199918	7171.875	1.1995863776907865	0.0883795615393934	0.0022765741068773377
1727876199920	7101.5625	1.190125567358245	0.08752145920130139	0.002232774858173941
1727876199920	7101.5625	1.184291559695198	0.0841931836552566	0.0022212971655050304
1727876199922	7101.5625	1.184291559695198	0.08027802465519923	0.0022212971655050304
1727876199924	7101.5625	1.1615193365005076	0.08265215073735749	0.002178302628893164
1727876199926	7101.5625	1.1379313918779481	0.08632019224246693	0.002136195024979695
1727876199927	7101.5625	1.123224414369595	0.08507937845706144	0.0021065048787767848
1727876199929	7101.5625	1.176089027559399	0.08073209245250977	0.002069700795511812
1727876199931	7101.5625	1.1836768362923653	0.08024037451006615	0.0020844385925629346
1727876199933	7101.5625	1.1941557865278956	0.08352497583065462	0.0020789434592943237
1727876199935	7101.5625	1.1748919565104707	0.0841101216240038	0.0020922757090315754
1727876199936	7101.5625	1.1813080511027887	0.08124212560877019	0.0021041092713893705
1727876199938	7101.5625	1.1888420056996856	0.07706619242302565	0.0021172797859077192
1727876199940	7101.5625	1.21754780694934	0.07308532422901225	0.002166721392521314
1727876199942	7101.5625	1.211443869490376	0.06935849405492585	0.002157098468271469
1727876199943	7101.5625	1.237433060011922	0.06685310880432178	0.0021981217575774157
1727876199945	7101.5625	1.2289288872978437	0.06534591863271157	0.0021831624640510296
1727876199947	7101.5625	1.1869859362581208	0.06381221269108146	0.002117149088819068
1727876199949	7101.5625	1.149830800709707	0.06309714531870221	0.0020527885073656983
1727876199951	7101.5625	1.097788300904088	0.06366098565036075	0.0019469663492979348
1727876199952	7101.5625	1.0462432370828967	0.06332612592406209	0.0018581262360752252
1727876199954	7031.25	1.0212874929026903	0.061622220972599735	0.0018133127189014946
1727876199956	7031.25	1.0247899830628004	0.062148610847761514	0.0017232028678694493
1727876199958	7031.25	1.0085972742821578	0.06708944672030591	0.0016718238537932423
1727876199959	7031.25	1.0788959682956587	0.07217735491916977	0.0016351488718974762
1727876199961	7031.25	1.074978713254319	0.07327802164624508	0.0016739562507127079
1727876199963	7031.25	1.086232389066356	0.07134833523360218	0.0016930679277378938
1727876199965	7031.25	1.1263685558225858	0.0680854636155888	0.0017546754795589817
1727876199967	7031.25	1.1485357704402515	0.06515555831273945	0.0017856592144931582
1727876199968	7031.25	1.1244754157190588	0.06126317901200188	0.001855929302929971
1727876199970	7031.25	1.1493446370662062	0.05923813733311938	0.0018907257155012505
1727876199972	7031.25	1.1420465579608416	0.061397532783996456	0.00187968034416419
1727876199974	7031.25	1.1506059206185424	0.06337676548765847	0.001892133765614537
1727876199975	7031.25	1.101859139267932	0.06020601551035549	0.0018183919786644708
1727876199977	7031.25	1.0929341871747715	0.052548656969554915	0.0018045004340890745
1727876199979	7031.25	1.0664792216513177	0.04591036313516248	0.0017600624702740102
1727876199981	7031.25	1.0595056031699235	0.043409944128910416	0.0017476471510182077
1727876199983	7031.25	1.0851293733455736	0.044807292820813166	0.0016818641422784873
1727876199984	7031.25	1.1388622739779874	0.04576823880216936	0.0016734211303449601
1727876199986	7031.25	1.1199196229690775	0.04597804728978129	0.0016503473196955783
1727876199988	7031.25	1.1367620377923884	0.048110083982165396	0.0016304461231456875
1727876199990	7031.25	1.1310828813566167	0.05236727092822624	0.001623378011418496
1727876199991	7031.25	1.1347217482580554	0.056034141806471933	0.0016288307142401997
1727876199993	7031.25	1.126831614928608	0.05721838980744655	0.0016401408619063902
1727876199995	7031.25	1.1072446083793652	0.05616662255734928	0.0016571592358992086
1727876199997	7031.25	0.9811646616767121	0.05439464333508881	0.0017454975075406282
1727876199999	7031.25	0.9951502855302237	0.052559038936765924	0.0017729240307496764
1727876200000	7031.25	1.071378120086478	0.04906208175788153	0.0019034591595137836
1727876200002	7031.25	1.0810601469689027	0.0457881570544408	0.0019206726087407865
1727876200004	7031.25	1.1436563701083158	0.04491144930738207	0.002023770715695734
1727876200007	7031.25	1.1655314608494887	0.045596441438929	0.002080011509359049
1727876200008	7031.25	1.212063965417444	0.04502183735697039	0.0021560541045936004
1727876200010	7031.25	1.2075545603423699	0.0447832815645247	0.0021478122396871753
1727876200012	7031.25	1.2310507121367233	0.04573640475710084	0.0021860111052008522
1727876200014	7031.25	1.2428704998077786	0.045479881489137265	0.002205446499772762
1727876200016	7031.25	1.2450935647980164	0.04395946006187802	0.002208909728163581
1727876200017	7031.25	1.2098704288046858	0.043395430172367855	0.0021518529844913505
1727876200019	7031.25	1.2263835222002861	0.044900517662086956	0.0021325358837229625
1727876200020	7031.25	0.4567281935622126	0.04877613313997123	0.0021331215805274312
1727876200022	7031.25	0.45229112060508164	0.05522406945176196	0.00211286797692301
1727876200023	6960.9375	0.44360084467159505	0.06289904507135402	0.0020757612603179232
1727876200025	6960.9375	0.43684120353624944	0.062221547247783476	0.002048023476990706
1727876200027	6960.9375	0.41943323246161673	0.059283546641615635	0.001968196302733433
1727876200029	6960.9375	0.4064187861907735	0.05938927410035274	0.0019060308553354383
1727876200031	6960.9375	0.39987688582213543	0.05838590098523467	0.001872430234303405
1727876200032	6960.9375	0.39643174302445033	0.05434360318051547	0.0018584495020559815
1727876200034	6960.9375	1.0472336382508753	0.05104861950960801	0.001807127336578472
1727876200036	6960.9375	1.043905320339301	0.049559243480851854	0.0018016113141977028
1727876200038	6960.9375	1.0547768681321108	0.0487925049135637	0.0018453649772157484
1727876200039	6960.9375	0.9985681085921488	0.04819543101885087	0.0017729525015413065
1727876200041	6960.9375	0.9851844544444739	0.04814724884819126	0.0017517291060190866
1727876200043	6960.9375	0.986961465565596	0.04812405343201051	0.0017565186521895186
1727876200045	6960.9375	0.975712812643541	0.048297170200376445	0.0017372994350170143
1727876200047	6960.9375	0.9831745340987387	0.04876066719736219	0.0017484742135624048
1727876200048	6960.9375	0.9782316827763938	0.04966041533267446	0.001742446427103313
1727876200050	6960.9375	0.9254216726622676	0.04888376824138566	0.0016699567770107856
1727876200052	6960.9375	0.926799981903858	0.04635468622151237	0.001537351838733494
1727876200054	6960.9375	0.9196047805573132	0.04508133142197292	0.0015304628451218547
1727876200055	6960.9375	0.9025366581698687	0.046600196259272	0.0015050806513748978
1727876200057	6960.9375	0.8944426418210232	0.047410321982419505	0.001488720889165221
1727876200059	6960.9375	0.8947557706586302	0.045581008375012624	0.001466720559654237
1727876200061	6890.625	0.9820786436121521	0.044083507357041224	0.0014484852302206902
1727876200063	6890.625	0.9344049476056843	0.044872927508495745	0.0014976039438218797
1727876200064	6890.625	0.914789462406097	0.046496165190155335	0.001654378875443183
1727876200066	6890.625	0.932336536676712	0.04840130302264062	0.0016828723683986748
1727876200068	6890.625	1.0164635403017994	0.05085588003292513	0.001816683177285422
1727876200070	6890.625	0.9408770418668811	0.0521962216183315	0.001984082743978052
1727876200071	6890.625	0.9748942846554841	0.05129079143033938	0.002053733876164877
1727876200073	6890.625	0.9833824513331717	0.049930964437585205	0.0020694195942576833
1727876200075	6890.625	1.0414184075229236	0.04919377251074278	0.0021915802027113107
1727876200077	6890.625	1.0638585945765737	0.051495863190473085	0.0022345892204331122
1727876200079	6890.625	1.077107453215923	0.05433833551732818	0.002264002640818176
1727876200080	6890.625	1.1011261666170722	0.05436322656604211	0.002308936857837868
1727876200082	6890.625	1.1075407236837271	0.05054079305750339	0.0023221590187842696
1727876200084	6890.625	1.1659961046959648	0.04485392688505248	0.0023055048491846444
1727876200086	6890.625	1.1598199960399933	0.04197453166145261	0.0022932342309969307
1727876200087	6890.625	1.1442980097316924	0.04287862030904249	0.0022625914112406813
1727876200089	6890.625	1.132828164953386	0.046635914028591983	0.0021960555555133624
1727876200091	6890.625	1.107450164975224	0.05237140698288699	0.0021500841796176146
1727876200093	6890.625	1.0720527987719173	0.05640143582471789	0.002084309872425811
1727876200095	6890.625	1.1293381525904942	0.053982155751449656	0.0020359843869685998
1727876200096	6890.625	1.110043421225983	0.04822448081424295	0.0019772252140813204
1727876200098	6890.625	1.1691111438679245	0.04567915879404564	0.0019434858909131633
1727876200100	6820.3125	1.1029861390083973	0.0464864449367643	0.0019664712373015335
1727876200102	6820.3125	1.1246304397008258	0.04650776149445063	0.002006364122422485
1727876200103	6820.3125	1.0573593781311659	0.04529815642439784	0.0021211155942934793
1727876200105	6820.3125	1.0759845469732705	0.04440063025330053	0.002159827367943445
1727876200108	6820.3125	1.097567764453462	0.04413510467831589	0.0021971122101201277
1727876200110	6820.3125	1.0726689733725645	0.04401122724880115	0.00215479525116033
1727876200112	6820.3125	1.0901839331202214	0.04424536483787054	0.0021883215741601834
1727876200113	6820.3125	1.0913731740485109	0.04334635467335096	0.0021906423728515144
1727876200115	6820.3125	1.079574850282094	0.042482500235221675	0.002168058218383872
1727876200117	6820.3125	1.0434648290576058	0.043668874979960484	0.002100453609458382
1727876200119	6820.3125	1.0929127439482687	0.046571440064776315	0.0019571804248063366
1727876200120	6820.3125	1.0592519033432637	0.047413318937495584	0.0019857828349947176
1727876200121	6820.3125	1.0425273411639358	0.05017604060780934	0.001963402288189481
1727876200123	6820.3125	1.0585164913315128	0.06175429265112728	0.001994880607276925
1727876200125	6820.3125	1.0411211687458624	0.07021494550952123	0.0019800521033626183
1727876200127	6820.3125	0.9979177334181561	0.06269887547167831	0.001899349426081291
1727876200128	6820.3125	0.9967418823444223	0.04828903547481483	0.0018985934780661993
1727876200130	6820.3125	1.0175354549404172	0.04258202369935318	0.001939093115036907
1727876200132	6820.3125	1.0715680341774247	0.04358213101112277	0.002040600648394478
1727876200134	6820.3125	1.0862681929617675	0.04367206337681533	0.0020631481451176105
1727876200135	6820.3125	1.1098781511192486	0.04164591680119146	0.002097821273456226
1727876200137	6820.3125	1.1108762102780536	0.03953872744698731	0.0020953308818831983
1727876200139	6820.3125	1.133593168135551	0.03986144687035157	0.0021243167645880632
1727876200141	6820.3125	1.0694552212085808	0.041900228164789145	0.002270034513104958
1727876200143	6820.3125	1.0207203274883068	0.043305536029096335	0.002396900463061885
1727876200144	6820.3125	1.0558233648707123	0.04316680855789787	0.002483262121712718
1727876200146	6820.3125	1.0554233670177977	0.042106095424781505	0.0024826826466338263
1727876200148	6820.3125	1.0290783471407432	0.041402391678527925	0.00243476172104851
1727876200150	6820.3125	0.974875412281658	0.042280243593323934	0.0023414389846802427
1727876200151	6820.3125	0.9791366797308545	0.041842657081083715	0.0023557807663096416
1727876200153	6820.3125	0.9848624554479811	0.038935571329612284	0.0023683903553927696
1727876200155	6820.3125	0.9632948292819485	0.037261601667982557	0.0023160018080488304
1727876200157	6820.3125	0.911838298488967	0.03777312544350225	0.0021640376983813256
1727876200159	6820.3125	0.9188111677655089	0.03874458294093449	0.002012869268155129
1727876200160	6820.3125	0.9168429671866066	0.03728173552369819	0.0020131528906870044
1727876200162	6820.3125	0.9253648569271726	0.03571825873822816	0.002030120579085286
1727876200164	6820.3125	0.9649696590015724	0.03676651214308903	0.002096229080489871
1727876200166	6820.3125	1.0035729121998285	0.038790426977041055	0.002170615643927657
1727876200167	6820.3125	1.0275772292093122	0.0411595447245478	0.0021386074248907227
1727876200169	6820.3125	1.0318396226415094	0.043459676112423046	0.0021473776813705427
1727876200171	6820.3125	1.0476941327911773	0.046662499696694594	0.002181716712924277
1727876200173	6820.3125	1.0392417740224873	0.046790752990305766	0.0021666061663851667
1727876200175	6820.3125	1.1249905051200904	0.04396550176546056	0.0021629043880757332
1727876200176	6820.3125	1.1358876816499006	0.04081071632141272	0.0021813463436010654
1727876200178	6820.3125	1.1405842002190028	0.040419262601126486	0.002189009876749806
1727876200180	6750.0	1.05871828020713	0.042071747016473995	0.0020503299168949133
1727876200182	6750.0	1.009657483644991	0.043590605453181525	0.0019682783807394625
1727876200183	6750.0	1.0417760913666594	0.04407245308040619	0.0018089395643053285
1727876200185	6750.0	1.023125357218698	0.04456104619462777	0.0017761966524775196
1727876200187	6750.0	1.0464663516929624	0.04688690376093724	0.0018193634758092467
1727876200189	6750.0	1.0290289962747596	0.051179925698042	0.001783753739043254
1727876200191	6750.0	1.027087590307146	0.05500479605167035	0.0017792391852292466
1727876200192	6750.0	0.9887977698822561	0.05560932147726891	0.0017203157957911145
1727876200194	6750.0	0.9872490573944553	0.053531178456176186	0.001718813096581262
1727876200196	6750.0	0.9768272371774019	0.052223453030677346	0.0017058790521367038
1727876200198	6750.0	0.9962059985632183	0.05109625139361965	0.001731907218216581
1727876200199	6750.0	0.9181360855073162	0.0494314081639935	0.001804820895965757
1727876200201	6750.0	0.9082377515422443	0.050007084830699246	0.0017841810921031284
1727876200203	6750.0	0.8892597428122192	0.0524994750802552	0.001745281192488591
1727876200205	6750.0	0.8448562945225259	0.05389821386769791	0.0016618511752811923
1727876200208	6750.0	0.7884393162483154	0.05279728140628099	0.0015861862461069246
1727876200209	6750.0	0.7684389627755583	0.05188407291907265	0.001560137657797514
1727876200211	6750.0	0.7718193593770055	0.05071461769176533	0.0015667160960347079
1727876200213	6750.0	0.7648274614238384	0.04944870905686902	0.001549215601236223
1727876200215	6750.0	0.7925626983703833	0.05005306947025017	0.0015359955190251545
1727876200216	6750.0	0.8034825436676201	0.05316864343393806	0.0015631153346285398
1727876200218	6750.0	0.7859103318822762	0.05659336385847251	0.001532034824385086
1727876200220	6750.0	0.8300307539433628	0.0580757555524727	0.0015954367061283955
1727876200221	6679.6875	0.907682533422404	0.05854118578054552	0.001711809734408648
1727876200223	6679.6875	0.9537018814607587	0.0610149159275378	0.001782476486439761
1727876200224	6679.6875	1.0172403530313294	0.0638725589327854	0.001889320346766175
1727876200226	6679.6875	1.0405542635780478	0.06394926684583997	0.0019302608465877652
1727876200228	6679.6875	1.0709697489085708	0.06067301527064428	0.0019867746220464306
1727876200230	6679.6875	1.0964172213071677	0.05604398540548636	0.0019896293698963737
1727876200231	6679.6875	1.1421393461490805	0.052503524048008586	0.0020613895364733764
1727876200233	6679.6875	1.1597305560718314	0.053615996930638385	0.0020875278909716563
1727876200235	6679.6875	1.1790002603121237	0.057122294869000174	0.0021625505635124126
1727876200237	6679.6875	1.196086510395758	0.05978194745452046	0.00219371431262081
1727876200239	6679.6875	1.1843050019131374	0.06137949629644881	0.002174014188723957
1727876200240	6679.6875	1.1225994156879329	0.0645565658988704	0.0021704734400896613
1727876200242	6679.6875	1.1245187602240965	0.06819390058779966	0.0021741615991375065
1727876200244	6679.6875	1.0112622288511668	0.07155556055310618	0.002259963108817327
1727876200246	6679.6875	1.0445406764851655	0.07175154683214455	0.0023630238260401427
1727876200247	6679.6875	1.061000647085865	0.06824190311467616	0.0024619232238717193
1727876200249	6679.6875	1.060499665630663	0.06614103212278209	0.002460815624849166
1727876200251	6679.6875	1.0349951551840155	0.06684099627441852	0.002412387564542562
1727876200253	6679.6875	1.0368624496988594	0.06906901310506286	0.0024165679074283834
1727876200255	6679.6875	1.0419015423878717	0.07022332039422022	0.002426604340003274
1727876200256	6679.6875	1.0313061099229826	0.07002000722080486	0.002402928874600642
1727876200258	6679.6875	1.0248714260373362	0.0694367557619544	0.0023859141760659316
1727876200260	6679.6875	0.998550380881236	0.06910706498647859	0.00232132296985719
1727876200262	6679.6875	1.0757215256849813	0.06678258139037509	0.0022837078140804405
1727876200263	6679.6875	1.05258276099901	0.06366397512096389	0.002239986287796951
1727876200265	6679.6875	1.0634412749952684	0.06611341792393742	0.002259166644568968
1727876200267	6679.6875	1.0799369749810737	0.07119971247682397	0.0022922931560404414
1727876200269	6679.6875	1.0824143511694182	0.07130978525379661	0.0022988411381554674
1727876200271	6679.6875	0.3754225916832498	0.07193527532149878	0.0023805998060346615
1727876200272	6679.6875	0.36923150596378734	0.08423401140419019	0.0023459879357937536
1727876200274	6679.6875	0.3667135658504078	0.1017361905386525	0.002329989377617682
1727876200276	6679.6875	0.3534233045278105	0.10450449193460344	0.0022457330278993683
1727876200278	6679.6875	0.3584471888512185	0.09072490607347299	0.002271511388203802
1727876200279	6679.6875	0.36717180935841687	0.07902034698618662	0.002325371045620176
1727876200281	6609.375	0.36475463483318593	0.07888557111583847	0.002312016741710411
1727876200283	6609.375	0.3636654068089131	0.08352108663640194	0.0023057234839613415
1727876200285	6609.375	1.0007331174323362	0.08754740317992973	0.002308972210266112
1727876200287	6609.375	0.9898732363815649	0.08705884070361726	0.0022888375817922213
1727876200288	6609.375	0.9722874471271435	0.08312611456068367	0.00226795236948022
1727876200290	6609.375	0.9874519094282509	0.07838025149964613	0.002303353341598756
1727876200292	6609.375	0.9724482127378649	0.07566687031794181	0.0022834941410647546
1727876200294	6609.375	0.9497244858020212	0.07412167962936224	0.002244089897113
1727876200295	6609.375	0.9590587340163549	0.07136234856845504	0.00227443272070228
1727876200297	6679.6875	0.9618278396377601	0.06468739558948193	0.00228075220438499
1727876200299	6679.6875	0.9593793154946624	0.055704682154669116	0.0022115701742858296
1727876200301	6679.6875	0.9571535492869359	0.04978619919449042	0.002198562988257127
1727876200303	6679.6875	1.0055142970560245	0.04713853655799889	0.0022871246627831437
1727876200304	6679.6875	1.0207714024829664	0.043187865157886696	0.002308979694276206
1727876200307	6679.6875	1.0236672556427922	0.034697813541458906	0.0023126047167066513
1727876200309	6679.6875	0.9951902438141345	0.023660893599189582	0.0022409751510682582
1727876200311	6679.6875	1.0908863379520441	0.013276503805406526	0.0021576194857639347
1727876200312	6750.0	1.0710671862716195	0.005425835341792244	0.0021161755336092337
1727876200314	7312.5	1.0712322499017295	4.595871200790502E-4	0.002115432900726947
1727876200316	7875.0	1.0202391042649372	3.2723813085313555E-4	0.0020189422675427897
1727876200318	8437.5	1.0441030091140606	0.008736249497336875	0.0019385926530510807
1727876200320	8437.5	1.099766139749925	0.009780516133749376	0.001816312982759747
1727876200320	8437.5	1.1016489253425426	0.00840445241798137	0.0018170024916046876
1727876200322	8437.5	1.1016489253425426	0.004860572263406999	0.0018170024916046876
1727876200324	8437.5	1.0835888072308326	0.0016043594803251968	0.0017876637144127905
