# Supplementary material for: Identification and classification of repeated whistle types from free-ranging rough-toothed dolphins (Steno bredanensis)
Source: Sci Rep. 2026 Mar 20;16:14327. doi: 10.1038/s41598-026-44853-2 (PMC13144356; doi:10.1038/s41598-026-44853-2)
Supplement: Supplementary file 2 — Supplementary Material 2 [file 41598_2026_44853_MOESM2_ESM.zip › Dataset_StenoRepeatedCalls/Contours/1709.csv]

Time [ms]	Peak Frequency [Hz]	Duty Cycle	Energy	WindowRMS
1727876695693	5554.6875	0.7583810098516116	0.005059683127910997	0.0012748508734154083
1727876695695	5554.6875	0.6457826626375786	0.00647125806128618	0.0011477447615926943
1727876695696	5554.6875	0.5600551389298348	0.007417420818136038	0.0010372658332203231
1727876695698	5554.6875	0.6194049630351959	0.008303326344646676	8.859090573229375E-4
1727876695700	5554.6875	0.6375627980560994	0.009177300589063292	7.345522814255517E-4
1727876695702	5554.6875	0.6547088398442727	0.010409864938501464	6.528210684840005E-4
1727876695703	5554.6875	0.7748344678529673	0.012399150876252877	6.376560947808726E-4
1727876695705	5554.6875	0.7811830690110466	0.014031386030703539	6.427220114875188E-4
1727876695707	5484.375	0.8311253981212707	0.013688243117174625	6.746462247394883E-4
1727876695709	5484.375	0.8794436664701257	0.01153261225353397	7.309540367674314E-4
1727876695711	5484.375	0.7617124435822382	0.01019722348104546	8.610333742095511E-4
1727876695712	5484.375	0.8054081498951782	0.01109857838502217	9.914817137047643E-4
1727876695714	5484.375	0.8206064692857323	0.012263407961004004	0.001048138728319146
1727876695716	5484.375	0.8200385622464906	0.013129954650935936	0.0011618742808632355
1727876695718	5484.375	0.9053631626845776	0.01427881417800261	0.0012753166467699482
1727876695719	5484.375	0.9901203047380593	0.013894320042381076	0.0013747982687805122
1727876695721	5484.375	1.0217032581635674	0.010898651162224824	0.001406657008744974
1727876695723	5625.0	1.057047014216457	0.005090214591597138	0.0014362191931578585
1727876695725	5765.625	1.0378758221248063	0.0015999957907574783	0.0014156779674626267
1727876695728	5906.25	1.0152943164080301	0.0010349660867453006	0.001385998051438653
1727876695729	6046.875	0.8532571310158599	6.41238258615607E-4	0.0012238998948483285
1727876695731	6187.5	0.8143695417179381	6.777416664870033E-4	0.0011734531345066778
1727876695733	6328.125	0.8297392614129255	0.001542409752021959	0.001016059314670885
1727876695735	6468.75	0.7807096864060461	0.005008391988713227	8.852028173734021E-4
1727876695736	6609.375	0.6869877305647027	0.01085030679514738	8.01182780828822E-4
1727876695738	6750.0	0.6637962543201911	0.021090760478580575	7.81033792650938E-4
1727876695740	6750.0	0.522613525390625	0.03651916014421366	7.432598921704256E-4
1727876695741	6750.0	0.5108082937665508	0.05389647167078966	8.755834355189858E-4
1727876695743	6750.0	0.5700251236138696	0.06670592656740824	0.001007906978867546
1727876695744	6750.0	0.6745536372346698	0.07267988117995079	0.0011598474550321208
1727876695746	6750.0	0.7276559181777342	0.07539626807491027	0.001260267348549886
1727876695748	6750.0	0.8453522202277884	0.0773284573774442	0.001455272712278443
1727876695750	6750.0	0.9541814849783059	0.07666587967781695	0.001559079011272184
1727876695751	6679.6875	1.0277482603644215	0.07417367090821263	0.0016277301386919845
1727876695753	6679.6875	1.0569514519146566	0.07348215847143198	0.0016537853826374203
1727876695755	6679.6875	1.0143954533128334	0.07289330692826584	0.0016004895552421308
1727876695757	6679.6875	0.9120919599852718	0.06955675685514955	0.0014809458274504766
1727876695759	6679.6875	0.7844919915810843	0.06408378178490472	0.0013557816257467666
1727876695760	6679.6875	0.6110318365128175	0.056918045760017036	0.0011316120371968206
1727876695762	6679.6875	0.5844485211682833	0.04661683103496211	9.694391671439998E-4
1727876695764	6609.375	0.5031654573062487	0.033926527747962676	7.983517708791003E-4
1727876695766	6750.0	0.4170050196891847	0.016482896091148037	6.410677197736901E-4
1727876695767	6890.625	0.446966242961094	0.0014257642077150094	4.837836686682799E-4
1727876695769	7031.25	0.5022284869627882	0.0035884094782672954	4.476761985474859E-4
1727876695771	7171.875	0.4358137210624916	0.012750598348954405	5.264774589733347E-4
1727876695773	7382.8125	0.5368218496616414	0.017473076830367435	7.077099221306808E-4
1727876695775	7382.8125	0.5783782353652637	0.02186669921465792	8.917534311761016E-4
1727876695776	7382.8125	0.74589272080612	0.025469482098568298	0.0010307780878751596
1727876695778	7382.8125	0.8093560792734441	0.0267074589814899	0.0011698027445742178
1727876695780	7382.8125	0.942541401923167	0.025356216852064208	0.0012958421543898086
1727876695782	7382.8125	1.0200987179217205	0.024091227811995554	0.0014396985210466515
1727876695783	7382.8125	1.1285965226302785	0.025552837436384392	0.0015604201482349574
1727876695785	7382.8125	1.1636821407513478	0.02909441987393522	0.001602349952718762
1727876695787	7382.8125	1.1825081687303458	0.03233981014032003	0.0016219987946303458
1727876695789	7382.8125	1.1680088917200133	0.03278591641166768	0.0016050704939410928
1727876695791	7312.5	0.277101988280904	0.030322660610658834	0.0015816787009842632
1727876695792	7312.5	0.26010632757828417	0.027608648155330293	0.0015015413586573858
1727876695794	7312.5	0.25576482430352554	0.02815001719041849	0.001481419246760724
1727876695796	7312.5	0.23400324188646024	0.030798930301760164	0.001367436951951485
1727876695798	7312.5	0.21305265011847818	0.03222009230924792	0.0012483390984175447
1727876695799	7312.5	0.19595020898039572	0.031935431449258526	0.0011437528436802743
1727876695801	7312.5	0.19201825598342412	0.03107502035112939	0.001123140303014166
1727876695803	7312.5	0.18224717031305362	0.029533381153247364	0.0010675010234984926
1727876695805	7312.5	0.1830824906816093	0.027969949027522895	0.0010751390062843182
1727876695807	7312.5	0.7771231310813735	0.027594371383165665	0.0010762020290176187
1727876695808	7242.1875	0.7830425008972518	0.026626065637416894	0.001086435035836257
1727876695810	7242.1875	0.8043277536374305	0.023851885427085433	0.0011160362227755284
1727876695812	7312.5	0.8568565974358536	0.022936999017207024	0.0011878478762026858
1727876695814	7382.8125	0.8625793716402133	0.022329709109802736	0.0012876223532836016
1727876695815	7453.125	0.8381014476538229	0.02843303944596913	0.0014011788290962804
1727876695817	7453.125	0.8187966443374388	0.038573947170016026	0.0014857821189139648
1727876695819	7453.125	0.8825359437783893	0.04708007636150306	0.0015979745189381612
1727876695821	7453.125	0.925141127271139	0.052642828314009946	0.0016615977662146873
1727876695823	7453.125	0.9645857900943396	0.05756299654849738	0.0017197084347483928
1727876695824	7453.125	0.9814845524327392	0.06137224616766765	0.0017462021530660523
1727876695827	7453.125	0.9948303947741963	0.0621194316988397	0.0017681098035736704
1727876695829	7453.125	0.9557482748078266	0.06238500989879127	0.0017134979899328022
1727876695831	7453.125	0.9370148628191449	0.06422486667799863	0.0015882357036391779
1727876695832	7382.8125	0.8452793337264151	0.06450460249441657	0.0014305903095139182
1727876695834	7382.8125	0.7939392080481095	0.059986585279705115	0.0013651729587225324
1727876695836	7382.8125	0.7592045124059791	0.05334572531113638	0.0012046927247109714
1727876695838	7382.8125	0.6446248310146822	0.048562651655860926	0.0010403314154281223
1727876695840	7382.8125	0.5256565942785356	0.047536211755484094	8.470230585874938E-4
1727876695840	7382.8125	0.5858291134850167	0.04850750011786677	6.537147017468654E-4
1727876695842	7382.8125	0.5858291134850167	0.049208553423514344	6.537147017468654E-4
1727876695844	7382.8125	0.6631558552042197	0.048982368978429947	6.145913048254021E-4
1727876695846	7312.5	0.6205436736899949	0.048092603651851584	6.693749264814963E-4
1727876695847	7312.5	0.48292728892543857	0.0458950220306684	7.939200816219202E-4
1727876695849	7312.5	0.5214606559422583	0.04313817026404622	9.184652367623441E-4
1727876695851	7312.5	0.6380810401408887	0.04179936749864045	0.0011000621871710874
1727876695853	7312.5	0.6468775235208163	0.04212306035243534	0.0013012764609704323
1727876695855	7312.5	0.6899500396790079	0.04221949530037141	0.0015540836249970063
1727876695856	7312.5	0.7766854497212693	0.04023117027434562	0.0017604836921648243
1727876695858	7312.5	0.8318474116906089	0.03636963730253139	0.0018704900753244318
1727876695860	7312.5	0.873458801234634	0.03246550685039096	0.001939463203774851
1727876695862	7312.5	0.8672366352201257	0.03055574201208409	0.0019291255648982326
1727876695863	7312.5	0.8610807738350486	0.030096334870054715	0.001917333099876598
1727876695865	7312.5	0.8325977009183819	0.02830202055897583	0.001876132508476289
1727876695867	7312.5	0.7436797031339336	0.025093245674119292	0.0017561528654561236
1727876695869	7312.5	0.6455174441198541	0.022863013787051075	0.0015284645310170413
1727876695871	7312.5	0.54944812597307	0.02346931222940146	0.0012950801062435585
1727876695872	7312.5	0.557021872363476	0.024910298556589452	0.0010616956814700758
1727876695874	7312.5	0.5610244079205975	0.024934368665357726	9.400304896851016E-4
1727876695876	7312.5	0.5253415349409221	0.024069513378600582	8.147447664767348E-4
1727876695878	7242.1875	0.5859168301357643	0.024272808176545382	6.89459043268368E-4
1727876695879	7242.1875	0.5445918658532898	0.025831866802084474	6.480299434740788E-4
1727876695881	7242.1875	0.49632504846519443	0.02583251944568698	7.753649316036993E-4
1727876695883	7242.1875	0.5597564772876168	0.0228505410015448	8.652161290337E-4
1727876695885	7242.1875	0.6781072893199098	0.019296904206493017	0.0010163390010808778
1727876695887	7242.1875	0.6857083463753979	0.01830854307846498	0.0012331533964408388
1727876695888	7242.1875	0.5599518330327414	0.019379398892551872	0.0014499677918007998
1727876695890	7242.1875	0.6039419194859548	0.020229442658997798	0.0015492445140589772
1727876695892	7242.1875	0.704205897423828	0.019719261937458658	0.001765863586955756
1727876695894	7242.1875	0.8267858846073808	0.018883118914545013	0.0019886540989212977
1727876695895	7242.1875	0.8578050729430923	0.018291532983842694	0.002050253452579916
1727876695897	7242.1875	0.8508018847279477	0.017327061710891475	0.0020411751856017862
1727876695899	7242.1875	0.822563326627821	0.015857882979770886	0.002000513909642802
1727876695901	7242.1875	0.7959957273003542	0.015179058582337236	0.001946837415970617
1727876695903	7242.1875	0.8749147515742167	0.01648230904662833	0.0018703149015485525
1727876695904	7171.875	0.8152009902164218	0.017237018676909396	0.0017653265735503593
1727876695906	7171.875	0.7411918031113933	0.015190304171922915	0.0015438853980659882
1727876695908	7171.875	0.5846323457154088	0.01170179456289814	0.0013161100599559303
1727876695910	7171.875	0.7166009921804807	0.01011013036434289	0.0010883347218458724
1727876695911	7171.875	0.7644146064970799	0.010609988559277495	0.001159683458011483
1727876695913	7171.875	0.7872877095266173	0.011258522653003415	0.0011915046194051209
1727876695915	7171.875	0.7705345736466757	0.0107462938978495	0.0011678681427322209
1727876695917	7171.875	0.8026089534510082	0.010385109887119494	0.001091255874868536
1727876695919	7171.875	0.7230220081690453	0.011244894624585803	0.0012456609392399315
1727876695920	7171.875	0.8272786238979671	0.012465222701338879	0.001490692179910816
1727876695922	7171.875	0.8843766025423806	0.012940917273536837	0.0016160467157718631
1727876695924	7171.875	1.0281200652990132	0.012296172856366113	0.0018076335673883601
1727876695927	7171.875	1.0785657344529387	0.011066025206812163	0.0018869450730167265
1727876695928	7171.875	1.1138728493457675	0.009994210805172559	0.0019333227183933046
1727876695930	7171.875	1.1315175822196015	0.009763116176487143	0.0019498894082273506
1727876695932	7171.875	1.0823647129486553	0.009864928154507865	0.0018932800601603576
1727876695934	7171.875	0.9527538031789923	0.009505591348287898	0.0017337231212334956
1727876695936	7171.875	0.8604814674381487	0.008720680359191177	0.0015259226405313546
1727876695937	7101.5625	0.793098088895185	0.007739817958063175	0.0013071233748793906
1727876695939	7101.5625	0.7387607628760138	0.00685468414502155	0.0012037507326842928
1727876695940	7101.5625	0.7074974290515104	0.006747536786287851	0.0010530523017796064
1727876695942	7101.5625	0.6713650923326911	0.007480448839097818	9.35462250997839E-4
1727876695943	7101.5625	0.8339631982319511	0.00865590047653225	8.178722002160716E-4
1727876695945	7101.5625	0.7790059663464688	0.009928739921139108	7.762362662456547E-4
1727876695947	7101.5625	0.7155956212329665	0.010306701617633115	7.288895429340466E-4
1727876695949	7101.5625	0.5693091402951882	0.00910029400016013	9.494838381560733E-4
1727876695951	7101.5625	0.6225885542500768	0.007252544196086359	0.0011592880795555868
1727876695952	7101.5625	0.7351791772726837	0.006337832952127603	0.0013690923209551003
1727876695954	7101.5625	0.784557826461593	0.00672354940960444	0.0014482222758798978
1727876695956	7101.5625	0.8475497778728525	0.007363959850600281	0.0015412999028824417
1727876695958	7101.5625	0.9342573376260739	0.0073099901683955845	0.0016352338315662933
1727876695959	7101.5625	1.0403736838352315	0.007080728857463982	0.0017244828187391423
1727876695961	7101.5625	1.0833950894141164	0.0072841867290097196	0.0017587415100633649
1727876695963	7101.5625	1.1008189927399716	0.006982018636574451	0.0017781298548599426
1727876695965	7101.5625	1.0895336976618915	0.0058359777973430805	0.001735759303934631
1727876695967	7101.5625	1.0540704307316233	0.0045116504953699585	0.0016568097330784068
1727876695968	7101.5625	0.9656990099253144	0.0032704549487456397	0.00153310272798672
1727876695970	7101.5625	0.9211270314342571	0.0026704716601144516	0.0014769458875129068
1727876695972	7101.5625	0.8717326997960888	0.0032852851897586795	0.001408015189497821
1727876695974	7031.25	0.8547560973737225	0.004588482807618685	0.0013829419483524146
1727876695975	7031.25	0.8112109682095126	0.005057558393918733	0.0013255877459064991
1727876695977	7031.25	0.7599692674552869	0.005759207946800933	0.0012533676268274908
1727876695979	7031.25	0.6775630710394493	0.0064589099629187765	0.0010862282433769862
1727876695981	7031.25	0.8768889527081978	0.006723107889886023	0.0010317085716162475
1727876695983	7031.25	0.8566934357649125	0.006472732577718721	0.0011254956042903285
1727876695984	7031.25	0.9399809927310584	0.006201812058102227	0.0012252893757843935
1727876695986	7031.25	0.9613337006958775	0.006478956548543308	0.0012527846202523313
1727876695988	7031.25	0.987418792532675	0.006962247417152335	0.001288508412468997
1727876695990	7031.25	1.0556634866966392	0.006806650790484232	0.0013658470821718283
1727876695991	7031.25	1.1644543341870577	0.005972250311778041	0.0014681113759977458
1727876695993	7031.25	1.1997102941357114	0.005237190814725562	0.0015003362745006088
1727876695995	7031.25	1.0860828583595388	0.005207768574299049	0.0015918134232019978
1727876695997	7031.25	1.0685950705090408	0.005482395422859853	0.0016801417998757245
1727876695999	7031.25	1.1174807758451257	0.005363545056341911	0.0017598327643492649
1727876696000	7031.25	1.122600627395342	0.004995132977084623	0.0017688395697340543
1727876696002	6960.9375	1.1150672000909	0.00500286245808158	0.0017591172927832277
1727876696004	6960.9375	1.1195296761374802	0.005823698999935778	0.0017654444214160675
1727876696006	6960.9375	1.0898038276336477	0.0068776648957311415	0.0017282635048531717
1727876696007	6960.9375	1.0313933750368514	0.006988314799248613	0.0016619093909660907
1727876696009	6960.9375	0.9993307245602397	0.006339865736724677	0.001612629218957388
1727876696011	6960.9375	0.9143517452215998	0.006167913087955855	0.0014732142329015416
1727876696013	6960.9375	0.9363509173478289	0.006264761199888465	0.0013577782970811848
1727876696015	6960.9375	1.0594050660751722	0.005624356284969395	0.0013185219118140032
1727876696016	6960.9375	1.018471235618199	0.004840595705505139	0.0012700455439424172
1727876696018	6960.9375	1.0188499941354736	0.004976367673470417	0.0012469684638401694
1727876696020	6960.9375	1.0315610081120663	0.005398112161523195	0.0012634382479283204
1727876696022	6960.9375	0.9600353873183324	0.005610616483108627	0.0014075142539057325
1727876696023	6960.9375	1.0090149849141594	0.005782568393506457	0.0014804046791936497
1727876696025	6960.9375	1.0284050061031116	0.005340005285780798	0.0015487601897832947
1727876696028	6960.9375	0.9862618852955426	0.004381517602981743	0.0016968671530302002
1727876696030	6960.9375	0.9927121363497395	0.0039858893992619805	0.0019736847566634483
1727876696032	6960.9375	1.0488888305718347	0.004549436086942534	0.002057298487699227
1727876696033	6960.9375	0.37908406240311365	0.0063308748098860395	0.00213347474385309
1727876696035	6960.9375	0.37846500620764684	0.011224047857422358	0.002130970162069084
1727876696037	6960.9375	0.3677693911973215	0.016600950366576897	0.0020827161385986704
1727876696039	6960.9375	0.3536189560219018	0.01676653057311969	0.0020233124944038445
1727876696040	6960.9375	0.3260344607444194	0.01143027538865354	0.0018852165767001652
1727876696041	6960.9375	0.3099214281982184	0.006085629655162616	0.0017983663559247116
1727876696043	6960.9375	0.28966423343520237	0.004892990035961151	0.0016741181523842344
1727876696045	6960.9375	0.26485197452650255	0.006556972046023122	0.0015181964207237261
1727876696047	6960.9375	0.7509727571908327	0.007582910915170505	0.0013652428259254578
1727876696048	6960.9375	1.0086438719520054	0.006451598522018305	0.0012229632152936088
1727876696050	6960.9375	0.9790670872963708	0.004229637899095684	0.001185759696670554
1727876696052	6960.9375	0.9545938712270595	0.0033204205621740423	0.0011530061512717064
1727876696054	6960.9375	0.9269301381746828	0.003786057237268067	0.0011199510178147446
1727876696055	6960.9375	0.9662169183034333	0.00421428928534133	0.0011749523023825733
1727876696057	6960.9375	0.9511251869441578	0.00475073961744612	0.001219343288552909
1727876696059	6960.9375	0.9494150650752635	0.005334684484078686	0.0013036165420631522
1727876696061	6960.9375	0.9405146504848008	0.005113621296796266	0.0014399079229211814
1727876696063	6960.9375	0.9852296124355914	0.003909426805938067	0.0016522178400605945
1727876696064	6960.9375	1.0733714634481322	0.003142819345522789	0.0017815343303657354
1727876696066	6960.9375	1.1156201678766955	0.003693017331314959	0.0018447515806187679
1727876696068	6960.9375	1.2011720599970637	0.004626015429444897	0.0019560174669800666
1727876696070	6960.9375	1.220934371329658	0.005002832645128082	0.001981486354433555
1727876696071	6960.9375	1.1958210199287718	0.004896840315268024	0.0019482521789083648
1727876696073	6960.9375	1.1742642370780292	0.004631645158426029	0.0019220262478801516
1727876696075	6960.9375	1.0961862263322155	0.004192805541172169	0.0018188615097768008
1727876696077	6960.9375	1.0292197173496462	0.0035844352007199168	0.0016565582293124627
1727876696079	6890.625	0.9013865728798152	0.002820424030956664	0.0014848627183329263
1727876696080	6890.625	0.8325553590146751	0.002663898611429763	0.0012844823020774483
1727876696082	6890.625	0.8695138810609739	0.0029859865052200107	0.0012069809112303937
1727876696084	6890.625	0.9750201695691543	0.0032037204090620774	0.0010984615392760921
1727876696086	6890.625	0.9945391533538032	0.002963763006225603	0.0010529775912619986
1727876696087	6890.625	0.8970892533348549	0.0024213494608465633	0.001123823952763976
1727876696089	6890.625	0.9177939982498502	0.00200499153632374	0.0011761044237097594
1727876696091	6890.625	0.8809204954604516	0.0023534667529944288	0.0013065211963740465
1727876696093	6890.625	0.9460573851512087	0.0033212315677723617	0.0014851704732017563
1727876696095	6890.625	0.9843527807644284	0.003914399320859682	0.0016841288320449423
1727876696096	6890.625	1.0703123193558082	0.00397105813938158	0.0018106668498823338
1727876696098	6890.625	1.1168011020740845	0.004140335213105121	0.0018812669038713952
1727876696100	6890.625	1.143676243175064	0.00470866238048509	0.0020439375464599533
1727876696102	6890.625	1.1736391096374146	0.008998622236538594	0.00209112362207623
1727876696103	6890.625	1.1682699343701393	0.02028450761325361	0.0021275544776784465
1727876696105	6890.625	1.153509555743643	0.02963186610463428	0.002108167398207868
1727876696107	6890.625	1.108737232767803	0.0254011899862029	0.0020447719208887536
1727876696109	6890.625	1.0274148111516872	0.01230358988930818	0.0019158848243625664
1727876696111	6890.625	0.9337342872962737	0.003975866791841973	0.0017837218077209776
1727876696112	6890.625	0.8171826062905763	0.0029805570059541816	0.001587153537612937
1727876696114	6890.625	0.7569894850628931	0.0037975297136573116	0.0014710128787353185
1727876696116	6890.625	0.6700989004805742	0.004529303969944663	0.0013021389107621103
1727876696118	6890.625	0.6593439476835601	0.005282311099820616	0.0011616493069991549
1727876696119	6890.625	0.7957941154793284	0.005988415528806622	0.0010859212262958019
1727876696121	6890.625	0.9695226184334288	0.005960697427140483	0.0010869522632314266
1727876696123	6890.625	0.7676957466399587	0.005118150814483003	0.0011285922646107776
1727876696125	6890.625	0.8393495692910047	0.004130940768023968	0.001300976063261565
1727876696128	6890.625	0.944217805582782	0.003321573030648501	0.0014821726600386215
1727876696129	6890.625	0.946552032905081	0.0028101667136107406	0.0017021105148469964
1727876696131	6890.625	1.0043990568623802	0.0028552953658473354	0.001922048369655371
1727876696133	6890.625	1.0801788198754552	0.0031967188292897266	0.002044716932949417
1727876696135	6890.625	1.147905417287322	0.0034028282585162797	0.002149734115119941
1727876696136	6890.625	1.1884136888137204	0.003774724155321656	0.002207967828351699
1727876696138	6890.625	1.168080758906405	0.0042181891300999644	0.0021773782422900533
1727876696140	6890.625	1.1428019811837968	0.00435120616415449	0.002139778628470045
1727876696141	6890.625	1.0817221620228656	0.0038770178518219866	0.0020236062825954066
1727876696143	6890.625	1.0407176120492105	0.003093230502039088	0.001950959988470823
1727876696144	6890.625	1.0008741974580713	0.0027418025313802313	0.001794811389647726
1727876696146	6890.625	1.0253641197659291	0.002846828536637036	0.0017147467977630616
1727876696148	6890.625	0.9837577013465446	0.002963435233168274	0.0016019709635874417
1727876696150	6890.625	1.0681426535826595	0.0032510632268462113	0.0014677651896692343
1727876696151	6890.625	1.1630208237366106	0.0037947581711423022	0.0014588825646947435
1727876696153	6890.625	1.152770139770803	0.004338422119797825	0.0014697322542622524
1727876696155	6890.625	1.0422296743972745	0.004950475569271825	0.0015440747040305037
1727876696157	6890.625	1.0996001621462264	0.0052966184854485055	0.0016263430786814335
1727876696159	6890.625	1.0794009802476414	0.004728326260552652	0.0017043674265102492
1727876696160	6890.625	1.1126392292526535	0.003866970709999042	0.0017486017793208063
1727876696162	6890.625	1.1339823404947917	0.003886103834779037	0.0017784443930658673
1727876696164	6890.625	1.1649173760564073	0.004861468195933451	0.001819143070282108
1727876696166	6890.625	1.1837125574267884	0.0053601934579867675	0.0018472747206840544
1727876696167	6890.625	1.1777002106672563	0.005177668411139251	0.001837697991410404
1727876696169	6890.625	1.1594616392123624	0.004757752498852791	0.0018096820776124917
1727876696171	6890.625	1.1348604406200864	0.004033105668946404	0.0017716286390798098
1727876696173	6890.625	1.182793476701938	0.0038299085783287494	0.0017067458721310375
1727876696175	6890.625	1.1939495947709207	0.003741161628536145	0.0016773670017953817
1727876696176	6890.625	1.1798370809175183	0.004202937771819433	0.0016571068220359272
1727876696178	6890.625	1.1867840418359101	0.005360951014996533	0.0016667983200896806
1727876696180	6890.625	1.1794052283968814	0.006263066343823315	0.0016557016634589279
1727876696182	6890.625	1.2240856220376446	0.0061152652452606815	0.0016456424774499094
1727876696183	6820.3125	1.1765687176246016	0.004836584683771713	0.00167567328152611
1727876696185	6820.3125	1.1847351342401138	0.004372458832624095	0.0016883436226803462
1727876696187	6820.3125	1.1910084987103688	0.004174344686635498	0.001696979840055536
1727876696189	6820.3125	1.2046595080689455	0.0038835915642679106	0.001714986519961331
1727876696191	6820.3125	1.2059478352233566	0.0037867618837200616	0.0017164024911772947
1727876696192	6820.3125	1.1839989472947359	0.00428218376174001	0.0016860206725180344
1727876696194	6820.3125	1.180144482787865	0.005116856771972772	0.001680862886643699
1727876696196	6820.3125	1.169469772079887	0.0056585538991712914	0.001666013007595005
1727876696198	6820.3125	1.1404534894756397	0.005195188729892309	0.0016251929015847052
1727876696199	6820.3125	1.2521921867440735	0.00400058789551561	0.0015876449107859341
1727876696201	6820.3125	1.2497236143867925	0.0037257628086727218	0.0015843753957506914
1727876696203	6820.3125	1.1857992800967676	0.004694109370399312	0.001573443769532516
1727876696205	6820.3125	1.1910323165233074	0.005582113292663149	0.001581300005889152
1727876696207	6820.3125	1.113752129192872	0.006062955315782272	0.0016357576056810635
1727876696208	6820.3125	1.1462120839884695	0.006183494983768096	0.001687077764104686
1727876696210	6820.3125	1.1644125884433962	0.005859342056350542	0.001715043727469065
1727876696212	6820.3125	1.1495914099351414	0.005503598115366523	0.001805704816248536
1727876696214	6820.3125	1.1994655777073506	0.005723675700847413	0.0018774544981049225
1727876696215	6820.3125	1.2240043976022013	0.006257296220991686	0.0019122011922439394
1727876696217	6820.3125	1.24722846648978	0.006805417796658145	0.0019460665575603137
1727876696219	6820.3125	1.2545795560632862	0.007281814498997297	0.0019557475898377154
1727876696221	6820.3125	1.2331836628464032	0.007718852605440362	0.0019250470036059268
1727876696223	6820.3125	1.2184910804220717	0.0078621950087849	0.0019027093853072863
1727876696224	6820.3125	1.2040528111487814	0.006962612026040135	0.0018794709437958395
1727876696227	6820.3125	1.2212051074171504	0.005232723204940915	0.0018574917150691178
1727876696229	6820.3125	1.1695402896206257	0.0047747315945551785	0.0017828120666494316
1727876696231	6820.3125	1.1603447902443313	0.006528303723075915	0.0017226485299056498
1727876696232	6820.3125	1.1436565945930568	0.008869097541679994	0.0016979859870685317
1727876696234	6820.3125	1.1376813719975793	0.009720534885286162	0.0016893220724947516
1727876696236	6820.3125	1.2099602022018114	0.008544632213311816	0.0016780747828246609
1727876696238	6890.625	1.2025599876206543	0.0055875979715836075	0.0016924021545395222
1727876696240	7664.0625	1.0608994128926137	0.0015653382580181683	0.0017513147367992992
1727876696240	8507.8125	1.1193160348111335	0.0040218704041381425	0.0018529741038258972
1727876696242	8507.8125	1.1193160348111335	0.005921316820069915	0.0018529741038258972
1727876696244	8507.8125	1.1428086228357912	0.00612030382236081	0.0019594592472161705
1727876696246	8507.8125	1.2020612154246186	0.004613432453415006	0.0020551723006664627
1727876696247	8507.8125	1.1773259384827044	0.0025928897955523177	0.002146241400563865
1727876696249	8578.125	1.2068590786036721	0.0011129044217656698	0.0021912677930008076
1727876696251	8929.6875	1.2310552026273078	1.0322296062964763E-4	0.002229047299869614
1727876696253	9281.25	1.2161751229437174	6.3049746928048E-5	0.0022059985121082753
1727876696255	9632.8125	1.1815278583489721	1.1159523204605723E-4	0.002148219667423144
1727876696256	9984.375	1.12951568523027	6.154724628546071E-4	0.0020615456618656553
1727876696258	10335.9375	1.0886480932892912	9.708178929250017E-4	0.001998328159041106
1727876696260	10335.9375	1.006764314991631	0.001068706227316444	0.0018611995160656382
1727876696262	10335.9375	1.0404697356643555	0.0010012565184901075	0.0017181003279785616
1727876696263	10335.9375	1.0047015486301847	7.441967126723711E-4	0.0015817487798259317
1727876696265	10335.9375	1.0188341440644653	4.0098749740326273E-4	0.0015178000890788905
