# Supplementary material for: Identification and classification of repeated whistle types from free-ranging rough-toothed dolphins (Steno bredanensis)
Source: Sci Rep. 2026 Mar 20;16:14327. doi: 10.1038/s41598-026-44853-2 (PMC13144356; doi:10.1038/s41598-026-44853-2)
Supplement: Supplementary file 2 — Supplementary Material 2 [file 41598_2026_44853_MOESM2_ESM.zip › Dataset_StenoRepeatedCalls/Contours/1710.csv]

Time [ms]	Peak Frequency [Hz]	Duty Cycle	Energy	WindowRMS
1727876748553	5343.75	0.8562729127085517	0.007563576776416408	0.001285905252066948
1727876748555	5343.75	0.804583898047148	0.00840502449370041	0.001241641201361264
1727876748557	5343.75	0.6801144048769435	0.00909591156825592	0.0010929387481795625
1727876748559	5343.75	0.4716109429765298	0.009086202065208257	0.0010487153889442472
1727876748560	5343.75	0.464313435104658	0.009299759574697246	0.0010618899076172928
1727876748562	5343.75	0.48996467510359343	0.010118362638742315	0.0011324888530528825
1727876748564	5343.75	0.5381202297890461	0.010965815077236363	0.0012396135589776802
1727876748566	5343.75	0.581453911163522	0.011484413224067328	0.0014050508333543325
1727876748568	5343.75	0.5358925105640723	0.011400983483847422	0.0013561729128897387
1727876748569	5343.75	0.5648016779677673	0.011073432364209204	0.001382015910745461
1727876748571	5343.75	0.6241324562696541	0.010317397090820447	0.0014780788991160755
1727876748573	5343.75	0.6358558126965409	0.008296079825134417	0.0015033540552802543
1727876748575	5554.6875	0.5870392037637578	0.0018684152653355981	0.0014204538754048362
1727876748576	5765.625	0.5159581982114779	8.806689673526901E-4	0.0013083422806970191
1727876748578	5976.5625	0.5059353810436321	8.458441051778592E-4	0.001274523464156497
1727876748580	6187.5	0.5025469868894414	0.025295951227625953	0.0011313854670670885
1727876748582	6468.75	0.533702955697122	0.04436252737673577	0.0011621549722848098
1727876748585	6468.75	0.625080006361718	0.05948342290812331	0.0013710582483675974
1727876748586	6468.75	0.5185344655756793	0.07421772735987402	0.0013005315431262154
1727876748588	6468.75	0.5178101846186365	0.08477561461957991	0.0012996614661501644
1727876748590	6468.75	0.5401796019769045	0.08879052679700764	0.0013191809215124428
1727876748592	6468.75	0.5202401472295153	0.08853598102847689	0.001291854828947774
1727876748593	6468.75	0.44861962479233414	0.09298837287171892	0.0011570928948223956
1727876748595	6468.75	0.4536425132294263	0.10083065263969883	0.001164899904828966
1727876748597	6468.75	0.40044045552984453	0.1017812409284606	9.206178592607043E-4
1727876748598	6468.75	0.5472051272602201	0.09242340259834698	6.763358136924429E-4
1727876748600	6468.75	0.5837648019850629	0.08169042145980977	6.643820226313527E-4
1727876748601	6468.75	0.5028228103147757	0.07651420919275118	7.690160119258959E-4
1727876748603	6468.75	0.4918269864852284	0.07254157856859743	8.736500012204391E-4
1727876748605	6468.75	0.46087503038625455	0.06422987270093138	8.463240318748804E-4
1727876748607	6468.75	0.4578697409151564	0.050913171613838376	8.413525128811484E-4
1727876748608	6398.4375	0.45475333149722774	0.03879983226435345	8.342494686185584E-4
1727876748610	6468.75	0.46675428575492384	0.018109031556257846	8.445239741472533E-4
1727876748612	6609.375	0.4706535857073403	8.571361914556475E-4	8.473231271608266E-4
1727876748614	6750.0	0.5056765725856505	0.005015741412687414	8.996043240078605E-4
1727876748616	6890.625	0.5334947823708142	0.010647449907446363	9.277633729907629E-4
1727876748617	7031.25	0.5785890041353263	0.013731900547549148	9.763283607193503E-4
1727876748619	7031.25	0.6167787729873152	0.015986611718097857	0.001021528434326043
1727876748621	7031.25	0.6617810688852932	0.01739362301239385	0.0011724641764504808
1727876748623	7031.25	0.6959719779580532	0.0196817620989189	0.0013233999185749184
1727876748624	7031.25	0.7180510585533688	0.024215095376185387	0.0013540728753697652
1727876748626	7031.25	0.7816497531378769	0.02875559089180137	0.0014339021394557043
1727876748628	7031.25	0.7872798304439566	0.029937193800149368	0.0014392613004026273
1727876748630	7031.25	0.7249827603150075	0.028607107730807976	0.0013342174652707362
1727876748632	7031.25	0.7116002959973433	0.027408211796483235	0.0013142755782885817
1727876748633	7031.25	0.6877915991763356	0.026880372901323255	0.001270715558414248
1727876748635	7031.25	0.6580219035774958	0.027843026258099417	0.0012073055442321982
1727876748637	7031.25	0.6516909264233443	0.0280232444844827	0.0011091836017437077
1727876748639	6960.9375	0.6130433839729404	0.025982577749085706	0.001067488776145985
1727876748640	7101.5625	0.632324002485827	0.02274097591147104	9.604681732187842E-4
1727876748642	7242.1875	0.600965697387944	0.029494764953215465	9.26256149125068E-4
1727876748644	7382.8125	0.5405847402615377	0.05743064109139387	8.645335149336222E-4
1727876748646	7382.8125	0.4839884061641864	0.08682177821823096	8.182147713138925E-4
1727876748648	7382.8125	0.4109776213293914	0.10719476443826523	6.861679323636747E-4
1727876748649	7382.8125	0.3822758512676887	0.1170152092700204	5.541210934134567E-4
1727876748651	7382.8125	0.3525580000327568	0.117629182115385	5.146802782889354E-4
1727876748653	7382.8125	0.35818167952371593	0.11631342693773344	4.7084474217066086E-4
1727876748655	7382.8125	0.46501288854620226	0.1172457958580926	4.270092060523863E-4
1727876748656	7312.5	0.3789344469160949	0.12101922774317056	5.288435268529584E-4
1727876748658	7312.5	0.3611316286260368	0.1236597958067114	6.306778476535305E-4
1727876748660	7312.5	0.4148454590511348	0.12679777954990376	7.048708097308848E-4
1727876748662	7312.5	0.4345117863999407	0.12598753704201993	7.333819050507271E-4
1727876748664	7312.5	0.5364317629289719	0.12375034526689531	8.722582084239801E-4
1727876748665	7312.5	0.6213891844123143	0.12620160631351385	9.585157527877541E-4
1727876748667	7312.5	0.6610445115247015	0.12765432435646193	0.001001717412128344
1727876748669	7242.1875	0.7106385940775681	0.1241198855060347	0.0011333084148175986
1727876748671	7242.1875	0.7507907130794317	0.12320225684235714	0.0012858780215095538
1727876748672	7242.1875	0.764941732301615	0.13102235528737968	0.001310158664438166
1727876748674	7242.1875	0.7970682424513743	0.1404625626107819	0.0013425857205471496
1727876748676	7242.1875	0.8968552018426313	0.1433114770321179	0.0014574083697148964
1727876748678	7242.1875	0.918730990432584	0.1364762667143741	0.0014906304044162494
1727876748680	7242.1875	0.9521275853618293	0.1276311417173128	0.0015344256710312276
1727876748681	7171.875	0.9322659237542705	0.12475852742601458	0.0015129658309128058
1727876748684	7171.875	0.9069542714884695	0.12756086287146368	0.0014796701886210537
1727876748686	7171.875	0.8697701700078617	0.13115246408170222	0.0013990587494604365
1727876748688	7171.875	0.841805320115959	0.1339992067862292	0.0013618940056748458
1727876748689	7171.875	0.8058416018695951	0.1358438830022148	0.0013036372975929486
1727876748691	7171.875	0.7907747472607114	0.13455831129535759	0.0012803305014753605
1727876748693	7171.875	0.8356015119806891	0.13479976803868424	0.0012011050032690912
1727876748695	7171.875	0.7870393919135884	0.1350399438276431	0.0011424763569993035
1727876748697	7171.875	0.7595143692837054	0.13399385408935735	0.0011160659674321668
1727876748697	7171.875	0.6838734259181267	0.13414932537863294	0.0010120197774893401
1727876748699	7171.875	0.6838734259181267	0.13727864875602488	0.0010120197774893401
1727876748701	7171.875	0.7139961674528302	0.14064300870292354	9.185502690957847E-4
1727876748703	7171.875	0.6381852047408237	0.14314345116410568	8.520188735945246E-4
1727876748704	7171.875	0.5886903884490117	0.1425752339280335	7.296823886540689E-4
1727876748706	7171.875	0.5761872297562893	0.13668284521182844	7.134267947512755E-4
1727876748708	7171.875	0.6088720677533739	0.12879350578623722	6.366433241850396E-4
1727876748710	7171.875	0.5802366703855284	0.12116677421815926	6.474407418525302E-4
1727876748712	7171.875	0.6296729641640461	0.11847559550562586	7.03489965361701E-4
1727876748713	7171.875	0.6528104743764643	0.12431197665282467	7.223525828417072E-4
1727876748715	7171.875	0.6607437651259402	0.13354853016353516	7.318307122525696E-4
1727876748717	7171.875	0.7228477328431372	0.13419311185718602	7.799962836914843E-4
1727876748719	7171.875	0.7617991366652793	0.12405897933575107	8.052235167847233E-4
1727876748720	7171.875	0.7910409151868294	0.11425952581575291	8.318743681848437E-4
1727876748722	7101.5625	0.8135386438871933	0.1139341143710156	8.525847055234528E-4
1727876748724	7101.5625	0.7571391288741872	0.11210384168953695	9.152520033933129E-4
1727876748726	7101.5625	0.7560786096897986	0.10375660771350036	9.147466867813435E-4
1727876748728	7101.5625	0.7925136246135805	0.09956501106840525	9.525974869959645E-4
1727876748729	7101.5625	0.7952917945015191	0.10667554879903249	9.579114960231151E-4
1727876748731	7101.5625	0.17070277894504482	0.1138526880642587	9.789134715336369E-4
1727876748733	7101.5625	0.16361409528125878	0.11387951695691481	9.570638502964436E-4
1727876748735	7101.5625	0.14818485696517414	0.1093378248775965	9.06906417955102E-4
1727876748736	7101.5625	0.12794866322866796	0.10606750328364942	8.253559481354848E-4
1727876748738	7101.5625	0.12023547641729442	0.10858522407691396	7.848358666501641E-4
1727876748740	7101.5625	0.11185624840493875	0.12184651789589089	7.420430405058014E-4
1727876748742	7031.25	0.09509349534022106	0.14115902304526098	6.548375370813033E-4
1727876748744	7031.25	0.07886643992962664	0.1445812587690035	5.672107777628059E-4
1727876748745	7031.25	0.40920425511006286	0.13156648319711833	5.040256730451514E-4
1727876748747	7031.25	0.42280207293934446	0.11757401216294622	5.204257629234636E-4
1727876748749	7031.25	0.48472308051372764	0.11514705760527508	5.888357790178814E-4
1727876748751	7031.25	0.47656513842291165	0.11956412890159411	8.122834599757003E-4
1727876748752	7031.25	0.5500054017245203	0.12319983846358745	9.780889188830632E-4
1727876748754	7031.25	0.5835228709469436	0.1229091090804876	0.0011438943777904258
1727876748756	7031.25	0.6248455218458167	0.11703032260297856	0.0014425283129526948
1727876748758	7031.25	0.7358157066471228	0.1086053200046682	0.00173272364060826
1727876748760	6960.9375	0.6496770915786271	0.10413065876807917	0.0020229189682638253
1727876748761	6960.9375	0.7660524722083117	0.10236893961487534	0.0022988770414627
1727876748763	6960.9375	0.8107311320754716	0.09838403886557431	0.0023916747730357013
1727876748765	6960.9375	0.8512766280921534	0.09430826793264342	0.002474119256759928
1727876748767	6960.9375	0.8588199150431852	0.09780639378198916	0.002491042770566861
1727876748768	6960.9375	0.8292725261426295	0.10035976822059918	0.0024316410817594464
1727876748770	6960.9375	0.7971064151078012	0.10149341397949087	0.0023654330905130516
1727876748772	6960.9375	0.7038262706502542	0.10053498116765174	0.002166039811156029
1727876748774	6960.9375	0.5944394075234772	0.0984535151511596	0.0018674521406143803
1727876748776	6960.9375	0.6356627024282537	0.09915354255174501	0.001572693689294051
1727876748777	6960.9375	0.6310087717166873	0.10392274158132436	0.001277935237973722
1727876748779	6960.9375	0.6121534883115982	0.10718215123009997	0.0010941273574432886
1727876748781	6960.9375	0.5398293603998203	0.10220416838096084	9.257749124629915E-4
1727876748784	6960.9375	0.6509718723198971	0.0929737157391978	7.574224674826944E-4
1727876748785	6960.9375	0.6656440398977987	0.08756579555014181	7.003171484665714E-4
1727876748787	6960.9375	0.6844843258647798	0.08400090292192455	7.191991184956701E-4
1727876748789	6960.9375	0.5327940487011923	0.07922373900424642	8.097819563602653E-4
1727876748791	6960.9375	0.5390287195361635	0.0777436812618252	9.366844267784219E-4
1727876748793	6960.9375	0.5630920654436464	0.07945524992197164	0.0010842004078925162
1727876748794	6960.9375	0.6323498681724379	0.08044769299686153	0.0011873317051865671
1727876748796	6890.625	0.659875013679692	0.08374700933061788	0.0012243962858915383
1727876748797	6890.625	0.6984233038298671	0.0898229060301579	0.0012780315794789494
1727876748799	6890.625	0.715928598429013	0.09221299668548165	0.0013018944260689857
1727876748800	6890.625	0.743929217923635	0.08898707383722464	0.001330850885486604
1727876748802	6890.625	0.7406401593321184	0.08369166014609503	0.001327655088734972
1727876748804	6890.625	0.7030646278900443	0.08017548210038007	0.0012735721534061495
1727876748806	6890.625	0.7548568800227113	0.0795631432626048	0.0011389698463548565
1727876748808	6890.625	0.6777600716362606	0.08382758357184607	9.896976633427864E-4
1727876748809	6890.625	0.6290744588785757	0.09269805205216343	8.665990288844685E-4
1727876748811	6890.625	0.5672715648141103	0.10050825528555127	7.603500210871666E-4
1727876748813	6890.625	0.5531475684810088	0.10118515453343799	6.476171129595841E-4
1727876748815	6890.625	0.4426836452938094	0.09586134824113024	5.385622966760257E-4
1727876748816	6890.625	0.4540881270882468	0.09085723064017232	4.2950748039246716E-4
1727876748818	6890.625	0.4276683495479559	0.0882612930077773	4.0694021741708434E-4
1727876748820	6890.625	0.3867095371462264	0.08586309126455384	4.1639680272507676E-4
1727876748822	6890.625	0.38103467513430295	0.08605591073705197	5.854480972265586E-4
1727876748824	6890.625	0.4517962552262007	0.08975170493924875	7.575640999409612E-4
1727876748825	6890.625	0.5702802320942457	0.09129397309973812	8.883346526139853E-4
1727876748827	6890.625	0.42324017465868047	0.08976050024809744	0.0010191052052870094
1727876748829	6820.3125	0.5320613088357774	0.09439297210985821	0.0012225402664582015
1727876748831	6820.3125	0.6514635423963976	0.10896458864584335	0.0014271398388007329
1727876748832	6820.3125	0.7634392428408524	0.1280912266457893	0.001589576057122248
1727876748834	6820.3125	0.8128367100418769	0.13989606373403343	0.0016709508922650748
1727876748836	6820.3125	0.8105973062179044	0.13694559871818332	0.0017987624915329788
1727876748838	6820.3125	0.8419724263512636	0.12494081319050827	0.0018673972621627577
1727876748840	6820.3125	0.8331821805489441	0.11259223277731378	0.0018630068046422794
1727876748841	6820.3125	0.7993594559153395	0.10014552346233921	0.0018017880566565231
1727876748843	6820.3125	0.8041560563892014	0.08613514753552899	0.0018114536546406093
1727876748845	6820.3125	0.7467870242899285	0.0754138148217029	0.001703414037191417
1727876748847	6820.3125	0.6767925790491027	0.06771219858572983	0.0015818076436536182
1727876748848	6820.3125	0.5984739876713531	0.06404709184533894	0.0013789796726252673
1727876748850	6750.0	0.5763754007892465	0.06639512490629125	0.0013206915652702626
1727876748852	6750.0	0.5715976762280566	0.07621981029375148	0.0011692709266183875
1727876748854	6750.0	0.5716937054892711	0.08851049592660631	0.0010936756852514256
1727876748856	6750.0	0.5308274732357565	0.0940699640700122	0.00102782523208604
1727876748857	6750.0	0.4851922343229745	0.09079875765010503	9.407659979925978E-4
1727876748859	6750.0	0.4635510601646319	0.0854463608358683	9.130479100603608E-4
1727876748861	6750.0	0.4285512480345912	0.08312791305269483	8.617290514691646E-4
1727876748863	6750.0	0.4141584220657603	0.08360181766660468	7.79031251096963E-4
1727876748864	6750.0	0.3940984948686895	0.0852579021674224	6.963334507247615E-4
1727876748866	6750.0	0.3913802880120687	0.08393016739622736	6.909658361507376E-4
1727876748868	6750.0	0.37086405114578025	0.0825018307079291	6.541157866534339E-4
1727876748870	6750.0	0.3701637497609638	0.08339845278347063	6.466594029903677E-4
1727876748872	6679.6875	0.39122985289977474	0.08534344779353463	6.830230833780358E-4
1727876748873	6679.6875	0.5021125265637284	0.08519456164233892	7.391612733050877E-4
1727876748875	6679.6875	0.5418929721516691	0.0867364361985964	8.083240779315774E-4
1727876748877	6679.6875	0.5931030529350104	0.09204374236279575	0.0010220113090511885
1727876748879	6679.6875	0.6291227520636793	0.09460697595378569	0.0012495129664957362
1727876748880	6679.6875	0.6665454982597545	0.08810621913671837	0.0014770146239402842
1727876748882	6679.6875	0.7307969541888013	0.07900070960273774	0.0015943495162491705
1727876748885	6679.6875	0.7575922265926707	0.07709148917119205	0.0017838961164657907
1727876748887	6679.6875	0.8216001944407461	0.08134493274435767	0.002052211570908145
1727876748889	6679.6875	0.8737785043714494	0.08429574969505314	0.002152824452551365
1727876748890	6679.6875	0.8929007482422272	0.08298526323916275	0.002188848300135004
1727876748892	6679.6875	0.8831647182966879	0.08238509497510696	0.002169407112028158
1727876748894	6679.6875	0.831868687709221	0.0782518896859771	0.0020847452526250696
1727876748896	6679.6875	0.7451855161654874	0.07704282242037852	0.0019155383121545412
1727876748897	6679.6875	0.6915460278137046	0.07859579313885821	0.0017913391729226567
1727876748898	6679.6875	0.705821816169348	0.07885021071212332	0.001663404377119759
1727876748900	6679.6875	0.6618448344845014	0.07731296897528836	0.0015584244967357334
1727876748902	6679.6875	0.6583984944867244	0.077120859766689	0.001366499907925774
1727876748904	6679.6875	0.6709696759865867	0.07755015903855085	0.001150843789417761
1727876748905	6679.6875	0.7274372243369636	0.0747942504900508	0.0010354677816581553
1727876748907	6679.6875	0.7063639503560858	0.0703463563765948	0.001006409076557228
1727876748909	6679.6875	0.7206517768885266	0.06797326812405803	0.001023553924205189
1727876748911	6679.6875	0.6861205106305495	0.0700023658761305	9.778189771634813E-4
1727876748912	6679.6875	0.6866963139913985	0.07515008158389348	9.75892183353468E-4
1727876748914	6679.6875	0.6957059430493895	0.08294097795993914	9.87842722967703E-4
1727876748916	6679.6875	0.7109363428299609	0.09132803250591898	0.00102156304521536
1727876748918	6679.6875	0.7315094909306352	0.09774926153326412	0.0010456087553600895
1727876748920	6679.6875	0.7422244404281743	0.09763435399420999	0.0010542577336616408
1727876748921	6679.6875	0.7339350973589464	0.0880539892836499	0.0010393958515639379
1727876748923	6679.6875	0.705918230448455	0.07668317367005986	9.98388155129094E-4
1727876748925	6679.6875	0.18611680400332928	0.06847242467825006	0.0010355690056103551
1727876748927	6679.6875	0.16870020638653635	0.0688180691352895	9.803589910085783E-4
1727876748928	6679.6875	0.14928429154457307	0.07204775253141477	8.965274090725372E-4
1727876748930	6679.6875	0.14366730067851272	0.07280666826354511	8.706953804466873E-4
1727876748932	6679.6875	0.12525031742468912	0.06794222387196121	7.960717454183953E-4
1727876748934	6679.6875	0.10994790689545812	0.06263693630795367	7.072179893622681E-4
1727876748936	6679.6875	0.10009817970760077	0.061495649957324025	6.683241490029509E-4
1727876748937	6679.6875	0.10372748573961905	0.06516907428729987	7.019776650624747E-4
1727876748939	6679.6875	0.46840088133068514	0.07290785537953681	6.396108860402826E-4
1727876748941	6679.6875	0.5240214656260345	0.07921366983998805	7.039235770376618E-4
1727876748943	6679.6875	0.44014783409552843	0.08039454542193547	8.709454238669117E-4
1727876748944	6679.6875	0.5526963251649025	0.07877840927009556	0.0010379672706961615
1727876748946	6679.6875	0.6151873744655046	0.08002031197884579	0.0011269530497775412
1727876748948	6679.6875	0.7028311998461229	0.08363949285760364	0.0012550309617390162
1727876748950	6679.6875	0.5810516165487422	0.08406986116219459	0.0014534168480139485
1727876748952	6679.6875	0.6084905660377359	0.0823470861311669	0.0016518027342888807
1727876748953	6609.375	0.6665561124213836	0.08368432214683072	0.0017623026627964996
1727876748955	6609.375	0.7081521472091196	0.10210939338707431	0.0018423389011029978
1727876748957	6609.375	0.7408025009827044	0.11490515048290878	0.001923392470008408
1727876748959	6609.375	0.6742908855860984	0.11605220375595182	0.0020565966180038984
1727876748960	6609.375	0.6604768996692691	0.11524351590844159	0.002051217448409151
1727876748962	6609.375	0.6658854802035892	0.11705971020346828	0.002070327496787093
1727876748964	6609.375	0.6149447525279224	0.11771531967475166	0.0019313450151010442
1727876748966	6609.375	0.635618078711234	0.1072699667516189	0.0019722884100477392
1727876748968	6609.375	0.6139731670868576	0.09547748288105905	0.0019330821956458845
1727876748969	6609.375	0.5765975723812622	0.0907451064698751	0.001853401076461992
1727876748971	6609.375	0.5690631523124051	0.09400341776006005	0.0018211369340669894
1727876748973	6609.375	0.6108694808669012	0.10352616104366275	0.001663373552841799
1727876748975	6609.375	0.6179101240781296	0.10768535945348832	0.001656628983617703
1727876748976	6609.375	0.5536973863182589	0.09905001153195929	0.0015173912917441545
1727876748978	6609.375	0.5453253882462314	0.08311545174420008	0.0015090827090475777
1727876748980	6609.375	0.6946045962035909	0.07098151383332016	0.0014044197322697365
1727876748982	6609.375	0.7328704409140696	0.06459675650735039	0.0013989548959436055
1727876748985	6609.375	0.6683195309127975	0.06057160273503643	0.001450348091652229
1727876748986	6609.375	0.45720263270289063	0.05582283242524858	0.0016437256740610444
1727876748988	6609.375	0.46498582086684603	0.051841734025171116	0.0016795071850798995
1727876748990	6609.375	0.550527069726657	0.056026628743086004	0.0020142758627009565
1727876748992	6609.375	0.6148743256506007	0.06773884081930144	0.0021281328378478354
1727876748993	6609.375	0.6403843830947126	0.0762768000075312	0.0021904986146198623
1727876748995	6609.375	0.6473161697080108	0.07589834109211763	0.0022095607977418072
1727876748997	6609.375	0.6834589037428439	0.07235475388034784	0.002308839315810252
1727876748998	6609.375	0.7088606904695312	0.07197503394447866	0.002355219885580138
1727876749000	6609.375	0.7225937792792064	0.07586647131253359	0.002229876853103805
1727876749001	6609.375	0.7252177598916602	0.08202997268971252	0.0021949925395586037
1727876749003	6609.375	0.684898378436773	0.08999832004395354	0.0020738624905864704
1727876749005	6609.375	0.7828072168767741	0.09641478802801985	0.0018205245539717851
1727876749007	6609.375	0.7365629033001475	0.10127261535030299	0.0017487998063984596
1727876749008	6609.375	0.6804670867945399	0.10698499906205945	0.0016383483594399363
1727876749010	6609.375	0.6342329644278399	0.11118360987497657	0.0015485318832129218
1727876749012	6609.375	0.6752860187024164	0.11028585082141404	0.001362658273674213
1727876749014	6609.375	0.6537812784467064	0.10605271788429525	0.0013289096575683816
1727876749016	6609.375	0.605834031570672	0.1046933843950562	0.0012463151466627677
1727876749017	6609.375	0.5346768583457464	0.10547436768302526	0.0011511147265295379
1727876749019	6609.375	0.5038016760282191	0.10555393114766043	0.001110668798819464
1727876749021	6609.375	0.4710273528012247	0.10700964352155007	0.0010741292292373043
1727876749023	6609.375	0.48214742893495527	0.11034157733578728	0.0010835465273727684
1727876749024	6609.375	0.5488234377586064	0.11012523529024877	0.001224072934823371
1727876749026	6609.375	0.5178182175528874	0.10543182361524703	0.0013558996861300504
1727876749028	6609.375	0.4552369731088998	0.09883270569199047	0.0016172289158974684
1727876749030	6609.375	0.4633692096162338	0.09155105794193179	0.0016468020509374653
1727876749032	6609.375	0.4777826983110946	0.09235252361029693	0.0016659731556208507
1727876749033	6609.375	0.4922671764614026	0.10753597425253603	0.0016809878056888849
1727876749035	6539.0625	0.4935265819858168	0.10889819902056692	0.0016814696073114927
1727876749037	6539.0625	0.45944638489300643	0.0996040356923536	0.001632898545259029
1727876749039	6539.0625	0.4372661239244099	0.08053210910158755	0.0015871846244632044
1727876749040	6539.0625	0.445581630748491	0.07320100420361082	0.0016785062167567122
1727876749042	6539.0625	0.45584046288675023	0.07930466549403684	0.0017280565455518012
1727876749044	6539.0625	0.48767066657037483	0.0845155562958822	0.0018199042841983036
1727876749046	6539.0625	0.4736478581001224	0.08736043929690872	0.001802553950622185
1727876749048	6539.0625	0.4591303997628319	0.09141110242780502	0.001788739230937704
1727876749049	6539.0625	0.4678073828471254	0.09649031674474406	0.0017967427231314862
1727876749051	6539.0625	0.4920091581125216	0.10123462493591519	0.0018450327023938665
1727876749053	6609.375	0.5512228692792094	0.10470345874817934	0.0019970203764996817
1727876749055	6609.375	0.59999007773268	0.10078539795507126	0.001865560771201162
1727876749056	6609.375	0.5731840200702922	0.09075742933036189	0.0016350155833911079
1727876749058	6609.375	0.5399454888087311	0.08859179573583212	0.0015460340222183309
1727876749060	6609.375	0.5441777241557	0.09713073526843237	0.0015511679128088248
1727876749062	6609.375	0.5586905494804054	0.10401452761268264	0.0015609216850223566
1727876749064	6609.375	0.6331288595921859	0.1035130172458669	0.001681008838789313
1727876749065	6609.375	0.6690432609856842	0.09749552755206776	0.0018674509574054961
1727876749067	6609.375	0.6845651859926583	0.08587913590679613	0.001907636561118962
1727876749069	6609.375	0.686035651564719	0.0672448774700357	0.0019070524939476918
1727876749071	6679.6875	0.7008889017010296	0.04193441294515325	0.0019429886082880838
1727876749072	7242.1875	0.685772515620245	0.001573562296510054	0.0019198971071889524
1727876749074	7804.6875	0.7002295139813477	0.0016151795751559303	0.0019320653770364701
1727876749076	8437.5	0.7398887443890748	0.004456155416435296	0.0019791532802277763
1727876749078	8437.5	0.776776450811865	0.005409619921551731	0.0021714656871654565
1727876749080	8437.5	0.7485469454051644	0.0045746830202875914	0.0024400828078773667
1727876749081	8437.5	0.7785763144166034	0.003050718681444581	0.0025581408730866095
1727876749084	8437.5	0.7922513221990946	0.0018820711143789502	0.0026005450531066255
1727876749086	8929.6875	0.7717104712100586	6.146321410079561E-5	0.002564187196171424
1727876749088	9492.1875	0.7971900919653033	1.7403490377089804E-4	0.0025963992125876975
1727876749089	10054.6875	0.7938151371433244	9.053832764715744E-4	0.002599517205222673
1727876749091	10054.6875	0.7786407219513739	5.455638018412144E-4	0.0025683270911197507
1727876749093	10054.6875	0.7142100004682685	4.155066420936551E-4	0.0022280882640815913
1727876749095	10054.6875	0.6335742304061653	4.727035636148114E-4	0.0018925446483958233
