# Supplementary material for: Identification and classification of repeated whistle types from free-ranging rough-toothed dolphins (Steno bredanensis)
Source: Sci Rep. 2026 Mar 20;16:14327. doi: 10.1038/s41598-026-44853-2 (PMC13144356; doi:10.1038/s41598-026-44853-2)
Supplement: Supplementary file 2 — Supplementary Material 2 [file 41598_2026_44853_MOESM2_ESM.zip › Dataset_StenoRepeatedCalls/Contours/1853.csv]

Time [ms]	Peak Frequency [Hz]	Duty Cycle	Energy	WindowRMS
1727882118991	4570.3125	1.0227303899226377	0.0536140811400761	0.002811559953929224
1727882118993	4570.3125	0.9870046762863179	0.11836419729953196	0.003191282190374166
1727882118995	4570.3125	0.9082715148961107	0.15787495926183653	0.0030129543627594227
1727882118996	4570.3125	0.8685446155334818	0.1367992055230064	0.0028872924631312973
1727882118997	4570.3125	0.8745970271383166	0.0816645683531575	0.002910330233295013
1727882118999	4640.625	0.8826229488306421	0.04336095443768849	0.002941356511489728
1727882119001	4640.625	0.8873895173474458	0.03188227828635549	0.002957433893253245
1727882119003	4640.625	0.8487061899313799	0.027219804733329214	0.0026870256621010532
1727882119004	4640.625	0.7037537315108396	0.022258703974599572	0.00237429900634296
1727882119006	4710.9375	0.6561031434501124	0.027552799044656476	0.002270461468214004
1727882119008	4710.9375	0.6680691762073597	0.03748660445606326	0.0022934767881123254
1727882119010	4710.9375	0.6716663583512954	0.05085243803425675	0.0022996854592221504
1727882119011	4710.9375	0.5838315595844267	0.0766748749933257	0.002029365838223601
1727882119013	4710.9375	0.5731053108153639	0.10234646849624364	0.0018087648405725437
1727882119015	4781.25	0.5159883593399034	0.1551361015233029	0.001572816194882016
1727882119017	4781.25	0.5224976792382637	0.21449030224506543	0.0015808882122356938
1727882119019	4781.25	0.7208080298538181	0.28911138468626957	0.0016090391398945736
1727882119020	4781.25	0.7326319164775424	0.3526064554622645	0.0016303305806800634
1727882119022	4851.5625	0.7029146688100747	0.4235975147346668	0.0015820131826987977
1727882119024	4851.5625	0.6148276188145247	0.5050171489487284	0.00143609879027686
1727882119026	4851.5625	0.5930158977931796	0.5909746289429461	0.0014183686988530624
1727882119027	4851.5625	0.5262012731333928	0.6780941512087305	0.0013545092248401624
1727882119029	4921.875	0.4862996564518528	0.7421249436576478	0.0012590465067316772
1727882119031	4921.875	0.42104885877918014	0.7971680970771596	0.001109009344924059
1727882119033	4921.875	0.4345672692149697	0.9055806141649936	0.0011455385278276362
1727882119035	4921.875	0.3738933665513282	1.0461272080460424	0.006162171157115848
1727882119036	4921.875	0.006224808166687542	1.1638199911897689	0.008718619313938794
1727882119038	4921.875	0.0067083132827070475	1.3341684950162591	0.0100289361627373
1727882119040	4921.875	0.007283743074481917	1.5093352105440732	0.011339253011535806
1727882119042	4992.1875	0.007128071504567027	1.478754051924103	0.011333104170856898
1727882119043	4992.1875	0.007135009215944791	1.2321550714397003	0.011333795473349203
1727882119045	4992.1875	0.00715115273665074	0.9688746836061491	0.01133437833710421
1727882119047	4992.1875	0.007123908877740369	0.7726548789084492	0.011332890560331425
1727882119049	4992.1875	0.006415301711017743	0.5662305321750022	0.006751359010531261
1727882119051	4992.1875	0.05019338293198319	0.34335964476723624	0.0038887689173172373
1727882119052	4992.1875	0.3967902088422338	0.19390422767522256	0.0010261788241032138
1727882119054	5062.5	0.2747559810542008	0.1780788796847995	0.0010191451413900212
1727882119056	5062.5	0.28412817663833506	0.3004508802566786	0.00106432307554465
1727882119058	5132.8125	0.31790139766524267	0.5090881719288168	0.0011949213804425844
1727882119059	5203.125	0.3561603320861022	0.7338306428266949	0.0013337917802733036
1727882119061	5273.4375	0.35990245036415686	0.9362315317825334	0.00135113767185965
1727882119063	5343.75	0.3800616036685159	1.0914444798345422	0.0014189078673312481
1727882119065	5414.0625	0.39896292237747716	1.263415732340738	0.001486285282692344
1727882119067	5414.0625	0.43408330598448436	1.5347056664230925	0.0015942973906417884
1727882119068	5414.0625	0.45668069626095864	1.8182897604100714	0.0017308147782684163
1727882119070	5414.0625	0.48016649394892313	1.921548472862906	0.0018283618059678486
1727882119072	5414.0625	0.5332869712752525	1.6961028453394356	0.002010792331051649
1727882119074	5414.0625	0.6015504953723556	1.172806755700739	0.0022386609791839674
1727882119075	5625.0	0.6256875425927587	0.8423190424884137	0.002544023570922125
1727882119077	5835.9375	0.647883093158241	1.0245097123738478	0.0026109919518161194
1727882119079	6117.1875	0.7128883718564141	1.5765955203267707	0.0028062603275612876
1727882119081	6117.1875	0.7462858388136001	2.7051445903565607	0.002982490523171591
1727882119084	6117.1875	0.7587782751991349	4.077469273331533	0.003139336368732704
1727882119085	6187.5	0.7711244345708425	5.496895204498702	0.0032258006615355946
1727882119087	6187.5	0.1217176403692839	6.522533627994055	0.0035110545114277005
1727882119089	6187.5	0.1231449671729572	6.78356235322925	0.003574610798050108
1727882119091	6257.8125	0.12448850834827166	6.402096299688374	0.0036131458042125094
1727882119092	6257.8125	0.12803632461860115	5.888836794834225	0.003688761157004401
1727882119094	6257.8125	0.12894875605367206	5.055404074460299	0.0036999029735560766
1727882119096	6328.125	0.1308270991121281	3.8919211102144264	0.00371746783842955
1727882119097	6328.125	0.12959378654717224	3.165981266790217	0.0036687371880755313
1727882119099	6328.125	0.12789192811015296	2.914316406428848	0.003623918420123184
1727882119100	6398.4375	0.7375329182906665	2.8662927324297507	0.0033018026323720843
1727882119102	6398.4375	0.7147963448932589	2.6966715425299723	0.0032074155039102854
1727882119104	6398.4375	0.69513338144693	2.266777169145836	0.0029739406550450746
1727882119106	6398.4375	0.6447724412955741	1.6501482676140002	0.0027613731229983595
1727882119107	6398.4375	0.505900049436048	1.0997060483764391	0.0026173093835868562
1727882119109	6328.125	0.49690341570000646	0.8447591311808986	0.002568176807260651
1727882119111	7382.8125	0.48474652242972655	0.9067415158965565	0.002501706234881667
1727882119113	7382.8125	0.008722476371612383	1.7754970934434393	0.006877529391998652
1727882119115	7382.8125	0.009216712949641236	2.809515551848833	0.009079419268446798
1727882119116	7382.8125	0.009522397808621628	3.7284350016722203	0.010192568904338502
1727882119118	7382.8125	0.009819983162298615	4.317197445907742	0.011305718540230205
1727882119120	7382.8125	0.010314696181815903	4.585291993260666	0.011348305391944487
1727882119122	7382.8125	0.010803739547620804	4.738548207142906	0.01139872284050045
1727882119123	7382.8125	0.011472472820789259	4.953603959713506	0.011468556658819842
1727882119125	7382.8125	0.011837355534707798	5.197638672114308	0.007857374009290981
1727882119127	7382.8125	0.09243234312293616	5.369733144119648	0.004246191359762119
1727882119129	7382.8125	0.7410540867290313	5.438962386753768	0.00376140345741469
1727882119131	7382.8125	0.7612184946207257	5.432104813286283	0.003834051387631056
1727882119132	7382.8125	0.7684120043949183	5.339101396223064	0.003858208698668731
1727882119134	7382.8125	0.770095866324124	5.161716389012001	0.0038637552053642
1727882119136	7382.8125	0.7559523938555375	4.969683302201213	0.0038005164436012463
1727882119138	7382.8125	0.7274202889439975	4.8162294085872555	0.003667949977363162
1727882119139	7382.8125	0.7593546128461656	4.711518704130436	0.003497154958953173
1727882119141	7382.8125	0.7906156486523461	4.688702129026353	0.003427964786331295
1727882119143	7382.8125	0.7907758545748669	4.714391345095962	0.0032905347255788534
1727882119145	7382.8125	0.7562965524713755	4.4392119226735804	0.0031413129395174385
1727882119147	7312.5	0.748254468106124	3.523335591049746	0.003040498474531116
1727882119148	7664.0625	0.7429365450676784	0.015266838957447428	0.0028838461661716192
1727882119150	8085.9375	0.7581303089501183	0.004738669615429001	0.002832152654929749
1727882119152	8507.8125	0.7278025087118402	0.18380746565709857	0.002694043352204
1727882119154	8507.8125	0.7587216342677517	0.21159413521864848	0.002532700489897918
1727882119155	8507.8125	0.8042658331516003	0.22613421897050998	0.00238897181788029
1727882119157	8507.8125	0.8137993414125674	0.23152219645866012	0.0023141697253663174
1727882119159	8507.8125	0.7749956787328729	0.23145363972182423	0.0022141569276700377
1727882119161	8507.8125	0.8048390490073126	0.23013412148445353	0.0020801073205772725
1727882119163	8507.8125	0.7452692970777802	0.2288982730956158	0.0019670712984686143
1727882119164	8507.8125	0.4559219178626388	0.22572877810431416	0.0018125301081803854
1727882119166	8507.8125	0.43720422492326544	0.21563997677919114	0.001752738915172202
1727882119168	8507.8125	0.3963997768267848	0.19989372477595016	0.0016300158480528088
1727882119170	8507.8125	0.35319410620421016	0.1839404280557218	0.0014902082796207543
1727882119171	8507.8125	0.32190674840885525	0.16494080799352825	0.00139700804403356
1727882119173	8507.8125	0.3040997231962147	0.14327661455073396	0.0013345484597280704
1727882119175	8507.8125	0.2639017062989261	0.11973819217448495	0.001177092783426937
1727882119177	8507.8125	0.25309007936383476	0.0963193862228124	0.0011295612053439485
1727882119179	8507.8125	0.48732549476158393	0.07347198040172459	0.0011055018837623364
1727882119180	8507.8125	0.5973594279373503	0.05200306131686036	0.0011418438013121404
1727882119183	8507.8125	0.6238509524043502	0.03371635735803588	0.001179134317316501
1727882119185	8648.4375	0.667673292163191	0.005342274626645563	0.0013852389459391265
1727882119187	8859.375	0.6864481412517058	0.00243487573837278	0.00155465492288891
1727882119188	9070.3125	0.7765704207365463	0.04655762362877947	0.0017080844139075126
1727882119190	9281.25	0.8243946923300849	0.089355131341759	0.0017863976579454923
1727882119192	9281.25	0.8780168329847514	0.14419173877025915	0.0018770865376967608
1727882119194	9281.25	0.9138651189535867	0.203707035996585	0.0019474284654229692
1727882119196	9281.25	0.007264877017073339	0.25650881345490867	0.006874642777791248
1727882119196	9281.25	0.00789003623193393	0.2871653243711049	0.009338249933975388
1727882119198	9281.25	0.00789003623193393	0.27931596356488103	0.010570375388705082
1727882119200	9281.25	0.007878117342086387	0.23661468401352445	0.011802500843434776
1727882119202	9281.25	0.007574230458830616	0.1983504386952304	0.011787392541408053
1727882119203	9281.25	0.007295099916329609	0.1799734907744565	0.011773930546480701
1727882119205	9281.25	0.007135091060519174	0.15370086799273697	0.01176604708605104
1727882119207	9281.25	0.006721290505097904	0.10897785066082022	0.011747477086531632
1727882119209	9281.25	0.006058716730001604	0.0642314773228099	0.007077742099161957
1727882119211	9281.25	0.04412545095663189	0.032444468183826125	0.0040815907138795435
1727882119212	9281.25	0.42621898505226924	0.014179370415386052	0.00108543932859713
1727882119214	9210.9375	0.4451469193219741	0.009805282343258958	0.0010055253190421444
1727882119216	9210.9375	0.4347754742436728	0.01433909757479696	8.440679949002479E-4
1727882119218	9210.9375	0.4586685057277628	0.02820537704279847	7.053912439445296E-4
1727882119219	9210.9375	0.19129569575471697	0.051626181290154796	5.667144929888112E-4
1727882119221	9210.9375	0.18768118612421383	0.08511693170242826	5.627646201367794E-4
1727882119223	9210.9375	0.19659615762578617	0.12810432153246692	6.091284417389191E-4
1727882119225	9210.9375	0.24964991155660377	0.1748595297785628	8.095568904928548E-4
1727882119227	9210.9375	0.3279745233883648	0.2216772287301116	0.0010207936457056316
1727882119228	9210.9375	0.4095174921383648	0.27114800909026504	0.0011816015703774649
1727882119230	9140.625	0.4563924921383648	0.3431105139355279	0.0013424094950492981
1727882119232	9140.625	0.5630527712264152	0.4018683953370134	0.001576098075566909
1727882119234	9140.625	0.748935281477194	0.4521008249331217	0.001746541122934284
1727882119235	9140.625	0.8303507071414662	0.49069360693070463	0.0018795633078391443
1727882119237	9140.625	0.8699737261806878	0.5187586236976721	0.0019424625202549032
1727882119239	9140.625	0.8925339483800704	0.5211221879041572	0.0019765416151244905
1727882119241	9140.625	0.8674697739509405	0.48037587496594447	0.001935638497534216
1727882119243	9140.625	0.8188416833906728	0.4067051707857092	0.0018551467761046205
1727882119244	9140.625	0.7671889178036648	0.3226844688770507	0.0017325911443795648
1727882119246	9070.3125	0.7353153774233862	0.24169642301582533	0.001663340404144912
1727882119248	10335.9375	0.700843998776867	0.7330231723423807	0.0015601356174432402
1727882119250	10335.9375	0.6558158032702113	1.1779967091660168	0.0014836402557341767
1727882119251	10335.9375	0.5468537896163123	1.6143540095707676	0.0014421037031455565
1727882119253	10335.9375	0.5494985813246189	1.9842883882988036	0.0014645275318546616
1727882119255	10335.9375	0.5395427439947548	2.275422828077536	0.0015767037944096418
1727882119257	10335.9375	0.540831303946377	2.5016953130060275	0.0017822396545509008
1727882119259	10335.9375	0.6103542282563001	2.67798814085037	0.002002051731460067
1727882119260	10335.9375	0.6634079133426196	2.8188256056464778	0.0022069175561567327
1727882119262	10335.9375	0.6958229374419611	2.932252292108939	0.0022951633205563855
1727882119264	10335.9375	0.7273337782105015	3.0128373440102263	0.00248375229893196
1727882119266	10265.625	0.7841097011076392	3.3833153496930826	0.0026316426330356565
1727882119267	10265.625	0.8164402651862256	3.4811395149452093	0.0027152271383158104
1727882119269	10265.625	0.832303586651995	3.5568208865068183	0.002756006451400185
1727882119271	10265.625	0.8341519639563802	3.6032605225363916	0.002796221844233904
1727882119273	10265.625	0.8344585762281952	3.6106599873369283	0.0028011344197682803
1727882119275	10265.625	0.009256647870409314	3.6508990138061423	0.006978590167681152
1727882119276	10265.625	0.009834468845475213	3.666644577362562	0.009062824662291174
1727882119278	10265.625	0.009699170009757528	3.5067169089765957	0.010099962008494074
1727882119280	10265.625	0.009564203486969675	3.2503659140369767	0.011137099354696972
1727882119283	10265.625	0.009396171827663446	3.098562347477037	0.011125940314160443
1727882119284	10195.3125	0.008791457241918927	3.1112159241090707	0.01108812775996146
1727882119286	10195.3125	0.008605979153796472	3.0236786694374342	0.0071321158972216785
1727882119288	10195.3125	0.07093018945229046	2.8828107643844585	0.004727215297639065
1727882119290	10195.3125	0.48811673475404316	2.726987312946864	0.0023223146980564523
1727882119292	10195.3125	0.5795119610139325	2.5759595408016964	0.0022693749434876172
1727882119293	10195.3125	0.6899664628650403	2.425743195629446	0.0023471169785552587
1727882119295	10195.3125	0.7036269085962067	2.25857175580647	0.0024322401026167996
1727882119296	10195.3125	0.3073321648363797	2.073129202961533	0.0026350958883759566
1727882119298	10195.3125	0.32861769574243316	1.878307339186461	0.0027866395755125153
1727882119299	10195.3125	0.3622542087386989	1.6881076553976178	0.003022817953231838
1727882119301	10195.3125	0.37931430264838834	1.5133413716960513	0.003148279484135264
1727882119303	10125.0	0.41351414326601804	1.3660434740824379	0.003395056690978634
1727882119305	10125.0	0.46005536925117924	1.221867485359079	0.003726301140016883
1727882119307	10125.0	0.5036916672808569	1.0792666824095347	0.004030130114821403
1727882119308	10125.0	0.5339319001203813	0.9397516170554726	0.004251820950431289
1727882119310	10125.0	1.1022085513708726	0.8070852073962352	0.004361730461582411
1727882119312	10125.0	1.1350850039308176	0.6970023893876408	0.004467415496048246
1727882119314	10125.0	1.169926865295794	0.6136056617753712	0.004589166698896688
1727882119315	10125.0	1.173086106402319	0.5468493355660188	0.004596618818625122
1727882119317	10125.0	1.1651342619889935	0.47929750366946483	0.0045686790123216645
1727882119319	10125.0	1.133960268032626	0.41584989939419786	0.004454669643733541
1727882119321	10054.6875	1.0727677255306602	0.36266265256673413	0.00423815972508224
1727882119323	10054.6875	1.0009185904609486	0.3171666914696024	0.003920266635630598
1727882119324	10054.6875	0.9354440789473684	0.271893933852525	0.0035911624183864975
1727882119326	10054.6875	0.8939922980542453	0.2282513036210578	0.003448573591121979
1727882119328	10054.6875	0.7950148484555423	0.19752254526494695	0.0030687875492137638
1727882119330	10054.6875	0.8775504354650665	0.1839020142541581	0.0026526479825627106
1727882119331	10054.6875	0.7698689487434938	0.18133864041071232	0.0023064899225929735
1727882119333	10054.6875	0.7164185126260573	0.18203414514512173	0.002146506553009706
1727882119335	10054.6875	0.7994766392466048	0.18448676959232355	0.001837418531729191
1727882119337	10054.6875	0.8401494492388507	0.1904543605686493	0.0016819748604430828
1727882119339	10054.6875	0.8030012245014069	0.19989362439255703	0.0015396420585253791
1727882119340	10054.6875	0.8656054293205023	0.21113919452830454	0.0014073910721944913
1727882119342	10054.6875	0.6094921037961958	0.22727803193907067	0.0013847721340546598
1727882119344	10054.6875	0.598230816827378	0.252761590416712	0.0013630706901199868
1727882119346	10054.6875	0.6349939081023543	0.28893766621541367	0.0014584391686768138
1727882119347	10054.6875	0.6643242102709133	0.33097258789461315	0.0015317715173380686
1727882119349	10054.6875	0.6771719289182947	0.37251465667916833	0.0015605734308999173
1727882119351	10054.6875	0.6909742242287944	0.4159940610779483	0.0015948372466423248
1727882119353	10054.6875	0.6798624083388991	0.4621710739732841	0.0015803825091647043
1727882119355	10054.6875	0.005407832042826668	0.5476354469124902	0.006755580260111374
1727882119356	10054.6875	0.005776234377387157	0.6587822833859308	0.009342391565335298
1727882119358	10054.6875	0.0057066348003621875	0.7095274461208521	0.010629669466394879
1727882119360	10054.6875	0.005417299707364805	0.6854064277378913	0.01191694736745446
1727882119362	10054.6875	0.005116007606998138	0.6652113930013611	0.011904536134117152
1727882119363	10054.6875	0.00480067724541975	0.6911256580561722	0.011893005435392312
1727882119365	10054.6875	0.00464570545195606	0.7376601944106437	0.011887400903921439
1727882119367	10054.6875	0.004562006400371064	0.7854398366966895	0.007072014356100003
1727882119369	10054.6875	0.03816850765341619	0.8287464973976475	0.004076156242470865
1727882119371	10054.6875	0.165513105703259	0.8778354234400443	0.0010802981288417254
1727882119372	10054.6875	0.15982207466766724	0.9322287756935896	0.001045730414795561
1727882119374	10054.6875	0.1530073546490852	0.9830718812768855	0.0010052958897992829
1727882119376	10054.6875	0.14199380672884504	1.021815240911499	9.42381637199131E-4
1727882119378	10054.6875	0.1342466342374214	1.0580573809690366	8.972439682748484E-4
1727882119379	10054.6875	0.26330828812159723	1.1034851540995696	8.29499456933497E-4
1727882119381	10054.6875	0.5033062034253477	1.1573588616778288	8.372490625898279E-4
1727882119384	10054.6875	0.49430849037460184	1.2135078097371137	9.024839550752582E-4
1727882119386	10054.6875	0.5102053991789951	1.2657682274345277	0.001067029239131614
1727882119388	10054.6875	0.5482424359365062	1.3129765689395925	0.0011555894465611883
1727882119389	10054.6875	0.5779211095395203	1.356569345564455	0.001212458690788592
1727882119391	10054.6875	0.5840241938511412	1.3999661085889423	0.0012250055176761154
1727882119393	10054.6875	0.5889239138355946	1.4498011716106822	0.0012266363181668483
1727882119395	10054.6875	0.5946948868454526	1.5046930534704843	0.001231622658077167
1727882119396	10054.6875	0.6070950042979819	1.55400669013215	0.001282633280209752
1727882119397	10054.6875	0.5759031667649371	1.5850513907318395	0.0013376025996891785
1727882119399	10054.6875	0.5583835320125058	1.6028145784290235	0.0014072327375700478
1727882119401	10054.6875	0.5166287079158632	1.6160033835837042	0.0016777175753788526
1727882119403	10054.6875	0.5857362997451746	1.6174349470889116	0.0020023512507999727
1727882119404	10054.6875	0.6705894525580551	1.5984890683460695	0.0023924822462708375
1727882119406	10054.6875	0.726212795425511	1.5643127049633558	0.0025991568134999176
1727882119408	10054.6875	0.7571139260822707	1.524329045343493	0.0029426227601036374
1727882119410	10054.6875	0.8427862949992224	1.485179416381916	0.0031468433918597507
1727882119411	10054.6875	0.9013284125220298	1.4423770535457179	0.0032986345623156584
1727882119413	10054.6875	0.9224095648725292	1.3854537144858698	0.0033551822165797792
1727882119415	10054.6875	0.9223842548346898	1.300013050618119	0.0033504323903038413
1727882119417	10054.6875	0.8879246383161846	1.1803049497461837	0.0032456617085875887
1727882119419	10054.6875	0.8437944781731632	1.0123426912224933	0.0030891663351805283
1727882119420	10054.6875	0.8901753059201531	0.7857745056022541	0.002874560831044086
1727882119422	9984.375	0.9216086353856339	0.5396700253176361	0.0027977765944818098
1727882119424	10125.0	0.8938185468646557	0.2975728231465295	0.0027022787093797886
1727882119426	10335.9375	0.8830197083953989	3.7587549355625057E-4	0.0026592429818121
1727882119427	10546.875	0.8668972142916253	2.1980414352803E-4	0.002599593126039009
1727882119429	10757.8125	0.8665512271844484	6.460069886571793E-5	0.0025955405516908422
1727882119431	10968.75	0.8746831869297728	0.15483850838251906	0.0026128676174357597
1727882119433	11179.6875	0.875435772024216	0.18904292169782952	0.0026148501550028592
1727882119435	11179.6875	1.064581203165556	0.21719045664666392	0.0026326510291361095
1727882119436	11179.6875	0.8073549356624612	0.24763770410017538	0.002634070905276293
1727882119438	11179.6875	0.01293313212911607	0.32954005333157577	0.006093647480542646
1727882119440	11179.6875	0.013375638205126772	0.4741497722750362	0.007816234058517852
1727882119442	11179.6875	0.013126478939787706	0.5672919502676056	0.008682218878717136
1727882119443	11179.6875	0.013270669231339804	0.5199631906777881	0.009548203698916418
1727882119445	11179.6875	0.013370605668493003	0.4134972406952563	0.009554433448888743
1727882119447	11179.6875	0.013570575946734246	0.36445367205842927	0.009566880220279078
1727882119449	11179.6875	0.013745026394045531	0.3666605016650634	0.009578017646825908
1727882119451	11179.6875	0.013735805488213333	0.3756462892488111	0.006269058477770441
1727882119452	11179.6875	0.1308992973663522	0.3829942951539324	0.002960099308714974
1727882119454	11179.6875	1.060338169343584	0.3926906312972794	0.0026905076395238184
1727882119456	11179.6875	1.1438981346992125	0.39879025248091754	0.0027606246671938546
1727882119458	11179.6875	1.1645864841792581	0.3989580980252459	0.002811208944849898
1727882119459	11109.375	1.1085041490913763	0.3983078039153792	0.0028303475589792414
1727882119461	11109.375	1.1189542418813498	0.39847204420144766	0.0028580896917665393
1727882119463	11109.375	1.1383248575078617	0.4002288252260927	0.0029080587196957555
1727882119465	11109.375	1.1621453996205249	0.40061408332289095	0.0029673738033216502
1727882119467	11109.375	1.1722153255685017	0.39398633468142724	0.003079089543071374
1727882119468	11109.375	1.2074682417804843	0.38220354122633904	0.003169544876211765
1727882119470	11109.375	1.2081729563415236	0.3713674982933078	0.0031712277384175363
1727882119472	11109.375	1.1970207051784123	0.35955747822107753	0.003143286133469985
1727882119474	11109.375	1.1823964456901812	0.3453202791354493	0.0031071528827308534
1727882119475	11109.375	1.1432360877657701	0.3309785620309451	0.0030145492028363758
1727882119477	11109.375	1.1099053807832886	0.3191173536847577	0.0029414444029117704
1727882119479	11109.375	1.0458164614354524	0.3110976487859934	0.002792686896791617
1727882119481	11109.375	0.9882414206927769	0.30435020799356327	0.0026114204533476144
1727882119484	11109.375	0.8938416585891343	0.29453022913469656	0.0023643559257752354
1727882119485	11109.375	0.7966065011479774	0.2750520216006744	0.0020988266344048115
1727882119487	11109.375	0.7723704142322398	0.24453375342735248	0.002031451823604886
1727882119489	11109.375	0.7254278998341314	0.21142655166154453	0.0019006815856069624
1727882119491	11109.375	0.6880762919212764	0.17787520783368307	0.0018001289859818632
1727882119492	11179.6875	0.6679231742915595	0.1317268532391153	0.001746992026004704
1727882119494	11460.9375	0.6512132444358085	0.0025468711649577567	0.0017010841319756202
1727882119496	11812.5	0.6344393364288522	0.004393018326379445	0.0016580810098797965
1727882119497	12164.0625	0.9452577749584835	0.03523316834873972	0.0016636321583455359
1727882119499	13218.75	0.9419409750746414	0.05647929298476228	0.0016579042390888303
1727882119500	13218.75	0.930187685499258	0.0810202340970799	0.001638099781568294
1727882119502	13218.75	0.926676794594905	0.10355462477183303	0.0016340695276512518
1727882119504	13218.75	0.9044900343836124	0.12323411080529852	0.0015995731151695713
1727882119506	13218.75	0.8857322155346795	0.14063249662541993	0.0015766462542728976
1727882119507	13218.75	0.8475609815008657	0.15620704361741938	0.0015229186758456041
1727882119509	13218.75	0.8380764002985653	0.1694109711059227	0.0015111161390575173
1727882119511	13218.75	0.7862195927518373	0.18049996455314712	0.0014326596819494515
1727882119513	13218.75	0.8042527518756308	0.18962187480728965	0.0013307540963777647
1727882119515	13218.75	0.8302629881842726	0.19640009242788145	0.0012861049546697917
1727882119516	13218.75	0.8630792823700137	0.20125679368001417	0.0012832557935079105
1727882119518	13218.75	0.8563904981234384	0.20584704154911385	0.0012729014990388388
1727882119520	13218.75	0.8763306473868139	0.209396281914351	0.0013023318466287555
1727882119522	13218.75	0.905573044552856	0.21094815011593404	0.001341736220881768
1727882119523	13218.75	0.0064454887443533585	0.21169348973755311	0.00558092950108037
1727882119525	13218.75	0.007068373510081404	0.2175323300319903	0.007706048054791083
1727882119527	13218.75	0.0072738549717053895	0.22798577327617603	0.008767436640081337
1727882119529	13218.75	0.007184827810474896	0.23489502597912956	0.00982882522537159
1727882119531	13218.75	0.007126198136474645	0.2339492270259295	0.0098270237355432
1727882119532	13218.75	0.007183189954998563	0.2264618973431871	0.009829303877473307
1727882119534	13218.75	0.00709804923049157	0.21795458360850373	0.009826206389217901
1727882119536	13218.75	0.0069268794530836396	0.21453610115267685	0.00590461179655743
1727882119538	13218.75	0.050456196392999114	0.2118711494330996	0.0035778449655302835
1727882119539	13218.75	0.8080338132206499	0.21084213688993717	0.0012510781345031368
1727882119541	13218.75	0.7979389601128252	0.21048192492774953	0.0012233045173208137
1727882119543	13218.75	0.7399488180323602	0.20850185428823576	0.0011616323759287036
1727882119545	13218.75	0.6990631263010453	0.20441426200265744	0.0010643565084581558
1727882119547	13218.75	0.7100393648705854	0.20140338521510548	9.918208305651265E-4
1727882119548	13218.75	0.5360060753767402	0.19930671762406954	0.0010462649397568124
1727882119550	13218.75	0.38248193563357896	0.1971817701476395	0.00122259289897005
1727882119552	13148.4375	0.40394497088469217	0.20554476946368974	0.001334423228237452
1727882119554	13148.4375	0.45132336031825276	0.20216096023318236	0.0015098048488286578
1727882119555	13148.4375	0.42314599701691935	0.1969625819689785	0.0017275183090084164
1727882119557	13148.4375	0.474572655466248	0.19044866988111311	0.0018726041174097568
1727882119559	13148.4375	0.5189719223868503	0.1834302259894551	0.0020026673583511275
1727882119561	13148.4375	0.5625210256540109	0.17747077270102227	0.0021003170479010074
1727882119563	13148.4375	0.586002969666387	0.1757635335193591	0.002165076740773139
1727882119564	13148.4375	0.5878799237710769	0.17769620495852861	0.002133393106342155
1727882119566	13148.4375	0.5892952931774993	0.17906532637797856	0.002122737268425675
1727882119568	13148.4375	0.5790697790964907	0.17853036407316056	0.0020687448630421273
1727882119570	13148.4375	0.7269770784198113	0.17561477464650418	0.001910671855736215
1727882119571	13148.4375	0.7276531620711254	0.17233470189295866	0.0018485977292447262
1727882119573	13148.4375	0.6899965585372245	0.1716047326915453	0.001762858009779914
1727882119575	13148.4375	0.7494761236331475	0.17119211859208108	0.0016986918695539356
1727882119577	13148.4375	0.8344784748944887	0.16778014830982488	0.0016206938840145897
1727882119579	13148.4375	0.8508151274412445	0.16259838884287564	0.0016530843262914264
1727882119580	13148.4375	0.8734686634792862	0.15824143419699557	0.0016384191368598216
1727882119583	13148.4375	0.8947733878307014	0.1533671809783199	0.0016711121326746
1727882119585	13148.4375	0.7545936136074062	0.14674242902004037	0.0017900000745488195
1727882119587	13148.4375	0.8000158948201311	0.13890997874274078	0.0018969400837963422
1727882119588	13148.4375	0.8467883356376057	0.12997228677127753	0.0019868244043964663
1727882119590	13148.4375	0.8762734387707384	0.11960538362948835	0.0020449143600189154
1727882119592	13148.4375	0.9176882609605427	0.10623368868028714	0.002140021313400072
1727882119594	13148.4375	0.9376428257072082	0.09329497793914088	0.0021807620254947623
1727882119596	13148.4375	0.9727701399337183	0.0811700683879576	0.0022506555257658625
1727882119596	13148.4375	1.009150949861387	0.06905465157560899	0.002281245179903028
1727882119598	13148.4375	1.009150949861387	0.05690181859599243	0.002281245179903028
1727882119600	13148.4375	1.052758779550704	0.04332796659118651	0.002331591038152223
1727882119602	13148.4375	1.0323350431969978	0.029353707691695402	0.0023649221870703993
1727882119603	13148.4375	1.0375123520483926	0.01755235993040465	0.0023785579539610077
