# Supplementary material for: Identification and classification of repeated whistle types from free-ranging rough-toothed dolphins (Steno bredanensis)
Source: Sci Rep. 2026 Mar 20;16:14327. doi: 10.1038/s41598-026-44853-2 (PMC13144356; doi:10.1038/s41598-026-44853-2)
Supplement: Supplementary file 2 — Supplementary Material 2 [file 41598_2026_44853_MOESM2_ESM.zip › Dataset_StenoRepeatedCalls/Contours/1858.csv]

Time [ms]	Peak Frequency [Hz]	Duty Cycle	Energy	WindowRMS
1727882318646	4429.6875	0.3226982678389752	0.27457887426021926	0.0013451123221530224
1727882318648	4429.6875	0.33807765742714324	0.7630815176341996	0.0014040872340077566
1727882318650	4429.6875	0.3410788143382353	1.511650430260665	0.0014172565374722147
1727882318651	4429.6875	0.3373345529115377	2.348050676051807	0.0014111677278347567
1727882318653	4429.6875	0.32599912988619545	3.0627306480117373	0.0013719952450515398
1727882318655	4429.6875	0.30755905291469077	3.535597974519544	0.0013129300503658486
1727882318657	4429.6875	0.5158193596440956	3.740146110783067	0.00127009173231878
1727882318660	4429.6875	0.4982474913485276	3.6863191507624955	0.0012438580382000428
1727882318661	4429.6875	0.08025301930839707	3.3562823185170734	0.0014527725790557458
1727882318663	4429.6875	0.08012127731656572	2.736490457436798	0.0014416612187194118
1727882318665	4429.6875	0.0844977235710664	1.8665422145614994	0.0014807058363272368
1727882318667	4500.0	0.09314499534523743	0.9908546903703779	0.0015866175876660608
1727882318668	4500.0	0.10824081047818745	0.47064186768184996	0.0017959700464992342
1727882318670	4570.3125	0.11672567617622158	0.2962721479601316	0.001902764892224186
1727882318672	4570.3125	0.1427061055308232	0.265476244473296	0.0022520954871828483
1727882318673	4640.625	0.1677257269105169	0.18953657343782448	0.002539472291847784
1727882318675	4640.625	0.447133071784182	0.1599639317320598	0.0025760792403930447
1727882318676	4710.9375	0.8734666307286627	0.1505020507103045	0.0027994409440970204
1727882318678	4781.25	0.9098505131795779	0.14526082224344564	0.0028889954763462625
1727882318680	4781.25	0.9838437057468049	0.1544511649150776	0.003055534000904149
1727882318682	4781.25	1.020380151481364	0.17266775929940337	0.003145474195881308
1727882318683	4781.25	1.036052337828576	0.18826151600933144	0.0031847512938499075
1727882318685	4781.25	0.9263903925960565	0.20065971084041967	0.0031800838862343396
1727882318687	4781.25	0.8980260101805917	0.2066679452096746	0.0030830918587439354
1727882318689	4781.25	0.8855568891249639	0.20613518620474272	0.0030395223417421405
1727882318691	4781.25	0.8611194415076268	0.21000145593638717	0.002957770117927042
1727882318692	4781.25	0.869688101482867	0.20987293599814172	0.00298717818493304
1727882318694	4781.25	0.8674974013398665	0.1984422208769027	0.0029801206567856577
1727882318696	4781.25	0.8846722257238127	0.1779199050418384	0.0030442842226143857
1727882318698	4781.25	0.9017874842428432	0.16181552980910915	0.0031027847745504805
1727882318699	4781.25	1.023847719650284	0.15490864326074139	0.0031315211864869253
1727882318701	4781.25	0.463045708038522	0.1460581779450849	0.003215475034468656
1727882318703	4781.25	0.48875505390835583	0.1289862790068997	0.003405979495729713
1727882318705	4781.25	0.5216701675511006	0.11126887975295151	0.003625714324066041
1727882318707	4851.5625	0.5392349119777627	0.10144926488853305	0.0037423214888388347
1727882318708	4851.5625	0.5700409401673405	0.09907663210403575	0.003950933310784654
1727882318710	4921.875	0.5794172124185759	0.10721764695491841	0.004015929029147411
1727882318712	4921.875	0.6000342630418912	0.1527954368217834	0.004148134156587364
1727882318714	4921.875	0.6225574969816936	0.255802738031934	0.004278387515714284
1727882318715	4992.1875	1.1451317265856378	0.40910781186281525	0.004241759395726898
1727882318717	4992.1875	1.137604646320006	0.5948209532070776	0.004217148096730721
1727882318719	5062.5	1.1017565711207613	0.7695576815888397	0.004100090730751584
1727882318721	5062.5	1.0722494415743238	0.9475066098681991	0.004008226214840849
1727882318723	5062.5	0.9943626434020498	1.0882727700707895	0.003753398603982958
1727882318724	5132.8125	0.9151881579959902	1.1622632430467796	0.0034840440370006906
1727882318726	5132.8125	0.9039944031744592	1.1321314151271036	0.003333032250044078
1727882318728	5203.125	0.9055095285103393	1.0733651244053932	0.003061745400965271
1727882318730	5695.3125	0.2277878095518868	0.6801017300867327	0.0028958079960346157
1727882318731	5765.625	0.20286256162375524	1.1884493400950955	0.002644102115172645
1727882318733	5835.9375	0.19157809531413783	1.6888464767439126	0.0025284577515988465
1727882318735	5906.25	0.16765026676329928	2.128248341637905	0.002255495153396078
1727882318737	5976.5625	0.15295960368350364	2.2705452448453034	0.0021061929664301917
1727882318739	6046.875	0.14541210118579664	1.7909294381397558	0.0020397902057545814
1727882318740	6117.1875	0.13632016611799005	0.8907789773024855	0.0019281743479631964
1727882318742	6117.1875	0.13078093778662211	0.8266491938243997	0.0018649645021763318
1727882318744	6117.1875	0.3204581412103125	0.8312604447159947	0.0016514429420366546
1727882318746	6187.5	0.32764221413646144	1.0915779280291273	0.0016863456494069658
1727882318747	6187.5	0.34187398550855813	1.6415401184804677	0.0017491129892684392
1727882318749	6187.5	0.3467531613557528	2.4978542030184667	0.0017673244156545822
1727882318751	6257.8125	0.3594747116322893	3.6543094486350096	0.001840656469609205
1727882318753	6257.8125	0.5556502432193396	5.121191936128186	0.0018729045498529129
1727882318755	6257.8125	0.5614238390808262	6.371254772925368	0.0019050608265621628
1727882318756	6328.125	0.546248048700971	6.1746814201539895	0.001874216624044257
1727882318759	6679.6875	0.5326959200503569	0.14433510705771713	0.001848274831504417
1727882318761	7101.5625	0.44703090472548024	0.21542559827648758	0.0016423902641063664
1727882318763	7101.5625	0.38425796355760244	0.21814606870710268	0.0014819009537103158
1727882318764	7101.5625	0.3157840503755524	0.2411298274086597	0.0012612866533219837
1727882318766	7171.875	0.3015763148300064	0.29160186734341514	0.0011032816592194917
1727882318768	7171.875	0.16579836562028658	0.3541112417053398	9.432686313488194E-4
1727882318770	7171.875	0.14048212434012064	0.43970125426511764	7.93807417734426E-4
1727882318772	7242.1875	0.13755881496965622	0.5643450019130933	7.837701744252938E-4
1727882318772	7242.1875	0.13794615780365121	0.7269175401619618	7.816543571096332E-4
1727882318774	7242.1875	0.13794615780365121	0.9257725710426657	7.816543571096332E-4
1727882318776	7312.5	0.15201903511767553	1.2284899459601102	8.371392043764956E-4
1727882318778	7312.5	0.16701423998708698	1.7168007906114275	9.040597367347082E-4
1727882318779	7382.8125	0.17936926051716043	2.1436134097496837	9.611106860418758E-4
1727882318781	7734.375	0.18294393115555366	0.016202032757053543	9.764649390870256E-4
1727882318783	8085.9375	0.10483647109650637	0.15508814922748287	0.001092379604872078
1727882318785	8507.8125	0.11357651072825586	0.6106259112638597	0.0011824521280496833
1727882318787	8507.8125	0.1180116010052347	1.2084796447628998	0.0012178052278281881
1727882318788	8507.8125	0.12659622054283634	1.8043908866541252	0.001300895840621186
1727882318790	8507.8125	0.12679939018398143	2.2152043044165795	0.0013068916533839777
1727882318792	8507.8125	0.1290979222992407	2.3349080241584628	0.001332938211343559
1727882318794	8507.8125	0.13832669258849134	2.2048780299696875	0.0014140704614014807
1727882318795	8437.5	0.15866519081243288	1.9874284420038086	0.0015823565027053945
1727882318797	9281.25	0.1660027045343419	0.29141860779822937	0.0016418936714225516
1727882318799	9281.25	0.5378359840029762	0.3871803141629342	0.0017327429746697765
1727882318801	9281.25	0.5305813455246485	0.4809310732211008	0.0020382431518638287
1727882318803	9281.25	0.22408998084975615	0.5599505694017883	0.0023939704386699177
1727882318804	9281.25	0.25382518209179455	0.6195786097680595	0.0026003880622647124
1727882318806	9281.25	0.27154984091431483	0.6767612641364601	0.0027348310040323175
1727882318808	9281.25	0.3054905212226675	0.740893757550745	0.002985257870432104
1727882318810	9210.9375	0.333229116178146	0.7992019485673119	0.0032144361381244387
1727882318811	9210.9375	0.36470636657122774	0.8230387953380439	0.003472486778897516
1727882318813	9210.9375	0.3783483518464849	0.8414000991805483	0.0035859520739025654
1727882318815	9210.9375	0.40613330385220126	0.8725306259672558	0.003841769594649634
1727882318817	9210.9375	1.0339668961690907	0.9144360750854945	0.003940944329567416
1727882318819	9210.9375	1.100404207561501	0.9518464818118286	0.0041690987237534075
1727882318820	9210.9375	0.46756624323421636	0.9683106467688543	0.0043345073396071805
1727882318822	9140.625	0.47517732419020126	0.9624983296949547	0.004399263959434543
1727882318824	9140.625	0.4880979096263964	0.9549978697621011	0.0045097846744971085
1727882318826	9140.625	0.48966366915632414	0.9690226047319523	0.004522845992450688
1727882318827	9140.625	0.48458006620787575	1.0161225802546594	0.004479906088194685
1727882318829	9140.625	0.47599990041998563	1.0123854581977452	0.004406092665914362
1727882318831	9140.625	0.21848602359919597	0.9972765248374347	0.004452577644463655
1727882318833	9140.625	0.20280742571185387	0.9823658773877257	0.004209330621132632
1727882318835	9140.625	0.18365603770061265	0.9690867955607861	0.00389334400652573
1727882318836	9140.625	0.16167724872424608	0.9399083531597658	0.0035327197465581657
1727882318838	9140.625	0.14867579235925793	0.8888119859080226	0.003329500151550209
1727882318840	9140.625	0.125218114007218	0.8394182047353522	0.0029627623262669395
1727882318842	9140.625	0.1011567215072493	0.7922833680575134	0.00237760608412283
1727882318843	9140.625	0.5277303533158869	0.695366173089234	0.0017924498419787198
1727882318845	9070.3125	0.5367635907245084	0.524705909601228	0.001550807417612131
1727882318847	9421.875	0.6073827040366151	0.0033084179841238433	0.001309164993245542
1727882318849	9843.75	0.5350628496541674	0.03942725805294639	0.0012231259776764546
1727882318851	10265.625	0.15463390083804576	1.3752853349159955	0.001298332753748058
1727882318852	10265.625	0.051300413287930176	1.9424017030622265	0.0017617570924863954
1727882318854	10265.625	0.05531335296533814	2.359028611256495	0.002101454376093131
1727882318856	10265.625	0.0650066898430323	2.706004914021402	0.0024411516596998667
1727882318859	10265.625	0.07546172614788707	3.1245437868715644	0.002660406040701192
1727882318860	10265.625	0.08901848073163263	3.594263630664388	0.0029479446829582274
1727882318862	10265.625	0.09241636753071042	4.021809963876537	0.003017906141346584
1727882318864	10265.625	0.0946655230306162	4.388699586884028	0.00306219346969574
1727882318866	10195.3125	0.6408221779395407	4.714042766852052	0.0026838225703522006
1727882318868	10195.3125	0.6067517705667487	5.0176020322936195	0.0025749563726844152
1727882318869	10195.3125	0.5678421647357571	5.330498203802	0.0024395208510633493
1727882318871	10195.3125	0.5430846620751372	5.646142561584024	0.002346091831972906
1727882318872	10195.3125	0.5012204907719875	5.944026721092869	0.0021827648399287895
1727882318874	10195.3125	0.47491526134709955	6.209989441950203	0.002069521279371362
1727882318875	10195.3125	0.06121240940155026	6.39812825687782	0.002437212021627355
1727882318877	10195.3125	0.0597728336540053	6.474306900960193	0.002399115215751066
1727882318879	10125.0	0.057262196309858765	6.588443990804531	0.0023308714830746454
1727882318881	10125.0	0.05564051854035639	6.896766310824103	0.002284454666237019
1727882318883	10125.0	0.05553007204774909	7.29325062905732	0.0022827756607941333
1727882318884	10125.0	0.05615342127675715	7.58784573585995	0.0023038343256612495
1727882318886	10125.0	0.05664692853152929	7.765608295663754	0.002321575275446068
1727882318888	10125.0	0.05905008258165067	7.899374148830761	0.0021378644416018455
1727882318890	10125.0	0.4872999993022217	7.997220772575239	0.001954153607757623
1727882318891	10125.0	0.5203923304492102	8.064912301305137	0.0021496517200523847
1727882318893	10125.0	0.541514047530898	8.129019902217621	0.002243354185267498
1727882318895	10054.6875	0.4113139862413458	8.23158275682774	0.0024584474875905846
1727882318897	10054.6875	0.43977446042395774	8.319361413800348	0.0026177811052303054
1727882318899	10054.6875	0.08863638924450713	8.245478963950232	0.002971759011695936
1727882318900	10054.6875	0.09454652185397669	7.973835399333098	0.0033257369181615665
1727882318902	10054.6875	0.09667284360209515	7.762041379615691	0.003370321296006759
1727882318904	10054.6875	0.0999195722768391	7.776953833227272	0.003437376231034081
1727882318906	10054.6875	0.10404713802318669	7.8234966803303125	0.0035252475648098296
1727882318907	10054.6875	0.10821147495658415	7.733563695068952	0.003616387142005584
1727882318909	9984.375	0.11026899001378354	7.594928653368583	0.003660343472072045
1727882318911	9984.375	0.11640309258073865	7.467773277329409	0.00379110527414693
1727882318913	9984.375	0.5725269586267605	7.288046261646008	0.0035755036467918543
1727882318915	9984.375	0.5980461310512446	7.056957796206594	0.003700666306585273
1727882318916	9984.375	0.17971823381288532	6.825591578606866	0.004054399623636107
1727882318918	9984.375	0.18311572044188454	6.628168862672414	0.004102811098216735
1727882318920	9984.375	0.18745256580134245	6.464623094227816	0.004171606928454846
1727882318922	9984.375	0.18685644890287031	6.362546077060112	0.004155954834583172
1727882318923	9984.375	0.17894252246028747	6.267047750812026	0.004035156487313246
1727882318925	9984.375	0.1743490051114237	6.115433265453525	0.003967277218508115
1727882318927	9984.375	0.16438967629172654	5.935911644613043	0.003815413378018354
1727882318929	9984.375	0.14982695812357308	5.7394319660318756	0.0035835285135495175
1727882318931	9984.375	0.6042131817173706	5.4798386807602	0.0030432522231005395
1727882318932	9984.375	0.1245298580475853	5.098806998542435	0.00299725428261285
1727882318934	9984.375	0.11534325852050542	4.626027361811421	0.002826214078024977
1727882318936	9984.375	0.10038828280297847	4.201789311441282	0.0025523655756705507
1727882318938	9984.375	0.09176217165961971	3.9812125429529384	0.002391760951359678
1727882318939	9984.375	0.08569942967502525	3.8717080629937857	0.0022757210114000745
1727882318941	9914.0625	0.0823762785340698	3.6609759067520407	0.002212881396532491
1727882318943	9914.0625	0.07972300847060644	3.3377106364025964	0.0021567674116055396
1727882318945	9914.0625	0.07804353227751165	2.993211902902966	0.0019461969741323558
1727882318947	9914.0625	0.4236884515561826	2.6658316411268244	0.0017356265366591718
1727882318948	9914.0625	0.43018908870545075	2.3785925350264447	0.00174159874674242
1727882318950	9914.0625	0.4354261573684112	2.160057328979365	0.0017519273636349504
1727882318952	9914.0625	0.15176801313612698	2.0096465053683503	0.0018954533749167529
1727882318954	9914.0625	0.15198563960321956	1.8651242734020193	0.0018779164055474787
1727882318955	9914.0625	0.15140227976781867	1.680505015792606	0.0018522777924366886
1727882318957	9914.0625	0.15040482512697778	1.4578167404393514	0.0018321376195938942
1727882318960	9914.0625	0.1467270889626046	1.2355303318641018	0.001785638459063348
1727882318962	9914.0625	0.1352359581116445	1.0732603357537982	0.0016792457436600654
1727882318964	9914.0625	0.12747999263165144	0.9675489679382828	0.0015990057790607182
1727882318965	9914.0625	0.4661877950032552	0.8784170658490664	0.001368703315186475
1727882318967	9914.0625	0.5471459325221889	0.7809803832901543	0.0013338817010335742
1727882318969	9914.0625	0.5515368244388951	0.6868293818990362	0.001273391287415274
1727882318971	9914.0625	0.16807655467264515	0.5979144641461366	0.0013505452695177864
1727882318972	9914.0625	0.1684749302536977	0.5140362523129985	0.0013382119455907769
1727882318973	9914.0625	0.1780493349747925	0.4379571030795671	0.001389917827006359
1727882318975	9914.0625	0.1831434092815288	0.37941597200758104	0.001413938684792995
1727882318977	9914.0625	0.19410152750543916	0.33638240377025647	0.0014628296220049407
1727882318979	9914.0625	0.2040776555015449	0.3003557018865319	0.0015071089957849504
1727882318980	9914.0625	0.21819041733227748	0.2615695219176757	0.0015925983464452707
1727882318982	9914.0625	0.22676609335577555	0.22265025390864207	0.0016379655532659367
1727882318984	9914.0625	0.49577244023156514	0.18854168345500433	0.001688754526207591
1727882318986	9914.0625	0.2336893252660628	0.1611802070138825	0.0018643368820475553
1727882318987	9914.0625	0.25578596426543226	0.13983643254159323	0.0020335829092176213
1727882318989	9914.0625	0.26371399203074725	0.12577620806889722	0.0020891281847095697
1727882318991	9914.0625	0.27990062875398136	0.12401223913750434	0.00219466559322338
1727882318993	9914.0625	0.29942465530822054	0.1316256586342009	0.0023255998384523824
1727882318995	9914.0625	0.3140610142595714	0.13996708020375434	0.002427654681008167
1727882318996	9914.0625	0.3326988858557258	0.14724198420437917	0.002559969019475526
1727882318998	9914.0625	0.34092887733727023	0.15128846180399413	0.0026339888997563613
1727882319000	9914.0625	0.45279852611282795	0.15238477020065275	0.002592569373641702
1727882319002	9914.0625	0.4510870002609249	0.15619286192365867	0.002581852351329836
1727882319003	9914.0625	0.4516363299040338	0.16560560246111397	0.0025849998967511544
1727882319005	9843.75	0.44928149271104423	0.17421251625930997	0.002573134765487051
1727882319007	9843.75	0.442300373342957	0.179433868542289	0.0025371650254116655
1727882319009	9843.75	0.42838975835637605	0.20074144450006529	0.0024709373031723404
1727882319011	9843.75	0.3994831059558664	0.22612808811394333	0.002322176692333716
1727882319012	9843.75	0.6470984925663354	0.21245627857855964	0.00217358717025867
1727882319014	10335.9375	0.6409270616731327	7.648649087656362E-4	0.0021553959974536132
1727882319016	10898.4375	0.6120119658798053	0.06380511427095131	0.0020610711827171967
1727882319018	10898.4375	0.5889344031727978	0.1402109534579381	0.0019874428031928966
1727882319019	10898.4375	0.5950626772066075	0.24101678232298426	0.0020179355861795053
1727882319021	10898.4375	0.5970910495980797	0.326083215750055	0.0020274692057271745
1727882319023	10898.4375	0.781014483437367	0.37783644744562045	0.0020870993009755212
1727882319025	10898.4375	0.8439603255263749	0.4197276628758695	0.0022539752516211524
1727882319027	10898.4375	0.8799083498841443	0.4730147291668768	0.0023465855666910495
1727882319028	10898.4375	0.8795430857554523	0.525689521856148	0.0024416743164862487
1727882319030	10898.4375	0.8928045137592755	0.5666977170874344	0.002473838207981938
1727882319032	10898.4375	0.9083056373297589	0.6014903475343736	0.0025079757924822226
1727882319034	10898.4375	0.9063200132700443	0.6264360443344883	0.0025012767094104546
1727882319035	10898.4375	0.8924316914393015	0.6410291503902568	0.002467507483601647
1727882319037	10898.4375	0.8799683793649042	0.6559291868755074	0.0024372154734485178
1727882319039	10898.4375	0.8333462578404258	0.6739453455659916	0.002318178602992049
1727882319041	10898.4375	0.7842883638254491	0.6889371593855796	0.002196357863638276
1727882319043	10898.4375	0.8651630979632419	0.6988075176776157	0.0020814558612126392
1727882319044	10898.4375	0.8239407385890677	0.7066119546609798	0.001995397490200762
1727882319046	10898.4375	0.803537622301279	0.7095085168487183	0.0019496546028787247
1727882319048	10898.4375	0.7504024236463454	0.7042293060796317	0.0018316325130294964
1727882319050	10898.4375	0.7184316275153929	0.7010886164263268	0.001754914994819879
1727882319051	10898.4375	0.6931704727881718	0.7098005624587812	0.001692233335755926
1727882319053	10898.4375	0.6757705661863802	0.7194889307999843	0.00165632775932202
1727882319055	10898.4375	0.6735221911583029	0.7166209276467751	0.0016496602393628996
1727882319057	10898.4375	0.6693098895339461	0.7026774319397356	0.0016135522646826149
1727882319060	10898.4375	0.8268903795852569	0.6836827046197593	0.0015965158211151914
1727882319061	10898.4375	0.8693963150721219	0.6627523434828874	0.0016379998401347465
1727882319063	10898.4375	0.874728754892159	0.6416450207003148	0.001645490901142742
1727882319065	10898.4375	0.8710903452496923	0.6154980963035503	0.0016382337212887843
1727882319067	10898.4375	0.8867158496571453	0.5769466714615435	0.0016250697799456285
1727882319068	10898.4375	0.886195494027341	0.5222847495400056	0.0016205399741562607
1727882319070	10898.4375	0.8775456479843641	0.4401951003186291	0.0016034387372985436
1727882319072	10968.75	0.5356671614814169	0.3190272532689467	0.001618165215882739
1727882319073	11601.5625	0.5209770909509412	0.0014097991399321592	0.0015725918144879707
1727882319075	12234.375	0.5081161944079503	0.004494858758868188	0.001539596572546261
1727882319076	12937.5	0.47585832469344896	0.052144713173134974	0.0014465422443920176
1727882319078	12937.5	0.47299605384824406	0.11963013444714019	0.0014365381605467521
1727882319080	12937.5	0.45968945716464055	0.2034361390544221	0.001397657458668561
1727882319082	12937.5	0.4466791351409818	0.2802096029091274	0.0013690327813361265
1727882319083	12937.5	0.4146892007711262	0.3387170535148446	0.0012829634049506846
1727882319085	12937.5	0.41354532295360047	0.3812009612969173	0.0012783433274664074
1727882319087	12937.5	0.7449168079304245	0.41344564487852853	0.0012347377569274752
1727882319089	12937.5	0.7569798883402122	0.43912256334381905	0.0012590991481873151
1727882319091	12937.5	0.7594414477078419	0.46195304201483844	0.0012674495812207776
1727882319092	12937.5	0.7319501324874971	0.48279289166764155	0.0012686352737467381
1727882319094	12937.5	0.7303260390122353	0.49891813835655	0.0013301667182654977
1727882319096	12937.5	0.7848461537173027	0.5133840368526941	0.0014484843668666418
1727882319098	12937.5	0.757924452896351	0.5272482343787885	0.0015849903601618716
1727882319099	12937.5	0.7215867578445446	0.5377445060553125	0.0017134784835658643
1727882319101	12937.5	0.7560882276285207	0.5464577394251612	0.0017876418375289227
1727882319103	12937.5	0.6679129754697604	0.5569199776334038	0.0019483766424053927
1727882319105	12937.5	0.7324570179281269	0.5639250514887758	0.0021019905190346093
1727882319107	12937.5	0.7649534132368899	0.5646067040932452	0.0021728631652832993
1727882319108	12937.5	0.7848848600891908	0.5574577165515907	0.002224116899093704
1727882319110	12937.5	0.7887262524636814	0.5531023130080763	0.0022337279791010784
1727882319112	12937.5	0.8115042764942644	0.5507242799904722	0.0022914476987934054
1727882319114	12937.5	0.8139129187220413	0.5504466628785648	0.0023002589421063633
1727882319115	12937.5	0.9861992785667898	0.5510072596798324	0.002261126156770908
1727882319117	12937.5	1.0002801146254492	0.5527500146570369	0.0022323143656632753
1727882319119	12937.5	1.0277800278772844	0.5528045967316176	0.0021700982705562264
1727882319121	12937.5	1.0393033379038359	0.5484253331546513	0.002192561809042396
1727882319123	12937.5	1.0259584612703214	0.5449068082218151	0.0021658300668117463
1727882319124	12937.5	1.0338241524638068	0.5435772670798039	0.002183127261484489
1727882319126	12937.5	1.0358866976920484	0.5427581488518924	0.0021660968627229145
1727882319128	12937.5	1.0261369547407928	0.5377337535364959	0.002123538539900472
1727882319130	12937.5	1.046223633521181	0.5295928852385988	0.0021590588889090225
1727882319131	12937.5	0.989480374208572	0.5172542351873394	0.0022016032211842375
1727882319133	12937.5	1.0056508519257497	0.5006826887248157	0.0022384746978867985
1727882319135	12867.1875	1.0110147344241351	0.4859775344475311	0.0022489725182905413
1727882319137	12867.1875	1.0215848389768643	0.46849759310887745	0.0022700656135319335
1727882319139	12867.1875	1.0373954395935112	0.4543203359124388	0.0023026955149683163
1727882319140	12867.1875	1.0323914341956564	0.4407683293095705	0.002291316070284639
1727882319142	12867.1875	0.9254142350536076	0.4257097380044805	0.002327530725768166
1727882319144	12867.1875	0.9348447152942851	0.41346222564463553	0.0023480760250236456
1727882319146	12867.1875	0.9435679095169118	0.40358581624364853	0.0023669655714534726
1727882319147	12867.1875	0.941270741253157	0.38943578446577515	0.002357547722082965
1727882319149	12867.1875	0.9486730637241246	0.3684322358893953	0.0023753937258339307
1727882319151	12867.1875	0.9591161115547466	0.34635662337584383	0.0023988772738979132
1727882319153	12867.1875	0.9406783136482939	0.3232003736327942	0.002353728009983725
1727882319155	12867.1875	0.9442117211487272	0.29440319137814497	0.002358817994435525
1727882319156	12867.1875	1.061717419254455	0.2595999491439233	0.0022690801087774408
1727882319159	12867.1875	1.0416496058263451	0.22351800513930736	0.0022319875890436727
1727882319161	12867.1875	0.9969924461685867	0.18576108456777096	0.0020709824991778053
1727882319163	12867.1875	0.9362230453159016	0.14193174930856503	0.0019465986215099049
1727882319164	13148.4375	0.9673913711076361	2.8476276550792895E-4	0.0017875818019140173
1727882319166	13429.6875	0.9613484956433438	5.856961381711448E-4	0.0017420635242716034
1727882319168	13710.9375	0.9203299703004891	0.006886195811297378	0.0016702234161246098
1727882319170	13992.1875	0.9173644306631851	0.04334033799386284	0.0015590157160975532
1727882319172	14343.75	0.9154405162590783	0.2880393452238916	0.0015599868101268503
1727882319172	14343.75	0.8831087005606095	0.36039813403541604	0.001511767371986208
1727882319174	14343.75	0.8831087005606095	0.40786122911968703	0.001511767371986208
1727882319176	14343.75	0.8853387961169137	0.4322518552237379	0.0015220836289201872
1727882319178	14343.75	0.8948624009106393	0.4382100040353717	0.0015413707849597788
1727882319179	14343.75	0.5068089986490925	0.4293366546969563	0.0016388793930583706
1727882319181	14343.75	0.5156962927165433	0.4093019534338591	0.0016676685470140005
1727882319183	14343.75	0.5411069566453208	0.38393441799073974	0.0017365777566135643
1727882319185	14343.75	0.571099751960433	0.35386345182469614	0.0018240016710631929
1727882319187	14343.75	0.592851513520271	0.3187266284149829	0.001878925316608939
1727882319188	14343.75	0.6152981263932011	0.272050017649699	0.0019335320488009125
1727882319190	14343.75	0.6198826873295816	0.21117184294420388	0.0019428525646949795
1727882319192	14343.75	0.6270182758140275	0.14611274588016748	0.001956197112553311
1727882319194	14625.0	1.0323255843432189	0.0034888574458613484	0.0019096748352773166
1727882319195	14906.25	0.995523173790228	0.003107555418124082	0.001847841075684576
1727882319197	14906.25	0.9786206907366519	0.0036776153865744838	0.0018169168960933894
1727882319199	14906.25	0.9995040586243905	0.003267532070228932	0.0017524742566335228
1727882319201	14906.25	0.9737503367694863	0.002284487029946495	0.0017114459504161397
