# Supplementary material for: Identification and classification of repeated whistle types from free-ranging rough-toothed dolphins (Steno bredanensis)
Source: Sci Rep. 2026 Mar 20;16:14327. doi: 10.1038/s41598-026-44853-2 (PMC13144356; doi:10.1038/s41598-026-44853-2)
Supplement: Supplementary file 2 — Supplementary Material 2 [file 41598_2026_44853_MOESM2_ESM.zip › Dataset_StenoRepeatedCalls/Contours/1863.csv]

Time [ms]	Peak Frequency [Hz]	Duty Cycle	Energy	WindowRMS
1727882391897	4781.25	0.39930043730345915	0.10270162320617612	4.282780832664448E-4
1727882391899	4781.25	0.43465711387739053	0.15809942494288087	5.177216416763486E-4
1727882391900	4781.25	0.4789525112732882	0.18686153298414407	6.071652000862525E-4
1727882391902	4781.25	0.4599261333857443	0.19058156711168173	6.57996577354922E-4
1727882391904	4781.25	0.46037585297543715	0.18345147759124228	0.0010107464082439847
1727882391906	4781.25	0.41126969900644184	0.1759343613062852	0.0013535406895431278
1727882391909	4781.25	0.5337066922536492	0.17391323814053467	0.001769429609086488
1727882391910	4781.25	0.7489626143310569	0.17820921807020684	0.0020461305780119913
1727882391912	4781.25	0.8098258889808035	0.18717818411051992	0.002322831546937495
1727882391914	4781.25	0.9198157896763235	0.19697217560491612	0.002537066534175553
1727882391916	4781.25	1.0124198665062072	0.20052147009194723	0.002700617288294377
1727882391917	4851.5625	1.0385315462780438	0.1984629749832206	0.0027504182224782985
1727882391919	4851.5625	1.0216355849731296	0.19507805925982108	0.0027201061067148253
1727882391921	4851.5625	0.9776324967965383	0.19728859949662395	0.0025429976447953924
1727882391922	4851.5625	0.8486344084274252	0.20296035148789626	0.002323005386722814
1727882391924	4851.5625	0.771664158642537	0.20501944546960402	0.0021711317420264878
1727882391925	4851.5625	0.6510323795156853	0.199050399300568	0.001869620366300685
1727882391927	4851.5625	0.6149676667542017	0.18789942964715278	0.0016437847405339026
1727882391929	4851.5625	0.5629686328488964	0.17415005642493087	0.0013881002046527966
1727882391931	4851.5625	0.5250599320382324	0.15874027355973536	0.0011324156687716907
1727882391932	4921.875	0.5249734999376822	0.14025430031573366	9.537815987325542E-4
1727882391934	4921.875	0.5938342318059299	0.11814306804032042	9.132291837961804E-4
1727882391936	4921.875	0.5510876870648023	0.09571349388049043	8.660928914367784E-4
1727882391938	4921.875	0.5636621356974394	0.07670618341171512	8.880728195723898E-4
1727882391940	4992.1875	0.04846014032341141	0.067219661054058	0.0011984396625052234
1727882391941	4992.1875	0.05597123042850995	0.06932796132323386	0.0013850502167244445
1727882391943	4992.1875	0.05963535842448764	0.06820604043692234	0.0015716607709436654
1727882391945	4992.1875	0.07087841542727309	0.047389074237130645	0.0017771166252118047
1727882391947	5062.5	0.08980836456702553	0.027206217882867464	0.002205615560928395
1727882391948	5062.5	0.11720328495420258	0.014830163320349221	0.002634114496644986
1727882391950	5062.5	0.1318453191237242	0.04862933596237452	0.0028493093471029327
1727882391952	5132.8125	0.15513102213541666	0.27191227616704655	0.003161771750105511
1727882391954	5132.8125	0.5142126371390681	0.7025918189969922	0.0033048237379801337
1727882391956	5203.125	0.9662840790873726	1.4650331160592756	0.0033936526009208517
1727882391957	5273.4375	0.9689755737242914	1.8872908774009505	0.003416484731187316
1727882391959	5343.75	0.9468656071249458	1.9980790652012188	0.003380041789359732
1727882391961	5414.0625	0.8521205836191084	2.0442199779993824	0.0031900033463954235
1727882391963	5484.375	0.7157478451099726	2.0456852509658017	0.002815804936571897
1727882391964	5554.6875	0.5887534211102978	2.0135211198751457	0.0024128719740059046
1727882391966	5625.0	0.5793123465654783	2.01227113763541	0.0021240926829249737
1727882391968	5695.3125	0.5571042502672391	1.9768189378465681	0.0018090731212160966
1727882391970	5765.625	0.46951177925232335	1.7878954552804487	0.00149813806581197
1727882391972	5835.9375	0.6013169335762018	1.5238625439089974	0.0011872030104078434
1727882391973	5835.9375	0.5551155686699798	1.2778719258472988	0.001103828585611481
1727882391975	5906.25	0.5505394304428112	1.1408738583015605	0.001119696908093725
1727882391977	5976.5625	0.5832090115649954	1.0995613019803772	0.0012140988533409234
1727882391979	5976.5625	0.45606147945789144	1.0419106607297504	0.0014642170403895054
1727882391980	6046.875	0.5328100432389937	0.907868430505016	0.0017143352274380872
1727882391982	6117.1875	0.5681736160724533	0.7549460775029391	0.0018149311121081848
1727882391984	6117.1875	0.5231521546333973	0.6332303407358097	0.002180171198623691
1727882391986	6187.5	0.6372624602328686	0.48206745542766477	0.002545411285139197
1727882391988	6257.8125	0.7620472742911569	0.36229141671167775	0.0029011985150294147
1727882391989	6468.75	0.8562554534694865	0.03674208313692258	0.0031552477979302717
1727882391991	6679.6875	0.8992255702115298	0.1163493213210777	0.0032726565319382995
1727882391993	6890.625	0.9344086319782812	0.40542647054740827	0.003370819106150988
1727882391995	7101.5625	0.9351869156418464	0.5387249673374084	0.003370520442379262
1727882391996	7101.5625	0.9152151866166459	0.5983423229408943	0.0033161150521899365
1727882391998	7101.5625	0.8756577066432977	0.5678381470178894	0.0032061084868468667
1727882392000	7101.5625	0.8049294770002501	0.5001605241505264	0.002943710623193363
1727882392002	7171.875	0.6737335536601272	0.4362723614422749	0.0025933055279229286
1727882392004	7171.875	0.6173751252155609	0.378963827499027	0.0021968865906967037
1727882392005	7171.875	0.55240726182157	0.3100002298081289	0.0018004676534704792
1727882392008	7171.875	0.5308659329668797	0.24429939948777105	0.001428476701442171
1727882392010	7242.1875	0.410176483837727	0.20656456338246834	0.0010901421963842681
1727882392012	7453.125	0.3216317372327838	0.0029990799679479423	8.516734975870779E-4
1727882392013	7664.0625	0.49650908167200664	9.055386966104344E-4	6.132047987898878E-4
1727882392015	7875.0	0.47530213524979237	0.003180198008170679	5.893741996440647E-4
1727882392017	8085.9375	0.5044254725324848	0.1462731603541236	6.240545165956575E-4
1727882392019	8367.1875	0.47239403038775607	0.39092329565053846	6.901578346497362E-4
1727882392021	8367.1875	0.19528848138681001	0.5980538629303386	8.639840696792094E-4
1727882392021	8367.1875	0.22657486958579282	0.7571527095817792	9.508971871939459E-4
1727882392023	8367.1875	0.22657486958579282	0.8732181555391745	0.0010378103047086825
1727882392025	8367.1875	0.30448953515885774	0.9707998069562301	0.001405795251837533
1727882392027	8367.1875	0.41293357371161415	1.0536847374489002	0.0018113810874061092
1727882392028	8367.1875	0.5391985654437212	1.1041674998235085	0.0021021982151535586
1727882392030	8367.1875	0.5965065476112048	1.1130153545685877	0.0023930153429010076
1727882392032	8367.1875	0.7009682143163013	1.0884811847312874	0.0026725868565354756
1727882392034	8367.1875	0.9379759974449685	1.030582477336456	0.0028926948813562136
1727882392036	8367.1875	0.12890455586292693	0.9355276219597121	0.003148386081362467
1727882392037	8367.1875	0.12993061024348915	0.7886994131116801	0.003183784894277841
1727882392039	8367.1875	0.1261807584673705	0.5920603867620405	0.0031326476431383383
1727882392041	8367.1875	0.11381926177835426	0.39309948216101154	0.0029477625744429013
1727882392043	8718.75	0.09480545788654271	0.005280790716204435	0.002639227119371744
1727882392044	9140.625	0.07752611205465279	0.03804145531461911	0.00232987188145631
1727882392046	9140.625	0.06971596968503778	0.0506518950638328	0.002061963911404546
1727882392048	9140.625	0.05171773016095204	0.061909805922223886	0.0015884331970188203
1727882392050	9140.625	0.1183778060638575	0.06889673034984116	0.001127309112552179
1727882392052	9140.625	0.42554267547415486	0.07160006866616198	6.661850280855377E-4
1727882392053	9140.625	0.3939942362775802	0.07102060829752664	5.960500717052919E-4
1727882392055	9140.625	0.41137531696244456	0.06889754786719308	6.304517594010537E-4
1727882392057	9140.625	0.44600834390077104	0.06629303460033509	8.813271868753878E-4
1727882392059	9140.625	0.5046218514374285	0.06254209716279142	0.0011549090735407845
1727882392060	9140.625	0.6038897692282496	0.05526481599240153	0.0013790044674476091
1727882392062	9140.625	0.6300954613889878	0.043935899446667336	0.0016030998613544337
1727882392064	9140.625	0.7776021888613611	0.031896901663314256	0.0019069037514651546
1727882392066	9140.625	0.9241643941627359	0.02302759343178695	0.0021850886789040887
1727882392068	10265.625	1.0603487438054526	0.039763697244904694	0.0023812843788336368
1727882392069	10265.625	1.1267237907471361	0.057384091450076606	0.002486831180925407
1727882392071	10265.625	1.1567786697428823	0.07037544314827213	0.0025368281319159552
1727882392073	10265.625	1.1537694117022546	0.0750915942064261	0.0025312055610674823
1727882392075	10265.625	1.1141246648276055	0.07485656475163206	0.0024598007041413653
1727882392076	10265.625	1.0497477926441066	0.07271576022700843	0.0023304496439668816
1727882392078	10265.625	1.0021480481472513	0.06928011948116529	0.002234891199636639
1727882392080	10265.625	0.9822291362496256	0.06430767296664237	0.0020516661126836738
1727882392082	10265.625	0.9720490097960113	0.05823599052782892	0.0018497179623685903
1727882392084	10265.625	0.8147730458633925	0.051943823712507727	0.0016828160939473214
1727882392085	10265.625	0.7445400895224442	0.04627017950161494	0.0015225093114253432
1727882392087	10265.625	0.730543928091087	0.04153115066911551	0.0014895111381763478
1727882392089	10195.3125	0.6988070016725244	0.038918452290979975	0.0014221591301747467
1727882392091	10195.3125	0.6867490018806265	0.037063564917841026	0.0013974549049325373
1727882392092	10195.3125	0.6980957151679461	0.036148238436583324	0.001421537463879451
1727882392094	10195.3125	0.7040155758647799	0.03660213415923619	0.0014355496061166908
1727882392096	10195.3125	0.7643582627134974	0.03853982318958827	0.001562206879470716
1727882392098	10195.3125	0.9674820148151161	0.041689284100929494	0.0016691402575403933
1727882392100	10195.3125	1.0224303708223637	0.04655477469815828	0.0017348244115319164
1727882392101	10195.3125	1.0600138149956122	0.0531538981038978	0.0017951375710061148
1727882392103	10195.3125	1.0830414858376298	0.06113197943564697	0.0018303183599980611
1727882392105	10195.3125	1.1210132625100557	0.06904908230535498	0.0018888152438623171
1727882392108	10195.3125	1.1325784292384269	0.0764402548139771	0.001907170823869185
1727882392109	10195.3125	1.168691200533265	0.0843727616708108	0.0018995345506553638
1727882392111	10125.0	1.1552927881928656	0.09412854273397736	0.0018804498201912285
1727882392113	10125.0	1.1479391549097333	0.10129947709953366	0.0018696212176047221
1727882392115	10125.0	1.1471297927559294	0.10576280989904278	0.0018686563805858497
1727882392117	10125.0	0.08527373582097933	0.11074190151980573	0.002177198570911923
1727882392118	10125.0	0.08728227537001104	0.1204421429694192	0.002315061738079946
1727882392120	10125.0	0.08780092785224457	0.13027165222979825	0.002325103260973213
1727882392121	10125.0	0.0896816212161652	0.12898262037409905	0.0023601128725183234
1727882392123	10125.0	0.08975396828215827	0.12100218386062839	0.002361995427517906
1727882392124	10125.0	0.09091548556084174	0.12273330809466954	0.0023817188851900603
1727882392126	10125.0	0.09295210502133196	0.1351371973011782	0.002420599431800837
1727882392128	10125.0	0.09526754148501013	0.1440339578431064	0.002464186570815602
1727882392130	10054.6875	0.0967709729796883	0.14621342546084648	0.002492947120202803
1727882392132	10054.6875	0.1830758433991955	0.14825447977032896	0.0022828031015418872
1727882392133	10054.6875	1.0674406132756553	0.15578323280940332	0.0021204691079638803
1727882392135	10054.6875	1.0553924505436982	0.16751192738153928	0.0020997171652405986
1727882392137	10054.6875	1.0109852791366989	0.17759128182451858	0.002028140684144659
1727882392139	10054.6875	0.9768171457107385	0.18479911028018292	0.001974076752287185
1727882392140	10054.6875	0.9089483627755464	0.1909538667701877	0.0018487520851899317
1727882392142	10054.6875	0.873556409665141	0.1965237275285144	0.0017839857816426335
1727882392144	10054.6875	0.8191952514458404	0.20138514897029391	0.0016732904828233282
1727882392146	10054.6875	0.8354324492858278	0.20571768148032862	0.0014968647533496165
1727882392148	9984.375	0.8611069041575585	0.21081264068269243	0.001417487861919004
1727882392149	9984.375	0.9313448461192599	0.21580879577797685	0.0013618074372655049
1727882392151	9984.375	0.9359092051806022	0.2212976588529374	0.0013688204271871537
1727882392153	9984.375	0.9328540293572843	0.22931980091351656	0.0013628895225369937
1727882392155	9984.375	0.8964421691057893	0.23581577377998753	0.0014021086701546726
1727882392156	9984.375	0.8042011881643936	0.23785695481766608	0.0014914495986586718
1727882392158	9984.375	0.8233362186923194	0.23717202154971867	0.0015308258956602636
1727882392160	9984.375	0.8704895069601108	0.23715663665374295	0.0016078929177087654
1727882392162	9984.375	0.9178389021696405	0.2422600115835066	0.0016936269132121237
1727882392164	9984.375	0.8846762096327929	0.2476154915111869	0.001824383267040141
1727882392165	9984.375	0.9334350146165353	0.25260094698724633	0.0019165590350079275
1727882392167	9984.375	0.9580473472705624	0.2592590511590431	0.0019590864945198093
1727882392169	9984.375	1.0110697059424039	0.26868208295557405	0.0020639125656018017
1727882392171	9984.375	1.031071884827044	0.2772816559305441	0.002121449856576563
1727882392172	9984.375	1.0508648968628331	0.28372401346672366	0.002177040660894137
1727882392174	9984.375	1.0669106171851603	0.28668251765672637	0.0022091769821977326
1727882392176	9984.375	1.08751523776767	0.28655246208729784	0.002250758518940813
1727882392178	9984.375	1.09504638013814	0.2853928173791727	0.0022629365769659547
1727882392180	9984.375	1.091898655098832	0.28115175766823153	0.002258250136870773
1727882392181	9984.375	1.0617155913072778	0.2788644215568164	0.0022051298163309296
1727882392183	9984.375	1.0391843143998951	0.2842765827035297	0.0021634054572777007
1727882392185	9984.375	0.999978503341195	0.29417871405726476	0.002090367683918119
1727882392187	9984.375	0.9619792822074071	0.2998430009590917	0.001958241097369546
1727882392188	9984.375	0.8705196645475278	0.2997395715562368	0.0017994584094203417
1727882392190	9984.375	0.8196969415028178	0.2976157944023454	0.0017115139042572169
1727882392192	9984.375	0.719282916462342	0.29723984440391343	0.0015242003357461712
1727882392194	9984.375	0.7382990403383214	0.2981412323710898	0.0013453459954303566
1727882392196	9984.375	0.05007340280013481	0.29676047851838155	0.0017808258567716386
1727882392197	9984.375	0.0536500954557156	0.286974555833756	0.002003062780307573
1727882392199	9984.375	0.05397685503165754	0.26812689956006175	0.0022252997038435074
1727882392201	9984.375	0.05757709792694588	0.25256282905914407	0.00228805226180764
1727882392203	9984.375	0.06086382825612773	0.24739205343164652	0.0023362396053886814
1727882392204	9984.375	0.06864041178554979	0.2435080910142275	0.0024592670605307113
1727882392206	9984.375	0.07215822884186175	0.2207138884254235	0.0025112797683044565
1727882392209	9984.375	0.08031161620660425	0.17555008918568415	0.0026551675143931855
1727882392211	9984.375	0.11331177266372877	0.12645950831623806	0.0025787823471041895
1727882392213	10476.5625	0.7458234869751493	0.0016348156332285685	0.0023706130406302233
1727882392214	11039.0625	0.7908399627252186	0.04922638187594532	0.0025030064508233525
1727882392216	11039.0625	0.8109532449022981	0.05722089739327977	0.002554135051584034
1727882392218	11039.0625	0.8508659541750722	0.058844404697078946	0.0026613208373220073
1727882392220	11039.0625	0.8664041949734979	0.058938638338635475	0.0027062996989387724
1727882392221	11039.0625	1.1105483530513371	0.06087599473745589	0.0026811822833454377
1727882392222	11039.0625	1.094613112073043	0.06335541626934729	0.0026442748260184137
1727882392224	11039.0625	1.0712907352945877	0.06525569728968637	0.0025940815739061373
1727882392226	11039.0625	1.0061640982528635	0.06627694497318275	0.002460927746889797
1727882392228	11039.0625	0.9260665738290638	0.06684503610405544	0.002284699648246197
1727882392229	11039.0625	0.8466650068549624	0.06751016902031629	0.0021140800059510096
1727882392231	11039.0625	0.811036978847088	0.0681774981131302	0.002036202760636711
1727882392233	11039.0625	0.873769718431791	0.06688539101553066	0.0018658618502919876
1727882392235	11039.0625	0.8064756710467205	0.061710658914060156	0.0017230608196782452
1727882392236	11039.0625	0.7646376160527104	0.06102274295876175	0.0016232734517202065
1727882392238	11039.0625	0.7589636680143755	0.06686614640882342	0.001609498968302288
1727882392240	11039.0625	0.7056906401872498	0.07110258003916246	0.0015753458496043156
1727882392242	11039.0625	0.600472754334322	0.07046700280383723	0.0016333017502706659
1727882392244	11039.0625	0.6197534426294192	0.06756853789643742	0.0016857148538646832
1727882392245	11039.0625	0.6402293591129454	0.0669401324724664	0.001740131217299491
1727882392247	11039.0625	0.6520362361081332	0.06872416749798003	0.0017701034125232906
1727882392249	11039.0625	0.6699094050767105	0.06763338133280818	0.0018084417457578338
1727882392251	11039.0625	0.7028581529475176	0.06510800112065952	0.0018972283333568883
1727882392252	11039.0625	0.7225256182476296	0.06253403111622106	0.0019455193887453611
1727882392254	11039.0625	0.7429986266333738	0.06012713456037066	0.001988457546557206
1727882392256	11039.0625	0.8829679801442881	0.058047706411592105	0.002052727586634355
1727882392258	11039.0625	0.8994478694375542	0.05722312814064726	0.002077811611010579
1727882392260	11039.0625	0.9910662261647828	0.057637339921429706	0.002079820092328831
1727882392261	11039.0625	0.9805569094780912	0.059298156415773004	0.0020594392613402577
1727882392263	11039.0625	0.9881763451461818	0.06113601489566882	0.0020757480610085776
1727882392265	11039.0625	1.0053997463046604	0.06224107587662906	0.0021112997314149157
1727882392267	11039.0625	1.0048167001342412	0.06167138698272592	0.0021094032012938437
1727882392268	11039.0625	1.0303403610604307	0.05940798782922847	0.002165834266096972
1727882392270	11039.0625	1.0158999232554657	0.05761757878694283	0.0021125021660725156
1727882392272	11039.0625	1.0221222554469902	0.055819705551167165	0.0021296372805505795
1727882392274	11039.0625	1.006391579305147	0.05338125604127274	0.0021750691635370714
1727882392276	11039.0625	1.01727373456523	0.0498971329403227	0.0021933613634482632
1727882392277	11039.0625	1.0157241720039236	0.047834114559657304	0.0021861179759940876
1727882392279	11039.0625	0.07436027541751307	0.04985404353851399	0.0025567316101416313
1727882392281	11039.0625	0.07804227295439109	0.060547017498997664	0.0028589305776464823
1727882392283	11039.0625	0.07566324920500901	0.06993628105134397	0.0028035772810555927
1727882392284	11039.0625	0.07567034849787725	0.06229784560293637	0.002803839469198707
1727882392286	11390.625	0.07534783776472005	0.008670760194255493	0.0027954753984985705
1727882392288	11742.1875	0.07304969524480115	0.002761870094853203	0.0027430608649356004
1727882392290	12093.75	0.07151802280847831	0.0027299800740895126	0.002711985126829822
1727882392292	12445.3125	0.06951957186606868	6.326828809533219E-4	0.0026673921566432823
1727882392293	12867.1875	0.09340142172219487	0.071916103792758	0.0022911830944938585
1727882392295	12867.1875	0.8403122024354125	0.09521924718460813	0.0019250555077455355
1727882392297	12867.1875	1.0174425599145758	0.11310467784665836	0.0019499226996693704
1727882392299	12867.1875	1.029678876009045	0.12793085357551026	0.0019739587471018076
1727882392300	12867.1875	0.9721906596676276	0.14003948255241278	0.00207947421797198
1727882392302	12867.1875	1.0032236173440048	0.14959499191427592	0.00214319610204949
1727882392304	12867.1875	0.9869071052069778	0.15776161363964183	0.0022626059323736206
1727882392306	12867.1875	1.0229477626955243	0.16505385954872226	0.002339284223322411
1727882392309	12867.1875	1.0558494744631244	0.17267808021970465	0.002431251409930513
1727882392310	12867.1875	0.9013853906748472	0.1783131528252341	0.002462382006326014
1727882392312	12867.1875	0.9059473110216707	0.181628274091958	0.0024793716510903
1727882392314	12867.1875	0.899516115996149	0.18185891303160992	0.0024680267700533005
1727882392316	12867.1875	0.8863533068003144	0.1800879377747894	0.0024333270697685073
1727882392317	12867.1875	0.8540443404415619	0.18398378664778398	0.0023505308886446067
1727882392319	12867.1875	0.8466951980291793	0.1897200329327339	0.002333873954238007
1727882392321	12867.1875	0.8157381178219852	0.19762449781406422	0.0022489360204844488
1727882392322	12867.1875	0.8003416366514561	0.20387951752632322	0.0022085818050254454
1727882392324	12867.1875	0.8639457209852626	0.2070089864947173	0.0021683028239841847
1727882392325	12867.1875	0.9503467188491721	0.2088996089217652	0.002065259405299169
1727882392327	12867.1875	0.9153833929097878	0.21082163204533388	0.0020479095107326924
1727882392329	12867.1875	0.8937907668779481	0.2127673449596118	0.002004523143202425
1727882392331	12867.1875	0.8544187517090511	0.21305205875213204	0.001973812569843313
1727882392332	12867.1875	0.8601333914410719	0.21218710647777808	0.0019856180615419805
1727882392334	12867.1875	0.8467647394978808	0.21607167856211756	0.0019561506771195395
1727882392336	12867.1875	0.8498924365942029	0.2202676556147169	0.0019627022901226275
1727882392338	12867.1875	0.8458935239779873	0.22338312463221166	0.0019492229350642697
1727882392340	12867.1875	0.8538779972484277	0.22244918755639528	0.0019628344673914733
1727882392341	12867.1875	0.8584210023157642	0.22209287541414918	0.001962478286669605
1727882392343	12867.1875	0.8517283313679246	0.22125190962280014	0.001948420462400549
1727882392345	12867.1875	0.9314048929320157	0.21568715586282722	0.001937479446142524
1727882392347	12867.1875	0.8838564297640801	0.20572842612230582	0.0019433760901559239
1727882392348	12867.1875	0.8883487334622358	0.19276675607061064	0.0019503961812098165
1727882392350	12867.1875	0.8924640848100458	0.18685070428943268	0.001958218049165601
1727882392352	12867.1875	0.9040631507096719	0.18562400434076143	0.00198066871351033
1727882392354	12867.1875	0.8506881095586529	0.17237329350228126	0.002061237646167892
1727882392356	12867.1875	0.5447408431949449	0.1506499122161132	0.002242282766106754
1727882392357	12867.1875	0.557072872963481	0.13957390028902567	0.00229319928043223
1727882392359	12867.1875	0.07061483912729064	0.13311053179329552	0.0026745167815899378
1727882392361	12867.1875	0.0746485392844264	0.14318980773882187	0.003055834282747646
1727882392363	12867.1875	0.0751230504798651	0.15554117306041862	0.003109058828129338
1727882392364	12867.1875	0.07279427733117841	0.14764175690286999	0.0030785942654306953
1727882392366	12867.1875	0.07304656108895281	0.11811064586965513	0.0030841922125850736
1727882392368	12867.1875	0.07914089415316326	0.08736084252100444	0.003278705531350001
1727882392370	12867.1875	0.07320843922245908	0.06721116449742191	0.003118824396623066
1727882392372	12867.1875	0.07935460168906408	0.05079086421284044	0.003295337492121036
1727882392373	13289.0625	0.09404702222218309	1.1453017199750413E-4	0.002929578222779894
1727882392375	13781.25	0.7310241405671938	0.0026406635567091208	0.0027432343078149513
1727882392377	14273.4375	0.6894985570141972	0.003962084595805565	0.002601681172733664
1727882392379	14273.4375	0.7353912139000648	0.005273702963911615	0.002701378035307986
1727882392380	14273.4375	0.7175774385520717	0.0061984161609824635	0.002636304616967246
1727882392382	14273.4375	0.6767766898180262	0.006880041107136819	0.0024642903276976165
1727882392384	14273.4375	0.7424927886838698	0.007411304350118691	0.0026218809517232705
1727882392386	14273.4375	0.8278666135733315	0.00815430453373991	0.002446317296765815
1727882392388	14273.4375	0.8334806963416098	0.009386735534751165	0.0024545402882599344
1727882392389	14273.4375	0.9404965397466134	0.010858900225408622	0.002462888248541341
1727882392391	14273.4375	0.9643111761837809	0.012346505089067211	0.002510625705791254
1727882392393	14273.4375	0.9794739980194727	0.01379144493302392	0.002554335342759378
1727882392395	14273.4375	0.8477381696997706	0.015372494078453702	0.0025302766117846595
1727882392396	14273.4375	0.8850201404603306	0.017143020218310795	0.0026464539605105045
1727882392398	14273.4375	0.8783854332664032	0.019352097677437074	0.0026237224449695237
1727882392400	14273.4375	0.8725833066077575	0.02064113169377521	0.0025998451445116586
1727882392402	14273.4375	0.8910894191287396	0.019650097290063697	0.002634232923414458
1727882392404	14203.125	0.865979723919822	0.01830733654476059	0.0025573146667309406
1727882392405	14203.125	0.8712164220529491	0.01678527407897876	0.002576246626613019
1727882392408	14203.125	0.8627946494733235	0.014891179372394179	0.002554186817230626
1727882392410	14203.125	0.9697662754833118	0.012485199275925979	0.002538229813017354
1727882392412	14203.125	0.925452681480191	0.010574441809680745	0.0024177786771621035
1727882392413	14203.125	0.92187572120825	0.009613639362709094	0.0024067581248380745
1727882392415	14203.125	0.9243476043230059	0.00882425937712541	0.0024118694497724056
1727882392417	14203.125	0.9158792235816299	0.007818354264778764	0.0023885701398128375
1727882392419	14203.125	0.9340461104261958	0.006702442012635973	0.002433763682619757
1727882392421	14203.125	1.1242347360073812	0.005724740333365392	0.0023814029188092517
1727882392421	14203.125	1.1457349491541464	0.0046071376402467045	0.0024201520355085007
1727882392423	14203.125	1.1457349491541464	0.0032514309541806802	0.0024201520355085007
1727882392425	14132.8125	1.1182169815707828	0.0018975299069045185	0.002454618933193514
