# Supplementary material for: Identification and classification of repeated whistle types from free-ranging rough-toothed dolphins (Steno bredanensis)
Source: Sci Rep. 2026 Mar 20;16:14327. doi: 10.1038/s41598-026-44853-2 (PMC13144356; doi:10.1038/s41598-026-44853-2)
Supplement: Supplementary file 2 — Supplementary Material 2 [file 41598_2026_44853_MOESM2_ESM.zip › Dataset_StenoRepeatedCalls/Contours/1870.csv]

Time [ms]	Peak Frequency [Hz]	Duty Cycle	Energy	WindowRMS
1727882450538	4851.5625	0.5269842680586385	0.004416068266087608	9.248140823118431E-4
1727882450540	4851.5625	0.611345105554014	0.004374554879384688	0.001041080217530933
1727882450541	4851.5625	0.6557700283828154	0.004758156381418092	0.0011073855952620907
1727882450543	4851.5625	0.6647615930216426	0.005688583770059747	0.001120691089693895
1727882450545	4851.5625	0.6850614840570661	0.00631634878052234	0.0011495578698455834
1727882450547	4851.5625	0.7074523316107103	0.006422642484096188	0.001181414941833275
1727882450548	4851.5625	0.7309676892573067	0.006328833936631563	0.0012210564176602969
1727882450550	4851.5625	0.734774765596097	0.006403402847812895	0.0012264827348420816
1727882450552	4851.5625	0.7576894813054939	0.006810050673227057	0.0012607721444743358
1727882450554	4851.5625	0.4588703577671283	0.00806603495082843	0.0012770312488971445
1727882450556	4851.5625	0.464100231318859	0.010909057033096841	0.0012992406471538337
1727882450557	4851.5625	0.4769121964070654	0.013734225840479229	0.001334291935532028
1727882450559	4921.875	0.4834488577280989	0.01275570077023087	0.0013525483260683146
1727882450561	4921.875	0.514485067249041	0.01160548152166401	0.0014407930437393191
1727882450563	4921.875	0.5312119506961172	0.011311031540923893	0.0014902654954426177
1727882450564	4921.875	0.5551887837883046	0.01143504609453832	0.0015512360720553943
1727882450566	4921.875	0.5620113049338731	0.009876741741966153	0.0015683548900502563
1727882450568	4921.875	0.5871887492891075	0.010242010378762751	0.0016293866888263495
1727882450570	4921.875	0.8039933187799491	0.0126644568014681	0.0016492313925966396
1727882450573	4921.875	0.8196003317797244	0.01566725852078175	0.001679030507967682
1727882450574	4921.875	0.8251097645721025	0.01724590162738496	0.0016895476380315675
1727882450576	4921.875	0.8162807797057503	0.019777234635398308	0.0016720418529796314
1727882450578	4921.875	0.896301909312762	0.02567834818520448	0.0016785767909335402
1727882450580	4992.1875	0.7871214005007201	0.03486298938705128	0.0016531119038571563
1727882450581	4992.1875	0.7720357112024628	0.0463419479997975	0.0016249970918262432
1727882450583	4992.1875	0.7591814841499882	0.06177863989518743	0.001600306635999766
1727882450585	4992.1875	0.7329456587425792	0.08313465064047924	0.0015516706084543932
1727882450586	5062.5	0.7223910575736202	0.10612701392919965	0.00153084394195724
1727882450588	5062.5	0.7239229456426703	0.12495235665933137	0.0015354135021644884
1727882450589	5062.5	0.7252503427985217	0.1367236093021244	0.0015414845877623083
1727882450591	5062.5	0.7181577369144184	0.14188759760613182	0.0015265957817284712
1727882450593	5132.8125	0.7261041820501234	0.14173251971541237	0.0015455330975922665
1727882450595	5132.8125	0.8648566479952831	0.14305387817189688	0.0015616844986734602
1727882450596	5132.8125	0.8924656809385584	0.15559099175201305	0.0016146721500979518
1727882450598	5132.8125	0.9118995716596691	0.18916326986102525	0.001650641714823427
1727882450600	5203.125	0.9336071474466964	0.23860989055155368	0.0016862909740679446
1727882450602	5203.125	0.824382703019097	0.2629022237865109	0.0016902673352928346
1727882450604	5203.125	0.5501988062055868	0.24029003538308089	0.0016987260684515311
1727882450605	5203.125	0.5525294388566425	0.20244191441810744	0.0017121008653141173
1727882450607	5273.4375	0.5609396576423773	0.20129147818575147	0.0017411280992013476
1727882450609	5273.4375	0.5627742519003206	0.22759212377401186	0.0017548526734651772
1727882450611	5273.4375	0.5383437378757249	0.22912258484625211	0.0017002776128223964
1727882450612	5343.75	0.48714958452023605	0.248212739932396	0.0015867939889854042
1727882450614	5343.75	0.48300679150841297	0.2136627920395887	0.0015796540583885889
1727882450616	5414.0625	0.4901706826732623	0.3395698020252465	0.0016058619635855172
1727882450618	5484.375	0.7471988891966044	0.4132055642932251	0.0015705088402756145
1727882450620	5554.6875	0.7654729879127358	0.5070788989201996	0.0016257080225184819
1727882450621	5625.0	0.7094482348757113	0.5861429168677182	0.001596958041079756
1727882450623	5695.3125	0.6816707495694819	0.647944087703392	0.0015563960461054914
1727882450625	5765.625	0.3047636622500272	0.8193139151852316	0.0015612514386784213
1727882450627	5835.9375	0.3177055282653013	1.192533012061817	0.0016123085630111874
1727882450628	5906.25	0.31387016273329654	1.6047213960430975	0.0016028972390280869
1727882450630	5976.5625	0.30869374868121924	1.8255267324803786	0.0015865847699848617
1727882450632	6046.875	0.3183153979144545	1.7698308259891518	0.0016501736474052017
1727882450634	6046.875	0.31505168131789596	1.6756850961385865	0.0016460892492572332
1727882450636	6046.875	0.30381977679847666	1.7015726640541462	0.0016033380534529887
1727882450637	6046.875	0.31369733863653376	1.788777140484172	0.0016400107519483613
1727882450639	6117.1875	0.46337242313067784	1.8701475236431717	0.001604441331089639
1727882450641	6117.1875	0.4700186240147264	1.973114976790149	0.0016257777418932052
1727882450643	6117.1875	0.5145373814652957	2.084425336559254	0.0017752868974744047
1727882450644	6187.5	0.6564286269981656	2.1619342380129143	0.001781871236447244
1727882450646	6187.5	0.6434858470093029	2.218290384452432	0.0017573003946003975
1727882450648	6187.5	0.3057375406264381	2.313933846317074	0.0017542514372898322
1727882450650	6187.5	0.28903144094825384	2.4497334558698154	0.0016929200604580714
1727882450652	6257.8125	0.2957429050539768	2.5118122872909616	0.0017238470509728738
1727882450653	6257.8125	0.31425287650761236	2.3983622242775864	0.0018038248019360294
1727882450655	6257.8125	0.3150705484888723	2.160116555832654	0.0018074583400148909
1727882450657	6328.125	0.30204241228364526	1.9956669690962352	0.001733282278007043
1727882450659	6328.125	0.2938766155700325	1.985479168233022	0.0016900697148045367
1727882450660	6328.125	0.279005596521546	1.9721584188118224	0.0016092006493705912
1727882450662	6398.4375	0.2823274484538229	1.735153651676222	0.0015493344779188031
1727882450664	6679.6875	0.2829146377568356	0.013297691141123795	0.0015453040935367677
1727882450666	6960.9375	0.27023557787599267	0.030273934986556717	0.0014908013866207982
1727882450668	7242.1875	0.16564097717965418	0.06124149732838995	0.0014672285556636936
1727882450669	7242.1875	0.1675541468808488	0.0691001943400857	0.001452091208778412
1727882450672	7242.1875	0.1614935463588826	0.08147499078114931	0.0013902744027906905
1727882450674	7242.1875	0.15403331657730115	0.10357127371451304	0.001328581964653128
1727882450676	7242.1875	0.14685301264764278	0.12649424632018055	0.0012818155343468946
1727882450677	7242.1875	0.15103749247822768	0.14267418492142522	0.0012996809727487814
1727882450679	7242.1875	0.15828983614918982	0.15024988613095977	0.001340247855502857
1727882450681	7242.1875	0.30962275489840346	0.1556517156763745	0.0012913394697777816
1727882450683	7242.1875	0.3034946322921706	0.1590249382270537	0.0012651566374429313
1727882450685	7242.1875	0.1376965638946578	0.1631764870851955	0.0013238912905829208
1727882450685	7242.1875	0.12649694130377948	0.15889049226126123	0.0012407947907623856
1727882450687	7242.1875	0.12649694130377948	0.13179044875090645	0.0012407947907623856
1727882450689	7242.1875	0.11680582462938005	0.08914038636948171	0.0012014496759348715
1727882450691	7242.1875	0.12407775809683988	0.055592210031667574	0.0012582118952514094
1727882450692	7312.5	0.11550228852753597	0.03973070265892577	0.0011869004652795114
1727882450694	7523.4375	0.11393175227241763	0.009896811909693137	0.001171091965648954
1727882450696	7804.6875	0.12040807922254504	5.441564268979851E-4	0.0012257789901401874
1727882450698	8015.625	0.11585019781816608	4.519638554106386E-4	0.001106651494319971
1727882450700	8296.875	0.25900914734014674	0.024105350694455786	9.875239984997546E-4
1727882450701	8578.125	0.2634806384898513	0.036078094234341336	9.91745060962458E-4
1727882450703	8578.125	0.12723168030703105	0.05364033633040125	0.0011333268724656007
1727882450705	8578.125	0.1259037859621744	0.07600260456675285	0.0011058571295835327
1727882450707	8578.125	0.12500565789389356	0.10060640475906023	0.001105243114809886
1727882450708	8578.125	0.12783356171864318	0.12284265522529744	0.0011478207322454738
1727882450710	8578.125	0.12119096062826856	0.14613841155421142	0.001096616926212845
1727882450712	8578.125	0.11795415296755367	0.17101672318054517	0.0010804742804489266
1727882450714	8578.125	0.1256252723800246	0.19678461641123346	0.001118574196078941
1727882450716	8578.125	0.13583117832666802	0.22125519730407772	0.0011616309079051888
1727882450717	8578.125	0.08603194433704506	0.25026055415228565	0.0012768424143543265
1727882450719	8578.125	0.09071073995225024	0.2794342381831879	0.0013453842751033895
1727882450721	8578.125	0.10295364091981131	0.3067802632913859	0.0014891964172289518
1727882450723	8578.125	0.1012948238059336	0.33933423458136797	0.0014735280468188264
1727882450724	8578.125	0.1092786677830833	0.3827885446939805	0.0015807404954819144
1727882450726	8578.125	0.1112294769837741	0.4421228879892653	0.0015978127285253706
1727882450728	8578.125	0.11091105457875812	0.5042682166357185	0.001598530913077681
1727882450730	8507.8125	0.11568046842780183	0.5277322689522116	0.0016424349798472135
1727882450732	8789.0625	0.1807051747708999	0.018800935197159484	0.00178361664064196
1727882450733	9070.3125	0.18076573877482527	0.23470668316254995	0.0017530465305010173
1727882450735	9351.5625	0.18615504447706446	0.5348735033534406	0.001810088737937089
1727882450737	9351.5625	0.19694879688252417	0.7602031699162644	0.0019081599179076154
1727882450739	9351.5625	0.19883875006384158	0.9413433799737867	0.001905437346331219
1727882450740	9351.5625	0.21051513376180156	1.0756032753514755	0.0019842532025011123
1727882450742	9351.5625	0.21661428521593046	1.2017739261841764	0.002022610016554765
1727882450744	9351.5625	0.14003226780589006	1.293126044861504	0.0022290690778025324
1727882450746	9351.5625	0.1411302615517177	1.3463247321734781	0.0022091380772087665
1727882450748	9351.5625	0.14451699323745654	1.370064072855781	0.0022563013282093473
1727882450749	9351.5625	0.1482725821971843	1.4095977371307522	0.002340857329504724
1727882450751	9351.5625	0.14998658903576387	1.4576945471961078	0.002363812951055781
1727882450753	9351.5625	0.15055595883950845	1.518965951498788	0.00236225898196244
1727882450755	9281.25	0.1491362872384579	1.618789301401736	0.0023505554103074987
1727882450756	9281.25	0.14350263573398683	1.694796479309007	0.0023024771358015074
1727882450758	9281.25	0.1634321872543239	1.7543413330742061	0.002338485119529489
1727882450760	9281.25	0.16642467474183922	1.7931157641891562	0.002374480473230112
1727882450762	9281.25	0.16278757720255577	1.818559800455301	0.0023303143153853055
1727882450764	9281.25	0.15860726894549018	1.8435482616406997	0.0022806913912063924
1727882450765	9281.25	0.1504458296945458	1.8530973722823876	0.0022024499249258945
1727882450767	9281.25	0.14902080691156402	1.8657245527209076	0.002191233758299543
1727882450769	9281.25	0.14910047781683874	1.876591791264555	0.002192306634714772
1727882450772	9281.25	0.14786741572953696	1.894541373974552	0.002410305003846591
1727882450773	9210.9375	0.13607818962349602	1.9081559216520017	0.002173522574123379
1727882450775	9210.9375	0.1335096059355346	1.8943410292599103	0.002155875978264813
1727882450777	9210.9375	0.12776158629853707	1.8507531304741904	0.002089462014406279
1727882450779	9210.9375	0.12023107973578069	1.8343673567982035	0.001990715813341396
1727882450781	9210.9375	0.11511338397109423	1.8527517283713832	0.0019409488274974682
1727882450782	9210.9375	0.11416984532375125	1.8379653497113726	0.002034894681199007
1727882450784	9210.9375	0.12078865526472224	1.7940643851043063	0.0018697094470855177
1727882450785	9210.9375	0.11072827423114237	1.7555257465425589	0.001707839995110064
1727882450787	9210.9375	0.10945227136602023	1.7735743633182788	0.0017003721554536535
1727882450788	9210.9375	0.11096889909443225	1.8140431903161796	0.0017406295010186656
1727882450790	9210.9375	0.1051731696849041	1.8425264354363975	0.0016412044374298452
1727882450792	9140.625	0.10139416563088659	1.828651268199165	0.0015999555856005885
1727882450794	9140.625	0.09172268750850945	1.7677157275277005	0.0018209585733981355
1727882450796	9140.625	0.08936907786779497	1.7095729647809035	0.0017248762153330142
1727882450797	9140.625	0.08786523389462773	1.6859056192560584	0.0016797713606887881
1727882450799	9140.625	0.09106432016481984	1.7024609626752252	0.0017539238100054621
1727882450801	9140.625	0.09185082252083993	1.7576465286505463	0.0017626803951774777
1727882450803	9140.625	0.08468216467150168	1.7679632349962837	0.0018666855630272558
1727882450804	9140.625	0.08857555262119521	1.7191249524969474	0.001912543910308486
1727882450806	9140.625	0.08967734429386312	1.711309730060314	0.0019240277702507467
1727882450808	9140.625	0.08612289403070839	1.687655752512869	0.0017465852551342862
1727882450810	9140.625	0.08962118026799575	1.6559256683397643	0.0018219165964929764
1727882450812	9070.3125	0.09512818510000079	1.5786398420097942	0.0018831506223395708
1727882450813	9070.3125	0.09851218975421887	1.4839195856273253	0.001888803627253851
1727882450815	9070.3125	0.10220631750779163	1.4294028398044545	0.0019381962963448728
1727882450817	9070.3125	0.26397734556112756	1.5303671915097314	0.0017723680533165967
1727882450819	9070.3125	0.11722980531517693	1.5692409970216021	0.0019218649996555416
1727882450820	9070.3125	0.11271165688627922	1.533781151062539	0.0018810646304447268
1727882450822	9070.3125	0.11092957111368111	1.5219257286849495	0.0018577587310779544
1727882450824	9070.3125	0.11096716065059113	1.5362184463478088	0.0018974215738721484
1727882450826	9070.3125	0.10914235949514071	1.4914878602150343	0.0018664245143164599
1727882450828	9070.3125	0.10609475931323835	1.4081532328516801	0.0019472967019830813
1727882450829	9070.3125	0.09709833014610511	1.2973232021280814	0.001844030833204392
1727882450831	9070.3125	0.09554064251809109	1.2525894657895795	0.001829216638053851
1727882450833	9070.3125	0.1002490816108043	1.2692010235627111	0.001711435853427506
1727882450835	9070.3125	0.08470822793036112	1.3008013555652116	0.001903021374096885
1727882450836	9070.3125	0.08458142736229458	1.2551550472616915	0.0019041310231072155
1727882450838	9070.3125	0.08213259139150944	1.1659564492457204	0.0018149039262514999
1727882450840	9070.3125	0.08101615201486102	1.096090959464948	0.00185865821244056
1727882450842	9070.3125	0.07433370631704947	0.893905675464714	0.0018455901975497973
1727882450844	9070.3125	0.07707328356097518	0.6233528453601155	0.0018639244912199242
1727882450845	9070.3125	0.07486381099846608	0.3920659994102922	0.0018070923581393554
1727882450847	9140.625	0.07512253582971448	0.2354800869504412	0.0017866105856148879
1727882450849	9281.25	0.0731614766015562	0.01763672381117783	0.0016492622743920536
1727882450851	9421.875	0.07901137627331613	0.007243897083708892	0.0018498942876239864
1727882450852	9492.1875	0.07498708025683261	0.005597578833736824	0.0018092302722240064
1727882450854	9632.8125	0.06998881648793205	0.0024285759658916155	0.0016773142704909337
1727882450856	9773.4375	0.10375275584495489	0.004634860484022039	0.0016520994849865227
1727882450858	9843.75	0.10601457820617992	0.010317584420508117	0.0016781137376874705
1727882450860	9984.375	0.11471805462981952	0.011262450416643088	0.0017559552144114114
1727882450861	10125.0	0.10987262762339349	0.013778986730291513	0.0016506778045763976
1727882450863	10125.0	0.11643711973612252	0.016434726645016735	0.0018497213427598111
1727882450865	10125.0	0.11843955241909068	0.018557489523693824	0.0016815196391455239
1727882450867	10125.0	0.12338325542908576	0.02036317363827338	0.001702268851106042
1727882450868	10125.0	0.13303630669955166	0.020808026557101053	0.0018676536704255234
1727882450870	10125.0	0.13129081583514207	0.01619736188110025	0.0017763992831930548
1727882450873	10125.0	0.12783530025536072	0.011980428921015354	0.0017332405619520052
1727882450875	10125.0	0.08668363552097337	0.012907851496678766	0.001859268610859479
1727882450877	10125.0	0.07791218383236366	0.018174805915760688	0.0016314877276010845
1727882450878	10125.0	0.07545523419270471	0.022774116122308917	0.0016360564328127107
1727882450880	10125.0	0.08018427276976806	0.02254809426712235	0.00173080919511942
1727882450882	10125.0	0.08699723849801237	0.021551946881188975	0.001905687622188443
1727882450884	10125.0	0.09706460143610054	0.020096553560115412	0.0020094656172568812
1727882450885	10054.6875	0.1094139565634996	0.02779300620023589	0.0022166489107214114
1727882450886	10054.6875	0.11723139498511696	0.022938723649905575	0.0024480931620236134
1727882450888	10054.6875	0.13618730967081635	0.021532613841858363	0.002366788523945133
1727882450890	10054.6875	0.1462993109273938	0.02191953306497936	0.0024472536807893072
1727882450892	10054.6875	0.16136343919460674	0.023922076332079326	0.0025980104005511083
1727882450893	10054.6875	0.16790175178924788	0.02514386443681063	0.0026625091205357714
1727882450895	10054.6875	0.1640652437902574	0.02263211207703209	0.0025430488324633673
1727882450897	10054.6875	0.15662233102928236	0.02175301761149629	0.0024634270148954046
1727882450899	10054.6875	0.15101533674934783	0.028430092695415684	0.0025008580203831413
1727882450900	10054.6875	0.14577273196083299	0.03204712849775718	0.0021552900297002004
1727882450902	10054.6875	0.13974373206488405	0.02880692286431946	0.0020937974456701394
1727882450904	10054.6875	0.13047442698141198	0.03092345878542643	0.002015168949299518
1727882450906	9984.375	0.12938046001823023	0.03448428093270236	0.0021029876699734202
1727882450908	9984.375	0.11886150120115077	0.03599882436694672	0.0018691565303804018
1727882450909	9984.375	0.11711507594053634	0.03410612356898832	0.0018644807887551018
1727882450911	9984.375	0.12425230418321748	0.04037826571473502	0.002066233511787093
1727882450913	9984.375	0.1386606256776674	0.04278231208861302	0.0019177367919603818
1727882450915	9984.375	0.1423287063467799	0.04756816623956177	0.00192054966476872
1727882450916	9984.375	0.14369616390021925	0.03698538404732264	0.002180264110891049
1727882450918	9984.375	0.14744027657511216	0.029937715373836216	0.002209544332965797
1727882450920	9984.375	0.14657981680237797	0.03363421482938888	0.0020833831255117116
1727882450922	9984.375	0.1444991360588268	0.03597829196290172	0.0020795708739709644
1727882450924	9984.375	0.1505093733938084	0.028956727903800765	0.0022280604393293663
1727882450925	9984.375	0.13963370583527027	0.027314999308143965	0.0020047475525032717
1727882450927	9984.375	0.1365225750621588	0.022551199412198804	0.0019775157310071992
1727882450929	9984.375	0.14043111467638167	0.026709014672821604	0.0021282077860944235
1727882450931	9984.375	0.1369499258248751	0.025116422937794952	0.0019363339535252671
1727882450932	9984.375	0.12775260806102645	0.02359693353942712	0.0018179505301087432
1727882450934	9984.375	0.13245678234240935	0.023415443168689973	0.0019489661167623182
1727882450936	9984.375	0.13656217291520834	0.024443300016378948	0.002034988538382158
1727882450938	9984.375	0.1365363582030212	0.023360677366263016	0.0018619344385378475
1727882450940	9984.375	0.13503542128732976	0.025333705955706543	0.0020306680176854085
1727882450941	9984.375	0.139301831840729	0.02962683069697421	0.0020598696878858166
1727882450943	9984.375	0.13258539705325348	0.027864742302536903	0.0018820029303154963
1727882450945	9984.375	0.13817119808912803	0.03026928710580885	0.002008277686505616
1727882450947	9984.375	0.144355682089594	0.035470883506847115	0.002075482085254633
1727882450948	9984.375	0.13734244799801637	0.042819607879125865	0.0018780567898169947
1727882450950	9984.375	0.13956367619466917	0.041125184820202804	0.001901781959174317
1727882450952	9914.0625	0.14325555447631616	0.029834479059983408	0.002021341341647908
1727882450954	9914.0625	0.14480894008807815	0.026141344803347448	0.0018418141242142506
1727882450956	9914.0625	0.1452444444589386	0.026683369358249335	0.0019341002430880911
1727882450957	9914.0625	0.138202318399705	0.03187474036661471	0.0018844676886353839
1727882450959	9914.0625	0.13219222219903157	0.03220885334673656	0.001779327807219084
1727882450961	9914.0625	0.1293733335333528	0.03443870068524525	0.0017761166434606828
1727882450963	9914.0625	0.12308331876669727	0.037359326826039055	0.0017391854053595086
1727882450964	9914.0625	0.12252751308931614	0.03126681775460837	0.001515570555205367
1727882450966	9914.0625	0.12702618730039414	0.029113067767397163	0.0016244306567351635
1727882450968	9914.0625	0.12067925538782534	0.028883907585069587	0.0016031031944442474
1727882450970	9914.0625	0.12073293624289591	0.025675905059548892	0.0014036596552217395
1727882450973	9914.0625	0.12656659284810043	0.033335118790588446	0.0015256683383133747
1727882450974	9914.0625	0.12253044675304052	0.04362605169842291	0.001384743727901518
1727882450976	9914.0625	0.12676656301629943	0.051820407547835276	0.0014524437922500636
1727882450978	9914.0625	0.1302612106397601	0.054690518622523256	0.0014826098017064334
1727882450980	9914.0625	0.1522060855290965	0.05706107912934245	0.0013897443312582583
1727882450981	9914.0625	0.16030757690190287	0.06128856496426875	0.0014431488212619844
1727882450983	9914.0625	0.16188639256874704	0.059058281165622284	0.0014498521376638408
1727882450985	9914.0625	0.18833170944560448	0.05845708468095154	0.0013984996535317505
1727882450986	9914.0625	0.19105668968197934	0.05232905895866514	0.0014065548478198772
1727882450988	9914.0625	0.19271930660502543	0.03548545597797879	0.0014160995892693656
1727882450989	9914.0625	0.19827807068523917	0.02450975329107196	0.0014209424885669633
1727882450991	9914.0625	0.2025324139883277	0.02765629894272838	0.0014398877104935222
1727882450993	9914.0625	0.2071632911239885	0.03700732133540456	0.0014626649302546546
1727882450995	9914.0625	0.2288626424921384	0.0412006387983751	0.0014926757191447665
1727882450996	9914.0625	0.23001945421596845	0.04034410340330973	0.0014868388185041172
1727882450998	9914.0625	0.23614834422636177	0.03559571010027459	0.0015106228264871056
1727882451000	9914.0625	0.25707614776574084	0.03070014395236408	0.0014844770926038284
1727882451002	9914.0625	0.2674133936743171	0.024101223554062964	0.0015296961303937404
1727882451004	9914.0625	0.2729451165091406	0.01758845911441306	0.0015463037232374874
1727882451005	10195.3125	0.2773997146490425	0.0018749854188461093	0.0015610700390917478
1727882451007	10476.5625	0.2798418657193103	7.209432189710717E-4	0.001575374932343646
1727882451009	10757.8125	0.3308691772560778	0.00398190732347472	0.001534003962293672
1727882451011	11039.0625	0.34265033779912996	0.01105301112748169	0.001578197949037145
1727882451012	11039.0625	0.3422032829990335	0.014080232918122064	0.0015384362995834462
1727882451014	11039.0625	0.394475285112233	0.016305248963320113	0.0015461408641540425
1727882451016	11039.0625	0.3821614903224089	0.01606180026040428	0.0015044237278888908
1727882451018	11039.0625	0.36630690472680816	0.016310826370535172	0.001437806127178044
1727882451020	11039.0625	0.4186090433372641	0.01680481247244577	0.0014296527510367512
1727882451021	11039.0625	0.5140672265945447	0.01692317995002871	0.001441508462254109
1727882451023	11039.0625	0.5180310903105346	0.017245328876871305	0.0014536509615737058
1727882451025	11039.0625	0.499643769654088	0.017372926869763085	0.001481462988963313
1727882451027	11039.0625	0.5194725842414878	0.01572401265389815	0.0015227727268715566
1727882451028	11039.0625	0.5247382067000108	0.0129933744192585	0.0015394106272471383
1727882451030	11039.0625	0.529302275638419	0.010995674267492183	0.0015513098712175526
1727882451032	11039.0625	0.5377500389693125	0.010720486932990807	0.0015744243054287605
1727882451034	11039.0625	0.5276609051385274	0.010055495871793172	0.0015458259791220877
1727882451036	11039.0625	0.5175373554746802	0.009299641222236713	0.0015106423182493704
1727882451037	11039.0625	0.5127879705120907	0.007952808661927355	0.0014929744010127683
1727882451039	11039.0625	0.6088225931237341	0.0061406112841682365	0.0014419129910314388
1727882451041	11039.0625	0.607082170535857	0.0041257483125176474	0.0014372005632888741
1727882451043	11109.375	0.6792818686785649	0.0023336165489408743	0.0014153652229961487
1727882451044	11460.9375	0.6704676480009525	1.202867263375281E-4	0.0013969981971640995
1727882451046	11812.5	0.7878844623944421	0.001686138105336249	0.0014001825235452547
1727882451048	12164.0625	0.7748027276120062	0.006509814505304311	0.001379436247277115
1727882451050	12164.0625	0.7743455354303582	0.006643451149631014	0.0013779452055515868
1727882451052	12164.0625	0.34128971420729154	0.00750155426870672	0.0013987066076579838
1727882451053	12164.0625	0.34601527282391487	0.009415700364127333	0.0014145838630046832
1727882451055	12164.0625	0.34316556620716765	0.010408295900263544	0.0014041557316882547
1727882451057	12164.0625	0.3439919243966292	0.008812155686080568	0.0014045942481844547
1727882451059	12164.0625	0.3533087820613362	0.0058910795557747765	0.001435584213453866
1727882451060	12375.0	0.35696971902883634	9.949025061874507E-4	0.0014512534797220414
1727882451062	12656.25	0.36507824057668775	6.689302989672136E-4	0.0014818401159649164
1727882451064	12867.1875	0.3670883521451033	0.009815385370709643	0.0014871698625998943
1727882451066	13148.4375	0.9061849342202241	0.019188322629597725	0.0014326363517735137
1727882451068	13148.4375	0.9036657945165094	0.03052027167208581	0.0014302687439024474
1727882451069	13148.4375	0.8963626885564071	0.04111498687431348	0.0014194368194299677
1727882451072	13148.4375	0.9033059174159788	0.047141950576701765	0.0014311494199520966
1727882451074	13148.4375	0.7944721512491265	0.049350024415578925	0.0014187459299594273
1727882451076	13148.4375	0.7924163199903913	0.05169518888791511	0.0014133871641160306
1727882451077	13148.4375	0.8114220961084906	0.054709116690939405	0.0014432283049983386
1727882451079	13148.4375	0.8200378204708246	0.05316235788520737	0.0014583347105536582
1727882451081	13148.4375	0.8331576066780224	0.04570395913170197	0.0014815998860370854
1727882451083	13148.4375	0.8720819138714185	0.037431356261940385	0.0015417790494732955
1727882451085	13148.4375	0.8870144143627707	0.03177925490464812	0.0015711395073613509
1727882451085	13148.4375	0.9240705595409678	0.027175319341864138	0.001639703216097951
1727882451087	13148.4375	0.9240705595409678	0.020606452275417377	0.001639703216097951
1727882451089	13148.4375	1.0036298278278488	0.012863845660207884	0.001660257079041897
1727882451091	13359.375	1.0300482344077568	0.002797980607228432	0.0017022669811116503
1727882451092	13570.3125	1.0481997498783318	0.0012135812855470557	0.001730986402051235
1727882451094	13781.25	1.0534642377489518	6.178375488845783E-4	0.0017385375545168852
1727882451096	13992.1875	0.8044093990806844	8.198045804094637E-4	0.0017549696051647318
1727882451098	14203.125	0.7822556673713807	0.003203756268094873	0.0017127049500956688
1727882451100	14414.0625	0.7746267051249363	0.003408373833686591	0.0016944044595550707
1727882451101	14414.0625	0.7533963337600572	0.002837959642222283	0.0016438168990022411
1727882451103	14414.0625	0.7499864712147288	0.0015147551887654902	0.0016382457267496687
1727882451105	14414.0625	0.7393245987733016	8.414948408371721E-4	0.0016154892466143152
1727882451107	14484.375	0.6583097961416264	5.035526581131431E-4	0.0015719947083825561
