# Supplementary material for: Identification and classification of repeated whistle types from free-ranging rough-toothed dolphins (Steno bredanensis)
Source: Sci Rep. 2026 Mar 20;16:14327. doi: 10.1038/s41598-026-44853-2 (PMC13144356; doi:10.1038/s41598-026-44853-2)
Supplement: Supplementary file 2 — Supplementary Material 2 [file 41598_2026_44853_MOESM2_ESM.zip › Dataset_StenoRepeatedCalls/Contours/1879.csv]

Time [ms]	Peak Frequency [Hz]	Duty Cycle	Energy	WindowRMS
1727884585553	3234.375	0.35352468925935787	0.30462161835414686	5.338568395179061E-4
1727884585555	3304.6875	0.3511843272120359	0.6257013269285487	5.379088791803061E-4
1727884585557	3445.3125	0.27409927312271065	0.8041785656403005	6.19511122759189E-4
1727884585558	3585.9375	0.27597871216588055	0.8037522781009969	6.989801698437537E-4
1727884585560	3656.25	0.2973832424331761	0.9182386971729589	7.565393823430258E-4
1727884585562	3796.875	0.3433899309650157	1.460903422152678	8.624763676557655E-4
1727884585564	3937.5	0.3783903898188008	1.8239802010426414	9.726603786601585E-4
1727884585566	4078.125	0.34826949534349294	1.6400140095332647	0.00115420913846951
1727884585567	4359.375	0.40582269237001295	1.4767363183099456	0.0013756542931460316
1727884585569	4710.9375	0.437546087711244	3.0550285976249634	0.0014581295143065499
1727884585571	5062.5	0.14575904230312645	4.900400241218949	0.001693846804559721
1727884585573	5203.125	0.15831044414518286	5.2914558297434855	0.0018068686311007171
1727884585574	5343.75	0.16630329584611506	4.934331009037884	0.0018712221387519076
1727884585576	5484.375	0.17083705267251822	4.738914794294	0.0019105057217921736
1727884585578	5695.3125	0.17428674318629098	2.546345660378876	0.0019423969687163676
1727884585580	5835.9375	0.17453467633350142	0.7581294631185714	0.0019453032248877445
1727884585582	5976.5625	0.17225454632105236	1.390993613624686	0.0019175617841802617
1727884585583	6117.1875	0.4646901064698801	2.47690514573117	0.001799580213183019
1727884585585	6117.1875	0.46633354522897014	3.3486308528274047	0.0018092753887207775
1727884585587	6117.1875	0.4580083883033609	2.7737361855460225	0.0017834339538713203
1727884585589	6328.125	0.45807556536212657	2.745191433649668	0.001795416076641382
1727884585590	6609.375	0.4583610678618809	5.046232102717096	0.0018072360422259092
1727884585592	6679.6875	0.46868714146644064	5.661661349445827	0.001844850427967225
1727884585594	6820.3125	0.528411545343619	5.788299691741476	0.0018740869927245719
1727884585596	6890.625	0.5246502352514661	5.961537447245527	0.0019132037891391811
1727884585598	7031.25	0.4566333912037037	6.2337134474458775	0.0020252093147438187
1727884585599	7171.875	0.4803948765614081	7.698957661759072	0.0021452018204841405
1727884585601	7242.1875	0.4885414278149021	9.860652241444336	0.002181049617135621
1727884585603	7382.8125	0.5058645785562981	8.538874516561197	0.0022354791687469195
1727884585605	7453.125	0.5155402076236024	8.976957093609322	0.002273613373868639
1727884585606	7593.75	0.5196923896368362	7.16441620175267	0.0022788962732766807
1727884585608	7734.375	0.5216053363578791	6.346288203975531	0.0022827663477975103
1727884585610	7734.375	0.4946854629356656	6.3726945341767784	0.0021840876818542943
1727884585612	7734.375	0.46469154061698464	4.3037032923940215	0.0020491894765003646
1727884585614	7734.375	0.4537420805586385	2.03035775841074	0.0018786017615107801
1727884585615	7945.3125	0.43987800350477557	0.3536519179051493	0.0017262114334947718
1727884585617	8156.25	0.4248928104491386	1.6428726917251866	0.0016683784663268715
1727884585619	8367.1875	0.44185473864215163	1.8140249496406977	0.0015185108211539092
1727884585621	8367.1875	0.4702984681150218	1.8415981879836432	0.001460635889304917
1727884585622	8367.1875	0.4569816105938468	1.8156937172211522	0.0014587903737385516
1727884585624	8437.5	0.4755820644346076	1.723390400728569	0.0015050579905905464
1727884585626	8437.5	0.47390621883213646	1.6080468605516531	0.0014950065471703278
1727884585628	8507.8125	0.50410295130333	1.5509819473990272	0.001567448746314385
1727884585631	8507.8125	0.5355716076163991	1.5634635832499817	0.001639331198115015
1727884585632	8507.8125	0.6003108123518609	1.578763695032911	0.0017877984675702123
1727884585634	8578.125	0.6091741735382639	1.5448546607374145	0.001801478982627266
1727884585636	8578.125	0.6511201853067825	1.406820741486397	0.001852720266136817
1727884585638	8648.4375	0.676455533184141	1.1266240148909419	0.0018986064718743267
1727884585639	8718.75	0.7194750236742424	0.787207630206165	0.001980216019497398
1727884585641	8789.0625	0.7301361101432962	0.5215007586006076	0.001998852568132659
1727884585643	8859.375	0.7417074312181365	0.48014249075014437	0.0020135230873018686
1727884585644	9000.0	0.7828183786781222	0.5153238944551907	0.0020138212392061174
1727884585646	9000.0	0.7970210824049574	0.5695064350349236	0.001994723709580116
1727884585647	9000.0	0.8586119234508366	0.6288911614918269	0.001959731687828934
1727884585649	9000.0	0.8558837122887185	0.6794848786808694	0.0019569732754226568
1727884585651	9000.0	0.8084450556368625	0.7247815285202788	0.0018752915452309698
1727884585653	9000.0	0.749839926665684	0.7790805375513389	0.001772525391649757
1727884585654	9000.0	0.7114785407459345	0.84770095636612	0.001682909861136251
1727884585656	9000.0	0.6821869223291688	0.9092217952398131	0.0016333303578939036
1727884585658	9000.0	0.16695053502026308	0.9516532019860156	0.0016237956927923811
1727884585660	9000.0	0.15474873015444607	0.9748120639443645	0.0015395955387583903
1727884585662	9000.0	0.14185397883402354	0.9833027861260109	0.001447527689829034
1727884585663	8929.6875	0.12959900902565552	0.9486632401939121	0.0013535665068807004
1727884585665	8929.6875	0.1262081670117666	0.8361539002387383	0.0013330272515507436
1727884585667	8929.6875	0.12023116592802359	0.7324744133491703	0.001291990874107831
1727884585669	8929.6875	0.11531566149385832	0.7231715483451623	0.0012440713441572969
1727884585670	8929.6875	0.4937494234132332	0.7618594156031078	0.0011380186067342366
1727884585672	9000.0	0.5026214956059074	0.7672939750801332	0.0011521969498471418
1727884585674	9000.0	0.5114739826502535	0.7625715628052557	0.0011622153282262525
1727884585676	9000.0	0.536558640629011	0.7698047998114753	0.001208162619206833
1727884585678	9000.0	0.5583647447776281	0.7841623825377971	0.0012482576787555054
1727884585679	9000.0	0.563139603940043	0.8078237570541819	0.001253508756019744
1727884585681	9000.0	0.5821881192040496	0.8344805367698057	0.0012848187650654143
1727884585683	9000.0	0.5536496956451076	0.8578169870931112	0.001299475307735492
1727884585685	9000.0	0.557156190470791	0.8810867632933156	0.0013080730559922693
1727884585686	8929.6875	0.5597103951227624	0.9145628041260058	0.0013196578408723968
1727884585688	8929.6875	0.5473896796194666	0.9638999749365411	0.0013011440079344642
1727884585690	8929.6875	0.5252313742419137	1.0287845729580654	0.001279438867650209
1727884585692	8929.6875	0.5125271413596885	1.0969464008811192	0.001265841813296002
1727884585694	8929.6875	0.5032155784385295	1.1650595497437937	0.0012617658133269032
1727884585695	8929.6875	0.47602303622903563	1.2445328788757006	0.001216130427903323
1727884585697	8929.6875	0.47197230528414197	1.3246622710381863	0.0012145577843152493
1727884585699	8859.375	0.47144951239143457	1.3972879449690763	0.0012257328942116234
1727884585701	8859.375	0.45231456133947295	1.4426413554800985	0.0011982888374641656
1727884585702	8859.375	0.46084010697439354	1.4801950327806352	0.0012195123139241363
1727884585704	8859.375	0.4828149567610063	1.5247901415373828	0.001219859241319506
1727884585706	8859.375	0.4576984141607704	1.5731280847626004	0.0011744216546929194
1727884585708	8859.375	0.46455431284394655	1.617816381979106	0.0011872323126777384
1727884585710	8859.375	0.4649827575487742	1.6503972262822764	0.0011700517050839499
1727884585711	8789.0625	0.4638442345137943	1.6793081278504394	0.0011562923543213396
1727884585713	8789.0625	0.21025022687553518	1.6916081711366868	0.0011605073258169989
1727884585715	8789.0625	0.21020336963803257	1.6957480032479224	0.00115398621685833
1727884585717	8789.0625	0.21004477591110077	1.6855834108831005	0.0011488392636681145
1727884585718	8789.0625	0.20409570894971507	1.6405602233409458	0.0011105131000176097
1727884585720	8789.0625	0.20531399712478224	1.505353313504154	0.0011109120792833244
1727884585722	8789.0625	0.20102836209473826	1.2692474553905901	0.0010812501000886402
1727884585724	8789.0625	0.1974996516705052	1.007915434616424	0.0010536802220441723
1727884585726	8789.0625	0.1992063364364647	0.8167373878654692	0.0010524675395615782
1727884585727	8789.0625	0.4520348456833641	0.7432201422449768	0.0010175321736220838
1727884585730	8789.0625	0.44306816870898275	0.7889227370880045	9.970038981331978E-4
1727884585732	8718.75	0.4712374705188679	0.9060544843591477	0.0010266212103290945
1727884585734	8718.75	0.4800621901751398	1.0063152561349116	0.0010448581547518505
1727884585735	8718.75	0.12660636342046647	1.053478804297911	0.0011538789272564271
1727884585737	8718.75	0.12911324064520002	1.037974527065751	0.001167540139308383
1727884585739	8718.75	0.13186110223947414	0.9927508354131995	0.0011868772851694749
1727884585741	8718.75	0.13953848038412822	0.9910305631776645	0.0012353314893537286
1727884585743	8718.75	0.14614315819357093	1.0723709420557674	0.0012740567762031777
1727884585743	8718.75	0.14682985701650944	1.1860792684771986	0.0012758784868389854
1727884585745	8718.75	0.14682985701650944	1.2577516887385904	0.0012758784868389854
1727884585747	8718.75	0.14722119004138276	1.2780286622765746	0.0012811650792558566
1727884585749	8718.75	0.15685310070536337	1.2862795931165603	0.001340611875971196
1727884585750	8648.4375	0.5664331208235063	1.308596542214617	0.0013012311174184922
1727884585752	8648.4375	0.5804136264249213	1.3254052531415055	0.001329011371388001
1727884585754	8648.4375	0.5906667649371069	1.3389734114608627	0.0013477027699744552
1727884585756	8648.4375	0.589987316971305	1.3569630285466525	0.0013502357097974656
1727884585758	8648.4375	0.5632253759073943	1.3710220358366048	0.0013801441790339797
1727884585759	8648.4375	0.5467461535667897	1.374944939528581	0.001435333152744268
1727884585761	8648.4375	0.5489158473902789	1.3797603847789688	0.001440999761942129
1727884585763	8648.4375	0.5583056146602406	1.3839512828978824	0.0014617517553876147
1727884585765	8648.4375	0.5570438542521192	1.3456563210499684	0.001456360916555219
1727884585766	8648.4375	0.5647713022542384	1.2480604063554857	0.0014724790895421084
1727884585768	8578.125	0.5735602312346185	1.1659763714809384	0.0014891231280049079
1727884585770	8578.125	0.5753760980653542	1.1519675124608775	0.0014879090558277666
1727884585772	8578.125	0.5861177514868745	1.1594613733546004	0.0015037585792577236
1727884585774	8578.125	0.5845322060004785	1.145867446786396	0.0014990223042589822
1727884585775	8578.125	0.5901834239130435	1.1448994003091806	0.0015052178929016778
1727884585777	8578.125	0.5942357443772218	1.1726588923694938	0.0015126973257619377
1727884585779	8578.125	0.5980243635920837	1.2023124233352422	0.0015191166015539694
1727884585781	8578.125	0.5963787342767295	1.2064070918473353	0.0015140451571376994
1727884585782	8578.125	0.604082816345365	1.178476563892506	0.0015298397096697874
1727884585784	8578.125	0.590146706017569	1.1246394172574565	0.0015070719573733959
1727884585786	8507.8125	0.5792581810141509	1.0728238177456484	0.0015651195325206198
1727884585788	8507.8125	0.5823925816781668	1.0504119932987572	0.0015660064792807939
1727884585790	8507.8125	0.5793248028906127	1.0508046551487216	0.0015675903907305243
1727884585791	8507.8125	0.609786862785228	1.0316607267448017	0.0016359006325469489
1727884585793	8507.8125	0.6125088423092416	0.9799426510832286	0.0016378850387686772
1727884585795	8507.8125	0.6355917362681273	0.9113944863466166	0.0016785152926808381
1727884585797	8507.8125	0.6391639378346068	0.8317120519458582	0.001680218259614771
1727884585798	8507.8125	0.6611110874233328	0.7448972256188915	0.0017054847398481456
1727884585800	8507.8125	0.689789060363686	0.6630679386609238	0.0016779764770547185
1727884585802	8507.8125	0.6837906914393629	0.5914857704757789	0.0016579281021889241
1727884585804	8507.8125	0.7170671187106918	0.5315098832544086	0.001647772602930878
1727884585806	8507.8125	0.7292955580343644	0.48578389001567934	0.00157558376383913
1727884585807	8507.8125	0.7143431258882136	0.4466362485757932	0.001539281752057686
1727884585809	8507.8125	0.7021036134229862	0.4025166971086182	0.0015111578179449999
1727884585811	8437.5	0.8004582766603238	0.3577499289935437	0.001453773273420774
1727884585813	8437.5	0.2368561328174465	0.34945790363266777	0.0014846697648409663
1727884585814	8507.8125	0.23043083714873264	0.4721108857936382	0.0014627597526869866
1727884585816	8578.125	0.22531687888794796	0.741001323987184	0.0014400021911996073
1727884585818	8648.4375	0.2207877410428802	1.0955473797319206	0.0014289041867414885
1727884585820	8648.4375	0.21648531772020493	1.394176081028851	0.0014282559255704818
1727884585822	8648.4375	0.2093296406071926	1.6001530699289785	0.0014145076723824908
1727884585823	8648.4375	0.20856963169689965	1.7401765503376718	0.0014365588157943053
1727884585825	8648.4375	0.20876929505468847	1.835906514687476	0.001454140772685759
1727884585827	8648.4375	0.521454199565901	1.8988307063653522	0.00140466385423479
1727884585830	8648.4375	0.5219782640740361	1.9357530204843545	0.0014124429353452228
1727884585831	8648.4375	0.5085507868884679	1.9493837093709827	0.001466690640139807
1727884585833	8648.4375	0.5063293815728426	1.9456461471061275	0.001462020985500262
1727884585835	8648.4375	0.5031483039891355	1.9377351235105846	0.0014524435574316545
1727884585837	8648.4375	0.5073110791060934	1.9438320803388316	0.0014611880935480248
1727884585839	8648.4375	0.4909085494880271	1.9596326981534884	0.001426570948621034
1727884585840	8648.4375	0.478250314948706	1.9539269115067088	0.0013909324375283847
1727884585842	8648.4375	0.47265904406221004	1.92042259813294	0.001379240661585259
1727884585843	8648.4375	0.45609919112150743	1.8952733308442142	0.0013343468056966265
1727884585845	8648.4375	0.43678253949497114	1.9063247240738082	0.0012661319601976197
1727884585846	8648.4375	0.4221130367921279	1.9362742909931177	0.0012281226821518113
1727884585848	8648.4375	0.41551747102240244	1.951984264977382	0.0012120566512841557
1727884585850	8648.4375	0.508410375823015	1.9291704012751762	0.0011788261330691369
1727884585852	8648.4375	0.527112393503551	1.8773769697445093	0.0011323143674974337
1727884585854	8648.4375	0.5479164137647984	1.8274732335022834	0.0011217603014578644
1727884585855	8648.4375	0.5312790837148539	1.791168005335832	0.0010865746194236134
1727884585857	8648.4375	0.5364771203292638	1.7631911286255721	0.0010964986317788215
1727884585859	8648.4375	0.5474286744473732	1.745902113557799	0.001118587713517578
1727884585861	8648.4375	0.5603221536256012	1.7380669074726793	0.0011418020831234052
1727884585862	8648.4375	0.572402733941454	1.72443439634821	0.0011633768385301132
1727884585864	8648.4375	0.5782691540649278	1.6980774008398616	0.0011751067190941074
1727884585866	8648.4375	0.07877497190586813	1.6838673368559076	0.001371833405212125
1727884585868	8648.4375	0.07665389446049824	1.6965856863158941	0.0013459071525825214
1727884585870	8648.4375	0.0783259720879488	1.7092482974461158	0.00136613196725951
1727884585871	8578.125	0.07611209750434396	1.6959979947967054	0.0013374076115694055
1727884585873	8578.125	0.07638703064060523	1.6446360578453298	0.0013438315956694994
1727884585875	8578.125	0.07582909505171445	1.5927490841216032	0.0013374741691231475
1727884585877	8578.125	0.0736889970749051	1.5565526817152942	0.001310975640993273
1727884585878	8578.125	0.46173784409105617	1.5495216884422383	0.0011350149778398518
1727884585880	8578.125	0.45871958072242264	1.5564570219644838	0.0011282999994269357
1727884585882	8578.125	0.4550502455797571	1.5624016050044034	0.0011208375645501134
1727884585884	8578.125	0.45121155650743006	1.557959158637899	0.0011155297288761247
1727884585886	8578.125	0.1987943034188245	1.5311517037283642	0.0011663067461714894
1727884585887	8578.125	0.20977873629147917	1.4699504025056533	0.0012144365617565492
1727884585889	8578.125	0.2181628187004947	1.4006491832199977	0.0012539504530049224
1727884585891	8578.125	0.23451659783624115	1.374987228401623	0.0013248374473617687
1727884585893	8578.125	0.24859607415758794	1.3800865255280064	0.0013817070661960125
1727884585894	8578.125	0.26912262074517773	1.3634598092759256	0.00146554145489087
1727884585896	8578.125	0.28227856308468857	1.3243122629651067	0.0015173847734675707
1727884585898	8578.125	0.3003926782971172	1.300510239607636	0.0015835329834997067
1727884585900	8578.125	0.7341124491773077	1.3014374466366394	0.0015812575875411698
1727884585902	8578.125	0.6625004902746745	1.3000070832000876	0.0016348911848885835
1727884585903	8578.125	0.6647397255668653	1.2823731749079494	0.0016386274267819892
1727884585905	8578.125	0.677777799328313	1.2558701782150063	0.0016646318946385299
1727884585907	8578.125	0.6714473296300894	1.2305578281790372	0.0016529701599028166
1727884585909	8578.125	0.6686693309593263	1.208150969014986	0.001650153461379784
1727884585910	8578.125	0.6659957176931617	1.188850122454903	0.001645994006131798
1727884585912	8578.125	0.6669823281301721	1.1742275554802972	0.0016472436080840177
1727884585914	8578.125	0.6749425570485766	1.1624293550423856	0.0016600184249729918
1727884585916	8578.125	0.6311592258305112	1.1571752732519154	0.0016081259460789341
1727884585918	8578.125	0.6241249101287426	1.1627725884319058	0.0015989894974320182
1727884585919	8578.125	0.6112735040635248	1.174791100698454	0.0015692883296124826
1727884585921	8507.8125	0.6243972273877197	1.1900958778720225	0.0015969851640950318
1727884585923	8507.8125	0.5990028227554024	1.2080241805485536	0.0015484185983595487
1727884585925	8507.8125	0.5967061711736682	1.2273442818079132	0.001538411100276087
1727884585926	8507.8125	0.5941568879179433	1.2343694629110111	0.001529333406358934
1727884585928	8507.8125	0.5936713101549481	1.2261342453808362	0.0015261906067057125
1727884585931	8507.8125	0.6968717755011793	1.2122277079845833	0.0015234990485522382
1727884585933	8507.8125	0.7021077473958333	1.2007671228053158	0.0015240059473934267
1727884585935	8507.8125	0.5976967917178664	1.1971886747418692	0.0015479890244263382
1727884585936	8507.8125	0.6123289712406189	1.203692499675133	0.001571769053428453
1727884585938	8507.8125	0.6120612307422969	1.2149721408365615	0.0015718116555141748
1727884585940	8507.8125	0.6166386255268617	1.2190962572015318	0.0015821484933038487
1727884585942	8507.8125	0.6287030768970324	1.2121688416689944	0.001608908139987612
1727884585943	8507.8125	0.6285288842836663	1.2047423945715543	0.00160771027508514
1727884585944	8507.8125	0.6301772625323715	1.208233309412077	0.0016090198509338763
1727884585946	8507.8125	0.6196611899476772	1.2250611198995518	0.001589913096212707
1727884585948	8507.8125	0.6976892657367585	1.2416123769214447	0.0015388677275084172
1727884585950	8507.8125	0.7229786998820755	1.233874152336688	0.0014954599310275129
1727884585951	8507.8125	0.7036599920349222	1.2004977630335116	0.0014664231976797958
1727884585953	8507.8125	0.6810076857828533	1.1665736077510127	0.0014289489795883648
1727884585955	8507.8125	0.6908986008187714	1.1453746891214807	0.0013555433774323162
1727884585957	8507.8125	0.6328223402524177	1.1283757454055758	0.0013211661322568068
1727884585958	8507.8125	0.6098851411395989	1.1145437786205528	0.0012821516331241577
1727884585960	8507.8125	0.6131748563983567	1.11190627053187	0.001288419648672698
1727884585962	8507.8125	0.6043499991546628	1.1198135716131248	0.0012758100525532
1727884585964	8507.8125	0.5937750299038006	1.1299389063603198	0.001255981290325352
1727884585966	8507.8125	0.5940003805365984	1.143665874990207	0.0012696555611494639
1727884585967	8507.8125	0.5992193641902516	1.1610237443662461	0.0012810879644195809
1727884585969	8437.5	0.23433636343844277	1.1717319193442186	0.0013236412899694904
1727884585971	8437.5	0.2265388312049394	1.1655486369566195	0.0012891153012397395
1727884585973	8437.5	0.2254043893530769	1.1572751258848049	0.001284939364088378
1727884585974	8437.5	0.2271333598783364	1.1775620646755538	0.0012921992259869865
1727884585976	8437.5	0.23649289526688017	1.2280975527471854	0.0013338763315280276
1727884585978	8437.5	0.23205031486488215	1.2808416192851486	0.0013181267790894672
1727884585980	8437.5	0.23433480299573045	1.317053163494893	0.0013304363428316393
1727884585982	8437.5	0.23322064689912816	1.3414931257926648	0.0013256148468461394
1727884585983	8437.5	0.14095282404677673	1.3543442151735505	0.0013332631281795823
1727884585985	8437.5	0.1433587224228577	1.3518190014371698	0.0013512271955185727
1727884585987	8437.5	0.14079927648388366	1.3360507187818413	0.0013362401482021476
1727884585989	8437.5	0.13486754219487027	1.312468359566572	0.0012949842900267798
1727884585990	8437.5	0.12964596538423742	1.2925328492892496	0.0012568285995887374
1727884585992	8437.5	0.131084514114092	1.3057818591299288	0.001268698091249824
1727884585994	8437.5	0.12941852305670204	1.3626653822374883	0.001254470478475786
1727884585996	8437.5	0.13086091047562892	1.4157094705324635	0.0012671717581543068
1727884585998	8437.5	0.42021975727201255	1.4389363180108599	0.0012270421045631186
1727884585999	8437.5	0.4933278935235272	1.4446564671362772	0.0012562462037337104
1727884586001	8437.5	0.5004734899710057	1.443892090405955	0.0012754872569897917
1727884586003	8437.5	0.5293481796077116	1.4419613226295265	0.001335489109271023
1727884586005	8437.5	0.5465095849741792	1.448522027421875	0.0013680209592714695
1727884586006	8437.5	0.5300490044933933	1.459493771658417	0.0013379987783141527
1727884586008	8437.5	0.5336834330462755	1.4563555583741905	0.0013447878165970533
1727884586010	8437.5	0.5427659826953869	1.440434810221148	0.0013605678285556783
1727884586012	8437.5	0.5416249411729704	1.42662446778914	0.001360340530787607
1727884586014	8437.5	0.5244289054310797	1.434625169986793	0.0013133909755292709
1727884586015	8437.5	0.6060299415766383	1.4541604001693436	0.0013012409026732243
1727884586017	8437.5	0.5945180019823155	1.4546179655886124	0.0012800803417615727
1727884586019	8437.5	0.568518106856952	1.4391856335849764	0.00123686457641282
1727884586021	8437.5	0.5816852231372996	1.436480563224248	0.0012574311589680228
1727884586022	8437.5	0.5036395280224021	1.4433093151006695	0.001276509459785435
1727884586024	8437.5	0.5049496127333246	1.4401148020906505	0.0012819920193617225
1727884586026	8437.5	0.5029316596705325	1.423621766484887	0.0012777823042705147
1727884586028	8437.5	0.5358739510306676	1.4005764412747725	0.0013438386173699188
1727884586031	8437.5	0.5423645051226847	1.3824391362970738	0.0013565697020925195
1727884586032	8437.5	0.5712638468910478	1.3726183640006295	0.0014067993265899062
1727884586034	8437.5	0.567044810644582	1.370432684976273	0.0013987378188200514
1727884586036	8437.5	0.5750391447676851	1.376297286644483	0.0014131789006499613
1727884586038	8437.5	0.6460677057197578	1.3847351846635292	0.0013722851500087038
1727884586039	8437.5	0.6410937447728489	1.3773083502665666	0.0013625589881318932
1727884586041	8437.5	0.642809347601774	1.3535709697666447	0.0013387711677508485
1727884586043	8437.5	0.687951791123289	1.3368182912996927	0.0013257495714587408
1727884586044	8437.5	0.681657443814447	1.3404364798823434	0.001326573743422787
1727884586046	8437.5	0.6901382685091231	1.3533491066499443	0.001339706476343607
1727884586047	8437.5	0.6219428205338617	1.358468794479784	0.001360487108770324
1727884586049	8437.5	0.6206804062925501	1.3455312743684378	0.0013596962862297106
1727884586051	8437.5	0.6336923750243143	1.3172065766901047	0.001379794543054435
1727884586053	8437.5	0.6403368687897134	1.2875543221792265	0.0013900629218601276
1727884586054	8437.5	0.6513068132314562	1.2671434566758843	0.0014057108472682587
1727884586056	8437.5	0.6572666748221001	1.2553926830970172	0.0014144704596481335
1727884586058	8437.5	0.6614734031560008	1.244835926362297	0.0014192497100396489
1727884586060	8437.5	0.6616673163153245	1.2238543495699408	0.001418011811757242
1727884586062	8437.5	0.7465714614642752	1.1864910565288647	0.0014098041976156961
1727884586063	8437.5	0.7523918827486807	1.1459420463548728	0.0014274782766260017
1727884586065	8437.5	0.7557672817605545	1.1187604419721355	0.0014303435385993385
1727884586067	8437.5	0.7884446740245247	1.1040931453717522	0.0014776895796617
1727884586069	8437.5	0.8039979831968842	1.0862170185098168	0.0014960776287242386
1727884586070	8437.5	0.7699430188261073	1.0551000509324993	0.001537920259595426
1727884586072	8437.5	0.7817980341207513	1.0178095917520786	0.0015565422021446668
1727884586074	8437.5	0.7913089988542085	0.9852421714865293	0.0015693819979916564
1727884586076	8437.5	0.8250200395904422	0.9581815114993499	0.001626452683448891
1727884586078	8437.5	0.8108538118293296	0.9294071313725595	0.0016417654315432839
1727884586079	8437.5	0.8265251610318193	0.8932183721072878	0.0016687472788317525
1727884586081	8437.5	0.8249659409343999	0.8595817147177828	0.0016654705567806748
1727884586083	8437.5	0.7483125991975199	0.8510486627058486	0.0016553128431297515
1727884586085	8367.1875	0.7334612181733564	0.8719872595401724	0.0016260508564038367
1727884586086	8367.1875	0.7108672737184051	0.8879453340868726	0.001583887530228866
1727884586088	8367.1875	0.7066410943340601	0.8793570172231213	0.0015787029836410835
1727884586090	8367.1875	0.6692645755458645	0.8626101114711482	0.0015078958658029063
1727884586092	8367.1875	0.07923626419182565	0.8521401547998693	0.001689601333265055
1727884586094	8367.1875	0.07510892619704108	0.8397913471126395	0.001630843242294037
1727884586095	8367.1875	0.07351580618270824	0.8321194138225839	0.0016058737154959776
1727884586097	8367.1875	0.0727719801132985	0.838213556460836	0.001596830179401741
1727884586099	8367.1875	0.07181465632017756	0.848874204911247	0.0015884127841298938
1727884586101	8367.1875	0.06961562976595238	0.8465335393347945	0.0015597227551534967
1727884586102	8367.1875	0.06924884067661657	0.8182977916201067	0.001547957884861865
1727884586104	8367.1875	0.06962246169311113	0.7818337834281882	0.0015533797277955163
1727884586106	8367.1875	0.5892240084134616	0.745569872323981	0.0013387687051034554
1727884586108	8367.1875	0.5975030272492592	0.7127541661141246	0.0013550226242847237
1727884586110	8367.1875	0.6087976316351446	0.6779086939350796	0.0013818999992926068
1727884586111	8367.1875	0.6378000897082633	0.6475897887179456	0.0014008753454756299
1727884586113	8367.1875	0.64098126075137	0.6326508679687846	0.0014055198075823225
1727884586115	8367.1875	0.6714551310304969	0.6310902380777472	0.001454912531549049
1727884586117	8367.1875	0.6723102845367084	0.6303309236403358	0.0014530070906095354
1727884586118	8367.1875	0.6734542898939069	0.6271702399911235	0.0014434703528832917
1727884586120	8367.1875	0.6790678975769039	0.6211779559919396	0.0014512096886807092
1727884586122	8367.1875	0.6986072050232736	0.6196861548262163	0.0014784245928295794
1727884586124	8367.1875	0.6952778073724235	0.6228944057566266	0.0014653188802881104
1727884586126	8367.1875	0.7997060599723929	0.6238905002373396	0.0014285380739086516
1727884586127	8367.1875	0.7902834173774133	0.6150155380554428	0.0014116655147011806
1727884586130	8367.1875	0.7541471298958554	0.6001713252618267	0.0014033798769478745
1727884586132	8367.1875	0.7547682211614903	0.591992742961568	0.0014158841771690408
1727884586134	8367.1875	0.717826230257579	0.5927322782152937	0.0013668591826758848
1727884586135	8367.1875	0.6767566651116179	0.5921980628875023	0.001332335071734728
1727884586137	8367.1875	0.6659998990298224	0.583135519023854	0.0013181799072724658
1727884586139	8367.1875	0.6432925767481339	0.5725851765226088	0.0012808276564747617
1727884586141	8367.1875	0.6532478582983448	0.5640247262096513	0.0013014933717510277
1727884586143	8367.1875	0.6366107267585009	0.552406904449173	0.0012694231797434551
1727884586143	8367.1875	0.6286886849147315	0.5335060940713929	0.0012411869720101176
1727884586145	8367.1875	0.6286886849147315	0.5059745221430247	0.0012411869720101176
1727884586147	8367.1875	0.6239472711594616	0.4707500897946794	0.0012205208515637589
1727884586149	8367.1875	0.6805625731108396	0.43390514620487575	0.0011995216643085939
1727884586150	8367.1875	0.6843688876970144	0.4036044948502263	0.0011972083010361964
1727884586152	8367.1875	0.6781483614292074	0.3774672316880364	0.001182880376392019
1727884586154	8367.1875	0.7009300473066435	0.344166570606772	0.001154217116748075
1727884586156	8367.1875	0.8330420582594815	0.29744163671108326	0.001133035126200627
1727884586158	8367.1875	0.8315880093684487	0.24277335246833134	0.0011250038789259661
1727884586159	8367.1875	0.8470864704281568	0.19257044587435793	0.0011202584510581475
1727884586161	8367.1875	0.8557796247581034	0.1508667567238974	0.0011274283961898713
1727884586163	8367.1875	0.9044896362481858	0.11109327651903927	0.0011840783597210857
1727884586165	8367.1875	0.9021568944273101	0.07118315408478293	0.0011744838001910836
1727884586166	8367.1875	0.9295828514302129	0.039152356711940485	0.0012028193450163047
