# Supplementary material for: Identification and classification of repeated whistle types from free-ranging rough-toothed dolphins (Steno bredanensis)
Source: Sci Rep. 2026 Mar 20;16:14327. doi: 10.1038/s41598-026-44853-2 (PMC13144356; doi:10.1038/s41598-026-44853-2)
Supplement: Supplementary file 2 — Supplementary Material 2 [file 41598_2026_44853_MOESM2_ESM.zip › Dataset_StenoRepeatedCalls/Contours/1882.csv]

Time [ms]	Peak Frequency [Hz]	Duty Cycle	Energy	WindowRMS
1727884646576	4078.125	0.7508034596842695	0.10058996467565247	0.0014287078931783208
1727884646578	4500.0	0.6453498173525266	0.2276575971928396	0.001289563227671166
1727884646580	4570.3125	0.6245757459803352	0.26734238548467415	0.0010856574086776285
1727884646581	4640.625	0.505512097990854	0.3291699687670751	8.817515896840908E-4
1727884646583	4781.25	0.46381103951058383	0.3785577270792977	7.463613555246035E-4
1727884646585	4851.5625	0.41908744712463625	0.3990500761669108	6.805358379132785E-4
1727884646587	4992.1875	0.40202470695447623	0.3867635979422287	6.237841110104377E-4
1727884646589	5625.0	0.2872436194407008	0.2711415868590246	7.664754513922129E-4
1727884646590	5625.0	0.35252326903638814	0.43224744885741423	9.091667917739882E-4
1727884646592	5625.0	0.39134155529350106	0.48789682545670343	0.001009967891852885
1727884646594	5695.3125	0.37100083114392574	0.6416263343717508	0.0012681944030418476
1727884646596	5765.625	0.4238376470099405	1.2916022316165658	0.0015266311876704474
1727884646597	5835.9375	0.5122331240304863	2.047763510731106	0.0017850679722990473
1727884646599	5976.5625	0.5513284976362332	2.35618268529545	0.0018863793691930154
1727884646601	6117.1875	0.6198297753168397	2.293366844049172	0.0020471336721822656
1727884646603	6257.8125	0.6785849048359609	1.9450978372798733	0.0022017860128404577
1727884646605	6398.4375	0.7334858874744101	2.108191464056404	0.0023562974151955887
1727884646606	6539.0625	0.7702239453075534	2.1835325025483128	0.002459060320515701
1727884646608	6679.6875	0.7908936113661306	2.779304158832495	0.002514471617432076
1727884646610	6679.6875	0.8232631723335954	3.5091667062666168	0.0026280328316043364
1727884646612	6750.0	0.7327173246645555	3.7944351266367637	0.0027813353092286264
1727884646613	6820.3125	0.7763428758025419	3.9255381386985935	0.002981122875645438
1727884646615	6890.625	0.7994940515506324	3.9515831615958588	0.0031061317790777583
1727884646617	6890.625	0.7983808151046532	4.030036422252141	0.0034079270143521443
1727884646619	6960.9375	0.8103821603416237	3.9504428888227037	0.0037414194367112867
1727884646622	7031.25	0.7184755487582253	3.917480457312289	0.004211239269651338
1727884646623	7101.5625	0.7876356529373455	4.062036595983649	0.004931378193446415
1727884646625	7171.875	0.8217923843165567	4.37702271454721	0.005107309534501467
1727884646627	7171.875	0.8850129328602082	4.831683036902373	0.005459292964294774
1727884646629	7242.1875	0.9393715572913424	5.199939041551857	0.005747587340419507
1727884646630	7242.1875	0.9672305581825871	5.669735490011416	0.005896611909922535
1727884646632	7312.5	0.9703483845215299	6.248004846634063	0.0059195728476474675
1727884646634	7382.8125	0.9489378745141612	6.848224671357922	0.005837429448126494
1727884646635	7382.8125	0.8873554200201861	7.367281758392483	0.005557925633349202
1727884646637	7453.125	0.8438540778827294	7.626956223308158	0.0053520598795845946
1727884646638	7523.4375	0.7942702448235105	7.765946929040169	0.004913566801894656
1727884646640	7593.75	0.7396872962685995	7.502287089360587	0.004644377226672238
1727884646642	7734.375	0.6625534686735673	1.6074084613469148	0.004069910511782591
1727884646644	7875.0	0.5878074233570136	2.015517927772726	0.003437928285607474
1727884646645	8015.625	0.5214179157588769	3.3807320500981253	0.002805946059432357
1727884646647	8015.625	0.47988871882269324	4.619477299828122	0.002557290527251727
1727884646649	8015.625	0.4667376285095092	5.116753096398534	0.0021437442038177404
1727884646651	8015.625	0.4842200636629712	5.220158229690655	0.0018458423057632766
1727884646653	8015.625	0.46777318509304733	5.267524265777458	0.0016192105077180213
1727884646654	8085.9375	0.5361823791760876	5.332178352011089	0.001513912020008283
1727884646656	8085.9375	0.52810844224297	5.415141410164961	0.001490607905297666
1727884646658	8085.9375	0.5263191689894224	5.4778864552011095	0.0014833311870253085
1727884646660	8085.9375	0.5289808715775898	5.469899800523051	0.0014854897971525345
1727884646661	8156.25	0.5312809125506783	5.4030834880801155	0.0014724888948971866
1727884646663	8156.25	0.5720718784084793	5.375162630280368	0.0014312693654512214
1727884646665	8156.25	0.5730056135882345	5.461946030407946	0.00141760559509451
1727884646667	8156.25	0.5714217220610941	5.602322567578856	0.001402445366421459
1727884646669	8156.25	0.6013653741764001	5.634588979735224	0.0013961598194319855
1727884646670	8226.5625	0.5895266742826257	5.537570775828195	0.0014282624526215692
1727884646672	8226.5625	0.5524300096086653	5.445124858051639	0.0014727980003354203
1727884646674	8226.5625	0.5480389408701928	5.434982208676484	0.0015630407836437162
1727884646676	8226.5625	0.5234096504572952	5.441326318199271	0.0016361617737374943
1727884646677	8296.875	0.5429049164101133	5.2579766999759725	0.0017073778201800024
1727884646679	8367.1875	0.5517778557314922	4.682998049238902	0.0017389365974660436
1727884646681	8437.5	0.5531902588863483	3.558002263928777	0.001763736468119065
1727884646683	8507.8125	0.5404991425716549	3.1178503621302123	0.001740011916364037
1727884646685	8578.125	0.5207401498886768	3.099679249253585	0.0016836500196949536
1727884646686	8648.4375	0.49739740397252624	3.089322134370883	0.001590430351210171
1727884646688	8648.4375	0.48553263141233377	3.143252888283425	0.0015402584235109842
1727884646690	8648.4375	0.5347586659121495	3.266892158303304	0.0015068133420373805
1727884646692	8648.4375	0.5429542510825858	3.4008245636088272	0.0015815488852038105
1727884646693	8648.4375	0.5197946619568066	3.4960742189018035	0.0017070346033163423
1727884646695	8648.4375	0.5597949147539536	3.509390827279893	0.0018211709560818365
1727884646697	8648.4375	0.6166944165242075	3.3608919639621653	0.0021200358089329243
1727884646699	8648.4375	0.698028251432506	3.0669114406674276	0.002328346772607453
1727884646701	8648.4375	0.7675736599985001	2.803031714737378	0.0025426568293631384
1727884646702	8648.4375	0.8207193000235332	2.699197145723134	0.0026579647016160475
1727884646704	8648.4375	0.8285886126218037	2.685480941451761	0.00267161544949277
1727884646706	8648.4375	0.8311671004789392	2.683365788841951	0.002673004420703041
1727884646708	8648.4375	0.831470154879386	2.7157512897871934	0.0026696632710112157
1727884646709	8648.4375	0.8096224580605036	2.8018736163297926	0.002610391313068437
1727884646711	8648.4375	0.7935050148634041	2.884062214877854	0.002558699526791685
1727884646713	8648.4375	0.801260682061507	2.910445549425697	0.002581957279959524
1727884646715	8648.4375	0.7550119785710881	2.905551360200812	0.0026384182040565802
1727884646717	8648.4375	0.7323920185294375	2.8831871648365275	0.002786818628270252
1727884646718	8648.4375	0.801309283007949	2.8369949309363296	0.003013797721017769
1727884646721	8648.4375	0.8405940004531358	2.7736805436695704	0.0031527234267743043
1727884646723	8648.4375	0.8821521831252195	2.7232520828550024	0.0035739018807261834
1727884646725	8648.4375	0.8984017205207221	2.694991726572716	0.0038758058709971997
1727884646726	8718.75	0.9585617264059528	2.6647213476265366	0.004161845971187546
1727884646728	8718.75	0.9899586321440325	2.6354889178691163	0.0042846243911225925
1727884646730	8718.75	1.0457642440717785	2.6170155081106423	0.004495291486433138
1727884646732	8718.75	1.0885022442226122	2.5990210591368648	0.0046536541782391345
1727884646734	8718.75	1.1139732852950854	2.556445021092742	0.004748003612805925
1727884646734	8718.75	1.1005378735419409	2.507849309285748	0.004698746558103759
1727884646736	8718.75	1.1005378735419409	2.46855078815089	0.004698746558103759
1727884646738	8718.75	1.0817800747540953	2.4086724330737685	0.0046288005036369635
1727884646740	8718.75	1.0519543533805031	2.3363187724110155	0.00442682484428263
1727884646741	8718.75	0.9700952228867176	2.2925235201894956	0.004136123991284345
1727884646743	8718.75	0.9326351013823375	2.2764806632543038	0.003993470718406355
1727884646745	8718.75	0.8458076104606543	2.256225744414963	0.0036659815366470653
1727884646747	8718.75	0.771056484082125	2.226680960386647	0.0032844385272430454
1727884646749	8718.75	0.787705654327762	2.196007411588144	0.002911597011842072
1727884646750	8718.75	0.6776351282457647	2.1668777752982473	0.002571370848005235
1727884646752	8718.75	0.6430667333335659	2.1493346345439353	0.0023885403444121873
1727884646754	8718.75	0.6891457066161867	2.1375303424423344	0.0020487518119694102
1727884646756	8718.75	0.6457037730432575	2.1166486689178146	0.001859062170503999
1727884646757	8718.75	0.6332466008956649	2.081840749309584	0.0016198028421316722
1727884646759	8718.75	0.5953395463064353	2.03475609362807	0.0015265239901711453
1727884646761	8718.75	0.6710936575412525	1.9915055686685457	0.0014296726310473358
1727884646763	8718.75	0.6777249178660127	1.9693613106543337	0.0013673683608596942
1727884646765	8718.75	0.6582173979439143	1.9577328901499151	0.0013267555855085128
1727884646766	8718.75	0.6355734945638579	1.937628145600291	0.0012810306355377958
1727884646768	8718.75	0.6307053388766796	1.9140374780310825	0.001271279163647781
1727884646770	8718.75	0.6223147240912875	1.9113945108553154	0.0012081394706425894
1727884646772	8718.75	0.6020464457894006	1.9367906983108025	0.001168033131888254
1727884646773	8718.75	0.572380153417499	1.981213570216923	0.001114931543763535
1727884646775	8718.75	0.5570118488138179	2.0378984205693316	0.0010864588939718475
1727884646777	8718.75	0.5819153515018787	2.0901266602181052	0.0010356892099251734
1727884646779	8718.75	0.5533814795496694	2.112369785035008	0.0010064847588211754
1727884646781	8718.75	0.53195372029209	2.1043341790686028	9.732109724895273E-4
1727884646782	8718.75	0.5169582259287816	2.079369316516431	9.518619243443983E-4
1727884646784	8718.75	0.5119580873422633	2.0340963826972747	9.431885997859498E-4
1727884646786	8718.75	0.5132376503663724	1.9636639190927996	9.520873933184169E-4
1727884646788	8718.75	0.5336319164121714	1.8866569195800298	9.91558420669104E-4
1727884646789	8718.75	0.4946028358340024	1.8219337967727602	0.0011093761749349504
1727884646791	8718.75	0.516039770354265	1.7643941699534735	0.0011770850567829577
1727884646793	8718.75	0.5579798006073499	1.6942076073052514	0.001334949377037525
1727884646795	8718.75	0.5753316575308469	1.5991249462784376	0.0015677996065072638
1727884646797	8718.75	0.6731109299249869	1.4747927507756489	0.0018148456694730127
1727884646798	8718.75	0.7707479864796253	1.3319219976760472	0.0020092634056841684
1727884646800	8718.75	0.8209644373607835	1.2003822031306675	0.002107041212523055
1727884646802	8718.75	0.8902399794860456	1.1015847066771092	0.0022190581748845447
1727884646804	8718.75	0.9406739560813023	1.0315658633406657	0.002303532007365919
1727884646805	8718.75	0.9446565959938417	0.9871344238896055	0.00230383960576215
1727884646807	8718.75	0.9321168783575734	0.9649471125709624	0.002278920168927574
1727884646809	8718.75	0.8805920742842637	0.9430812508478666	0.0021753798754862025
1727884646811	8718.75	0.8606475591001875	0.8954621934441289	0.0020293739052126996
1727884646813	8718.75	0.7754050907967146	0.82302325425449	0.0018591066280504427
1727884646814	8718.75	0.7867747307580754	0.7468864150741374	0.0017016879854909448
1727884646816	8718.75	0.7748188913949441	0.6813798866792331	0.0016736595714439092
1727884646818	8648.4375	0.855738683165059	0.6312398030161923	0.0015817677544858286
1727884646821	8648.4375	0.6918218965767706	0.6235081825808616	0.0016661508444015954
1727884646822	8718.75	0.7559071006031549	0.7655355038939597	0.001952644960636033
1727884646824	8718.75	0.7050456701266345	1.1266512529306865	0.0020855475472827062
1727884646826	8789.0625	0.7632425771931252	1.4975905223255006	0.002342461945142986
1727884646828	8789.0625	0.8652802274791259	1.7168828901200577	0.00259285092581794
1727884646830	8789.0625	0.9208548216922701	1.7967491319688913	0.002789911337238365
1727884646831	8789.0625	0.7645748946151893	1.8340042355992612	0.0029735638592074593
1727884646833	8789.0625	0.7787120667143688	1.831898934870014	0.003021453471497624
1727884646834	8789.0625	0.7882228187545041	1.8207453273886691	0.0030501995727812794
1727884646836	8789.0625	0.7850778927593111	1.827369622496573	0.0030403050828784685
1727884646837	8789.0625	0.7635052598997232	1.8422727820223752	0.0029748875949418717
1727884646839	8789.0625	0.7386057631774519	1.8671770901276872	0.002892883954011463
1727884646841	8789.0625	0.6813693096552754	1.8832577885862751	0.0027202540987878374
1727884646843	8789.0625	0.6120889691686731	1.8745355056292992	0.0025094942090827604
1727884646845	8789.0625	0.5483447380785672	1.8620867077097751	0.002282985566655226
1727884646846	8718.75	0.7401845573462613	1.8658268781078506	0.0020359967272965294
1727884646848	8718.75	0.717781801472938	1.870958971576375	0.0019402123103197041
1727884646850	8718.75	0.6994323134810101	1.86181769033958	0.0017933827770156413
1727884646852	8718.75	0.6011357097505773	1.8512466995720387	0.0017084806548209317
1727884646853	8718.75	0.6259282430013021	1.8531515353174377	0.0017775894480484154
1727884646855	8718.75	0.6518753819495627	1.8581779667887406	0.001848944919769194
1727884646857	8718.75	0.7096206617055449	1.8545729487701779	0.0019812541461261
1727884646859	8718.75	0.7200037158510221	1.8469222197232427	0.0021807384618378056
1727884646861	8718.75	0.7910084960060085	1.8388459209522938	0.0023558998174310728
1727884646862	8718.75	0.8664990585340858	1.825024467689773	0.002527453530225165
1727884646864	8718.75	0.9019685455623877	1.8036938304040762	0.0026126792977663954
1727884646866	8648.4375	0.9427491331143306	1.7750781631629173	0.0026958858203201454
1727884646868	8648.4375	0.9559459977608378	1.7353023444011584	0.0027224895926508787
1727884646869	8648.4375	0.9233418179329514	1.6960024155981874	0.002651635143489889
1727884646871	8648.4375	0.9120670397433738	1.660681059086351	0.002627495539542356
1727884646873	8648.4375	0.8368397016088274	1.6189743679177833	0.002459832132116673
1727884646875	8648.4375	0.7384266814774259	1.5655725243303997	0.002245026516620891
1727884646877	8648.4375	0.6363669067273136	1.5078483959394264	0.00200458473491286
1727884646878	8648.4375	0.5741280260058628	1.4568554632583626	0.0017097717598959555
1727884646880	8648.4375	0.5265639902445639	1.428146293452238	0.0015901870085179603
1727884646882	8648.4375	0.5065755429663154	1.4244690390953572	0.0013311783614798308
1727884646884	8648.4375	0.5071191115317776	1.4038556599952314	0.001149623436117555
1727884646885	8648.4375	0.4863302927302997	1.3403669661840019	9.820183143187198E-4
1727884646887	8648.4375	0.5155602379139799	1.2816409349811482	9.658296324156818E-4
1727884646889	8648.4375	0.5363766227061937	1.281455056166318	0.0010027272082774568
1727884646891	8648.4375	0.5236451730788129	1.3197792854848016	0.0010877460381393653
1727884646893	8648.4375	0.5303428857831335	1.338120938092409	0.0011958751757728864
1727884646894	8648.4375	0.5640690152338451	1.3205607599527656	0.0013319112604457295
1727884646896	8648.4375	0.599230654452229	1.2890063066535313	0.0014003179490859198
1727884646898	8648.4375	0.6716689752994358	1.2591773377217896	0.0015307281597550773
1727884646900	8648.4375	0.7185461430297354	1.2350659421766088	0.0016012734914568377
1727884646901	8648.4375	0.7507422067687137	1.2175250451888526	0.0016517588227702282
1727884646903	8648.4375	0.7547013253021334	1.208989358109765	0.001656216974067268
1727884646905	8648.4375	0.7632518170397089	1.1996445024525995	0.0016655511711784869
1727884646907	8648.4375	0.7536400406762548	1.1792535383756806	0.0016457383626351397
1727884646909	8648.4375	0.7255686859796985	1.1466413287095776	0.0015937522158203034
1727884646910	8648.4375	0.6898462970831021	1.1107022751872484	0.0015234324841032763
1727884646912	8648.4375	0.7072864588451585	1.0823725505945134	0.001473822741106236
1727884646914	8648.4375	0.675717239859719	1.0666620829296332	0.0014221700818583295
1727884646916	8648.4375	0.7023697930785983	1.0612346887118012	0.0013534613465879127
1727884646917	8648.4375	0.6952792490105183	1.058503575061936	0.0013399012147700092
1727884646919	8648.4375	0.6947585992282946	1.0527285458537197	0.0013373834698245512
1727884646922	8648.4375	0.723339885626608	1.0386203487125394	0.0013978510368130846
1727884646924	8648.4375	0.6300783478477904	1.013358467925467	0.0015503904656245827
1727884646926	8648.4375	0.6863847826918795	0.982586354549891	0.0016836003887999572
1727884646927	8648.4375	0.7541495345633661	0.9623359652420667	0.0018152097749792719
1727884646929	8648.4375	0.8023641487257889	0.9648393649889049	0.0019036639504571215
1727884646931	8648.4375	0.8705203980125235	0.983550502655339	0.0020486707938274992
1727884646933	8648.4375	0.9273262617407316	1.0003308101286321	0.002154877818862401
1727884646934	8648.4375	0.9741986756765144	1.0053149081103419	0.0022512808879635057
1727884646935	8648.4375	0.9980726278894957	1.0008168796646162	0.0022986670041057903
1727884646937	8648.4375	1.0112117197844257	0.9916954560119408	0.0023209285405152527
1727884646939	8648.4375	1.002982109176735	0.9827181568428699	0.0023034976078796948
1727884646941	8648.4375	0.9904423915404668	0.9764297369717392	0.0022772455698259046
1727884646942	8648.4375	0.9467116415559832	0.9682341261601359	0.0021978971261782877
1727884646944	8648.4375	0.9393583405044196	0.9515245976784614	0.002130996836803485
1727884646946	8648.4375	0.8940410597802991	0.9332850350446106	0.0020387407881890664
1727884646948	8648.4375	0.9057620057547905	0.9208672503111542	0.0019901269945074742
1727884646949	8648.4375	0.9231087546678459	0.9037249016474569	0.0018940685605473944
1727884646951	8648.4375	0.9195482736166698	0.8758287239892341	0.0018686691566930866
1727884646953	8648.4375	0.8902584347219703	0.8509678262264737	0.001899403953816475
1727884646955	8648.4375	0.8098962172022405	0.840794704665078	0.0020013673532495633
1727884646957	8648.4375	0.8467988148175446	0.8405562893416387	0.0020790725116783914
1727884646958	8648.4375	0.9049613520784198	0.8412867982792235	0.0022014938487500304
1727884646960	8648.4375	0.7634891429547448	0.8335711975668318	0.0022722475395253504
1727884646962	8648.4375	0.7910702545070701	0.8181461090870542	0.0023457091282030286
1727884646964	8648.4375	0.8233544130112737	0.8078577085136107	0.002427742485491886
1727884646965	8648.4375	0.8456318663963227	0.8107342956948679	0.0024804870515943937
1727884646967	8648.4375	0.8508780747951695	0.8187933213088019	0.0024948015307576683
1727884646969	8648.4375	0.833585694497925	0.8227458555377604	0.0024460969135515977
1727884646971	8648.4375	0.8250622379454927	0.8236689864850202	0.0024237138835820887
1727884646973	8648.4375	0.8055658756230479	0.8272296729294354	0.002373087419302854
1727884646974	8648.4375	0.9996768920569407	0.8307326741000682	0.0022553662657105364
1727884646976	8648.4375	0.9746705746714959	0.8290228769659658	0.0022040076804979683
1727884646978	8648.4375	0.9558762311102377	0.8234334730626804	0.0020962471945596035
1727884646980	8648.4375	0.8895344426519187	0.8229076863417149	0.0019696914802626217
1727884646981	8648.4375	0.8661498762555718	0.8312008735584266	0.0018377742059355333
1727884646983	8648.4375	0.8367522263502167	0.8417496063518931	0.0017840345953311744
1727884646985	8648.4375	0.8335535237044512	0.8465227500907542	0.001679559982912743
1727884646987	8648.4375	0.8384933844885569	0.8473294717911548	0.0015773837338493581
1727884646989	8648.4375	0.824908402840347	0.8508529178822039	0.0015353908447963123
1727884646990	8648.4375	0.888191079193691	0.8542818949495016	0.0014870349308904048
1727884646992	8648.4375	0.8726060015600432	0.8495921697447584	0.0014648692835380513
1727884646994	8648.4375	0.8422755595273193	0.8393451794468877	0.0014255123206809916
1727884646996	8648.4375	0.8128759995946344	0.8339653361086701	0.0013855216489317098
1727884646997	8578.125	0.8407284668130379	0.8367959295824844	0.0013626959001701044
1727884646999	8578.125	0.8348892819706499	0.8304984264846229	0.001338308195333246
1727884647001	8578.125	0.7959700930293501	0.818140225523752	0.001290573841154259
1727884647003	8578.125	0.7711516886137317	0.8081179484794517	0.0012525486550168923
1727884647005	8578.125	0.7414351169418238	0.8077356092684095	0.001207923584219254
1727884647006	8578.125	0.8107593577304153	0.8160004401122476	0.0011981162486485151
1727884647008	8578.125	0.8019911602890575	0.8262771008486236	0.0012022437880102993
1727884647010	8578.125	0.7553917604219786	0.8375144698442716	0.0012142431422567735
1727884647012	8578.125	0.7468523153679452	0.8530726977712761	0.001235034474716494
1727884647013	8578.125	0.7836509255288736	0.8698893535652255	0.0013055717796799265
1727884647015	8578.125	0.8158261193896513	0.8814840083556252	0.0013468462842474156
1727884647017	8578.125	0.8252932239978967	0.8898887218001076	0.001362066374789741
1727884647019	8578.125	0.7988176476368849	0.9003236621120067	0.0014468315916801365
1727884647022	8578.125	0.8441277270047169	0.9098322132128882	0.0015167525923581577
1727884647023	8578.125	0.9097163627060291	0.9128171909244643	0.001646830838244931
1727884647025	8578.125	0.8954034335371376	0.9128581095612118	0.0017043949747277268
1727884647027	8578.125	0.9286915437752085	0.9180634105003794	0.0017625577829353599
1727884647029	8578.125	0.958132619964708	0.926999013550523	0.0018131700806648828
1727884647030	8578.125	0.8337943910154259	0.9330945097232282	0.0018874545313080585
1727884647032	8578.125	0.8533889966765114	0.9313429192804074	0.0019281814232546559
1727884647034	8578.125	0.872160532068035	0.922977307406782	0.0019648565040454036
1727884647035	8578.125	0.9130339249922091	0.9081774905334579	0.0020516663343314962
1727884647037	8578.125	0.9214548330022239	0.8846081747088544	0.0020681319196643737
1727884647038	8578.125	0.9378609059383677	0.8525255672126324	0.002100737313014985
1727884647040	8578.125	0.9380649443665364	0.8221998920656202	0.0021002891174519457
1727884647042	8507.8125	0.9592780243391976	0.8004506431142873	0.0021433425555794916
1727884647044	8507.8125	0.7928895728653952	0.7839340273743535	0.002195353822844468
1727884647045	8507.8125	0.8025280204274337	0.7679814596036691	0.0022179950606913404
1727884647047	8507.8125	0.8081998226147343	0.7535990092687519	0.002231149546911624
1727884647049	8507.8125	0.7981775061454631	0.7478516440135904	0.002205619385720792
1727884647051	8507.8125	0.7906864991369291	0.7460160427352561	0.0021850758798610762
1727884647053	8507.8125	0.7899493595686924	0.7412519069677246	0.0021832564562885275
1727884647054	8507.8125	0.7910481147741774	0.7282236795558501	0.0021848202995342386
1727884647056	8507.8125	0.7808004839463131	0.7142184925131176	0.002158113353413539
1727884647058	8507.8125	0.9997422763213594	0.7066723179995504	0.0020876781407954434
1727884647060	8507.8125	0.9547262648539551	0.7046589992419984	0.0020027454691953477
1727884647061	8507.8125	0.9403809737829879	0.702080474180432	0.0019410916813376441
1727884647063	8507.8125	0.9268966375612745	0.6987260192910751	0.00191755858266967
1727884647065	8507.8125	0.8887882399667808	0.6955007718309889	0.001845238987223118
1727884647067	8507.8125	0.8721031528767167	0.6899841163989097	0.0017427116299938373
1727884647069	8507.8125	0.8279503944856244	0.6841775301002404	0.0016573767631564284
1727884647070	8507.8125	0.7824345097708895	0.6780489510292864	0.0015742252861885154
1727884647072	8507.8125	0.764255575092655	0.6701143873655693	0.0015415500777245373
1727884647074	8507.8125	0.7260449507043383	0.6612707217708247	0.001474917531133806
1727884647076	8507.8125	0.898813893565355	0.6533968724712459	0.0014167600730907433
1727884647077	8507.8125	0.8859592013888888	0.6483282660448858	0.0013800763018807375
1727884647079	8507.8125	0.7264276143716739	0.6455916235125697	0.0013740126217297035
1727884647081	8507.8125	0.7301313165755235	0.6409491658846573	0.0013798213208554636
1727884647083	8507.8125	0.7341260842145276	0.6338028913074022	0.0013871539614145726
1727884647085	8507.8125	0.7474011990613553	0.6283927794828478	0.001410794191837688
1727884647086	8507.8125	0.7679866965041641	0.6262336270303153	0.001445990815488626
1727884647088	8507.8125	0.7662782689499965	0.6258183756769883	0.001443759764611228
1727884647090	8507.8125	0.7745209046063999	0.6285890774637174	0.001457430757312293
1727884647092	8507.8125	0.7804392351212074	0.6344414903555472	0.001470994252996723
1727884647093	8507.8125	0.6583979237062318	0.6378911438873627	0.001431942144870908
1727884647095	8507.8125	0.6474613508972847	0.6356030652608503	0.001412226321467636
1727884647097	8507.8125	0.6302389247324021	0.6321472510568581	0.0013826148099373822
1727884647099	8507.8125	0.6343839707210782	0.6328656172609527	0.0013948968661897402
1727884647101	8507.8125	0.6333061849430788	0.6338644372588443	0.0013941778335235964
1727884647102	8507.8125	0.661491021247203	0.6307898895381839	0.001447314677398795
1727884647104	8507.8125	0.6664001140031598	0.6251552663775084	0.0014568795479870248
1727884647106	8507.8125	0.6784809114394352	0.6178472454952891	0.0014770447961433778
1727884647108	8507.8125	0.652619794396401	0.6072982045104264	0.001583366989012294
1727884647109	8507.8125	0.6845891844141402	0.5940658093563834	0.001645427544464712
1727884647111	8507.8125	0.7078477030754449	0.5849760768295345	0.0016952892176083725
1727884647113	8507.8125	0.7464019212710987	0.5828049233259025	0.0017779531264646197
1727884647115	8507.8125	0.6656725558737646	0.5842593498342432	0.0018923672974491756
1727884647117	8507.8125	0.6911751609178459	0.5836850362357093	0.00195205001612543
1727884647118	8507.8125	0.7148406790487422	0.5760751884443439	0.0020086984746396346
1727884647121	8507.8125	0.7166256694673742	0.5632295794119175	0.0020125701278957257
1727884647123	8507.8125	0.7477135671116913	0.5492465885322748	0.002090305465352969
1727884647125	8507.8125	0.7540309525564354	0.5380889107053162	0.002104978016368624
1727884647126	8507.8125	0.7497864592107479	0.5274740685591067	0.0020944770790194086
1727884647128	8507.8125	0.9464636879556174	0.516174187109069	0.002075069908865454
1727884647130	8507.8125	0.9308541823006004	0.5058355528592892	0.0020424447882045533
1727884647132	8507.8125	0.9232465985027157	0.49602347675474734	0.0020275842648220543
1727884647134	8507.8125	0.9210759943181818	0.48578623269611804	0.002022440823437013
1727884647134	8507.8125	0.9157122987689393	0.47306314088941015	0.002011614908560079
1727884647136	8507.8125	0.9157122987689393	0.4581086907003713	0.002011614908560079
1727884647138	8507.8125	0.9010275682086191	0.442208524695003	0.0019801308766628123
1727884647140	8507.8125	0.914937581519797	0.42421751051577655	0.002009513027098257
1727884647141	8507.8125	0.9417716642284473	0.40391835039134083	0.0019918552020486624
1727884647143	8507.8125	0.9452011345600451	0.37819537973812706	0.0019968617112162447
1727884647145	8507.8125	0.9544936592389047	0.3495640039027614	0.002013994994941814
1727884647147	8507.8125	0.95737267604315	0.3214949952326259	0.0020167278973884594
1727884647149	8507.8125	0.9624933424094428	0.29248560445308214	0.0020241836215115975
1727884647150	8507.8125	0.9462259921142606	0.2632368402787866	0.0019915784790838064
1727884647152	8507.8125	0.9347461389451317	0.23403868211709714	0.001966926458927313
1727884647154	8507.8125	0.9946865962629156	0.20659923480963288	0.0019322009445425956
1727884647156	8507.8125	0.9585363294787255	0.1788869069044154	0.001868849594669784
1727884647157	8507.8125	0.894199117220591	0.1505329803559822	0.0017586411843453678
1727884647159	8507.8125	0.8569951694563439	0.1214316751478643	0.00169535004033469
1727884647161	8507.8125	0.7436833352887146	0.09373375238858932	0.0015498863278494376
1727884647163	8507.8125	0.6565138404506222	0.06878313255972562	0.001371200447152133
1727884647165	8507.8125	0.5848242801690251	0.045427216353520816	0.0012307046965789497
1727884647166	8507.8125	0.5693715147970192	0.02553717173791824	0.001187864146493216
1727884647168	8648.4375	0.5568222684999331	0.011917779832624995	0.0011552775400103814
1727884647170	8789.0625	0.7123407327903891	0.016779114048322677	0.0010258375447006654
1727884647172	8929.6875	0.6714167085083775	0.04341504325211407	9.78862602759035E-4
1727884647173	9070.3125	0.6639792484307439	0.060624405246848256	9.693339459248837E-4
1727884647175	9210.9375	0.6865915262474204	0.0767476996845161	9.85296617248495E-4
1727884647177	9210.9375	0.610843259751961	0.09066580352811036	0.0011780945502142814
1727884647179	9210.9375	0.654662156570672	0.10071303837422015	0.001370892483180068
1727884647181	9210.9375	0.6489808967436279	0.10756182949075141	0.001362019883186602
1727884647182	9210.9375	0.6047066692010096	0.11109950033572857	0.001297720276231608
1727884647184	9210.9375	0.611903201030288	0.11088740268582326	0.0013035243590994942
1727884647186	9210.9375	0.5950533763654419	0.10842482548689217	0.0012910746245628983
1727884647188	9210.9375	0.5677946432265806	0.10595540061561269	0.001267082217433338
1727884647189	9210.9375	0.5652227411632931	0.104845881991866	0.0013431241616443834
1727884647191	9210.9375	0.5222982045025409	0.10402483450142037	0.001353993111806878
1727884647193	9210.9375	0.5429808707456727	0.10175564645254556	0.0014398426262830252
1727884647195	9210.9375	0.5698822678817415	0.09997875849363884	0.001527188082188737
1727884647197	9210.9375	0.5672869064204513	0.09960723606107644	0.00152245397943037
1727884647198	9210.9375	0.5705005346172844	0.0966372568741674	0.0015235029289012534
1727884647200	9210.9375	0.5770840562298242	0.09087854853334645	0.001527133887497619
1727884647202	9210.9375	0.6305029815947293	0.08428033819667045	0.0016207464232770045
1727884647204	9210.9375	0.5916978425943987	0.07871214531424829	0.0017838291992179393
1727884647205	9210.9375	0.6270801654046673	0.0734853326712101	0.0019187602558005327
1727884647207	9210.9375	0.6303820152533457	0.06815452530993966	0.00193058051377818
1727884647209	9210.9375	0.6460051911544782	0.061658084759530385	0.0019687371689903355
1727884647211	9210.9375	0.7221093666876508	0.05161621992006659	0.002113841603351249
1727884647213	9210.9375	0.810347263168239	0.03932834530212767	0.0022552570305289826
1727884647214	9210.9375	0.9265383202995697	0.025969507462674506	0.002469048991777981
1727884647216	9492.1875	0.9448658959456424	0.02665275709801965	0.0025105483171945723
1727884647218	9492.1875	0.9760198883115808	0.029550560950583712	0.0025797820118558944
1727884647221	9492.1875	0.9491478622084644	0.029750267256785964	0.0024803926349181164
1727884647222	9492.1875	1.0197061662653957	0.029618694252901406	0.002422625653514522
1727884647224	9492.1875	1.015755515428459	0.030057235198159567	0.0024183974439041735
1727884647226	9492.1875	0.9908200309961348	0.032311683114602245	0.0023701450327102557
1727884647228	9492.1875	0.9835009304982311	0.034804185171418194	0.0023574111037907765
1727884647230	9632.8125	1.037409149197341	0.03327079208806449	0.0023129730897824175
1727884647231	9632.8125	1.03060847551561	0.0226720390221245	0.0022741826334977877
1727884647233	9632.8125	1.0010056120389257	0.009924327627746758	0.0022193613965073096
1727884647234	9843.75	0.9777141067216981	0.011742571479552604	0.0021220026109325576
1727884647236	10054.6875	0.9337824428939553	0.006062878097989758	0.002039817404045258
1727884647237	10054.6875	0.891194320241527	0.0024533492546446067	0.0019530408299086605
1727884647239	10054.6875	0.9073772381547723	7.45164592816647E-4	0.0019855197520349667
1727884647241	10054.6875	0.9003360871804391	2.048106133744152E-4	0.001977121657159581
