# Supplementary material for: Identification and classification of repeated whistle types from free-ranging rough-toothed dolphins (Steno bredanensis)
Source: Sci Rep. 2026 Mar 20;16:14327. doi: 10.1038/s41598-026-44853-2 (PMC13144356; doi:10.1038/s41598-026-44853-2)
Supplement: Supplementary file 2 — Supplementary Material 2 [file 41598_2026_44853_MOESM2_ESM.zip › Dataset_StenoRepeatedCalls/Contours/1887.csv]

Time [ms]	Peak Frequency [Hz]	Duty Cycle	Energy	WindowRMS
1727884781734	3515.625	0.8161718340539832	0.059508556829444004	0.0012247772885177993
1727884781735	3656.25	0.7726143713239576	0.11104494037890386	0.0012635012338343776
1727884781737	3796.875	0.670639184562231	0.1514668081884886	0.0012911295703234844
1727884781739	3937.5	0.6867051085112545	0.22575737630162962	0.0013328583771352273
1727884781741	4078.125	0.7125576692320423	0.303274312549339	0.0013857583529288567
1727884781742	4289.0625	0.6967180259020191	0.3072949813883698	0.0013705476207330851
1727884781744	4289.0625	0.6893396614324727	0.48843252733398335	0.001365339751380273
1727884781746	4359.375	0.674421303479808	0.5940991497875603	0.0013502629054037713
1727884781748	4359.375	0.7006981403612215	0.7229142206933887	0.0014057299336341423
1727884781750	4429.6875	0.014156875856201108	0.7992402161452107	0.0031074815813402924
1727884781751	4429.6875	0.014240587421819287	0.8067309791289943	0.00396290328067984
1727884781753	4500.0	0.01442129706425228	0.7408520244901934	0.004396160871067645
1727884781755	4781.25	0.014668046557903991	0.6293453122058316	0.004829418461455449
1727884781757	5062.5	0.015354952641690392	0.6432876446883862	0.004853453255181943
1727884781758	5343.75	0.016037866227038396	0.8552430086741147	0.004879545794493542
1727884781760	5343.75	0.016443661150285244	1.1217219676607597	0.004893846705593052
1727884781762	5414.0625	0.016809727441530344	1.1713035859010734	0.0033554614193234108
1727884781764	5414.0625	0.6410928236348536	1.0987049581496036	0.0018170761330537691
1727884781766	5484.375	0.6608635154735305	0.870661818089669	0.001882133164088123
1727884781767	5554.6875	0.6478523798810114	0.7567258370870934	0.0018839936291141827
1727884781769	5695.3125	0.6503287672675202	1.7199819127936646	0.0019057447723510397
1727884781771	5835.9375	0.642983305847165	3.215012418135765	0.0019126201738148814
1727884781773	5976.5625	0.6432170906703669	3.8358140857079386	0.0019339936128297216
1727884781774	6117.1875	0.6400278038847118	3.7403414378164754	0.0019476312014122374
1727884781776	6257.8125	0.6430006232414763	4.444834546399497	0.0019642027494833733
1727884781778	6398.4375	0.6592992436176724	5.861560113362085	0.0019842254717589445
1727884781780	6539.0625	0.6654763096974171	7.0659796642085055	0.00199331210118505
1727884781783	6679.6875	0.6923647149857171	7.521308727175236	0.002057554713542888
1727884781784	6820.3125	0.7230244125153031	7.702975984291537	0.0021324346977410783
1727884781786	6820.3125	0.7373535648539896	8.565030964586981	0.00216939940854331
1727884781788	6890.625	0.7534643377697561	9.059005439948184	0.002212631237394486
1727884781790	6960.9375	0.7651239895398243	9.387997705361672	0.002244349365471039
1727884781791	7031.25	0.7820590775429367	9.690487041704904	0.002276099149960494
1727884781793	7031.25	0.7890956898962868	9.936123557943887	0.002297198976295537
1727884781795	7101.5625	0.7846959616518505	9.868071032068826	0.002292661867024173
1727884781796	7171.875	0.7650093923863086	9.03785266593816	0.0022399034567766626
1727884781798	7242.1875	0.749571956640058	6.872812063406856	0.002200977432120435
1727884781799	7312.5	0.7463173201260982	3.7237728456604824	0.00212319352261589
1727884781801	7804.6875	0.7305360428287536	1.6044244476657101	0.002086341523260458
1727884781803	7804.6875	0.6967708118854198	1.9471663043921759	0.001998316041226649
1727884781805	7875.0	0.665077254409691	2.1914078770606844	0.001908962580195273
1727884781806	7945.3125	0.6321559257465433	2.3793607034195245	0.0018119044664096405
1727884781808	7945.3125	0.6199086796586427	2.4827160533412327	0.0017731760839600355
1727884781810	8015.625	0.6211455905819482	2.5108727407482694	0.001766521173720988
1727884781812	8085.9375	0.7380409846230159	2.4553804949959623	0.0017480201808019052
1727884781814	8085.9375	0.734699497182914	2.360440930416599	0.0017384123238970315
1727884781815	8156.25	0.19684249178739893	2.197440000263694	0.001826474613313156
1727884781817	8226.5625	0.1943047968440182	1.9635316502760636	0.0018087153743496641
1727884781819	8226.5625	0.19509144445686943	1.8031983435757257	0.0018055771921972861
1727884781821	8226.5625	0.1956020090132873	1.7249027687257739	0.0017961530405892945
1727884781822	8226.5625	0.19462909988633545	1.5316579593927506	0.001790124427111506
1727884781824	8296.875	0.19341414534004478	1.3294091434738933	0.0017800863765387795
1727884781826	8507.8125	0.19458655283996731	1.9043742654912434	0.0017900216050541833
1727884781828	8718.75	0.19120831735833566	2.128193850863186	0.001771704102340484
1727884781830	8718.75	0.6980961020616587	2.3366407185610787	0.0016808813511695537
1727884781831	8718.75	0.7000082714780609	2.4210685262567937	0.001691239899481901
1727884781833	8718.75	0.6903218598002263	2.498883787019566	0.0016766330200517954
1727884781835	8718.75	0.6610473711738818	2.5829836287537455	0.0016358968103200636
1727884781837	8718.75	0.018150064530069947	2.62563207549486	0.0030925049970724735
1727884781838	8718.75	0.017822556336391033	2.621359811823744	0.0038232123163767515
1727884781840	8718.75	0.0179167128608066	2.6561494869068714	0.0045539196356810295
1727884781842	8718.75	0.017869676223941176	2.843166396460325	0.004554783903436705
1727884781844	8718.75	0.017753624769444885	3.068351833490875	0.00455039793909785
1727884781846	8718.75	0.018226238906586516	2.978292060621997	0.004560718665241619
1727884781847	8789.0625	0.01855474610848204	2.415034359022654	0.004567982905088301
1727884781849	8859.375	0.018711340646435787	1.8295622129184501	0.0031096349919728615
1727884781851	8929.6875	0.7110644627593569	1.7089314573182275	0.0016512870788574219
1727884781853	8929.6875	0.7072675973619023	1.6841623211232517	0.0016840038759610432
1727884781854	8929.6875	0.7115662048419514	1.6669333202425278	0.001675143731820444
1727884781856	8929.6875	0.7225716539842173	1.6533201373821493	0.0016872563297781373
1727884781858	8929.6875	0.7308682923471431	1.6659511062635206	0.0016954542453143564
1727884781860	8929.6875	0.7162523026340186	1.7133654515302181	0.0016695396808547214
1727884781862	8929.6875	0.7135833273073158	1.7789026585969767	0.0016673354296366319
1727884781863	8929.6875	0.7094911399000238	1.8409559621320841	0.0016633987044019577
1727884781865	8929.6875	0.6992715355961493	1.8956867885050126	0.0016454689304009242
1727884781867	8859.375	0.746476430151907	1.9560631101838335	0.0015622181592803632
1727884781869	8859.375	0.7134100450353351	1.9745441182815864	0.001509223428380339
1727884781870	8859.375	0.676901222621644	1.9748064182774132	0.001446644174794806
1727884781872	8859.375	0.6849799432761181	1.9867707825428116	0.0014224853262894757
1727884781874	8859.375	0.652406533892383	2.0160867069926196	0.0013653597351545315
1727884781876	8859.375	0.7010261967497052	2.038744136742917	0.001309876186778289
1727884781878	8859.375	0.6206254471857112	2.038259796864639	0.0012921025330723777
1727884781879	8859.375	0.5686882149422686	2.032253084806342	0.0013177830328457458
1727884781882	8789.0625	0.5763849804054698	2.0815651179099586	0.0013347511053887328
1727884781884	8789.0625	0.6119762197942475	2.143174936233192	0.0014116246029201333
1727884781886	8789.0625	0.642825321066403	2.1949469364076073	0.0014789597010954666
1727884781887	8789.0625	0.6702467444194301	2.235112160293236	0.0015328872933236676
1727884781889	8789.0625	0.6819334200396259	2.2838483353769514	0.0015566283846809399
1727884781891	8789.0625	0.6873300740303983	2.3349303220799436	0.001645512871591208
1727884781893	8789.0625	0.7072035157419887	2.370144729698327	0.0016860042197400804
1727884781895	8789.0625	0.7116052125449236	2.3926305459422714	0.0016977375698102465
1727884781895	8789.0625	0.6177886324669555	2.4247133949653996	0.0017260312334230984
1727884781897	8789.0625	0.6177886324669555	2.461541095051293	0.0017260312334230984
1727884781899	8789.0625	0.609262373486795	2.479125925231707	0.0017096224114296898
1727884781901	8718.75	0.5945286733969933	2.5751607924617628	0.0016785016110451012
1727884781902	8718.75	0.5900096313020913	2.5544135022017485	0.0016695264023314437
1727884781904	8718.75	0.5733160151656056	2.5553679712424167	0.001632332553701926
1727884781906	8718.75	0.5758314488178785	2.57026634473548	0.0016409535209709503
1727884781908	8718.75	0.5712968022958531	2.5784973378241207	0.0016308781668621123
1727884781910	8718.75	0.5690310394775527	2.589840560229403	0.0016269695018124959
1727884781911	8718.75	0.6846603034148014	2.607441883217398	0.0016212294381326724
1727884781913	8718.75	0.6899178020756258	2.6017151678362977	0.0016325487928810281
1727884781915	8718.75	0.7004478530799112	2.5672148667539436	0.001651839486919631
1727884781917	8718.75	0.7096343629088822	2.533334499593459	0.001671199413713948
1727884781918	8648.4375	0.015047163991794852	2.468688196504657	0.0031940388341062716
1727884781920	8648.4375	0.015075882200771534	2.305975251548423	0.0039566585735413985
1727884781922	8648.4375	0.015178849082159447	2.12804591633924	0.004719278312976525
1727884781924	8648.4375	0.015609753051474686	2.052086058133274	0.004732363211652152
1727884781926	8648.4375	0.015822293964835126	2.060300547405682	0.004738575179618161
1727884781927	8648.4375	0.015622640265981305	2.0632417100405234	0.004729155041727927
1727884781929	8648.4375	0.015551597042863595	2.0427694709933357	0.004725497834554717
1727884781931	8648.4375	0.015256106951866643	2.017203761302601	0.0031753420103270828
1727884781933	8648.4375	0.6962450256552635	1.9933346026971823	0.0016251861860994484
1727884781934	8648.4375	0.6872455453215329	1.9656393809026946	0.0015542626215886571
1727884781936	8648.4375	0.6830152324145543	1.9322193896511883	0.0015456640994307626
1727884781938	8648.4375	0.646000963844419	1.8899264596192393	0.0014745254494692647
1727884781940	8648.4375	0.664050557411775	1.8509136570336944	0.0013904460336164675
1727884781942	8648.4375	0.645338471473495	1.8285203543893354	0.0013672912853093854
1727884781943	8648.4375	0.6349360459214528	1.813707278988702	0.001344719338371677
1727884781945	8648.4375	0.6373447178558469	1.7834921092161289	0.0013475756394607044
1727884781947	8648.4375	0.6117450066332547	1.7342780464038658	0.0014098815294093284
1727884781949	8718.75	0.6276218246363994	1.6778207264133245	0.001438756783666121
1727884781950	8718.75	0.6643619177476415	1.627341749696453	0.0015034472188592894
1727884781952	8718.75	0.6763923693003144	1.5810901093932164	0.0015251566250311147
1727884781954	8718.75	0.6959082645440252	1.5606286499334168	0.001557085583574757
1727884781956	8718.75	0.6694039830181466	1.569091876525803	0.0016251231571197601
1727884781958	8718.75	0.7031351425913104	1.5818576450100652	0.001691280567698096
1727884781959	8718.75	0.7279563174369627	1.579698150979591	0.0017374980305069146
1727884781961	8718.75	0.734932870695935	1.5615302493918632	0.0017475221828725184
1727884781963	8718.75	0.7276745787894524	1.5226556544285788	0.0017310005883303956
1727884781965	8718.75	0.7217334150600802	1.4621369150552581	0.0017172111028264582
1727884781966	8718.75	0.7133235164318995	1.4104900543271963	0.0016982372465839497
1727884781968	8718.75	0.6999972784046651	1.380834613096506	0.0016734729653028063
1727884781970	8718.75	0.6841177838843691	1.362902685991099	0.001634417772118761
1727884781972	8718.75	0.6909527427568904	1.360817672326108	0.0015483683774062766
1727884781974	8718.75	0.667300985331434	1.3647955761400594	0.0014835261538079596
1727884781975	8718.75	0.748897352006976	1.3362937117448304	0.0014369946434975595
1727884781977	8718.75	0.7374960042335357	1.2838741663580013	0.0014199040046341156
1727884781979	8648.4375	0.7359208180279946	1.2686081395165327	0.0014150601221317788
1727884781982	8648.4375	0.746814700968831	1.257960901313242	0.0014030109120403388
1727884781983	8648.4375	0.7287459129644346	1.2512087831806535	0.0014627558666425243
1727884781985	8648.4375	0.7311784735396158	1.233341651970936	0.0014652033515952885
1727884781987	8648.4375	0.3898188752948113	1.2058406159245219	0.0015074305354325075
1727884781989	8648.4375	0.16114734173175763	1.1580934033634815	0.0016841815524953308
1727884781991	8648.4375	0.16905339017168797	1.0827077218258925	0.0017420449903701608
1727884781992	8648.4375	0.1746058681717894	1.041905218843852	0.0017872933611794203
1727884781994	8648.4375	0.17620243261606477	1.1292719709002252	0.001805674658246225
1727884781995	8648.4375	0.17873514187926895	1.3833895566311931	0.0018381628384897758
1727884781997	8578.125	0.17776927817719956	1.75837513178446	0.0018390464351469957
1727884781998	8648.4375	0.17549165599428554	2.1660631804903727	0.0018402943099556381
1727884782000	8718.75	0.1731339579317982	2.4648947357191666	0.0018310636281748886
1727884782002	8789.0625	0.013078305936637774	2.610153852220789	0.0032490868557576128
1727884782004	8789.0625	0.012626395273322464	2.65023020111306	0.003955088941096909
1727884782006	8789.0625	0.012353377727041004	2.6463675142751866	0.004661091026436205
1727884782007	8789.0625	0.011890240173972064	2.6202872510519226	0.004644008983780287
1727884782009	8789.0625	0.01195799842273766	2.5593183059218574	0.00464614153808237
1727884782011	8789.0625	0.011657027054998931	2.480250907997573	0.004633236874608024
1727884782013	8789.0625	0.011793620880334763	2.42229933525181	0.004637689446225413
1727884782014	8789.0625	0.011834616038374534	2.38563135646609	0.003126626291404176
1727884782016	8789.0625	0.4208180344125214	2.35858026269058	0.0016155631365829387
1727884782018	8789.0625	0.6669179052450457	2.3217321264575195	0.0016324113224006924
1727884782020	8789.0625	0.6689938163095868	2.273360267643498	0.0016443802512737678
1727884782022	8789.0625	0.6884850291413184	2.230691006901044	0.001679003626957685
1727884782023	8789.0625	0.7006145690978958	2.206056720310799	0.0016979770152179877
1727884782025	8789.0625	0.7129019616892229	2.190840881955748	0.0017202364921248135
1727884782027	8789.0625	0.7206403283518487	2.1763203491471548	0.001730920066517828
1727884782029	8789.0625	0.7148464191445512	2.1562944952813035	0.0017176804275037174
1727884782030	8789.0625	0.707517034308323	2.1223754499978376	0.0017032767462894498
1727884782032	8789.0625	0.6843987984372244	2.0808839597123145	0.001661227845480623
1727884782034	8789.0625	0.6587775391209943	2.0570840255160765	0.0015884316791847227
1727884782036	8789.0625	0.646431476359215	2.0674885749272667	0.0015301328460078762
1727884782038	8789.0625	0.6035171905829942	2.087674934649687	0.0014479334420486305
1727884782039	8789.0625	0.5824936475179694	2.0906619895922063	0.0013564261371447222
1727884782041	8789.0625	0.5671741444956521	2.0832360951854367	0.0013273592048105177
1727884782043	8789.0625	0.5617157847158821	2.080990628756359	0.0012542079999757552
1727884782045	8789.0625	0.4955747592374214	2.077285117263869	0.0012722782979739263
1727884782046	8789.0625	0.5002278244026627	2.0586409275832094	0.0012807016992044543
1727884782048	8718.75	0.4944016271564392	2.0273387219350605	0.001266117144650296
1727884782050	8718.75	0.49813986455210724	2.0004054660799224	0.0012722673070284212
1727884782052	8718.75	0.5178463309766795	1.996702649886865	0.0013197328742769526
1727884782054	8718.75	0.5218105846448304	2.0104067509615238	0.0013291555025360037
1727884782055	8718.75	0.5432785429708163	2.015831691475688	0.0013725600018904569
1727884782057	8718.75	0.5523012560707253	1.9954212274481056	0.0013928798642784117
1727884782059	8718.75	0.5667304219108182	1.9630642844736303	0.0014198922348001304
1727884782061	8718.75	0.5722109273021241	1.9302470610828255	0.0014199915947557343
1727884782062	8718.75	0.5917266776896435	1.8740373878400465	0.0014552050582303932
1727884782064	8718.75	0.5791097034179572	1.7757013991287331	0.0014306708088195385
1727884782066	8718.75	0.6323300159539051	1.6720676339691913	0.001433511845889358
1727884782068	8718.75	0.6527103213042292	1.6189436632599945	0.0014654326931356064
1727884782070	8718.75	0.6370069493746792	1.6159839126227247	0.0014352547367725741
1727884782071	8718.75	0.6320871601146355	1.6301519347660771	0.001423757423831965
1727884782073	8718.75	0.6133886429719294	1.6403332792913328	0.0014372290400771258
1727884782075	8718.75	0.61633163792738	1.636513987542899	0.0014401755529278172
1727884782077	8718.75	0.6138590705543224	1.6220859630144024	0.0014371137847073543
1727884782078	8718.75	0.6321906925850136	1.6088200524558742	0.0014679890971326967
1727884782080	8718.75	0.6327853130491583	1.585685720892945	0.0014698048087165752
1727884782083	8718.75	0.6429164414635744	1.5482949000806938	0.0014881064023173696
1727884782085	8718.75	0.012398880236620467	1.5277655076939962	0.0031142686711789712
1727884782087	8718.75	0.013183406210991885	1.5166859074089496	0.003937683806749107
1727884782088	8718.75	0.013768244654263087	1.4681161873263764	0.004355835494060838
1727884782090	8718.75	0.014139903990655055	1.3802754779100457	0.00477398718137257
1727884782092	8718.75	0.014682741510234128	1.3158117346888645	0.004794505363612375
1727884782094	8718.75	0.015394864729519989	1.3209455676903725	0.004826385094571002
1727884782095	8718.75	0.015861026144219248	1.3827340844174962	0.004847396551089282
1727884782096	8718.75	0.01593684757914021	1.4593086478251962	0.004852414621707604
1727884782098	8718.75	0.01605363212423184	1.5136823452830654	0.003384018396655077
1727884782100	8718.75	0.6333080044733812	1.5687092034850654	0.0019156221716025502
1727884782102	8718.75	0.6228300052872265	1.5952462253052107	0.0018908360484061418
1727884782103	8718.75	0.321923995733695	1.5728779142840368	0.0018917290570466317
1727884782105	8718.75	0.31693369993966986	1.5195129155140343	0.0018696356897140469
1727884782107	8718.75	0.3075844531843942	1.4751634572044732	0.001829562224670747
1727884782109	8718.75	0.28911937446725183	1.4738823867595028	0.0017333458996168262
1727884782110	8718.75	0.27647138611355887	1.5126525556193493	0.001662986868081515
1727884782112	8718.75	0.2783077699701373	1.554851718728971	0.0016670278198853334
1727884782114	8718.75	0.2694337894809593	1.5761016114253896	0.0016244773364939738
1727884782116	8718.75	0.26771411302108533	1.5747518535985219	0.001619450401881281
1727884782118	8718.75	0.6068967423349056	1.577491793760854	0.001586404905571889
1727884782119	8718.75	0.6737116606221074	1.6139811563023416	0.0015877049165019608
1727884782121	8718.75	0.6879799954758514	1.6750187963676892	0.0016165736122304391
1727884782123	8718.75	0.719504324131141	1.7376019317139981	0.0016789019221135418
1727884782125	8718.75	0.7445173669826154	1.7899123690988759	0.0017233253775038517
1727884782126	8718.75	0.7692551830704135	1.7970523357554082	0.0017709672354626826
1727884782128	8718.75	0.7729635015704729	1.7445642228221974	0.0017777143489889511
1727884782130	8718.75	0.7656064280566787	1.6878961533565766	0.0017513548538950702
1727884782132	8718.75	0.7509426358003893	1.6600186098603749	0.001723160445971351
1727884782134	8718.75	0.7559000285452231	1.585371254347117	0.0017214352396122258
1727884782135	8718.75	0.7317491904387541	1.4195698882171943	0.0016675291994166644
1727884782137	8718.75	0.7164090577268643	1.2587897108293096	0.0016365794573978338
1727884782139	8718.75	0.17402293536755414	1.2135145714485103	0.0017110476056024409
1727884782141	8648.4375	0.16224977350138714	1.3075096029123634	0.001626656565015912
1727884782142	8648.4375	0.1564287960305097	1.4677385307149555	0.00158808394555272
1727884782144	8648.4375	0.15633659657011198	1.6561094794191376	0.0015884134998557634
1727884782146	8648.4375	0.15452540909326115	1.8077714078027058	0.0015813358808580414
1727884782148	8648.4375	0.14763172636198743	1.8683300694582765	0.0015443682302064103
1727884782150	8648.4375	0.08274597349801391	1.8671494223057619	0.0016344223629405693
1727884782151	8648.4375	0.07659043353427052	1.8339239868435016	0.0014809110518758382
1727884782153	8648.4375	0.07572874885566658	1.8159028793064653	0.0014703325384713463
1727884782155	8648.4375	0.07638839726730594	1.8280402193024021	0.0014783238539536852
1727884782157	8648.4375	0.07868756998536287	1.8374198714924546	0.0015080557687536331
1727884782158	8648.4375	0.07691369156141385	1.830118079886841	0.0014824997615148978
1727884782160	8648.4375	0.0781900556779626	1.8224132455581095	0.0014987651065235274
1727884782162	8648.4375	0.08029527357973353	1.8221260296659816	0.001524301995605979
1727884782164	8648.4375	0.6002417477154556	1.8106180650697885	0.0014112304844267928
1727884782166	8648.4375	0.010254420956297229	1.7615065051740908	0.003042407914555555
1727884782167	8648.4375	0.010391092548655622	1.6570174476413497	0.0038572316651529137
1727884782169	8648.4375	0.01036862006548523	1.5652318519311288	0.00426022026731857
1727884782171	8648.4375	0.010149621395358382	1.5796097050078886	0.004663208869484227
1727884782173	8648.4375	0.010081555701140369	1.6620533117104914	0.004659671618477506
1727884782174	8648.4375	0.009944884108781974	1.6996828260192631	0.004653844065524948
1727884782176	8648.4375	0.00978433550305504	1.6800771248989468	0.004647651549171522
1727884782178	8648.4375	0.009620977836931806	1.6639354025172575	0.0029957879310849047
1727884782180	8648.4375	0.6397772468444269	1.672751455279114	0.0013439243129982875
1727884782183	8648.4375	0.626759825679158	1.6829951992206449	0.0013195390364356637
1727884782184	8648.4375	0.6045200220794861	1.6708303694088058	0.0013245394748858594
1727884782186	8578.125	0.5434866214438958	1.6419655417279435	0.0013547894452199585
1727884782188	8578.125	0.5706803253394462	1.6230940756366623	0.00140899304680136
1727884782190	8578.125	0.5951869468843678	1.6192974723982048	0.001454389212118852
1727884782191	8578.125	0.6110511366767325	1.6088875354267094	0.0014795152092460882
1727884782193	8578.125	0.6304957112300152	1.5787896092413876	0.0015130139208420921
1727884782195	8578.125	0.6467078943308058	1.548139475772176	0.0015387727927130682
1727884782196	8578.125	0.6581844983890995	1.5340821450120763	0.0015534039524259758
1727884782198	8578.125	0.6661739942433728	1.5064758956846693	0.0015627169365340894
1727884782199	8578.125	0.721717530576438	1.407573639703175	0.0015144781285440876
1727884782201	8578.125	0.7153836936070984	1.2344453895460998	0.0014987921860400173
1727884782203	8578.125	0.6898124262971698	1.0707617763330965	0.0014474737327864538
1727884782205	8578.125	0.7294099804970973	1.001735740443055	0.0014415128787756393
1727884782206	8578.125	0.7331763759555953	1.0181590390125805	0.001390924345812807
1727884782208	8578.125	0.7428179482288197	1.0574270761351978	0.001375626525149962
1727884782210	8578.125	0.6805515889101809	1.0953586574487915	0.0014170084072543767
1727884782212	8578.125	0.6528834992119467	1.1481969692199168	0.0014768823053938225
1727884782214	8578.125	0.6183758990800375	1.218510490385528	0.0014282063349276228
1727884782215	8578.125	0.6189369382521468	1.2818833792813888	0.001440363811495858
1727884782217	8578.125	0.6478120003798531	1.3003802761771066	0.0015038838462033619
1727884782219	8578.125	0.05782511761473721	1.2866446901907427	0.0017282206777405366
1727884782221	8578.125	0.06125787986975911	1.2669669450394014	0.0019525575092777113
1727884782222	8578.125	0.06767856986000893	1.2620866911258337	0.002094629327040298
1727884782224	8578.125	0.06816353752174027	1.2619968624715034	0.0021036680091005423
1727884782226	8578.125	0.06367046378393114	1.2552098951614858	0.0020276302978456226
1727884782228	8578.125	0.06951917991160837	1.24113331436275	0.0021237618289353687
1727884782230	8578.125	0.07367709596026141	1.2170580014442682	0.001960239874272335
1727884782231	8578.125	0.6655756300892902	1.1907114825751048	0.001796717919609301
1727884782233	8578.125	0.6622362826849082	1.16015755121345	0.0017927181747364358
1727884782235	8578.125	0.6947871176640716	1.1359394176561892	0.0018729148082630167
1727884782237	8578.125	0.6588329042329576	1.1211595452542409	0.0017204987089742445
1727884782238	8578.125	0.6267245473313745	1.1049069495194095	0.0016585188101481956
1727884782240	8578.125	0.6491158158778382	1.0803121552295005	0.0016938115003635721
1727884782242	8578.125	0.614792079943836	1.0513696132306987	0.0016196365639058405
1727884782244	8578.125	0.5668800353190624	1.0000174023732655	0.001503334771513101
1727884782246	8578.125	0.6072383205998162	0.9293591130739378	0.00156983635156227
1727884782247	8578.125	0.5874788312563293	0.861495875490838	0.0015090140772464806
1727884782249	8578.125	0.011570651712826618	0.8245661895204924	0.003044700660028894
1727884782251	8578.125	0.011760321368558625	0.8319452246909086	0.0038270219062968196
1727884782253	8578.125	0.012555867460844477	0.8301686698184713	0.004214095770701582
1727884782254	8578.125	0.012378983879244344	0.7631179909384965	0.004601169635106343
1727884782256	8578.125	0.012345155252617415	0.6491226374514312	0.004599369039882736
1727884782258	8578.125	0.012487980860969417	0.542445065623416	0.004601781840040708
1727884782260	8578.125	0.012235126211096941	0.45956281436286556	0.0045894222982686556
1727884782262	8578.125	0.012040066909766745	0.3807662131135552	0.002992107459773957
1727884782263	8578.125	0.7277906823772571	0.29461077537776176	0.001394792621279259
1727884782265	8578.125	0.7195519475510583	0.20383826195574462	0.001372992463243224
1727884782267	8578.125	0.7505991967836663	0.12485058580199375	0.0012979506570394179
1727884782269	8578.125	0.8581626052705263	0.06613676986458064	0.0012626224767156818
1727884782270	8648.4375	0.8567112652924959	0.03247395139564253	0.0012518549320630421
1727884782272	8718.75	0.8359350179982984	0.013248620472755233	0.0012238108110549603
1727884782274	8789.0625	0.8054936878069268	0.0048379514597961856	0.0011828520235511578
1727884782276	8859.375	0.9408506957240075	0.0039166994197915	0.0012115269597291712
1727884782278	8929.6875	0.9410366322259482	0.003563063012206458	0.001210104202474571
1727884782279	9000.0	0.03256582756878175	0.003660806489442395	0.0014081051949476286
1727884782282	9070.3125	0.0323132877824749	0.003848448872725842	0.0016061061874206861
1727884782284	9070.3125	0.032556130715551274	0.00402210085615515	0.0016103863221512249
1727884782286	9070.3125	0.03354773935894646	0.004035187557615468	0.0016309860727784006
1727884782287	9070.3125	0.0356083206704235	0.004170155115001239	0.001679841407974082
1727884782289	9070.3125	0.03559377539057778	0.00489171515716824	0.0016786305661934803
1727884782291	9070.3125	0.03331859850108707	0.006961692242598458	0.0014494972281874651
1727884782293	9140.625	0.26757683196789145	0.01110567471414028	0.0012203638901814497
1727884782295	9281.25	1.0438696838190225	0.01597342160226127	0.0012142533476372326
1727884782295	9281.25	1.0374545186913708	0.01971055001735751	0.0012090191806325078
1727884782297	9281.25	1.0374545186913708	0.02251447371519714	0.0012090191806325078
1727884782299	9281.25	1.0152775367246145	0.025514510685202014	0.0012465512886547262
1727884782301	9281.25	1.0091108684729408	0.02774327558950506	0.0012384213779793518
1727884782302	9281.25	0.9908956696813502	0.02879634316604767	0.0012158116109986191
1727884782304	9281.25	0.9986968765057567	0.02960960156589294	0.0012247236359622551
1727884782306	9281.25	1.044253447786696	0.03109757867337066	0.00127562192845958
1727884782308	9281.25	1.0400494641090992	0.03286413479875716	0.0012701128566753128
1727884782310	9281.25	1.0474542286526367	0.03402346970180823	0.0013396186438695604
1727884782311	9281.25	0.30113609644083866	0.0358677431916898	0.0014207051648718356
1727884782313	9281.25	0.30004379993656705	0.0386826915984355	0.0014164750971275809
1727884782315	9281.25	0.3150575224756728	0.04016153114816595	0.0014832809850613253
1727884782317	9281.25	0.3349659854585054	0.038983142543279656	0.0015730704636071943
1727884782318	9281.25	0.3419942462235471	0.03697161628128006	0.0016004856484476842
1727884782320	9281.25	0.3439893760375334	0.035995464494089635	0.0016086617266884069
1727884782322	9281.25	0.3494739236434462	0.035550317853840094	0.001632773637322488
1727884782324	9281.25	0.3519847228478352	0.033318173985628606	0.0016457653725109448
1727884782326	9281.25	0.016088960727969347	0.028181879296080247	0.003003787938900185
1727884782327	9281.25	0.016706952333883855	0.02148071267512704	0.0036827236347802177
1727884782329	9351.5625	0.01670342250485183	0.014394895383461228	0.00436165933066025
1727884782331	9492.1875	0.015907513939457763	0.004408123713630373	0.0043311833043247336
1727884782333	9632.8125	0.015654180825082437	0.002473142545340415	0.0043230008637144615
1727884782334	9773.4375	0.015549168411379698	0.005784963001547614	0.0043198473830187885
1727884782336	9914.0625	0.015273095052278831	0.010056190968531855	0.004310466940228911
1727884782338	10125.0	0.01471544994654644	0.011316223992507217	0.002855295501329411
1727884782340	10125.0	0.8190001199477432	0.010760814532894401	0.0014001240624299115
1727884782342	10125.0	0.9120022377286517	0.008766282509587296	0.0012924948027713133
1727884782343	10125.0	0.973662813331519	0.006587744156465264	0.001256331992205754
1727884782345	10125.0	0.9890766263757861	0.0044268038313624875	0.001275205301042901
1727884782347	10125.0	0.9955138126663038	0.0027725451323372795	0.001280821265706499
1727884782349	10125.0	0.028084854360699203	0.0019176182132455985	0.0016547077469259027
1727884782350	10125.0	0.027952262342103795	0.0018574135289509853	0.0018433408486985075
