# Supplementary material for: Identification and classification of repeated whistle types from free-ranging rough-toothed dolphins (Steno bredanensis)
Source: Sci Rep. 2026 Mar 20;16:14327. doi: 10.1038/s41598-026-44853-2 (PMC13144356; doi:10.1038/s41598-026-44853-2)
Supplement: Supplementary file 2 — Supplementary Material 2 [file 41598_2026_44853_MOESM2_ESM.zip › Dataset_StenoRepeatedCalls/Contours/1888.csv]

Time [ms]	Peak Frequency [Hz]	Duty Cycle	Energy	WindowRMS
1727882498948	4570.3125	1.0872860992126803	0.018279730265735244	0.0013369823019148694
1727882498950	4570.3125	0.40960981152617876	0.04904244358732808	0.0014535331758611298
1727882498952	4570.3125	0.03008560847593342	0.08512018246879993	0.0018919597491740816
1727882498954	4570.3125	0.028942747343659644	0.10388560270370233	0.002104482810805951
1727882498957	4570.3125	0.02809614305313544	0.10543092566259292	0.0023170058724378204
1727882498958	4570.3125	0.028353357084954917	0.11004476605308788	0.0023325637303486225
1727882498960	4570.3125	0.030170097116622142	0.11890260524740758	0.0026592192973315895
1727882498962	4570.3125	0.0312998398647594	0.12210165882534509	0.0026892607920275748
1727882498964	4570.3125	0.03164732087313726	0.1169573263576225	0.0023063414964285367
1727882498965	4570.3125	0.04910273122087714	0.08518742791084487	0.0019234222008294988
1727882498967	4640.625	0.049049749314410133	0.06388051353201546	0.0019227955693947535
1727882498969	4710.9375	0.04876984490288628	0.031234866575043863	0.0019139714891843601
1727882498970	4781.25	0.048918544121508326	0.013312353104696785	0.0019078782657563288
1727882498972	4851.5625	0.04771795412779354	0.014049737395911031	0.0016499707637704795
1727882498973	4851.5625	0.8391883054032167	0.014830198844927452	0.0013920632617846302
1727882498975	4851.5625	0.8259887649063233	0.014685894572823589	0.0013691569230799361
1727882498977	4851.5625	0.9690544757850074	0.01627353051284643	0.001312653971873912
1727882498979	4851.5625	0.9321240288568257	0.0197231941243932	0.0012660086716043788
1727882498980	4851.5625	0.8936468160377359	0.021770287629636637	0.001215839569255753
1727882498982	4851.5625	0.8911121522238022	0.02137379633344271	0.0012094206318446214
1727882498984	4851.5625	0.8669566367230854	0.01986468668630281	0.0011702813781046873
1727882498986	4851.5625	0.8176577077986266	0.01765200654356967	0.001111331272774185
1727882498988	4921.875	0.9106522086281447	0.015545092984318179	0.001090231619118852
1727882498989	4921.875	0.8978629762021749	0.017167012517267738	0.0010761468850501116
1727882498991	4921.875	0.8360781123439585	0.020523499557472184	0.001108489794592363
1727882498993	4921.875	0.8013263438482704	0.02293228425686986	0.0010874899438537578
1727882498995	4921.875	0.7918401288831713	0.02345501575582915	0.0010868138788087448
1727882498996	4921.875	0.7348123313768582	0.021915797048586705	0.0010360341572638173
1727882498998	4921.875	0.6535547284460167	0.019168512813854784	0.0010528682150044689
1727882499000	4921.875	0.6013822384632617	0.018150450295546162	0.0012318987160283579
1727882499002	4921.875	0.6842649014442584	0.02039493350951754	0.0014134483743861916
1727882499004	4992.1875	0.6959873497941603	0.02408904172564729	0.001439870498124408
1727882499005	4992.1875	0.6734051262299655	0.026063481874081657	0.0014019511985961543
1727882499007	4992.1875	0.709620887434909	0.025064104654761173	0.0014429469018573393
1727882499009	4992.1875	0.056495407890924915	0.02820833653971132	0.0017196309541867255
1727882499011	4992.1875	0.06482336905368118	0.0396143746458589	0.0018667911050232497
1727882499012	4992.1875	0.06971146598279374	0.05719626639518363	0.001980321997978861
1727882499014	4992.1875	0.06844301604663762	0.07523863079912523	0.00196090508180689
1727882499016	4992.1875	0.06536957213353421	0.08309722828913332	0.0019163692666818615
1727882499018	4992.1875	0.06700600029975674	0.07065309323561214	0.0019440980758283252
1727882499020	5062.5	0.06851904203151163	0.042662126664761914	0.001979141159895082
1727882499021	5062.5	0.6629047513757862	0.023637977521473237	0.0017908909924741158
1727882499023	5132.8125	0.685368759827044	0.015834267253986154	0.0018406991482379604
1727882499025	5132.8125	0.659489853577044	0.01971544456776833	0.0017775174965181627
1727882499027	5203.125	0.6588480247641509	0.026216036181189718	0.001791385247716303
1727882499028	5203.125	0.12391493216254207	0.032709210427058745	0.0017779366292129343
1727882499030	5273.4375	0.13155193477064264	0.040063789188523165	0.0018553848408404288
1727882499032	5273.4375	0.13139886930370842	0.04914617248662797	0.0018552598376838107
1727882499034	5343.75	0.13536712166497586	0.062197143503267036	0.0018818152956866377
1727882499036	5343.75	0.1395523172077249	0.09841712065333269	0.001907726131275653
1727882499037	5414.0625	0.13913771468311562	0.17560314953738387	0.0019024468855608583
1727882499039	5484.375	0.14250153923597741	0.26095013815998996	0.0019494609998468105
1727882499041	5554.6875	0.1469042805801566	0.30697600067841857	0.0019856487500592265
1727882499043	5625.0	0.5489627292792912	0.2883270733014927	0.0019966683582206797
1727882499044	5695.3125	0.5298620162941223	0.29441634286113283	0.0019445148618609106
1727882499046	5765.625	0.5415700179647198	0.33643964870100873	0.001986896729634214
1727882499048	5835.9375	0.5708712923611847	0.4837471605153244	0.0020860029976989287
1727882499050	5906.25	0.07700222748755872	0.7084713276687393	0.0023601682192970434
1727882499052	5976.5625	0.07556364253025362	0.8567092590112135	0.002341004480844191
1727882499053	6046.875	0.07061426244506748	0.8802287974236627	0.002253376619989245
1727882499056	6187.5	0.06875771215649716	0.8484280836646124	0.002211503808808761
1727882499058	6187.5	0.06132042966440535	0.8663918525514797	0.0020591331942089244
1727882499060	6187.5	0.057851970929698016	0.9834352215555101	0.0019962364916925805
1727882499061	6187.5	0.05190669112589557	1.1617880947325687	0.001859090178270649
1727882499063	6257.8125	0.05254372598156967	1.3211649843766264	0.0018784682568580653
1727882499065	6257.8125	0.6509439545811893	1.452591894032899	0.0015951201488902038
1727882499067	6257.8125	0.6559551886792453	1.5600666595650863	0.0016121475764514124
1727882499069	6257.8125	0.6397042970444318	1.646589180031887	0.001650699361628752
1727882499069	6328.125	0.6507496638227033	1.715914744790186	0.0017042669017557893
1727882499071	6328.125	0.6507496638227033	1.7516433713954276	0.0017042669017557893
1727882499073	6328.125	0.6878569915218647	1.666773737941937	0.0017867667334128174
1727882499075	6398.4375	0.6848779063272724	1.3573548619490303	0.0017828662050869853
1727882499076	6820.3125	0.6724595831317529	0.04270324830166816	0.0017626196383623896
1727882499078	7312.5	0.6486695536758185	1.9504011071280962	0.0017154013140108064
1727882499080	7312.5	0.6034091128615009	2.4063240956586722	0.0016221055390725954
1727882499082	7312.5	0.6015947581119309	2.7366324062460032	0.0016355138474081063
1727882499084	7312.5	0.5809939360729423	2.985974033332841	0.001566859983397572
1727882499085	7312.5	0.5566438861871765	3.175944745468708	0.0014959083135741486
1727882499087	7312.5	0.5427940318970196	3.3265072111220513	0.0014629510887482996
1727882499089	7312.5	0.49095368086562	3.4638340296752874	0.001538894544603725
1727882499091	7382.8125	0.49317191569596475	3.586989915895135	0.0015415216105828054
1727882499092	7382.8125	0.5108943519627083	3.680416147157699	0.0016030057518946373
1727882499094	7382.8125	0.5233715565962721	3.7166241906133664	0.0016404853920214178
1727882499096	7382.8125	0.05752116140511659	3.672938470812165	0.0019487197073675112
1727882499098	7382.8125	0.05835573901333338	3.4371113982679473	0.0019587995125037293
1727882499100	7382.8125	0.06056390504359691	2.8899622992928404	0.001982760175806519
1727882499101	7382.8125	0.06284013728584578	2.1033011570098363	0.002005743225279844
1727882499103	7453.125	0.06055164086125721	1.333386261449568	0.001963274202626217
1727882499105	7453.125	0.05927524608425262	0.7656911956160859	0.0019501059964836473
1727882499107	7453.125	0.058001304143715966	0.40912577830831565	0.0019201395183735407
1727882499108	7453.125	0.05773302515503496	0.2116247755152779	0.001910832680102367
1727882499110	7453.125	0.23121030391426678	0.12027043389204173	0.0017490398662816985
1727882499112	7453.125	0.5729837194513258	0.07760202830894858	0.0018083040043302301
1727882499114	7453.125	0.5619813185418646	0.05001355550982692	0.0017935958896008804
1727882499116	7453.125	0.5210454278086964	0.030598539197188343	0.00170332827338943
1727882499117	7453.125	0.5115343161791321	0.018735090905922253	0.0016888242008985745
1727882499119	7453.125	0.5111090225696802	0.012294659521057677	0.0016916307444363422
1727882499121	7664.0625	0.5391480226785552	0.0018455848760789342	0.001732232052823889
1727882499123	7945.3125	0.5678083933207208	0.0027148362518978285	0.0017866689994694678
1727882499124	8226.5625	0.7387227535278095	0.0028468115417824213	0.0016264772875856136
1727882499126	8507.8125	0.5408794001973714	0.005203981845335848	0.0017427919331665061
1727882499128	8789.0625	0.5546094718863496	0.002845538828210891	0.0017986497341919963
1727882499130	9070.3125	0.5350159378045	0.00895243977119836	0.0017734005356843596
1727882499132	9351.5625	0.5441882420456307	0.024615585471057508	0.0017860533308748066
1727882499133	9351.5625	0.5331019998726636	0.03158905063866729	0.0017618769718084912
1727882499135	9351.5625	0.5396575076194193	0.03610969502689774	0.0017780743573860896
1727882499137	9351.5625	0.5698560960891133	0.03954178551884963	0.0018724101371352733
1727882499139	9351.5625	0.58526221511953	0.04116940495948967	0.0019156788473528956
1727882499140	9351.5625	0.6619339469093947	0.04090241901552247	0.0016803484361567521
1727882499142	9351.5625	0.6853465228496322	0.03984496572319982	0.001721462646778637
1727882499144	9351.5625	0.7299130174991577	0.03958906838364611	0.0017746804126409707
1727882499146	9351.5625	0.7629188887192554	0.04035446046977391	0.0018113928391763382
1727882499148	9351.5625	0.8414749186636624	0.04056471837431727	0.0019278209630840635
1727882499149	9351.5625	0.8014188836741212	0.040117057571471805	0.0018435759757071959
1727882499151	9351.5625	0.0993788671186886	0.03941209374090248	0.0019675084110976635
1727882499153	9351.5625	0.09421671550342764	0.037317562484630515	0.001868147820576534
1727882499156	9351.5625	0.08922339711958174	0.03489255005273087	0.001791119571533457
1727882499157	9281.25	0.07872507907509498	0.03627774077702194	0.00166278012539753
1727882499159	9281.25	0.07808774442146676	0.04044502427039768	0.0016577753175502645
1727882499161	9281.25	0.07366396831955557	0.043505608939424976	0.001587363612707352
1727882499163	9281.25	0.0695014303378646	0.04402583562493186	0.0013896899151670428
1727882499165	9281.25	0.19882246752923202	0.04290871113273172	0.0011920162176267334
1727882499166	9281.25	0.7337867422257163	0.04168606295542575	0.0010838547415775038
1727882499168	9281.25	0.6844958419319969	0.04022603117226087	0.0011386475963533558
1727882499169	9281.25	0.7678193866081958	0.03875481088896232	0.0012859629824778882
1727882499171	9281.25	0.8114700797218947	0.03807052052752052	0.0013374572537880381
1727882499172	9281.25	0.8781673023535771	0.038586063935597915	0.001422519771940971
1727882499174	9281.25	0.907370129471305	0.03955468921604751	0.0014617512887412551
1727882499176	9281.25	0.9473932614116548	0.039593895270626	0.0015198960583104521
1727882499178	9281.25	0.748763210256495	0.03762885738272965	0.001603790655663777
1727882499180	9281.25	0.8131850230338564	0.033580567100709835	0.0017204979821178554
1727882499181	9281.25	0.8521602735775583	0.027294737323755015	0.0018029504903282379
1727882499183	9281.25	0.847026475388306	0.019299386949016013	0.0017952541585453089
1727882499185	9210.9375	0.8967464677746428	0.011882556647951938	0.0019130097062881103
1727882499187	9562.5	0.8991429577749368	5.482887602583609E-4	0.001918877922995404
1727882499188	9984.375	0.9016076114129636	5.098173751438507E-4	0.0019300501600302143
1727882499190	10406.25	0.9218593869393993	0.07413102595728621	0.001972141301932726
1727882499192	10406.25	0.9423563597515412	0.09178389987436165	0.0019214109357297748
1727882499194	10406.25	0.9438956360627219	0.10272408572594763	0.0019298253709305318
1727882499196	10406.25	0.9264543052182578	0.10853185050633143	0.0018934501672405687
1727882499197	10406.25	0.9012443798551435	0.10947024153660094	0.0018428222572703054
1727882499199	10406.25	0.8452140760121855	0.10614982956298534	0.0017225565958935004
1727882499201	10406.25	0.7784823051788522	0.1001332438459296	0.0016263504884201931
1727882499203	10406.25	0.7712233441430817	0.09315347109134942	0.0016078349381712486
1727882499204	10406.25	0.05233877090149859	0.08821997855674635	0.0017864234531075334
1727882499206	10406.25	0.05339715614398039	0.0819021190218072	0.0019650119680438183
1727882499208	10406.25	0.051216362861509046	0.07454247061314528	0.0019116468279582884
1727882499210	10335.9375	0.05042264089910115	0.07176723906287974	0.0018922404115895423
1727882499212	10335.9375	0.05140227006431399	0.07351478342030675	0.0019250028287207594
1727882499213	10335.9375	0.052506998168590106	0.07250503025168906	0.0019425589121152761
1727882499215	10335.9375	0.053110526883171603	0.06595152779315956	0.00195066825575104
1727882499217	10335.9375	0.0525284283936973	0.05790005386688402	0.0019467955458388167
1727882499219	10335.9375	0.7056675831262634	0.05275921922146155	0.0016387221961768929
1727882499220	10335.9375	0.7244455546975009	0.04869962326045424	0.0017021439576818422
1727882499222	10335.9375	0.7611644840627957	0.0443448436566689	0.0017940919977315944
1727882499224	10335.9375	0.7769211398615142	0.04033962946461138	0.0019001501262091791
1727882499226	10335.9375	0.6464955620367251	0.037261841730270605	0.0019019619455650691
1727882499228	10265.625	0.6853924500224619	0.03450012981408219	0.0019769086612981407
1727882499229	10265.625	0.7007718835986635	0.03127776801027681	0.0019992387760746494
1727882499231	10265.625	0.7046846045316711	0.027774799653168078	0.0020034260853593797
1727882499233	10265.625	0.6812137627751572	0.025134797837970423	0.0019524631831823517
1727882499235	10265.625	0.6624864439437331	0.023098517483107036	0.0019086491204335953
1727882499236	10265.625	0.5774567390709232	0.0201672383459562	0.001692488001803036
1727882499238	10265.625	0.5417130599660265	0.016959641591873662	0.0015788385059322702
1727882499240	10265.625	0.8491317324025719	0.014539424398696777	0.0014604163036569882
1727882499242	10265.625	0.7375309873605496	0.013430408187276244	0.001292545730157714
1727882499244	10265.625	0.6930250434612721	0.012817000796479036	0.001224994102587783
1727882499245	10265.625	0.7623014007521672	0.01216266984695246	0.0011670526858932485
1727882499247	10265.625	0.75812034211393	0.011441753904354183	0.0011600610183017436
1727882499249	10265.625	0.8056859978661275	0.010990721054428533	0.0011589758385503438
1727882499251	10265.625	0.8849275080020216	0.0109509848453498	0.0012614665511635078
1727882499252	10265.625	0.8810175289897798	0.011308090706511006	0.0012558398053066396
1727882499254	10265.625	0.873433376151168	0.011764348834568016	0.0012463680521951745
1727882499257	10265.625	0.9439226752021563	0.012193477347620996	0.0013216062926401258
1727882499259	10265.625	0.049415788762301766	0.012916489218386066	0.0016357031883559667
1727882499261	10265.625	0.05118617685871519	0.014927387427638314	0.0019498000840718077
1727882499262	10265.625	0.05252703987886291	0.017113844544943947	0.0019829080441294464
1727882499264	10195.3125	0.052753025162456384	0.017013446612051536	0.0019884357633803413
1727882499266	10195.3125	0.05367915672535469	0.014677949243377912	0.002009651742548889
1727882499268	10195.3125	0.05620121370523308	0.013093070819092226	0.0020592494653279706
1727882499269	10195.3125	0.058072606510792116	0.01298359308957834	0.002100051152284112
1727882499270	10195.3125	0.059460911136750665	0.012936082161542838	0.0018812854492354435
1727882499272	10195.3125	0.9856637639749708	0.01179914548176148	0.0016625197461867748
1727882499274	10195.3125	0.9587304501814575	0.010827083331674911	0.0016295660647681822
1727882499276	10195.3125	0.9205578118715262	0.01076440346120543	0.0015720631217224477
1727882499277	10195.3125	0.8817424163215775	0.011659680883731736	0.0015120805528675734
1727882499279	10195.3125	0.8779260452089732	0.012773888502404136	0.0015063919031130342
1727882499281	10195.3125	0.9179339065145743	0.013074021662912935	0.0014376488490275604
1727882499283	10195.3125	0.7802988581520789	0.012241382077835847	0.0014139432678341962
1727882499284	10195.3125	0.7562516037189903	0.01080669162277463	0.0013720772763888788
1727882499286	10195.3125	0.7597021586740041	0.009591106234059642	0.0013804940558708179
1727882499288	10195.3125	0.7339530854188504	0.009094865679185667	0.001340287298656183
1727882499290	10195.3125	0.7105498777078966	0.009501804683152289	0.0013092548687301813
1727882499292	10195.3125	0.7265828023999825	0.009542959719063913	0.0013485716099543661
1727882499293	10195.3125	0.7509883344798217	0.009076462354530041	0.0013898545170647487
1727882499295	10195.3125	0.7424408534787735	0.007780031366583188	0.0013789419133416522
1727882499297	10195.3125	0.808386294292737	0.005923566961339959	0.001383060485066637
1727882499299	10546.875	0.7617770635688291	4.3467478308019706E-4	0.0013912204392550146
1727882499300	10898.4375	0.8266854139614692	0.006084203935307695	0.0015083348232463514
1727882499302	11250.0	0.8644253346163698	0.02106032479996986	0.001568138208586428
1727882499304	11250.0	0.92982969539476	0.026799592369649742	0.0016594622997763127
1727882499306	11250.0	0.9677982121404848	0.028575348475166483	0.0017117364790329708
1727882499308	11250.0	0.9828079177266624	0.026576356105858675	0.0017364848578434384
1727882499309	11250.0	1.0331594415809837	0.0244515856685312	0.001802655994778403
1727882499311	11250.0	1.0319301984510811	0.02333515404989735	0.001800036651254244
1727882499313	11250.0	1.0437783769698254	0.022290979436143332	0.0018266017731011796
1727882499315	11250.0	1.0101618122173344	0.020267127235518424	0.0017703618394827036
1727882499316	11250.0	0.9597499044899654	0.018050236723263766	0.0016969792371127684
1727882499318	11250.0	0.9456502701332945	0.017510521180671788	0.0016753340198429883
1727882499320	11250.0	0.8946992206822839	0.01848739374866442	0.0015955330433654528
1727882499322	11250.0	0.8218762697865876	0.0192518749970895	0.0014847540702249626
1727882499324	11250.0	0.7463403577375274	0.01875343759428379	0.0013782529958921489
1727882499325	11250.0	0.7307225002870822	0.01750504752555269	0.0013484897505491302
1727882499327	11250.0	0.7492936072118663	0.01646725853566877	0.0012779792730808655
1727882499329	11250.0	0.8438906315031909	0.01582176544835536	0.0011673762491161397
1727882499331	11250.0	0.8269377618301456	0.015070516228761448	0.0012335781890726722
1727882499332	11250.0	0.020727682304192262	0.013793531254586629	0.0019394747339862317
1727882499334	11250.0	0.021301689569799345	0.01213027812694981	0.0023506436374392124
1727882499336	11250.0	0.024552869695045165	0.01079698306890039	0.0027618125408921932
1727882499338	11250.0	0.02626708776771164	0.010298363305933768	0.002801577664976249
1727882499340	11250.0	0.028224459975550037	0.010185857905317347	0.002870718580899003
1727882499341	11250.0	0.030457439901553248	0.009700886286509188	0.002942794601461053
1727882499343	11250.0	0.031105149006399914	0.008934692879355008	0.002966062505888843
1727882499345	11179.6875	0.030609055113703244	0.00872588023656934	0.0024043743331217783
1727882499347	11179.6875	0.9485638142405011	0.008844309659821865	0.001842686160354713
1727882499348	11179.6875	0.8760798667675711	0.008634409899326567	0.0017331212458682951
1727882499350	11179.6875	0.8421608935315762	0.008166384403635407	0.0016635165289297777
1727882499352	11179.6875	0.8322990242859689	0.007776344021400161	0.0016478029601219909
1727882499354	11179.6875	0.7544884010487584	0.007511689467519687	0.001504952160210137
1727882499357	11179.6875	0.6916526226050379	0.007352941296857165	0.0013722944286070902
1727882499358	11179.6875	0.8433403036052652	0.007305972002891809	0.0013336053565041026
1727882499360	11179.6875	0.8318734503507498	0.006981749502382839	0.001313499863222466
1727882499362	11179.6875	0.9277585639996339	0.006223753042281889	0.0013637141742013144
1727882499364	11179.6875	0.9804800662450461	0.005532400056696855	0.0014265253638499258
1727882499365	11179.6875	0.9870899733189025	0.005318001902199093	0.0014376677486188177
1727882499367	11179.6875	0.9076900202273324	0.005186895556961191	0.0015241852689244512
1727882499369	11179.6875	0.9484322414272842	0.004878842141540301	0.00167901899726042
1727882499370	11179.6875	0.9821523213907144	0.004569902883882509	0.0017365261031539593
1727882499372	11179.6875	1.0060902139203942	0.004351440119140564	0.0017805260390385724
1727882499373	11179.6875	1.0671943803110204	0.004294516989176954	0.0018683845938392886
1727882499375	11179.6875	1.0650852578881351	0.004191193742461728	0.001865040151071563
1727882499377	11179.6875	1.0614190941673733	0.0039415398675859215	0.0018597562474052
1727882499379	11179.6875	1.0657494804916614	0.0036099080763576374	0.0018659229620141098
1727882499380	11179.6875	1.0454604991475869	0.003339873690502158	0.001830082625415499
1727882499382	11179.6875	1.0853482063889826	0.0031354457323669763	0.0017897526774442686
1727882499384	11179.6875	1.1115212110603379	0.0027345707054635	0.0017424197414778807
1727882499386	11179.6875	1.067621003156938	0.002041296517157509	0.0016711704339211202
1727882499388	11390.625	0.03380038782820287	2.6454718348573633E-4	0.0021246545925369628
1727882499389	11601.5625	0.0335772391208842	4.64796620556115E-4	0.002345068241928934
1727882499391	11812.5	0.03310053917072594	0.008739703741976183	0.0025654818913209056
1727882499393	12093.75	0.033282216458232074	0.02680785510179451	0.0025722109700942026
1727882499395	12093.75	0.03351628646471846	0.03153188416292703	0.0025810938586683057
1727882499396	12093.75	0.03279621864526887	0.033983836785054775	0.0025586025754392133
1727882499398	12093.75	0.03251433105864278	0.034642529624040914	0.002550499172853183
1727882499400	12093.75	0.032868830526221776	0.034732025607032535	0.0020834089169713623
1727882499402	12093.75	0.9232564795001237	0.03483547800712548	0.0016163186610895415
1727882499404	12093.75	0.9367177700560031	0.034680253901323364	0.001639326759739492
1727882499405	12093.75	0.9634591995486184	0.03371612761482134	0.0016789393680889924
1727882499407	12093.75	0.9655640088377146	0.0328495051651964	0.0016812028584209109
1727882499409	12093.75	0.9695752232616069	0.03219780741281817	0.0016881511645231828
1727882499411	12093.75	0.994470631492474	0.03136726433579195	0.0017293281707104625
1727882499412	12093.75	1.2291908930599231	0.029970658042067718	0.0017275018565953665
1727882499414	12093.75	1.2417785943095956	0.02807142482238212	0.0017452778703681976
1727882499416	12093.75	1.2110744132435796	0.02612436224584571	0.001704924174264583
1727882499418	12093.75	1.138693798179813	0.023784141887312087	0.0016206853962035838
1727882499420	12093.75	1.0933546150255502	0.02103969456228756	0.0015636062640683585
1727882499421	12093.75	1.028736682308045	0.017499728132171242	0.0014865389038486785
1727882499423	12164.0625	1.0046009247657888	0.013126646996608739	0.0014492775722897637
1727882499425	12375.0	0.9801215131542004	7.432358953126931E-4	0.0013677850091083205
1727882499427	12585.9375	0.9451675072298967	4.0651693421707404E-5	0.0013185282060737121
1727882499428	12796.875	0.8126504766116353	1.2980298637041041E-4	0.0012131660391816452
1727882499430	13007.8125	0.7874328485324948	0.014932309852607399	0.0011811886848746703
1727882499432	13218.75	0.778327478052935	0.01951225622340509	0.0011738230696957974
1727882499434	13218.75	0.7448233998296645	0.022477255317666603	0.0011358708509766804
1727882499436	13218.75	0.7328159804114256	0.023502201077577455	0.0011332609652449403
1727882499437	13218.75	0.7208392705057651	0.023324745376042535	0.0011197035077570988
1727882499439	13218.75	0.7222621445885744	0.02276010418239324	0.001122258614430145
1727882499441	13218.75	0.7454990091063941	0.022347781301331363	0.0011643807861110244
1727882499443	13218.75	0.8621413399897104	0.021793609918045458	0.0012181154965859513
1727882499444	13218.75	0.903350796207339	0.02064824191009513	0.0012599908291355641
1727882499446	13218.75	0.9296458163527793	0.019200198946173495	0.0012902364998977462
1727882499448	13218.75	0.9598560926288866	0.017651307100026565	0.001370141935503108
1727882499450	13218.75	1.0320262255825254	0.016102158262175245	0.0014674309300935517
1727882499452	13218.75	1.0834859852021095	0.014574948900692311	0.0015351950593610122
1727882499453	13218.75	1.1172291284503844	0.012894518164743402	0.0015799443564854675
1727882499456	13218.75	1.1309844309595563	0.011365403622621511	0.0015980236789188635
1727882499458	13218.75	0.0781104362891129	0.009142806874895435	0.0017846753363449843
1727882499460	13218.75	0.08013042722689677	0.007023321086657944	0.001971326993771105
1727882499461	13218.75	0.08070605401511141	0.005181828378349449	0.0019788248561542427
1727882499463	13218.75	0.08033948922605202	0.0034189447194556835	0.0019717342187187915
1727882499465	13218.75	0.07661133462287295	0.0018034880329865692	0.001913459050015501
1727882499467	13218.75	0.07529869365858227	7.913600109607945E-4	0.0018903567299282946
1727882499469	13429.6875	0.07342349228102417	7.795542791254781E-5	0.0016928072913172357
1727882499469	13710.9375	1.19212288526619	3.8956203925736247E-5	0.0014952578527061766
1727882499471	13992.1875	1.19212288526619	1.855896682913107E-4	0.0014952578527061766
1727882499473	14273.4375	1.0105608353784208	0.0013957235748129845	0.0014664014900648162
1727882499475	14554.6875	1.011463446052184	0.0021377026237310603	0.0014678204920251761
1727882499476	14554.6875	1.0140208429611806	0.0020461082186245217	0.0014718654686871639
1727882499478	14554.6875	1.042857697762621	0.0014194305630742107	0.0015148117631658881
1727882499480	14554.6875	1.1024974386606536	8.089269819531747E-4	0.0015970305816560208
1727882499482	14554.6875	1.1170014584528514	4.67347578673947E-4	0.0016173923488783748
1727882499484	14554.6875	1.1420099990172956	2.915545509209023E-4	0.0016521440755679938
1727882499485	14554.6875	1.205380808336655	1.812380020679031E-4	0.001672115963509048
1727882499487	14554.6875	1.2092789700565816	1.0495718678594898E-4	0.0016758437006753333
1727882499489	14554.6875	1.2190487040758702	5.5934298312472465E-5	0.001688756747763844
1727882499491	14554.6875	1.215523598054522	3.1445363937948715E-5	0.0016847042124682348
1727882499492	14625.0	1.2384062557806141	2.0984572234272744E-5	0.0016429566658287757
1727882499494	14695.3125	1.2546987880723508	1.8891076190747097E-5	0.0016159715815792217
1727882499496	14765.625	1.06001560043239	3.5487160977794484E-5	0.00156825652081124
1727882499498	14835.9375	0.8572425449452277	5.840271276531372E-5	0.001546671287919748
1727882499500	14906.25	0.8112373328322621	7.841114875442603E-5	0.001471269596217835
1727882499501	14906.25	0.7921620009805446	9.616767847349534E-5	0.0014398290454736018
1727882499503	14906.25	0.7690623731123436	7.729682615372642E-5	0.0013982449424915732
1727882499505	14906.25	0.740997759487957	4.804769556688889E-5	0.0013494635638489102
1727882499507	14906.25	0.7201001049117942	2.3391115893558988E-5	0.0013102869959166882
1727882499508	14906.25	0.734315909498324	1.2726963831692016E-5	0.0013305377690542943
