# Supplementary material for: Identification and classification of repeated whistle types from free-ranging rough-toothed dolphins (Steno bredanensis)
Source: Sci Rep. 2026 Mar 20;16:14327. doi: 10.1038/s41598-026-44853-2 (PMC13144356; doi:10.1038/s41598-026-44853-2)
Supplement: Supplementary file 2 — Supplementary Material 2 [file 41598_2026_44853_MOESM2_ESM.zip › Dataset_StenoRepeatedCalls/Contours/1897.csv]

Time [ms]	Peak Frequency [Hz]	Duty Cycle	Energy	WindowRMS
1727882652405	4359.375	0.7213770923819977	0.3558681799106007	0.0011798552394567164
1727882652406	4359.375	0.685463054482185	0.6883714140150763	0.001399887678741997
1727882652408	4359.375	0.6930444654000308	1.0126166046751421	0.0016199201180272774
1727882652410	4359.375	0.6928833775550315	1.2338642481015791	0.0016383344811559213
1727882652412	4359.375	0.679086677418609	1.3515997769636214	0.0017169296450862952
1727882652413	4359.375	0.6614738687338143	1.459618076113654	0.0017041754437590176
1727882652415	4359.375	0.6497642541686486	1.617002433040221	0.0016908029737621251
1727882652417	4359.375	0.6303385519891919	1.7657633929618992	0.001663243141371941
1727882652419	4359.375	0.598332272177739	1.755622912041832	0.0015920063875365293
1727882652421	4359.375	0.5554744377114053	1.4830123023104644	0.0014866637099539204
1727882652422	4359.375	0.526948784378138	1.0279326131840782	0.001406317763855496
1727882652424	4359.375	0.5144198193723244	0.6177770666905632	0.001376382259296246
1727882652426	4359.375	0.5584788529953624	0.3727232401286243	0.0012363676741443438
1727882652428	4429.6875	0.5792758301593111	0.23378073300367044	0.0011198127519180734
1727882652429	4500.0	0.5596146824509325	0.1368673816539151	0.0010563086109867665
1727882652431	4570.3125	0.6132053247708747	0.12417369073277652	9.999491225834852E-4
1727882652433	4640.625	0.6816439217564975	0.1590801443538079	9.829330386968173E-4
1727882652435	4640.625	0.6705964004115798	0.1792616874269703	9.708781600404969E-4
1727882652437	4640.625	0.693326303217223	0.18882917799699972	9.584751882783785E-4
1727882652438	4640.625	0.7211184121008708	0.19966554036778056	9.944626134876949E-4
1727882652440	4640.625	0.724685440100387	0.2150956989524569	0.0010012710624347754
1727882652442	4640.625	0.7657239791213111	0.23349113160845053	0.001048017239975555
1727882652444	4710.9375	0.7729087544510729	0.25202680151544343	0.0011027331213260105
1727882652445	4710.9375	0.7696232882156401	0.27379606447996707	0.0010933076427516212
1727882652447	4710.9375	0.7770841878589008	0.2964956762745858	0.0011179440818275537
1727882652449	4710.9375	0.7853957841981132	0.3182637054847688	0.0011412073087021485
1727882652451	4710.9375	0.7541982097231581	0.348499862537892	0.0011099717206706904
1727882652454	4781.25	0.7180213071372417	0.39560786104433243	0.001070477436579099
1727882652455	4781.25	0.6695551156783468	0.4358053624370792	0.0010200087393425576
1727882652457	4781.25	0.6449655702493261	0.4284276516065636	9.925136075564038E-4
1727882652459	4781.25	0.5899023174275607	0.3907893967505543	9.261723152695034E-4
1727882652461	4781.25	0.5333913304413747	0.36671482457935434	8.578103006495729E-4
1727882652462	4851.5625	0.516921469250565	0.36501320326005654	7.679244440721856E-4
1727882652464	4851.5625	0.5166515614251671	0.36173917820082757	7.679903209605884E-4
1727882652466	4851.5625	0.5108275503482459	0.34483418327535686	7.544810087269123E-4
1727882652467	4921.875	0.4952028862335397	0.315267597131467	7.357975906156714E-4
1727882652469	4921.875	0.48022600089978873	0.2805646723413774	7.203633412429043E-4
1727882652470	4992.1875	0.4756915494331024	0.2522762734483462	7.161397239722942E-4
1727882652472	4992.1875	0.4757035453364534	0.23990822082470806	7.17167683089517E-4
1727882652474	5062.5	0.491015474146254	0.22214822781380983	6.603060118800803E-4
1727882652476	5062.5	0.4633971164521957	0.20181036762187413	6.319305015642725E-4
1727882652477	5062.5	0.4134898363430489	0.19523851205204654	6.641316317632775E-4
1727882652479	5132.8125	0.004004882602386546	0.19347764725799782	0.004579250014191881
1727882652481	5132.8125	0.004922373514423346	0.16963221661320252	0.006536864848146131
1727882652483	5203.125	0.004920044171832627	0.14708588826244404	0.00751530468164014
1727882652485	5203.125	0.004900329156282201	0.16033849202720224	0.008493744515134148
1727882652486	5273.4375	0.004871465563310258	0.23214710534478358	0.008493219159952483
1727882652488	5343.75	0.004873794905900976	0.3205224432397313	0.008493255582093056
1727882652490	5414.0625	0.004910659284293212	0.35531729014987345	0.00849391278682676
1727882652492	5484.375	0.004822751920434804	0.29110039879483207	0.004571110016491965
1727882652493	5554.6875	0.28571689462272515	0.28135886263897036	6.4830724615717E-4
1727882652495	5625.0	0.2889389432164124	0.3144934084198652	6.535505110780457E-4
1727882652497	5695.3125	0.3265213427192058	0.3480070300050063	7.324732511601276E-4
1727882652499	5765.625	0.37155243250702524	0.39609618392637186	8.216207269536431E-4
1727882652501	5835.9375	0.4154441667084839	0.44843980196789723	8.987131968036943E-4
1727882652502	5976.5625	0.486161803586662	0.47609985110404135	0.0010231008776789238
1727882652504	5976.5625	0.5282036163522013	0.4866931845034328	0.0010965467390304134
1727882652506	5976.5625	0.5563330869485517	0.5040799440644688	0.0012524255724316415
1727882652508	6046.875	0.6326307233082366	0.5345644761519067	0.0014127340359001432
1727882652509	6046.875	0.6929189209723678	0.5752855564962864	0.0015814318549800983
1727882652511	6117.1875	0.6923459610849056	0.6266526131231375	0.0016778560090645522
1727882652513	6117.1875	0.7626774208709325	0.6867310222697754	0.001827376242118995
1727882652515	6117.1875	0.8115923336238721	0.7449469899871609	0.0019180625176424926
1727882652517	6187.5	0.8516582335674733	0.7982764212475416	0.001992223763818796
1727882652518	6187.5	0.8683214821318704	0.8519044956037013	0.0020267699074667748
1727882652520	6257.8125	0.8536009440371206	0.9047765472424212	0.00200407986526499
1727882652522	6257.8125	0.8212291121906617	0.9265244214835768	0.0019452164370194454
1727882652524	6328.125	0.7832494563081077	0.8571397829521712	0.00186871289898922
1727882652525	6468.75	0.7901072318236768	0.46539248775186204	0.0017435805472629325
1727882652527	6679.6875	0.7660936966929216	0.002437476773927426	0.0017018600749039775
1727882652529	6890.625	0.747242870713537	0.020641166039834274	0.0016515428271788016
1727882652531	7101.5625	0.7628860280709006	0.028846157232543433	0.0015553507143187726
1727882652533	7101.5625	0.79528144046502	0.032169438031565877	0.0015429493346315007
1727882652534	7101.5625	0.8233228759006325	0.033154494763818	0.0015467791148244818
1727882652536	7101.5625	0.8331052055256064	0.03257681210256415	0.0015565934009894346
1727882652538	7101.5625	0.8783089331069873	0.03116706971055687	0.0016331243161310518
1727882652540	7171.875	0.8876694287679695	0.02788223415438621	0.0016327019188601456
1727882652541	7171.875	0.9607507569163671	0.023579083473685515	0.0016076772515364844
1727882652543	7171.875	0.9750544435787286	0.018930585868630098	0.0016244389850063351
1727882652545	7171.875	0.94656588682053	0.013515147489699557	0.001589133929122526
1727882652547	7242.1875	0.9009033258624118	0.008234456245287163	0.0015050865431229432
1727882652549	7382.8125	0.8466945612639235	0.0025462669298416184	0.0014252736840257663
1727882652550	7593.75	0.8268161755541494	0.0018652036746744712	0.0013707652640848043
1727882652553	7804.6875	0.8850823894723143	0.0023602253461949218	0.0013190461293124
1727882652555	8015.625	0.9031532166227341	0.0030270917358135732	0.0012310411741615812
1727882652557	8226.5625	0.9088126844520564	0.026801344181624758	0.0011458283803622066
1727882652558	8437.5	0.9376759703816012	0.034849269777602256	0.0011809711447658031
1727882652560	8437.5	0.9420752299216332	0.041084117447289285	0.0011865864416773931
1727882652562	8437.5	0.8261723940340153	0.0479031475890356	0.0011791807886770438
1727882652564	8437.5	0.8229176182290283	0.0563714249331613	0.0011766279355299794
1727882652566	8437.5	0.7709601506444326	0.0647270195468981	0.001117090146524255
1727882652566	8437.5	0.7200029048603729	0.07073621773242256	0.0010637604332564446
1727882652568	8437.5	0.7200029048603729	0.07546172494076768	0.0010637604332564446
1727882652570	8437.5	0.6608384337075914	0.07974089026203682	9.915638094255728E-4
1727882652572	8437.5	0.6266632877552263	0.08383630503558034	9.44252801857133E-4
1727882652573	8437.5	0.5889414093642041	0.08653398370665549	8.944672018655707E-4
1727882652575	8437.5	0.7002408649436583	0.0873572552409309	8.94858076255049E-4
1727882652577	8437.5	0.5774270225782977	0.0880054555692018	9.160565545490874E-4
1727882652579	8437.5	0.5695265854740353	0.0898643854502346	9.109948636688588E-4
1727882652581	8437.5	0.5918584185231812	0.09040900930986397	9.45896499473543E-4
1727882652582	8437.5	0.6110829883908082	0.08794365380545212	9.69474441326581E-4
1727882652584	8437.5	0.6055583885772565	0.07893910000372013	9.65373755589458E-4
1727882652586	8367.1875	0.5883309745107725	0.06223021421944745	9.50143117804417E-4
1727882652588	8578.125	0.591396738350969	0.017142916049379463	9.554626862852279E-4
1727882652589	8859.375	0.546779759011665	0.023325119406454237	8.981330089731746E-4
1727882652591	9140.625	0.5466239172950438	0.06283725221285891	8.715019304886483E-4
1727882652593	9140.625	0.5255597868361901	0.09098468380094371	8.449647280783661E-4
1727882652595	9140.625	0.5607301084250524	0.11164646631567665	7.596870477265757E-4
1727882652597	9140.625	0.563295632288391	0.12256352966543112	7.647871947903559E-4
1727882652598	9140.625	0.5340832084479822	0.12643847729822844	7.346457567068979E-4
1727882652600	9140.625	0.544140573817479	0.12921300197352145	7.432982833975395E-4
1727882652602	9140.625	0.5184341526631289	0.13517321691043055	7.191015800894894E-4
1727882652604	9140.625	0.508645495528695	0.14248340679804458	7.118409020009298E-4
1727882652605	9140.625	0.5346957150639964	0.14677324200572245	6.96674917251426E-4
1727882652607	9140.625	0.5223496155169025	0.14520607691460186	7.17631368491047E-4
1727882652609	9140.625	0.4648500939387826	0.1410518661236953	8.143148787233103E-4
1727882652611	9140.625	0.0838643643893899	0.15009053867373867	9.028294275000242E-4
1727882652613	9140.625	0.009136061409594144	0.2060618421654246	0.004148814420018482
1727882652614	9140.625	0.009805544021494242	0.2863545346432173	0.005777430482980224
1727882652616	9140.625	0.010318143503813697	0.3066447860474924	0.006603822448001843
1727882652618	9070.3125	0.011317001712020205	0.24128042621877785	0.007430214413023463
1727882652620	9070.3125	0.012213051994327406	0.1632655029460815	0.007451683756221792
1727882652621	9070.3125	0.012889735342112905	0.1354110529935805	0.007473503646472317
1727882652623	9070.3125	0.013120530541330146	0.1311277413198644	0.00748046445232199
1727882652625	9070.3125	0.013808409872008431	0.12843975165093846	0.004597558053838899
1727882652627	9070.3125	0.7118686228313879	0.12260433980420668	0.0017146516553558082
1727882652629	9070.3125	0.7081893369493524	0.11353526206844254	0.0017109389681337253
1727882652630	9070.3125	0.6847765867344899	0.10996455457425716	0.0016619217726525331
1727882652632	9070.3125	0.6678831016899184	0.11004254933267658	0.0016288044705090516
1727882652634	9070.3125	0.6403486404118032	0.10931710911358171	0.0015761813856282059
1727882652636	9070.3125	0.6084008105077902	0.10699568101082761	0.0014357802795477979
1727882652637	9070.3125	0.5250035455528159	0.10537234094452819	0.0012754914461908747
1727882652639	9070.3125	0.556358130505258	0.10322360254084484	0.001168249383263487
1727882652641	9070.3125	0.528859002291379	0.09679478286720027	0.0010015187815658182
1727882652643	9070.3125	0.5427228932551794	0.08458899235979643	8.544940501431191E-4
1727882652645	9070.3125	0.551303096208485	0.0672526954521	7.122223427218014E-4
1727882652646	9070.3125	0.5221920844087456	0.04684531917941964	6.185778190363347E-4
1727882652648	9000.0	0.5488071923934669	0.027661504622881444	5.950236127474482E-4
1727882652650	9351.5625	0.5336404535281093	0.007634893264329088	5.798484932188499E-4
1727882652653	9703.125	0.3217446345482302	0.012088457622946927	6.359949552953969E-4
1727882652654	10125.0	0.35489573192052437	0.14523082966732415	6.923243677316481E-4
1727882652656	10125.0	0.3535254091935425	0.21941743030029517	6.94819645387419E-4
1727882652658	10125.0	0.3527487441951879	0.2884954451093321	7.023702893841066E-4
1727882652660	10125.0	0.33407307549912246	0.33544277537461736	6.835742983860516E-4
1727882652662	10125.0	0.3086261378231498	0.36116734588973304	6.479325699863735E-4
1727882652663	10125.0	0.29504789112777896	0.3745865821767542	6.269251785607197E-4
1727882652665	10125.0	0.29180732337602383	0.3826349092705886	6.216129739642756E-4
1727882652666	10125.0	0.44328891694849887	0.3904489398697425	5.640046355423795E-4
1727882652668	10125.0	0.4760601174432037	0.39803260989850275	5.600135233159976E-4
1727882652669	10125.0	0.4344653057795699	0.40521566256301517	6.490445643193409E-4
1727882652671	10125.0	0.4216235432852386	0.4118936235950241	6.911099522269783E-4
1727882652673	10054.6875	0.47344365043293585	0.41687842201825037	8.100817779813376E-4
1727882652675	10054.6875	0.5486561517295597	0.4176321667728219	9.524287195659054E-4
1727882652677	10054.6875	0.6074417414007299	0.42264888782668375	0.0011060630273735052
1727882652678	10054.6875	0.5787923206898394	0.43658004933768907	0.0012997870730213973
1727882652680	10054.6875	0.595377216839481	0.4525382355703923	0.0014255397549551743
1727882652682	10054.6875	0.697780299831081	0.46546415593937185	0.0016368641742894338
1727882652684	10054.6875	0.7137320656446541	0.47695657800068514	0.0018639045463160347
1727882652685	10054.6875	0.7952216379320852	0.49007844809227086	0.002116672249882619
1727882652687	10054.6875	0.8347452567372385	0.5043756665816855	0.0022066889258119705
1727882652689	10054.6875	0.8957653106084787	0.5145073573484131	0.002412438931634504
1727882652691	10054.6875	0.9483136147332134	0.5196928274761009	0.0026469746912596527
1727882652693	9984.375	0.9772440631618212	0.5252904202608932	0.0028567569637923053
1727882652694	9984.375	1.0283925313805875	0.533265290077079	0.0030398527780753077
1727882652696	9984.375	1.0589036687521105	0.5450473394323795	0.003121055470889819
1727882652698	9984.375	1.0808318327822481	0.5609774830029662	0.0032577254662269186
1727882652700	9984.375	1.0906780581127005	0.5762981594787014	0.003328083639064707
1727882652701	9984.375	1.0971914466676809	0.5857692016611188	0.0033456979418058255
1727882652703	9984.375	1.0883401726389734	0.5903491611624112	0.0033231554379551578
1727882652705	9984.375	1.0473850750976363	0.5897439948740695	0.003216960710495247
1727882652707	9984.375	0.9746530617582166	0.5830989314349191	0.0030403545911164604
1727882652709	9984.375	0.8874479523293265	0.5736474009340408	0.002803148911976915
1727882652710	9984.375	0.7829216871766586	0.5695400571887054	0.002525433085516274
1727882652712	9984.375	0.7293038688438325	0.5763673757087102	0.0023745463532911936
1727882652714	9984.375	0.7219226208426353	0.5917953891679106	0.002015313142252428
1727882652716	9984.375	0.6920762685705935	0.6060969727016362	0.0017446249183769155
1727882652717	9984.375	0.6590327838220398	0.6112925734892182	0.001481856994278299
1727882652719	9984.375	0.6959171802089673	0.6093834277271306	0.0013907431280924336
1727882652721	9984.375	0.6719215473398523	0.6090184565575368	0.0012907735260664003
1727882652723	9984.375	0.6336942425667798	0.613399566813435	0.0012154827025599845
1727882652725	9984.375	0.6262403972689362	0.6134731812957395	0.0012482802655027405
1727882652726	9984.375	0.6379859513326326	0.6040746313044305	0.0012772587747885051
1727882652728	9984.375	0.6561070672468895	0.5911155476592476	0.0013105803149998298
1727882652730	9984.375	0.6428886248760938	0.5835853177994229	0.0012998633409087733
1727882652732	9984.375	0.6296618375290539	0.5872641174603032	0.0012848865425786067
1727882652733	9984.375	0.5850579395038624	0.5969726699138626	0.0012239351921594615
1727882652735	9984.375	0.566298432906925	0.5973393180950654	0.0011982256495015355
1727882652737	9914.0625	0.5285082079851141	0.5831213485452829	0.0011374485405744427
1727882652739	9914.0625	0.45989164081726824	0.5699532235657626	0.0010116205668929056
1727882652741	9914.0625	0.00957560882992228	0.5934181736824556	0.004599043914307116
1727882652742	9914.0625	0.00923481642250618	0.7389349101015914	0.006391836209859348
1727882652744	9914.0625	0.00911800059418578	0.9513507401052711	0.007286673237081008
1727882652746	9914.0625	0.008920655053154041	1.001730295756989	0.008181510264302668
1727882652748	9914.0625	0.008876570605681628	0.8219950269797167	0.008180574690826475
1727882652749	9914.0625	0.00878092167813318	0.6135090353633116	0.008178990746496098
1727882652751	9914.0625	0.008643416397930422	0.5453479989599864	0.008176942734705627
1727882652754	9914.0625	0.008568350822511091	0.5607279577345579	0.00444508507537632
1727882652756	9914.0625	0.423983208038522	0.5786397782952764	7.13227416047013E-4
1727882652758	9914.0625	0.43258666992187494	0.5714816758597513	8.338507707555805E-4
1727882652759	9914.0625	0.43708375542578276	0.5478724518792916	9.846828173352678E-4
1727882652761	9914.0625	0.43468310538264854	0.5287697031673723	0.001118669729360979
1727882652763	9914.0625	0.5178492576702665	0.522854217960208	0.00143341616822724
1727882652765	9914.0625	0.5919468477836944	0.5203412523266263	0.0017305348392156888
1727882652766	9914.0625	0.6503577312192732	0.5093450666892202	0.002027653510204138
1727882652767	9914.0625	0.6977168818235672	0.4893806919905274	0.002135764224398134
1727882652769	9914.0625	0.7463601009555763	0.4654920997552	0.0022452161025994337
1727882652771	9914.0625	0.8184923125871977	0.44070838338350987	0.002373210105244854
1727882652773	9914.0625	0.849396462921594	0.42519704511810075	0.0024292038819104154
1727882652774	9914.0625	0.8347391585904974	0.4123109291859137	0.0024009043550649355
1727882652776	9914.0625	0.8134885002823545	0.3997612964740837	0.002357861340342909
1727882652778	9914.0625	0.7240200118754982	0.38400760083162644	0.002185417786270092
1727882652780	9914.0625	0.6072157319902116	0.36239969836626484	0.0019197615591133755
1727882652781	9914.0625	0.5049315638512185	0.3333414923571107	0.0016152396142677069
1727882652783	9914.0625	0.5455614703937964	0.2918541555696495	0.0013842799317740863
1727882652785	9914.0625	0.4636548844921223	0.23416111498442943	0.0011356817694320434
1727882652787	9914.0625	0.3508284793307884	0.1695317131722978	8.870836070900005E-4
1727882652789	10265.625	0.2957848439627504	6.683820530544751E-4	7.445683586604641E-4
1727882652790	10617.1875	0.27663797147063535	0.005421375952264057	7.902408890562799E-4
1727882652792	11039.0625	0.3108165215812806	0.12277274094372617	8.828460669389857E-4
1727882652794	11039.0625	0.3967142982580655	0.16342882339880874	0.0011280995432758302
1727882652796	11039.0625	0.518866360617939	0.18822520315562546	0.001392842890313451
1727882652797	11039.0625	0.6179693747797387	0.19934936281862659	0.0016575862373510717
1727882652799	11039.0625	0.6895377614756154	0.20256227444130376	0.0017961810165968
1727882652801	11039.0625	0.7352388378079633	0.20108201789920574	0.002091516491055626
1727882652803	11039.0625	0.821295752786669	0.19341931897367037	0.002364790177327594
1727882652805	11039.0625	0.8865233058878031	0.1828798784502808	0.0024977875530707
1727882652806	11039.0625	0.9325245105781109	0.18224110108749247	0.0026083809789236804
1727882652808	11039.0625	0.9257985789392408	0.1933383127185862	0.0025964613008858414
1727882652810	11039.0625	0.9166707247094003	0.20447915523146185	0.00258143180143635
1727882652812	11039.0625	0.88816297450584	0.20727077391487267	0.0025133236682715636
1727882652813	11039.0625	0.7864404560099393	0.20595935800360596	0.002333404424180821
1727882652815	11039.0625	0.731950264628257	0.20370719641780755	0.002215584332606101
1727882652817	11039.0625	0.6111693701719305	0.19830172306658508	0.0018974817889875204
1727882652819	11039.0625	0.516726492357693	0.19181023322325944	0.0016633624805670372
1727882652821	11039.0625	0.5483031306660434	0.18668435388898338	0.001405732764217186
1727882652822	11039.0625	0.4938836610785313	0.1806650949260064	0.0012767102758887107
1727882652824	11039.0625	0.4545941596814976	0.17630199630075166	0.0010871160344905686
1727882652826	11039.0625	0.4510866109415464	0.1793736532217566	8.975217930924263E-4
1727882652828	11039.0625	0.42687125705234924	0.18583707692636053	8.6059213106618E-4
1727882652829	11039.0625	0.39572368230900856	0.18799554578692618	8.121144377848992E-4
1727882652831	10968.75	0.40112494363901224	0.18351440462800736	8.195227265870033E-4
1727882652833	10968.75	0.4733466745415817	0.17793056721652334	8.325354200623556E-4
1727882652835	10968.75	0.38658551796081275	0.17466468971528162	8.475329458198043E-4
1727882652837	10968.75	0.4192017200566729	0.16990933856146487	9.288420660136477E-4
1727882652838	10968.75	0.41126280485434374	0.1574494532269136	9.204417196883619E-4
1727882652840	10968.75	0.4370115500164144	0.13710934427106852	9.525096457285357E-4
1727882652842	10968.75	0.4578754578754579	0.11733972337980068	9.790392384580618E-4
1727882652844	10968.75	0.4658818665120257	0.11319446937810226	9.85653202699673E-4
1727882652845	10968.75	0.47795475456147624	0.12774309200109754	9.941019832252766E-4
1727882652847	10968.75	0.49058446344339623	0.14768804755152115	0.0010174900512931024
1727882652849	10968.75	0.503732905236765	0.15834151914996977	0.0011875338159269833
1727882652851	10968.75	0.5296225603485794	0.15756736628699333	0.001393820543476251
1727882652854	10968.75	0.571736108610591	0.14933604444822351	0.0018068587933152145
1727882652855	10968.75	0.6944638585041206	0.13649726101347712	0.002090338482523711
1727882652857	10968.75	0.7632584614237693	0.12186469537083962	0.0023738181717322076
1727882652859	10968.75	0.8027554461655584	0.10593825661468925	0.0027799369539459684
1727882652861	10968.75	0.9091099588420274	0.08625278587573196	0.003121174908692726
1727882652862	10968.75	0.9065993611128352	0.061338094670165495	0.003445072635225228
1727882652864	11039.0625	0.9506089211457298	0.03549297364260605	0.003596748515996834
1727882652866	11179.6875	0.9766877624855179	0.010657473930541285	0.003678284749483738
1727882652867	11320.3125	0.9925496298049074	9.165279150626138E-5	0.0037247127008889257
1727882652869	11460.9375	0.9880927097556687	6.248606359032655E-5	0.003710151222368575
1727882652870	11601.5625	0.9658182113228235	0.0023376763482098792	0.003642796713282623
1727882652872	11742.1875	0.9386443334160873	0.010940608284698058	0.0035646922933711216
1727882652874	11953.125	0.8606361103783928	0.012385471385273515	0.0033147248194136977
1727882652876	11953.125	0.7768052021267792	0.017789960437246368	0.003062650790108957
1727882652877	11953.125	0.01390666655204235	0.07986296590595798	0.006306363423870701
1727882652879	11953.125	0.013023135667506923	0.22531077533198424	0.007892733688041317
1727882652881	11953.125	0.011549141288981272	0.3239797943176969	0.008655272725952904
1727882652883	11953.125	0.010196418507789467	0.2544909700157158	0.009417811763864492
1727882652885	11953.125	0.009200070543302642	0.10170125959824217	0.009374801744550906
1727882652886	11953.125	0.008750797489599315	0.01798048183348962	0.009357953770113312
1727882652888	11953.125	0.00889374646950176	0.006687803021428887	0.009369274369231316
1727882652890	11953.125	0.008946976110941656	0.0051252102671171815	0.005506109912595075
1727882652892	11953.125	0.5065150230935535	0.003390071764827713	0.0016429454559588354
1727882652893	12164.0625	0.57247192711843	4.43165647596809E-4	0.0018030842271342868
1727882652895	12445.3125	0.6164962069364892	2.3247644290918547E-4	0.0019079324901552545
1727882652897	12656.25	0.6442457652719543	0.012005314576324685	0.002271877917393122
1727882652899	12937.5	0.7191831368227831	0.020402194234112606	0.0024751972946289043
1727882652901	12937.5	0.7638043429468515	0.023267060254443733	0.002576373538100703
1727882652902	12937.5	0.7775122542329083	0.023957026640297686	0.0025911793179933446
1727882652904	12937.5	0.7884738441394422	0.025342543312794424	0.002612038091078138
1727882652906	12937.5	0.7909050138852491	0.02729702181330298	0.0026058888935753337
1727882652908	12937.5	0.7554184660166259	0.02828721420025686	0.002537052284444442
1727882652909	12937.5	0.654164748269955	0.02757006380372354	0.0023353178565499637
1727882652911	12937.5	0.7207510699289406	0.02618822331142741	0.002087659843461135
1727882652913	12937.5	0.5754135404858978	0.025405480776620932	0.0017533577228763405
1727882652915	12937.5	0.4971251135061674	0.025191680717974636	0.0015168547674769429
1727882652917	12937.5	0.42452997929714337	0.024797121375872633	0.0012481184833813487
1727882652918	12937.5	0.44347641619850187	0.02401370972174401	9.793821992857543E-4
1727882652920	12937.5	0.42256740918655195	0.023128711200311593	8.831797837792625E-4
1727882652922	12937.5	0.3756676609322974	0.02205075277520016	7.790853782453551E-4
1727882652924	12937.5	0.37539669464483905	0.02079898030884506	7.778647937889678E-4
1727882652925	12937.5	0.40119268521087686	0.019895811369787977	8.201407829537844E-4
1727882652927	12937.5	0.41237456067332595	0.019746005681238802	8.371411056300893E-4
1727882652929	12937.5	0.386108895209027	0.01967171790605935	7.982245482846954E-4
1727882652931	12937.5	0.40688795522664734	0.018053728069222872	8.693340362486872E-4
1727882652933	12937.5	0.4278175349641759	0.015405696725803096	9.135103607895556E-4
1727882652934	12937.5	0.4039042469022477	0.013331115959740738	8.70746040196149E-4
1727882652936	12937.5	0.3909573955764901	0.012184356984942232	8.506150768032643E-4
1727882652938	12937.5	0.4182426230167238	0.011261340320489518	8.932523170221222E-4
1727882652940	12937.5	0.47088500906768155	0.010488682066755432	9.868994883831964E-4
1727882652941	12937.5	0.5466991182461407	0.009454557950459515	0.0011297265561040987
1727882652943	12937.5	0.5172928808735486	0.007852423568996961	0.0012603225549478716
1727882652945	12937.5	0.5496228562179589	0.00634964125779685	0.0014983279739144487
1727882652947	12937.5	0.6281675959003885	0.0054781807480156165	0.0016706021651712304
1727882652949	12937.5	0.7070994302791872	0.004599980418751876	0.0018028890727426776
1727882652950	12937.5	0.7144002399867593	0.003342449398893485	0.0019628830035231313
1727882652953	12867.1875	0.7450837764739088	0.002127531892603847	0.0020288460660587075
