# Supplementary material for: Identification and classification of repeated whistle types from free-ranging rough-toothed dolphins (Steno bredanensis)
Source: Sci Rep. 2026 Mar 20;16:14327. doi: 10.1038/s41598-026-44853-2 (PMC13144356; doi:10.1038/s41598-026-44853-2)
Supplement: Supplementary file 2 — Supplementary Material 2 [file 41598_2026_44853_MOESM2_ESM.zip › Dataset_StenoRepeatedCalls/Contours/1925.csv]

Time [ms]	Peak Frequency [Hz]	Duty Cycle	Energy	WindowRMS
1727882704224	5132.8125	0.2736066010862541	0.054554707270574564	0.0016676264849006324
1727882704226	5132.8125	0.26492048005269075	0.07357561841100956	0.0016146046268195793
1727882704228	5132.8125	0.2619377316828988	0.0805474888964252	0.0015997759453257828
1727882704229	5132.8125	0.24720288019847447	0.08440777745017027	0.0015222737071337892
1727882704231	5132.8125	0.2444449870785502	0.08733605424375059	0.0015059176527824154
1727882704233	5132.8125	0.2395081099350461	0.0884158897534338	0.0014780314416325661
1727882704235	5132.8125	0.2312120692797063	0.09021762816625209	0.001432059324819489
1727882704236	5132.8125	0.21942021275073273	0.09278639516730997	0.0013687310575164302
1727882704238	5132.8125	0.9734692954721538	0.09324887762130715	0.0013411655200219151
1727882704240	5132.8125	0.9537807148533634	0.09321859970017025	0.0013120105737336265
1727882704242	5132.8125	0.9937834497460087	0.09553002122047355	0.0012826963871308533
1727882704244	5132.8125	1.0162781677098451	0.09878500544558766	0.0013089417974813515
1727882704245	5132.8125	1.0453542454390037	0.10016367267405751	0.0013039455393604972
1727882704247	5132.8125	1.0368719040972632	0.10084501392248202	0.0013146685824446402
1727882704249	5132.8125	1.0312976900665927	0.10410024819131837	0.001392439291526162
1727882704251	5132.8125	1.0782482444997457	0.10673030130285953	0.0014451548208781991
1727882704252	5132.8125	1.0125061170029108	0.1067356160528995	0.0014769558941346542
1727882704254	5132.8125	1.0275444408146355	0.10516374964248368	0.0014974018511497902
1727882704256	5132.8125	1.0135664783779834	0.10277451523920429	0.0015592446020449718
1727882704258	5132.8125	0.012025736903668063	0.11604663152124792	0.00675911351261073
1727882704260	5062.5	0.012420346261495234	0.1540556094227415	0.00936302758053211
1727882704261	5062.5	0.012688894690545823	0.1802938494035819	0.010665896974843915
1727882704263	5132.8125	0.012751442020478308	0.14652916558088602	0.011968766369155719
1727882704265	5132.8125	0.013165042278837562	0.08372247922561106	0.011980920348875919
1727882704267	5203.125	0.0133970583101914	0.04362756376416637	0.011987392189393974
1727882704268	5203.125	0.013656464348770573	0.03415644147765392	0.011995094484632587
1727882704270	5273.4375	0.013691993313366806	0.0304838493951179	0.006988234535169923
1727882704272	5273.4375	0.34479928772632806	0.027199825009757424	0.00198137458570726
1727882704274	5343.75	1.0116409947805225	0.024815480119758367	0.0019171796402033788
1727882704277	5343.75	0.9907181606306328	0.022816208043990736	0.0018773355062913395
1727882704278	5414.0625	1.1067970487709005	0.021264923938875593	0.0017813033086946717
1727882704280	5414.0625	1.0811433705802271	0.028015054726233037	0.0017436499871700325
1727882704282	5484.375	1.0012206858724648	0.04553989407706351	0.0017556762768872899
1727882704284	5484.375	0.22478518892303637	0.0752706668949224	0.001747417179301888
1727882704285	5484.375	0.22589752516829126	0.11477262525511467	0.001759771780012271
1727882704287	5484.375	0.22532123092648668	0.1669772013841172	0.0017560103750804273
1727882704289	5414.0625	0.22209614304858533	0.20760375443648768	0.0017357434536146687
1727882704290	5765.625	0.21984594474838745	0.03155117550538163	0.001721922031601364
1727882704292	5765.625	0.21682015453843553	0.0564248850329201	0.001704055093299728
1727882704293	5835.9375	0.21268202808322878	0.09853972575879769	0.0016869837568451046
1727882704295	5906.25	0.20360073040572874	0.1577051017746927	0.001632526578324174
1727882704297	5976.5625	0.4182913974286476	0.2143768881587636	0.0014796182489038398
1727882704299	5976.5625	0.7985213258695159	0.25855869018498123	0.0013735413323198121
1727882704300	6046.875	0.8275214529082666	0.2751359766057584	0.0012467358659980293
1727882704302	6117.1875	0.8077232825557853	0.25555925828139014	0.0012134129421835231
1727882704304	6187.5	0.6852193901862111	0.26707635742738783	0.001227120299625412
1727882704306	6187.5	0.6778410727018429	0.4183094885954114	0.0012228888449163837
1727882704308	6257.8125	0.7098494905363281	0.6014572704097535	0.0012807381828171531
1727882704309	6328.125	0.7500084272615913	0.6268126801497983	0.0013515148258547989
1727882704311	6398.4375	0.7834987576216725	0.6986533803424165	0.00140677217335959
1727882704313	6398.4375	0.8041696519169592	0.8682417725626892	0.0014504825172378492
1727882704315	6398.4375	0.8214749978860428	1.0739238190813611	0.0014923760633584124
1727882704316	6398.4375	0.8003309628446321	1.2950899572502068	0.0014841997569015888
1727882704318	6398.4375	0.8149115581017986	1.5282631604428936	0.0014535503828686297
1727882704320	6398.4375	0.7703593582221199	1.7695384690081897	0.001399938838250283
1727882704322	6398.4375	0.7278014041287966	2.0154954252127757	0.0013567357927246246
1727882704324	6398.4375	0.508476092510938	2.274645734436976	0.0013504210163767137
1727882704325	6398.4375	0.47660495923913043	2.549390062585577	0.001289827678098127
1727882704327	6398.4375	0.47244582307902655	2.820256048615511	0.0012828424429272966
1727882704329	6398.4375	0.4655028028438611	3.062504316878344	0.001277765399480097
1727882704331	6398.4375	0.46487192263980043	3.2659142567076564	0.0012761405170113585
1727882704332	6398.4375	0.4789782704829778	3.4206158279220116	0.0013175928772103526
1727882704334	6398.4375	0.4956949268953377	3.540835392014185	0.0013672945280576287
1727882704336	6398.4375	0.516143456684099	3.669145732339389	0.0014297692439626316
1727882704338	6398.4375	0.599052134171259	3.758778805397464	0.0014518947613583646
1727882704340	6398.4375	0.5613080632635526	3.5264129386275784	0.0015085752420884635
1727882704341	6398.4375	0.5921466645012383	2.774243116377054	0.0015659521760386542
1727882704343	7453.125	0.5944554526235688	0.6488227877886446	0.0016127590707062484
1727882704345	7453.125	0.18309797862498084	1.0440106326963965	0.0017246355606134588
1727882704347	7453.125	0.1927040639620724	1.3810583145443935	0.001790170660182157
1727882704348	7453.125	0.20021010549691284	1.6518387069232523	0.0018297131536390682
1727882704350	7453.125	0.20667314712283325	1.8871508795172394	0.001873782563478499
1727882704352	7453.125	0.2168456731644999	2.0946411558208227	0.0019409391043857282
1727882704354	7453.125	0.2170516516025272	2.2691331254020604	0.0019487715119290696
1727882704356	7453.125	0.2193342672021207	2.4066790739896495	0.001969177375826175
1727882704357	7453.125	0.21744113810352433	2.4922685040857857	0.001963227876675872
1727882704359	7453.125	0.7141927832345835	2.5204839968132653	0.0019309989810694871
1727882704361	7453.125	0.6928989819821547	2.5083981401513538	0.0018939449700707623
1727882704363	7453.125	0.680253154241448	2.4440343485918596	0.0018646154778092722
1727882704364	7453.125	0.7218094283965047	2.2363025069651545	0.0018112685659343669
1727882704366	7453.125	0.7195062149531085	1.807063699542847	0.0017971612309386727
1727882704368	7453.125	0.7162857926163244	1.246134840817047	0.0017681841953924968
1727882704370	7382.8125	0.7091043866880948	0.7552597712939915	0.0017293173892406282
1727882704372	7945.3125	0.6905733699716842	0.017368165702229422	0.0016639367063542038
1727882704373	8578.125	0.6879542290205655	0.24653429312021638	0.0016336407636351098
1727882704376	8578.125	0.6802089094764011	0.32335565453447895	0.0016088080104289307
1727882704378	8578.125	0.6623029536354845	0.37589994519814973	0.0015419702387968462
1727882704380	8578.125	0.8644772951928412	0.41074075118928427	0.0014996296648860374
1727882704381	8578.125	0.8558876638804106	0.429903458741748	0.0014825097306491908
1727882704383	8578.125	0.8446696595796338	0.4360174853514798	0.0014621328779430823
1727882704385	8578.125	0.6919694039663822	0.4272084217297864	0.0015003953014707612
1727882704387	8578.125	0.6969523879716981	0.4064668055576058	0.0015211638976396133
1727882704389	8578.125	0.7156888465390087	0.37930763800854855	0.001554812722373447
1727882704389	8578.125	0.740055382412399	0.35295120439195116	0.0015993551897825504
1727882704391	8578.125	0.740055382412399	0.32924739445235274	0.0015993551897825504
1727882704393	8578.125	0.7365457238319857	0.3046880696507885	0.0015930151060147306
1727882704395	8578.125	0.7330506888289907	0.26408146049710063	0.001583764930214342
1727882704396	8578.125	0.7474073859594939	0.1971534159826587	0.0016064427307245486
1727882704398	8507.8125	0.7433584478089471	0.12048477445696952	0.0015790670384313327
1727882704400	8859.375	0.8227249028214535	0.00165245323338441	0.0014974543887578762
1727882704402	9281.25	0.8544379942425083	0.09567458398523404	0.0014614893210686923
1727882704404	9281.25	0.8152878818095635	0.12701615421644147	0.001395232776849847
1727882704405	9281.25	0.15913187480632832	0.14319401423724432	0.0013377271086173642
1727882704407	9281.25	0.15749179256520757	0.15026873399389357	0.001324234138046349
1727882704409	9281.25	0.15147037445102451	0.1524629409328622	0.0012886201085178229
1727882704411	9281.25	0.13661623552005386	0.1514777498329926	0.0011798845769663664
1727882704412	9281.25	0.1333874403562985	0.15148312818495938	0.0011576018271672445
1727882704414	9281.25	0.1325543234092144	0.15631607603122194	0.0011516977707656923
1727882704416	9281.25	0.1273464085023298	0.16187773783161427	0.0011074543769187613
1727882704418	9281.25	0.13359665358067835	0.16704030856337018	0.0011651678661820798
1727882704420	9281.25	0.6898076871748583	0.16996290651422086	0.0011586797575650423
1727882704421	9281.25	0.8382264587293486	0.1728945569150007	0.001161273731580518
1727882704423	9281.25	0.8554489950747443	0.17724146156766382	0.001178163495543006
1727882704425	9210.9375	0.6755133095027516	0.18127662275586928	0.0012764086390811924
1727882704427	9210.9375	0.6940057768598749	0.17953835867198173	0.001306976205176375
1727882704428	9210.9375	0.7015663253371103	0.17502576066729367	0.0013245340675080257
1727882704430	9210.9375	0.7024008229615293	0.17621714604343258	0.0013256619291232331
1727882704432	9210.9375	0.6704395639462846	0.1851434562978132	0.001279274649753457
1727882704434	9210.9375	0.6589401866817918	0.1933174501843884	0.0012660101981935082
1727882704436	9210.9375	0.6630333975295666	0.19968717322525528	0.0012796900411562665
1727882704437	9210.9375	0.004377045246020107	0.2773079107706272	0.012081902528802688
1727882704439	9210.9375	0.0043902682176453645	0.6367510830334174	0.017483714771671086
1727882704441	9210.9375	0.00441041814699512	1.1029754601950608	0.02018571119875769
1727882704443	9210.9375	0.004454651336340522	1.1633277662685426	0.022887707625844293
1727882704444	9210.9375	0.004497112513244773	0.7435182879482339	0.02288951182981788
1727882704446	9140.625	0.0045577502420074975	0.3277889628397521	0.022891487598364357
1727882704448	9140.625	0.004612347019266299	0.21031548270557057	0.022893529133631366
1727882704450	9140.625	0.004583874001177802	0.20636837063337152	0.012154261285729804
1727882704452	9140.625	0.2944015147591577	0.20927854483976743	0.0014149934378282418
1727882704453	9140.625	0.5684995694087629	0.21740421622561987	0.0013575429952663329
1727882704455	9140.625	0.5664808302448338	0.22594943529722097	0.0013520806538789428
1727882704457	9140.625	0.6666536967980564	0.23257317689407303	0.0013213734113438763
1727882704459	9140.625	0.6634112296454737	0.2356118072656475	0.0013027843044329948
1727882704460	9140.625	0.6900226402225591	0.23694998355719485	0.0012115770679957984
1727882704462	9140.625	0.7211351320652618	0.23568029880034033	0.0011646253415246949
1727882704464	9140.625	0.16372343662870686	0.22999036668760262	0.0012014683168598622
1727882704466	9070.3125	0.15861150795419227	0.22127032917657335	0.0011710790542524005
1727882704468	9070.3125	0.15679928962469833	0.21897419740592156	0.0011636739714264233
1727882704469	9070.3125	0.1503795285104258	0.22525900414328578	0.001131000746534244
1727882704471	9070.3125	0.14902594425323606	0.2310623250224461	0.00112306134684972
1727882704473	9070.3125	0.14206497261568488	0.23211958155843898	0.0010763548750156733
1727882704476	9070.3125	0.14316747982599276	0.23012519094139122	0.0010793404728013777
1727882704477	9070.3125	0.4872294491941824	0.22881269837341875	0.0010345718147047457
1727882704479	9070.3125	0.48739451282429247	0.22343580386575876	0.0010343593797451827
1727882704481	9070.3125	0.5130407945165094	0.21409944664829517	0.0010755317643093127
1727882704483	9070.3125	0.5034594265919811	0.2059608565700085	0.0010498080922365424
1727882704485	9000.0	0.5177278338738207	0.20490416987762383	0.001071238952614641
1727882704486	9000.0	0.5393434920400944	0.21441386044205063	0.0011226136211515952
1727882704488	9000.0	0.5498768548545597	0.2235802382549504	0.0011608839326379711
1727882704489	9000.0	0.5575887812008647	0.22353422112812638	0.001185471168295052
1727882704491	9000.0	0.571757382566824	0.21627743787137546	0.0012155541591021613
1727882704492	9000.0	0.6350814264308987	0.21199242433400525	0.001302477271696805
1727882704494	9000.0	0.6285873142992608	0.21322088387267352	0.001296885219126713
1727882704496	9000.0	0.6268895848023245	0.21454079387427347	0.0012991518290546868
1727882704498	9000.0	0.6442744931474097	0.21184205471439313	0.0013290911800617005
1727882704500	9000.0	0.6769587540219963	0.20444262288289544	0.0013893125837546962
1727882704501	9000.0	0.7305245918952866	0.19625823460193287	0.0013359954367349921
1727882704503	9000.0	0.729434757181649	0.1902573467137481	0.0013298701108482047
1727882704505	9000.0	0.7281287204397997	0.1892293627168226	0.001316038680727176
1727882704507	9000.0	0.7523387656098814	0.1909161337257374	0.0012266501276743758
1727882704508	9000.0	0.7436180514609539	0.1925598785450965	0.0012070952537875954
1727882704510	9000.0	0.7431997327799952	0.19353792360088998	0.0012002655264030388
1727882704512	9000.0	0.7361191386854518	0.19369547359789244	0.001160956007815166
1727882704514	9000.0	0.7828216044672586	0.19054470443965776	0.0011007192703952518
1727882704516	8929.6875	0.7856650653718437	0.1833882608933443	0.0010836731596786206
1727882704517	8929.6875	0.7807950866979958	0.17676634357497906	0.0010749592306621577
1727882704519	8929.6875	0.8097414700490124	0.17418498301991792	0.0010637499596905962
1727882704521	8929.6875	0.8300925200840212	0.17169181717789364	0.0010849842509544842
1727882704523	8929.6875	0.8317239629397603	0.16691750412364592	0.0010849819457476716
1727882704524	8929.6875	0.855841920109302	0.16515225079995155	0.0010802570858112945
1727882704526	8929.6875	0.8617980796053966	0.16966685976659643	0.0010855549532856814
1727882704528	8929.6875	0.12015627490725445	0.17353010162454316	0.001103288666206648
1727882704530	8929.6875	0.1207816097400045	0.17135348362266803	0.0011134119054198063
1727882704532	8929.6875	0.1215405026487733	0.16901585958998178	0.0011285851125229002
1727882704533	8929.6875	0.11868359810876952	0.17318510259631156	0.0011068088931846752
1727882704535	8929.6875	0.11882246312820624	0.18209288496425727	0.0011100371671557945
1727882704537	8929.6875	0.11591160466345318	0.19191760555384527	0.0010944707124911984
1727882704539	8929.6875	0.12128930732698968	0.20057743668920577	0.001142739727331337
1727882704540	8929.6875	0.11577008617230748	0.20103975303741245	0.001105471340659932
1727882704542	8929.6875	0.705284475863688	0.18934534224773722	0.0010776726543502155
1727882704544	8929.6875	0.7025280838492531	0.17679720688238476	0.0010664841212188294
1727882704546	8929.6875	0.6947120863769872	0.17176681861321869	0.0010486169518519053
1727882704548	8929.6875	0.710754607791754	0.1681519671151075	0.0010643122870640943
1727882704549	8929.6875	0.7090911758604123	0.15719514685854757	0.001056616270451522
1727882704551	8929.6875	0.7142947321584556	0.13802438767176473	0.0010582152164300398
1727882704553	8929.6875	0.7086111895429178	0.11067100485434991	0.0010250588253467097
1727882704555	8859.375	0.7303403323340198	0.079963112160544	0.0010470561178925679
1727882704556	9984.375	0.8177077971354947	0.03688091985201318	0.001036202912430852
1727882704558	9984.375	0.8045478898312772	0.06101377777770844	0.001052383713223774
1727882704560	9984.375	0.8113925677310111	0.08054452457353653	0.0010604697593320552
1727882704562	9984.375	0.7892521902969278	0.09416650139424626	0.0010346171973775753
1727882704564	9984.375	0.7806830551523948	0.10345661734407578	0.0010246674685448994
1727882704565	9984.375	0.7820827002449202	0.10933232274175134	0.0010271560503271357
1727882704567	9984.375	0.7809133764967344	0.11214937274248395	0.001026011633541068
1727882704569	9984.375	0.7522354162887034	0.11236269004866871	9.985401605137336E-4
1727882704571	9984.375	0.736319620827286	0.11180437537620388	9.78863880317699E-4
1727882704572	9984.375	0.7771263370609477	0.11515050335761413	9.365367059577571E-4
1727882704574	9984.375	0.771387822210452	0.12085665828216784	9.303122285281456E-4
1727882704577	9914.0625	0.7561917574900501	0.12619860200203076	9.944327755537251E-4
1727882704579	9914.0625	0.762963444931702	0.12964658224890016	0.0010030634299690458
1727882704581	9914.0625	0.7506256583351759	0.13264616777260993	9.871748835079829E-4
1727882704582	9914.0625	0.799970806769605	0.13589432030434448	0.0010418419423509008
1727882704584	9914.0625	0.8234767793859326	0.14017919113388347	0.0010665152478633994
1727882704586	9914.0625	0.838987482418804	0.1456726603619381	0.0010830302977627544
1727882704588	9914.0625	0.7616617180480683	0.1514991185037796	0.001089794190722131
1727882704589	9914.0625	0.12944984537205426	0.15437198718387954	0.0011754820335168196
1727882704590	9914.0625	0.13038500552919224	0.15181222914521667	0.0011913750394449642
1727882704592	9914.0625	0.12960154296431006	0.14698207744025588	0.0011968259312250221
1727882704594	9843.75	0.1283814873290331	0.14779745395714083	0.0012112768565879365
1727882704596	9843.75	0.1212859249497992	0.15353558890494334	0.0011782149262333788
1727882704597	9843.75	0.120457138104304	0.15852224527645029	0.0011940794604656095
1727882704599	9843.75	0.12052188707660833	0.1602282837774198	0.0011972497028575405
1727882704601	9843.75	0.11625955472834736	0.15903316345511742	0.0011782728192589321
1727882704603	9843.75	0.18005401083508377	0.15636338059654484	0.00109200009007317
1727882704604	9843.75	0.5215783233607034	0.154137392464941	9.749858951954906E-4
1727882704606	9843.75	0.5159150721984432	0.15462666623038018	9.657668914822043E-4
1727882704608	9843.75	0.5018635745448016	0.1581440510334163	9.218898860767049E-4
1727882704610	9843.75	0.501517618616061	0.1591430119253045	9.064867518262171E-4
1727882704612	9843.75	0.5433504436500917	0.15401985764082105	8.470425275428916E-4
1727882704613	9843.75	0.5139258256081849	0.14714189486172297	8.000446539337205E-4
1727882704615	9843.75	0.5189267844274109	0.14125499640193862	8.039505597616618E-4
1727882704617	9843.75	0.5164742886312019	0.13836870202636725	7.977287565919656E-4
1727882704619	9843.75	0.5229734024911556	0.13894928541016052	8.052972128610274E-4
1727882704620	9843.75	0.7106715885241184	0.14018664768677172	8.416448702184801E-4
1727882704622	9843.75	0.7185217798328368	0.13947422705266466	8.630489113511956E-4
1727882704624	9843.75	0.7018335841815624	0.13882531370683704	8.519472174363676E-4
1727882704626	9843.75	0.6015338678956252	0.13857531749519097	8.719908478617637E-4
1727882704628	9843.75	0.4571044187517091	0.13596758229274947	8.978224513685021E-4
1727882704629	9843.75	0.43355072330248495	0.1324310128135224	8.70694335884757E-4
1727882704631	9843.75	0.4347148474885494	0.1297480224129367	8.740977890507154E-4
1727882704633	9843.75	0.43284557280985103	0.12634548576434582	8.781398720098101E-4
1727882704635	9843.75	0.4269873994864301	0.12240053721388382	8.760579654557319E-4
1727882704636	9843.75	0.4142028958803322	0.12018855330334458	8.534660521709219E-4
1727882704638	9843.75	0.42482187815106304	0.11833342516132964	8.729185024675315E-4
1727882704640	9843.75	0.4250430200215341	0.11536277583694297	8.704210093047475E-4
1727882704642	9843.75	0.5677879488905707	0.114311414941638	8.476342143725412E-4
1727882704644	9843.75	0.6138350295984699	0.11825079342300421	8.947338180622791E-4
1727882704645	9843.75	0.6025366790751431	0.12447724284601483	8.820525967551941E-4
1727882704647	9843.75	0.6154564460275275	0.1265661129705204	8.932995340304278E-4
1727882704649	9843.75	0.6294246907414578	0.1208407947373754	9.072953165552297E-4
1727882704651	9843.75	0.6284220480733127	0.1106218670671142	9.04532312983246E-4
1727882704652	9843.75	0.5939196815157702	0.10505529769261299	8.687321338017374E-4
1727882704654	9843.75	0.5364152985163819	0.10684751826595175	8.694844140680118E-4
1727882704656	9843.75	0.10293961494050859	0.10371901306289634	9.714412329227655E-4
1727882704658	9843.75	0.10133493217686033	0.09085104781566254	9.625854207146452E-4
1727882704660	9843.75	0.09985943606468463	0.0800624784753869	9.527452234680715E-4
1727882704661	9843.75	0.10178708545701423	0.08222602502696646	9.710487552583246E-4
1727882704663	9843.75	0.09908985272662674	0.09396596315533984	9.511599774346017E-4
1727882704665	9843.75	0.10234904739091981	0.09874439610069993	9.901929748732607E-4
1727882704667	9843.75	0.11219122470953526	0.08651003702133182	0.0010906069542039923
1727882704668	9843.75	0.11135889356933358	0.0657360495306349	0.0010947454242300075
1727882704670	9843.75	0.4697027782958702	0.051950407875620955	0.0010627198401989702
1727882704672	9843.75	0.48739600129556543	0.04449172848892439	0.0011092439702211502
1727882704674	9843.75	0.5128801963002182	0.03813974077113929	0.001163243832073071
1727882704677	9843.75	0.4953554055761455	0.03424167864988705	0.0011388522576330669
1727882704678	9843.75	0.49866529564361123	0.03467106066975816	0.0011312690998937656
1727882704680	9843.75	0.5400682541860948	0.03624221023053375	0.001077009638365149
1727882704682	9843.75	0.5247046733242067	0.032960559624125696	0.0010287362474407005
1727882704684	9843.75	0.5188186834133051	0.024243583470160285	0.0010026772074945315
1727882704685	9843.75	0.5153065035264404	0.015753583886717375	9.754229440296086E-4
1727882704687	9984.375	0.5640018526497742	0.004596478720941828	9.397965635441028E-4
1727882704689	10195.3125	0.6423113909478886	8.678839806286396E-4	9.463798983561573E-4
1727882704690	10406.25	0.6439236403582659	9.521766468891023E-4	9.465067451496997E-4
1727882704692	10546.875	0.6286895285826595	0.002555796552421665	9.30506633005179E-4
1727882704693	10757.8125	0.645607179708558	0.06460827561035606	9.546693141274389E-4
1727882704695	10968.75	0.6523577886343216	0.1112899301625441	9.639744047217654E-4
1727882704697	10968.75	0.627296632833558	0.13730943816454283	9.441144535817476E-4
1727882704699	10968.75	0.5626829184556926	0.1474765684329048	9.468266695046456E-4
1727882704700	10968.75	0.5433221456216739	0.15367781272349096	9.272493036224878E-4
1727882704702	10968.75	0.5402708799487986	0.1612709548940127	9.269753601242313E-4
1727882704704	10968.75	0.5357136670244719	0.16777446611784988	9.236996705330045E-4
1727882704706	10968.75	0.5345608599622258	0.16968071427703668	9.634501566479774E-4
1727882704708	10968.75	0.5148384245211114	0.1656031371205431	9.374190434240332E-4
1727882704709	10968.75	0.5336948142568837	0.15964524425082854	9.686710677294182E-4
1727882704711	10968.75	0.5372994369223616	0.15667352917741728	9.733851299070155E-4
1727882704713	10968.75	0.5180638596074935	0.15305296528751108	9.407357862652765E-4
1727882704715	10968.75	0.5159244926488917	0.1465662137481702	9.392124616496207E-4
1727882704716	10968.75	0.1471406080366502	0.13986803655226115	9.925050166920916E-4
1727882704718	10968.75	0.14568216732447695	0.1369658364570748	9.883535725838267E-4
1727882704720	10968.75	0.1391093915455333	0.13526713071840013	9.551158976758487E-4
1727882704722	10968.75	0.13811185465735035	0.13309591193819797	9.511501763822607E-4
1727882704724	10968.75	0.13668344450594702	0.13002140075096963	9.418940137338428E-4
1727882704725	10968.75	0.1391603129311866	0.12669914746290759	9.521210657749007E-4
1727882704727	10968.75	0.13924779326038592	0.12373220746860718	9.514467927816331E-4
1727882704729	10968.75	0.13720310377492193	0.11997237088250368	9.407940336076284E-4
1727882704731	10968.75	0.41495829008410307	0.11905826862825605	8.921582452791978E-4
1727882704732	10968.75	0.40250254377129197	0.12087633937367899	8.646076781965526E-4
1727882704734	10968.75	0.4061572956589033	0.1165595883143694	8.682038010430677E-4
1727882704736	10968.75	0.4012029875749312	0.10653203942905913	8.569289113338629E-4
1727882704738	10968.75	0.4923926880327292	0.10005556210234112	8.334884378526332E-4
1727882704740	10968.75	0.4968778931593429	0.09705592319888466	8.342884421838311E-4
1727882704741	10968.75	0.48915505685462185	0.09318092882874841	8.225855609560627E-4
1727882704743	10968.75	0.4928523205400736	0.08635032834637409	8.276224242810867E-4
1727882704745	10968.75	0.5900560418885676	0.07788146834996457	8.052572596950545E-4
1727882704747	10968.75	0.5809546339267601	0.07309697644312275	7.949122852394593E-4
1727882704748	10968.75	0.5587583430811269	0.0697928690966247	7.701312784393268E-4
1727882704750	10968.75	0.5682560028181426	0.06129919062088688	7.826495777448766E-4
1727882704752	10968.75	0.5240211640793674	0.05172620486708139	7.843143628179927E-4
1727882704754	10968.75	0.44784874207371317	0.04844366859718855	7.717018308090646E-4
1727882704756	10968.75	0.4425351882525447	0.04764257585776822	7.678874321049372E-4
1727882704757	10968.75	0.4495306939961933	0.04176307015449478	7.783270827392914E-4
1727882704759	10968.75	0.44729819324623465	0.03175141035301764	7.753207966284027E-4
1727882704761	11179.6875	0.4682291505037653	0.006494159780881238	8.004631728791665E-4
1727882704763	11460.9375	0.47269920291035666	5.53911047860071E-4	8.067074333665337E-4
1727882704764	11671.875	0.49345337843429327	7.136449346260943E-4	8.255520705785045E-4
1727882704766	11953.125	0.5056664707723022	3.477543382257776E-4	8.39480992120528E-4
1727882704768	12234.375	0.6671901857811001	4.028975895941331E-4	8.483883181063511E-4
1727882704770	12445.3125	0.7122980355072753	2.7127428933389696E-4	8.90154084514835E-4
1727882704772	12726.5625	0.6900596638984383	0.008251426842829396	8.690363422177033E-4
1727882704773	13007.8125	0.6087031842512949	0.01731017294252323	8.851459209348407E-4
1727882704776	13007.8125	0.6160531447986034	0.021557748662303578	8.974559235776505E-4
1727882704778	13007.8125	0.14242299111791412	0.023393679986182612	9.604276911716087E-4
1727882704780	13007.8125	0.1457608710861031	0.02374265528641599	9.806617275686556E-4
1727882704781	13007.8125	0.13632430563148193	0.024462681492345137	9.396196893082896E-4
1727882704783	13007.8125	0.13198353636592008	0.025039526515807996	9.234769961205878E-4
1727882704785	13007.8125	0.1350888070293952	0.023491585194775576	9.507293530203249E-4
1727882704787	13007.8125	0.1326610268545129	0.021115804993043906	9.404017007222088E-4
1727882704789	13007.8125	0.12559758474361177	0.02038321713333191	9.036605134335421E-4
1727882704789	13007.8125	0.5253081480233602	0.019906147351473606	8.402812441682167E-4
1727882704791	13007.8125	0.5253081480233602	0.017363884943572723	8.402812441682167E-4
1727882704793	13007.8125	0.40281990907398213	0.014909863848303492	9.130533886401781E-4
1727882704795	13007.8125	0.38938894211871067	0.014304708663124967	9.408126429941988E-4
1727882704796	13007.8125	0.4169085040782232	0.013885651137449596	9.989110248632693E-4
1727882704798	13007.8125	0.4104710225039308	0.012857682324727464	9.91086274840898E-4
1727882704800	13007.8125	0.41781059601022014	0.011257506845078397	0.001021321300926705
1727882704802	13007.8125	0.3859140019281338	0.009087141264305756	0.0010962043436339413
1727882704804	13007.8125	0.3898288029389639	0.006988344789160966	0.001107978414475361
1727882704805	13007.8125	0.4002263555814221	0.00531727197946791	0.0011325575154856537
1727882704807	13078.125	0.3852124484080189	0.004865345806043739	0.0010837345295818435
1727882704809	14484.375	0.3917051276837996	0.0030323611078321715	0.0010867693159017557
1727882704811	14484.375	0.38842238668401646	0.004082552513900459	0.0010663232502087043
1727882704812	14484.375	0.3881113205005693	0.0044704880920670735	0.0010571730365115156
1727882704814	14484.375	0.3731569791920814	0.003983047476278274	0.0010161592274942149
1727882704816	14484.375	0.3871281018969975	0.002930861438926097	9.366355127679161E-4
1727882704818	14484.375	0.3901990531548591	0.0019908412533453327	9.405751644315747E-4
1727882704820	14484.375	0.5263341249208732	0.001381206686871944	9.320127161689255E-4
1727882704821	14484.375	0.5268575825216449	8.654404781800519E-4	9.326549631289899E-4
1727882704823	14484.375	0.5476705025792625	5.019856028545472E-4	9.194914114763175E-4
