# Supplementary material for: Identification and classification of repeated whistle types from free-ranging rough-toothed dolphins (Steno bredanensis)
Source: Sci Rep. 2026 Mar 20;16:14327. doi: 10.1038/s41598-026-44853-2 (PMC13144356; doi:10.1038/s41598-026-44853-2)
Supplement: Supplementary file 2 — Supplementary Material 2 [file 41598_2026_44853_MOESM2_ESM.zip › Dataset_StenoRepeatedCalls/Contours/1931.csv]

Time [ms]	Peak Frequency [Hz]	Duty Cycle	Energy	WindowRMS
1727946964704	5484.375	0.2499326723091314	0.004452873727771819	0.0012047564227687139
1727946964705	5625.0	0.7187108650570473	0.007419803292977428	0.0011264674104930835
1727946964707	5835.9375	0.7590494013115644	0.006813759533002729	0.0010773769171102431
1727946964709	6046.875	0.9999350464837724	0.0077446444307456555	0.0010533240004027336
1727946964711	6257.8125	1.057227658408096	0.005282886235131752	0.0010700275766116762
1727946964712	6257.8125	1.0837221398484707	0.006910234049143775	0.0010913212978327109
1727946964714	6328.125	1.0933263893706067	0.00767923651528569	0.0010998818339167113
1727946964716	6328.125	1.1222144063501973	0.00904344831746247	0.0011241090886551543
1727946964718	6398.4375	1.1048048223809963	0.009466058583946904	0.0011067763317751107
1727946964720	6468.75	1.0559556222253053	0.011464526929538957	0.0010704118017349842
1727946964721	6468.75	1.0006964803713896	0.01345597248618446	0.0010744872294475864
1727946964723	6539.0625	0.9664966042103424	0.015608538458923054	0.0010465414421647762
1727946964725	6609.375	0.8149851547195587	0.01828416870972531	0.0010052914793600859
1727946964727	6609.375	0.7905119386502475	0.02318198373458602	9.85528510520608E-4
1727946964728	6679.6875	0.7406341524416177	0.028678818548870392	9.28010745473304E-4
1727946964730	6750.0	0.7329316025653417	0.03186416950401838	9.271697285573046E-4
1727946964732	6820.3125	0.6688632526549129	0.03321129129353018	8.653644635756865E-4
1727946964734	6820.3125	0.6502928076509177	0.03242966387466078	8.519470839928346E-4
1727946964736	6820.3125	0.6011072440618879	0.030276869423673913	7.978790937989014E-4
1727946964737	6820.3125	0.5742615922872203	0.026635329270247064	7.726694089124243E-4
1727946964739	6820.3125	0.5488570221479019	0.025886343120981918	7.385559558454626E-4
1727946964741	6820.3125	0.4741599085601608	0.029217313100323175	6.536360901745656E-4
1727946964743	6890.625	0.4703275124207392	0.033058395114453624	6.469889559469425E-4
1727946964744	6890.625	0.536994967011962	0.03257809470815808	5.978758394569542E-4
1727946964746	6890.625	0.557723888002528	0.029252391001127448	6.139144618233833E-4
1727946964748	6890.625	0.594440587998171	0.027772001820917085	6.133577329268683E-4
1727946964750	6890.625	0.8089881597399287	0.029202762035665263	6.225700324774774E-4
1727946964752	6890.625	0.8702914235766303	0.03141563154531397	6.797243025595386E-4
1727946964753	6960.9375	0.8932225398771103	0.0322869836638075	6.917607325329912E-4
1727946964756	6960.9375	0.9440750682720953	0.0333570445117144	7.193088136368875E-4
1727946964758	6960.9375	0.7209129164664861	0.03417321912570338	7.907209596723038E-4
1727946964760	6890.625	0.6692690419450996	0.04006220626433651	8.261433236264062E-4
1727946964761	6890.625	0.6828068187401729	0.0425975857856651	9.155953898573722E-4
1727946964763	6890.625	0.7196822256412146	0.04329534015869174	9.668254080448871E-4
1727946964765	6820.3125	0.7100435172986684	0.04657635733954698	9.595564401529443E-4
1727946964767	6820.3125	0.7172710490676591	0.05107134155797395	9.705385195780925E-4
1727946964769	6820.3125	0.7382398881252457	0.05446618257398763	9.996237950699446E-4
1727946964769	6750.0	0.7507396194170106	0.05667610923995697	0.0010145026279381718
1727946964771	6750.0	0.7507396194170106	0.05653698748143792	0.0010145026279381718
1727946964773	6750.0	0.7621117357937794	0.05635264495349494	0.001025940383691129
1727946964775	6679.6875	0.7973676957424332	0.05815614301302409	0.0010632865614963348
1727946964776	6679.6875	0.7409711839482255	0.06074370212725828	0.0010848041157145267
1727946964778	6679.6875	0.7687084544165543	0.06382472404722642	0.0011188929811887796
1727946964780	6679.6875	0.808400499424416	0.06513485362809049	0.0011692670374589395
1727946964782	6679.6875	0.9107947885079738	0.06592285261690872	0.0013006471889174505
1727946964784	6609.375	0.3433816767890312	0.07122963247616707	0.0013458350144999061
1727946964785	6609.375	0.36099588944422717	0.07545003189672345	0.001412127139700199
1727946964787	6609.375	0.36402706154071757	0.07529929942035918	0.0014193221217363688
1727946964789	6609.375	0.3708153754287239	0.07333581456860361	0.0014386286117145427
1727946964791	6609.375	0.3652920388723238	0.07460353376589195	0.0014164280637606627
1727946964792	6539.0625	0.37439351099406915	0.08319007658907723	0.0014452706935835333
1727946964794	6539.0625	0.3748191480207417	0.08661251226457878	0.0014463374187970422
1727946964796	6539.0625	0.3743795882875892	0.08891506018285238	0.0014444228696536643
1727946964798	6539.0625	0.44898594900557637	0.09084779573804405	0.0014416435543698866
1727946964800	6468.75	1.0149547222358708	0.09439953987201975	0.0014488955006289111
1727946964801	6468.75	1.0420441377587788	0.09899677477243161	0.0014818664307060857
1727946964803	6468.75	1.0482926705265112	0.10224512877627158	0.0014898656253078105
1727946964805	6468.75	1.0497001898530312	0.10314243977441544	0.001492625526805779
1727946964807	6468.75	1.0153492541683045	0.10481394397106598	0.0014507424758702326
1727946964808	6468.75	0.9676855315202437	0.1098740718917729	0.00139647206181924
1727946964810	6468.75	0.9081591933361722	0.11585368954671332	0.001326740590049477
1727946964812	6398.4375	0.8432853480138452	0.11798576470379966	0.0012507295953108825
1727946964814	6398.4375	0.8559390779964926	0.11526824162257085	0.001153449570489554
1727946964816	6398.4375	0.8168916088931578	0.11317399392365189	0.0010535240863970266
1727946964817	6398.4375	0.7811927449765483	0.11576215488651603	9.551625560468313E-4
1727946964819	6398.4375	0.799145270511721	0.12176485797529668	9.11660522104148E-4
1727946964821	6398.4375	0.7451174666773871	0.12560609604607187	8.558233410644677E-4
1727946964823	6328.125	0.6966049540793892	0.11980945272435409	8.613900598298848E-4
1727946964824	6328.125	0.7273676010547694	0.10916009210556386	9.082162022770727E-4
1727946964826	6328.125	0.6968622092442847	0.10648427422815146	9.165527145017043E-4
1727946964828	6328.125	0.6894102779181641	0.1171102420954703	9.169853789532656E-4
1727946964830	6328.125	0.5950067768316588	0.12928505144054608	9.806596408498628E-4
1727946964832	6328.125	0.603706143625439	0.13211402289265747	0.0010145805077951624
1727946964833	6328.125	0.6379163028770561	0.1282158119935808	0.0010919857229618893
1727946964835	6328.125	0.6439472005663289	0.12700641252164774	0.0011455660178469008
1727946964837	6328.125	0.6302843109422315	0.13098662903738714	0.0011395709762566243
1727946964839	6328.125	0.6094795639946813	0.13450975326682157	0.0011247993257818803
1727946964840	6328.125	0.6175455501688796	0.1368997854377921	0.0011318850667707359
1727946964842	6328.125	0.6091667819221213	0.13897883768062466	0.0011254478253248203
1727946964844	6328.125	0.59999658024934	0.13791844208090207	0.0011228340638253442
1727946964846	6328.125	0.5950950052334723	0.13166841602609214	0.001176429266208908
1727946964848	6328.125	0.5815703216414363	0.12460234813571502	0.0011482575402125238
1727946964849	6257.8125	0.5751784579768173	0.12013121027401188	0.0011188485782523683
1727946964851	6257.8125	0.5473925981218919	0.11934355692621071	0.001077726559885387
1727946964853	6257.8125	0.5740313148470638	0.1219989017052078	0.00109971292617406
1727946964856	6257.8125	0.6095302615821998	0.12446081495789599	0.001146119349908007
1727946964857	6257.8125	0.6120700453986581	0.12453013553604263	0.0011275531250330463
1727946964859	6257.8125	0.6201759283699905	0.12361966209989365	0.001131478511998383
1727946964861	6257.8125	0.7502937145524483	0.1246233990712605	0.00109035997740241
1727946964863	6257.8125	0.7772742148893755	0.12728795330036746	0.0011152020308625207
1727946964865	6257.8125	0.8473692866657931	0.13180391929314156	0.0010944669730278186
1727946964866	6257.8125	0.845748506835255	0.1380391854107968	0.0010929044212370142
1727946964868	6257.8125	0.857916541878806	0.14314505248738302	0.0011089514240949713
1727946964869	6257.8125	0.8167389851315264	0.1484692428094524	0.001059554698096755
1727946964871	6257.8125	0.2845574665547383	0.15550950047043627	0.001047454847488023
1727946964872	6257.8125	0.28432541020968805	0.1589259622736139	0.0010558437773241969
1727946964874	6257.8125	0.27120663608623813	0.15621539491023972	0.0010206010713270147
1727946964876	6187.5	0.24385001238096507	0.15846838009833716	9.233835528880957E-4
1727946964878	6187.5	0.24532042548324628	0.17427933216443944	9.308432928888494E-4
1727946964880	6187.5	0.24118678629010765	0.19738875407781467	9.188336533740497E-4
1727946964881	6187.5	0.21857755827936787	0.21754511307143906	8.462903143345181E-4
1727946964883	6187.5	0.2114120053443574	0.2358682026238412	8.258757635064872E-4
1727946964885	6187.5	0.28157728285454686	0.25354182568986755	7.675733507744386E-4
1727946964887	6187.5	0.5467444845715409	0.26961213197332556	7.32551317399563E-4
1727946964888	6187.5	0.5813950512644129	0.2882421732736181	7.743074938820429E-4
1727946964890	6187.5	0.5753875028662212	0.31068547932974105	7.681645343968597E-4
1727946964892	6187.5	0.6054192091825383	0.33473246185343064	7.188748351671623E-4
1727946964894	6187.5	0.5828288861323722	0.3572558832547965	7.000287799717685E-4
1727946964896	6187.5	0.6165432257999941	0.3381079816020771	7.59393228807464E-4
1727946964897	6117.1875	0.6372792554740274	0.3888015168523922	7.8145070915756E-4
1727946964899	6046.875	0.6656784459257803	0.38532845812898764	8.089793592330869E-4
1727946964901	5906.25	0.7140317108701666	0.4980385320379788	8.551735109542571E-4
1727946964903	5765.625	0.6571120004030754	0.4519037391263307	8.647129948777592E-4
1727946964904	5765.625	0.036912145623656474	0.42321318144293113	0.0011272163105333051
1727946964906	5765.625	0.03716578489315625	0.41348934095228584	0.0012637394446841348
1727946964908	5765.625	0.03817417148956703	0.40803937298831106	0.0014002625788349643
1727946964910	5765.625	0.03663577300093648	0.3950136518189717	0.0013758046933850803
1727946964912	5765.625	0.03648183572341677	0.3722421522310975	0.0013722606276966776
1727946964913	5765.625	0.03545461292005209	0.3527373807296346	0.0013575810147631476
1727946964915	5765.625	0.03473331609859368	0.3444431870279488	0.0013472827802805405
1727946964917	5765.625	0.03465764650858927	0.3416775151115802	0.0010674713575232755
1727946964919	5765.625	0.7029317107149464	0.3394549147363775	7.876599347660105E-4
1727946964920	5695.3125	0.6983854985587001	0.33576058460672564	7.820571328678306E-4
1727946964922	5695.3125	0.7063865308800407	0.3315464229657657	7.898866176531404E-4
1727946964924	5695.3125	0.7404454878452954	0.3301119746889394	8.204091048371567E-4
1727946964926	5695.3125	0.7159832535608583	0.3304505287350816	8.004367555479632E-4
1727946964928	5695.3125	0.7333175691168763	0.3287860219536832	8.155394581706027E-4
1727946964929	5695.3125	0.7485142617385004	0.32441542416831604	8.290630969015753E-4
1727946964931	5695.3125	0.7697276655355538	0.31960171743268195	8.185226154853802E-4
1727946964933	5695.3125	0.6830483914145522	0.3141072031958109	8.565882854995022E-4
1727946964935	5695.3125	0.7041847384340688	0.30823385709972023	8.943843287853577E-4
1727946964936	5695.3125	0.7126623856565132	0.30293415377985633	9.019549736426813E-4
1727946964938	5695.3125	0.7247900406240007	0.2999556093537945	9.165798782950478E-4
1727946964940	5695.3125	0.7476920500046637	0.3007862328395234	9.361753775591875E-4
1727946964942	5695.3125	0.7709909407978893	0.3027060462449536	9.597096206672824E-4
1727946964944	5695.3125	0.776078830381889	0.3027132252140135	9.640241722331027E-4
1727946964945	5625.0	0.7836195772205787	0.30058315211142633	9.705372310604089E-4
1727946964947	5625.0	0.7759031615599349	0.297810272220296	9.609832825681375E-4
1727946964949	5625.0	0.8169085780085313	0.2960116224369691	9.265544771879324E-4
1727946964951	5625.0	0.8213119550457404	0.2928774553837848	9.477116626738207E-4
1727946964952	5625.0	0.7833996658805031	0.2857198411843593	9.107642148650898E-4
1727946964954	5625.0	0.8032073014937107	0.2766466011279416	9.31411038965594E-4
1727946964957	5625.0	0.8003596921455117	0.2710804065923593	9.280907384108419E-4
1727946964959	5625.0	0.7739551198021957	0.26536309023182747	9.18506578064908E-4
1727946964961	5625.0	0.7831748283776955	0.24944473023253602	9.284062329131163E-4
1727946964962	5554.6875	0.8244064618956368	0.22617465178700083	9.717525973069777E-4
1727946964964	5554.6875	0.8279366848817946	0.2103588808139476	9.741539235546357E-4
1727946964966	5554.6875	0.826394354450949	0.20908083512191253	9.682435347215528E-4
1727946964968	5554.6875	0.8169415826103437	0.21303293103558338	9.552644347719093E-4
1727946964969	5554.6875	0.8037186697165599	0.2131759436282094	9.390202227435448E-4
1727946964970	5554.6875	0.8230903399279818	0.2099117023664565	9.542760142957807E-4
1727946964972	5554.6875	0.810402101583558	0.2079772522496169	9.420086719873228E-4
1727946964974	5554.6875	0.42268438945434145	0.20658456272330092	9.070737537735678E-4
1727946964976	5554.6875	0.4029468192339104	0.20170492205218424	8.756660994421751E-4
1727946964977	5484.375	0.3945389721007358	0.1936221164529344	8.55629373937455E-4
1727946964979	5484.375	0.3906704679676528	0.18702562848356152	8.48955632418341E-4
1727946964981	5484.375	0.38669015735673506	0.18366926158421398	8.421963438863839E-4
1727946964983	5484.375	0.3844055783263113	0.18133667375244936	8.369305834647407E-4
1727946964984	5484.375	0.37883016196495084	0.1808004842699235	8.287920898882632E-4
1727946964986	5484.375	0.37036268471026434	0.18330338148431566	8.177402755571491E-4
1727946964988	5484.375	0.3611088352281401	0.1855977646951818	8.026639698264991E-4
1727946964990	5484.375	0.7251440338812412	0.18456395016876123	7.680043838340473E-4
1727946964992	5484.375	0.7493538317994599	0.18249728274818192	7.427361356620198E-4
1727946964993	5484.375	0.799582243813235	0.1804324560146478	7.898124912310929E-4
1727946964995	5484.375	0.7997157634331419	0.17673621206664158	7.882647545609622E-4
1727946964997	5484.375	0.7522161586512168	0.1730214705359779	7.540401345610906E-4
1727946964999	5484.375	0.716232621086273	0.17159860640857783	7.196602312410296E-4
1727946965000	5484.375	0.7654264335984544	0.16801270263984164	7.705890598573385E-4
1727946965002	5484.375	0.7516153203616353	0.16099655348211303	7.614365318139839E-4
1727946965004	5484.375	0.7514683067375887	0.15542456162319654	7.606821641920623E-4
1727946965006	5484.375	0.7363014011901177	0.15367251637222204	7.413391761167482E-4
1727946965008	5484.375	0.705281526516292	0.15163213235293094	7.06188747929421E-4
1727946965009	5414.0625	0.7011814798901044	0.14830144629398123	7.012154280085964E-4
1727946965011	5414.0625	0.6999563663563829	0.14786961803441662	6.985348639009471E-4
1727946965013	5414.0625	0.6801666990750034	0.14916105515995307	6.843222946488571E-4
1727946965015	5414.0625	0.6787605726424235	0.14868471166051686	6.279409497221255E-4
1727946965016	5414.0625	0.6710831944977694	0.14592521981765075	6.2390948881852E-4
1727946965018	5414.0625	0.6761359805790186	0.14478407607401386	6.266073897058776E-4
1727946965020	5414.0625	0.6425697691558798	0.14449446803271507	5.976420978806949E-4
1727946965022	5414.0625	0.6235060945649256	0.14119593569368435	5.517817761457257E-4
1727946965024	5414.0625	0.7246090137116168	0.1358591347320582	5.325453498270321E-4
1727946965025	5414.0625	0.6567133297710299	0.135282244864324	5.707999711947693E-4
1727946965027	5414.0625	0.6536573315461826	0.14205061874279049	6.094152376454334E-4
1727946965029	5414.0625	0.6774839853462776	0.1495173719481274	6.283208524970982E-4
1727946965031	5414.0625	0.7225484096186192	0.15070119140703037	6.603982901363497E-4
1727946965032	5414.0625	0.7228608610547389	0.1467012523676068	6.610075883072439E-4
1727946965034	5414.0625	0.731145287703854	0.14151070261711593	6.665595073681919E-4
1727946965036	5414.0625	0.7642829943003144	0.1374244738730926	6.923214119387529E-4
1727946965038	5414.0625	0.7466518061192774	0.13508785015472172	6.812279285004691E-4
1727946965040	5414.0625	0.7295651761554776	0.13474850956180887	6.656031867106844E-4
1727946965041	5414.0625	0.7864463727863291	0.13561208560116728	6.327620105981379E-4
1727946965043	5414.0625	0.7915073812737917	0.13556363402161603	6.348815927233288E-4
1727946965045	5343.75	0.7747686765557762	0.13370942721457232	6.222935011667615E-4
1727946965047	5343.75	0.7364010039164365	0.13066067330815828	6.366929653382002E-4
1727946965048	5343.75	0.7311579164030143	0.12707591510121402	6.325850132479321E-4
1727946965050	5343.75	0.6954861959991946	0.1250006620198705	6.053941161187625E-4
1727946965052	5343.75	0.7374028081377512	0.1255443400068814	6.34054297769039E-4
1727946965054	5343.75	0.7547424475571407	0.12780381463067822	6.465071367532804E-4
1727946965057	5343.75	0.7585436860043718	0.12928198479012634	6.490883529161064E-4
1727946965058	5343.75	0.7574108045952216	0.12854029450260865	6.483658135863515E-4
1727946965060	5343.75	0.7595454902256865	0.12601758903272994	6.499182013812356E-4
1727946965062	5343.75	0.7358579698525464	0.12264478305490184	6.362767883927307E-4
1727946965064	5343.75	0.7489095126984584	0.1205003656995859	6.43426859009285E-4
1727946965065	5343.75	0.7419905097119958	0.12084623057598592	6.371347439575655E-4
1727946965067	5343.75	0.7348468029749577	0.12102637263395034	6.31678585723509E-4
1727946965069	5343.75	0.7304276292136447	0.11849150955349083	6.280712900493415E-4
1727946965070	5343.75	0.6990627306958506	0.11493512318298366	6.066483793971851E-4
1727946965072	5343.75	0.7080508807188602	0.11225231734921771	6.128388997096197E-4
1727946965073	5343.75	0.7590805604259765	0.11177453819115224	6.083049958698799E-4
1727946965075	5343.75	0.7860018929990069	0.11139984253878216	6.294835670318417E-4
1727946965077	5273.4375	0.8482694704774908	0.1107200916144309	6.696715717522343E-4
1727946965079	5273.4375	0.4748402749293592	0.10472526230738231	6.830805050250425E-4
1727946965080	5273.4375	0.49782790282335243	0.10070180881394428	7.146148989737311E-4
1727946965082	5273.4375	0.48896553805202353	0.10143263859259485	7.032614200903748E-4
1727946965084	5273.4375	0.5088098915607056	0.10300156783788425	7.298618518500733E-4
1727946965086	5273.4375	0.5439199882787576	0.10427221344644642	7.681867337805702E-4
1727946965088	5273.4375	0.5536669205319706	0.10891909677420195	7.844000239449135E-4
1727946965089	5273.4375	0.5306292227805123	0.11966069228312923	7.582490509056147E-4
1727946965091	5203.125	0.5194914611532677	0.13384345314321824	7.459900558140628E-4
1727946965093	5203.125	0.49898507286254673	0.1364029280472298	7.254782368895928E-4
1727946965095	5203.125	0.7457890433918588	0.128777395867966	7.06089573296512E-4
1727946965096	5203.125	0.7081698904830538	0.12165900861292561	6.830453868519636E-4
1727946965098	5203.125	0.6808298938679245	0.12048444215935962	6.575772861604684E-4
1727946965100	5203.125	0.6319932384477638	0.1215319871210547	6.172356334831861E-4
1727946965102	5203.125	0.6861848651238207	0.12080072719718106	5.893475796496247E-4
1727946965104	5132.8125	0.6900226402225591	0.11905210974552397	6.220192229405342E-4
1727946965105	5132.8125	0.7072650708004241	0.11829689753485613	6.527860639963357E-4
1727946965107	5132.8125	0.7316630643694237	0.11877492284561936	6.684809695640386E-4
1727946965109	5132.8125	0.6740084617121638	0.12020431730274013	6.737015520431961E-4
1727946965111	5132.8125	0.6727890153702991	0.12391897174004579	6.946543688800215E-4
1727946965112	5132.8125	0.7048381520945642	0.12835030484873775	7.218632672153418E-4
1727946965114	5132.8125	0.7230288378617957	0.12871895851043735	7.35454347612867E-4
1727946965116	5062.5	0.6957898135669363	0.126739940962105	7.172147625708721E-4
1727946965118	5062.5	0.6893658849152868	0.12039060418760894	7.12526837701484E-4
1727946965120	5062.5	0.6827461047803556	0.11410202788881574	7.029183011191556E-4
1727946965121	5062.5	0.6739327880326659	0.107685094718117	6.930460245942907E-4
1727946965123	5062.5	0.6894285573899371	0.1023358898727119	7.071696012989394E-4
1727946965125	5062.5	0.7981332524835619	0.10081559559142808	7.295293738860844E-4
1727946965127	5062.5	0.7656849503093383	0.1027860493610333	7.303744498033713E-4
1727946965128	4992.1875	0.7580492970459052	0.10316095715112118	7.282889567485027E-4
1727946965130	4992.1875	0.7545193720946131	0.09977283566345603	7.260568783211955E-4
1727946965132	4992.1875	0.627911820147227	0.09577032282893318	7.279540424971873E-4
1727946965134	4992.1875	0.6472727719411092	0.09446218955170887	7.527022183589125E-4
1727946965136	4992.1875	0.6270393908126072	0.09296114369977826	7.357214140786128E-4
1727946965137	4992.1875	0.5807866772084048	0.09106637600946646	6.926213605815974E-4
1727946965139	4992.1875	0.5727882450686107	0.0903304230190493	6.828471267072123E-4
1727946965141	4992.1875	0.5896854564215266	0.08932590562943704	7.024795375243594E-4
1727946965143	4992.1875	0.5652713939215266	0.08627441080364033	6.769242169507758E-4
1727946965144	4992.1875	0.037362198950555675	0.08538626160660466	9.708937139110236E-4
1727946965146	4992.1875	0.037876106867054386	0.09212008514259605	0.0011054259384319812
1727946965148	4992.1875	0.036013385923514205	0.0978681573717419	0.0012399581629529387
1727946965150	4992.1875	0.037305965865467666	0.09255827646614742	0.0012532751949208521
1727946965152	4992.1875	0.03902732308121717	0.08218552766632974	0.0012696550239004716
1727946965153	4992.1875	0.037653908079449704	0.07659967476768118	0.0012535998103814115
1727946965156	4992.1875	0.03658079337235359	0.07367131808883871	0.0012429280757718549
1727946965158	4921.875	0.036904914626680295	0.06894857733359154	9.429140036535638E-4
1727946965160	4921.875	0.6728624814378057	0.06490686896734978	6.428999315352726E-4
1727946965161	4921.875	0.6443026347396925	0.062311255676453195	6.199330533822748E-4
1727946965163	4921.875	0.6235011144286097	0.061384917215554155	6.268335949893651E-4
1727946965165	4921.875	0.6306067729241938	0.06206349487918975	6.360407147518996E-4
1727946965167	4921.875	0.6149416545396762	0.06255227238649547	6.203510318004483E-4
1727946965169	4921.875	0.6085710641643249	0.06037648431241279	6.152866196825121E-4
1727946965169	4921.875	0.6425475461661984	0.05641899379850676	6.372585654886328E-4
1727946965171	4851.5625	0.6425475461661984	0.05168360419368493	6.372585654886328E-4
1727946965173	4851.5625	0.6476440184664792	0.04806250964257338	6.383448084435098E-4
1727946965175	4851.5625	0.630851795630938	0.046196886627413815	6.203693577405522E-4
1727946965176	4851.5625	0.6549626133619721	0.04630400570858461	5.793606793331277E-4
1727946965178	4851.5625	0.6601702565337858	0.04686762721736385	5.663458582189651E-4
1727946965180	4851.5625	0.7648023463512763	0.04561266362442926	5.43483505322875E-4
1727946965182	4851.5625	0.759416891388041	0.04366344496056604	5.390244936939833E-4
1727946965184	4781.25	0.7589652809089438	0.042312524461259986	5.376754985707678E-4
1727946965185	4781.25	0.694989469127146	0.03975885825309616	5.358902957257322E-4
1727946965187	4781.25	0.6752350045450078	0.034532672931877936	5.69105298138564E-4
1727946965189	4781.25	0.5097779088050315	0.029912698395797164	6.20016671608008E-4
1727946965191	4781.25	0.3944301005429442	0.027503511741030464	6.756870024228369E-4
1727946965192	4781.25	0.40880119275746857	0.02596265322483158	6.992296254113757E-4
1727946965194	4781.25	0.4233066390895244	0.024353237322807666	7.22201163431844E-4
1727946965196	4781.25	0.450580524948408	0.023279651501033026	7.598862051949195E-4
1727946965198	4781.25	0.47909238803311716	0.02170516926814702	7.976995408612804E-4
1727946965200	4781.25	0.48111729651876967	0.019594466875072495	8.00166140736054E-4
1727946965201	4781.25	0.46317622346698106	0.01779842477368844	7.723348982823402E-4
1727946965203	4781.25	0.4668037846403302	0.015901590300048028	7.720316090247728E-4
1727946965205	4781.25	0.8441444169572053	0.013437808455922845	7.808353699359932E-4
1727946965207	4781.25	0.8473739227637066	0.010547618745009832	7.764433317455123E-4
1727946965208	4781.25	0.9237383933022704	0.007909042249093444	7.526451237290456E-4
1727946965210	4781.25	0.9131117784313161	0.006220491621041282	7.434279729593881E-4
1727946965212	4781.25	0.9198809789173954	0.004955111068835696	7.474029643248557E-4
1727946965214	4781.25	0.9860177972939423	0.003475172188006169	7.41716176116831E-4
1727946965216	4781.25	0.9704104956709284	0.0018799688099072588	7.315936161335587E-4
