# Supplementary material for: Identification and classification of repeated whistle types from free-ranging rough-toothed dolphins (Steno bredanensis)
Source: Sci Rep. 2026 Mar 20;16:14327. doi: 10.1038/s41598-026-44853-2 (PMC13144356; doi:10.1038/s41598-026-44853-2)
Supplement: Supplementary file 2 — Supplementary Material 2 [file 41598_2026_44853_MOESM2_ESM.zip › Dataset_StenoRepeatedCalls/Contours/1932.csv]

Time [ms]	Peak Frequency [Hz]	Duty Cycle	Energy	WindowRMS
1727947006177	6328.125	0.907385667022312	8.253244284486574E-4	0.0016509384446062147
1727947006179	6468.75	0.9011011846267595	0.0014211813400245195	0.001845935305474005
1727947006181	6679.6875	0.9272042703185833	0.0020946293108709347	0.0018994503400647585
1727947006183	6890.625	0.9166752945773435	0.004737600384437231	0.0018798664380845112
1727947006185	7101.5625	0.31623713127150077	0.007538472366325	0.0018523511976053467
1727947006186	7453.125	0.32204926720919863	0.011350998290358414	0.0018861786084048713
1727947006188	7804.6875	0.3207546757603098	0.010397800599280015	0.001878878665664772
1727947006190	7804.6875	0.3206967089790163	0.016019276552410415	0.001880039512482561
1727947006192	7804.6875	0.3179799991623929	0.01931970271345048	0.0018657846504696765
1727947006193	7804.6875	0.3182414937535615	0.023256122918009298	0.001867114271245738
1727947006195	7804.6875	0.3158133296927103	0.03015787099121181	0.0018527566535148688
1727947006197	7804.6875	0.3159485855157285	0.033517773590309836	0.0018545546988931291
1727947006199	7734.375	1.1744277282330975	0.042069007670152064	0.0018397395974422493
1727947006201	7593.75	1.158458781692217	0.050505187931564645	0.001815385757134911
1727947006202	7453.125	1.0720324420874427	0.07777258612784195	0.0018510601066008274
1727947006204	7312.5	1.0694064297902373	0.13203399425048784	0.0018474189103178291
1727947006206	7171.875	1.0758493204264044	0.15009672463520085	0.0018583413451338647
1727947006208	7171.875	1.0663267542390293	0.16954765401903385	0.0018423447633427812
1727947006209	7171.875	1.0558378990442372	0.1858425681410988	0.0018490883028539887
1727947006211	7171.875	1.062954569796304	0.19843185590335577	0.0018615905866346738
1727947006213	7171.875	1.0632866810980672	0.21295760681127057	0.001864195281639888
1727947006215	7171.875	1.0362692110429474	0.23159107596047235	0.0018237006630921109
1727947006218	7171.875	1.0229631933034766	0.2521248567345466	0.0017999559965940978
1727947006219	7171.875	0.9980979770091336	0.27053953297455946	0.0017616609901162455
1727947006221	7171.875	0.9861937277511307	0.28909932467783195	0.0017418139526547331
1727947006223	7171.875	0.9649903620437602	0.3075935677073247	0.0017052625491092697
1727947006225	7171.875	0.9775266358600263	0.32340932432632974	0.0016696390280958805
1727947006226	7171.875	0.9352396448873453	0.32864620014261303	0.0016951423488869562
1727947006228	7101.5625	0.9523154837497408	0.3419991371495103	0.0017256021945987149
1727947006230	7101.5625	0.9788024383487974	0.33437281988119527	0.0017737934020686753
1727947006231	7031.25	0.9753700561605111	0.33256820197974374	0.0018279564742918453
1727947006233	7031.25	0.9940367027026462	0.31517302310266454	0.0018609405079741497
1727947006234	6960.9375	1.013609933259735	0.31797471121046816	0.001894130562833727
1727947006236	6960.9375	1.0227451965095176	0.300361810459962	0.0019092165026360643
1727947006238	6890.625	1.023627278253797	0.30951031964049314	0.0019099718770526199
1727947006240	6890.625	1.0322888309372071	0.28049022809918966	0.0019221199975068754
1727947006241	6820.3125	1.0081785965935701	0.2780466506280794	0.0018782376575715704
1727947006243	6820.3125	0.984921858011759	0.2512567811216196	0.0018370383438785194
1727947006245	6750.0	0.7064447462933618	0.2516951389049052	0.0017953865689955399
1727947006247	6750.0	0.6889367253525452	0.21994892945613181	0.0017470546928397726
1727947006249	6679.6875	0.6815532468399912	0.22180832599114392	0.0017268043934028665
1727947006250	6679.6875	0.6829387736770341	0.20038224987525885	0.0017308648944347766
1727947006252	6609.375	0.6854849041632886	0.2221463009467277	0.0017366148099867457
1727947006254	6609.375	0.7075603653050069	0.2091038388284669	0.001792439059629284
1727947006256	6539.0625	0.7110751649868563	0.21121670298439904	0.0018006526528074596
1727947006257	6539.0625	0.7203929829147626	0.20166500055535405	0.0018208420707886215
1727947006259	6468.75	0.9846809190167938	0.19697247437871504	0.0018264684511602092
1727947006261	6468.75	0.9996518063988693	0.1917862190166566	0.0018522298565549608
1727947006263	6468.75	0.9972750861434497	0.1844649076446846	0.0018466516157526409
1727947006265	6468.75	1.0003337862659742	0.17516382326420674	0.0018504815280353563
1727947006266	6468.75	1.0303082307243576	0.1673615054426904	0.0019071931179543622
1727947006268	6398.4375	1.0258529011733908	0.16621209894946268	0.001898416226457253
1727947006270	6398.4375	1.0522459304015288	0.16269948086769867	0.001945670846919096
1727947006272	6398.4375	1.0857650366841463	0.15602560128336976	0.002005444836122016
1727947006273	6398.4375	1.0756374314720494	0.15065162558638046	0.001987888933173002
1727947006275	6398.4375	1.07532706937684	0.14801637294988468	0.0019873751886040204
1727947006277	6328.125	1.0753229856650608	0.14858646563656097	0.00198759409823404
1727947006279	6328.125	1.087868148250368	0.150248276921496	0.002009225552403879
1727947006281	6328.125	1.0928789065141677	0.15070415073702023	0.001995759530506354
1727947006282	6328.125	1.0859899042972712	0.14827474778137836	0.00198351711784266
1727947006284	6257.8125	1.0687570796983836	0.14605731056795504	0.001953607249141885
1727947006286	6257.8125	1.0876200400725018	0.14976427799914988	0.0019227421189232565
1727947006288	6257.8125	1.0921407877941633	0.15047774758354496	0.0019512279641670362
1727947006289	6257.8125	1.0765726014694565	0.14431788980249752	0.001986906456720084
1727947006291	6257.8125	1.0933484894578818	0.13412239363845005	0.0020166029169537613
1727947006293	6257.8125	0.17566115387045148	0.11712257787737375	0.0023078414028739765
1727947006295	6257.8125	0.17534645614617791	0.09499249690077073	0.002304734827354161
1727947006297	6257.8125	0.1766638244414538	0.08695748468162967	0.0023178592230753965
1727947006298	6257.8125	0.17800611928914736	0.10113036569970056	0.002329317695923515
1727947006300	6257.8125	0.17732500124433348	0.12066760947517713	0.002322654365751162
1727947006302	6257.8125	0.1763559815190951	0.12896980758549076	0.0023261399544574684
1727947006304	6257.8125	0.17629802728472393	0.12654510940584446	0.002325770782848725
1727947006305	6257.8125	0.17436621947235154	0.12601427540785032	0.0023052673549922523
1727947006307	6257.8125	0.3283587651267406	0.1260740343949623	0.002028057665420151
1727947006309	6257.8125	0.3311697157190005	0.12583668404835738	0.002046663295250374
1727947006311	6257.8125	0.32946744721024973	0.12441757552166434	0.0020369122715128032
1727947006313	6257.8125	0.3352291600734422	0.12378332937912294	0.002073098997016537
1727947006314	6257.8125	0.3379395443705166	0.12435892636218547	0.002089898877998779
1727947006317	6257.8125	0.9357592916017381	0.12497465652381613	0.00205777941674043
1727947006319	6257.8125	0.941544744417888	0.12588546863709735	0.002070169672275557
1727947006321	6257.8125	0.9468195144913804	0.12582685891338802	0.0020808450229985037
1727947006322	6257.8125	1.0531966927530017	0.12378088830439864	0.0020448976814767374
1727947006324	6257.8125	1.0467601029953624	0.12298601321889376	0.0020325815772696165
1727947006326	6257.8125	1.044169957237469	0.12242594556510258	0.0020278713233763774
1727947006328	6257.8125	1.0867700249797119	0.1252960740560438	0.0019803606907672746
1727947006330	6257.8125	1.090934796242054	0.1254715583194529	0.0019873595145045585
1727947006330	6257.8125	1.0811894791455332	0.12352956357845683	0.00196882499880625
1727947006332	6257.8125	1.0811894791455332	0.12276215016953734	0.00196882499880625
1727947006334	6257.8125	1.1313838097216267	0.12197947730092458	0.0019489402755726941
1727947006336	6257.8125	1.119715067371087	0.12038076051774982	0.0019303744558218869
1727947006337	6257.8125	1.1055424528301887	0.11929789254804282	0.0019066728348374003
1727947006339	6257.8125	1.1034529845737742	0.12050435181849217	0.0019032913805517534
1727947006341	6187.5	1.0883817678182175	0.12460364441668031	0.0018782141723812725
1727947006343	6187.5	1.083158924480861	0.13005910559549583	0.0018475769951945516
1727947006345	6187.5	1.084857654702523	0.13395372519814097	0.0018511415439513815
1727947006346	6187.5	1.0407061599009604	0.1361725877491687	0.0018808604010560788
1727947006348	6187.5	1.0311970594707067	0.1419592307890895	0.0018642801090155317
1727947006350	6187.5	1.032569808062876	0.1529101784097077	0.0018681686938538315
1727947006352	6187.5	1.0486422323091844	0.16616875515599025	0.0019001569468682737
1727947006353	6187.5	1.0485420925942541	0.17586217967060983	0.0019015068357979977
1727947006355	6187.5	1.0573001451625306	0.1840660782763225	0.0019169114713648103
1727947006357	6187.5	1.0676228807765928	0.19849193702133666	0.0019363853849155338
1727947006359	6187.5	1.079218225267894	0.22158108683493097	0.001957170143371434
1727947006361	6187.5	1.0595073913791186	0.2466067042404982	0.00192212774569416
1727947006362	6117.1875	1.0674768436923194	0.29473485964381935	0.0019367649133868107
1727947006364	6117.1875	1.0735561588862115	0.31076803261510527	0.001947567458308156
1727947006366	6046.875	1.1201780064542217	0.3291710898813267	0.0019207235716525413
1727947006368	5976.5625	1.0675515531901687	0.3195795906476705	0.0019988004689922953
1727947006369	5906.25	1.090696827933631	0.27921335596172386	0.0020425661280547096
1727947006371	5906.25	1.1020027774329693	0.23614139575255758	0.0020635520147898466
1727947006373	5906.25	1.0932465256227242	0.20574446975239	0.002047595113059557
1727947006375	5906.25	1.0986732197533928	0.18723417042041504	0.002055578345765033
1727947006377	5906.25	1.1259764008709863	0.17621669256847336	0.0021027004312841628
1727947006378	5906.25	1.1220286122144985	0.16964890037298158	0.0020969308591365136
1727947006380	5835.9375	1.136332779915591	0.16367308341542075	0.002122072471919225
1727947006382	5835.9375	0.9488027169190666	0.15372552724022734	0.002126388036029739
1727947006384	5835.9375	0.9567999858197479	0.14035440128901544	0.002144650009505847
1727947006385	5835.9375	0.9398929175459284	0.12911340923581074	0.002108607449344667
1727947006387	5835.9375	0.9538401545087167	0.11975554026658544	0.0021368219629608995
1727947006389	5765.625	0.9643931821865002	0.11353407716165832	0.002160401771803406
1727947006391	5765.625	0.9342965129510097	0.10933318411283367	0.0020979788060511997
1727947006393	5765.625	0.9516716319099635	0.10597661012493177	0.0021323589383913017
1727947006394	5765.625	0.9283499121600187	0.10269338586346113	0.002081542375758503
1727947006396	5765.625	0.9940068068503768	0.09812181220769027	0.002070614010333933
1727947006398	5695.3125	1.1277943319853192	0.0940299009023183	0.0020356458642797792
1727947006400	5695.3125	1.139690095621411	0.08839693423926843	0.0020548434122643435
1727947006401	5695.3125	1.1324591737058212	0.08302250395364348	0.0020401850469952067
1727947006403	5695.3125	1.1355843673092698	0.07850999765734905	0.0020450824721282295
1727947006405	5695.3125	1.1460781749363378	0.07494092856395247	0.0020622672366227487
1727947006407	5625.0	1.1272685984819353	0.07185746874084083	0.0020288450574244784
1727947006409	5625.0	1.1353924328556535	0.0698626599814552	0.002042092639179988
1727947006410	5625.0	1.1162490573514834	0.07082865518443487	0.002008223567455234
1727947006412	5625.0	1.1174173540256698	0.07062700418969277	0.002010579452975704
1727947006414	5625.0	1.1114799034279295	0.06893582422373705	0.001999718545904361
1727947006417	5554.6875	0.42080458623350975	0.06565651033561352	0.0020372128598787572
1727947006418	5554.6875	0.4242952965809876	0.06251011255850938	0.0020517561551405498
1727947006420	5554.6875	0.4279420511996983	0.06099629879873314	0.0020680862384364813
1727947006422	5554.6875	0.42809185370008185	0.060899338099282545	0.002068693260123876
1727947006424	5554.6875	0.4376870159381871	0.06119111922031486	0.0021143841950893886
1727947006426	5554.6875	0.4420640577462673	0.06002706706353041	0.0021336874556437215
1727947006427	5554.6875	0.4425041025911438	0.05867284863166002	0.002135443861926636
1727947006429	5554.6875	1.0506901948044514	0.05703268056148175	0.0021121764453229963
1727947006430	5484.375	1.1980504973265973	0.05752093078945715	0.0020595931610288575
1727947006432	5484.375	1.1920525456510864	0.05874652664290544	0.002048939029309776
1727947006433	5484.375	1.1865344301096163	0.05855878719008731	0.0020394233835410993
1727947006435	5484.375	1.1865998623097127	0.05654684485271027	0.0020391946506265364
1727947006437	5484.375	1.1943742340686274	0.05392176831503442	0.0019842983500704143
1727947006439	5484.375	1.1547363823182575	0.05141958157078888	0.0019197734621455164
1727947006441	5484.375	1.1805153677983538	0.049594975285254826	0.0018682248618937616
1727947006442	5484.375	1.1891766606444525	0.04870433379285142	0.0018115524989493522
1727947006444	5414.0625	1.1959583446722302	0.04664938642776136	0.001821785927078199
1727947006446	5414.0625	1.186081102405358	0.0448624177114401	0.0018062753309071409
1727947006448	5414.0625	0.9536103382550446	0.04469577711376049	0.0017881338755206119
1727947006449	5414.0625	0.9596962598884631	0.045833429700331614	0.0017997183696089882
1727947006451	5414.0625	0.964450636249918	0.04722880160265269	0.001808534594282971
1727947006453	5414.0625	0.9734835514732376	0.04845119538922241	0.0018245399830778713
1727947006455	5414.0625	0.9875787379106885	0.0495861049494094	0.0018518531392276807
1727947006457	5414.0625	1.0292165184420858	0.04723093171682447	0.001930893533739931
1727947006458	5414.0625	1.037421716334185	0.0431499601762154	0.0019457993317048836
1727947006460	5414.0625	1.045954802251212	0.04084871453068275	0.0019614849371666215
1727947006462	5414.0625	1.2372927366896833	0.039748633729953825	0.002003407642756184
1727947006464	5414.0625	1.2457597109328205	0.039033449794392924	0.002042023660736872
1727947006465	5414.0625	1.2779955594044812	0.03846456822232974	0.002093477340617295
1727947006467	5414.0625	1.2812812944556753	0.03894235485784426	0.002098227951105338
1727947006469	5414.0625	1.273169778856413	0.03995254022914982	0.0020876250454096306
1727947006471	5414.0625	1.1966895075645905	0.040522997536588584	0.002056313514178499
1727947006473	5414.0625	1.1855965685749	0.039434835463868785	0.002037954374514313
1727947006474	5414.0625	1.1748613256124034	0.037689235084132224	0.0020198325028577507
1727947006476	5343.75	1.157643932693682	0.037236027665344326	0.0019917962418183202
1727947006478	5343.75	1.1441605373271333	0.035910539444162684	0.0019687427126054142
1727947006480	5343.75	1.1220914679419987	0.03370641314182088	0.0019758416114243915
1727947006481	5343.75	1.1568486648868799	0.03063663095562488	0.0020343949305429475
1727947006483	5343.75	1.160431441354385	0.0283159282403382	0.002040469775680186
1727947006485	5343.75	1.183224724023847	0.02693340574748068	0.0020816382257440305
1727947006487	5343.75	1.214211475257687	0.027632885718179775	0.002134031628705334
1727947006489	5343.75	1.243568916240828	0.028687581987700002	0.0021848595855070044
1727947006490	5343.75	1.2838111733490567	0.027848718507325555	0.002248409112191765
1727947006492	5343.75	1.280083379738819	0.026996148790016404	0.0022418914693905145
1727947006494	5343.75	1.2872276066234278	0.026581136646602582	0.0022544981359911643
1727947006496	5343.75	1.2743040200799265	0.027424664673177022	0.0022330807482793197
1727947006497	5343.75	1.2888313256136443	0.02765662152989111	0.0022583550993566454
1727947006499	5343.75	1.3168468432597773	0.027986054308224092	0.002231991969470561
1727947006501	5343.75	1.3091253422522229	0.028546108743735078	0.0022191329211460947
1727947006503	5343.75	1.2763861779801924	0.0300239122334938	0.0021660046452282363
1727947006505	5343.75	1.2546203697114688	0.030374329201092634	0.002129409695838838
1727947006506	5343.75	1.2491050118489302	0.02889731412523659	0.002120353084086581
1727947006508	5273.4375	1.2569538981571402	0.027324451647943167	0.0020833945302714788
1727947006510	5273.4375	1.2483191057968	0.025986671579677115	0.0020694079476696807
1727947006512	5273.4375	1.3107683673594732	0.024764663953791056	0.002042849077940503
1727947006513	5273.4375	0.9859926380606977	0.02349652529336268	0.0020378463723171986
1727947006515	5273.4375	0.9844137055743444	0.021145696861784694	0.0020346806371077954
1727947006518	5273.4375	0.9926089446032841	0.02186753079863572	0.0020514868471658496
1727947006520	5273.4375	0.4919077038591936	0.02098144165498143	0.0020116501737416103
1727947006522	5273.4375	0.4877866496772194	0.021408291802356795	0.00199646393937502
1727947006523	5273.4375	0.49936731021993674	0.022490776877343067	0.002045498523530829
1727947006525	5273.4375	0.49735015293337265	0.02281320518575112	0.0020370960006781728
1727947006527	5273.4375	0.4828018904539716	0.0219466550489344	0.001981609418967372
1727947006529	5273.4375	0.48077366002585264	0.02105119704473836	0.001971176180408372
1727947006530	5273.4375	0.4828295733078586	0.020451216005670493	0.001979523747481443
1727947006531	5273.4375	0.4863748241289837	0.01987094216825842	0.0019931624950264523
1727947006533	5273.4375	0.5186441054532072	0.01965427132803466	0.001996797205363427
1727947006535	5273.4375	1.1972429987959046	0.019407297370561502	0.002033101624627699
1727947006537	5273.4375	1.186481432534519	0.019947805831605915	0.002014471589019344
1727947006538	5203.125	1.292331119449586	0.020668810985239858	0.0019905847449687626
1727947006540	5203.125	1.2875643422597722	0.02122456624301199	0.0019836965654435822
1727947006542	5203.125	1.304459433278103	0.021579231453552516	0.002006656822715705
1727947006544	5203.125	1.2875400467593145	0.021676118828052874	0.0019808951365047796
1727947006545	5203.125	1.2443039541113439	0.021574015708106527	0.0019620978219046653
1727947006547	5203.125	1.2430623040657272	0.02191191310429063	0.0019602321465460584
1727947006549	5203.125	1.23215284450462	0.02219190712917944	0.0019426203031019792
1727947006551	5203.125	1.2277691563664686	0.021043121721420126	0.0019355668413290397
1727947006553	5203.125	1.215456916601153	0.01938858682500601	0.0019153812661156123
1727947006554	5203.125	1.2198879959624194	0.018053631971484657	0.0019222374590396633
1727947006556	5203.125	1.2321101924038163	0.01745242917975513	0.0019430210818020314
1727947006558	5203.125	1.159504069666013	0.017081003765401746	0.0020133739100939812
1727947006560	5203.125	1.1488721948758038	0.016604237452679457	0.0019960322564440093
1727947006561	5203.125	1.1646841433467598	0.016400628446622236	0.0020240388809591057
1727947006563	5203.125	1.1677637208721998	0.017087389672013082	0.0020290565794626163
1727947006565	5203.125	1.167768034005989	0.017836135805547854	0.002029219674512779
1727947006567	5203.125	1.1742334215558972	0.017750077687540323	0.002040298776075311
1727947006569	5203.125	1.2121760594988868	0.01719360444638155	0.0021056644612942065
1727947006570	5132.8125	1.2565680862745903	0.01698814681664735	0.002108713714316413
1727947006572	5132.8125	1.2656157871462264	0.016453138122347343	0.002074365940973401
1727947006574	5132.8125	1.2588249633825621	0.01575858246845345	0.0020655568591832017
1727947006576	5132.8125	1.255466110444276	0.01566989423196306	0.00205991659993674
1727947006577	5132.8125	1.2707523187144354	0.015730744747349586	0.002084343089527261
1727947006579	5132.8125	1.2430381182001373	0.016182143998125335	0.002112306696593054
1727947006581	5132.8125	0.7874319584016953	0.01620357221816951	0.002125012370338267
1727947006583	5132.8125	0.7774708384248814	0.014356286851205399	0.0020975876894242925
1727947006585	5132.8125	0.7692148752606303	0.012540183941479559	0.0020741326204787632
1727947006586	5132.8125	0.7758769479622414	0.013728850764096853	0.0020888541705183835
1727947006588	5132.8125	0.7804861565077819	0.016157048410284213	0.002100001184834759
1727947006590	5132.8125	0.11790064668719882	0.01743517661966695	0.0024530939393531542
1727947006592	5132.8125	0.11789062923137335	0.029057885563266387	0.0024539669563199504
1727947006593	5132.8125	0.11743824092629429	0.04439346242705551	0.002445082206777326
1727947006595	5132.8125	0.11829052606792684	0.045821614837172966	0.0024578919497510532
1727947006597	5132.8125	0.12072957621231667	0.03094518564959075	0.002498389189110511
1727947006599	5062.5	0.1214464253511886	0.01663148403352288	0.00251040426571238
1727947006601	5062.5	0.12209355299751513	0.011807614327267268	0.0025203648287543848
1727947006602	5062.5	0.12497457329292552	0.010988038052639924	0.0025687018107433067
1727947006604	5062.5	0.12275871206432755	0.011302791202189334	0.0024484089728461344
1727947006606	5062.5	1.1945080707158182	0.012477662613496336	0.002236648035498625
1727947006608	5062.5	1.179165310329861	0.013341978965013102	0.002211752707630795
1727947006609	5062.5	1.143165604373444	0.013687860967779252	0.0021494253024517047
1727947006611	5062.5	1.1304139591113076	0.013632596583346297	0.0021243135535719227
1727947006613	5062.5	1.101543818379848	0.013131129869212057	0.002070812152607244
1727947006615	5062.5	1.0751768228143017	0.01328889698232648	0.0020256534128634232
1727947006618	5062.5	1.20448350743777	0.014296082078090987	0.0019543742607451343
1727947006619	5062.5	1.1885691350306888	0.015096939371422403	0.0019265262179056215
1727947006621	5062.5	1.269349784698399	0.015066806828187874	0.0019068669664646593
1727947006623	5062.5	1.2945704704346361	0.013307874644226052	0.0019417689079585922
1727947006625	5062.5	1.277745047552683	0.012315772953691068	0.0019172398870419443
1727947006626	5062.5	1.2845200844998161	0.012204837221323648	0.001927867962938773
1727947006628	5062.5	1.2815787513145267	0.012405905953458944	0.0019242428383326967
1727947006630	5062.5	1.1274359199438202	0.012070017914093558	0.00195782136854395
1727947006631	4992.1875	0.3617302607724734	0.011525318418639102	0.0020857278643426325
1727947006633	4992.1875	0.36251123544580893	0.012270300123048252	0.002092858386339771
1727947006634	4992.1875	0.33688070561564737	0.01384327925813972	0.001996914316388557
1727947006636	4992.1875	0.31943320193897745	0.013586151182418208	0.0019314911102094419
1727947006638	4992.1875	0.29968645587657233	0.01220088142273469	0.0018417170274946243
1727947006640	4992.1875	0.31340116535187595	0.010272842394537376	0.0019392726283268536
1727947006641	4992.1875	0.3512903501816309	0.009178799962014384	0.0022050302086208985
1727947006643	4992.1875	0.35712118651390695	0.008333379230142844	0.0022352349463785545
1727947006645	4992.1875	0.3299578284265886	0.007913966125650205	0.0021159227528204723
1727947006647	4992.1875	0.6407362629263426	0.007871290020863201	0.001902922262558835
1727947006649	4992.1875	0.6305666897224238	0.008130537973481157	0.0018922657654102388
1727947006650	4992.1875	0.6936835965847242	0.008945622349606578	0.002008017550739457
1727947006652	4992.1875	0.7298824345367683	0.009694753350182213	0.0020899697033177254
1727947006654	4992.1875	0.7679297489190251	0.009700672174157321	0.0021954419077032643
1727947006656	4992.1875	0.7150119436381228	0.009137605293956252	0.0020129137174171026
1727947006657	4921.875	0.8358745454992138	0.008574161683159292	0.0019870513846591527
1727947006659	4921.875	0.8639632803566323	0.008345467090436145	0.0020217325319491076
1727947006661	4921.875	0.8784630558980131	0.008340201042473138	0.002037186910348754
1727947006663	4921.875	0.8740031971394369	0.008556315581206463	0.002030618358431802
1727947006665	4921.875	0.8675297714765581	0.008949186866951581	0.002010855822592373
1727947006666	4921.875	0.8802777089140222	0.009305177253371126	0.0020472799452062158
1727947006668	4921.875	0.88225637864494	0.009274956245251379	0.0020524832763380374
1727947006670	4851.5625	0.9161031471108491	0.008596532988459084	0.0021458109215417116
1727947006672	4851.5625	0.8916053313947255	0.007614788330883674	0.002105786369344377
1727947006673	4851.5625	0.8591265321255003	0.007471870168786338	0.00205734031928649
1727947006675	4851.5625	0.8760377023477701	0.008222329580712685	0.0020741064751094423
1727947006677	4851.5625	0.9192369132808033	0.008424805071423583	0.00211586832444038
1727947006679	4851.5625	0.9591906870890508	0.008462642330602869	0.002188582719341756
1727947006681	4851.5625	0.9632911049617638	0.01075127708124569	0.0021971259739160657
1727947006682	4781.25	0.9606391831594132	0.012855278354148993	0.0020986811371894462
1727947006684	4781.25	0.9137739965791263	0.012741190355664575	0.002088021948386048
1727947006686	4781.25	0.9400264057937443	0.010339222265079082	0.0021696882967054926
1727947006688	4781.25	0.9322153590117503	0.007930581117726503	0.002162640510141835
1727947006689	4781.25	0.9284486453595294	0.005819055844881093	0.0021585225236009638
1727947006691	4781.25	0.9089501613126826	0.0036419516298912447	0.002137395687859814
1727947006693	4781.25	0.9064584408166273	0.002399689632510965	0.002141337484752247
1727947006695	4781.25	0.881928532164266	0.002435669957681782	0.00207565911409652
1727947006697	4781.25	0.6766815505437631	0.0035128693279930004	0.002151353610696698
1727947006698	4781.25	0.649895178197065	0.004811804998159506	0.0020599008707210737
1727947006700	4781.25	0.6324163472877359	0.005326760771314864	0.0020032713892179335
1727947006702	4781.25	0.6793020956171383	0.004523878683415019	0.002113853005125421
1727947006704	4781.25	0.7058197597287736	0.0030512041499459524	0.002166595514479367
1727947006705	4710.9375	0.7426634974449685	0.0018895809134043104	0.0022338683446469845
