# Supplementary material for: Identification and classification of repeated whistle types from free-ranging rough-toothed dolphins (Steno bredanensis)
Source: Sci Rep. 2026 Mar 20;16:14327. doi: 10.1038/s41598-026-44853-2 (PMC13144356; doi:10.1038/s41598-026-44853-2)
Supplement: Supplementary file 2 — Supplementary Material 2 [file 41598_2026_44853_MOESM2_ESM.zip › Dataset_StenoRepeatedCalls/Contours/1933.csv]

Time [ms]	Peak Frequency [Hz]	Duty Cycle	Energy	WindowRMS
1727882763383	4570.3125	0.052238599298554816	0.052677145771333596	0.0017420385266271733
1727882763385	4570.3125	0.05180567277646277	0.08026373302651478	0.0019557937203879714
1727882763386	4570.3125	0.050230008705980524	0.08922950015528308	0.002169548914148769
1727882763388	4570.3125	0.050445640482028924	0.08358023963663257	0.0017114316933298528
1727882763389	4570.3125	0.9224990805210646	0.07929567605925188	0.0012533144725109364
1727882763391	4570.3125	0.910096727738855	0.07816923772454244	0.0012421024953152625
1727882763393	4640.625	0.8969153468802026	0.07712846910794834	0.0012299534552982609
1727882763395	4640.625	0.8870307225189605	0.07885570797673677	0.0012171725909970769
1727882763396	4640.625	0.9019338683291712	0.08104485962217628	0.0012404154085493848
1727882763398	4640.625	0.8893226457003791	0.08164536327519208	0.0012225970834364797
1727882763400	4640.625	0.8928000463894284	0.08365026906134068	0.0012282656938725914
1727882763402	4710.9375	0.8927210145555864	0.09027761001142638	0.0012279977993985111
1727882763404	4710.9375	0.6490202293360264	0.1003311325535359	0.0012343103690541373
1727882763405	4710.9375	0.6823514848768065	0.11058162762031831	0.0012909649902163505
1727882763407	4710.9375	0.6863984432498661	0.11953589370872755	0.0012983809128974861
1727882763409	4710.9375	0.7085117425335374	0.12812701674380456	0.0013391802440184278
1727882763411	4710.9375	0.6844545964430282	0.1400108104954719	0.001298672106353653
1727882763412	4781.25	0.6881911927208785	0.15469601479488507	0.0013109585571877019
1727882763414	4781.25	0.684671033167319	0.1686074929001496	0.0013078859217415429
1727882763416	4781.25	0.6926791919660779	0.1821273558979679	0.0013277177682678991
1727882763418	4781.25	0.8085348188340896	0.20161540749630807	0.0013072086944064048
1727882763420	4781.25	0.7897592560803279	0.22918502495853457	0.0012840899751265938
1727882763421	4781.25	0.7779953747586776	0.2615180038519832	0.0012760954384677672
1727882763423	4851.5625	0.007194996322216351	0.2949408442641092	0.005645080028314593
1727882763425	4851.5625	0.007251494180830453	0.33076033283962875	0.007829451602670637
1727882763427	4921.875	0.007203686003430254	0.3592819114603567	0.00892160440362659
1727882763428	4921.875	0.007172122453453981	0.3808810740101213	0.010013757204582542
1727882763430	4992.1875	0.007061426067681004	0.3931240080049021	0.010010319121961316
1727882763432	4992.1875	0.00715366807891724	0.3940658608329839	0.010012757857923871
1727882763434	5062.5	0.007150562488380314	0.36945937890927805	0.010012172236669302
1727882763436	5062.5	0.0072228271912588154	0.3762964001323058	0.005653831488353509
1727882763437	5132.8125	0.7658184699292453	0.3706407830213748	0.0012954907400377165
1727882763439	5203.125	0.7508049304463662	0.35878802520012976	0.0012686674445826793
1727882763441	5203.125	0.8221512320656447	0.35373765460418055	0.0012928481746202016
1727882763443	5273.4375	0.8552001015886629	0.3753348490865969	0.0013502295633461587
1727882763444	5343.75	0.7620592020101388	0.4680583379293672	0.0013689499862370844
1727882763446	5414.0625	0.7326243553027162	0.6679342857646806	0.0013861181312040441
1727882763448	5484.375	0.7235805072656726	0.8025323159834051	0.0014012469821537514
1727882763450	5554.6875	0.23199865627664962	0.44543061792519895	0.001448116766747404
1727882763452	5625.0	0.23297329292586078	0.21608170214693223	0.0014548983881437245
1727882763453	5695.3125	0.24070792609396652	0.13515708849679728	0.0014926760999603105
1727882763455	5695.3125	0.2398933432603134	0.11134520773517864	0.0014867758123880527
1727882763457	5765.625	0.23499023125199872	0.11292038011352973	0.0014551660736958087
1727882763459	5835.9375	0.23360049568276303	0.11925513900927397	0.0014342316890601963
1727882763460	5906.25	0.22896153753264575	0.12120040109250704	0.0013882035141953232
1727882763462	5976.5625	0.23239553768921223	0.11465238660736866	0.0014067764564932351
1727882763464	5976.5625	0.9080520018723105	0.10557585170211457	0.001384907999358497
1727882763466	6046.875	0.9092318936713836	0.11855968546668931	0.0013666719456848324
1727882763468	6117.1875	0.9202156626703354	0.17699045812112488	0.0013825277298976282
1727882763469	6187.5	0.8571792698506289	0.2556076915641148	0.0013751442974006848
1727882763472	6257.8125	0.8627193038327897	0.3107811596650448	0.0014046844116410268
1727882763474	6257.8125	0.8230454721336299	0.37334580841972376	0.0014599022772027806
1727882763476	6257.8125	0.7943444701215595	0.4553793806929139	0.0014958759378486286
1727882763477	6257.8125	0.7810741632747514	0.5424590236183677	0.00148171244831343
1727882763479	6257.8125	0.7777885756386522	0.6075655540713796	0.001480456514528332
1727882763481	6257.8125	0.7682083634484682	0.6531639277296544	0.0014726683136461068
1727882763483	6257.8125	0.7421382987379116	0.6955846371827089	0.0014406697087927176
1727882763485	6257.8125	0.7023686544240718	0.7414605727187925	0.0013766044307978891
1727882763485	6257.8125	0.6888341797271251	0.7606774058263844	0.0013569877390389987
1727882763487	6328.125	0.6888341797271251	0.6960250323233542	0.0013569877390389987
1727882763489	6609.375	0.6919753005701799	0.030068293630395117	0.0013702231651276597
1727882763491	6890.625	0.7095518185490916	0.4584071168722178	0.0013705102927534585
1727882763492	7171.875	0.7216266282866003	0.8819541065866267	0.001404672352411642
1727882763494	7171.875	0.6839024445795663	1.2092765692380045	0.001425853457055406
1727882763496	7171.875	0.7085860150415193	1.45056007407065	0.0014780183655589724
1727882763498	7171.875	0.7368563606054278	1.5920260608803798	0.0015362925868461982
1727882763500	7171.875	0.7301506506322064	1.6667797326430531	0.001541928434286503
1727882763501	7171.875	0.7307104594552543	1.726397433900372	0.001556877337767487
1727882763503	7171.875	0.7315021890764216	1.8044029518392883	0.0015619681650437627
1727882763505	7171.875	0.7292765001784912	1.903319232759264	0.0015982585018976176
1727882763507	7171.875	0.7334246345944038	2.005137859125032	0.0016172422723306596
1727882763508	7171.875	0.7074664790002085	2.0959497525536723	0.001577363841565452
1727882763510	7171.875	0.7102906573891349	2.1513278042289548	0.0015880557398574428
1727882763512	7171.875	0.6705733727485367	2.209334809393224	0.0015712493452125895
1727882763514	7242.1875	0.008255042727663087	2.2236399390438013	0.005184607084741239
1727882763516	7453.125	0.008252528445096148	0.9042721636912555	0.00698763032207628
1727882763517	7664.0625	0.008123385749612536	0.11227201411353524	0.007888261051908164
1727882763519	7945.3125	0.008090895994364446	0.1419664049603841	0.008788891781740048
1727882763521	8156.25	0.007908496222690247	0.3225499079014663	0.008779836736587707
1727882763523	8437.5	0.008019679756981448	0.49473910940054466	0.00878263253466598
1727882763524	8437.5	0.007970177778131093	0.6679561412530883	0.008776927513703445
1727882763526	8437.5	0.008049198087377701	0.7970372417014019	0.005117024123151879
1727882763528	8437.5	0.6414784859291994	0.8877332708763246	0.001457120732600313
1727882763530	8437.5	0.6483806724941992	0.9533582393846898	0.0014602145920357278
1727882763532	8437.5	0.641482212811794	1.0080579192120744	0.0014530656930244047
1727882763533	8437.5	0.6314067720617138	1.0571274869956742	0.0013953452179544124
1727882763535	8437.5	0.6431493219339622	1.0967496978538673	0.0014185393348233766
1727882763537	8437.5	0.646761528351022	1.1277158577580149	0.0014258417363321085
1727882763539	8437.5	0.6832282400405045	1.149217301064587	0.0013968053961245352
1727882763540	8437.5	0.6765397415807868	1.164412796022802	0.0013846373227958356
1727882763542	8437.5	0.6725383254716981	1.1786891370733168	0.0013805602655189368
1727882763544	8437.5	0.6582600711178903	1.1924889700713577	0.001356420437813963
1727882763546	8437.5	0.6685452543388536	1.1994978506036231	0.001379835986630855
1727882763548	8437.5	0.2906331920468277	1.181225596204703	0.00142224378369592
1727882763549	8437.5	0.28955622650153595	1.116557044632537	0.0014123360412329781
1727882763551	8437.5	0.2966560241144741	0.992592955113456	0.0014372708841117342
1727882763553	8437.5	0.2951667549280806	0.8167795886258212	0.0014228208761372819
1727882763555	8437.5	0.29913517747368534	0.6157119507762155	0.0014266755011955938
1727882763556	8789.0625	0.30266463881518607	0.004709986296314942	0.0014284840362709743
1727882763558	9140.625	0.29996689343935623	0.04227954248380889	0.00141072376003618
1727882763560	9140.625	0.29103305549186176	0.04806054804882621	0.0013535639031701764
1727882763562	9140.625	0.6927188623090746	0.04730316948616343	0.001322696082518031
1727882763564	9140.625	0.6797938696523602	0.041786373438632465	0.0012872356642630882
1727882763565	9140.625	0.6614525288979888	0.034845529528180604	0.001240460867222242
1727882763567	9140.625	0.67244130365998	0.029200676059005073	0.0012540582466103207
1727882763569	9140.625	0.8105724662604822	0.026103568021897085	0.0012396523523415842
1727882763572	9140.625	0.8116882452175053	0.02477672933721768	0.0012356657869957341
1727882763573	9140.625	0.8385078862028302	0.023537700693196096	0.0012682356242337857
1727882763575	9140.625	0.8481097271357443	0.021563154184060507	0.0012815173170098698
1727882763577	9140.625	0.8384515854297693	0.019511535335725083	0.0012680752450348882
1727882763579	9140.625	0.8112890215539832	0.01801573628925454	0.0012366961760317094
1727882763581	9140.625	0.7964256174659328	0.016541089420942283	0.001217258237981949
1727882763582	9140.625	0.8481583505306604	0.014332420389062062	0.0011774126219846813
1727882763584	9140.625	0.8116481522427498	0.011910373463368996	0.0011929034338574178
1727882763585	9140.625	0.7957282556177935	0.010938905082693011	0.0011748563138478127
1727882763587	9140.625	0.7778090417676669	0.01237352438570432	0.0011541083710191822
1727882763588	9140.625	0.5275029624244367	0.016632197694425283	0.001119918026401827
1727882763590	9140.625	0.5195087992592508	0.023776685877377256	0.0011031024507037045
1727882763592	9070.3125	0.5257140587790804	0.037971855858513766	0.0011135400419801907
1727882763594	9070.3125	0.5438490694838799	0.05088500069860926	0.001146390114388428
1727882763596	9070.3125	0.56454817541369	0.06529371784102735	0.0011861414166210787
1727882763597	9070.3125	0.569333492665018	0.08159385808757434	0.0011959872531064784
1727882763599	9070.3125	0.5590882924127588	0.09822647569603307	0.0011763814298192087
1727882763601	9070.3125	0.5878747335726171	0.11367005849124598	0.0012269477820873577
1727882763603	9070.3125	0.009489756096321023	0.13211019265088003	0.0051487490660646045
1727882763604	9070.3125	0.009617776666086224	0.16741700053684738	0.0071116263369094814
1727882763606	9070.3125	0.009761028598820479	0.19534191023322056	0.008091591477770731
1727882763608	9070.3125	0.009629653273160827	0.18666736891284563	0.00907155661863198
1727882763610	9000.0	0.009757635282513449	0.20449996874811519	0.009075603037575581
1727882763612	9000.0	0.009770591581140287	0.1999541217456011	0.009076336893802512
1727882763613	9000.0	0.010018959198567295	0.21198483622817366	0.009083080805418248
1727882763615	9000.0	0.010109229124416794	0.22923775943879798	0.005245680725816216
1727882763617	9000.0	0.288435548526604	0.23641835336063013	0.0014082806462141848
1727882763619	9000.0	0.8822182126224026	0.23087045318389052	0.0014140260012339505
1727882763620	9000.0	0.872339662136275	0.2257259413206083	0.0013990825582962233
1727882763622	9000.0	0.7875966325995806	0.22429396609374813	0.0014357794085540865
1727882763624	9000.0	0.7733806874017296	0.2057084074970397	0.0014301100008581244
1727882763626	8929.6875	0.685744966865987	0.15652973772635873	0.0014248795908495884
1727882763628	10125.0	0.6422951956775701	1.0668276556380039	0.0014741607183912109
1727882763629	10125.0	0.6274713982506025	1.7007907059305676	0.0014718460813281898
1727882763631	10125.0	0.624744852741286	2.116423541596237	0.0014815335876886225
1727882763633	10125.0	0.5706906241104831	2.2732702551074855	0.0015006297194269337
1727882763635	10125.0	0.5803707502198593	2.2701381486912084	0.001576197325839352
1727882763636	10125.0	0.5885491098197154	2.188839966066433	0.0016233611338520115
1727882763638	10125.0	0.5996292581081442	2.0768761138640865	0.0016531698771398633
1727882763640	10125.0	0.6207062636162856	1.9509703546007204	0.0017036761740125096
1727882763642	10125.0	0.6269945568169705	1.8035370224042333	0.0017240398105615759
1727882763644	10054.6875	0.6465328335698486	3.0199496965140593	0.001770819645532117
1727882763645	10054.6875	0.6489954502035364	3.041326628524091	0.001780863072031944
1727882763647	10054.6875	0.6501730819358943	3.028324324163759	0.0017844272866385518
1727882763649	10054.6875	0.31986559307238627	2.9642019590928346	0.0017936491320992927
1727882763651	10054.6875	0.3171833291599234	2.8687073411330544	0.0017855044342984198
1727882763652	10054.6875	0.31338479373898054	2.7672520896978985	0.0017690040341085754
1727882763654	10054.6875	0.31056761355786694	2.6526061283818994	0.0017554421760308963
1727882763656	10054.6875	0.30215943895802083	2.508620278529135	0.0017173833578947842
1727882763658	10054.6875	0.2955517540862411	2.331166421189254	0.00168357317559296
1727882763660	9984.375	0.2902321983508658	2.901978140680672	0.0016540023913279487
1727882763661	9984.375	0.43255951970011347	2.7898122788885074	0.001618614514923478
1727882763663	9984.375	0.6089786259579154	2.665011417525663	0.001601252901972856
1727882763665	9984.375	0.6311828485324947	2.53767889475043	0.0015637954390959555
1727882763667	9984.375	0.6652486936979861	2.4103705246542253	0.0015478561628153727
1727882763668	9984.375	0.6703165387661998	2.2911910265763833	0.0015531694479858028
1727882763670	9984.375	0.6360305644466906	2.186797657104439	0.001557616878499401
1727882763673	9984.375	0.6278303934093291	2.0839906067065663	0.0015341709997901585
1727882763675	9984.375	0.6309232800333183	1.9678973451519157	0.0015338867139323342
1727882763677	9914.0625	0.6404578525101078	2.07679695923856	0.0015490846795694292
1727882763678	9914.0625	0.6396060291254866	2.0278224579024675	0.001542988606376859
1727882763680	9914.0625	0.631979833501797	1.9924874166699105	0.0015259699496287886
1727882763682	9914.0625	0.6233555787193021	1.947533254760833	0.0015057452159933922
1727882763684	9914.0625	0.6398182519829223	1.88676772430208	0.0014859447840745844
1727882763685	9914.0625	0.6336307412802011	1.8226739680393214	0.001471206773352018
1727882763686	9914.0625	0.6388362022285329	1.764664866957029	0.0014439150386356678
1727882763688	9914.0625	0.6237869742531447	1.7140737522232912	0.0014144707007705138
1727882763690	9914.0625	0.01031411483504198	1.6902223814208297	0.004368794815727394
1727882763692	9914.0625	0.010120147792658131	1.7024015260742085	0.005843864761983416
1727882763693	9914.0625	0.009999845340990765	1.6611989372425202	0.006578889866307199
1727882763695	9914.0625	0.009851801403068133	1.5405570779566076	0.0073139149706309805
1727882763697	9914.0625	0.009843179652911503	1.424271482791083	0.007313006574737103
1727882763699	9914.0625	0.009822273025588694	1.3492114412042682	0.007311525496849342
1727882763700	9914.0625	0.0097609826565996	1.2743354569315424	0.007308911586444105
1727882763702	9914.0625	0.00983522798696394	1.2038644548596062	0.004325990448964263
1727882763704	9914.0625	0.6728218650054495	1.1459440142820627	0.0013430693114844224
1727882763706	9914.0625	0.6937393610952974	1.0964480381298196	0.001359897859663865
1727882763708	9914.0625	0.7113134973884913	1.0488721639292247	0.0013825148195476403
1727882763709	9914.0625	0.4542990448400129	0.9973059531468415	0.0013861420802954586
1727882763711	9914.0625	0.4649605133949065	0.940571443326379	0.001411632978656871
1727882763713	9843.75	0.4768016082997636	1.119053006884254	0.0014353112917525515
1727882763715	9843.75	0.485050586861027	1.0968776669492342	0.001450623983772784
1727882763716	9843.75	0.49272516304285446	1.083282369414249	0.0014660390804836316
1727882763718	9843.75	0.49231047254453014	1.0677051359250278	0.0014635473962358932
1727882763720	9843.75	0.4924729863884681	1.04185363671102	0.0014588877858171844
1727882763722	9843.75	0.4886651189072327	1.0091949312539972	0.0014471131035834037
1727882763724	9843.75	0.759120173154724	0.9810996436525548	0.0014532460234132382
1727882763725	9843.75	0.7769551843437846	0.9634855349160044	0.0014233732941634643
1727882763727	9843.75	0.7834538591379948	0.9508461396167582	0.0014332119565640888
1727882763729	9843.75	0.7887873788961339	0.9355928833407351	0.0014400121387484121
1727882763731	9843.75	0.8233473114046441	0.9149389095417406	0.0014461601575808836
1727882763732	9843.75	0.05013666992478127	0.8824242428053483	0.0022029799789132307
1727882763734	9843.75	0.05017033413809694	0.8360235751842441	0.0025874013008529103
1727882763736	9843.75	0.05115652605623673	0.7895299794639674	0.00297182262279259
1727882763738	9843.75	0.05226550758697399	0.7546173235901895	0.0029855783576770096
1727882763740	9843.75	0.05268134538742733	0.7259946412308872	0.00298931705521065
1727882763741	9843.75	0.052889385381946506	0.6960073215571033	0.0029909886985679973
1727882763743	9843.75	0.052596821571260645	0.6664179321141697	0.002986298795250751
1727882763745	9843.75	0.052993526473498594	0.6380055802644217	0.00224773033968515
1727882763747	9773.4375	0.8122105369651439	0.6267340529304566	0.001509161884119549
1727882763748	9773.4375	0.7991160019146885	0.588422343197441	0.0015473924900057297
1727882763750	9773.4375	0.8061205775660208	0.5531315100485437	0.0015584804482684691
1727882763752	9773.4375	0.2850529690603277	0.5245542860376177	0.0015900588168552853
1727882763754	9773.4375	0.2873518531551461	0.4938106539189303	0.0015980312911106126
1727882763756	9773.4375	0.2930160842111174	0.45669653495752827	0.0016206657548175822
1727882763757	9773.4375	0.29639586233419635	0.42352108113280457	0.0016314790868954452
1727882763759	9773.4375	0.2903059120014068	0.4001712389457954	0.0016036697899124426
1727882763761	9773.4375	0.2900981032696718	0.37879657802489924	0.0015978604704960668
1727882763763	9773.4375	0.2823716591744692	0.3518191790853094	0.001552401937616947
1727882763764	9773.4375	0.27311695503129874	0.3121775574229561	0.001499969103390081
1727882763766	9773.4375	0.3713674445734455	0.2548460931561526	0.0014783868357803598
1727882763768	9773.4375	0.7816735497380927	0.1807500697346516	0.0014122375111810682
1727882763770	10125.0	0.6601082846660677	0.0013547169150253306	0.0014021772644898824
1727882763773	10546.875	0.6632596655997305	0.009546008685581833	0.0014037274448636952
1727882763774	10968.75	0.6661697575059898	0.030405134591126436	0.0014020084482841237
1727882763776	10968.75	0.6818316089210841	0.0368742131780543	0.0014365896794038858
1727882763778	10968.75	0.6952816442516472	0.0490568581441468	0.0014634514595775598
1727882763780	10968.75	0.01093292632168799	0.0867169257225028	0.003997424955405114
1727882763781	10968.75	0.011241511671187875	0.15780403926914005	0.005265924421842966
1727882763783	10968.75	0.01131656806067165	0.210980735929742	0.005900505433695689
1727882763785	10968.75	0.011350825032627321	0.19765100172444386	0.006535086445548412
1727882763786	10968.75	0.011436149426967837	0.14536228650870556	0.006537623145445084
1727882763788	10968.75	0.011473450453460684	0.11091193100965249	0.006539685977693033
1727882763789	10968.75	0.011500301740497553	0.10421385970444458	0.0065403288290976965
1727882763791	10968.75	0.011307481330709935	0.10199245181276509	0.004014537497505818
1727882763793	10968.75	0.5183589783354625	0.10649076570024274	0.0014887461659139406
1727882763795	10968.75	0.5308507123583267	0.1121315411544889	0.0015180556344839605
1727882763796	10968.75	0.5031801619619694	0.11579258601079588	0.0014463879598108525
1727882763798	10968.75	0.500277153351022	0.11721332393956538	0.0014386557168462471
1727882763800	10968.75	0.47556026093531617	0.11979123915206438	0.0013757820517630484
1727882763802	10968.75	0.8922202761797764	0.12404060475150801	0.0013228443394060713
1727882763804	10898.4375	0.920549628619628	0.1368978628305323	0.0013276931078211422
1727882763805	10898.4375	0.9228370728004031	0.14269061435558472	0.0013132674489101115
1727882763807	10898.4375	0.9223721048282619	0.14581886332828997	0.0013125035244913104
1727882763809	10898.4375	0.9015566781684605	0.14851712286215366	0.0012828214395677186
1727882763811	10898.4375	0.9272002024924705	0.15164674318993376	0.0013166858091892015
1727882763812	10898.4375	0.748328712414317	0.1541064746588626	0.0013312058610130966
1727882763814	10898.4375	0.7636920949712035	0.15731404992650178	0.0013548112628831435
1727882763816	10898.4375	0.7774984362302134	0.16388859997801156	0.0013750818781253222
1727882763818	10898.4375	0.7619797808569182	0.17148271539049686	0.0013473977884648958
1727882763820	10898.4375	0.7876644925711964	0.1752957351430609	0.0013916410565523345
1727882763821	10898.4375	0.7886565133426967	0.17726055004172814	0.0013931011184929734
1727882763823	10898.4375	0.800340792777454	0.1821711472163151	0.0014127288051504448
1727882763825	10898.4375	0.8099763336623738	0.18804345105734516	0.0014290742807165247
1727882763827	10828.125	1.0129669444489318	0.1908635230102016	0.0014660563733482133
1727882763828	10828.125	1.0187460119701472	0.19229138755731284	0.0014739257930548237
1727882763830	10828.125	1.0210912932389937	0.19515392081406302	0.0014777258158541811
1727882763832	10828.125	0.6106910168229248	0.1985258317766775	0.0014708998068250587
1727882763834	10828.125	0.5915102613425204	0.1985180354249876	0.001428608184498012
1727882763836	10828.125	0.5903903793238994	0.19416034091984857	0.0014264266184151532
1727882763837	10828.125	0.5761713674047507	0.1915648507747446	0.0013947150234496094
1727882763839	10828.125	0.5749436213956677	0.19093211435386417	0.001391527744241651
1727882763841	10828.125	0.569480627525794	0.18481121767997752	0.001377041896466799
1727882763843	10828.125	0.560083770474362	0.16985118900101312	0.001354275537645373
1727882763844	10828.125	0.8961571166547707	0.1473184403361779	0.0013563204441888424
1727882763846	10828.125	0.9197145453828409	0.11483600254514001	0.0013916872121309167
1727882763848	11109.375	0.9477672810508732	0.013935020066701984	0.001429758270972497
1727882763850	11390.625	0.9845984925185163	0.00390158961199248	0.0014839114903679538
1727882763852	11742.1875	1.0055193479626987	0.0438764201430766	0.0015101496037169234
1727882763853	11742.1875	1.048624684996123	0.06182615507736818	0.0015123739741927462
1727882763855	11742.1875	1.0384442712371844	0.0870624451892596	0.001499079107835479
1727882763857	11742.1875	1.0548927909881969	0.1242116413023985	0.0015214647580208602
1727882763859	11742.1875	0.42048119087663677	0.15793016826436823	0.0015303300962669672
1727882763860	11742.1875	0.4095923193058993	0.16748821821458038	0.0014926607910988883
1727882763862	11742.1875	0.40432513446403406	0.15097617604179406	0.0014754673183254362
1727882763864	11742.1875	0.38597913740033335	0.13263355990666972	0.0014108416547642018
1727882763866	11742.1875	0.38063433971930094	0.12531495185247168	0.0013911972313360495
1727882763868	11742.1875	0.3719458970211706	0.12100994820151187	0.0013604377219439516
1727882763869	11742.1875	0.3795477599709592	0.10622242391200576	0.0013896682513270214
1727882763872	11742.1875	0.377901109194032	0.07778075383353221	0.0013821127292553248
1727882763874	11742.1875	0.5372592954551082	0.04501348555849008	0.0013518759806534328
1727882763876	11742.1875	0.5439724674469494	0.02023121773558054	0.0013679485745212504
1727882763877	11882.8125	0.49728865280915047	0.006340990944187769	0.0014032691328493977
1727882763879	12023.4375	0.497375158478386	2.961454688725693E-4	0.0014029095390780846
1727882763881	12234.375	0.5057635050920697	4.720996395611252E-4	0.0014283894853836566
1727882763883	12375.0	0.509302127624236	0.0023163443533992375	0.0014316991008717457
1727882763885	12515.625	0.508996654479748	0.004307982104176691	0.001431156251555123
1727882763885	12726.5625	0.5201234461851693	0.004860331045313221	0.001460091340384512
1727882763887	12726.5625	0.5201234461851693	0.005390471237159428	0.001460091340384512
1727882763889	12726.5625	0.5094724356605435	0.0061198660192474585	0.0014346148924450882
1727882763891	12726.5625	0.7914417194870282	0.0072314999784558725	0.001376929859705026
1727882763892	12726.5625	0.6594832929084476	0.008355151966405544	0.00143794219961936
1727882763894	12726.5625	0.6641664935766867	0.008914422094725788	0.001449743610408956
1727882763896	12726.5625	0.6434375725861207	0.008815376817323665	0.0014100784281326408
1727882763898	12726.5625	0.6438458695147227	0.008510112780890722	0.0014145681108496916
1727882763900	12726.5625	0.632413555513865	0.009046774824349334	0.0013902888765273081
1727882763901	12726.5625	0.6585340897923814	0.010323094786666263	0.0014451724423094978
1727882763903	12726.5625	0.6671781196397941	0.01190499325471531	0.0014626342282317386
1727882763905	12726.5625	0.6933161025050029	0.01327969774873466	0.0015140070118810532
1727882763907	12726.5625	0.9630532673031568	0.013777456599592017	0.0014868580103706123
1727882763908	12726.5625	1.037345249297299	0.0129837890700755	0.0014908974697079452
1727882763910	12726.5625	1.0385862501480787	0.012858678409400153	0.0014898672277491767
1727882763912	12726.5625	1.031282223954295	0.013189478276817778	0.0014769515066242343
1727882763914	12726.5625	1.054177637955544	0.013507841772878322	0.0015060040902401565
1727882763916	12726.5625	1.0513476272465714	0.013852352786518522	0.0014794054767986913
1727882763917	12726.5625	1.0571909650566693	0.014069396298241648	0.0014872343044166872
1727882763919	12726.5625	1.1958308570742238	0.014377803231467381	0.0014711212279408315
1727882763921	12726.5625	1.1954896402677948	0.014810026116191977	0.0014704631269859903
1727882763923	12726.5625	1.1896584887722121	0.015518926961584724	0.001462989166457087
1727882763924	12726.5625	1.208407133654038	0.01632209129164944	0.0014840342958462173
1727882763926	12726.5625	1.1900179850504142	0.01721476389532105	0.0014622864342430043
1727882763928	12726.5625	1.1791234198737146	0.01749951607540301	0.0014499884909577746
1727882763930	12726.5625	1.178776109910028	0.017334922601046836	0.0014497889356406336
1727882763932	12726.5625	0.021793642557393657	0.02156389192058224	0.002482739679574626
1727882763933	12726.5625	0.021757314269642926	0.04333711432197949	0.0029963241406228735
1727882763935	12726.5625	0.021569214468622484	0.07280766841691924	0.0035099086016711213
1727882763937	12726.5625	0.02161825765708597	0.07746323248340135	0.0035113492837024977
1727882763939	12726.5625	0.02180010091966045	0.051515636817189105	0.0035173866067303456
1727882763940	12726.5625	0.02175923159594088	0.02478082547296829	0.0035163458654866586
1727882763942	12726.5625	0.021968724721970086	0.015714265220773332	0.003523638891916935
1727882763944	12726.5625	0.02203583114239852	0.013783764024450718	0.002514436473914571
1727882763946	12726.5625	0.27949312340895477	0.01171885396493209	0.0015052340559122065
1727882763948	12726.5625	1.114475630685647	0.00930042716592019	0.0015295371519024343
1727882763949	12726.5625	1.1211659173545596	0.006914717898497885	0.0015377727772306132
1727882763951	12726.5625	1.1243300939184635	0.0048300385036673665	0.0015418067745008599
1727882763953	12726.5625	1.1212317234529425	0.0032195498557681273	0.0015368384675612475
1727882763955	12726.5625	0.79146167306884	0.002048506985944916	0.0015631186075171287
