# Supplementary material for: Identification and classification of repeated whistle types from free-ranging rough-toothed dolphins (Steno bredanensis)
Source: Sci Rep. 2026 Mar 20;16:14327. doi: 10.1038/s41598-026-44853-2 (PMC13144356; doi:10.1038/s41598-026-44853-2)
Supplement: Supplementary file 2 — Supplementary Material 2 [file 41598_2026_44853_MOESM2_ESM.zip › Dataset_StenoRepeatedCalls/Contours/1934.csv]

Time [ms]	Peak Frequency [Hz]	Duty Cycle	Energy	WindowRMS
1727947058215	7664.0625	0.6921899369484176	0.011151044737738418	0.0013665295252535184
1727947058216	7804.6875	0.6907287585273383	0.03289264834951913	0.0013712355178213996
1727947058218	8015.625	0.7084172726677149	0.04683021184131429	0.0013667518842950487
1727947058220	8015.625	0.7150710003930817	0.05468890575362657	0.0013917644069784286
1727947058222	8085.9375	0.6882689533993384	0.044244978712515794	0.0014386505013212244
1727947058224	8156.25	0.7148358806874017	0.031182680211153453	0.0014923605990607757
1727947058225	8226.5625	0.7377160670122511	0.022201150578839295	0.0015435601071493428
1727947058228	8156.25	0.7322619296219863	0.013447255431171068	0.001542788184752397
1727947058230	8085.9375	0.7324978490545565	0.007848699940483476	0.001561979592144924
1727947058232	7945.3125	0.7230758422177833	0.00657804148914867	0.001586651121189336
1727947058233	7804.6875	0.7377568694046015	0.026495644968826677	0.0016213526410425755
1727947058235	7593.75	0.7201811572948755	0.05173564707388845	0.0015970952175878152
1727947058237	7523.4375	0.7089980375994738	0.06752424056843902	0.0015826656999989464
1727947058239	7453.125	0.6765480452452675	0.6039365869915028	0.00157853028747742
1727947058241	7382.8125	0.008216675428752025	2.024013173208626	0.0051890408208421545
1727947058241	7312.5	0.008293899821879393	2.185439600585235	0.006994296087524521
1727947058243	7242.1875	0.008293899821879393	1.884948786973854	0.007892416638889847
1727947058245	7101.5625	0.008090863341344096	1.5063822102364584	0.00879053719025517
1727947058247	7101.5625	0.00804736951823811	1.1771254386421328	0.008787121111835139
1727947058248	7031.25	0.007907190101876254	0.8975782361694405	0.00877887716493615
1727947058250	7031.25	0.007968773698256049	0.6715557896124472	0.0087806695528268
1727947058252	6960.9375	0.007969165534500248	0.4463676682251049	0.008777464097907615
1727947058254	6960.9375	0.008077475603000662	0.343080692243995	0.005120055769873599
1727947058256	6890.625	0.6448848566205655	0.27834253704523254	0.0014626474418395839
1727947058257	6890.625	0.6544815793013831	0.2623958931717834	0.0014711214597779364
1727947058259	6890.625	0.6482465047207974	0.2548907274356741	0.001465377921321259
1727947058261	6890.625	0.6349153338738207	0.2500259831922251	0.0014032453950471372
1727947058263	6890.625	0.6528036249508647	0.23386916028538923	0.001437419661824213
1727947058264	6820.3125	0.6338059527319182	0.2391822282542185	0.0014033253566221406
1727947058266	6820.3125	0.628804140870676	0.24007475849179402	0.0013958328467583252
1727947058268	6820.3125	0.6781503219959153	0.24386254935639667	0.0013877435160226676
1727947058270	6820.3125	0.6626078037411129	0.23757401605538184	0.0013642235262039011
1727947058272	6750.0	0.6599212716086978	0.2672221934228903	0.0013495221977551574
1727947058273	6750.0	0.6710487472121103	0.25482624100504686	0.0013843169086584326
1727947058275	6679.6875	0.28911726529743187	0.24903661418747441	0.001414519085163168
1727947058277	6679.6875	0.2899383182379018	0.2212017210788009	0.0014145512333461176
1727947058279	6609.375	0.298669558706579	0.20812518430053903	0.0014428570019984703
1727947058280	6609.375	0.29644098643958916	0.18401015885344285	0.001424920680551217
1727947058282	6539.0625	0.29977495898573986	0.1932299437979316	0.0014319272188231193
1727947058284	6539.0625	0.3024620413363688	0.18515830686018395	0.0014285906770681756
1727947058286	6468.75	0.3003685340552571	0.187070671396038	0.0014061392576342302
1727947058288	6398.4375	0.2913511690770222	0.18457815117912063	0.0013501937786561953
1727947058289	6398.4375	0.690803736112551	0.18289995471805331	0.0013144367207451018
1727947058291	6398.4375	0.6851891260518177	0.18068407599422562	0.0012997876852814305
1727947058293	6398.4375	0.6578458485058573	0.18133543186241294	0.0012372933790958727
1727947058295	6398.4375	0.7798542920244719	0.18580454332524854	0.0012444227531305822
1727947058296	6398.4375	0.8186951323375261	0.18965567494409075	0.0012491431739154017
1727947058298	6398.4375	0.8106236487814464	0.1907344964362433	0.0012350939385862853
1727947058300	6328.125	0.8198928033280922	0.19547937775109658	0.001244043928987522
1727947058302	6328.125	0.8459805342636268	0.19298657207038078	0.0012783758765101518
1727947058304	6328.125	0.8419934158805031	0.18891389600030342	0.0012725156970941787
1727947058305	6328.125	0.816228134827044	0.18336900601216333	0.0012430704816520223
1727947058307	6328.125	0.812742605149371	0.17564279971476895	0.0012387051904471649
1727947058309	6328.125	0.7854009024502097	0.1713609566679085	0.001201631247050102
1727947058311	6328.125	0.8064712535077088	0.17288300599810347	0.0011859158696828124
1727947058312	6257.8125	0.8064072753565034	0.17744312100973575	0.001187585606652639
1727947058314	6257.8125	0.7800162879842548	0.17443344888850212	0.0011565827555775011
1727947058316	6257.8125	0.7605829245555992	0.16977785165934636	0.0011288654202991097
1727947058318	6257.8125	0.5177757988528118	0.16394581206857134	0.0010997231606127893
1727947058320	6257.8125	0.5311292191888777	0.15446951834127312	0.0011225156889999104
1727947058321	6257.8125	0.546849209972446	0.14857077594437088	0.0011522626619416695
1727947058323	6257.8125	0.5581416642337578	0.15047344988568073	0.0011741970516419408
1727947058325	6257.8125	0.5733510721018807	0.15396687778534937	0.001203906082771441
1727947058328	6257.8125	0.5623977641566679	0.1546135672034156	0.0011821862572863146
1727947058329	6257.8125	0.007671054236990987	0.1554374852006957	0.005123653598827318
1727947058331	6257.8125	0.009424743240711346	0.19054351564745461	0.007099004053859296
1727947058333	6187.5	0.009756902634674432	0.3212156569416086	0.008085353837181463
1727947058335	6187.5	0.009640218826207714	0.46080147299731844	0.009071703620503628
1727947058337	6187.5	0.009726401348323746	0.4481754751140846	0.00907463019140524
1727947058338	6187.5	0.009775295951475034	0.2924361197466	0.009076374495665894
1727947058340	6187.5	0.009822223973584747	0.17064479088506307	0.009077632965983433
1727947058341	6187.5	0.01010413914995625	0.1489855847971567	0.009085824558837647
1727947058343	6187.5	0.01009083580761619	0.1503884276641097	0.005243941924361632
1727947058344	6187.5	0.8743221749736287	0.1490186795478461	0.0014020592898856166
1727947058346	6187.5	0.885347473081363	0.15222032257242094	0.0014191452512603666
1727947058348	6187.5	0.8685787186654128	0.16344220063197373	0.00139388098175918
1727947058350	6117.1875	0.7934826225104822	0.16838411709405116	0.001447927631807202
1727947058352	6117.1875	0.7642659334599929	0.15918532278185812	0.0014228654609916426
1727947058353	6117.1875	0.6823077891607704	0.14667352838319206	0.0014416528597238458
1727947058355	6117.1875	0.643482677998075	0.14106758387418342	0.0014703379508959407
1727947058357	6117.1875	0.6255699915138424	0.14044711037787916	0.0014619561321728629
1727947058359	6117.1875	0.625171772367087	0.13953057133518193	0.0014914849669790571
1727947058360	6117.1875	0.573725174006452	0.13472479368303278	0.0015173132204298434
1727947058362	6117.1875	0.5737701568912563	0.12522170811565222	0.0015554938989151032
1727947058364	6117.1875	0.5843070330821607	0.1164122070665595	0.0016106844920644207
1727947058366	6117.1875	0.6078206302133301	0.11456378814493196	0.0016717241603517873
1727947058368	6117.1875	0.6211096512815132	0.11774075485784777	0.0017065695455847785
1727947058369	6117.1875	0.6338066033571848	0.11828519504600805	0.0017405302214640846
1727947058371	6117.1875	0.6428112570454909	0.11507972629651816	0.0017623294989157442
1727947058373	6117.1875	0.6502088663255516	0.11196125130872217	0.0017830629133684574
1727947058375	6117.1875	0.3231758600924976	0.10947753612713941	0.0018048952233998684
1727947058376	6117.1875	0.3184056063080577	0.10766381579420518	0.0017881093340580832
1727947058378	6046.875	0.31713514477826243	0.1078479596848511	0.0017849626297680994
1727947058380	6046.875	0.3151226437708876	0.10954493120899149	0.0017774795688948603
1727947058382	6046.875	0.3087382132008039	0.10945885031825066	0.0017480438542864382
1727947058384	6046.875	0.29851830585050393	0.10583373175598078	0.0016992043793107598
1727947058385	6046.875	0.29291285611727325	0.10054317847350895	0.0016697912718897675
1727947058387	6046.875	0.29038317608007025	0.09690221591206571	0.0016562755250663131
1727947058389	6046.875	0.4379555503517833	0.09612217942268286	0.001639666538113056
1727947058391	6046.875	0.6033416320949487	0.09687788781676612	0.0015858669821231391
1727947058392	6046.875	0.6384187153191213	0.09836152747079475	0.0015512771860237526
1727947058394	6046.875	0.6631742506134457	0.1014442323528815	0.0015449011022978425
1727947058396	6046.875	0.6687655532824311	0.10584093181483556	0.0015510455851016666
1727947058398	6046.875	0.6295815668051812	0.11067171431846325	0.0015438068228232525
1727947058400	6046.875	0.6353542239910902	0.114790571743481	0.0015478823835058215
1727947058401	6046.875	0.6350617524427223	0.11656407004552936	0.0015428650406808379
1727947058403	6046.875	0.6297936086777478	0.11668232862178621	0.0015300031893327917
1727947058405	6046.875	0.6426513891228661	0.11913215733215637	0.001552280000111848
1727947058407	6046.875	0.634857022358865	0.1268142273706093	0.0015325682015758393
1727947058408	6046.875	0.6261633055836328	0.13837184964111343	0.0015119419040766047
1727947058410	6046.875	0.6239953602313567	0.1501331601073657	0.0015059666471994198
1727947058412	5976.5625	0.6435353192232548	0.1624808079320513	0.0014923387354699954
1727947058414	5976.5625	0.6283553943174388	0.1726193845393317	0.00146063908048712
1727947058416	5976.5625	0.6285304971782345	0.18434107023877894	0.0014229109233203205
1727947058417	5906.25	0.010243890009932028	0.21060781286187827	0.004374063277625375
1727947058419	5906.25	0.010179829959545469	0.25522499451499675	0.005846355587164641
1727947058421	5835.9375	0.009987783825227607	0.30880668879785	0.006580197181996364
1727947058423	5835.9375	0.009858725606561798	0.2854211220122971	0.0073140387768280855
1727947058424	5835.9375	0.009795469657226117	0.2108268508800546	0.007311278543617705
1727947058426	5765.625	0.009789081521099703	0.1833618812533992	0.007310673035967109
1727947058429	5765.625	0.009761295362563831	0.1685528356407244	0.005134919345413261
1727947058431	5695.3125	0.020680092960377747	0.1595790127874535	0.003250214974312037
1727947058433	5695.3125	0.6966823560507482	0.15155737744347603	0.001365510603210812
1727947058434	5695.3125	0.7073203782960131	0.1454831215335411	0.0013765353880302934
1727947058436	5695.3125	0.7135196405335068	0.13948510184273383	0.0013840645159431703
1727947058438	5695.3125	0.4617158404418009	0.13326822746075315	0.0014052337656738404
1727947058440	5695.3125	0.4746300871092136	0.13056336658614587	0.0014312043101664255
1727947058441	5625.0	0.48337781505359684	0.13075796772724052	0.0014480661290542964
1727947058442	5625.0	0.4848600533888239	0.12474274790002318	0.0014492581180971876
1727947058444	5625.0	0.490197792573337	0.11272518519624773	0.001459876501042226
1727947058446	5625.0	0.49258786686435524	0.10407590863976571	0.0014624962554896138
1727947058448	5625.0	0.49532818650868793	0.10114060810603018	0.0014646659342060298
1727947058449	5554.6875	0.4938907795786852	0.09900276221913884	0.001458598647768012
1727947058451	5554.6875	0.761444952267066	0.09733090443991152	0.0014564571641525813
1727947058453	5554.6875	0.7756229334304476	0.09634292614168709	0.0014220011607438006
1727947058455	5554.6875	0.783417730299667	0.09491899022430068	0.0014329552439711888
1727947058456	5554.6875	0.7936376754416389	0.09169727892508366	0.0014452596023009812
1727947058458	5484.375	0.7954350851484461	0.08783064221432693	0.0014486130009464596
1727947058460	5484.375	0.050081450927400156	0.09131728024565282	0.0022045564499972464
1727947058462	5484.375	0.05024662354237347	0.11049289482513369	0.0025878918450395628
1727947058464	5484.375	0.051143932249816476	0.12664858706143192	0.002971227240081879
1727947058465	5484.375	0.05283343981881039	0.11831315766385975	0.002992384510291782
1727947058467	5484.375	0.05284845551108069	0.09454106899763247	0.002991669566372103
1727947058469	5484.375	0.05275375977434379	0.07804737777305143	0.002989221709871808
1727947058471	5484.375	0.05251811028113405	0.07256119724827712	0.0029850863788701827
1727947058472	5484.375	0.053157730334131896	0.07008274521237594	0.002242799560596389
1727947058474	5484.375	0.8643109066572895	0.06929270764875077	0.0015005127423225947
1727947058476	5484.375	0.8038214917452831	0.06861324370244892	0.0015402147272314598
1727947058478	5484.375	0.8106485796223034	0.06762610069611395	0.0015653152791475855
1727947058480	5484.375	0.2849764839021197	0.06673420272391713	0.0015904144821695253
1727947058481	5484.375	0.28959156948606773	0.06699763850588786	0.0016067300284179804
1727947058483	5484.375	0.2915469919270464	0.06869287639301018	0.0016142006251303384
1727947058485	5484.375	0.2978779426640008	0.07024704434120763	0.0016382576627276084
1727947058487	5484.375	0.28992637244275193	0.06953820796025145	0.0016003894672642826
1727947058488	5484.375	0.2876592369041708	0.06661944472467948	0.0015847503429524874
1727947058490	5484.375	0.2838551826204663	0.06173842341509428	0.0015614146147587156
1727947058492	5484.375	0.27543459963662104	0.05638164411917381	0.0015123236838807657
1727947058494	5484.375	0.7932672533632781	0.05444949231611533	0.0014345264516917899
1727947058496	5484.375	0.7856157540213589	0.054128925243336054	0.0014174835309481502
1727947058497	5484.375	0.6508076894279724	0.05285328074212063	0.0013802227607918045
1727947058499	5484.375	0.6591175372959718	0.04903253162931216	0.0013964671772086707
1727947058501	5484.375	0.6726004756757262	0.04575839892238149	0.0014176689488194557
1727947058503	5484.375	0.6712148917153339	0.0463023003036281	0.0014113745159620719
1727947058504	5484.375	0.6940386401710842	0.048725461816591036	0.0014611699650143829
1727947058506	5484.375	0.011059867939253166	0.04854588895466823	0.003991767665524708
1727947058508	5484.375	0.010974316376663608	0.04515046002233887	0.005263176607672769
1727947058510	5414.0625	0.011322565302446384	0.041251137098869316	0.005898304746102092
1727947058512	5414.0625	0.011304846179021038	0.041285465759521196	0.006533432884531413
1727947058513	5414.0625	0.011373723592130847	0.04463808266211077	0.006535583615136046
1727947058515	5414.0625	0.011436512896166305	0.049868927396203924	0.0065384615500126975
1727947058517	5414.0625	0.011581082769857212	0.05549117294821907	0.00654363225658646
1727947058519	5414.0625	0.011192261594795371	0.054036133323006906	0.004025750867066934
1727947058520	5414.0625	0.5269027272776904	0.048365694036467205	0.0015078694775474074
1727947058522	5414.0625	0.5330419640371135	0.042007099990977896	0.0015231254440525592
1727947058524	5414.0625	0.5093567193095956	0.03965973900688613	0.0014629189939097372
1727947058526	5414.0625	0.49600394600175796	0.039626862409021815	0.001427399190198532
1727947058529	5414.0625	0.46573428321267907	0.03948233243248417	0.0013480603920376485
1727947058530	5414.0625	0.9188915282008865	0.038171040581257705	0.0013254006828545592
1727947058532	5414.0625	0.9260485957707724	0.03623321024342739	0.0013174691405208965
1727947058534	5414.0625	0.9242211635081716	0.03441582855050344	0.0013151951137950783
1727947058536	5414.0625	0.901448546081916	0.032970525736416595	0.0012828731940613043
1727947058537	5414.0625	0.9244049880552971	0.0319812933616086	0.0013130345605428403
1727947058539	5414.0625	0.7438430532736202	0.031870751373324416	0.0013234936377497285
1727947058541	5343.75	0.7551348375335665	0.031704463673321456	0.0013420112299740929
1727947058542	5343.75	0.778568093409918	0.030151880870773282	0.0013769963232906739
1727947058544	5343.75	0.7699461389654441	0.02814187737583886	0.0013618203769628857
1727947058545	5343.75	0.7656804496479931	0.026711380168758313	0.001354087148353816
1727947058547	5343.75	0.7837093488865629	0.02564324990693458	0.0013841649693219626
1727947058549	5343.75	0.7842873088143064	0.02453775233686882	0.0013859759864705626
1727947058551	5343.75	0.8018115713995478	0.022633777924151117	0.0014151577326444102
1727947058552	5343.75	0.8196463796176066	0.020287335925447802	0.0014466715226708513
1727947058554	5343.75	1.0093175605911304	0.01900021642642487	0.0014612603720319654
1727947058556	5343.75	1.0166110698285518	0.018653350164892387	0.0014709796459246906
1727947058558	5343.75	0.6134986530452466	0.01746736921825553	0.001475613708742839
1727947058560	5343.75	0.6063130077982873	0.0149654066217874	0.001462050300748507
1727947058561	5343.75	0.5889976648588154	0.012995759602015447	0.0014231561871024198
1727947058563	5343.75	0.591024873385441	0.013075595637929831	0.0014279077994900373
1727947058565	5343.75	0.5766979974758303	0.014419138022410277	0.0013962993804611044
1727947058567	5343.75	0.5724564046744243	0.015364561108841537	0.0013850898163578643
1727947058568	5273.4375	0.568795373939329	0.015720671324764925	0.0013751387583212716
1727947058570	5273.4375	0.564096945413613	0.015932707679185785	0.0013638372996205238
1727947058572	5273.4375	0.6713981207967494	0.01735383799693746	0.0013523591077102182
1727947058574	5273.4375	0.9288617373696624	0.021800821183567104	0.0014045722325295817
1727947058576	5273.4375	0.9564497896236759	0.02571381107801233	0.0014414578290226085
1727947058577	5273.4375	0.9921243434629468	0.022498560255695882	0.001494411685770191
1727947058579	5273.4375	1.0044687593744828	0.015492424780936317	0.0015090289941932147
1727947058581	5273.4375	1.0100146549026605	0.01254767529655032	0.0015163249938520645
1727947058583	5273.4375	1.0411997138041698	0.013839989230637109	0.0015029178035300631
1727947058584	5273.4375	0.42457369490948377	0.014657041977147199	0.0015420382147871567
1727947058586	5273.4375	0.4220397405928876	0.013639369579418612	0.0015352885122558793
1727947058588	5273.4375	0.4115934719698337	0.012087636449065057	0.0014991142203183005
1727947058590	5273.4375	0.4016317591804997	0.011415768887458088	0.0014665655296513523
1727947058592	5273.4375	0.3821278624621954	0.011624397678544474	0.0013967116309992226
1727947058593	5203.125	0.37822204877221016	0.011987700125903377	0.001382816248878722
1727947058595	5203.125	0.37365757477145406	0.011960937470348215	0.0013654989473326565
1727947058597	5203.125	0.37883456090834106	0.011916512587060222	0.001387281972184885
1727947058599	5203.125	0.3761097209602794	0.011981166247822287	0.0013748700448377577
1727947058600	5203.125	0.5364734221017184	0.012419954480474364	0.0013505491417219666
1727947058602	5203.125	0.5347293877751572	0.013748460689254886	0.0013453917112049233
1727947058604	5203.125	0.49115486019991805	0.013158624693273297	0.0013881404536624361
1727947058606	5203.125	0.49664256359204756	0.011757503057860365	0.0014012574482225341
1727947058608	5203.125	0.503462994950837	0.010612911435818493	0.0014222289956725427
1727947058609	5203.125	0.5092129186528369	0.010322587507672384	0.0014322517458853822
1727947058611	5203.125	0.509121006379274	0.009710860608565828	0.0014313009785513206
1727947058613	5203.125	0.5142599837922979	0.00816999357313358	0.0014457389669629219
1727947058615	5203.125	0.5152061395495615	0.006693655400850008	0.0014486301879175476
1727947058616	5132.8125	0.5044388870319005	0.0060859566107474335	0.00142157345197734
1727947058618	5132.8125	0.6427127678996452	0.005847221246602453	0.001386997496869306
1727947058620	5132.8125	0.6546605035466695	0.005401412044382057	0.0014279099491682652
1727947058622	5132.8125	0.6558679457457832	0.0050079889104391985	0.0014340280384051946
1727947058624	5132.8125	0.6485639673563465	0.004945948891248055	0.0014233655466152166
1727947058625	5132.8125	0.6417450596769583	0.005402812347735054	0.0014103585703668356
1727947058628	5132.8125	0.6341898216391509	0.0057699137405574415	0.0013946024500158664
1727947058630	5132.8125	0.665363466623785	0.0050777364527240755	0.001459295910676974
1727947058632	5132.8125	0.6866437629538308	0.004017337101385821	0.0015017565207929937
1727947058633	5132.8125	0.9668771921867442	0.0036417371573343495	0.001493412263270564
1727947058635	5132.8125	1.0237310492859912	0.004136843039147344	0.0014774679117604617
1727947058637	5132.8125	1.0438447283293486	0.004563983029522896	0.001497186442868618
1727947058639	5062.5	1.0257450464294176	0.004782612475819641	0.0014698505981705183
1727947058641	5062.5	1.051017292568601	0.004896266011562217	0.001502279912902375
1727947058641	5062.5	1.0471312771926424	0.004615662493962409	0.0014950203871824212
1727947058643	5062.5	1.0471312771926424	0.0036417881700831238	0.0014950203871824212
1727947058645	5062.5	1.0570736717794593	0.0025812216348222064	0.0014873096741021268
1727947058647	5062.5	1.193899326223545	0.0021714278269449	0.0014685407040202622
1727947058648	5062.5	1.1907491639213337	0.0020807309638148797	0.0014645559430508345
1727947058650	5062.5	1.1892380609214335	0.001765494272273819	0.0014625023965250455
1727947058652	5062.5	1.2091383125249575	0.0011468550277089471	0.001484887295132147
1727947058654	5062.5	1.175997630200534	6.316943323023514E-4	0.0014458209817741973
1727947058656	4992.1875	1.1835470520427773	0.0011091801405007397	0.0014553932474363981
