# Supplementary material for: Identification and classification of repeated whistle types from free-ranging rough-toothed dolphins (Steno bredanensis)
Source: Sci Rep. 2026 Mar 20;16:14327. doi: 10.1038/s41598-026-44853-2 (PMC13144356; doi:10.1038/s41598-026-44853-2)
Supplement: Supplementary file 2 — Supplementary Material 2 [file 41598_2026_44853_MOESM2_ESM.zip › Dataset_StenoRepeatedCalls/Contours/1992.csv]

Time [ms]	Peak Frequency [Hz]	Duty Cycle	Energy	WindowRMS
1727884847416	3867.1875	0.7928741192056836	0.041080665302858005	0.001295873211149427
1727884847418	3937.5	0.8238269674876029	0.04374356394177016	0.001283566715512841
1727884847420	4007.8125	0.9503182860334582	0.04094676692690219	0.0012866251497152719
1727884847422	4148.4375	0.9753657322303921	0.0407468895996895	0.001314706198820032
1727884847423	4218.75	0.9856963219397429	0.04775605988246863	0.0013284623323238398
1727884847425	4289.0625	0.9326681567604603	0.06049575550474326	0.001332746550027816
1727884847427	4429.6875	0.8766917750832107	0.07540733600524502	0.0013454932774773698
1727884847429	4781.25	0.5729646664090164	0.133967791152491	0.0013779131933893852
1727884847430	5132.8125	0.5597034472692378	0.3591225590959241	0.001365708155212153
1727884847432	5132.8125	0.5636485873830664	0.43963266663248957	0.0013806511750863817
1727884847434	5203.125	0.5585647437040854	0.4853023480463725	0.0013873675246546414
1727884847436	5203.125	0.5370487301642355	0.48091669787359864	0.001351326724729085
1727884847439	5273.4375	0.538148724259751	0.41786836435575425	0.0014004579075247714
1727884847440	5343.75	0.39919109282685344	0.41746925587308914	0.0014956844051377944
1727884847442	5835.9375	0.40078473041142554	1.6927726502108773	0.0015136975342215809
1727884847444	5835.9375	0.4040650647095959	2.3846861535843287	0.0015335573033194634
1727884847446	5835.9375	0.4099952577067848	2.1866948031560396	0.0015760676356408939
1727884847447	5835.9375	0.40986264844792264	1.349821607245042	0.0015944134765332476
1727884847449	6398.4375	0.41852877983847914	1.917355263824416	0.0016300895677472025
1727884847451	6398.4375	0.4248079445695159	2.281726076139845	0.001662262198691656
1727884847452	6468.75	0.5123114435927673	2.466327066685294	0.001636166429149577
1727884847454	6539.0625	0.507045330880212	2.3856313597456023	0.001616453702288791
1727884847455	6609.375	0.5018332441620079	2.014402154352098	0.0016031022725264818
1727884847457	6679.6875	0.5002750207459818	1.3309837433677998	0.0016073738557162902
1727884847459	6960.9375	0.6581131340851986	2.23800892605122	0.0015960689911878442
1727884847461	7242.1875	0.6640367582026914	2.269583044304904	0.001608539389346725
1727884847462	7242.1875	0.6352532806858548	2.419216468535814	0.0016191978696388138
1727884847464	7242.1875	0.6405385868437719	2.4155046942176726	0.0016304154427824852
1727884847466	7242.1875	0.6387471986100192	2.3848906936112315	0.001619757571785723
1727884847468	7312.5	0.6457812409008852	2.3051461882375084	0.0016349269964953327
1727884847470	7312.5	0.643126147625859	2.2473103184374734	0.0016244086810919675
1727884847471	7312.5	0.6475939551850396	2.218380829466765	0.0016206190354215264
1727884847473	7312.5	0.5314839506503716	2.168710001906172	0.0016307486424518495
1727884847475	7382.8125	0.523515762727511	2.0299344384512237	0.0015901949441930927
1727884847477	7382.8125	0.5227712896953021	1.682500725282867	0.0015610723695292045
1727884847478	7382.8125	0.5192815723568229	1.1203878117519153	0.0015198701028055887
1727884847480	7382.8125	0.5217272825915404	0.5632635708297193	0.0015114040309513598
1727884847482	7453.125	0.5242049819018606	0.2275413754160455	0.0014822799634137637
1727884847484	7804.6875	0.5315799178771798	0.020294065177852635	0.0014697246737394758
1727884847486	8156.25	0.5291371157402445	0.12620022831641153	0.001452159242760762
1727884847487	8156.25	0.7293629196454894	0.11556764725710404	0.0014233250510118146
1727884847489	8156.25	0.7403551657494759	0.10890635337283815	0.0014391961324136545
1727884847491	8156.25	0.7342892372883091	0.10810227939853259	0.0014190786788090912
1727884847493	8156.25	0.7415547560845781	0.10596749708474706	0.0014302350412942263
1727884847494	8226.5625	0.7308464130265657	0.10113087018950258	0.001409197491776136
1727884847496	8226.5625	0.7454454274047595	0.09412808067654203	0.0014386403072859032
1727884847498	8226.5625	0.4701196051406081	0.0882426653039841	0.0014874140081849285
1727884847500	8226.5625	0.47015383548902373	0.08396458285821816	0.0014703275126306686
1727884847502	8296.875	0.46964282528767576	0.09874629461392476	0.0014639084811715513
1727884847503	8507.8125	0.4651708747696591	0.12415597046112578	0.0014508720067530423
1727884847505	8507.8125	0.4677161456768517	0.1426090646578039	0.001459042151158636
1727884847507	8507.8125	0.45615362298702083	0.1536401332854311	0.0014277122448510386
1727884847509	8507.8125	0.4568480100548812	0.15723313311290804	0.0014308839948715501
1727884847510	8507.8125	0.5584055336815843	0.15882706283419643	0.0013432044860001485
1727884847512	8507.8125	0.9834834305921661	0.1607153838561555	0.0013268653471080927
1727884847514	8507.8125	0.9884963069101461	0.16121405556142213	0.0013337649307193769
1727884847516	8507.8125	1.0065663712050268	0.15786422847847217	0.00135879239160232
1727884847518	8507.8125	1.0086268440159083	0.15358571202239674	0.0013601340078652133
1727884847519	8507.8125	1.0456821680841433	0.15162756152455856	0.0013665447496413034
1727884847521	8507.8125	0.9668185399301069	0.15042135323557385	0.0013991704768345904
1727884847523	8507.8125	1.0015297544046695	0.1492897690949983	0.001450144352392818
1727884847525	8507.8125	1.018330592193827	0.14667873284763316	0.001470194746895102
1727884847526	8507.8125	1.0241096597150428	0.14413045382245496	0.001477541779108207
1727884847528	8507.8125	0.8371835816042152	0.14144170071877774	0.0014740748816620282
1727884847530	8507.8125	0.8373862988923044	0.14007395875496811	0.0014837514372825528
1727884847532	8507.8125	0.832387376830701	0.1397959976061306	0.001479153553176228
1727884847534	8507.8125	0.8234160585493076	0.13917840928660172	0.0014666364579112923
1727884847535	8507.8125	0.785680451028196	0.14224631668261906	0.0014031521412949347
1727884847538	8507.8125	0.7709209072017879	0.1491422052982277	0.0013758299788437162
1727884847540	8507.8125	0.7664266217935128	0.1532193256774235	0.0013686470812536635
1727884847542	8507.8125	0.7737244441647233	0.1503546672462467	0.0013810750113402923
1727884847543	8507.8125	0.9343789880298528	0.13917665752440428	0.0013558872768573366
1727884847545	8578.125	1.0125716952530979	0.1305616719620642	0.0013466054419521076
1727884847547	8718.75	1.0290150350106777	0.12664599047148944	0.001366153936647937
1727884847549	8718.75	1.047366260531071	0.12900855489302665	0.0013851816597548073
1727884847551	8718.75	1.0440546750328545	0.11423559691403155	0.0013779808470840212
1727884847551	8718.75	1.0327964302162536	0.0859183163376796	0.0013624994967736384
1727884847553	8718.75	1.0327964302162536	0.06028330094620946	0.0013624994967736384
1727884847555	8718.75	1.019613111476814	0.04808114529567122	0.0013442395548250675
1727884847557	8718.75	1.0445672760969438	0.04940028121010002	0.0013163493731835386
1727884847558	8718.75	1.0066302317493367	0.055589321617730135	0.0012752334726979825
1727884847560	8718.75	1.000308390683348	0.05900236378292187	0.0012676793649394197
1727884847562	8718.75	1.0680794499853428	0.05893974995615666	0.0012454455321988442
1727884847564	8718.75	1.0355351741552072	0.05789384857083313	0.0012113165574573251
1727884847566	8718.75	0.9972979272432311	0.057300118973999906	0.0011757254401695695
1727884847567	8718.75	0.9633287820794691	0.05663865137566326	0.0011426578472519273
1727884847569	8718.75	0.940791122848044	0.05648862082550034	0.001115275121467875
1727884847571	8718.75	0.8849479562246829	0.056298018557229226	0.0010481753889997497
1727884847573	8718.75	0.8635098536936361	0.055378506744871964	0.0010266982816658863
1727884847574	8718.75	0.8221626180078084	0.053968671036362235	9.755408868412115E-4
1727884847576	8718.75	0.8030985386366615	0.05200289919702892	9.703610394417837E-4
1727884847578	8718.75	0.2907740018408567	0.046555651256936156	0.0010682224109215893
1727884847580	8718.75	0.30303325711660817	0.0373516383021495	0.0011124305336651724
1727884847582	8718.75	0.3247151549873391	0.03351608476357142	0.0011815921830720983
1727884847583	8718.75	0.3516841775164089	0.040630690948753184	0.0012777058750431025
1727884847585	8718.75	0.37010988506357867	0.05006582568150293	0.0013377050123155544
1727884847587	8718.75	0.4034149763579603	0.054745131039603635	0.0014316285857767618
1727884847589	8718.75	0.4358005677117614	0.0555520079899805	0.0015269922873455835
1727884847590	8718.75	0.48680483112602807	0.05545547542165249	0.0015203263165592031
1727884847592	8718.75	0.494455141591326	0.05405923822676318	0.0015236367948905812
1727884847594	8718.75	0.48053251160977056	0.051508001668828705	0.0014868258963508705
1727884847596	8718.75	0.4659282682480648	0.04756179099176026	0.0014511347943203061
1727884847598	8718.75	0.44739675068159374	0.043776118370839605	0.0013958175345790962
1727884847599	8718.75	0.41925128554744195	0.04111486346938276	0.0013097183893291241
1727884847601	8718.75	0.4053975551133385	0.03969280205446398	0.0012694419867571058
1727884847603	8718.75	0.9395371443070706	0.03913404835180683	0.0011930239855963728
1727884847605	8718.75	0.8649827763505167	0.03800778595685572	0.0012034133320141041
1727884847606	8718.75	0.8906361870367251	0.036079253577381065	0.0012421888029781722
1727884847608	8718.75	0.8440822688446499	0.03440210199556306	0.0012790729030272565
1727884847610	8718.75	0.8901919958726415	0.03344668229801537	0.0013413241948224462
1727884847612	8718.75	0.9066175443768619	0.031723278152958057	0.0013643896850082972
1727884847614	8718.75	0.9397969503191203	0.029175824977524897	0.0014080082456152368
1727884847615	8718.75	0.9925738741569431	0.02703512897785954	0.0014772385916733285
1727884847617	8718.75	1.0007916993157275	0.023963922580383743	0.0014881009017245145
1727884847619	8718.75	0.9790728006170348	0.0212637232759669	0.0014578596435189317
1727884847621	8718.75	0.9517271918833788	0.02026831477313191	0.0014177874688186397
1727884847622	8718.75	1.0530358623017502	0.021167534722678943	0.0014236255856012413
1727884847624	8718.75	1.0452472178071734	0.02279692791153643	0.0014136059323889246
1727884847626	8718.75	1.0590053019750933	0.02334058917866726	0.0014348689311671303
1727884847628	8718.75	0.9965552340451883	0.022125175289172766	0.0014322338861075556
1727884847630	8718.75	0.97556864762374	0.02087989848508368	0.001403198566396285
1727884847631	8648.4375	0.9677072227427415	0.02263440968714564	0.0013924708064532631
1727884847633	8648.4375	0.9716458229005126	0.033039586628667954	0.001398592973637375
1727884847635	8718.75	0.987647372006117	0.060443663670103225	0.0014226735284367054
1727884847638	8789.0625	0.9767886145617947	0.1049000031910937	0.0014091811146804507
1727884847639	8789.0625	0.9593357254781597	0.14957360739669825	0.001386236888390521
1727884847641	8789.0625	0.956643968924703	0.17903459043440362	0.0013632006288329382
1727884847643	8789.0625	0.9707778088285072	0.18954243569148613	0.0013844297436228746
1727884847645	8789.0625	0.9531944802722091	0.19078719271767305	0.001363501908887514
1727884847647	8789.0625	0.9679307810998645	0.18815330632391344	0.001385985993674342
1727884847648	8789.0625	0.9567132785885089	0.18332356914958478	0.0013706177116369356
1727884847650	8789.0625	0.943965631960823	0.17866732573025024	0.0013540632200305376
1727884847651	8789.0625	0.9946625005955784	0.17599992602515535	0.0013090902225610897
1727884847653	8789.0625	0.9980707911961597	0.1732560385634872	0.0013129258940310564
1727884847654	8789.0625	0.998128953151801	0.16957171167438828	0.0013127119982078719
1727884847656	8789.0625	0.9987687346638556	0.16695439846949167	0.0013136182618529036
1727884847658	8789.0625	0.9838734578241137	0.16430349874711556	0.0012926657841901433
1727884847660	8789.0625	1.0091855409192156	0.16063471080282307	0.0013241343754153093
1727884847662	8789.0625	0.9123318944681711	0.15666449967907725	0.001344341546411804
1727884847663	8789.0625	0.9486023187839963	0.15358852575748547	0.0013963583273705518
1727884847665	8718.75	0.9580589811878507	0.15232767255628735	0.0014077553357629332
1727884847667	8718.75	0.5763284935141509	0.1484559192465254	0.0014319954962804158
1727884847669	8718.75	0.5857685976808176	0.13914510433135183	0.001457421942724398
1727884847670	8718.75	0.593485898191824	0.12966406510312878	0.0014736919102880178
1727884847672	8718.75	0.5940386694182389	0.12711153243313353	0.0014745556726055856
1727884847674	8718.75	0.5861985308569182	0.1291329825310679	0.001457249540508361
1727884847676	8718.75	0.5764021963443396	0.12960467632958167	0.0014313001842608745
1727884847678	8718.75	0.5707700717374213	0.12711490513182236	0.0014162268299973855
1727884847679	8718.75	0.5810731132075472	0.12300901180990897	0.0014405682237527918
1727884847681	8718.75	0.6290409712964862	0.11737658081698323	0.0014312239303256454
1727884847683	8718.75	1.0019241402682648	0.11139113219643507	0.0014439856623197874
1727884847685	8718.75	0.3865238330256594	0.10236247394876191	0.0014900939939763648
1727884847686	8718.75	0.3984117104407455	0.08880698848501851	0.0015306220245654891
1727884847688	8718.75	0.394283612349353	0.07931589121507329	0.0015185931729744168
1727884847690	8718.75	0.38139285229181075	0.0814114017114096	0.0014794263019995311
1727884847692	8718.75	0.3801447758970908	0.08779248879745873	0.0014746501159141883
1727884847694	8648.4375	0.3767703471261813	0.08931035069904639	0.001464213264153181
1727884847695	8648.4375	0.37162328811349565	0.08428077295792916	0.00145000425034507
1727884847697	8648.4375	0.3685181705131054	0.07470358816446471	0.0014374094590598402
1727884847699	8648.4375	0.5268833399591433	0.07148161164458146	0.0013849964893490824
1727884847701	8648.4375	0.5347148472862469	0.07470589549707271	0.0014076215949474754
1727884847702	8648.4375	0.5562027817979321	0.07999234668726928	0.001457529508254634
1727884847704	8648.4375	0.5698882899603345	0.08155663648537981	0.0014876263226412524
1727884847706	8648.4375	0.5686523484029564	0.07908584180674394	0.0014844244020416836
1727884847708	8648.4375	0.6389790742258288	0.07719081040437295	0.0014873575998973069
1727884847710	8648.4375	1.0768171640396624	0.07552650344048768	0.0015020875316794926
1727884847711	8648.4375	1.084629707292497	0.07377165012379032	0.001512128295034589
1727884847713	8648.4375	1.0866529036867794	0.07147387074853848	0.0015371651041858714
1727884847715	8648.4375	1.0788155801641117	0.06950360668337607	0.001525428303108111
1727884847717	8648.4375	1.0573669049724843	0.06911730870069772	0.001498266209738031
1727884847718	8648.4375	1.0641112684120588	0.06995459570215377	0.0015079444943784095
1727884847720	8648.4375	1.0674861158881466	0.07006444591887016	0.0015123850994768254
1727884847722	8648.4375	1.0542746276642208	0.0675034318103242	0.0014947362610305606
1727884847724	8648.4375	1.0287153562576432	0.06396331880081083	0.0014634709581444472
1727884847726	8648.4375	1.0057631945126877	0.061864211721304574	0.0014342759984706697
1727884847727	8648.4375	0.9767787641730888	0.06207839976905903	0.0013693901462592895
1727884847729	8648.4375	0.9522219673188502	0.0618932900423036	0.0013364043418295612
1727884847731	8648.4375	0.9644354864940429	0.06027579036005924	0.001352794077077955
1727884847733	8648.4375	1.0358826290354282	0.05909960965518362	0.0012734010187665755
1727884847734	8648.4375	0.8241956984291656	0.05815956107545031	0.0012946492395512661
1727884847736	8648.4375	0.8147398896510031	0.05708338104167588	0.0012805473202984654
1727884847739	8648.4375	0.8187535063266261	0.054654028577052496	0.0012860220363269913
1727884847741	8648.4375	0.8136903240312277	0.05263867076865798	0.0012778186932973403
1727884847743	8578.125	0.8228740232042633	0.050919502014463124	0.0012924224982681328
1727884847744	8578.125	0.8081315135264907	0.04938178189276685	0.0012689620520680684
1727884847746	8578.125	0.8126504766116353	0.04845055323493032	0.0012751970990516625
1727884847748	8578.125	0.813403637125826	0.0473136111756491	0.0012754826221129867
1727884847750	8578.125	0.956893788372267	0.04633154286383665	0.001201857060906357
1727884847751	8578.125	0.9495454407195268	0.04521882883279071	0.001192459812917528
1727884847752	8578.125	0.9334107603012379	0.04505106180475122	0.0011741913391938195
1727884847754	8578.125	0.9220409288584407	0.046889542311408884	0.0011628954609408206
1727884847756	8578.125	0.9378109338148586	0.04955684980239777	0.001126447124721897
1727884847758	8578.125	0.9106394129979036	0.050210584082949275	0.0010920314263775195
1727884847759	8578.125	0.8904607041077043	0.04840876629848672	0.00106654456150968
1727884847761	8578.125	0.9643497818032262	0.04651375743709025	0.0010361273161478754
1727884847763	8578.125	1.000888414825006	0.04535186905758092	0.0010695320337703144
1727884847765	8578.125	1.0200555714704225	0.044520265841971426	0.0010671213967450234
1727884847766	8578.125	1.019489378760734	0.04433365825026902	0.0010453779005568798
1727884847768	8578.125	0.816082031994473	0.04344102429595814	0.001063384923553135
1727884847770	8578.125	0.8182956076003514	0.041197481470525585	0.0011010879330193334
1727884847772	8578.125	0.8237375138734739	0.03834695752760471	0.0011092825059352313
1727884847774	8578.125	0.8539502549250833	0.03624546186227307	0.0011516295584852508
1727884847775	8578.125	0.8820291364629578	0.0355338181971528	0.0011891502300342
1727884847777	8578.125	0.8940081044210137	0.03527079832054895	0.0012045563523598755
1727884847779	8578.125	0.9231031095368571	0.0342248841928291	0.0012434583794746895
1727884847781	8578.125	0.9810616693980069	0.032620190232876815	0.0013165638006252568
1727884847782	8578.125	1.0221340416138647	0.03140827934839791	0.0013501797171184642
1727884847784	8578.125	0.3354520703475966	0.03001689584152285	0.0014265405058060908
1727884847786	8578.125	0.3650940617746706	0.028270364986817696	0.0015505412204054178
1727884847788	8578.125	0.37068940808438156	0.027290431828605136	0.001570603883549163
1727884847790	8578.125	0.3781638840923555	0.026951539376457487	0.001597794371322363
1727884847791	8578.125	0.3930890727949985	0.02609928252840388	0.0016557298153948889
1727884847793	8578.125	0.39767904815719524	0.0249574669412252	0.001672033217869423
1727884847795	8578.125	0.40755910265049416	0.02340750315297956	0.0017102865331010094
1727884847797	8578.125	0.41045091508498055	0.021067990915175576	0.0017235807923100413
1727884847798	8578.125	1.0706672517397509	0.01905292724573695	0.0017001792534872462
1727884847800	8578.125	1.0897746730330986	0.0187580131497842	0.001686349357288089
1727884847802	8578.125	1.1236863325720483	0.019371827157069966	0.0017382630162826455
1727884847804	8578.125	1.157403628107336	0.019715087157985128	0.001786868533919443
1727884847806	8578.125	1.1711062903655163	0.020215183807789718	0.0018093220749417652
1727884847807	8578.125	1.2053823824113326	0.020838935990728072	0.001862555787803928
1727884847809	8578.125	1.209099593981371	0.020541002414845095	0.0018676651750992705
1727884847811	8578.125	1.2334874173408765	0.019491266482252943	0.0019004164727069255
1727884847813	8578.125	1.244138564741561	0.01985168185582481	0.0019142048512584577
1727884847814	8578.125	1.2453436215642664	0.021398397754091945	0.0019157232372408468
1727884847816	8578.125	1.230785757689973	0.022385899038322284	0.0018949090499948372
1727884847818	8578.125	1.209891627296294	0.022924244468639766	0.0018649921774705823
1727884847820	8578.125	1.177787552991402	0.02319147516646354	0.0018176205617265176
1727884847822	8578.125	1.2459211796001484	0.022930657768673472	0.0017519517630217088
1727884847823	8578.125	1.2361325224657145	0.022002958330204308	0.0017377783157931871
1727884847825	8578.125	1.2494110354194743	0.021642140202041457	0.0017068622363410981
1727884847827	8578.125	1.2150383166975516	0.021744515074792452	0.0016590237891169772
1727884847829	8578.125	1.2475510309595887	0.022074479884706583	0.0016291426053626475
1727884847830	8578.125	1.2413690227371397	0.02159784954873395	0.0016219906641025846
1727884847832	8578.125	1.220399467506219	0.021364188584784116	0.001596876526883312
1727884847834	8578.125	1.1975105677391344	0.02235028280698965	0.0015697354678914682
1727884847836	8578.125	1.162148793180325	0.02306125267210244	0.0015279197455961473
1727884847839	8578.125	1.1013027066906036	0.021660043958217516	0.0014499958610408154
1727884847840	8578.125	0.504540840142071	0.018527087487147206	0.0013968657866487383
1727884847842	8578.125	0.49976441416778977	0.01603354505304272	0.0013820215045228263
1727884847844	8578.125	0.4824327330062331	0.014504203902898428	0.0013316222984806002
1727884847846	8578.125	0.4726714950794586	0.014010910571047534	0.0013054673687456742
1727884847847	8578.125	0.4643552493963387	0.01436359711213869	0.0012829089069892128
1727884847849	8578.125	0.4605631729770328	0.01621901162062166	0.0012729938454822676
1727884847851	8507.8125	0.45205225091953055	0.017389422371756384	0.00125426582972196
1727884847852	8507.8125	0.45027822818396224	0.017576376630167246	0.0012497477103956174
1727884847854	8507.8125	0.6517654195021784	0.01740487641509657	0.0012376309130100384
1727884847855	8507.8125	1.0284790860676651	0.017543175845319225	0.0011563257826891335
1727884847857	8507.8125	0.9712260928961749	0.017524274448368883	0.0011710347855263287
1727884847859	8507.8125	0.9539394062048923	0.017131524768193834	0.0011494656949463096
1727884847861	8507.8125	0.9744858321412001	0.01693046058304121	0.0011750707290426618
1727884847862	8507.8125	0.9746872059941747	0.017367067023228357	0.0011757860664068232
1727884847864	8507.8125	0.9929052467554644	0.017970262657382306	0.0011960670031845525
1727884847866	8507.8125	1.0284036812751314	0.01860661525414928	0.0012374970680340785
1727884847868	8507.8125	1.031632455294749	0.019996714366243652	0.0012828016765989083
1727884847870	8507.8125	1.0833085219969802	0.020706708671757286	0.0013386870955015148
1727884847871	8507.8125	1.0097107091657418	0.020203486746901398	0.0013467711575542171
1727884847873	8507.8125	0.9485452571896777	0.0181853724660967	0.0013781782613783067
1727884847875	8507.8125	0.790582013080205	0.016658982608461364	0.0015138149944880607
1727884847877	8507.8125	0.8271655196663719	0.016449825527308268	0.001581948361729146
1727884847878	8507.8125	0.8560716481078846	0.017335999748810154	0.0016316568392965634
1727884847880	8507.8125	0.8621815615480051	0.01781386995851639	0.0016422830382757164
1727884847882	8507.8125	0.8414646364607901	0.016634898676526833	0.001611300422148548
1727884847884	8507.8125	0.7703369268581302	0.01605256110630038	0.0015370922530728106
1727884847886	8507.8125	0.2771804644392521	0.015637573867562416	0.0015996814981827907
1727884847887	8507.8125	0.3067612026475299	0.014990593350466533	0.0018098599163766914
1727884847889	8507.8125	0.32085304450226204	0.016199857122725602	0.0019108511832584601
1727884847891	8507.8125	0.34687050887648757	0.01751050878313191	0.002062976269909213
1727884847893	8507.8125	0.34141214987959134	0.01494910948820761	0.002041917377041195
1727884847894	8507.8125	0.33874219179248205	0.011122132445040775	0.0020322898697130794
1727884847896	8507.8125	0.3340487165661312	0.011869632753014678	0.0020189785309204767
1727884847898	8507.8125	0.35821105239239204	0.015558024713904803	0.002077191546231096
1727884847900	8507.8125	0.6037094671657613	0.01698184217499333	0.0020864236940715893
1727884847902	8507.8125	0.5580267407268439	0.015664632390270133	0.001911668594084288
1727884847903	8507.8125	0.5131885258838385	0.014126929783626785	0.0017187484078609884
1727884847905	8507.8125	0.8239106312237946	0.014012480049690154	0.0016282508805168837
1727884847907	8507.8125	1.0566987787098956	0.015648059384476394	0.0016643009018253473
1727884847909	8507.8125	1.0285208572789786	0.01769526536707201	0.0016414198541415427
1727884847910	8507.8125	0.9366012608470664	0.017886085134478757	0.001578710977042737
1727884847912	8507.8125	0.9087148854216424	0.015836507719216728	0.0015482193202484577
1727884847914	8507.8125	0.8680150630547926	0.013827941074395958	0.0014850158381801634
1727884847916	8507.8125	0.8147593260513694	0.013599388403965625	0.0014016435834027985
1727884847918	8507.8125	0.7695453996994667	0.014491205467988447	0.001319996017428002
1727884847919	8507.8125	0.759722025573589	0.015208329442685306	0.0012499175357963182
1727884847921	8507.8125	0.7345987518410158	0.01564373583421368	0.0012595702047938754
1727884847923	8507.8125	0.6885469244051938	0.015580672777007507	0.0013689825401732804
1727884847925	8507.8125	0.7826201167150459	0.015279842816785676	0.0014631533555123381
1727884847926	8507.8125	0.7893863334974774	0.015389411442345296	0.0014793007315831131
1727884847928	8507.8125	0.7739598654342905	0.016849777759298887	0.0014662446429975088
1727884847930	8507.8125	0.7272454609479226	0.018452186099040674	0.0015260109993264325
1727884847932	8507.8125	0.5317544037441038	0.018834196903040962	0.001613728187437394
1727884847934	8507.8125	0.5772483530927112	0.018471200306863465	0.0017788535930473898
1727884847935	8507.8125	0.5985503355233602	0.017385641794938986	0.0018744426839816225
1727884847938	8507.8125	0.5667056677476415	0.015641076450207934	0.0018295870800299039
1727884847940	8507.8125	0.5337998766355009	0.014549074846555807	0.0017795463722215176
1727884847942	8507.8125	0.5325632703700584	0.014710442649054512	0.0017848128849147415
1727884847943	8507.8125	0.5857894362786388	0.015383088618312639	0.0019266756287512335
1727884847945	8507.8125	0.6020955163011593	0.01572865857241193	0.0018842106723117237
1727884847947	8507.8125	0.6141379058122498	0.01587764240845933	0.0018701836624217657
1727884847949	8507.8125	0.5905183356263103	0.015668763282123525	0.0017986932199231874
1727884847951	8507.8125	0.5920705924096556	0.015058038243663004	0.0016618840116409126
1727884847951	8507.8125	0.584421532463076	0.014018506368684682	0.0016549630190736194
1727884847953	8507.8125	0.584421532463076	0.01321888280729832	0.0016549630190736194
1727884847955	8507.8125	0.5827130011792453	0.013315766935095097	0.0016404673044307753
1727884847957	8507.8125	0.5957016146961026	0.014018585028710416	0.0016554474503994894
1727884847958	8507.8125	0.5521393713996494	0.014824559293805337	0.0014161870935844245
1727884847960	8507.8125	0.5458208212451995	0.015306933640701842	0.001404866663361472
1727884847962	8507.8125	0.6392036448823291	0.014980357634426476	0.0013232089376978946
1727884847964	8507.8125	0.7022445443155018	0.013922048657825906	0.0013466004608822097
1727884847966	8507.8125	0.7615610147763008	0.014003166445609411	0.0014284282456373258
1727884847967	8507.8125	0.8127464438384434	0.020526850241827266	0.0014948710299529206
1727884847969	8507.8125	0.8278351091806925	0.034971987058687384	0.0015150647360709264
1727884847971	8507.8125	0.8800936263244176	0.04529336873678961	0.0015910787020239222
1727884847973	8507.8125	0.9480044387386646	0.04043902660098418	0.001636726857883098
1727884847974	8507.8125	0.9634618576426978	0.026757759471161432	0.0016550289644685057
1727884847976	8507.8125	0.9461832932252816	0.01877658992524191	0.0016224346293980155
1727884847978	8507.8125	0.9761072136216542	0.018012553429629232	0.001677376083883557
1727884847980	8437.5	0.9518788365465481	0.0183131803343594	0.0016403475470750729
1727884847982	8437.5	0.9474981398809523	0.021778417931347445	0.0016035610383953857
1727884847983	8437.5	0.2644131546187747	0.028870931607174362	0.0016982147532423823
1727884847985	8437.5	0.25574672010401944	0.032988721487059766	0.0016634543372085458
1727884847987	8437.5	0.26414182057033986	0.028418294282757887	0.0017183495064339385
1727884847989	8437.5	0.27165039642679717	0.020012717000544914	0.0017836775108283894
1727884847990	8437.5	0.26851692580293673	0.0140761148148987	0.0017690328893134486
1727884847992	8437.5	0.2613847165297922	0.01077885309968259	0.0017296887195743056
1727884847994	8437.5	0.25581549140661813	0.008435371338145772	0.0017119120077493436
1727884847996	8437.5	0.25498648461347384	0.0063184964295396094	0.0017087436776873199
1727884847998	8437.5	0.24779300636165058	0.00473392316912967	0.0016113493166825038
1727884847999	8437.5	0.702979502503511	0.0032511011621063424	0.0015171447765024886
1727884848001	8437.5	0.715334118304253	0.001988454942188492	0.001553092589576458
1727884848003	8437.5	0.7932836710983465	0.0010697791356840548	0.0015368775255942282
1727884848005	8437.5	0.8288761612818693	5.111774272007167E-4	0.0016142595028569122
