# Supplementary material for: Identification and classification of repeated whistle types from free-ranging rough-toothed dolphins (Steno bredanensis)
Source: Sci Rep. 2026 Mar 20;16:14327. doi: 10.1038/s41598-026-44853-2 (PMC13144356; doi:10.1038/s41598-026-44853-2)
Supplement: Supplementary file 2 — Supplementary Material 2 [file 41598_2026_44853_MOESM2_ESM.zip › Dataset_StenoRepeatedCalls/Contours/1993.csv]

Time [ms]	Peak Frequency [Hz]	Duty Cycle	Energy	WindowRMS
1727884903483	4781.25	0.5400202125162922	0.03743560996169318	0.00154104321023092
1727884903485	4781.25	0.923658013902131	0.06797376633369465	0.0017509522131476702
1727884903487	4851.5625	0.9241408919847419	0.11351849470810284	0.0018203694907292973
1727884903488	4921.875	0.8607847675307118	0.147178014162828	0.0018605829076116757
1727884903490	4992.1875	0.8556760822606242	0.13334187586633756	0.0018545936248867275
1727884903492	5062.5	0.8354040513076055	0.07103515162893172	0.0019140447260062705
1727884903494	5906.25	0.8457277469631824	0.6814329549910206	0.0019412352859997134
1727884903495	5906.25	0.8568633423429064	0.7414631046907753	0.0019791922256285057
1727884903496	5906.25	0.8587351278994128	0.5735880101336064	0.0019903999210431605
1727884903498	5906.25	0.8503409679899259	0.3323187734840637	0.00197845408564521
1727884903500	5976.5625	0.7297289320553675	0.1827540782571902	0.0019807980274549543
1727884903502	6328.125	0.7198479705653775	0.24903728206139908	0.0019703238536227146
1727884903503	6679.6875	0.7184472885985285	1.0374836655957733	0.001972764764445112
1727884903505	6750.0	0.7165836197053987	1.0723958049771902	0.0019726700214465036
1727884903507	6890.625	0.6967982543494047	1.1479404509309454	0.0019295432871871889
1727884903509	6960.9375	0.6981579121582289	1.189526667670537	0.0019383157162774552
1727884903510	7101.5625	0.6846111491190168	1.2637564986787404	0.0019054241007811906
1727884903512	7242.1875	0.6844910069419439	1.2717848447522466	0.001910523097508602
1727884903514	7312.5	0.7194332614831426	1.2892155020919276	0.0018781691381021407
1727884903516	7453.125	0.7440625312482759	1.227977506102134	0.0018189393885853222
1727884903518	7593.75	0.7303577378058452	1.1336066908336213	0.001794481411141898
1727884903519	7593.75	0.6989855694941444	1.121043404149814	0.0017656202770178952
1727884903521	7593.75	0.6887733328758675	0.9523237789974542	0.0017394347658901538
1727884903523	7593.75	0.6469534628046383	0.6890675109174178	0.0017102083597808626
1727884903525	7593.75	0.6308277697933045	0.3887188945965901	0.0016699349920006193
1727884903526	7734.375	0.6170564727463312	0.14360502502077338	0.0016219259688819059
1727884903528	7945.3125	0.6176930553508254	0.042324741730793	0.0016140980065429901
1727884903530	8156.25	0.6151019402270047	0.16905298008892003	0.0015917533581007502
1727884903532	8367.1875	0.6203833366090147	0.2017577431112623	0.0015835660798008595
1727884903534	8367.1875	0.6236366255978119	0.20279241667450046	0.0015596003694993616
1727884903535	8367.1875	0.6200506502227463	0.1568563919668606	0.001538686792247129
1727884903537	8367.1875	0.7769547519507728	0.11281616147184272	0.001487652229350365
1727884903539	8367.1875	0.8541708088799913	0.10462472697530571	0.0014777778220850743
1727884903541	8437.5	0.8209646255318165	0.09884063940448978	0.0014122931364262269
1727884903542	8437.5	0.8283845857033851	0.09909126984022139	0.00141776934664582
1727884903544	8437.5	0.8189459266902516	0.09658819020212495	0.001403737892438503
1727884903546	8437.5	0.7776732450055495	0.09399933221898413	0.0013449964423368798
1727884903548	8437.5	0.7500798447327044	0.08629010355024835	0.0013044167860417866
1727884903550	8507.8125	0.7870023466617168	0.042615690639943936	0.0013018952993102972
1727884903551	8507.8125	0.7927080187480825	0.04363492076344847	0.0013322968437881194
1727884903553	8507.8125	0.8042943058871184	0.04674779231095071	0.0013505273393841389
1727884903555	8507.8125	0.8469505678713185	0.049291051406922706	0.0014105611248909327
1727884903557	8578.125	0.8526711508547132	0.037978372221350316	0.0014230496183917328
1727884903558	8648.4375	0.9129713385872067	0.033279063796984885	0.0015106910089273198
1727884903560	8789.0625	0.9241713315526255	0.02983031499102337	0.001541575373215077
1727884903562	8789.0625	0.9431797798505343	0.030450117196131082	0.0015663992505447807
1727884903564	8789.0625	0.9517435472002284	0.030246069694195597	0.0015927181251331336
1727884903566	8789.0625	0.9612854314657269	0.029191325487719695	0.0016060197576659185
1727884903567	8789.0625	0.949805923192292	0.029026623497124527	0.0015923419126739138
1727884903569	8789.0625	0.9410317767412586	0.029362235587902845	0.0015790036804978987
1727884903571	8789.0625	0.930045814205694	0.02784807692347309	0.0015641931264123567
1727884903573	8789.0625	0.25512951225104824	0.028517852863348694	0.0015626459314327277
1727884903574	8789.0625	0.2457989386792453	0.03329799904947113	0.0015147515717562538
1727884903576	8789.0625	0.2446652458398847	0.037531889090629204	0.0015082367605471797
1727884903578	8789.0625	0.23521695246986374	0.036686599209266736	0.0014609364525057643
1727884903580	8718.75	0.23506596403301888	0.032831040791719876	0.0014622278126269642
1727884903583	8718.75	0.24443108580647274	0.030291544332319377	0.001529352362306561
1727884903584	8718.75	0.2652700492171121	0.029135066774569264	0.0016611619408566827
1727884903586	8718.75	0.8107805409447194	0.028394189169928852	0.0016851048041648096
1727884903588	8718.75	0.8562975115686687	0.02844913210614328	0.0017699562644133775
1727884903590	8718.75	0.887649339447506	0.02951920318795256	0.0018207055172447854
1727884903591	8718.75	0.9358761965155832	0.03132967443605989	0.0018969649552874146
1727884903593	8718.75	0.9502883836069338	0.03290362516468104	0.0019229310218451766
1727884903595	8718.75	0.962667205694626	0.03319153993060878	0.0019407381296437773
1727884903596	8718.75	0.9636021735280839	0.030725111486517076	0.0019368410449449047
1727884903598	8718.75	0.9510544111143868	0.023975892236201862	0.0018972651853925307
1727884903599	8648.4375	0.9651076884597048	0.015174783405259998	0.0018114801391684802
1727884903601	8718.75	0.9310413647986919	0.008524977613601093	0.0017604878896678602
1727884903603	8859.375	0.9636877956394424	0.00567921512493843	0.0017177361554278575
1727884903605	9000.0	0.9054001056131191	0.006233841491781787	0.0016239588849378383
1727884903606	9000.0	0.8337158220377534	0.007121218073795857	0.0015054640201345353
1727884903608	9000.0	0.8046884316368984	0.007617664630005221	0.0014518711138423682
1727884903610	9000.0	0.5458678278557549	0.007873249812520822	0.0013670152077722177
1727884903612	9000.0	0.5345514973059519	0.008471547323383044	0.001334096293101434
1727884903614	9000.0	0.5429747670670987	0.010372565345780996	0.0013584081358556112
1727884903615	9000.0	0.5824414841473001	0.012344347267341635	0.0014580194978928798
1727884903617	9000.0	0.5952090264195684	0.012520952690660347	0.0014948425865079875
1727884903619	9000.0	0.6385019490303983	0.011745060461290114	0.001600725934078357
1727884903621	9000.0	0.6995714350200696	0.0111897708253818	0.0017356150737886293
1727884903622	8929.6875	0.7351058364652042	0.011134503162874732	0.001807939136873293
1727884903624	8929.6875	0.9870562637061404	0.011103526888191087	0.0018667680239309147
1727884903626	8929.6875	0.9856803367173391	0.010260885675212078	0.0019687099126558163
1727884903628	8929.6875	0.9922023074580453	0.009434840926757379	0.001985122571003645
1727884903630	8929.6875	0.9245447087282349	0.010054740555878284	0.0019893938260847357
1727884903631	8929.6875	0.908834518265563	0.011865701650460966	0.001983422315271175
1727884903633	8929.6875	0.8942155107151175	0.013370759493934627	0.0019738372214558506
1727884903635	8929.6875	0.8600369606044723	0.013737513525418299	0.0019262960600446417
1727884903637	8929.6875	0.8113602505623252	0.012941501403995593	0.0018572808536240582
1727884903638	8929.6875	0.7669060984997379	0.01133850582784072	0.0017775055362926125
1727884903640	8859.375	0.73101435567348	0.00979278275733389	0.0016994527159506704
1727884903642	8859.375	0.7259778534369177	0.009038452212178581	0.0016907192599177779
1727884903644	8859.375	0.7198430596046617	0.009054547864700863	0.001678721113336909
1727884903646	8859.375	0.7279471678362776	0.009566250436466979	0.0015840416281448142
1727884903647	8859.375	0.7651390219634434	0.010390809113390551	0.0016037990202292028
1727884903649	8859.375	0.7646207989386793	0.010934945233553156	0.001590950868043624
1727884903651	8859.375	0.7932842902417453	0.010839566634240277	0.001627353148115018
1727884903653	8859.375	0.8419166420990565	0.010360181963817617	0.0017080754285416046
1727884903654	8859.375	0.8577358797661163	0.01033372756728014	0.0017326591219020114
1727884903656	8789.0625	0.872015803115173	0.012125404186252794	0.0017569669946567448
1727884903658	8789.0625	0.9873577467133997	0.012968982493851743	0.0017787785609239388
1727884903660	8789.0625	1.0009237289299722	0.011979821558042421	0.0018533264860356182
1727884903662	8789.0625	1.0238980766467167	0.01066250590576655	0.0018915776070815655
1727884903663	8789.0625	1.025132235821583	0.010587370503608175	0.0018943398430764956
1727884903665	8789.0625	1.0369083432660444	0.010623824951120393	0.0019107060684903504
1727884903667	8789.0625	1.0078994112226956	0.00996832638098134	0.001860669427174302
1727884903669	8789.0625	0.9753696170517178	0.009835951812239414	0.0018102308025388742
1727884903670	8789.0625	0.9405531199279772	0.011379325342927432	0.0017621009917681216
1727884903672	8789.0625	0.8624555088102458	0.010776517404115433	0.0017261617749726678
1727884903674	8789.0625	0.831033096832483	0.00897668762159759	0.0016760457117568916
1727884903676	8789.0625	0.8107468001941343	0.011265503773432958	0.001636965365704892
1727884903678	8789.0625	0.8060816178623572	0.011558763177684273	0.0016230352433602455
1727884903679	8789.0625	0.7043416945824289	0.00695238074904137	0.0016382841019969858
1727884903682	8789.0625	0.7109523927547726	0.00908876337526613	0.001652514241030408
1727884903684	8789.0625	0.4032056400666246	0.018354397413512975	0.0017956602876180443
1727884903686	8789.0625	0.435225967669478	0.01994538244839871	0.0018991569803438523
1727884903687	8789.0625	0.448178447571588	0.01315299174336852	0.0019367379701986512
1727884903689	8789.0625	0.4560327238301742	0.009786545492566105	0.0019658139136733634
1727884903691	8789.0625	0.46332092612417763	0.016008713747343736	0.001988425815078459
1727884903693	8789.0625	0.4666696074209127	0.027633514772693546	0.0019980408389609124
1727884903695	8718.75	0.4634093751811436	0.0577500129342348	0.001985215058978236
1727884903695	8718.75	0.44068150550314467	0.0594181886232541	0.001893920599165686
1727884903697	8718.75	0.44068150550314467	0.054164915173495934	0.001893920599165686
1727884903699	8718.75	1.0350252933429118	0.04627829827940371	0.0017844641746637296
1727884903701	8718.75	0.9842672973523136	0.03805518873351508	0.00164565822842578
1727884903702	8718.75	0.9133566564769579	0.03070139989383721	0.0015310118440127621
1727884903704	8718.75	0.8792563018844526	0.025879600889874337	0.0014784085981077136
1727884903706	8718.75	0.8856453927116515	0.023915474855426187	0.0013591230055597263
1727884903708	8718.75	0.9395530212379762	0.02396586537889402	0.0012652154943025792
1727884903710	8718.75	0.9577285509165668	0.02499206807618776	0.0011911612685020854
1727884903711	8718.75	1.0206544768962806	0.025123822494025977	0.0011674187089142272
1727884903713	8718.75	1.0494290443550651	0.021783233321191402	0.0011576903100322285
1727884903715	8718.75	0.9230071423100489	0.015445618681640027	0.0012473906033407857
1727884903717	8718.75	0.9411588190700809	0.00873377568170224	0.0013143635473923155
1727884903718	8718.75	1.0162271258002022	0.00515022809286948	0.0014172459489032144
1727884903720	8718.75	0.7226503209356903	0.005785994325319653	0.001456065889357366
1727884903722	8718.75	0.7564155820431689	0.00807202170392564	0.0015219954156028683
1727884903724	8718.75	0.807797005378604	0.008721987905967527	0.001617322408613459
1727884903726	8718.75	0.8331361539382122	0.006955255017530002	0.0016593185632686116
1727884903727	8648.4375	0.8355723912603524	0.004740709805866191	0.0016625271998351068
1727884903729	8648.4375	0.8153451603267637	0.005531245920473734	0.0016287491199769367
1727884903731	8648.4375	0.7888734084567065	0.01006111031745762	0.0015811621780479088
1727884903733	8648.4375	0.7487610079920138	0.014621287923316316	0.001509166855964524
1727884903734	8648.4375	0.8284471285034554	0.015026046750241186	0.0014288217578689076
1727884903736	8648.4375	0.8048302635247551	0.012915501648442688	0.001396336996041471
1727884903738	8648.4375	0.8366641492640912	0.01458697563057302	0.0013231581594659815
1727884903740	8648.4375	0.9126812299949462	0.022940530167532468	0.0012771412782157847
1727884903742	8648.4375	0.9234734301297169	0.03262071662724991	0.0012955039033421655
1727884903743	8648.4375	0.9021282439205125	0.036586815428427406	0.0013379767714681093
1727884903745	8648.4375	0.9174570631214941	0.03373117529958882	0.00136061687643811
1727884903747	8648.4375	0.9472535901910165	0.027933695709149803	0.001399672449248787
1727884903749	8648.4375	0.9877361976510708	0.021696586249907234	0.00145565740559165
1727884903750	8648.4375	0.8249544852697782	0.015131845308415324	0.001555538116098655
1727884903752	8718.75	0.8350845836953823	0.008834653436895233	0.0015797237952487277
1727884903754	8718.75	0.864177806138282	0.0042932576619533385	0.0016320366670212307
1727884903756	8718.75	0.8672043094174114	0.001933450898489583	0.0016384980986473977
1727884903758	8718.75	0.8851330077478483	9.357944114333881E-4	0.0016721826601772314
1727884903759	8718.75	0.8982047542204568	6.355499824761534E-4	0.0016978831427149558
1727884903761	8718.75	0.9055144263592353	9.641968832807169E-4	0.0017104418720278632
1727884903763	8718.75	0.9096117218532771	0.0021586403297564898	0.001724514726230371
1727884903765	8718.75	0.6048297559113449	0.00523880801558336	0.0017315110199994097
1727884903766	8718.75	0.5916144647903196	0.0108851967124014	0.0016871419151557724
1727884903768	8718.75	0.59279828428745	0.017952662657521833	0.0016886606796165586
1727884903770	8718.75	0.595708171668151	0.02563242415734162	0.0016938138495249516
1727884903772	8718.75	0.59150440447426	0.03419465204189997	0.0016834666144347249
1727884903774	8718.75	0.593735139172934	0.042402344069473664	0.0016866911889062929
1727884903775	8789.0625	0.5817385647224238	0.04659179864573714	0.0016515921823897816
1727884903777	8789.0625	0.593270738327121	0.042950957944049975	0.0016777461710360518
1727884903779	8789.0625	0.9797751171641023	0.03294458380583398	0.0016213736063426874
1727884903782	8789.0625	1.0751719413644532	0.020091784663841476	0.0016279607465422932
1727884903783	8789.0625	1.0781614877498138	0.012270194867684462	0.001610284166494654
1727884903785	8789.0625	1.0948900906544812	0.014550211685795605	0.0016335186267104214
1727884903787	8789.0625	1.1226167314847721	0.024929297001181166	0.0016072023304106123
1727884903789	8789.0625	1.1334123871909192	0.033723823837077754	0.001622536790796644
1727884903791	8789.0625	1.1338488408799647	0.0324336855518502	0.0016221311202493872
1727884903792	8789.0625	1.1329443826327863	0.023211366064643316	0.0016207406012530635
1727884903794	8789.0625	0.7078254747690644	0.01582887119318224	0.0016759165577142025
1727884903795	8789.0625	0.6502925891463028	0.017073527131251796	0.0018999723017900398
1727884903797	8789.0625	0.6533075595218597	0.020909289348771294	0.0019117274089611239
1727884903798	8789.0625	0.6303127456761006	0.019042816925682004	0.0018647435118011085
1727884903800	8789.0625	0.6171812301411819	0.014257008299902651	0.001839258027226717
1727884903802	8789.0625	0.5940744545308132	0.015030337948394713	0.001787548603388334
1727884903804	8789.0625	0.5469065625545947	0.021328672123438492	0.0016970834760349366
1727884903806	8789.0625	0.40869423210186173	0.02428884197767944	0.001967344302988624
1727884903807	8789.0625	0.47783028383548143	0.023091918032151697	0.002332178367934114
1727884903809	8789.0625	0.4544070716885168	0.023743878611202855	0.002245270585351923
1727884903811	8789.0625	0.39841447507437183	0.02800881502362505	0.002050193676459309
1727884903813	8789.0625	0.40440138826604805	0.030106678694718798	0.002064457045957712
1727884903814	8789.0625	0.3975458139791316	0.02792585092912118	0.002053526280042283
1727884903816	8789.0625	0.405769259160835	0.023902790765093707	0.0020782476961174134
1727884903818	8789.0625	0.4500349309892373	0.01995323413692939	0.002213680339449992
1727884903820	8789.0625	0.4239534717147223	0.01863093672355387	0.0018644108810090929
1727884903822	8718.75	0.6380004986560853	0.021280218213036058	0.0015151414225681936
1727884903823	8718.75	0.5442885288846374	0.023483385710673883	0.001708947121690982
1727884903825	8718.75	0.5881972261965629	0.023604330264635934	0.0018348450346816034
1727884903827	8718.75	0.6325166363952478	0.021923203466357212	0.0019803008142180696
1727884903829	8718.75	0.6479143430517988	0.018490631395211763	0.0020236717877820916
1727884903830	8718.75	0.6783178342638101	0.01646758789575078	0.00213901692480292
1727884903832	8718.75	0.45199128802698674	0.01784005980487885	0.002136711668841371
1727884903834	8718.75	0.45155360572154385	0.019617460497566682	0.00215691252198418
1727884903836	8718.75	0.50079465886381	0.019595556836899012	0.002344466570343823
1727884903838	8718.75	0.5036234498297258	0.017234054306216284	0.0023450644435178357
1727884903839	8718.75	0.45515372206180565	0.014479515911319595	0.002206104723844499
1727884903841	8718.75	0.4299134445212852	0.013481125967540968	0.0021145454938284332
1727884903843	8718.75	0.4426403131979957	0.015077431974640043	0.0021753693710635904
1727884903845	8718.75	0.4191848466981132	0.016874319699675868	0.002051939940309798
1727884903846	8718.75	0.5963596696464375	0.016439878833313673	0.0020330788099835696
1727884903848	8718.75	0.6257063187893082	0.015271160607902599	0.002108860837444331
1727884903850	8718.75	0.5301869390395703	0.015733854343714052	0.0022565571253193415
1727884903852	8718.75	0.4964477514296764	0.017030369938965104	0.0021617929393118094
1727884903854	8718.75	0.4920662799777676	0.017185396398409908	0.002140515895315571
1727884903855	8718.75	0.5038196854976077	0.017697530524739477	0.0021281813969202105
1727884903857	8718.75	0.48683245444689593	0.02067928599997387	0.002064868202534723
1727884903859	8718.75	0.46136295883313894	0.022789163812860582	0.0019927524606937475
1727884903861	8718.75	0.4775453034654595	0.0217860029136933	0.0020271494507003184
1727884903862	8718.75	0.477411155729061	0.019605946712521423	0.002014636767686459
1727884903864	8718.75	0.6958682892302375	0.018480620299702478	0.0017728679855582429
1727884903866	8718.75	0.7000974656392323	0.0188280505849931	0.001738197220069847
1727884903868	8718.75	0.741780334221156	0.019179068362851187	0.0017893778009017932
1727884903870	8718.75	0.7300226943297956	0.019740461744518868	0.001762724187803825
1727884903871	8648.4375	0.7662652139161109	0.02015193696981184	0.0018182492386827093
1727884903873	8648.4375	0.7960779293062785	0.0206075201533581	0.0018687692940129957
1727884903875	8648.4375	0.8171410809833143	0.0219667946330759	0.00191438788604847
1727884903877	8648.4375	0.9319426862984665	0.023834333409136616	0.0017973285435224557
1727884903878	8648.4375	0.8605588991988427	0.02511969915073194	0.0016931884548632224
1727884903880	8648.4375	0.8348159379457627	0.02481065932158862	0.0016592664231644045
1727884903883	8648.4375	0.8615719965210238	0.023962071145587245	0.0017082923287294407
1727884903885	8648.4375	0.9463477517907057	0.02433885024103159	0.0017375843977392846
1727884903887	8648.4375	0.9215114334927499	0.02592540612009485	0.0016947968554336472
1727884903888	8648.4375	0.6885762979812187	0.02674275494064576	0.0015627979773486186
1727884903890	8648.4375	0.6613779532971986	0.027315857788262638	0.001493176331538479
1727884903892	8648.4375	0.6392016000050488	0.028114368629344272	0.0014287874641476525
1727884903894	8648.4375	0.6540492267288385	0.028193584776645707	0.0014453180468962685
1727884903895	8648.4375	0.6369089517609342	0.026117825300931388	0.001415089205145073
1727884903896	8648.4375	0.6420365951456206	0.02406941030032466	0.0014300689807620805
1727884903898	8648.4375	0.6570321346593532	0.024486612943412527	0.0014671158895025551
1727884903900	8648.4375	0.6618146482008395	0.02620863609314865	0.0014786735652754439
1727884903902	8648.4375	0.8122756399139844	0.027543836961161763	0.0014258815226135054
1727884903903	8648.4375	0.8169678727918053	0.028426411815795208	0.0014291084880042847
1727884903905	8648.4375	0.8250246037389011	0.028908451639652936	0.001445352105711792
1727884903907	8648.4375	0.8666947026452091	0.029787236676082407	0.001517651999850933
1727884903909	8648.4375	0.8877307187615612	0.030707460977773614	0.0015392429027494318
1727884903910	8648.4375	0.9060634987678399	0.030992996908386895	0.0014380838720577315
1727884903912	8648.4375	0.913547388333747	0.031064623918166744	0.0014070848078524458
1727884903914	8648.4375	0.8817517390136136	0.02968726681747539	0.0014130460754356441
1727884903916	8578.125	0.9435305805326257	0.027469315898465307	0.0015175012740741092
1727884903918	8578.125	0.9751565801272603	0.02605734915385902	0.0015562227008371842
1727884903919	8578.125	0.9662556198408019	0.025746809306579493	0.001541682450402789
1727884903921	8578.125	0.9693021646187592	0.025023707492559687	0.0015699960285429678
1727884903923	8578.125	1.0350717040579627	0.023427509318862037	0.0016646346264555714
1727884903925	8578.125	0.6602603810342551	0.0233163477750483	0.0017131066258601621
1727884903926	8578.125	0.6628214606138076	0.029920309847690355	0.0017266513824897346
1727884903928	8578.125	0.6579249343238394	0.04032025221328445	0.001715385143031498
1727884903930	8578.125	0.628853457769216	0.04156863566017283	0.0016474193144889772
1727884903932	8578.125	0.6494710274737145	0.03100626739721289	0.0016977827027633572
1727884903934	8578.125	0.6564685767139565	0.020877341827018985	0.0017157279484103127
1727884903935	8578.125	0.6607028558815233	0.01927000135307282	0.00172826593874709
1727884903937	8578.125	0.6717002605291901	0.021216080998796665	0.001761116433515296
1727884903939	8578.125	1.0074597745441105	0.022252972222937373	0.001847797393027051
1727884903941	8578.125	1.063269955723707	0.022707950489446634	0.0018953046218927998
1727884903942	8578.125	1.1678937310478437	0.023913239834005322	0.0019314910513498185
1727884903944	8578.125	1.194951919139806	0.025865709718692884	0.001968152807511639
1727884903946	8578.125	1.2013131753168051	0.027178419663259363	0.0019761009201433406
1727884903948	8578.125	1.1878366347521712	0.027009386250771254	0.0019555536598556316
1727884903950	8578.125	1.0893056147966012	0.026049396653321632	0.002011076529146163
1727884903951	8578.125	0.7638187807380796	0.02481676823418478	0.0019405372512580458
1727884903953	8578.125	0.7506779660532763	0.023583338073817937	0.001908742931478925
1727884903955	8578.125	0.7493597185656476	0.023810227285968773	0.0019054410455224362
1727884903957	8578.125	0.7428339471426917	0.024831881924757545	0.0018914106975788509
1727884903958	8578.125	0.7186859147225878	0.02547520504373837	0.0018361373731379297
1727884903960	8578.125	0.7207421427450514	0.02555466484708376	0.001841543685086778
1727884903962	8578.125	0.736117729130101	0.02603991742399528	0.0018789098874365325
1727884903964	8578.125	0.7218758950989713	0.025753848636140605	0.001836822287369946
1727884903966	8578.125	1.0541702035553566	0.023918683825932034	0.0018062799884557444
1727884903967	8578.125	1.0265669405249223	0.02212121517849854	0.0017641878738376812
1727884903969	8578.125	1.0198249670737547	0.0209119462726709	0.0017526312402949432
1727884903971	8578.125	1.0277803192546808	0.019925659717077188	0.0017694285244655664
1727884903973	8578.125	1.0208265560615917	0.020426197667772046	0.0017599631242029533
1727884903974	8578.125	1.0423541008706534	0.022184292100597032	0.0017980150894753816
1727884903976	8578.125	1.0431218386851189	0.02274474683674905	0.0017987027638891968
1727884903978	8578.125	1.0827631101156234	0.02160551066006893	0.0017551961907914327
1727884903980	8578.125	1.0969334903862746	0.020557286948520177	0.0017758824843646809
1727884903983	8578.125	1.120293317789826	0.020653023125363712	0.0018080547731822972
1727884903984	8578.125	1.0743554447816	0.021621704004188752	0.0017362483658174728
1727884903986	8578.125	1.0960721260090698	0.02238333559284375	0.001765959124745136
1727884903988	8578.125	1.1153779232459924	0.022419787418084158	0.0017976450348254158
1727884903990	8578.125	1.0918729746701947	0.021677460529815642	0.0017586031082028831
1727884903991	8578.125	1.082018778941843	0.021211185621165144	0.0017425637346144753
1727884903993	8578.125	0.8649535469427397	0.02122973086065257	0.0017505476613702102
1727884903995	8578.125	0.8382243449750413	0.02157482222833076	0.001697745538475239
1727884903996	8578.125	0.8423090082986047	0.022522842560229867	0.0017081658790681054
1727884903998	8578.125	0.578419730506248	0.022844163649062332	0.0017381239648949231
1727884903999	8578.125	0.581465427230739	0.0242478041792322	0.0017472406627988856
1727884904001	8578.125	0.5691816221992925	0.025873462364071554	0.0017118853774223716
1727884904003	8578.125	0.5564785919138944	0.027416783296601875	0.0016697037129780325
1727884904005	8578.125	0.5557638886195072	0.027710945311455435	0.0016715336654219597
1727884904006	8578.125	0.5529480081486883	0.02530058880032571	0.0016624076639040397
1727884904008	8507.8125	0.5668026451557845	0.021455061827285828	0.0017087651009895653
1727884904010	8507.8125	0.595711509505079	0.01940840379395077	0.0017952135025880878
1727884904012	8507.8125	0.6811392979796188	0.01904233606560459	0.0017893640774437833
1727884904014	8507.8125	0.7108155393643306	0.018692907621152884	0.0018606008717501174
1727884904015	8507.8125	0.7310999805675746	0.01996773657100261	0.0019071473969159848
1727884904017	8507.8125	0.7346991123519294	0.0220477898387163	0.0019158950899954396
1727884904019	8507.8125	1.1067999544228475	0.02068265650584335	0.0018893341865985518
1727884904021	8507.8125	1.088263939718427	0.0168046737961392	0.0018641420414951643
1727884904022	8507.8125	1.0916399234911343	0.015221268058167344	0.0017820677355808883
1727884904024	8507.8125	1.0662953257605894	0.01528140608181518	0.0017426576140804337
1727884904026	8507.8125	1.0259844655745622	0.014237296388595132	0.0016797765043569327
1727884904028	8507.8125	1.029075766509434	0.012867490206354887	0.0016187074359789596
1727884904030	8507.8125	1.074090793697589	0.012302497026733328	0.0015802787017042475
1727884904031	8507.8125	1.1150005561833944	0.011263976065035583	0.00157398160500508
1727884904033	8507.8125	1.1143874322343421	0.010047483768027261	0.001572800437252577
1727884904035	8507.8125	1.1267298839043938	0.010040510778164867	0.0015884834962877703
1727884904037	8507.8125	1.1373822460801013	0.010814771986594323	0.0016042232166178366
1727884904038	8507.8125	1.16624172378636	0.01056655226187182	0.0016430206713370931
1727884904040	8507.8125	0.6649659114813654	0.009184035181533656	0.0016680351991789613
1727884904042	8507.8125	0.6823569723645097	0.007581441597275299	0.0017131001222770944
1727884904044	8507.8125	0.6764100032782404	0.006600773090371507	0.001700197307632505
1727884904046	8507.8125	0.6698182543868538	0.006688989044489234	0.001685863353114171
1727884904047	8507.8125	0.68799504693949	0.007110592512329203	0.001729474371324126
1727884904049	8507.8125	0.6931652812837804	0.007114058350689417	0.001741651881641845
1727884904051	8507.8125	0.6936301225386325	0.006669618155873131	0.0017425238065817568
1727884904053	8507.8125	0.6895545143751228	0.006170533839339863	0.0017330003471425588
1727884904054	8507.8125	0.7669323752404116	0.005636836542227142	0.0016844977730573092
1727884904056	8507.8125	0.7500387159212152	0.005133650832441916	0.001647340918345692
1727884904058	8507.8125	0.7328023165062753	0.0045373181029447	0.0016130083116529961
1727884904060	8507.8125	1.008793093123526	0.004039896261899433	0.0015861035332276753
1727884904062	8507.8125	0.9623689471550708	0.0038749189606996468	0.0015142405238784307
1727884904063	8507.8125	0.6188950250386585	0.003718342888313772	0.0014779415989820178
1727884904065	8507.8125	0.620890508862207	0.0031345437315199558	0.0014834558031832903
1727884904067	8507.8125	0.6114460647561593	0.002364295545137266	0.0014596259579705314
1727884904069	8507.8125	0.5973253994165497	0.0021173167463856943	0.0014270645575337115
1727884904070	8507.8125	0.6072584039499844	0.0022768656497332107	0.0014504178534237666
1727884904072	8507.8125	0.6058181024302848	0.002199313105794467	0.0014474739684110995
