# Supplementary material for: Identification and classification of repeated whistle types from free-ranging rough-toothed dolphins (Steno bredanensis)
Source: Sci Rep. 2026 Mar 20;16:14327. doi: 10.1038/s41598-026-44853-2 (PMC13144356; doi:10.1038/s41598-026-44853-2)
Supplement: Supplementary file 2 — Supplementary Material 2 [file 41598_2026_44853_MOESM2_ESM.zip › Dataset_StenoRepeatedCalls/Contours/1996.csv]

Time [ms]	Peak Frequency [Hz]	Duty Cycle	Energy	WindowRMS
1727884962921	4007.8125	0.842039480149371	0.05115225170501535	0.0016944416300292869
1727884962923	4640.625	0.8178135134139151	0.055195971253033244	0.001665200767096262
1727884962925	5273.4375	0.782259575226022	0.5876092129403715	0.00160959156802421
1727884962926	5414.0625	0.7782059195656447	0.8961307988660051	0.0016222162010421175
1727884962928	5554.6875	0.7600412428753931	1.0030383477293834	0.0015982970548118103
1727884962930	5695.3125	0.7420845145638777	0.9417248804840752	0.0015693679444691254
1727884962931	5906.25	0.6553576883801613	1.1681705338899875	0.0016319743902512445
1727884962933	5906.25	0.6544631069267842	1.5153337688374022	0.0016380926331821173
1727884962934	5976.5625	0.6432456948758757	1.5986478098823216	0.0017131420633177729
1727884962936	6046.875	0.5779011233280184	1.3848139412564975	0.0017700350746343778
1727884962938	6117.1875	0.6090107246268491	0.9683171306198556	0.0018460888371279124
1727884962940	6679.6875	0.6303749216258637	0.44181251897369767	0.0018926047650246799
1727884962941	6750.0	0.6678372830091792	0.532030871568455	0.0019712910072328606
1727884962943	6820.3125	0.6822350703325692	0.5497239819572737	0.001999206817654157
1727884962945	6890.625	0.6961570764751639	0.5024841603551312	0.0020136785766849234
1727884962947	7031.25	0.6827000383047103	0.3936175469232749	0.001971422608657136
1727884962949	7101.5625	0.6476544290556626	0.2955738031186679	0.0018870289982170364
1727884962950	7171.875	0.72125358645111	0.22381237245799046	0.0017420149049905958
1727884962952	7242.1875	0.7734523912164768	0.15525137890297283	0.0016948629278670563
1727884962954	7382.8125	0.7628891402099743	0.07874189901225916	0.0016173387868562415
1727884962956	7523.4375	0.7302528293300055	0.01699219719490664	0.0015381084546454262
1727884962957	7664.0625	0.7158088817369846	0.003817120273718927	0.0013446027482837913
1727884962959	7804.6875	0.7172679803481973	0.0016772840313305074	0.0012868428515619684
1727884962961	7945.3125	0.664860947327044	0.002890965574583162	0.0012127957310413015
1727884962963	8085.9375	0.5896450028050009	0.021196311307137256	0.0013164967040486663
1727884962965	8226.5625	0.4230352868594372	0.05890127954177325	0.0018424080079067055
1727884962966	8367.1875	0.5029211483753289	0.07312034153808353	0.0021244544108786887
1727884962968	8367.1875	0.5155006891465312	0.07683851250148267	0.002406500813850672
1727884962970	8367.1875	0.4842075391477345	0.07783684499352946	0.0023569638682388963
1727884962972	8437.5	0.4771999730759049	0.08233304588147666	0.0023410559087845115
1727884962973	8437.5	0.5364097935017167	0.0896708795221672	0.0025039251765360737
1727884962975	8507.8125	0.5928933612802432	0.0953065573896206	0.0027122510133410407
1727884962977	8507.8125	0.7196386486861843	0.09938437365191809	0.003214629911272542
1727884962979	8507.8125	0.7179327822667982	0.10237824529908686	0.0032076159036712962
1727884962981	8578.125	0.6794091705399856	0.10247385886244473	0.0029581379724329653
1727884962982	8578.125	0.63858226202872	0.0971487104795115	0.002882736855690756
1727884962984	8648.4375	0.6410835354934012	0.08667025767515625	0.002884918283329439
1727884962986	8718.75	0.6655122993558059	0.07838860824398128	0.002911226674003551
1727884962988	8789.0625	0.605971781616946	0.10441937955221256	0.0027897348465871835
1727884962989	8929.6875	0.5167283862530108	0.16440228426125722	0.0024030120472671246
1727884962991	8929.6875	0.524654552922457	0.213141773201702	0.0020190003258989805
1727884962993	8929.6875	0.6499997367756064	0.2326654881829547	0.0016349886045308366
1727884962995	8929.6875	0.5627243987954851	0.2344741037046191	0.0014399659531192542
1727884962997	8929.6875	0.5928752450180396	0.23345923557005838	0.0014756265749957184
1727884962998	8929.6875	0.6504178796924135	0.23255219563381932	0.001584729682270607
1727884963000	8929.6875	0.6906315751259968	0.23238500650346583	0.0016786338847613975
1727884963002	8929.6875	0.8063368432689921	0.23323164642646743	0.0019330390865730093
1727884963004	8929.6875	0.787129385714648	0.23335643327123107	0.002048872223425281
1727884963005	8929.6875	0.732174217640495	0.23001277443184445	0.0019314810451877599
1727884963007	8929.6875	0.6906235041495485	0.22077788830172893	0.0018742410691890879
1727884963009	8929.6875	0.6979170133869699	0.21312312884335716	0.0018972067611014347
1727884963011	8929.6875	0.6807902013006459	0.21471319125130894	0.0021654195473773223
1727884963013	8929.6875	0.6587112107519895	0.21919153810982223	0.002141242820499759
1727884963014	8929.6875	0.6587425469893146	0.21886782200773822	0.0021593285747525046
1727884963017	8929.6875	0.6205959007522034	0.21353029343504534	0.0020680269227973196
1727884963019	8929.6875	0.5553930249379626	0.20346851443223202	0.001901809517145522
1727884963021	8929.6875	0.6009089096526975	0.17950263886095172	0.0020081057006269246
1727884963022	8929.6875	0.49244010207580624	0.1434487455332704	0.0025800849238743666
1727884963024	8929.6875	0.500070878966963	0.10783012633289163	0.0029536664882165733
1727884963026	8859.375	0.5256562564007566	0.10485726420316492	0.00332724805255878
1727884963028	9000.0	0.5273873433885454	0.1347907737457913	0.00331404922662981
1727884963030	9000.0	0.5220675968848647	0.2128827352116036	0.0032964837390145295
1727884963030	9000.0	0.5862016488725631	0.2499602894341296	0.0035850286888879776
1727884963032	9000.0	0.5862016488725631	0.23752487261821065	0.0035850286888879776
1727884963034	9000.0	0.6118385029797404	0.22253602815933757	0.0036592496879899305
1727884963036	9000.0	0.6326762603654605	0.22530060291821732	0.0036975958257904526
1727884963037	9000.0	0.6264136176694433	0.24225073225369978	0.0031865994106898402
1727884963039	9000.0	0.7228437266211453	0.27004326985079935	0.002864460032919344
1727884963041	9000.0	0.6890013484447911	0.30129620824090053	0.0027959460114881773
1727884963043	8929.6875	0.6933415436701157	0.32828516827222	0.002810550859623597
1727884963045	8929.6875	0.6422622132722154	0.33706570777261735	0.0026714404208294366
1727884963046	8929.6875	0.7071954963608237	0.3256666692239333	0.0024033253145984467
1727884963048	8929.6875	0.7168095550568067	0.3065931503840439	0.0024328621540065784
1727884963050	8929.6875	0.6862288243051329	0.29328852999285815	0.0021898630699084785
1727884963052	8929.6875	0.597602382149511	0.2852318193394606	0.0019468639858103791
1727884963053	8929.6875	0.5456538761967454	0.2762622216978353	0.0018284279017065478
1727884963055	8929.6875	0.5448966553386426	0.2762867143106859	0.0018252648143662828
1727884963057	8929.6875	0.4838062850677393	0.2972144688287254	0.001672810539074127
1727884963059	8859.375	0.4762629981167076	0.32608517801214815	0.0016603133649013208
1727884963061	8859.375	0.5269157980827754	0.3309518360085748	0.0015299557820288735
1727884963062	8859.375	0.48765510317590727	0.3206436052308885	0.0013844269516022625
1727884963064	8859.375	0.4881867151198606	0.3202870900827378	0.0015661793949750243
1727884963066	8859.375	0.472811333038522	0.3323374081132437	0.0018229633382149586
1727884963068	8859.375	0.5278671665452738	0.33739824086145453	0.0020797472814548927
1727884963069	8859.375	0.5911784396099241	0.33101113741818633	0.002265794556104177
1727884963071	8859.375	0.6008541941245837	0.3228156066506211	0.0022796621563601865
1727884963073	8859.375	0.703324611831761	0.3161747449036675	0.0025503495323771423
1727884963075	8859.375	0.7274806787173651	0.3073792268023648	0.002660048299629587
1727884963077	8859.375	0.7228206887272378	0.2968555547986095	0.002644480155378109
1727884963078	8859.375	0.6622586732233618	0.29431358308077016	0.002434087844788363
1727884963080	8859.375	0.48582383280754443	0.2986666554748042	0.0025016167091513404
1727884963082	8859.375	0.49327646719027174	0.28740625711029555	0.0025441582564111743
1727884963084	8859.375	0.45883653625675297	0.26460706270993506	0.0024209759790969096
1727884963085	8859.375	0.46126770600256006	0.23164005520664316	0.002423493743505379
1727884963087	8859.375	0.42844199303791725	0.24116149523417424	0.002263909891858139
1727884963089	8859.375	0.3960329582888177	0.25288888235700435	0.0020960969081233708
1727884963091	8859.375	0.4243654364803392	0.25205634564115514	0.0022233584714028893
1727884963093	8789.0625	0.457225599218708	0.2818723230985386	0.0023837875510450118
1727884963094	8789.0625	0.6149651869288031	0.26474680469202	0.002130223293998439
1727884963096	8789.0625	0.629177933219094	0.2512127378687637	0.0021674950224628577
1727884963098	8789.0625	0.6596571244533707	0.2502479208145789	0.002236288441440364
1727884963100	8789.0625	0.6180505332706859	0.24601006430373135	0.0021571696169473942
1727884963101	8789.0625	0.5764151519199587	0.2321991293476519	0.0020813532297619002
1727884963103	8789.0625	0.5501801112912735	0.21397774480764686	0.002014264800322762
1727884963105	8789.0625	0.5844476088038031	0.2014389294623997	0.0021439617296534997
1727884963107	8789.0625	0.5619180645167348	0.19757038314208197	0.0020117730319012296
1727884963109	8718.75	0.5694414060935183	0.20098028239108687	0.0020314682207985737
1727884963110	8718.75	0.5177364648116712	0.20510904856715612	0.0018824141387321048
1727884963112	8718.75	0.522528713589863	0.2042801972531756	0.0018986738945384032
1727884963114	8718.75	0.5629963204918279	0.1956146907546478	0.00199443980337429
1727884963117	8718.75	0.5836152153624865	0.18511261493579642	0.0020245346178979816
1727884963118	8718.75	0.5670477267293094	0.18253137190407928	0.0019244016424110285
1727884963120	8718.75	0.7415282777320834	0.1895844497410503	0.001885877939557867
1727884963122	8718.75	0.661201941572996	0.1956415180771592	0.0020066333108159497
1727884963124	8718.75	0.6760421501781413	0.19807400447207435	0.002022168229735686
1727884963126	8648.4375	0.6108688326586824	0.20099567003773003	0.001898101923456027
1727884963127	8648.4375	0.5700698295112404	0.20211241956417772	0.0017989946836579334
1727884963129	8648.4375	0.5594467339366163	0.19922145635171773	0.0017815366276683748
1727884963130	8648.4375	0.582832790058098	0.19330614285034323	0.0018296185215755016
1727884963132	8648.4375	0.5733014067657456	0.19137407056229935	0.0018038797592756957
1727884963133	8648.4375	0.5839272248148891	0.19218053787701234	0.0018503781277631596
1727884963135	8648.4375	0.6251955011096049	0.18720398767814067	0.001768902426622661
1727884963137	8648.4375	0.6016374360468355	0.17382346206166038	0.0016999101571313897
1727884963139	8648.4375	0.6033028830380578	0.15770546138239513	0.0016989974936015633
1727884963141	8648.4375	0.5981554125733546	0.1502370945602331	0.001694087672299856
1727884963142	8648.4375	0.6095143051196578	0.14698377079344735	0.001719675314218754
1727884963144	8648.4375	0.5857265232305131	0.14024058211509258	0.0016778532310167456
1727884963146	8578.125	0.6040531595836357	0.12921642182696233	0.001796724120521948
1727884963148	8578.125	0.5761872297562893	0.11876349637186102	0.001869360943741702
1727884963149	8578.125	0.3776388434368511	0.11175753842488383	0.0018640972771269164
1727884963151	8578.125	0.37169530380142035	0.10598840161833474	0.001856442741103363
1727884963153	8578.125	0.3673258103549773	0.10074965563277519	0.0018395589615839032
1727884963155	8578.125	0.3737946442845159	0.09931648605982106	0.0018488154842367323
1727884963157	8578.125	0.3585758033020749	0.09461868172704925	0.001804051175083941
1727884963158	8578.125	0.3532732696409226	0.08698296601747815	0.0017931106127920989
1727884963160	8578.125	0.3501619111296681	0.07770914214859732	0.0017655351524729869
1727884963162	8578.125	0.36422547200373895	0.06932513454862664	0.0018643760306500496
1727884963164	8578.125	0.5461035903959871	0.059799986532367594	0.001823239174825117
1727884963165	8578.125	0.5259170928612934	0.04654190123911796	0.001785217823120235
1727884963167	8507.8125	0.5066012545147435	0.03509426224443504	0.0017604847253972695
1727884963169	8648.4375	0.5035581198443624	0.057303827218150596	0.0017773815801250669
1727884963171	8789.0625	0.5602566701061321	0.0768289019987656	0.0018981673875753762
1727884963173	8789.0625	0.6439845984228306	0.11341222091909481	0.0020810783557342243
1727884963174	8789.0625	0.6089913313721972	0.14383611935477958	0.001962369606530466
1727884963176	8789.0625	0.5739680751976886	0.16786960475696916	0.0018068395621686295
1727884963178	8789.0625	0.5199686476050704	0.18456696312958423	0.0016668168040069149
1727884963180	8789.0625	0.5163260959305995	0.19628912014599445	0.001661642307162511
1727884963181	8789.0625	0.5114646904265941	0.21070506294768082	0.0016538952309498194
1727884963183	8789.0625	0.49805169437606156	0.23552023343052153	0.0016115032577481774
1727884963185	8789.0625	0.47179169876595284	0.25795364851952857	0.0015442092161789226
1727884963187	8789.0625	0.5378748766849087	0.25379745039359847	0.0013046746530891219
1727884963189	8789.0625	0.4667394301470589	0.22351786930499631	0.0010956370376869373
1727884963190	8789.0625	0.4334237050012798	0.19591199589503028	8.865994222847527E-4
1727884963192	8789.0625	0.42603199674107795	0.1828257578772498	8.781714604735306E-4
1727884963194	8789.0625	0.43643662956386203	0.17978958873394002	8.919173719426422E-4
1727884963196	8789.0625	0.5140004667845912	0.1815571670552185	0.001015458063902684
1727884963197	8789.0625	0.5517246785522179	0.18406593022320497	0.0012132316350130718
1727884963199	8789.0625	0.5857799117117676	0.18629938837393825	0.0012758094287863178
1727884963201	8789.0625	0.6595756785832506	0.1901401234014456	0.0014166174718966394
1727884963203	8789.0625	0.6225552557595023	0.19338236167794623	0.0016099717290528881
1727884963205	8789.0625	0.7291606582837709	0.19108796842400905	0.001795827676734711
1727884963206	8789.0625	0.7719303305304895	0.18295328047373752	0.0018404335487921175
1727884963208	8789.0625	0.7968450916051407	0.17895520082451727	0.0018714873780023868
1727884963210	8789.0625	0.8482401312978534	0.17356178719943574	0.00197338578319347
1727884963212	8789.0625	0.8500038741231253	0.16742316401046137	0.0020145590614730207
1727884963213	8789.0625	0.7792145105124173	0.16266194532163558	0.0019045915942966292
1727884963215	8789.0625	0.7383767644583535	0.16128784531897164	0.0018454477131527188
1727884963218	8718.75	0.6483348987310514	0.1793250030420752	0.0016671117004845365
1727884963220	8718.75	0.5256149619265037	0.1822628846749625	0.0014106539694509366
1727884963222	8718.75	0.4679066695391872	0.1784329075995398	0.00132658479862498
1727884963223	8718.75	0.37512106538739326	0.17841070647915558	0.001140735511449511
1727884963225	8718.75	0.3477696255257069	0.18260160555833968	0.0010310301119628295
1727884963227	8718.75	0.31084330918117553	0.18273772861880108	8.981768050327909E-4
1727884963229	8718.75	0.29597853190353834	0.17814139097984158	8.7629515456674E-4
1727884963230	8718.75	0.3038088334340006	0.17735504261542426	9.037219051746999E-4
1727884963231	8718.75	0.3326302103307	0.17464903001852447	9.93901144419479E-4
1727884963233	8718.75	0.34838756083978883	0.171045517684613	0.0010334977631064645
1727884963235	8718.75	0.39632436096250706	0.1686453009774325	0.0011268884848336226
1727884963237	8718.75	0.4345864162687912	0.16466866142330908	0.0011847044865470433
1727884963238	8718.75	0.5753740880925814	0.15570253661810474	0.0011829984898977868
1727884963240	8718.75	0.5752048555635862	0.14534107637434046	0.0011792206060415383
1727884963242	8648.4375	0.597547677013593	0.1417795153063527	0.00119750377993055
1727884963244	8648.4375	0.6210998919025157	0.14195125340229803	0.001223552998159722
1727884963245	8648.4375	0.5800465569419084	0.13892505502832372	0.0011616737734280126
1727884963247	8648.4375	0.5664708060183776	0.13084552512948983	0.0011410669357783097
1727884963249	8648.4375	0.5540218960805944	0.12502391797104878	0.0011220122213612428
1727884963251	8648.4375	0.542443914523737	0.12539521659107838	0.0011116132722620252
1727884963253	8648.4375	0.6048029119318181	0.12526809744645265	0.0010466371416954373
1727884963254	8648.4375	0.563509585196643	0.12268404409018105	9.824393900331168E-4
1727884963256	8648.4375	0.5298238422593522	0.12006006424356501	9.442727878347282E-4
1727884963258	8648.4375	0.4587473359497838	0.11612991255641096	0.0010240559516659822
1727884963260	8648.4375	0.43271222704361567	0.11059213327811096	9.790642041157271E-4
1727884963261	8648.4375	0.429229416437369	0.10863934013341763	9.771814005660653E-4
1727884963263	8648.4375	0.39971949419385483	0.11066688491367255	9.240127271705237E-4
1727884963265	8578.125	0.39985544776516635	0.11223834331716992	9.311576105884262E-4
1727884963267	8578.125	0.37960236427419086	0.11162479547350455	8.974106988232759E-4
1727884963269	8578.125	0.39016675649199095	0.11023177874546851	9.18471425698525E-4
1727884963270	8578.125	0.4413932624353053	0.10592681779550601	9.984655839844344E-4
1727884963272	8578.125	0.5234834505299324	0.09778338661956235	9.916906087321761E-4
1727884963274	8578.125	0.47481471374086354	0.09507058854364739	0.0011283827355156705
1727884963276	8578.125	0.4997523595972152	0.10771296662190864	0.001265074862299165
1727884963277	8578.125	0.5475284762946909	0.12851324973942424	0.0013500774929151688
1727884963279	8578.125	0.5789331028404584	0.1335819296000622	0.0014102857790456015
1727884963281	8578.125	0.6441424011718087	0.12068587372703429	0.0015199174506988287
1727884963283	8578.125	0.6928453364921525	0.1091495991489619	0.0016034786545660103
1727884963285	8578.125	0.7325281244296805	0.10685230793252319	0.001702622844114165
1727884963286	8578.125	0.7267139112489746	0.10727243973179186	0.001728864769826799
1727884963288	8578.125	0.7395718506460213	0.10592361383113617	0.0017578450339008683
1727884963290	8578.125	0.7447590878794094	0.10395127064890873	0.0017717653176243385
1727884963292	8578.125	0.7260630031019278	0.10148869228638321	0.0017380565281608841
1727884963293	8578.125	0.6732960493146705	0.0994868326527407	0.0016496410807969974
1727884963295	8578.125	0.6672743144568635	0.09668303571546484	0.001628055229058712
1727884963297	8578.125	0.6141668856388433	0.09122272161499735	0.0015427456654941104
1727884963299	8578.125	0.5455578289496171	0.08826105004158373	0.001393648675628931
1727884963301	8578.125	0.5907569956959755	0.09332445350625906	0.0011665324773509724
1727884963302	8578.125	0.5699717085460283	0.10058056953214949	9.394162790730139E-4
1727884963304	8578.125	0.5355865197187042	0.09945166521454776	8.991990768290238E-4
1727884963306	8578.125	0.473026404796136	0.09343431370943467	7.993536043901954E-4
1727884963308	8578.125	0.49029524714342637	0.09031770814837271	8.394702934656508E-4
1727884963309	8578.125	0.4950141085965947	0.09199215651176311	8.919833955500231E-4
1727884963311	8578.125	0.5379872225799611	0.0949610533772586	9.485496877790064E-4
1727884963313	8578.125	0.5673481430765889	0.09645643751358934	9.877844877504765E-4
1727884963315	8578.125	0.5839959314744704	0.09280005917530187	9.990381434103791E-4
1727884963318	8578.125	0.6161348506418611	0.08587877710201995	0.0010359233212961037
1727884963319	8578.125	0.7274012737659301	0.07890036775091194	0.001172261264467225
1727884963321	8578.125	0.7606766469349967	0.07466974975019207	0.0012102307437788216
1727884963323	8578.125	0.43725621371552975	0.07390292786023384	0.0011860438414418996
1727884963325	8578.125	0.4207823319197508	0.0765957655228336	0.0011533399638161525
1727884963326	8578.125	0.3898188752948113	0.07806150532758516	0.0011017653514577056
1727884963328	8578.125	0.3723410286647315	0.07312851022826777	0.0010670450077038722
1727884963330	8578.125	0.3625759942322811	0.06742567212029793	0.0010464394326892923
1727884963331	8578.125	0.3571221029118287	0.06505627868841352	0.0010377381121012233
1727884963333	8578.125	0.3307591674981858	0.06462499000781714	9.698176195210668E-4
1727884963334	8578.125	0.2857844957592525	0.06431832633917581	8.514094037296092E-4
1727884963336	8578.125	0.27010492731767055	0.06511343046010752	8.123728158078354E-4
1727884963338	8578.125	0.5263409082121868	0.06471879014065515	7.208465779724029E-4
1727884963340	8578.125	0.5279718464459475	0.06126839687908178	6.371879152284313E-4
1727884963341	8578.125	0.5617667959015664	0.05723033977015717	6.645461032543018E-4
1727884963343	8578.125	0.5572283709490741	0.054486789564185456	6.741332438478839E-4
1727884963345	8578.125	0.4464395391116352	0.05180366896029723	8.330988106484274E-4
1727884963347	8578.125	0.5340753888961681	0.04962783803129123	9.92064377448971E-4
1727884963349	8578.125	0.6194506773381085	0.049818402735226704	0.0011280131009225186
1727884963350	8578.125	0.6908550332057031	0.05149020329350251	0.0012222484217695475
1727884963352	8578.125	0.6909119026734413	0.05210263195720069	0.0012242757589180095
1727884963354	8507.8125	0.7648753845892537	0.050622637239448764	0.0013035595934711333
1727884963356	8507.8125	0.8437579020818952	0.0465927244547562	0.001418110742290091
1727884963357	8507.8125	0.8829452999165899	0.04124528713235231	0.0014613033950940913
1727884963359	8507.8125	0.870787890744842	0.038362735929469045	0.001441029425938013
1727884963361	8507.8125	0.8487575605321943	0.04070051884444127	0.0014135638703832607
1727884963363	8507.8125	0.8077818953491717	0.04510351893360114	0.0013567424124646785
1727884963365	8507.8125	0.7578180801431393	0.04712392323170118	0.001293808773406654
1727884963366	8507.8125	0.7060987668857378	0.04703697224252851	0.0012432556672090271
1727884963368	8507.8125	0.686189078319144	0.04665415906105098	0.0012149786462564828
1727884963370	8507.8125	0.6770913022574835	0.045974042023260386	0.0011649243029868484
1727884963372	8507.8125	0.6138549736660098	0.04420891320638578	0.0010848636401496862
1727884963373	8507.8125	0.5394427148639638	0.041809070843543183	9.765137207618945E-4
1727884963375	8507.8125	0.5144426448929225	0.04040603896258034	9.379422052469796E-4
1727884963377	8507.8125	0.45571070208631875	0.039659432259560846	8.425062205197122E-4
1727884963379	8507.8125	0.44079326480525033	0.03921979336639107	8.219407121387364E-4
1727884963381	8507.8125	0.48228026138693175	0.03914272973644665	8.750078787788867E-4
1727884963382	8507.8125	0.5066535074461628	0.039102214766909	9.09257194874999E-4
1727884963384	8507.8125	0.5420655491133822	0.03868814479651496	8.681600643533615E-4
1727884963386	8507.8125	0.560198023467527	0.03835221138035615	8.848020241943537E-4
1727884963388	8507.8125	0.5501907743164745	0.038648567975486374	8.744148225207984E-4
1727884963389	8507.8125	0.5288647239146576	0.039026348230245006	8.540823072621104E-4
1727884963391	8507.8125	0.5247328016493055	0.0383626906818474	8.493861898777556E-4
1727884963393	8507.8125	0.5219497520718684	0.03757153579112128	8.478839137279527E-4
1727884963395	8507.8125	0.5012101680561015	0.038672669351396904	8.174561968994741E-4
1727884963397	8507.8125	0.5394317818887578	0.04038877484696487	7.037485237493103E-4
1727884963398	8507.8125	0.489599441341818	0.0391192856496906	5.900408505991467E-4
1727884963400	8437.5	0.4640323235582058	0.03489474453577482	5.64765656409025E-4
1727884963402	8437.5	0.45183543224160433	0.03195259096362507	5.572249744904424E-4
1727884963404	8437.5	0.4386897328712768	0.03237268230195109	5.465637635475934E-4
1727884963405	8437.5	0.3996799605249496	0.03355466633604469	5.065005055721248E-4
1727884963407	8437.5	0.3963627537416934	0.03332286656383128	5.04312275311742E-4
1727884963409	8437.5	0.38257654857835427	0.031754185552777314	5.578045071362223E-4
1727884963411	8437.5	0.17920015780121107	0.028361291114395375	5.39146598023336E-4
1727884963413	8437.5	0.2000432877228546	0.023664447838014288	5.868100738526928E-4
1727884963414	8437.5	0.22751053564699308	0.020667564841149517	6.558707476184977E-4
1727884963417	8437.5	0.23762754345827483	0.0217414537687578	6.731581280532528E-4
1727884963419	8437.5	0.28108086926295545	0.02419405009785552	7.893307158514941E-4
1727884963421	8437.5	0.31862071041406775	0.02417362645871903	8.621483509583372E-4
1727884963422	8437.5	0.31743420651898485	0.021252305419191403	8.631286025026207E-4
1727884963424	8437.5	0.4961318372857225	0.01830547014435584	9.069183267678084E-4
1727884963426	8437.5	0.5011876716736654	0.01884005680810812	9.17192648247578E-4
1727884963428	8437.5	0.49962157000644086	0.021313388807897328	9.342012719069508E-4
1727884963430	8437.5	0.4962222489604645	0.022001976677313653	9.365607410061262E-4
1727884963430	8437.5	0.39452891281585684	0.0190218649505975	0.0010083077725042237
1727884963432	8437.5	0.39452891281585684	0.01536156179593147	0.0010083077725042237
1727884963434	8437.5	0.33651035470411034	0.013923559088818307	8.943699650320943E-4
1727884963436	8437.5	0.3281603567043051	0.017343588840369892	8.933102243273143E-4
1727884963437	8437.5	0.2945905112063088	0.018665489595888537	8.259867068723506E-4
1727884963439	8437.5	0.2825207215833194	0.017090989005305392	7.942212074555983E-4
1727884963441	8437.5	0.27277792489355485	0.01514421395817461	7.793126938412132E-4
1727884963443	8367.1875	0.24377034437266934	0.014378083426379255	7.203955355472654E-4
1727884963445	8367.1875	0.37743636111579065	0.013800035792288428	6.712646197245145E-4
1727884963446	8367.1875	0.46827741472309575	0.013018418410844843	7.231604560090117E-4
1727884963448	8367.1875	0.45747424690526106	0.012963290407064168	7.135638253372712E-4
1727884963450	8367.1875	0.49167209201388884	0.013836677325479574	7.055063184970567E-4
1727884963452	8367.1875	0.5469620102856394	0.014317010084325399	7.68094232115636E-4
1727884963453	8367.1875	0.5964683036884172	0.013588754865335395	8.338168215168666E-4
1727884963455	8367.1875	0.6533000954042191	0.012274237598347847	8.851082876465921E-4
1727884963457	8367.1875	0.7790747428590147	0.011468121392786898	0.0010020242473011843
1727884963459	8367.1875	0.7176648574376685	0.0115501125807967	0.0010627423051823843
1727884963461	8367.1875	0.6595011777098073	0.012934897835847383	0.001125852720649206
1727884963462	8367.1875	0.6482978764092875	0.014296068555651669	0.0011952694531850376
1727884963464	8367.1875	0.6690311595465266	0.013330973817911814	0.0012362343361352255
1727884963466	8367.1875	0.683072909687232	0.011228266279451529	0.0012673806918025792
1727884963468	8367.1875	0.6955617356123142	0.010983487442294158	0.001289017936008935
1727884963469	8367.1875	0.6871471546799064	0.01227064292679376	0.0012832315189335653
1727884963471	8367.1875	0.6611313119215445	0.012737074713552838	0.001248370153064088
1727884963473	8367.1875	0.6098411913392474	0.012864301267776292	0.001185842243716592
1727884963475	8367.1875	0.5270083881637722	0.013830277844581325	0.0010533806629153706
1727884963477	8367.1875	0.5512117589794615	0.014941727368856397	9.994264546944636E-4
1727884963478	8367.1875	0.5036308880372118	0.015710423996750284	8.749753965148198E-4
1727884963480	8367.1875	0.4698555424528302	0.015924472043176822	8.164206920028293E-4
1727884963482	8367.1875	0.46605023328547995	0.015451638456876653	7.400669386276555E-4
1727884963484	8367.1875	0.5047327745956873	0.014024801586582722	7.365641705111153E-4
1727884963485	8367.1875	0.5030023179345113	0.011642525313436654	7.364203045918915E-4
1727884963487	8367.1875	0.5180524163609365	0.008788317673601918	7.6078647579027E-4
1727884963489	8367.1875	0.521116365035084	0.0062828205646823804	8.198836049684732E-4
1727884963491	8367.1875	0.5488351377692904	0.004655053229879716	8.64079849688025E-4
1727884963493	8367.1875	0.5715750734828218	0.003642568924436839	8.824332525918549E-4
1727884963494	8367.1875	0.6524396370153946	0.0030563114203894133	9.74325928821816E-4
1727884963496	8367.1875	0.6650843934073735	0.002700795149261061	9.853935345072544E-4
1727884963498	8367.1875	0.28274788491075586	0.002147740120575777	0.0010206711345167473
1727884963500	8367.1875	0.30130865744380386	0.0015279622955902373	0.0010642439218728568
