# Supplementary material for: Identification and classification of repeated whistle types from free-ranging rough-toothed dolphins (Steno bredanensis)
Source: Sci Rep. 2026 Mar 20;16:14327. doi: 10.1038/s41598-026-44853-2 (PMC13144356; doi:10.1038/s41598-026-44853-2)
Supplement: Supplementary file 2 — Supplementary Material 2 [file 41598_2026_44853_MOESM2_ESM.zip › Dataset_StenoRepeatedCalls/Contours/2001.csv]

Time [ms]	Peak Frequency [Hz]	Duty Cycle	Energy	WindowRMS
1727885008799	3867.1875	0.9013192088719063	0.05949219829972119	0.001396209408349872
1727885008801	3867.1875	0.8258328838577401	0.08689131821387165	0.0014695722041071376
1727885008803	3937.5	0.7409315670369717	0.11035387224623168	0.0016388601084624643
1727885008805	3937.5	0.7577870058098162	0.1597891228444595	0.001853959121260048
1727885008807	4007.8125	0.8484224654625598	0.20273662424984015	0.002068493211084662
1727885008808	4078.125	0.8863861161086249	0.220585885788876	0.002138220496625138
1727885008810	4078.125	0.9082896103367065	0.21632443954738206	0.0021712825420521042
1727885008812	4148.4375	0.9343402011352335	0.1913838055140533	0.002205297417286509
1727885008814	4218.75	0.9321091681701204	0.12656769880126123	0.002202989993156101
1727885008815	4359.375	0.8980301396280169	0.07966357054097521	0.0021430931383250923
1727885008817	4500.0	0.8883612364689162	0.08863090153927244	0.002117225875678666
1727885008819	4640.625	0.8370277926863274	0.089435903532722	0.0019814469377430603
1727885008821	4851.5625	0.9301604264937107	0.13918532790792873	0.0018632909685151096
1727885008823	4992.1875	0.9207018966194969	0.17025347071150604	0.0018412575232968666
1727885008824	5132.8125	0.8816585900648585	0.20411783032353065	0.0017877219030769764
1727885008826	5273.4375	0.8665379938089623	0.23365669189661817	0.0017685617000992681
1727885008828	5484.375	0.8713977741745282	0.24477436508726794	0.0017773629028014087
1727885008830	5484.375	0.8188104861512845	0.2245113321179974	0.0017767791375030916
1727885008831	5484.375	0.8163805235404058	0.1500941677202644	0.0017693137691794664
1727885008833	5484.375	0.816163239253293	0.07286440494365339	0.001769519757960199
1727885008835	5484.375	0.8260177247270468	0.028006359177412475	0.0018171689783418594
1727885008837	5695.3125	0.8551558860779257	0.012728612475781866	0.001880715571513798
1727885008839	5976.5625	0.9287188014312584	0.005689870227155001	0.002013212354860183
1727885008840	6187.5	0.9942204697327044	0.006699188232354772	0.002127528881942398
1727885008842	6468.75	1.0050441378927144	0.01188886701861283	0.0021444803723774234
1727885008844	6539.0625	1.0704919927959502	0.017774341281018347	0.0022595733644543647
1727885008846	6609.375	1.0860117768397697	0.02582499844055653	0.0022894990425435194
1727885008847	6679.6875	1.1070671657794775	0.036529507119411685	0.0023321511669162722
1727885008849	6750.0	1.1279447441056818	0.0491709583899088	0.002290229610637728
1727885008851	6820.3125	1.1131937427966814	0.06008624886870957	0.002262658840765117
1727885008853	6890.625	0.9569526544678072	0.06877084252120139	0.0022357176183645314
1727885008856	6960.9375	0.9294377119476868	0.07815735809491087	0.0021763008795769494
1727885008857	7031.25	0.9354213498673348	0.087094149593629	0.002234806857126452
1727885008859	7101.5625	0.9197249346461626	0.10222112244843429	0.0022583439740676997
1727885008861	7171.875	0.8932570865364995	0.12084429647967743	0.0023450682248920395
1727885008863	7242.1875	0.8924864184250324	0.14452828712580898	0.002339747568751913
1727885008864	7312.5	0.8882023242084353	0.16505378493373557	0.002329528678711935
1727885008866	7312.5	0.8750833845314826	0.15680416945897507	0.0022998514587163955
1727885008868	7312.5	0.8495575673490086	0.11155556627110863	0.00224599797560357
1727885008869	7312.5	0.8119237629551946	0.057587346147560475	0.002173227342732398
1727885008871	7593.75	0.7831980614467808	0.061638395515128404	0.0020952874756541323
1727885008872	7945.3125	0.7354664535848456	0.12048209544700002	0.001956022697915826
1727885008874	7945.3125	0.7558534827683182	0.12157086659032544	0.001872927130420991
1727885008876	8015.625	0.964988646065801	0.1198637714681196	0.0017940921878336045
1727885008878	8085.9375	0.9337177768056402	0.11247048987467327	0.001735015230765987
1727885008879	8085.9375	0.9386296477691553	0.11046446130608212	0.0017431993935464588
1727885008881	8156.25	0.8992109764607554	0.11422862457787507	0.001779784392897484
1727885008883	8226.5625	0.9060120478070801	0.12141005786568419	0.0017904774320842713
1727885008885	8226.5625	0.9270705532129471	0.10931905027141467	0.0018263368624472558
1727885008887	8296.875	0.9463958323407026	0.06720113986610712	0.0018651892453901754
1727885008888	8367.1875	0.9880630573621434	0.0358555855942943	0.0019495509226822622
1727885008890	8367.1875	0.99123482267645	0.03983346380881381	0.0019562567389156556
1727885008892	8437.5	0.9765735731415548	0.04079082153440403	0.0020279294589984373
1727885008894	8507.8125	1.0231619707097395	0.03859662442368202	0.00211876607224263
1727885008895	8507.8125	1.034869972380337	0.04311776375453273	0.002135742985502343
1727885008897	8578.125	1.063320564081776	0.07093027313175782	0.0021828003608383444
1727885008899	8648.4375	1.0820747748284048	0.10559536501448306	0.002213499043639531
1727885008901	8648.4375	1.080170194480981	0.13252614546567482	0.002210310741130763
1727885008903	8648.4375	1.056333411760704	0.15054112738850817	0.002163771016359863
1727885008904	8648.4375	1.0483607498412555	0.1587486698944126	0.0021446281164680912
1727885008906	8648.4375	1.0356746206666516	0.1554719651887334	0.0021168906778955723
1727885008908	8718.75	1.0956476191894988	0.14841465713847177	0.0020251854568688428
1727885008910	8718.75	1.053965173060518	0.14259053738703265	0.001957343758776281
1727885008911	8718.75	1.0111066179391643	0.1349000724694759	0.0018841360344775732
1727885008913	8718.75	0.9840683622499331	0.12777246921354285	0.0018392853475963052
1727885008915	8789.0625	0.9812406386606711	0.12254721513640554	0.001775554686585294
1727885008917	8789.0625	0.9858006638114244	0.1217072233250572	0.0017848214202631565
1727885008919	8789.0625	0.979034447028993	0.11821392915910069	0.0017702661539780317
1727885008920	8789.0625	0.9490438977127554	0.11341610016169622	0.0018158587577101345
1727885008922	8789.0625	0.964742536564793	0.10998813177105231	0.0018460101329654374
1727885008924	8789.0625	1.003137424556964	0.1091195606202548	0.0019125066393515006
1727885008926	8789.0625	1.031059888923693	0.11119839374	0.0019563301361235023
1727885008927	8789.0625	1.0732734728159394	0.1145134799053228	0.002024633952866341
1727885008929	8789.0625	1.0838698541093421	0.1185757889164959	0.002041351068381805
1727885008931	8789.0625	1.104442828356345	0.11993081744307672	0.0020809150091764647
1727885008933	8789.0625	1.1189938591211346	0.11495375928446702	0.0021090462766733997
1727885008935	8789.0625	1.1478864602673793	0.10510244328713206	0.0021179989588216695
1727885008936	8789.0625	1.044968677478305	0.09681525194320643	0.002135231484839244
1727885008938	8789.0625	1.0390334736049378	0.09529927659132371	0.0021250235516786227
1727885008940	8789.0625	1.0305662113627085	0.09742609256759234	0.0021129222673693547
1727885008942	8789.0625	1.0054338710805213	0.09806544436229785	0.002070553119913881
1727885008943	8789.0625	0.9828852638277848	0.09655164330789619	0.002035148755999896
1727885008945	8789.0625	0.7773168201197387	0.096072187782614	0.0020194611547300696
1727885008947	8789.0625	0.7368777071616474	0.09632141368474925	0.0019228351241520854
1727885008949	8789.0625	0.7302722091194969	0.09632268003402462	0.0019107611646119753
1727885008951	8789.0625	0.703427961152939	0.09735155058481978	0.0018455882879743145
1727885008952	8789.0625	0.7256126311532414	0.09671177716494521	0.0019115975261717734
1727885008955	8789.0625	0.7462411556603773	0.09423012006607434	0.0019629260942619618
1727885008957	8789.0625	0.7853337746054064	0.09165743200376081	0.0020546643132976156
1727885008959	8789.0625	1.0108255418912848	0.09016695166570274	0.0021183795449121585
1727885008960	8789.0625	1.0370964940655572	0.08938235845129855	0.002220443363823533
1727885008962	8789.0625	1.034771954571759	0.08589975991831357	0.0022136387916649814
1727885008964	8789.0625	1.0248020260089097	0.07907184138627384	0.0021910292276651495
1727885008966	8789.0625	0.9544668733310969	0.07210207406169133	0.0021955321120499176
1727885008968	8789.0625	0.9187041898788224	0.06694717890791017	0.0021230268298413984
1727885008968	8789.0625	0.9010958583668808	0.06385137964063904	0.0020969301543306627
1727885008970	8789.0625	0.9010958583668808	0.06292193981533355	0.0020969301543306627
1727885008972	8789.0625	0.8810122342462318	0.06384324883861536	0.0020505067886107974
1727885008974	8789.0625	0.8212478164477609	0.06391322245923117	0.0019260443893097114
1727885008975	8789.0625	0.787209233863316	0.061902481213624294	0.0018457269426573866
1727885008977	8789.0625	0.7767388784970722	0.05915036603172525	0.0018244633403357283
1727885008979	8789.0625	0.7394969760660648	0.060149243950813946	0.0017515670437659092
1727885008981	8789.0625	0.8445154733756591	0.06663341637820831	0.0017112455273329398
1727885008983	8789.0625	0.8176260082169207	0.07439929299671465	0.001751296495550539
1727885008984	8789.0625	0.7802988581520789	0.0798573604266732	0.00174496758250141
1727885008986	8789.0625	0.793428596516131	0.08281106660209468	0.0017817423518717947
1727885008988	8789.0625	0.7995585265123304	0.08334078841952747	0.001899514441002891
1727885008990	8789.0625	0.8290827596580879	0.08293999381941095	0.0019713485046413187
1727885008991	8789.0625	0.8938555868469324	0.08376048416014995	0.002106128894271967
1727885008993	8789.0625	0.8893339359623567	0.08666861232847678	0.002175757060395235
1727885008995	8789.0625	0.8958242237048122	0.08963164551775653	0.0021830088912948753
1727885008997	8789.0625	0.9147886380377622	0.09019869128006958	0.0022097321270363604
1727885008999	8789.0625	0.9192531302025526	0.08876785707868567	0.002210088325969215
1727885009000	8789.0625	0.3037502788755737	0.08613969899819045	0.0022812121886088667
1727885009002	8789.0625	0.2922746735163819	0.08524412607359318	0.0022002577380913504
1727885009004	8789.0625	0.29150797318544963	0.08432066355016613	0.002183981752807962
1727885009006	8789.0625	0.28872440486624595	0.08070367747007748	0.0021567488043015646
1727885009007	8789.0625	0.29016131955953595	0.07552569654124261	0.002157902417160089
1727885009009	8789.0625	0.2921771500642742	0.07100433464759359	0.0021636888931138593
1727885009011	8789.0625	0.3031672131299932	0.06699914784193237	0.0022373952511458273
1727885009013	8789.0625	0.30941805141668793	0.06336386267473423	0.0022764564007139096
1727885009015	8789.0625	1.0121478211546948	0.06132884691584756	0.002272081374621706
1727885009016	8789.0625	1.058141377329182	0.06115102011942579	0.0023652775095338637
1727885009018	8789.0625	1.0724767793726957	0.06063764533356661	0.002440469718655253
1727885009020	8789.0625	1.0998737680190713	0.05975942404083837	0.002499762351636157
1727885009022	8718.75	1.1133356534899561	0.0610151333378368	0.0025288518658195917
1727885009023	8718.75	1.1455938785563733	0.060373385260751235	0.002602746735374165
1727885009025	8718.75	1.1605581475090136	0.05737691417439357	0.0026389968691402474
1727885009027	8718.75	1.1762702989878144	0.05302944799107408	0.002671723873848771
1727885009029	8718.75	1.184923895474138	0.05008188386285245	0.0026876503322570064
1727885009031	8718.75	1.1924391220976334	0.050435230788551305	0.002702697491045998
1727885009032	8718.75	1.1669648159779191	0.05301323090347551	0.0026272278259384
1727885009034	8718.75	1.1627522719698524	0.053848203557313706	0.002617550271497344
1727885009036	8718.75	1.1535494321677604	0.05158922071431812	0.0025981996084104755
1727885009038	8718.75	1.1062935006921657	0.04846127388913612	0.0024966888065231702
1727885009039	8718.75	1.173074133348308	0.0449827171947149	0.0024138232634029052
1727885009041	8718.75	1.147051477332285	0.04064141713230623	0.002361068903242325
1727885009043	8718.75	1.1380595034671337	0.03577471470433314	0.0022976280087210277
1727885009045	8718.75	1.1643213999927802	0.03231622719006408	0.002232105653822118
1727885009047	8718.75	1.157211991149644	0.029609136151257178	0.0022197575866941934
1727885009048	8718.75	1.196849010405985	0.026737211698063305	0.0021556237392851333
1727885009050	8718.75	1.1816569811534385	0.022704835786501194	0.002129202803807122
1727885009052	8718.75	1.1776388750918616	0.017750981161346376	0.002122233025608327
1727885009055	8718.75	1.0584878021816038	0.015511603939487702	0.0020840724283677134
1727885009056	8789.0625	1.0551059171088837	0.01791651918069886	0.0020838117160356774
1727885009058	8859.375	1.0417703112716195	0.027379293948531808	0.0020597545556652708
1727885009060	8859.375	0.7912768902806784	0.03865228641421823	0.002068859494951304
1727885009062	8859.375	0.7908168336513995	0.043819624035942036	0.002073326786032236
1727885009064	8859.375	0.7961265318186183	0.04432496643374159	0.002086748258934928
1727885009065	8859.375	0.7786590313910293	0.04159962283038537	0.002045652138220408
1727885009067	8859.375	0.7743485645014162	0.03679170171880177	0.0020337757153797978
1727885009068	8859.375	0.7915288958228311	0.034345814177542074	0.002067443790823054
1727885009070	8859.375	0.7846485584626602	0.036202098858836226	0.0020513086189928253
1727885009071	8859.375	0.7716644124477892	0.04043542719138451	0.0020185331895444278
1727885009073	8859.375	0.9034475771467222	0.04476580485653117	0.0019875918103040595
1727885009075	8859.375	0.9189459498672421	0.0485445329695357	0.0019333472982503716
1727885009077	8859.375	0.959180915880503	0.05130200521776733	0.001902405890980906
1727885009079	8789.0625	0.9763360173447326	0.053021969180950666	0.0019365700217455987
1727885009080	8789.0625	0.9771690128734276	0.053105253074769286	0.001937752982270872
1727885009082	8789.0625	0.9824165008352987	0.05186509140189292	0.0019478234104321956
1727885009084	8789.0625	1.0761125032756813	0.05008238488993046	0.0019830566467047826
1727885009086	8789.0625	1.0732685712640326	0.048979208640424224	0.0019759316570261746
1727885009087	8789.0625	1.1076557956312978	0.04761969917769773	0.0020337506722954046
1727885009089	8789.0625	1.122197410256898	0.04572053439817072	0.0020520403863258044
1727885009091	8789.0625	1.1009723924714498	0.04388478851892629	0.0020528922899754076
1727885009093	8789.0625	1.0840781198278715	0.043055005853922176	0.002021788876011574
1727885009095	8789.0625	1.1040473844546508	0.04267486008917751	0.002056758911077371
1727885009096	8789.0625	1.0766755110062893	0.04195891371477206	0.0020066412425719603
1727885009098	8718.75	1.0568153459636709	0.039732681922194306	0.001969358765068951
1727885009100	8718.75	1.05813262242428	0.036395721827691824	0.001971171278059552
1727885009102	8718.75	1.0499097463588214	0.03544602568651769	0.0019533819117183424
1727885009103	8718.75	1.1174510152219808	0.03574038623416169	0.0019473784932758915
1727885009105	8718.75	1.1215484923216557	0.03436696433620266	0.001953664452310755
1727885009107	8718.75	1.0689577256082423	0.03205546129111534	0.0019868739566233956
1727885009109	8718.75	1.0638535060987837	0.031009573432333182	0.0020445985009192825
1727885009111	8718.75	1.0905049759437973	0.031158197871445366	0.0020936881430351877
1727885009112	8718.75	1.119655510715489	0.03189778306150909	0.0021454760565848526
1727885009114	8718.75	1.1385434277632043	0.03244215287951195	0.0021811823750339616
1727885009116	8718.75	1.1161995658587085	0.032412443856514955	0.002204333550662305
1727885009118	8718.75	1.0089522808655385	0.032188908193709655	0.00225333459327338
1727885009119	8718.75	1.0281288898715932	0.03130433211447929	0.002296338641150382
1727885009121	8718.75	1.0289437694816839	0.03060546989212975	0.0022979628160875623
1727885009123	8718.75	1.014087369317555	0.03164498121868386	0.0022646976098470986
1727885009125	8718.75	1.0155858049642088	0.03327188247817295	0.002266286220337287
1727885009127	8718.75	0.9991939291711492	0.0337364727668808	0.002233718665194071
1727885009128	8718.75	0.9894961883568493	0.03374410885812017	0.00221208283317545
1727885009130	8718.75	0.9880987708436776	0.033719001097481764	0.0022093254426919394
1727885009132	8718.75	1.1203310994179214	0.03310465809425687	0.0021685551609303597
1727885009134	8718.75	1.2462017274700896	0.03226886123477083	0.0021175754086384807
1727885009135	8718.75	1.1535709870638464	0.030893625804854347	0.002119796145435292
1727885009137	8718.75	1.1551268812516726	0.029315611318951416	0.0021232251675976947
1727885009139	8718.75	1.1362029608674562	0.028304570064243334	0.002091819124346679
1727885009141	8718.75	1.1426960625961795	0.02713064528918194	0.002103265194051849
1727885009143	8718.75	0.8540011923860977	0.025669378180349686	0.0021647276302672568
1727885009144	8718.75	0.8481628141226049	0.024396183269997405	0.002150308836002147
1727885009146	8718.75	0.8468475423629395	0.024719096486954993	0.0021471728383383668
1727885009148	8718.75	0.8335222325444274	0.024547097966905452	0.002118636432728983
1727885009150	8718.75	0.8075292487872361	0.024325970246315852	0.0020583932888580316
1727885009151	8718.75	0.7892434004543295	0.024406697110889834	0.0020144726612853184
1727885009153	8648.4375	0.7890350994969162	0.025027916250965322	0.0020128710755140233
1727885009156	8648.4375	0.7853957841981132	0.026149133137215164	0.0020020354340514056
1727885009158	8648.4375	1.0536845336510405	0.02689226251526297	0.002015555415083243
1727885009160	8648.4375	1.0567317404404137	0.02661149906740501	0.002021655829523919
1727885009161	8648.4375	1.0955697760649679	0.025814247549428432	0.0020957674985344604
1727885009163	8648.4375	1.0940418954680453	0.025573893027830658	0.0021318592111232455
1727885009165	8648.4375	1.1412073640294453	0.025936025027785803	0.002218789139227109
1727885009167	8648.4375	1.141257771057668	0.02595008022066155	0.002218622864926656
1727885009168	8648.4375	1.1729599143458962	0.025550342957196496	0.0022773783111057137
1727885009169	8648.4375	1.1746155913498189	0.02501643802308594	0.0022817879228586796
1727885009171	8648.4375	1.1665194471245475	0.02510431990415167	0.002267054758782744
1727885009173	8648.4375	1.147058456766962	0.024736349538596776	0.0022308590370886824
1727885009175	8648.4375	1.1610638556853916	0.023854706096449123	0.0022554525108864016
1727885009176	8648.4375	1.182091341381583	0.022527245453603496	0.0022957007921663754
1727885009178	8648.4375	1.1878842721634584	0.021598744423265176	0.0023042461865356205
1727885009180	8648.4375	1.2063099797106283	0.020858820588165045	0.0023377595164820117
1727885009182	8648.4375	1.222700018810352	0.0204307830332783	0.0023664917979754688
1727885009183	8648.4375	1.2205441489879136	0.020757246058885022	0.0023604185400837403
1727885009185	8648.4375	1.2329404004669335	0.020589718399352207	0.0023854374461098828
1727885009187	8648.4375	1.2473955851756557	0.020085575396513167	0.0024088675856451434
1727885009189	8648.4375	1.183438593843591	0.01928409692858148	0.0024253699924571405
1727885009191	8648.4375	1.15611007267463	0.018946411051252186	0.0024383556130380406
1727885009192	8648.4375	0.9399202075193022	0.017809752279357553	0.002464806233027291
1727885009194	8648.4375	0.9307990239325189	0.015842587505121297	0.0024416103408116804
1727885009196	8648.4375	0.9360013070335234	0.014131426821773705	0.00245941165726036
1727885009198	8648.4375	0.9374422477823148	0.014400264237716918	0.002464365017030669
1727885009199	8578.125	0.9265420896329085	0.0166909294202501	0.002435379907349087
1727885009201	8578.125	0.9304466666519994	0.01820753500863529	0.002444993397573699
1727885009203	8578.125	0.9346090660714705	0.018998844982705054	0.0024545170833546394
1727885009205	8578.125	0.945824340488008	0.018996435268644387	0.0024864645152396204
1727885009207	8578.125	1.105188625837435	0.01944826817127236	0.002488701614689625
1727885009208	8578.125	1.0277613993710693	0.020250188381684263	0.002521929205503318
1727885009210	8578.125	1.0152472729952828	0.021190762186034967	0.0024950202091644984
1727885009212	8578.125	1.0349504962657232	0.021468226231876646	0.0025445308163531822
1727885009214	8578.125	1.0377389200078615	0.021095721055051746	0.0025524038367498326
1727885009215	8578.125	1.0284093700864778	0.020812899973341226	0.002534721151848673
1727885009217	8578.125	1.024524616745283	0.02076540838345586	0.002526191189169129
1727885009219	8578.125	1.0168196000393082	0.02123009042057724	0.002505341772039918
1727885009221	8578.125	0.988612912735849	0.022012707623068194	0.002438335331344994
1727885009223	8578.125	0.9732397307389937	0.022633121466158906	0.002393264175696364
1727885009224	8578.125	1.062825251451644	0.022707748231509072	0.0023770791951349436
1727885009226	8578.125	1.148356880075716	0.0226618405127348	0.002316564920968936
1727885009228	8578.125	1.127068926695976	0.022524755317486	0.002273268629026458
1727885009230	8578.125	1.1077934899172621	0.022273148526690194	0.0022322288053360224
1727885009231	8578.125	1.0861291213954785	0.02218547820488534	0.002186622824352514
1727885009233	8578.125	1.1629894449788978	0.022467605585562517	0.0021554014829495926
1727885009235	8578.125	1.2064156086395916	0.022859563683447826	0.0021400572250318845
1727885009237	8578.125	1.2096932585398092	0.022835029748526362	0.00214584456410328
1727885009239	8578.125	1.2637901780408987	0.022715150845780508	0.002116683045600336
1727885009240	8578.125	1.267646721481004	0.02207947078852182	0.0021237209844818454
1727885009242	8578.125	1.2621698941650212	0.021648423944556055	0.0021144816747650902
1727885009244	8578.125	1.2519527322039088	0.020875431158457084	0.0020988756006704227
1727885009246	8578.125	1.245435887964842	0.019747081016090007	0.0020886393422022555
1727885009247	8578.125	1.1782920804514698	0.01933766308134663	0.0020479486474495896
1727885009249	8578.125	1.185572650287524	0.019034059128237895	0.0020613646082584766
1727885009251	8578.125	1.1807462535774857	0.01852139640589248	0.002053018273019533
1727885009253	8578.125	0.3454119948195153	0.016996226452823615	0.0020956220059246966
1727885009256	8578.125	0.3440228145070217	0.015050860282945909	0.0020891512579481386
1727885009257	8578.125	0.34271365898300654	0.014492336374645438	0.002080317073257226
1727885009259	8578.125	0.34051547807448834	0.01584119399105312	0.0020685643296352568
1727885009261	8578.125	0.344006559471862	0.017223646415938914	0.0020876298921213687
1727885009263	8578.125	0.3422897776815346	0.017333454209495957	0.0020755273298294183
1727885009264	8578.125	0.33979400459086206	0.017452374777195342	0.0020606810606191655
1727885009266	8578.125	0.6428302100423845	0.018492951559867025	0.0020281158517561422
1727885009268	8578.125	1.217988293089812	0.019809987549242458	0.001972320285869199
1727885009269	8578.125	1.2123181330865918	0.020651382787391422	0.001963112520309463
1727885009271	8578.125	1.2206060015415434	0.02057369511676169	0.001976418119993275
1727885009272	8578.125	1.2359052587117336	0.01977788891544924	0.002000979113073193
1727885009274	8578.125	1.2346704033113587	0.019573895592714677	0.001999116341846375
1727885009276	8578.125	1.2164389426811018	0.020380737544710533	0.001971914507971812
1727885009278	8578.125	1.2030174057077365	0.022193934311272406	0.0019508416922069621
1727885009279	8578.125	1.1932773103025307	0.023574193079039386	0.0019351100000202972
1727885009281	8578.125	1.189498745275915	0.02434545331985811	0.001929932584930487
1727885009283	8578.125	1.19944233745122	0.024708448018819128	0.0019466892605674254
1727885009285	8578.125	1.1259941351655312	0.02513366540184572	0.0019832149260122856
1727885009287	8578.125	1.1318289425554682	0.025228768815165982	0.001993939549053998
1727885009288	8578.125	1.1380252728606952	0.024307271833206103	0.002048146706626404
1727885009290	8578.125	1.0923049116477825	0.022655746886240925	0.0020730514509906314
1727885009292	8578.125	1.0077168700038206	0.020845302153983114	0.002111963504873423
1727885009294	8578.125	1.0382434170285224	0.01859038706568478	0.002173721220728006
1727885009295	8578.125	1.0577956183782256	0.019543093254813182	0.0022097392783307092
1727885009297	8578.125	1.0639949218520397	0.02131315820000155	0.002222659527758741
1727885009299	8578.125	1.088537418995768	0.022394419746133657	0.002277471210422804
1727885009301	8578.125	1.0900836573043409	0.0229332915321384	0.0022818413829312234
1727885009303	8578.125	1.0931904841610092	0.022570271974559793	0.0022900867424628076
1727885009304	8578.125	1.1126114349709266	0.022254308004513786	0.00230723974772775
1727885009306	8507.8125	1.115845349444123	0.021921798903490924	0.00231369128298279
1727885009308	8507.8125	1.110706576053904	0.020847790365698435	0.0023033155831089325
1727885009310	8507.8125	1.1093956275216565	0.01919227696903475	0.0023008289714984303
1727885009311	8507.8125	1.1216830539578884	0.017591950186990144	0.002326507650375865
1727885009313	8507.8125	1.1215997616478284	0.017444558374674138	0.0023259402972258788
1727885009315	8507.8125	1.1371681808194642	0.019228205865469705	0.0023585681304001656
1727885009317	8507.8125	1.1422381475187642	0.021252623864161473	0.002366774930222185
1727885009319	8507.8125	1.2058842649079178	0.021636109056291715	0.002378754676379912
1727885009320	8507.8125	1.197997849239523	0.021217732542493286	0.002363541585270331
1727885009322	8507.8125	1.2068496381993743	0.019984929859919228	0.002380218590763227
1727885009324	8507.8125	1.2071802975551094	0.01872384325067817	0.0023808658373033463
1727885009326	8507.8125	1.209521517821004	0.017380879025456385	0.0023861176293608235
1727885009327	8507.8125	1.2310009959909671	0.016695846909104858	0.0023539070540692163
1727885009329	8507.8125	1.2298963936252567	0.017073407290699213	0.002351745443378638
1727885009331	8507.8125	1.2362380646539277	0.018042432032487704	0.002362230779769075
1727885009333	8507.8125	1.2376246931555641	0.018338918430302727	0.002365179407029229
1727885009335	8507.8125	1.2363124882175747	0.017561642234984902	0.002364085776455632
1727885009336	8507.8125	1.2464615120812477	0.01742431160434024	0.0023830633382272742
1727885009338	8507.8125	1.2515771528245732	0.01863964706422634	0.002391417788234822
1727885009340	8507.8125	1.2838434991517709	0.018677898073544086	0.0023761695566880668
1727885009342	8507.8125	1.2591748709553956	0.018670308194204455	0.0023327230039825197
1727885009343	8507.8125	1.247707292442486	0.018072037874583672	0.0023117954072616495
1727885009345	8507.8125	1.2435291824416583	0.018038165348148102	0.002304411413485667
1727885009347	8507.8125	1.219045138017697	0.01880437784882241	0.0022353484149415844
1727885009349	8507.8125	1.2148873046742916	0.019462562483993844	0.0022031935166303175
1727885009351	8507.8125	1.239370368039361	0.020002948560764133	0.0021486288697994834
1727885009352	8437.5	1.2225707119306939	0.01932282236855836	0.0021193848628455907
1727885009355	8437.5	1.2068148341989966	0.01805148688148326	0.002091030816592914
1727885009357	8437.5	1.270729469374719	0.016434521392810764	0.0020759267101008567
1727885009359	8437.5	1.2281536715176529	0.015422087514825154	0.002103543221970122
1727885009360	8437.5	1.2478967473600986	0.01570994301804986	0.0021377020901486615
1727885009362	8437.5	1.2582612078553816	0.01660755292983852	0.002155310284765621
1727885009364	8437.5	1.2407107099121397	0.016636503827614498	0.0021985695553679643
1727885009366	8437.5	1.226322312408002	0.015465675674305521	0.0022449580510828554
1727885009368	8437.5	1.2114382889785607	0.014702480271160912	0.002265859180921289
1727885009368	8437.5	0.9922588345542186	0.0147926141125007	0.0022913614192187136
1727885009370	8437.5	0.9922588345542186	0.015344988954389117	0.0022913614192187136
1727885009372	8437.5	0.985681013109943	0.01555867171619337	0.0022901571351930617
1727885009374	8437.5	0.9855151036669865	0.015116704235778936	0.002296030681541326
1727885009375	8437.5	0.968634631127745	0.014594567599749622	0.0022617702377481573
1727885009377	8437.5	0.9659768269141082	0.013631212941115628	0.0022555639543272053
1727885009379	8437.5	0.9471509848280434	0.012128440420935051	0.0022128700426227734
1727885009381	8437.5	0.9455146622828057	0.010853451440055723	0.0022103775024616833
1727885009383	8437.5	0.9340701638451391	0.010455056972785846	0.0021812245410462046
1727885009384	8437.5	0.9887441747717239	0.01042008056510584	0.0021190988274315003
1727885009386	8437.5	0.9944141650528676	0.009985141078427429	0.0021251841498944293
1727885009388	8437.5	1.1353249628349558	0.009806986566376621	0.0020851259108195445
1727885009390	8437.5	1.1457833487011575	0.009487962258817642	0.0021020029045372567
1727885009391	8437.5	1.1288441122415698	0.009582713082625262	0.002073110074480709
1727885009393	8437.5	1.107712487264953	0.009739892310728106	0.002126586060300465
1727885009395	8437.5	1.0948528788726575	0.009353056262437284	0.0021002561525487145
1727885009397	8437.5	1.1112103947563696	0.008525110711043024	0.002130630136648578
1727885009399	8437.5	1.1222250821761488	0.008033755523126827	0.002151159240474642
1727885009400	8437.5	1.1166119786652868	0.00816421932478547	0.0021416083404995393
1727885009402	8437.5	1.113098403055208	0.00848873334914811	0.0021382980154802203
1727885009404	8437.5	1.0950839836229302	0.00880261171940921	0.0021075952105524803
1727885009406	8437.5	1.1076654829089654	0.008499948560130335	0.0021379717048549667
1727885009407	8437.5	0.9427647447713043	0.007662308501768518	0.002064164941236502
1727885009409	8437.5	0.945334245654853	0.006928327684579341	0.0020715819220610762
1727885009411	8437.5	0.9304636483476401	0.006552349081844129	0.002042890036753689
1727885009413	8437.5	0.9239171272540229	0.0063978620787996255	0.002027909725589366
1727885009415	8437.5	0.9152437649176298	0.0058492018542793695	0.002009174797334916
1727885009416	8437.5	0.7903181647239356	0.005398184244747432	0.0020323057566867817
1727885009418	8437.5	0.8012289002025883	0.004764310764637895	0.0020611566223968825
1727885009420	8437.5	0.7943251655478955	0.0038496137265300852	0.0020362997956765807
1727885009422	8437.5	0.7943605996008708	0.0032408442114545645	0.002027176145613428
1727885009423	8437.5	0.8060272615429971	0.0037692261752620177	0.0020488055818304106
1727885009425	8437.5	0.8104860465423924	0.004131505404284179	0.002059515550213003
1727885009427	8437.5	0.8103118291152637	0.0037459714908725282	0.0020587078598167125
1727885009429	8437.5	0.8122666077044025	0.003226189022466281	0.002064640691697237
1727885009431	8437.5	0.8502821130621389	0.0030327337613199317	0.0020408253242894226
1727885009432	8437.5	1.2507466481492007	0.003138284116129965	0.0020213227812850847
1727885009434	8437.5	1.2628778306030726	0.0025537974692772534	0.0020402996118853585
1727885009436	8437.5	1.2560884383643063	0.0017260518364892819	0.002030166162607728
1727885009438	8437.5	1.2567683025735015	0.001024662724749678	0.0020317706217623625
1727885009439	8437.5	1.234485406247632	6.550272222894111E-4	0.0019969210342653215
