# Supplementary material for: Identification and classification of repeated whistle types from free-ranging rough-toothed dolphins (Steno bredanensis)
Source: Sci Rep. 2026 Mar 20;16:14327. doi: 10.1038/s41598-026-44853-2 (PMC13144356; doi:10.1038/s41598-026-44853-2)
Supplement: Supplementary file 2 — Supplementary Material 2 [file 41598_2026_44853_MOESM2_ESM.zip › Dataset_StenoRepeatedCalls/Contours/2057.csv]

Time [ms]	Peak Frequency [Hz]	Duty Cycle	Energy	WindowRMS
1727947186440	7101.5625	0.008442815596829361	0.01200941352253275	0.0046157604818024
1727947186442	7101.5625	0.007981349961640688	0.01878306681911344	0.006040955404482736
1727947186444	7101.5625	0.007193427278066065	0.02194793336238553	0.00673772722612
1727947186446	7101.5625	0.0064287674131437945	0.024624278601631425	0.007434499047757265
1727947186448	7101.5625	0.005749447749238653	0.030287725437207293	0.007411684266473116
1727947186449	7101.5625	0.005305348229367055	0.03724852028195134	0.007395957467791114
1727947186451	7031.25	0.005066661342163871	0.04524536394712173	0.007389342850566965
1727947186453	7031.25	0.0038590996385714756	0.057497803474347305	0.008277371049851864
1727947186455	7031.25	0.0037619303170642418	0.07341679015315343	0.009165399249136764
1727947186456	7031.25	0.0038142965673919806	0.08370237370215143	0.00916708755182905
1727947186458	7031.25	0.00391715079508018	0.08305789953839367	0.0091732747830436
1727947186460	6960.9375	0.003955918349124819	0.0781401916338658	0.009174693404909706
1727947186462	6960.9375	0.004166610488774397	0.07601794574076452	0.0091804817966042
1727947186464	6960.9375	0.004381885614464137	0.07585796778091568	0.005111338724601847
1727947186465	6960.9375	0.24174999586485768	0.08181258366102787	0.0010421956525994936
1727947186467	6890.625	0.24974473097737251	0.08833424614028432	0.0010620022085123
1727947186469	6890.625	0.25300571634772556	0.09415105491067613	0.0010785349250155686
1727947186471	6890.625	0.25218476898176256	0.10078681969195864	0.0010773722741375202
1727947186472	6890.625	0.8740820876346789	0.10728221225143623	0.0010952633980642853
1727947186474	6820.3125	0.8936027655073977	0.12229653394098171	0.0011174893209289947
1727947186476	6820.3125	0.006945662211041557	0.23209802302212146	0.005820785248120767
1727947186478	6820.3125	0.006937976710009634	0.4513641209173103	0.008173477098320689
1727947186480	6820.3125	0.007022704672605474	0.5668200774973937	0.009350084046421316
1727947186481	6820.3125	0.0070407937177171965	0.4379915486763928	0.010526690994521944
1727947186483	6820.3125	0.00713898692805596	0.23029568647312781	0.01052882823276763
1727947186485	6750.0	0.007415727448953437	0.13855943810593838	0.010535477887815534
1727947186487	6750.0	0.007662288319457262	0.13874278738592227	0.010544368996569839
1727947186488	6750.0	0.008252322353965023	0.1438820546489141	0.006061675934595933
1727947186490	6750.0	0.8329371138612592	0.145306918157016	0.0015789828726220265
1727947186492	6750.0	0.5552676287856599	0.1370819165211262	0.001765221469800526
1727947186494	6679.6875	0.6384091179874728	0.11442681235326546	0.002009025749955605
1727947186496	6679.6875	0.6089211683037753	0.09905736096040266	0.002223931137624911
1727947186497	6679.6875	0.6711529661752046	0.10564083271860542	0.0024016691048412996
1727947186500	6679.6875	0.6875113573728084	0.12323433349418883	0.0024445587904176674
1727947186502	6679.6875	0.7178198448919134	0.1412672992686545	0.0025298889658335617
1727947186504	6679.6875	0.7005757673329293	0.15574290754107836	0.002483227007247643
1727947186505	6679.6875	0.6500959337723112	0.16581093011376538	0.002348631447773193
1727947186507	6609.375	0.6157943518103721	0.17557728633604877	0.002257921675970686
1727947186509	6609.375	0.5334748441397877	0.182812871114569	0.002021731969625201
1727947186511	6609.375	0.7734055259780799	0.18727617726991436	0.0017287737582406372
1727947186513	6609.375	0.6618299824136858	0.1894993892853946	0.001446243745725253
1727947186513	6609.375	0.5085212432245118	0.19131493723535933	0.0011637137332098687
1727947186515	6609.375	0.5085212432245118	0.19328159541819753	0.00100609464149127
1727947186517	6539.0625	0.4907390773088094	0.19367041599390117	8.206034158189627E-4
1727947186519	6539.0625	0.506728685975881	0.19164689633266863	6.699907659362976E-4
1727947186520	6539.0625	0.5597672372494104	0.19022467829534523	5.193781160536326E-4
1727947186522	6539.0625	0.5303340887873428	0.1913373825805875	4.922290001130653E-4
1727947186524	6468.75	0.40813795258997204	0.1924969215309546	5.233643526227196E-4
1727947186526	6468.75	0.47503066401700444	0.189035049324122	6.108929795752939E-4
1727947186528	6468.75	0.49681959126516173	0.17849817263600515	7.906673692149751E-4
1727947186529	6398.4375	0.6020819294699011	0.16667905641429046	9.246028468254957E-4
1727947186531	6398.4375	0.6664073906390386	0.16201320146367845	0.0010585383244360164
1727947186533	6398.4375	0.7569369002810804	0.16388054478747816	0.0011998183738064158
1727947186535	6328.125	0.8366974973345827	0.16562133362629594	0.0012762063502052361
1727947186536	6328.125	0.9239146164491255	0.16477654712874054	0.0013633800873564465
1727947186538	6328.125	0.9285000094231928	0.16232193444345788	0.0013677505149208096
1727947186540	6328.125	0.9395322966474972	0.15751355118073335	0.001377615972808673
1727947186542	6328.125	0.8596980808994572	0.1508181417455178	0.0012795263886002353
1727947186544	6328.125	0.8037268391380201	0.14477937991109288	0.0012150027873496835
1727947186545	6328.125	0.7281414737604462	0.1431299695552543	0.0011090844837220429
1727947186547	6328.125	0.7600544383690792	0.1543410897899751	0.0010261866899199245
1727947186549	6328.125	0.007387120746045502	0.25870452360564544	0.0043701257273844555
1727947186551	6328.125	0.007060529737715995	0.49777424332468384	0.006041117613736914
1727947186552	6328.125	0.006955232220982316	0.6248550592351209	0.011004218163367545
1727947186554	6328.125	0.005880331930441117	0.5465268041826036	0.01349390800079175
1727947186556	6257.8125	0.006303627650881704	0.31839771744848466	0.015983597838215954
1727947186558	6257.8125	0.006829024851629567	0.2143816795594466	0.01599827363730101
1727947186560	6257.8125	0.007339639683174692	0.19019528154096965	0.016020495113228995
1727947186561	6257.8125	0.00799489827848846	0.16552058219525076	0.016039402854785112
1727947186563	6257.8125	0.006985142140331729	0.1515733497407412	0.014103006471596609
1727947186565	6257.8125	0.007484777624983543	0.1493509312838945	0.014122962098382753
1727947186567	6187.5	0.007973412276740297	0.1518941929495039	0.008155840663009022
1727947186568	6187.5	0.23450161870305092	0.14837060801450336	0.00218871922763529
1727947186570	6187.5	0.23852353677861432	0.1500583664133557	0.002220533064520171
1727947186572	6187.5	0.24423431222789913	0.14813119382514986	0.0022648574898221406
1727947186574	6187.5	0.7732498475770108	0.14233816695197501	0.002168493350793207
1727947186576	6187.5	1.0187661444294698	0.13864904291775615	0.0021152012615675286
1727947186577	6117.1875	0.9785008479474128	0.13884331178685136	0.001974322357834831
1727947186579	6117.1875	0.9335121721561896	0.14240245381941646	0.00190372832754365
1727947186581	6117.1875	0.8736020178521389	0.14956283084790392	0.0017995533639955713
1727947186583	6117.1875	0.8006785650673153	0.1566645226659713	0.001600867971877105
1727947186584	6117.1875	0.7590235490425974	0.1600271278884372	0.0013878948997727368
1727947186586	6117.1875	0.05111901907730803	0.15647348190836982	0.0015301161287154608
1727947186588	6117.1875	0.027198700314851325	0.1438233745321182	0.001718856111979992
1727947186590	6046.875	0.024753173620667097	0.12992957551126097	0.0019075960952445235
1727947186592	6046.875	0.0222297604815371	0.13055411734743436	0.0018533645790544241
1727947186593	6046.875	0.020273985188866687	0.1437722399304235	0.0018237375671347198
1727947186595	6046.875	0.01947807186321122	0.15088429368841239	0.0018065085082864178
1727947186597	6046.875	0.021225491942558974	0.1426586599594692	0.001850222862907723
1727947186600	6046.875	0.020105829430999908	0.12990569001594965	0.001440355163412559
1727947186601	5976.5625	0.5001194141161533	0.1255847740122903	0.0010304874639173948
1727947186603	5976.5625	0.5178822871948096	0.12338545176988042	0.001090476956925194
1727947186605	5976.5625	0.5562476122491343	0.11152946726090322	0.001148201500240535
1727947186607	5976.5625	0.5620919085334075	0.09191744666028213	0.0011621474397998295
1727947186609	5976.5625	0.5802890199897534	0.07703400383887837	0.001178245030961669
1727947186610	5976.5625	0.531507476834676	0.07350753153813754	0.001104960415569056
1727947186612	5976.5625	0.5526116404648964	0.07614560054484136	0.0011288657224258836
1727947186613	5976.5625	0.6399655390961769	0.07993659072039153	0.0012602502088167355
1727947186615	5976.5625	0.6474617656216874	0.08575830588603013	0.0012731700353438187
1727947186616	5976.5625	0.5552728440127906	0.09775761346476342	0.0011274651003703514
1727947186618	5976.5625	0.5482040588483598	0.10852450620324203	0.0010999657612873449
1727947186620	5976.5625	0.573308212952044	0.10438744068102666	0.0012352541610324902
1727947186622	5976.5625	0.5980946282920597	0.08991645825868627	0.0013705425607776355
1727947186624	5976.5625	0.5483912821835691	0.08083796071880842	0.0013196362173657783
1727947186625	5976.5625	0.46428800018176336	0.07823471261981606	0.0014899149949718087
1727947186627	5906.25	0.45502212163888534	0.07742191951801818	0.001640767560333294
1727947186629	5906.25	0.015195938279597728	0.1026328889848852	0.003503307182124769
1727947186631	5906.25	0.015824657490177287	0.15934733929850278	0.004455060801453117
1727947186632	5906.25	0.01710231808027468	0.1981547634289797	0.0049263519345932
1727947186634	5906.25	0.01685718593485204	0.17703979896611394	0.005397643067733283
1727947186636	5906.25	0.017251412538370203	0.11727537634716834	0.005402199597303335
1727947186638	5906.25	0.019979361989989404	0.07236558601611572	0.005473596437594535
1727947186640	5906.25	0.020422347272620094	0.054556403149977936	0.003682719266659885
1727947186641	5906.25	0.5895649357259938	0.04868149239424056	0.0018918420957252343
1727947186643	5906.25	0.820317572553417	0.04601429254193208	0.0019042345493957803
1727947186645	5906.25	0.8411767347803656	0.05289902658809831	0.001919529109488393
1727947186647	5906.25	0.007724511989225753	0.08189851387340964	0.005776072510647682
1727947186648	5835.9375	0.007012235753889746	0.11755254937856777	0.007701238147615814
1727947186650	5835.9375	0.006756965196630217	0.11978523223417688	0.008649817310577113
1727947186652	5835.9375	0.006045425427615641	0.08695351937055265	0.009598396473538414
1727947186654	5835.9375	0.005246161189467381	0.05710871788488408	0.009574323222771413
1727947186656	5835.9375	0.004364780956479422	0.0524089910985741	0.009545777583458618
1727947186657	5835.9375	0.003974991993047511	0.05041720554842569	0.009534582393954275
1727947186659	5835.9375	0.00395553228678505	0.052523674375968936	0.0051095780820231826
1727947186661	5835.9375	0.12195720826840466	0.04910564166796667	6.845737700920904E-4
1727947186663	5835.9375	0.1329043269264516	0.04842274330050627	7.49557678928993E-4
1727947186664	5835.9375	0.14482482745641004	0.05557076646909285	8.023892888747647E-4
1727947186666	5835.9375	0.5001141613943796	0.06583163721471275	7.429557513354422E-4
1727947186668	5835.9375	0.5595294818241209	0.07321188391762991	8.994971464081707E-4
1727947186670	5835.9375	0.6025381295527824	0.07629988798898021	0.0010560385414808992
1727947186672	5835.9375	0.6241951386608352	0.07796552702956262	0.0010896787028629076
1727947186673	5835.9375	0.6793653611003303	0.08052531320229504	0.001169303011690263
1727947186675	5835.9375	0.7273927064052423	0.08428588851164674	0.0012281091669143847
1727947186677	5765.625	0.006395052102845956	0.08933569661280273	0.005102977721762446
1727947186679	5765.625	0.006978302907952981	0.09300815163985734	0.007042438350220587
1727947186680	5765.625	0.0070835516511125055	0.09741412194016787	0.008016694979092371
1727947186682	5765.625	0.007276422990040629	0.1060528325137974	0.008990951607964155
1727947186684	5765.625	0.006973888431399215	0.11814075299057733	0.008986813272006164
1727947186686	5765.625	0.006879501206091397	0.126304167676575	0.008983809842020076
1727947186688	5765.625	0.006577188959218881	0.12923221755436395	0.008975710932610298
1727947186689	5765.625	0.0060926128206769264	0.1392173587282054	0.008963363093555965
1727947186691	5765.625	0.005879479351955269	0.14679788924587658	0.005042176650121485
1727947186693	5765.625	0.2594721804212886	0.15197256359585398	0.001120990206687004
1727947186695	5765.625	0.2287542311633924	0.1459999902287176	9.41764132975698E-4
1727947186696	5765.625	0.4481358246881906	0.13980327510488288	7.62538059264392E-4
1727947186698	5765.625	0.2873515690771554	0.12761161801095852	8.673152782459068E-4
1727947186701	5695.3125	0.33539261168783735	0.13808028907703512	0.0010848610981325677
1727947186703	5695.3125	0.43134472554690984	0.13063171727553638	0.001288418166520261
1727947186705	5695.3125	0.5145596459014262	0.12363690054465326	0.0014919752349079544
1727947186706	5695.3125	0.5734699215074531	0.11081797270283414	0.0016168108740791903
1727947186708	5695.3125	0.6279823289243178	0.08873932078302087	0.0017216105719026886
1727947186710	5625.0	0.06085778767499926	0.11480221518484003	0.001973205466753637
1727947186712	5625.0	0.06497877120899172	0.09747171107940772	0.0022248003616045856
1727947186713	5625.0	0.0663832828319627	0.08178602088668964	0.002230633625137431
1727947186714	5625.0	0.06717628535623925	0.07009749951776692	0.002249558323076885
1727947186716	5554.6875	0.06747971967713441	0.07006428260307244	0.002256179541061774
1727947186718	5554.6875	0.06543147356030175	0.06440767153254584	0.0022132282535193204
1727947186720	5554.6875	0.06470549985797314	0.05796411519311136	0.002195312497865581
1727947186721	5554.6875	0.05877808957248332	0.05573211313946026	0.0019258754831997797
1727947186723	5484.375	0.8618714546847819	0.05588229641654265	0.0016564384685339789
1727947186725	5484.375	0.7815448439904489	0.05500443684534107	0.0015610086453769281
1727947186727	5484.375	0.685185580851482	0.05407015073906592	0.0014177574789027035
1727947186728	5484.375	0.5570223703771076	0.05284402678315048	0.0011958050151497754
1727947186730	5484.375	0.027359629441428845	0.04666837705620555	0.0016947774652515163
1727947186732	5484.375	0.02283016923503129	0.03554815514555744	0.0018940501508469786
1727947186734	5484.375	0.017553804300591003	0.061361574212418175	0.002093322836442441
1727947186736	5484.375	0.015405295813778008	0.05825703392112708	0.002060166319639344
1727947186737	5484.375	0.0031849555793067755	0.051154645449734915	0.0058207904888059
1727947186739	5484.375	0.003116933495011485	0.04569751463342104	0.007699624990806606
1727947186741	5484.375	0.0029637417323413787	0.04120105232665377	0.008642117725618586
1727947186743	5484.375	0.003085603308710566	0.04170636451746036	0.009584610460430566
1727947186744	5484.375	0.0025436750940906576	0.04254918066684362	0.009375989615762227
1727947186746	5484.375	0.002554472642524018	0.039748590366314986	0.009376051757801242
1727947186748	5484.375	0.002761083855338119	0.034267600457263646	0.009380235679651953
1727947186750	5414.0625	0.0028407188635777565	0.03049323338609072	0.005053834661775105
1727947186752	5414.0625	0.0917509411963816	0.02788793705889104	7.274336438982563E-4
1727947186753	5414.0625	0.10709942511792453	0.0251144864306037	8.030172761391039E-4
1727947186755	5414.0625	0.10716340326912999	0.02417390148590086	8.028160734471259E-4
1727947186757	5414.0625	0.37920703261486727	0.023356195457703875	7.648196001519237E-4
1727947186759	5414.0625	0.7082307517499697	0.021930148276477338	7.90913021321233E-4
1727947186760	5414.0625	0.6210420486425217	0.02043483969226742	8.936265263434435E-4
1727947186762	5414.0625	0.6415343381149307	0.019876679870491895	9.963400313656539E-4
1727947186764	5414.0625	0.7001874037488154	0.020558342476624508	0.0010770570328036038
1727947186766	5414.0625	0.7071587847992971	0.022309435050755902	0.001296732660932462
1727947186768	5414.0625	0.7977766595279405	0.02186031403613175	0.0015164082890613204
1727947186769	5414.0625	0.8865253859656256	0.019010211218971573	0.0016206933929854123
1727947186771	5414.0625	0.8975913999810237	0.01909668719000767	0.0016325972599558686
1727947186773	5414.0625	0.897785540577785	0.021854372599684348	0.001633931767645457
1727947186775	5414.0625	0.8026787095961649	0.021699098965946368	0.001551817502595099
1727947186776	5414.0625	0.7107707861748175	0.01892613252307766	0.0014702202648279779
1727947186778	5414.0625	0.6760019702093726	0.018052229315629394	0.001331881075387079
1727947186780	5414.0625	0.5304229963560869	0.018960688813522666	0.0010868776375273462
1727947186782	5343.75	0.3959299735155098	0.019131371035543382	8.211279991725293E-4
1727947186784	5343.75	0.4657191591259145	0.018241810962269324	6.396882235765617E-4
1727947186785	5343.75	0.5213848923421466	0.016631413422892847	4.5824844798059416E-4
1727947186787	5343.75	0.38406409481265325	0.014459729773263782	5.861291186070238E-4
1727947186789	5343.75	0.5071363702230572	0.013673215855534052	7.865445991035776E-4
1727947186791	5343.75	0.5016380380010608	0.01490834255201462	0.0010395722984119712
1727947186792	5343.75	0.5457336297824947	0.015074113668132954	0.0012404751152859006
1727947186794	5343.75	0.6265322185594149	0.011970773854088908	0.00144137793215983
1727947186796	5343.75	0.6621281662969826	0.008105950450910735	0.001919526051690501
1727947186798	5343.75	0.7317984100634207	0.007198981280860393	0.002377211968704111
1727947186801	5343.75	0.9018265729536006	0.009476510276098587	0.002834897885717721
1727947186802	5343.75	1.0750493495684015	0.013141948294265779	0.0032319839670626647
1727947186804	5343.75	1.118923762254126	0.01562604280190523	0.0033209217673734436
1727947186806	5343.75	1.1265650721793086	0.015720678078902654	0.003337452795517477
1727947186808	5343.75	1.1405234731147904	0.015419231560009067	0.0033646824657652943
1727947186809	5343.75	1.0071277397007303	0.015313624085732235	0.003150470213133637
1727947186811	5343.75	0.923044991208423	0.01390002934210386	0.002996124428630931
1727947186813	5343.75	0.8329126792905298	0.011472448643392865	0.0026017232530394668
1727947186814	5343.75	0.8095322799498065	0.010500503619404264	0.0023396238569699207
1727947186816	5343.75	0.8105038816823898	0.012307785149547643	0.0022370299836772
1727947186817	5343.75	0.8144911594864807	0.015201036452011353	0.0021834721284434166
1727947186819	5343.75	0.822780870700069	0.015613279501762984	0.002232913959868354
1727947186821	5343.75	0.8501638388767147	0.01335426876600826	0.0023875054137224966
1727947186823	5343.75	0.9006713147811122	0.01160722648912245	0.0024759112718089
1727947186824	5343.75	1.004454958865696	0.011388822203886886	0.0025999914115983546
1727947186826	5343.75	0.010711384272946378	0.015863007671526062	0.005921644733105297
1727947186828	5343.75	0.010208488152267426	0.031287101624536816	0.0075587545270208445
1727947186830	5343.75	0.009090795584985517	0.04699022546648337	0.008381763069315488
1727947186832	5343.75	0.008424499866861659	0.04597803384474282	0.00920477161161013
1727947186833	5343.75	0.007885914696406553	0.03236288210117318	0.009196485296903492
1727947186835	5343.75	0.00785929126600736	0.022509327847447882	0.009194355932889853
1727947186837	5343.75	0.0079121558416513	0.018898533665142943	0.00920028155968299
1727947186839	5343.75	0.008519989237226772	0.014098693302566422	0.006036300762324568
1727947186840	5273.4375	0.1382365212124264	0.016953934408096796	0.0028723199649661442
1727947186842	5273.4375	0.15009274272798742	0.017712373061475647	0.0030052131052711968
1727947186844	5273.4375	0.17355883572493042	0.014249236068744349	0.003220962259585088
1727947186846	5273.4375	0.1919202186754165	0.010850229152215044	0.0031869073200207106
1727947186848	5273.4375	1.060065580679372	0.010422095006971593	0.003126708474977943
1727947186849	5273.4375	1.0390043168093896	0.016836228419759718	0.0030729954435829094
1727947186851	5273.4375	1.0067979731227048	0.02802899483830326	0.0029985385938665703
1727947186853	5273.4375	0.9315158701814508	0.03149932791129108	0.002810964511535088
1727947186855	5273.4375	0.7835717628134101	0.0224536392658638	0.0024576180657536546
1727947186856	5273.4375	0.6693256776373412	0.011963183453515653	0.0021598916367668135
1727947186858	5273.4375	0.6008785022859419	0.008195182524032061	0.0019116818374663642
1727947186860	5273.4375	0.4637728948690959	0.008248339393229125	0.001641430819881278
1727947186862	5273.4375	0.36467288556967836	0.009445904021118381	0.00133604016803502
1727947186864	5273.4375	0.3864581406461956	0.011429309994382375	0.0010400281769676533
1727947186865	5203.125	0.30965565794759486	0.01344136650306175	8.094439328060787E-4
1727947186867	5203.125	0.4203364534198113	0.01274573112083454	5.78859688644504E-4
1727947186869	5203.125	0.4759146497140523	0.009761375848756406	5.957722987085235E-4
1727947186871	5203.125	0.4679761842611701	0.006899332327094959	5.49860649906416E-4
1727947186872	5203.125	0.5137605487175707	0.0055855411407691995	5.875121443188727E-4
1727947186874	5203.125	0.5380882407134434	0.0058971269541838135	6.015171759511705E-4
1727947186876	5203.125	0.5252766159345519	0.007060938070789715	5.909391939492443E-4
1727947186878	5203.125	0.40497643865232186	0.007830449936922558	6.953162202156255E-4
1727947186880	5203.125	0.49501686975890985	0.009045002244885513	8.778384200157219E-4
1727947186881	5203.125	0.5410815042162699	0.01129611780164166	0.0010307219107891727
1727947186883	5203.125	0.569028947065734	0.01190114674842374	0.0011836054015626235
