# Supplementary material for: Identification and classification of repeated whistle types from free-ranging rough-toothed dolphins (Steno bredanensis)
Source: Sci Rep. 2026 Mar 20;16:14327. doi: 10.1038/s41598-026-44853-2 (PMC13144356; doi:10.1038/s41598-026-44853-2)
Supplement: Supplementary file 2 — Supplementary Material 2 [file 41598_2026_44853_MOESM2_ESM.zip › Dataset_StenoRepeatedCalls/Contours/2058.csv]

Time [ms]	Peak Frequency [Hz]	Duty Cycle	Energy	WindowRMS
1727947230584	6960.9375	0.9243211112854134	0.031844659611080635	0.0020145464205273997
1727947230585	6960.9375	0.014395589232757829	0.061215517047197125	0.003897431019595707
1727947230587	6960.9375	0.014869385792582257	0.0858673221562913	0.004869533180468279
1727947230589	6890.625	0.01583548802560929	0.1034774864427901	0.005841635341340851
1727947230591	6890.625	0.016587104999390482	0.10481735553473993	0.00588918457599896
1727947230593	6890.625	0.0170423465175157	0.10475234457196154	0.0059235239873225
1727947230594	6820.3125	0.017078629891135445	0.11035893004249656	0.005925541574520298
1727947230596	6820.3125	0.01710581945718974	0.11593770435902448	0.005928580263754516
1727947230598	6820.3125	0.016941533852838052	0.12013038570992776	0.0041951914106995065
1727947230600	6750.0	0.3928107225765819	0.1211105780003193	0.002461802557644497
1727947230601	6750.0	0.3554454382422087	0.11057156451182876	0.002287177351935542
1727947230603	6750.0	0.335196046781125	0.09254998336049629	0.002175563929824926
1727947230605	6679.6875	0.29284046665272667	0.08237406369081685	0.0019631734422873434
1727947230607	6679.6875	0.7318090934416652	0.08837755123057574	0.0017245681897321997
1727947230609	6679.6875	0.6627197336059661	0.08936137852693467	0.0015547522515258622
1727947230610	6679.6875	0.6344157972977483	0.07454423788050178	0.0014315378163018047
1727947230612	6679.6875	0.6885342245103205	0.06635337545347693	0.0013610532161363268
1727947230614	6679.6875	0.6918386209415321	0.08214565332725378	0.0014213099980229017
1727947230616	6609.375	0.6499974131139404	0.10699183889912027	0.001636408075487062
1727947230617	6609.375	0.6741323573746135	0.12295525896102158	0.0016859299105214957
1727947230619	6609.375	0.6782768403221938	0.13329698710942714	0.0016875374145038503
1727947230621	6609.375	0.7508801138104946	0.14432400935289702	0.00182919780633735
1727947230623	6609.375	0.7622270184581867	0.15594420620393862	0.0018471110705843728
1727947230625	6609.375	0.8067130944153392	0.16224994386420466	0.0020295410079207788
1727947230626	6539.0625	0.7138802338902431	0.1667932042904046	0.0021987642845590813
1727947230629	6539.0625	0.6904152808226225	0.1612416192910805	0.0021404862055649995
1727947230631	6539.0625	0.6245933565884724	0.15794367658578568	0.001967331763179313
1727947230633	6539.0625	0.6253945863210185	0.16585964633942762	0.001969733267719307
1727947230634	6539.0625	0.5797064574561542	0.17207601118399396	0.0018646091978206398
1727947230636	6468.75	0.5852197424325165	0.16467527430280804	0.001879552783285348
1727947230638	6468.75	0.5688576522993963	0.15282250170381884	0.0017029916526610438
1727947230640	6468.75	0.6637128303226844	0.149598031976111	0.0015264305220367396
1727947230642	6468.75	0.7880457179448164	0.15143039873700873	0.0015191729531210364
1727947230642	6468.75	0.7590849162537504	0.15132597449243998	0.0017280989788334132
1727947230644	6398.4375	0.7590849162537504	0.15507076357057528	0.0017280989788334132
1727947230646	6398.4375	0.7212424312862844	0.1650038877099567	0.001995144336297378
1727947230648	6398.4375	0.7051555501953497	0.17268048042597764	0.0024624166748480857
1727947230649	6398.4375	0.7160854539531332	0.17194674430572807	0.002929689013398793
1727947230651	6398.4375	0.7472967951552673	0.1666292511981565	0.003026439877664862
1727947230653	6328.125	0.7978135434836462	0.16260189960869123	0.0031504148211387176
1727947230655	6328.125	0.8248803000780022	0.16553616698326146	0.003218289849561861
1727947230657	6328.125	0.8312561227090703	0.17298650805581814	0.0032461081711539714
1727947230658	6328.125	0.7702889432447261	0.16350153630091502	0.0031165773163792025
1727947230660	6328.125	0.7145399817380765	0.1381756410856254	0.0029906429035637095
1727947230662	6328.125	0.5930714637228528	0.12492868040412237	0.0025058944233314695
1727947230664	6328.125	0.6057233558170525	0.13801636089704936	0.0020863289447127266
1727947230665	6328.125	0.4947689067796846	0.14609343943541214	0.0016667634660939834
1727947230667	6328.125	0.4783306056316629	0.13232065983267904	0.0016320536638476616
1727947230669	6328.125	0.3796354593550671	0.11968698340183928	0.0013179984517652215
1727947230671	6328.125	0.38235623569727256	0.1392998769181376	0.0010039432396827816
1727947230673	6328.125	0.3905201011699047	0.1628445185972689	0.0010056779413394005
1727947230674	6328.125	0.4879125838217666	0.16311584539807233	0.0011985581553916377
1727947230676	6328.125	0.5472488351060931	0.154112051869332	0.0013329720712036384
1727947230678	6328.125	0.548176702440154	0.15198438064793196	0.00167371556579965
1727947230680	6328.125	0.6523520161695512	0.1517354776659555	0.001993876347600927
1727947230681	6328.125	0.7030690497921512	0.15208290137857552	0.0023140371294022044
1727947230683	6328.125	0.7444497674266247	0.1543649034266382	0.0025548319081184706
1727947230685	6257.8125	0.02905251964201269	0.16338021834882455	0.0036892154170496457
1727947230687	6257.8125	0.031958602685767355	0.17071362519800365	0.004328063683363479
1727947230689	6257.8125	0.0345753053264687	0.1695608602254961	0.004966911949677311
1727947230690	6257.8125	0.03670885874572034	0.159940594006489	0.005099398678124174
1727947230692	6257.8125	0.03664634059913573	0.1512986828411087	0.005096217400806104
1727947230694	6257.8125	0.034665750740928834	0.15091110629492427	0.004996424389642513
1727947230696	6257.8125	0.03160962414537109	0.155840633606048	0.004494611814801788
1727947230697	6257.8125	0.026614611413340154	0.15406287451306916	0.003576057354139222
1727947230699	6257.8125	0.4457215620814407	0.1534401660849914	0.002657502893476656
1727947230701	6257.8125	0.36245044394581294	0.15358431767746047	0.002296211003400393
1727947230703	6257.8125	0.2737141699605462	0.15196298465300298	0.001783242841237309
1727947230705	6257.8125	0.36068091624994086	0.14896432952118757	0.0013388279484185864
1727947230706	6257.8125	0.49766010113887477	0.1467912917554787	8.944130555998637E-4
1727947230708	6257.8125	0.556373688467586	0.14556557233194248	8.682302515047897E-4
1727947230710	6257.8125	0.5692185326711418	0.14471392322309812	8.883448102643317E-4
1727947230712	6257.8125	0.4986691171359679	0.1445473596655682	9.938474966636316E-4
1727947230713	6257.8125	0.4795125420694943	0.14670386157201887	0.0013622681442174724
1727947230715	6257.8125	0.509085823986882	0.1514747226813756	0.0018080295432495346
1727947230717	6187.5	0.6529557884966093	0.15573621505800278	0.0022027733654413286
1727947230719	6187.5	0.8087935080675351	0.15371248530238277	0.0025975171876331223
1727947230721	6187.5	0.8230714576822163	0.14918688024620036	0.002817278141261347
1727947230722	6187.5	0.9065947378289346	0.14932784810847577	0.003039300272832304
1727947230724	6187.5	0.9616245829535152	0.1553915272254583	0.0031702325801976857
1727947230726	6187.5	1.037369218924837	0.15725749973774625	0.0033255910862166073
1727947230729	6187.5	0.9946702793111182	0.14842899755619188	0.003228876647485447
1727947230730	6187.5	0.9082361895365494	0.13509328682679775	0.002960642978573762
1727947230732	6187.5	0.8683750538075877	0.13213902072896253	0.0028347771742561565
1727947230734	6187.5	0.9044161793529767	0.13994869832863543	0.002674593009854006
1727947230736	6187.5	0.8402586598174291	0.1458261136353645	0.0024035304158771206
1727947230738	6187.5	0.7253133960991585	0.14472964585815268	0.002091488551794741
1727947230739	6187.5	0.8249306257487272	0.1415878184617703	0.0017806787620247646
1727947230741	6187.5	0.7853299780997305	0.13841568818360275	0.0017023851874321822
1727947230742	6187.5	0.7133929448843216	0.13467946927358548	0.0015975352134157985
1727947230744	6187.5	0.6554689547300838	0.13258130963484205	0.0014744831206170924
1727947230745	6187.5	0.7932369464098533	0.13265405506392433	0.0012311970513468884
1727947230747	6187.5	0.8545666695267764	0.13401297952929075	0.0011760085292138087
1727947230749	6187.5	0.8710899478698713	0.13433179948271157	0.001119439998658158
1727947230751	6117.1875	0.9090564107423631	0.13261153429935343	0.0011634364470697752
1727947230753	6117.1875	0.6630069421793456	0.13003880809139026	0.001306912965822587
1727947230754	6117.1875	0.7499573333793322	0.12699880862733554	0.0015008897789828386
1727947230756	6117.1875	0.7356903510353696	0.12195633541973178	0.0016078642817350759
1727947230758	6117.1875	0.8572761687980857	0.11527633559650663	0.0018142559805528204
1727947230760	6117.1875	0.9074623698155188	0.110742194701923	0.001892218482063058
1727947230761	6117.1875	0.9767712054252915	0.11010270575345975	0.0020121653479059985
1727947230763	6117.1875	0.9996989871466081	0.11202591829242009	0.002049632705210041
1727947230765	6117.1875	1.0768342762048146	0.1111495319284877	0.002183779822718191
1727947230767	6117.1875	1.0937439160399607	0.10823692724388388	0.002275912935810338
1727947230769	6046.875	1.0818005230583245	0.10647529183889289	0.002253081659640305
1727947230770	6046.875	1.0439604644576213	0.10557991587635568	0.0021792961106337316
1727947230772	6046.875	1.0154455231788448	0.10060663462183694	0.002127309729225173
1727947230774	6046.875	0.9938184938015456	0.09294369553595523	0.002092115573380699
1727947230776	6046.875	0.9445565245082769	0.08966382765911635	0.0020018501907655586
1727947230777	6046.875	0.9130720313056249	0.09192151815471188	0.0019428797741756797
1727947230779	6046.875	0.8922018755284354	0.09354987154762588	0.001893612334169988
1727947230781	6046.875	0.9266168899589448	0.09068211509747663	0.0018234037827974756
1727947230783	6046.875	0.9478452670499213	0.08535048003163632	0.0018967374439064044
1727947230785	6046.875	0.9614380650550314	0.0800140520392672	0.0019255193398462732
1727947230786	5976.5625	0.9900239999313061	0.07705742742132146	0.002036328938784465
1727947230788	5976.5625	1.0214714710990416	0.07657869134931197	0.0021180440466281735
1727947230790	5976.5625	0.03453038923175316	0.07262244182539401	0.002812912224567677
1727947230792	5976.5625	0.03714205064289936	0.06049258436306738	0.003199612231299471
1727947230793	5976.5625	0.03890874951081234	0.048395814391189555	0.003586312238031265
1727947230795	5976.5625	0.040069487915766214	0.04906808367772233	0.0036458272188906065
1727947230797	5976.5625	0.04140857598628312	0.05857154514514752	0.003721929247031688
1727947230799	5976.5625	0.042553531234992475	0.06302085315215324	0.003769924421388571
1727947230801	5976.5625	0.042753864582467514	0.06069565879628247	0.003778839741912241
1727947230802	5976.5625	0.04135096746599064	0.053855798974089854	0.003228336072157162
1727947230804	5976.5625	0.6539374544425871	0.05701391645648109	0.002677832402402083
1727947230806	5976.5625	0.6204066917399402	0.060273673795372046	0.002565394990039145
1727947230808	5976.5625	0.5795078821479819	0.06078328076809399	0.002422911000508899
1727947230809	5976.5625	0.5810853112318172	0.055789362689588076	0.0021102324324870263
1727947230811	5976.5625	0.9082481847521013	0.04868745038855556	0.0019726976264760614
1727947230813	5976.5625	0.868875981259249	0.04505544381055998	0.0017868278780377284
1727947230815	5976.5625	0.9186201057412271	0.04308118257804014	0.0016205698593470485
1727947230817	5976.5625	0.857933921225075	0.03809554207944562	0.0015267958717055394
1727947230818	5976.5625	0.9022283064770563	0.03130028206801401	0.0013745940007375082
1727947230820	5976.5625	0.8900606722991146	0.028205441697211342	0.00135491564714829
1727947230822	5906.25	0.9008342562350008	0.03231025116624217	0.0013737885415009959
1727947230824	5906.25	0.9062416034750418	0.038326487552748485	0.0014392902893355286
1727947230825	5906.25	0.843510198762647	0.039876007675339074	0.0015673439371629706
1727947230827	5906.25	0.8191452283249159	0.03799656243681163	0.0016519274421427008
1727947230830	5906.25	0.8662132332596781	0.03665517422287938	0.001828471052291987
1727947230832	5906.25	0.8446616799959806	0.0362588284406762	0.002157927961975035
1727947230834	5906.25	0.931199585601681	0.03557754354685169	0.002487384871658083
1727947230835	5906.25	1.0177778984607746	0.03404027698774483	0.0026913231601561915
1727947230837	5906.25	1.0450585669657635	0.03145375887933513	0.0027527254493183266
1727947230839	5835.9375	1.1045322714953658	0.02936709474469207	0.002880569839096612
1727947230841	5835.9375	1.1271689920925545	0.030012527709246818	0.0029305959031431478
1727947230842	5835.9375	1.1261155172719535	0.032193340258957086	0.0029299237359686255
1727947230843	5835.9375	1.1176357665242114	0.03317936198175282	0.0029080094611894677
1727947230845	5835.9375	1.1193617334905661	0.03197079353491302	0.002846576936388287
1727947230847	5835.9375	1.0766223599268263	0.029603844083181213	0.002742113097052328
1727947230849	5835.9375	1.0255235026986573	0.028624556652677834	0.0026261811141690306
1727947230850	5835.9375	1.063219222172225	0.029422557453189956	0.0024146389142845775
1727947230852	5765.625	1.0231116559086395	0.03124271768534999	0.0023310071207102746
1727947230854	5765.625	0.9408694857673094	0.031893367622928645	0.0021415296143029424
1727947230856	5765.625	0.8898012721634938	0.032762910693134785	0.002003914951061054
1727947230857	5765.625	0.8471712590549192	0.0333356016784544	0.0019023503138277905
1727947230859	5765.625	0.9155695693297956	0.03182320652183227	0.0018308291072770383
1727947230861	5765.625	0.9324903087243462	0.03049818551637557	0.001764858839582357
1727947230863	5765.625	0.9445911204816505	0.031152953013417688	0.001769056281606255
1727947230865	5765.625	0.8516667740116295	0.03079388750673132	0.0018828354013185602
1727947230866	5695.3125	0.8890680553784917	0.02896251838783181	0.0019586656118683455
1727947230868	5695.3125	0.9260889261165646	0.02942273256077579	0.002039896265891157
1727947230870	5695.3125	0.9897489157052098	0.031703793405327016	0.0021817743967037077
1727947230872	5695.3125	1.012130893791787	0.03282453623243639	0.0022263701555257924
1727947230873	5695.3125	1.0396691650376793	0.036063738807983366	0.0022768308719673222
1727947230875	5695.3125	1.0380610655614342	0.04809001231177438	0.002273988313300331
1727947230877	5695.3125	1.055864282988767	0.06193290061327231	0.0023111154863716195
1727947230879	5625.0	1.0446075866550513	0.06199687677937991	0.0022877216691941206
1727947230881	5625.0	1.0299167883880074	0.04255273234714281	0.002242918876834117
1727947230882	5625.0	0.9855520118639223	0.029241936616650855	0.002153448872062877
1727947230884	5625.0	0.9652401281031822	0.03365823701604833	0.0020865953269048085
1727947230886	5625.0	0.9608168313372712	0.04233832572267353	0.002087924866866275
1727947230888	5625.0	0.9450746844076365	0.0429157767503148	0.002052799029854366
1727947230889	5554.6875	0.9343580506029658	0.03806539767227164	0.0020374703282732437
1727947230891	5554.6875	0.8136671294206343	0.031914628902635696	0.002098312419626715
1727947230893	5554.6875	0.6698272513143672	0.027376576999213188	0.0022071621304027055
1727947230895	5554.6875	0.621162270599941	0.027618613738143248	0.0021270336854460987
1727947230897	5554.6875	0.6589877530463837	0.03307427167200347	0.002256734609405385
1727947230898	5554.6875	0.6230000429933176	0.03598813456592283	0.0022024468794409613
1727947230900	5484.375	0.6100924509876179	0.030238508082867134	0.002177151052898321
1727947230902	5484.375	0.6628854268532366	0.024063038740515776	0.002451108396270276
1727947230904	5484.375	0.6298937668078406	0.02046596070434475	0.0023919475574307103
1727947230905	5484.375	0.029390216331431924	0.017455730994275467	0.0028866061769355195
1727947230907	5484.375	0.029025064727631437	0.012261981359676282	0.0033812647964403288
1727947230909	5414.0625	0.030527484066290148	0.00812629539284416	0.0034115191433507558
1727947230911	5414.0625	0.029595668837527105	0.007036021883772798	0.0033618142400078732
1727947230913	5414.0625	0.03296106188622306	0.007909654346947967	0.003482126585554075
1727947230914	5414.0625	0.033066688774013066	0.010804421880367954	0.0034968549587670603
1727947230916	5414.0625	0.031196053009939242	0.023603363760663285	0.003410905852566612
1727947230918	5414.0625	0.03404316283201791	0.05331787900194099	0.0029547396404002203
1727947230920	5414.0625	0.48071790822527694	0.0730610710693966	0.002498573428233828
1727947230921	5414.0625	0.5090728106867254	0.05771448163175385	0.002630162834596993
1727947230923	5414.0625	0.5193778437779598	0.02785364819969817	0.0026641194157673537
1727947230925	5343.75	0.7118783452430406	0.019983811806913162	0.0026998293773629898
