# Supplementary material for: Identification and classification of repeated whistle types from free-ranging rough-toothed dolphins (Steno bredanensis)
Source: Sci Rep. 2026 Mar 20;16:14327. doi: 10.1038/s41598-026-44853-2 (PMC13144356; doi:10.1038/s41598-026-44853-2)
Supplement: Supplementary file 2 — Supplementary Material 2 [file 41598_2026_44853_MOESM2_ESM.zip › Dataset_StenoRepeatedCalls/Contours/2063.csv]

Time [ms]	Peak Frequency [Hz]	Duty Cycle	Energy	WindowRMS
1727947269231	7593.75	0.5080922236037052	0.009905890062145435	0.0011159589033326485
1727947269234	7593.75	0.5089684461093451	0.01755279665266049	0.0011188317107712056
1727947269235	7523.4375	0.5190541195827227	0.028540289456391664	0.001278665935486042
1727947269237	7523.4375	0.5218591163576607	0.034961405264132946	0.001369694878954649
1727947269239	7453.125	0.4693559483603288	0.034276306141194125	0.001611264226537841
1727947269241	7453.125	0.48441253766118547	0.0338675284837305	0.002165648177547368
1727947269242	7382.8125	0.6272975519131443	0.043339181111206694	0.0024801299067891093
1727947269244	7382.8125	0.6676574001484488	0.05974021227009371	0.002794611636030851
1727947269246	7312.5	0.7292458423094322	0.07088950846641393	0.002875497719676568
1727947269247	7312.5	0.7470088934748428	0.06365099130109286	0.0028991273356120738
1727947269249	7312.5	0.7369210759350515	0.052943714195351675	0.0028834133595330605
1727947269250	7312.5	0.7501591919369928	0.050629139094871704	0.0029255896475424833
1727947269252	7312.5	0.7620355383518236	0.053021248377496624	0.0029675655883668124
1727947269254	7312.5	0.7554454313578229	0.0568084035606911	0.00293952638953215
1727947269256	7312.5	0.7116479191097027	0.06640140184289113	0.002750220347673316
1727947269257	7312.5	0.6758564802666782	0.0810562694391487	0.002789606312311913
1727947269259	7312.5	0.708278329541432	0.09231525902652822	0.00291223847046481
1727947269261	7312.5	0.7817701323203761	0.09693162270487395	0.0031569351844465054
1727947269263	7312.5	0.9199350161772101	0.09623697337591298	0.00365892252367442
1727947269265	7242.1875	0.9812507669583852	0.09296562604277828	0.0038563412668495742
1727947269266	7242.1875	1.001566590444721	0.09149042602146557	0.0039255723814096135
1727947269268	7242.1875	1.0059664685793985	0.1023192959953516	0.0039396011288787836
1727947269270	7242.1875	1.035670517421304	0.1367518703335535	0.004035137638807047
1727947269272	7242.1875	1.0294915920160506	0.17417971769007776	0.004005879791538585
1727947269273	7242.1875	0.973292794282556	0.17431286768290793	0.003851064717200926
1727947269275	7171.875	0.9380684377544057	0.1465347820096618	0.0037445397215749975
1727947269277	7171.875	0.8843647400021909	0.10755959333938725	0.0033401371477846517
1727947269279	7171.875	0.7457356233836392	0.0944505982002696	0.002962337825830966
1727947269281	7171.875	0.6428419750908598	0.09067553643473836	0.002637843980464324
1727947269282	7171.875	0.5670697884856581	0.08370154604603089	0.0022723211365376123
1727947269284	7101.5625	0.5046389470180318	0.08365899234557732	0.002045870924756972
1727947269286	7101.5625	0.606658684097862	0.07696193638912135	0.0017646678973897525
1727947269288	7101.5625	0.5855935058474722	0.06728977585761713	0.0016809512845677571
1727947269289	7101.5625	0.5364820915453903	0.05501072368261562	0.0015612972403797087
1727947269291	7031.25	0.5305693200828214	0.058075465015003915	0.0015487912398132614
1727947269293	7031.25	0.5648437547611647	0.05289074427174643	0.0016178004023271629
1727947269295	7031.25	0.5212671944703452	0.056799021610328036	0.0015420523699309458
1727947269297	7031.25	0.5234875126347709	0.06079942537558636	0.0016993159747261555
1727947269298	6960.9375	0.4962547555873764	0.07032812060628922	0.0016065766914359733
1727947269300	6960.9375	0.4757314786542565	0.07812193421781138	0.0015370766469538632
1727947269302	6960.9375	0.47524615867868375	0.07836234171741048	0.0015467068635440417
1727947269304	6890.625	0.534161810176606	0.07644663035136412	0.001757032993845621
1727947269305	6890.625	0.565044063763477	0.06224227306527981	0.0018635459895890221
1727947269307	6890.625	0.5823620353212039	0.0495826963517999	0.0019102154882592428
1727947269309	6820.3125	0.5923265181247543	0.04095672199998947	0.002130840464751816
1727947269311	6820.3125	0.5720222521128145	0.033813777133570436	0.0020534925644510997
1727947269313	6820.3125	0.5527856214991155	0.028269074164113363	0.0020218788433150124
1727947269314	6750.0	0.5465597476599351	0.028426322901726184	0.002017308219253379
1727947269316	6750.0	0.5494555587288719	0.03955588162452919	0.002023492963727878
1727947269318	6750.0	0.46161630032105333	0.052373438725125364	0.0019275359908719279
1727947269320	6679.6875	0.422122837775816	0.05419313081965135	0.0018232276392395484
1727947269321	6679.6875	0.3711561983942939	0.037785957469315797	0.0015858026771327764
1727947269323	6609.375	0.36200124663464917	0.024198287563948474	0.0015504854956377326
1727947269325	6609.375	0.3225099286084466	0.021747903349082425	0.001435494486072196
1727947269327	6609.375	0.3678665061948807	0.02172849746566077	0.0016051221280418827
1727947269329	6609.375	0.4205873621468852	0.01859231638706739	0.0018109865972424663
1727947269330	6609.375	0.4326288365273971	0.01563390096155967	0.0018523171959072687
1727947269333	6609.375	0.46314861941073066	0.014059155514317367	0.001992083663592249
1727947269335	6609.375	0.5757221578109881	0.012842781858755332	0.0024312389023729802
1727947269337	6539.0625	0.5838609168537584	0.013038064587704973	0.0028703941411537116
1727947269338	6539.0625	0.5986121869283306	0.012331303372829673	0.0028843058288905653
1727947269340	6539.0625	0.5917579123059159	0.010244662889743269	0.002877476389399665
1727947269342	6539.0625	0.5789389054326545	0.009362663003762556	0.0028336862067736106
1727947269344	6539.0625	0.5848870279711689	0.010886416354120491	0.0028587906393855015
1727947269346	6539.0625	0.6057765095142794	0.012057026187672664	0.002482338981776536
1727947269346	6468.75	0.5306340421660176	0.010250317945331568	0.0021058873241675707
1727947269348	6468.75	0.5306340421660176	0.008384422495207456	0.0021058873241675707
1727947269350	6468.75	0.5522550783573963	0.006371949654861759	0.0019173043419472595
1727947269352	6468.75	0.524792889237262	0.0041935752125515716	0.0018663145047884031
1727947269353	6468.75	0.5130356070988441	0.0032021820662261093	0.0018553648654111863
1727947269355	6468.75	0.48857952651575515	0.004072429188617446	0.001809164103516182
1727947269357	6468.75	0.3938650610737507	0.004834165034134793	0.0013867898610198735
1727947269359	6398.4375	0.3893206212081507	0.005193373959901447	0.001044159954700389
1727947269361	6398.4375	0.5486339726371419	0.0066780637347823866	7.015300483809045E-4
1727947269362	6398.4375	0.3972822575543989	0.007953080150581934	9.069292413801265E-4
1727947269364	6398.4375	0.37256497809603606	0.007240605722224946	0.0011171308189092425
1727947269366	6398.4375	0.45770642826602664	0.00490667252532754	0.0013273323964383586
1727947269368	6398.4375	0.5528387873427673	0.002708764597307507	0.0016100758878801213
1727947269369	6328.125	0.6619066922169812	0.001483753691822688	0.001892819379321884
1727947269371	6328.125	0.7164713541666667	0.001398939069220821	0.002003542071255559
1727947269373	6328.125	0.8395827191430817	0.0024464678513011783	0.0022468838605063613
1727947269375	6328.125	0.8756510416666666	0.0036317878977983166	0.0022835801702563953
1727947269377	6328.125	0.8233343160377358	0.0040512147519231306	0.0022236150416523014
1727947269378	6328.125	0.7534026139937107	0.0034156395395167757	0.0020860789146000228
1727947269380	6328.125	0.7417606377751572	0.0024913608964424487	0.002060711513983307
1727947269382	6257.8125	0.6774295583219213	0.0022439745621150396	0.0018852233307798678
1727947269384	6257.8125	0.6494566595658348	0.002555762428132014	0.001811835383520959
1727947269385	6257.8125	0.5664759655467007	0.004210834326186321	0.0016000458955405031
1727947269387	6257.8125	0.633963417324477	0.008048358711224812	0.0014173036235596156
1727947269389	6257.8125	0.5179979981633593	0.011386214250906091	0.0013800464810079052
1727947269391	6257.8125	0.6023267168100059	0.011130950594402035	0.0015208898133047936
1727947269393	6187.5	0.609712884059518	0.008264808164459759	0.0015298863031536175
1727947269394	6187.5	0.6342606388341059	0.006979959093078247	0.001620316729779432
1727947269396	6187.5	0.592329579148368	0.006000741329854788	0.001563754872358969
1727947269398	6187.5	0.5377904113888663	0.00476843189692497	0.0014295009381600733
1727947269400	6187.5	0.4766030312618602	0.004891150033207827	0.0013204128907234308
1727947269401	6187.5	0.4773244400702803	0.0073746611597068044	0.001316914167093577
1727947269403	6187.5	0.4929414902850026	0.012512822599574116	0.001278341370940105
1727947269405	6187.5	0.40251345593259563	0.017528190228582808	0.0011112793042339828
1727947269407	6187.5	0.337736474727047	0.018395679238865866	8.65335475046377E-4
1727947269409	6117.1875	0.392186066889413	0.016515364391877427	6.193916458587711E-4
1727947269410	6117.1875	0.4570660053689977	0.015612045875899783	7.055454749641607E-4
1727947269412	6117.1875	0.4553538281795947	0.0164708102107518	7.085947777095058E-4
1727947269414	6117.1875	0.4812802123109464	0.017426075178838825	7.25028821408457E-4
1727947269416	6117.1875	0.4797569229965309	0.017918410079220928	7.222128122058566E-4
1727947269417	6117.1875	0.47816660895228114	0.018421612738790047	7.244027495352585E-4
1727947269419	6117.1875	0.5087359789139713	0.01885784158319756	7.582423038738148E-4
1727947269421	6117.1875	0.5885111404944617	0.018310472550152085	9.057167542837278E-4
1727947269423	6046.875	0.6260099762830893	0.016034886631698313	9.381570838138611E-4
1727947269425	6046.875	0.6426232082705494	0.014992803186067407	0.001039474272492406
1727947269426	6046.875	0.635377682646532	0.015271107223354752	0.001025784126415459
1727947269428	6046.875	0.5627337535839808	0.014484461961654834	0.0010658981951693785
1727947269430	6046.875	0.4700761915097435	0.01236034917604232	0.0012667157707503085
1727947269433	6046.875	0.5268646090616179	0.010781424736410134	0.0014675333463312382
1727947269434	6046.875	0.5555169147057588	0.011269577625432358	0.0016364204417060727
1727947269436	6046.875	0.5664381316313793	0.014681216809843545	0.0016585591839636663
1727947269438	6046.875	0.5774531180610567	0.019124115044075716	0.001680750471857022
1727947269440	6046.875	0.5194566798018988	0.022432423662822096	0.0015924904094225937
1727947269442	6046.875	0.5211943459239522	0.025598411840543882	0.001604775602353623
1727947269443	6046.875	0.4460117157493759	0.028521409361276194	0.0014358271540663296
1727947269445	6046.875	0.40878229234180713	0.03065184105887138	0.001301653301732683
1727947269446	6046.875	0.37448609623301643	0.03131768129469779	0.0011870596486821153
1727947269448	6046.875	0.44744125416479485	0.02910290319269873	0.0011021561509855582
1727947269449	6046.875	0.4244018079421234	0.028256407097376462	0.0010682245394432021
1727947269451	5976.5625	0.4136132637017071	0.034007435622341944	0.001036861540733003
1727947269453	5976.5625	0.3796426933587901	0.04347774472660134	9.697908918604606E-4
1727947269455	5976.5625	0.3742100343478586	0.04378403394379228	9.654524191259198E-4
1727947269457	5976.5625	0.389780488404088	0.03573137348768468	0.001009099531345852
1727947269458	5976.5625	0.4266358406154249	0.031635820956926824	0.0012420620999858355
1727947269460	5976.5625	0.45613298466671615	0.034243659824519	0.0014750246686258191
1727947269462	5976.5625	0.45539245016063734	0.03766151179476407	0.0014594022474922802
1727947269464	5976.5625	0.4792860226935077	0.039600188365152396	0.001498173331048188
1727947269465	5906.25	0.47878427278326646	0.039908398313080115	0.001501017330321206
1727947269467	5906.25	0.4773878362860893	0.04034982201077475	0.0015002001777967065
1727947269469	5906.25	0.48832961143713166	0.04216096392152908	0.0015100752987148415
1727947269471	5906.25	0.46873113903951863	0.045927212351554496	0.0014931118416125462
1727947269473	5906.25	0.4323754286757787	0.04858796464788743	0.0013920185887444164
1727947269474	5906.25	0.42210346902453333	0.04459328967884803	0.0013612627732024138
1727947269476	5906.25	0.42985701163490814	0.036458193325225895	0.001379618620578066
1727947269478	5906.25	0.4480694586780598	0.03129725023479535	0.0014287229324311606
1727947269480	5835.9375	0.43486863347933513	0.03180909940871733	0.0014097171035514033
1727947269481	5835.9375	0.4319073590521114	0.03446984930578301	0.0014074200713512096
1727947269483	5835.9375	0.436330991221174	0.03340978434907184	0.0014140533367646806
1727947269485	5835.9375	0.419675345857355	0.028522859361364155	0.0013688396957195262
1727947269487	5835.9375	0.37328204649751673	0.02476406949257983	0.0011088956553578354
1727947269489	5835.9375	0.33009271201847484	0.027067253915000592	8.489516149961445E-4
1727947269490	5835.9375	0.29930258696933965	0.03131558697980566	7.06898792024659E-4
1727947269492	5835.9375	0.3951610509204665	0.032837670455517	5.648459690531736E-4
1727947269494	5835.9375	0.3820007452175052	0.034632882594155985	5.447133576585931E-4
1727947269496	5835.9375	0.47646448547235326	0.04344632833820834	5.926319090159011E-4
1727947269497	5835.9375	0.46504347150859165	0.05495198766606061	6.40550460373209E-4
1727947269499	5835.9375	0.4595322107690364	0.05792286150306603	6.375228992558911E-4
1727947269501	5835.9375	0.26014500559385584	0.04688301690383423	6.990455507707141E-4
1727947269503	5765.625	0.31495336524287915	0.033050571560095075	8.489238263919573E-4
1727947269505	5765.625	0.3729877001315312	0.0301645716876432	9.988021020132004E-4
1727947269506	5765.625	0.4546373549093644	0.03878439446516622	0.0011558720576141383
1727947269508	5765.625	0.46934986898849484	0.048390986768316206	0.001180263284560385
1727947269510	5765.625	0.48363791264135825	0.053277326711335206	0.0012132296671897318
1727947269512	5765.625	0.5314295915918299	0.05845850596654345	0.0012742054283091568
1727947269513	5765.625	0.5567058827142296	0.07011760343579634	0.0013021685077580052
1727947269515	5695.3125	0.609826268205892	0.08137857425265949	0.0012943902535563954
1727947269517	5695.3125	0.5568159924797252	0.09015888610940667	0.0012038625489937363
1727947269519	5695.3125	0.4843253798928335	0.09556011900985742	0.001078465985599267
1727947269521	5695.3125	0.5472371163358228	0.09991278419327819	0.001073293077955388
1727947269522	5695.3125	0.5185611949919512	0.104639532646826	0.0010259578918888539
1727947269524	5695.3125	0.5068669029251834	0.11274776641406091	9.995527115279547E-4
1727947269526	5625.0	0.45999833729924755	0.13443497633351092	9.228279921493053E-4
1727947269528	5625.0	0.4338769721356507	0.1402576512368974	8.905220856952799E-4
1727947269529	5625.0	0.4194910278503107	0.136014862748709	8.633237818137144E-4
1727947269531	5625.0	0.42295955761923476	0.12478365373492668	8.666189691335929E-4
1727947269534	5554.6875	0.4161276050440813	0.1313354938461056	7.635724046428012E-4
1727947269536	5554.6875	0.41518000541220784	0.12579444125829983	6.605258401520093E-4
1727947269538	5554.6875	0.4713773084779313	0.11814178256778984	6.137522196262968E-4
1727947269539	5554.6875	0.521214554868792	0.10731775127035828	6.978804634631266E-4
1727947269541	5484.375	0.5076401560975113	0.10002444647821437	6.869740825859741E-4
1727947269543	5484.375	0.5287852359086145	0.09503936206552384	8.020928282760813E-4
1727947269545	5484.375	0.5432811339862859	0.09680027996644745	8.904869776421913E-4
1727947269546	5414.0625	0.6102715898109932	0.10402345373850462	9.786330797073625E-4
1727947269547	5414.0625	0.6012240129280223	0.11848176289127908	9.714931924282329E-4
1727947269549	5414.0625	0.6569223250649676	0.1325470411261367	0.0010400660120901534
1727947269551	5414.0625	0.6995157792299965	0.13526135824427388	0.0011043968588002294
1727947269553	5414.0625	0.6710668279939728	0.1255277648600509	0.0010740760957757384
1727947269554	5414.0625	0.6415835633134609	0.11036491606612629	0.0010453832293866236
1727947269556	5414.0625	0.6478587536441954	0.09758743808612158	0.001052061092362884
1727947269558	5414.0625	0.5932504730129994	0.09636215952849664	9.68442885786761E-4
1727947269560	5414.0625	0.5635985876514521	0.10752561804482678	8.872349487472328E-4
1727947269561	5414.0625	0.55956231899452	0.1197441705015235	8.861975930177726E-4
1727947269563	5414.0625	0.5384363009539567	0.12705242215119253	8.404011080295699E-4
1727947269565	5414.0625	0.47545795353136155	0.12867103995903933	8.283887068614297E-4
1727947269567	5414.0625	0.5211072289860615	0.12211205923634023	9.03169606901754E-4
1727947269569	5414.0625	0.5870081830061193	0.10680521002392415	9.889177315080047E-4
1727947269570	5414.0625	0.5980988819745453	0.0928137021892393	0.0010109658486194982
1727947269572	5414.0625	0.5589961276134625	0.09227370610178039	9.725329685461002E-4
1727947269574	5414.0625	0.5120435698553288	0.1018414770359165	0.0011196271523501108
1727947269576	5414.0625	0.5082841580573216	0.10844148691790237	0.0011199947680049216
1727947269577	5414.0625	0.5078460468045016	0.10545571191453755	0.0011144690249893913
1727947269579	5414.0625	0.49761927841724773	0.09562953150478308	0.0010885514536079024
1727947269581	5414.0625	0.4469736175912633	0.08956336772185877	0.0010114227571554556
1727947269583	5343.75	0.40036692526746653	0.09199305068643429	9.435712194560159E-4
1727947269585	5343.75	0.37640432598227713	0.09112820045592399	8.902858775761308E-4
1727947269586	5343.75	0.376308358755469	0.08340393056150942	7.923314758964714E-4
1727947269588	5343.75	0.45551225026829395	0.07801828569470867	6.943770742168121E-4
1727947269590	5343.75	0.5032521373820754	0.08015336086231738	7.14850787924248E-4
1727947269592	5343.75	0.5049226779968845	0.08015213425517541	6.296932126046149E-4
1727947269593	5343.75	0.3520836689954475	0.07673435739015105	7.402676887744827E-4
1727947269595	5343.75	0.3517042636801594	0.08530656181429967	7.414135487553819E-4
1727947269597	5343.75	0.3749194053838489	0.10487190644149884	7.908261968318409E-4
1727947269599	5343.75	0.3859534046708169	0.11866845560985052	8.121922677680632E-4
1727947269601	5343.75	0.43170968569456636	0.1146068187230516	8.854446185485957E-4
1727947269602	5343.75	0.4561523151830115	0.10317739777665742	9.244280034169264E-4
1727947269604	5343.75	0.4207683059404481	0.09593858304517967	0.0010816122601254095
1727947269606	5343.75	0.4790316783309406	0.09745589554663903	0.0012135247582777215
1727947269608	5343.75	0.4955180133989609	0.10058334153364291	0.0013454372564300333
1727947269609	5343.75	0.5941155767193054	0.095265408014734	0.001538634628110552
1727947269611	5343.75	0.6152817744650669	0.09005437462643721	0.0015686279284074813
1727947269613	5343.75	0.36493904006082806	0.09014934912480244	0.0017026633072180558
1727947269615	5343.75	0.36361938013089445	0.08457091416789043	0.001711740530409441
1727947269617	5343.75	0.35763668591771003	0.07514251551070596	0.0016977237082618551
1727947269618	5343.75	0.3029327131653407	0.07683674940190317	0.0014652565005806133
1727947269620	5343.75	0.28979802820588063	0.08202940828349455	0.0014236576878575852
1727947269622	5343.75	0.2568153748632365	0.08053780813293498	0.001255703692024962
1727947269624	5343.75	0.20457559283794163	0.0817585744606867	0.001087749696192339
1727947269625	5273.4375	0.17492039301836074	0.08738876947781739	9.319536549676869E-4
1727947269627	5273.4375	0.24724156601623917	0.08786077989614605	7.722046798901469E-4
1727947269629	5273.4375	0.4934526160332859	0.08375179809378593	6.124557048126069E-4
1727947269631	5273.4375	0.47298023535770445	0.08912190970644815	5.616836102369145E-4
1727947269634	5273.4375	0.21700891971209624	0.10259827609596917	5.445947977754163E-4
1727947269635	5273.4375	0.2237247621473713	0.10622100197435907	5.588763398185837E-4
1727947269637	5273.4375	0.2082395649672559	0.09296813548263669	5.218417933069094E-4
1727947269639	5273.4375	0.2185183071628656	0.07350982354418258	5.431732001832907E-4
1727947269641	5273.4375	0.23066421753831595	0.061237951184558506	5.760990176062373E-4
1727947269642	5273.4375	0.2780217146665293	0.061087982736998406	6.739402903641861E-4
1727947269644	5273.4375	0.2785807470557031	0.0698664195536757	6.72273936944041E-4
1727947269646	5273.4375	0.3180968832051047	0.07753957739471658	7.581371923586026E-4
1727947269647	5273.4375	0.5213150099347377	0.08198663313725003	8.651555528780249E-4
1727947269649	5273.4375	0.5209258825493237	0.0907631855259453	8.654440728706589E-4
1727947269650	5273.4375	0.5477125704047127	0.09862372078790953	9.009171529633274E-4
1727947269652	5273.4375	0.5955436879415439	0.08918406852907997	9.755948420890034E-4
1727947269654	5273.4375	0.6515096712247996	0.07304157144808593	0.0010316172177554498
1727947269656	5273.4375	0.6129124413742785	0.06336650944391223	9.884289120602597E-4
1727947269657	5273.4375	0.6305020508906264	0.06716494113616477	0.0010119924793329448
1727947269659	5273.4375	0.6214679853752045	0.07897833339256773	0.0010014220625977858
1727947269661	5273.4375	0.641002913122975	0.08974449402890257	9.361094346508434E-4
1727947269663	5273.4375	0.5929262405898609	0.09170230029146105	8.720956640126895E-4
1727947269665	5273.4375	0.5577964193825042	0.0862063095568211	7.615529391900838E-4
1727947269666	5273.4375	0.4358447572720126	0.08347906717053474	6.510102143674779E-4
1727947269668	5273.4375	0.41856475077104505	0.08307280904944353	6.27803338908442E-4
1727947269670	5273.4375	0.41796827754596033	0.07874283664102222	6.234681856915707E-4
1727947269672	5273.4375	0.5374818095142513	0.0738351034146521	5.672442488153461E-4
1727947269673	5273.4375	0.5018310056829587	0.07560951772195823	5.424275759147752E-4
1727947269675	5273.4375	0.476030114662786	0.08132584031723798	5.211121161036871E-4
1727947269677	5273.4375	0.3895599161113607	0.08221516745014505	5.950923913563211E-4
1727947269679	5273.4375	0.4096471807722545	0.07758174321867967	6.509253379647502E-4
1727947269681	5273.4375	0.4430260586750121	0.07379961931058047	6.813932916322294E-4
1727947269682	5273.4375	0.4521975727201258	0.07283532908804168	6.895955609977491E-4
1727947269684	5273.4375	0.436766042649371	0.06868362728833373	6.752190951279641E-4
1727947269686	5273.4375	0.39465857636369134	0.05846918608686699	6.39188605234838E-4
1727947269688	5273.4375	0.43972183323506286	0.0469937654009514	7.052028224620282E-4
1727947269689	5273.4375	0.48806926269302076	0.042575193331365654	7.88221918815664E-4
1727947269691	5273.4375	0.4749145908869567	0.04642565516298971	7.68882285514756E-4
1727947269693	5273.4375	0.43588600885607337	0.050276078933414806	7.056643812853815E-4
1727947269695	5273.4375	0.46263078585551015	0.04841438356430892	7.388315952688567E-4
1727947269697	5273.4375	0.5083398327495776	0.04484034152591548	8.345964873168954E-4
1727947269698	5203.125	0.5053891986118934	0.045997726751793366	8.335607260913914E-4
1727947269700	5203.125	0.5061569364263588	0.05149751187458503	8.33471251424377E-4
1727947269702	5203.125	0.45271078875914345	0.055025725892954194	9.876696730792567E-4
1727947269704	5203.125	0.5026638165568601	0.05247886636525641	0.0011418680947341364
1727947269705	5203.125	0.4737359564063782	0.050096785386735364	0.0011086069120534905
1727947269707	5203.125	0.48546064802946404	0.05615537597522247	0.0011281807947526733
1727947269709	5203.125	0.5357933722462913	0.0701983291243761	0.0011987368451250424
1727947269711	5132.8125	0.5093982123859209	0.08003064715888364	0.0011518701097016056
1727947269713	5132.8125	0.5307446616185568	0.07616716651180698	0.0011688389563873647
1727947269714	5132.8125	0.5709215497462059	0.06439164701766743	0.0012007640188226398
1727947269716	5132.8125	0.5940579461122794	0.05315513470166846	0.0011108430000079557
1727947269718	5132.8125	0.6596875755926463	0.044681515801744745	9.602513021042025E-4
1727947269720	5132.8125	0.6598293118045476	0.04218690770303021	9.57530807251702E-4
1727947269721	5132.8125	0.6934378548654786	0.048611298181583606	9.680397973240526E-4
1727947269723	5062.5	0.6536434448156884	0.059031670329807204	9.21048094001052E-4
1727947269725	5062.5	0.6287346179463662	0.060738517579498864	8.977093680524758E-4
1727947269727	5062.5	0.6678100354397525	0.06367822493439916	9.392544632756978E-4
1727947269729	5062.5	0.5759130376796945	0.06929383040171895	8.524466835752421E-4
1727947269730	5062.5	0.5036786583901118	0.06622462804459893	7.731974437127404E-4
1727947269733	5062.5	0.4559326781190726	0.054558812843736024	7.164292245819695E-4
1727947269735	5062.5	0.40791250577143856	0.04310094608057838	6.531823235767613E-4
1727947269737	5062.5	0.37021414181828394	0.03923322680620774	5.920610704048568E-4
1727947269738	5062.5	0.3652795834299928	0.03947391843793017	5.376769786582385E-4
1727947269740	5062.5	0.4264130165470694	0.03588689177671002	4.6315863531903704E-4
1727947269742	5062.5	0.5855536310927674	0.02820706412227	4.694628312978609E-4
1727947269744	5062.5	0.5974425995339173	0.023626336039981218	4.748132191067899E-4
1727947269746	5062.5	0.5921916103501451	0.025770278185924825	5.142999890765488E-4
1727947269746	5062.5	0.4521728069841753	0.030495401542120763	5.738079260950511E-4
1727947269748	5062.5	0.4521728069841753	0.03382558655953839	6.333158631135532E-4
1727947269750	5062.5	0.4893337937778961	0.03384127396783318	6.808366372881245E-4
1727947269752	5062.5	0.46560202730333233	0.029514188729193383	6.61716495817723E-4
1727947269753	5062.5	0.4533615623097991	0.023334137356166997	6.52735905040699E-4
1727947269755	5062.5	0.44589469292072426	0.019365835184533768	6.448266616033293E-4
1727947269757	5062.5	0.4589462357666362	0.0164648098512819	6.550795057657316E-4
1727947269759	5062.5	0.49782844120891656	0.013738675141370407	7.026411935989846E-4
1727947269761	5062.5	0.4856009021916032	0.013077752341847439	6.462704023129779E-4
1727947269762	5062.5	0.44748842035111613	0.014055911146852335	7.466756807922958E-4
1727947269764	5062.5	0.4277380947437771	0.013624292419649669	7.214765236524296E-4
1727947269766	5062.5	0.42869506370969523	0.011576323246875637	7.207278103396002E-4
1727947269768	5062.5	0.4789278245139073	0.009900555093254607	7.836539797669795E-4
1727947269769	5062.5	0.5203802598907121	0.009221315120001555	8.341005074108801E-4
