# Supplementary material for: Identification and classification of repeated whistle types from free-ranging rough-toothed dolphins (Steno bredanensis)
Source: Sci Rep. 2026 Mar 20;16:14327. doi: 10.1038/s41598-026-44853-2 (PMC13144356; doi:10.1038/s41598-026-44853-2)
Supplement: Supplementary file 2 — Supplementary Material 2 [file 41598_2026_44853_MOESM2_ESM.zip › Dataset_StenoRepeatedCalls/Contours/2066.csv]

Time [ms]	Peak Frequency [Hz]	Duty Cycle	Energy	WindowRMS
1727947311271	6960.9375	0.3925194741562583	0.008752600703915186	7.359366349514924E-4
1727947311273	6960.9375	0.5202829410128222	0.009697877593821456	9.753220878027025E-4
1727947311274	6960.9375	0.5788787243932082	0.008633613534909894	0.0011715716678252566
1727947311276	6960.9375	0.577381488578791	0.007818193902432753	0.0013678212478478106
1727947311278	6960.9375	0.7265755515428459	0.009152814540496388	0.0016326586781837957
1727947311280	6960.9375	0.8820654911065251	0.012102169846677193	0.0018974961085197809
1727947311281	6960.9375	1.0378625257959906	0.01448870431955848	0.0020976974934176734
1727947311283	6960.9375	1.0539888585888364	0.015381120964394373	0.002115889225533768
1727947311285	6960.9375	1.0225000921285377	0.01607688631518016	0.0020768682248599904
1727947311287	6960.9375	0.9597759126867138	0.01769379433687665	0.002023599765668411
1727947311289	6960.9375	0.8332066565939465	0.01931291317466224	0.0018682968494476498
1727947311290	6960.9375	0.6639166298152516	0.021200998235585862	0.0016106599290159815
1727947311292	6960.9375	0.591445049452862	0.025348509705194946	0.0013884380582651946
1727947311294	6960.9375	0.4490180524784004	0.031233134941101175	0.0011061552113869545
1727947311296	6890.625	0.41865585661863397	0.03646436444736178	8.238723645087147E-4
1727947311297	6890.625	0.36916017422630004	0.03995358255676615	7.061045469828576E-4
1727947311299	6890.625	0.3342936422620417	0.043090692053975144	6.600948940863604E-4
1727947311301	6890.625	0.3375986599267526	0.043522076441165305	6.635356538408552E-4
1727947311303	6820.3125	0.42524248530737074	0.04239539120647247	9.509112229984437E-4
1727947311305	6820.3125	0.5269886910478668	0.0428664917835227	0.0013152647423343793
1727947311306	6820.3125	0.5192543143656716	0.04213650690109328	0.0016731693891185756
1727947311308	6820.3125	0.5430803939376648	0.038125453488376766	0.0021350764542750053
1727947311310	6750.0	0.6814824710102201	0.034664744223986334	0.0027199805228886164
1727947311312	6750.0	0.7010108089012687	0.03693998255607001	0.003321788488576133
1727947311313	6750.0	0.8848084226197357	0.04082326536604245	0.00392359645426365
1727947311315	6750.0	0.9689265194825964	0.04165982176060846	0.004163847075312016
1727947311317	6679.6875	1.0859883492394324	0.041101549130179174	0.004741663426421616
1727947311319	6679.6875	1.1714268553687655	0.04094553251157691	0.00500532635225899
1727947311321	6679.6875	1.2272181838022889	0.04341968708102302	0.005172747712011799
1727947311322	6679.6875	0.03771202272511995	0.07016633219738355	0.006888243069692148
1727947311324	6609.375	0.03668940477599716	0.13130986154621718	0.0076356296800981945
1727947311326	6609.375	0.03286142539418919	0.16537499792258054	0.00838301629050424
1727947311328	6609.375	0.027795689280184076	0.13290312919245606	0.008104911065516718
1727947311329	6609.375	0.02249407748234465	0.07213265410739497	0.007822478235287561
1727947311331	6539.0625	0.019537205427904332	0.046080952711777264	0.00764877227763069
1727947311333	6539.0625	0.014829508967527103	0.044266747968744566	0.007414868790061829
1727947311335	6539.0625	0.010502689000855188	0.04322356104316924	0.0042136982692021815
1727947311337	6539.0625	0.3715123691451506	0.04315218708631716	0.0023778275568100415
1727947311338	6468.75	0.3292742182040531	0.04792643224856433	0.001407997102419214
1727947311341	6468.75	0.2704691575103574	0.054414391434302566	4.3816664802838625E-4
1727947311343	6468.75	0.25799037144666565	0.05544269101805122	3.8889600323414956E-4
1727947311345	6468.75	0.34497019129979034	0.052189202111518375	5.53483742347155E-4
1727947311346	6468.75	0.4609473465421284	0.05006118917758394	6.884263502369857E-4
1727947311348	6468.75	0.4822490243149146	0.04841966123733863	8.233689581268163E-4
1727947311350	6468.75	0.5802869496855346	0.046798799129743635	9.968071474640216E-4
1727947311352	6468.75	0.7012363649764151	0.0460865854522376	0.0011702453368012268
1727947311354	6398.4375	0.7974646226415094	0.04719736716575681	0.0012574433645257546
1727947311354	6398.4375	0.8741030902982508	0.051928625505827455	0.0014309574862410664
1727947311356	6398.4375	0.8741030902982508	0.06037433582071503	0.0014309574862410664
1727947311358	6398.4375	0.9347207891116353	0.06423884744416354	0.0016323010730173984
1727947311360	6398.4375	0.8855110313339593	0.05825958767000231	0.001846836482504392
1727947311361	6398.4375	0.9038710809321165	0.04982153431287681	0.0021181289593911884
1727947311363	6398.4375	0.940949479380298	0.046680655916534156	0.002212775201807099
1727947311365	6398.4375	0.9573599868689024	0.04545613452680977	0.0024724220929739286
1727947311367	6328.125	1.0250025244670182	0.04437427653183687	0.002614005122505231
1727947311369	6328.125	1.0822745563902094	0.04272597173062369	0.002706890354096407
1727947311370	6328.125	1.065946526178626	0.04234822059642163	0.002680412326503911
1727947311372	6328.125	1.0493041466256872	0.04114050573905576	0.002652560551070628
1727947311374	6328.125	0.973137905733113	0.03774751105311633	0.0025152122331517607
1727947311376	6328.125	0.8135421406087506	0.03465139579958239	0.002244647701809488
1727947311377	6257.8125	0.702936935960159	0.03549187624677493	0.0019383268015463345
1727947311379	6257.8125	0.6483578101051741	0.03957354621224377	0.0016945060742532083
1727947311381	6257.8125	0.6540413845190624	0.04267050459528665	0.0014465415051959354
1727947311383	6257.8125	0.5250179001633113	0.04310535270421824	0.001205906517857498
1727947311385	6257.8125	0.417467330144103	0.04192453933364327	9.652715305190607E-4
1727947311386	6257.8125	0.4381360890587564	0.040415462357767044	8.623237130269118E-4
1727947311388	6187.5	0.436979912469115	0.0399676019163128	8.622911484821616E-4
1727947311390	6187.5	0.5028484814177689	0.03995548735488467	0.00114763140759289
1727947311392	6187.5	0.599252583614916	0.04082970966005468	0.0014348308899452683
1727947311393	6187.5	0.6445059675995581	0.04227009668116321	0.0032350030888473333
1727947311395	6187.5	0.020098901740896326	0.06777754018178378	0.00419802170636643
1727947311397	6117.1875	0.02377961489967209	0.154415942480777	0.004741831139585689
1727947311399	6117.1875	0.027609274533600327	0.24103462138656023	0.005285640572804946
1727947311401	6117.1875	0.029367188414564333	0.2265715926137092	0.005339182774103975
1727947311402	6117.1875	0.030051070227204314	0.12894138219128248	0.00535840935627061
1727947311404	6117.1875	0.029967292742234523	0.05654477607958394	0.00535479549346026
1727947311406	6117.1875	0.028581941341290808	0.042882771205090375	0.00530487591995927
1727947311408	6117.1875	0.027157252995670553	0.04343584470419037	0.003728372403421781
1727947311409	6046.875	0.8098068938603653	0.043026659356466254	0.002151868886884292
1727947311411	6046.875	0.8074011473273637	0.04280942464909076	0.0020361349226927228
1727947311413	6046.875	0.7855149159279441	0.04476690095214452	0.0018360063535665173
1727947311415	6046.875	0.753815457894756	0.04820913763208216	0.0016362357723763927
1727947311417	6046.875	0.73289104810884	0.05158306315501872	0.0015917802841160765
1727947311418	6046.875	0.659508108676188	0.05128628866815234	0.0014639762766058266
1727947311420	6046.875	0.6392128173771255	0.047741419812252835	0.0014339168070936345
1727947311422	5976.5625	0.5916201815637374	0.04687583929794652	0.0013392229444450256
1727947311424	5976.5625	0.5339509869354909	0.04955893024175642	0.0012220752164799327
1727947311425	5976.5625	0.5281680729348649	0.05524237045195047	0.0012002208186399513
1727947311427	5976.5625	0.8109373899957757	0.0630967353695248	0.0011262818981443005
1727947311429	5976.5625	0.8345367337105745	0.07223075905918218	0.001158908054650472
1727947311431	5976.5625	0.7503800499037453	0.07789061882579044	0.001225515004881126
1727947311433	5906.25	0.8144910788078534	0.07625279188372362	0.001315098901394751
1727947311434	5906.25	0.8420051577529597	0.07047143650977379	0.001472899966195014
1727947311436	5906.25	0.8617902128422124	0.06754523291686326	0.00149774710792668
1727947311438	5906.25	0.9251872918978912	0.06782720525192014	0.0015820136138715217
1727947311441	5906.25	0.9223511780891602	0.06900508584692358	0.001584133562984484
1727947311442	5906.25	0.87737529047586	0.07151938958344853	0.0015415515526916498
1727947311444	5906.25	0.8379813083842027	0.07560321658609745	0.0014842595021941347
1727947311446	5906.25	0.7629326789678136	0.07894314832249585	0.0013864709283660976
1727947311448	5906.25	0.7172926416936911	0.08126516363479294	0.0012387428191709847
1727947311450	5906.25	0.6435513015793823	0.08519846928487451	0.0010887235548884793
1727947311451	5906.25	0.6433642885220126	0.09000075438872335	0.0010057457660372828
1727947311453	5906.25	0.5946129373034591	0.09289524030917957	9.186857847112628E-4
1727947311454	5906.25	0.4867954515237699	0.09293114621266843	8.693254050802005E-4
1727947311456	5906.25	0.4990160310881428	0.09357798750887801	8.951996338538985E-4
1727947311457	5906.25	0.5116114473501665	0.09980119397322412	9.26972171406395E-4
1727947311459	5906.25	0.5209868808962265	0.1093925082632532	9.386086168358486E-4
1727947311461	5906.25	0.5677601782163337	0.11346493592209429	0.0010178869599072825
1727947311463	5906.25	0.5676246950726045	0.11421429436995298	0.0010166442189273302
1727947311465	5906.25	0.6175728140607658	0.1148553688931832	0.0011022850802989237
1727947311466	5906.25	0.022529389994167173	0.12295376763283716	0.002228789386616665
1727947311468	5835.9375	0.02343816215757173	0.135886384172822	0.00280185505334914
1727947311470	5835.9375	0.02463108855451357	0.14697223278752797	0.003077487297012361
1727947311472	5835.9375	0.023313030018032376	0.15310375552338196	0.003353119540675582
1727947311473	5835.9375	0.024090543780899296	0.15855619904280668	0.003369957816792931
1727947311475	5835.9375	0.023724401926768002	0.16867403605065046	0.003362561278390519
1727947311477	5835.9375	0.02400777408443316	0.1679482320412217	0.003367365638347974
1727947311479	5835.9375	0.02518623207774076	0.12517040651275166	0.0023177816269589553
1727947311481	5695.3125	0.7922505861129828	0.16644198410188998	0.0012681976155699364
1727947311482	5554.6875	0.7815664577820601	0.1564082770756318	0.0013430026926140792
1727947311484	5554.6875	0.786018400840332	0.13558824434140712	0.0013500026302487853
1727947311486	5554.6875	0.8459253570093188	0.12040328628353449	0.0014214700437238986
1727947311488	5554.6875	0.9095726943597561	0.11290373132962188	0.0015152363373683343
1727947311489	5554.6875	0.9271604441704058	0.11026191437069513	0.001533598520580928
1727947311491	5554.6875	0.9628508898867734	0.10551980234005512	0.0015868844748223785
1727947311493	5554.6875	0.905153520598443	0.10093344320856341	0.001508894058263557
1727947311495	5554.6875	0.923214084550928	0.10314927174759557	0.0015373979827067329
1727947311497	5554.6875	0.8830951024169734	0.11126209794874702	0.001472428363158626
1727947311498	5554.6875	0.8421990198122795	0.11299156824748274	0.0014345056086773574
1727947311500	5554.6875	0.4709815579140461	0.10468658746821201	0.001474449888918102
1727947311502	5554.6875	0.4554476628013627	0.09657425902036024	0.0014233796039911885
1727947311504	5554.6875	0.4828917305424528	0.09293017624509982	0.0015128470272069154
1727947311505	5554.6875	0.4936502964491614	0.09009662425693309	0.0015515574794980503
1727947311507	5484.375	0.5103665077961216	0.08673162321485593	0.001586785104903766
1727947311509	5484.375	0.5627415814989518	0.0822941027123755	0.0017362288531321448
1727947311511	5484.375	0.5692212886530398	0.08208629883336514	0.0017570491050358527
1727947311513	5484.375	0.6181441013168238	0.0868395462428904	0.0018611102112151949
1727947311514	5484.375	0.8560127555985527	0.08952578495389685	0.0017991431849541046
1727947311516	5484.375	0.8289220460191885	0.08574401349885923	0.0017652616572673314
1727947311518	5484.375	0.6749834736370963	0.08047189205612135	0.0016879299923666334
1727947311520	5484.375	0.5853484709036917	0.08013806724579063	0.0015271870400012752
1727947311521	5484.375	0.5249971819506105	0.08367236332014862	0.0014130552472932814
1727947311523	5484.375	0.47309100895664863	0.0854092888976319	0.0012779327470536315
1727947311525	5484.375	0.38607534700200835	0.08086598290570748	0.0010928914183257101
1727947311527	5484.375	0.3367820632085381	0.07471576093728771	9.368981376925009E-4
1727947311529	5484.375	0.3074467368020321	0.07224594473732146	8.451823958787915E-4
1727947311530	5484.375	0.371197469873366	0.07340729784462852	8.611371477364006E-4
1727947311532	5484.375	0.38800490653710384	0.07380192332848422	8.989819682115057E-4
1727947311534	5484.375	0.42403213250709093	0.0716293364451177	9.559387503038611E-4
1727947311536	5414.0625	0.4596604358872087	0.06905809932428356	0.0010253281845725435
1727947311537	5414.0625	0.793297578011611	0.06963316796768794	0.001093453211090775
1727947311539	5414.0625	0.034618601917164045	0.07705315888117968	0.0017720934532400293
1727947311542	5414.0625	0.03636152921815334	0.09187909304201307	0.0021405331097455182
1727947311544	5414.0625	0.03933958545017353	0.10115704498784156	0.0025089727662510075
1727947311546	5414.0625	0.038729519237865016	0.09304566186921785	0.002507346939580711
1727947311547	5414.0625	0.04089797240834775	0.07650964908439963	0.002552070781323272
1727947311549	5414.0625	0.040724471160531774	0.06400202522959285	0.002549526375060003
1727947311551	5414.0625	0.040999823681075256	0.05820157921651059	0.002561251909326066
1727947311553	5414.0625	0.04217455001682808	0.05617828486903503	0.001987877379689594
1727947311554	5414.0625	0.5973488756968268	0.060874832582702876	0.0014145028500531223
1727947311555	5414.0625	0.6136667939715552	0.0638979017902626	0.0014344802479471976
1727947311557	5414.0625	0.622391087317753	0.060271101061565656	0.001453456289334489
1727947311559	5414.0625	0.7138876827616557	0.05461585454930029	0.001403704443727287
1727947311561	5414.0625	0.7407918861729218	0.05215439332232589	0.0014386536622477378
1727947311562	5414.0625	0.6938430498231132	0.052496514658734436	0.0013678306398415218
1727947311564	5414.0625	0.6976984288479285	0.05298310641780372	0.001369702100072988
1727947311566	5414.0625	0.6876906014582901	0.05259934503150421	0.001330735386991448
1727947311568	5414.0625	0.690817120227211	0.051734036522470946	0.0012170486397047673
1727947311569	5414.0625	0.7031767512156417	0.051502012771465516	0.001234760130626765
1727947311571	5414.0625	0.6810355717762443	0.05188914575384405	0.0011917028742775243
1727947311573	5414.0625	0.6631785589064563	0.0521464728723372	0.0011631643727598897
1727947311575	5414.0625	0.6648714642834066	0.05347548264066924	0.001051802470456525
1727947311577	5414.0625	0.6823470354594949	0.055762369800999835	9.98222801645671E-4
1727947311578	5414.0625	0.6700330757613373	0.057701669838814404	0.0011256433729045915
1727947311580	5414.0625	0.6110515587426008	0.059414118711472674	0.0011522220116586123
1727947311582	5414.0625	0.4702599234390753	0.06068128087132614	0.001354411608261151
1727947311584	5414.0625	0.5407364966287987	0.059295154772486904	0.001575337550461128
1727947311585	5414.0625	0.5882102383545778	0.054857291579014374	0.0016785709663057603
1727947311587	5414.0625	0.6320064573431274	0.05238931918154476	0.001776904735204205
1727947311589	5414.0625	0.6447942734588795	0.0531918285903917	0.0018058195253844765
1727947311591	5414.0625	0.6349543361269144	0.0547803792072513	0.0017995177329259155
1727947311593	5414.0625	0.5698695094204594	0.055962335445361236	0.0017014995089114204
1727947311594	5414.0625	0.6355927538529429	0.055744716715898944	0.0016103594954466163
1727947311596	5414.0625	0.5954531032136289	0.05189949828645924	0.0014058238653823637
1727947311598	5414.0625	0.45445732930609944	0.04730145977026613	0.001192127104582311
1727947311600	5414.0625	0.35377503346757444	0.04593357178076179	8.866793705795903E-4
1727947311601	5414.0625	0.4531029239164293	0.047585418151628714	5.812316365768695E-4
1727947311603	5414.0625	0.42479802411519524	0.048933241229586415	5.529068212606031E-4
1727947311605	5414.0625	0.43421634496027806	0.04994929566718811	6.124479085302997E-4
1727947311607	5414.0625	0.4396107132882323	0.051530100070522375	6.147511064020733E-4
1727947311609	5414.0625	0.47569674765788783	0.05404805583456416	7.001293002680733E-4
1727947311610	5414.0625	0.25253523189237836	0.05485455161259437	7.24488589927205E-4
1727947311612	5343.75	0.2546902854066672	0.0518406464595956	7.364294128170503E-4
1727947311614	5343.75	0.2828406719370655	0.04904997478373018	7.95920066972915E-4
1727947311616	5343.75	0.315850030687962	0.05041006861644377	8.506817667900666E-4
1727947311617	5343.75	0.044964783097951766	0.04717160999923147	0.0011855575807790274
1727947311619	5343.75	0.04474032060511996	0.042860913123836476	0.0013500973836276346
1727947311621	5343.75	0.04464216582011893	0.042334476878826736	0.0015146371864762419
1727947311623	5343.75	0.042879945028937674	0.043777130565293365	0.0014923339361023163
1727947311625	5343.75	0.040271234328348324	0.0437427829536707	0.0014581620264272812
1727947311626	5343.75	0.044729668147833024	0.043293334170247555	0.0015073909406569778
1727947311628	5343.75	0.04709793766966017	0.0407413852937747	0.0015489132317760366
1727947311630	5343.75	0.05306521597485835	0.036492476802135666	0.001329368214446577
1727947311632	5343.75	0.7216457290100036	0.035006443306633356	0.0011098231971171176
1727947311633	5343.75	0.7685278055498587	0.0361449432112831	0.0011585419923121746
1727947311635	5343.75	0.8019299637966001	0.036860312808624576	0.001194009194325305
1727947311637	5343.75	0.884038966721926	0.037228302945417256	0.0012725014919192385
1727947311639	5343.75	0.7326179819417384	0.0375117969689135	0.0013725600847187735
1727947311642	5343.75	0.7427154031972074	0.0369285114110745	0.0013940794879905394
1727947311643	5343.75	0.5047172858829636	0.03382560489373079	0.0013665137183326308
1727947311645	5343.75	0.5022089516494431	0.027228545985603946	0.0013618995986229424
1727947311647	5343.75	0.529070984264727	0.023288264416009816	0.00142899098652415
1727947311649	5343.75	0.5736320107707402	0.02622866711282543	0.0015595102688599706
1727947311650	5273.4375	0.58212694177889	0.04255402108041044	0.001580495013501188
1727947311652	5273.4375	0.610287095965961	0.0657459384047672	0.0016490901423710192
1727947311654	5273.4375	0.6195819980555956	0.0767249080908255	0.0016603435612730327
1727947311655	5273.4375	0.6257502732443347	0.07281542892868022	0.0016682168935479367
1727947311657	5273.4375	0.6324020474383671	0.057571923032382774	0.0016832500948797964
1727947311658	5273.4375	0.6626263933629902	0.04454581317168208	0.0016551844066016398
1727947311660	5273.4375	0.6641556272210718	0.034182073981401336	0.0016585509584782644
1727947311662	5273.4375	0.6692052198381653	0.027532618192107453	0.0016672799263320365
1727947311664	5273.4375	0.7836031164013364	0.02533924771532452	0.0015952251285694548
1727947311665	5273.4375	0.7851193985849056	0.025909383359776147	0.0015939196251531606
1727947311667	5273.4375	0.7760984792649371	0.027865530334071218	0.0015777895249300406
1727947311669	5273.4375	0.7331128390330188	0.03050592545077648	0.0015249970987548966
1727947311671	5273.4375	0.6934630196049528	0.032280959435211844	0.001448983064347026
1727947311673	5273.4375	0.6222015956662735	0.03062547569055007	0.0013642579429038206
1727947311674	5273.4375	0.6426775896990741	0.027318501646723864	0.0012824046688906976
1727947311676	5273.4375	0.5877715403345563	0.026748828550176316	0.0011811979246293975
1727947311678	5273.4375	0.5415835803743012	0.028685015467394864	0.0011069013336068327
1727947311680	5273.4375	0.502471603937369	0.02959205962393132	0.001009280900334432
1727947311681	5273.4375	0.7095659426873905	0.028545847939563874	9.372738642918216E-4
1727947311683	5273.4375	0.7112251137787441	0.026813973426741466	9.84268361085611E-4
1727947311685	5203.125	0.6630036992317564	0.023578586571674724	9.811574293291626E-4
1727947311687	5203.125	0.7075720083876711	0.018883011589536657	0.0010238270105949326
1727947311689	5203.125	0.7414233227087321	0.016835402221930775	0.001087698482331183
1727947311690	5203.125	0.7747865377330007	0.019814922544129702	0.0011160168679499134
1727947311692	5203.125	0.7872556560866772	0.023223211172906932	0.0011617614568764428
1727947311694	5203.125	0.7098966443794348	0.02270394642587733	0.001177687293179084
1727947311696	5203.125	0.6539229415233074	0.019787440846933617	0.001192632362371514
1727947311697	5203.125	0.1084558630747073	0.01685901691903376	0.0012938705444664345
1727947311699	5203.125	0.10283210772032778	0.014077863548152759	0.0012584939546803067
1727947311701	5203.125	0.10013668039345464	0.011905709437555943	0.0012463587482815282
1727947311703	5203.125	0.0908737567624046	0.010024972368348138	0.0011792411408638364
1727947311705	5203.125	0.09172873751033199	0.009593836274764738	0.0011832526486224282
1727947311706	5203.125	0.08182628524529545	0.011560091828693497	0.001077845859809888
1727947311708	5203.125	0.08029991322681285	0.013681023555337091	0.001056971274970066
1727947311710	5203.125	0.08498523807082307	0.012929508095021105	9.506595088841034E-4
1727947311712	5203.125	0.740372390636339	0.010180742794384755	8.443477427981409E-4
1727947311713	5203.125	0.6863914769180077	0.007853158578492413	9.907315301198088E-4
1727947311715	5203.125	0.6934309552609369	0.007195953179996649	9.985599707470353E-4
1727947311717	5132.8125	0.686007608010775	0.007408925316853416	9.921809149702186E-4
1727947311719	5132.8125	0.6896791384821584	0.007386986068584558	0.0010552335205390164
1727947311721	5132.8125	0.6548430351507906	0.006650915612121073	0.0010249349340449405
1727947311722	5132.8125	0.6220222435823943	0.00501586786447441	9.856161773440536E-4
1727947311724	5132.8125	0.5852134805888584	0.0035361527249406256	9.45067549753877E-4
1727947311726	5132.8125	0.5828036368934529	0.0029480492764841857	9.540486793070338E-4
1727947311728	5132.8125	0.5852618907232705	0.0026555550848906743	0.0010010323676102996
1727947311729	5062.5	0.6215861258516772	0.0019996282719652106	0.0010449412792303118
