# Supplementary material for: Identification and classification of repeated whistle types from free-ranging rough-toothed dolphins (Steno bredanensis)
Source: Sci Rep. 2026 Mar 20;16:14327. doi: 10.1038/s41598-026-44853-2 (PMC13144356; doi:10.1038/s41598-026-44853-2)
Supplement: Supplementary file 2 — Supplementary Material 2 [file 41598_2026_44853_MOESM2_ESM.zip › Dataset_StenoRepeatedCalls/Contours/2068.csv]

Time [ms]	Peak Frequency [Hz]	Duty Cycle	Energy	WindowRMS
1727947355296	6890.625	0.5686843374785592	0.03904597197268118	0.0013998425217368118
1727947355298	6890.625	0.6117195316966838	0.030772633641686364	0.0014846557517654805
1727947355299	6890.625	0.674234270889718	0.02327818924266913	0.0017668527064756872
1727947355301	6890.625	0.7125550858174812	0.02298027882308243	0.0018574616022147253
1727947355303	6960.9375	0.7820857014898444	0.026802237152959894	0.0020177989614445424
1727947355305	6960.9375	0.6536896286191063	0.032268619733803884	0.0021457261505436758
1727947355306	6960.9375	0.6838539006479589	0.03829381044145372	0.0021965819278612587
1727947355308	6960.9375	0.6825042469104274	0.04201119311993618	0.002194316423742493
1727947355310	7031.25	0.24387716780187566	0.04290626227643923	0.0021811575649845387
1727947355312	7031.25	0.22154396449145972	0.04877341739991529	0.0020717042442715676
1727947355314	7031.25	0.18246357475182076	0.05352570036558138	0.0018236145091940735
1727947355315	7031.25	0.15147249795115403	0.04506769480582363	0.0015906304162086407
1727947355317	6960.9375	0.13583527208859913	0.033333966255262	0.0014493298933588696
1727947355319	6960.9375	0.11872685053205101	0.01871333864017652	0.001243628515231064
1727947355321	6960.9375	0.10914914022635576	0.013001849449846878	0.0011435934974565825
1727947355322	6960.9375	0.1093618977574871	0.015278310753368204	0.0011329320740626027
1727947355324	6890.625	0.4744336842622476	0.035153128558479914	0.0010089814550082441
1727947355326	6890.625	0.48803880647964254	0.04294158768542839	0.001042949368446018
1727947355328	6890.625	0.5008721501572326	0.04528325290214835	0.0010534836189948083
1727947355330	6820.3125	0.5612408446448882	0.04974241034362527	0.0011541220633006877
1727947355331	6820.3125	0.5468938386085567	0.06220602805841461	0.0014051836245931315
1727947355333	6820.3125	0.5921257205822158	0.07675418499058717	0.0016562451858855756
1727947355335	6820.3125	0.41873400491770374	0.08220953413131274	0.0024430363321465962
1727947355337	6750.0	0.4980098360458975	0.07886237744677997	0.0032066346808255035
1727947355338	6750.0	0.6363242499752448	0.0752206105094564	0.0037353141721796113
1727947355340	6750.0	0.7110849173815653	0.07625050331123337	0.004263993663533719
1727947355342	6750.0	0.8494403554689375	0.08075577461923622	0.004732161507981279
1727947355344	6679.6875	0.9526380901289967	0.09791553611511186	0.0050593677481816255
1727947355346	6679.6875	0.9612033482651892	0.12575341244034652	0.0050850862269215995
1727947355347	6679.6875	0.9113663220074776	0.1371940973099235	0.004956753154069364
1727947355349	6679.6875	0.8509509235733532	0.11678508740710927	0.004767938999581438
1727947355351	6609.375	0.7474050955196573	0.08668039288981173	0.004253681481680302
1727947355353	6609.375	0.6112164237729218	0.0677291467472607	0.0036266512583897504
1727947355354	6609.375	0.5559834281366562	0.064930863963322	0.0029996210350991988
1727947355356	6609.375	0.5149908818006548	0.08125541903886271	0.002610501400082425
1727947355358	6609.375	0.54434478515957	0.10616506436072023	0.0022213817650656516
1727947355360	6609.375	0.7039858185851494	0.11146112819325976	0.001976879907399002
1727947355362	6609.375	0.6932107076309663	0.08756141545086366	0.0019489886327339909
1727947355363	6539.0625	0.6900623874460655	0.05802054022184783	0.001941455884702453
1727947355365	6539.0625	0.7034769691034689	0.044560774401944274	0.0019620982274949337
1727947355367	6539.0625	0.721362934115296	0.044982960238812604	0.00201933448559023
1727947355369	6539.0625	0.678488293533805	0.050714721089870844	0.0020160838016403514
1727947355370	6539.0625	0.681910674072936	0.06014858367766051	0.002103374215210724
1727947355372	6539.0625	0.6886013469278722	0.07474512516685398	0.0021363701093537624
1727947355374	6468.75	0.6759860369533252	0.08617995090616207	0.0024267570667672257
1727947355376	6468.75	0.7784316439613421	0.08385814619494174	0.0027668993306944898
1727947355378	6468.75	0.8933508207357733	0.06916604843528638	0.0030947148154207085
1727947355379	6468.75	1.0020574078448226	0.05287580065307186	0.0033656281682213655
1727947355382	6468.75	1.0453721578531106	0.04105329769640653	0.003482823956831195
1727947355384	6468.75	1.1055170157339262	0.03810713033717083	0.0036418435694543045
1727947355386	6398.4375	1.0887424069805163	0.04779585132628974	0.003598924810894808
1727947355387	6398.4375	0.9878658205936957	0.050363107918367137	0.0033810641645679084
1727947355389	6398.4375	0.9183115495590854	0.04278922327827482	0.003227606993045483
1727947355391	6398.4375	0.7990138805516879	0.03142578285547613	0.0029336657760635067
1727947355393	6398.4375	0.7267153360010163	0.029449664716634127	0.002678085760659945
1727947355395	6398.4375	0.6592578918488027	0.03968698282966566	0.0023720654446923732
1727947355395	6328.125	0.6637200036305468	0.05711597027065557	0.002096051510931449
1727947355397	6328.125	0.6637200036305468	0.058582238707095835	0.002096051510931449
1727947355399	6328.125	0.6728454205974842	0.048507529520556016	0.0019898232354747043
1727947355401	6328.125	0.6496057126062776	0.03886808847040685	0.0019379641219995736
1727947355402	6328.125	0.6658476325923015	0.039846760674438285	0.001957546745550699
1727947355404	6257.8125	0.6673660473809108	0.04892272883005437	0.0019558527434689224
1727947355406	6257.8125	0.6918256054551013	0.054492454725397155	0.0019938599528629745
1727947355408	6257.8125	0.639182859353942	0.04932038681417937	0.002385497209365847
1727947355410	6257.8125	0.6506422091743687	0.040518728653518396	0.0030072935955965294
1727947355411	6257.8125	0.6761255720283705	0.038807519968290086	0.003497970171414385
1727947355413	6257.8125	0.7365460050546283	0.043346447741537335	0.003988646747232241
1727947355415	6257.8125	0.8635016235620598	0.047967901627377685	0.004487097655654299
1727947355417	6257.8125	0.9755667374927767	0.05234660118805891	0.0048154134842035975
1727947355418	6257.8125	1.0427372343968377	0.05798592437554134	0.004973638886864098
1727947355420	6257.8125	1.043785491797358	0.06034426437510219	0.0049754189913896385
1727947355422	6257.8125	0.9582335799123461	0.05478525472290725	0.004771992619828919
1727947355424	6257.8125	0.8261843162897113	0.04531599747925519	0.004388147312089581
1727947355426	6257.8125	0.6547917706065554	0.040521938246745076	0.003660867364791401
1727947355427	6257.8125	0.49063307566308945	0.040954182282691355	0.0029335874174932215
1727947355429	6257.8125	0.4429847189465409	0.03965200297663061	0.002334573766976894
1727947355431	6257.8125	0.3376685578526921	0.03661766790807696	0.001683234769573131
1727947355433	6257.8125	0.5018371787356479	0.03848142624842667	0.0012566447617629337
1727947355434	6187.5	0.4108111482101067	0.04509070311269907	8.300547539527365E-4
1727947355436	6187.5	0.4286387344367047	0.044100172411129464	8.698892588025451E-4
1727947355438	6187.5	0.40354442052435274	0.036522350101364856	8.371948821576992E-4
1727947355440	6187.5	0.393610020970371	0.032484048486948996	0.0010332754952021225
1727947355442	6187.5	0.403899312670765	0.04215805623538117	0.0012293561082465456
1727947355443	6187.5	0.3587793166980716	0.062266423479246574	0.0016912222664650866
1727947355445	6187.5	0.3632566688615174	0.07517141429081871	0.0022304983431900363
1727947355447	6187.5	0.4420956785573899	0.07180686193050591	0.00269255039767632
1727947355449	6187.5	0.5277752186517296	0.0753531795464504	0.003154602452162604
1727947355450	6187.5	0.6085135981721698	0.10411804473081115	0.0034086895945684326
1727947355452	6187.5	0.6556741966391509	0.12508506589541837	0.0035461836381523704
1727947355454	6187.5	0.6466087485259434	0.11470289671395821	0.0035442303269089307
1727947355456	6187.5	0.6275734571540881	0.11848211789541375	0.003507339340759318
1727947355458	6187.5	0.5739653965212264	0.16900663903829052	0.003335369918262231
1727947355459	6187.5	0.5064933401218059	0.23496359276506962	0.0028684214060865536
1727947355461	6187.5	0.4663043535244138	0.2750055448366218	0.0025427774663276718
1727947355463	6187.5	0.5324526480495012	0.27999800620456106	0.002184181385891909
1727947355465	6187.5	0.4618372124216278	0.24182751133848981	0.0017939037547714627
1727947355466	6187.5	0.436089191443824	0.17659344526449225	0.0014036261236510166
1727947355468	6187.5	0.426977950028036	0.11759554531414275	0.001375932024910487
1727947355470	6187.5	0.5190302784955373	0.0821544023124878	0.0016318518499363896
1727947355472	6187.5	0.5840954310347042	0.07036482336269326	0.002187465558250181
1727947355474	6187.5	0.4547474489151575	0.08665379751924933	0.0026721365031742873
1727947355475	6187.5	0.5385526604255071	0.1343410114435146	0.003156807448098394
1727947355477	6117.1875	0.5855403729698668	0.18578714202104304	0.0033496626904308416
1727947355479	6117.1875	0.685523577703108	0.19852237158586525	0.003695087318851048
1727947355482	6117.1875	0.7471753908321966	0.17475240289315477	0.0038544205472007473
1727947355483	6117.1875	0.7881090744661035	0.16833292413148698	0.003961781147726912
1727947355485	6117.1875	0.7663056288637253	0.20318221217262486	0.003887206315880019
1727947355487	6117.1875	0.7113830839276919	0.24833455692138923	0.0036991723982492506
1727947355489	6117.1875	0.7674298982296607	0.2524996001154125	0.0031050024031771153
1727947355491	6046.875	0.65801904856872	0.23214069260547904	0.002732548733450469
1727947355492	6046.875	0.6308478356680008	0.22786088020800724	0.002307404021260416
1727947355494	6046.875	0.6123383749047074	0.2271939479802014	0.0022282092743536987
1727947355495	6046.875	0.6356349023318624	0.21134982293253646	0.0021555066540862584
1727947355497	6046.875	0.6354095341347129	0.1979794263270958	0.0021537670842281084
1727947355498	6046.875	0.604323582369649	0.20317838593981483	0.0020757851393530943
1727947355500	6046.875	0.5723534938311523	0.21659803023413998	0.0019621383225762058
1727947355502	6046.875	0.6323810542658171	0.2264185759896674	0.0018910128081422286
1727947355504	6046.875	0.6931669821954497	0.23564748329373267	0.0020188018815866854
1727947355506	6046.875	0.5833200057074309	0.22667877833729377	0.002588305061402378
1727947355507	5976.5625	0.6479833308189019	0.19352932091011082	0.002995607289225986
1727947355509	5906.25	0.6614249778672155	0.12609359263941425	0.0034029095170495945
1727947355511	5835.9375	0.7221092449056935	0.12346397879751425	0.0039299828295081595
1727947355513	5695.3125	0.8552073623520642	0.16308793983057773	0.004553137801735714
1727947355514	5695.3125	0.9649349355900466	0.1536855807135486	0.004898943741659588
1727947355516	5695.3125	0.9993206699026592	0.14252416790810926	0.004967066401147578
1727947355518	5695.3125	1.0787703839805318	0.1409011098875632	0.005202861198956521
1727947355520	5695.3125	1.0460252512216524	0.15004507275484716	0.005054924647905722
1727947355522	5695.3125	0.9749107487269697	0.15530430364236703	0.004794452841463426
1727947355523	5695.3125	0.8228492841345025	0.13592232412364985	0.004249398965894668
1727947355525	5695.3125	0.7517172606523526	0.09741676737440001	0.0037755558478737806
1727947355527	5695.3125	0.6587905840167596	0.07236439672776213	0.0033017127298528934
1727947355529	5695.3125	0.6145970380262602	0.07040699261798672	0.002775042692066969
1727947355530	5695.3125	0.5410661476041966	0.0705390467290276	0.0024373782632460188
1727947355532	5695.3125	0.5824759056777192	0.07507083260551851	0.0022105611628687764
1727947355534	5625.0	0.4414094731155093	0.11231873626962507	0.00224149980005141
1727947355536	5625.0	0.4351396142973752	0.11684624351191136	0.0022283871796261318
1727947355538	5625.0	0.4754406621391438	0.11036439302097537	0.0023729718654776147
1727947355539	5625.0	0.5449883707779123	0.10955828487982408	0.0025852210598742388
1727947355541	5625.0	0.606445436998024	0.10850587276282567	0.002907628539660391
1727947355543	5625.0	0.636062054991245	0.09535866318502693	0.0037291544691696547
1727947355545	5625.0	0.737959768733375	0.07650191528559193	0.004374318308533341
1727947355546	5625.0	0.8390025955371836	0.0766876557842407	0.005019482147897027
1727947355548	5625.0	0.8563640570829723	0.10653999148095755	0.0051762975951671324
1727947355550	5625.0	0.8855733611407427	0.13446030177094181	0.005278023420017467
1727947355552	5625.0	0.9410308886043792	0.13843723524115217	0.005461833082642177
1727947355554	5554.6875	0.9480761716579715	0.13991532861678177	0.005486392215614058
1727947355555	5554.6875	0.8411978441791953	0.13661604760443624	0.005052705468909566
1727947355557	5554.6875	0.33817692751613826	0.1183751853608508	0.004826272781703561
1727947355559	5554.6875	0.27223253376323314	0.09809647681773292	0.0040895181272578495
1727947355561	5554.6875	0.23535390624258895	0.09780869110739651	0.0035419243923318377
1727947355562	5554.6875	0.2110879488202211	0.10713914175322857	0.0031128714545139774
1727947355564	5554.6875	0.20280552843113542	0.11297174104627139	0.0030139427213569108
1727947355566	5554.6875	0.16682433199074864	0.11749344988437113	0.0025831170230973927
1727947355568	5554.6875	0.14629284583783925	0.11678728710817299	0.0023410012271026953
1727947355570	5554.6875	0.14104605845119855	0.1045166142403268	0.0022745883177517708
1727947355571	5554.6875	0.2993508096470098	0.0874054536333099	0.0020127138292187854
1727947355573	5554.6875	0.3083368938882081	0.08217724212202801	0.0020410064731532745
1727947355575	5554.6875	0.3670661045317711	0.08358329334465607	0.0025420122853981007
1727947355577	5554.6875	0.4400584347022259	0.07818840276848417	0.0030430180976429265
1727947355578	5554.6875	0.551959302251595	0.07316978797818867	0.0036952129710703286
1727947355580	5554.6875	0.6181046518132086	0.08674867722177897	0.004347407844497731
1727947355583	5554.6875	0.7396755362539716	0.1000385341495469	0.004899528577596812
1727947355585	5554.6875	0.8380788031170431	0.08404379064043196	0.005185106933263444
1727947355587	5554.6875	0.9055719892181345	0.05965338575202421	0.00535314872445467
1727947355588	5484.375	0.8831574985276436	0.05828158502839336	0.005221367949220034
1727947355590	5484.375	0.872231181465719	0.06411230157350635	0.0051696635377887715
1727947355592	5484.375	0.8383338302111217	0.06100650047105672	0.004964652467766172
1727947355594	5484.375	0.8223543928740952	0.05892694236163519	0.004391287549852988
1727947355595	5484.375	0.8476204176449644	0.06772977818620989	0.003790667367266066
1727947355596	5484.375	0.9171234302590202	0.09296240536258503	0.003542645677594242
1727947355598	5484.375	0.864690978256372	0.12058180963768189	0.003435046257324441
1727947355600	5484.375	0.9143450275157233	0.11921138124958111	0.003341482512937878
1727947355602	5484.375	0.8427128958894878	0.0863825191550561	0.003134908372088853
1727947355603	5484.375	0.7663734346922731	0.0593330926604695	0.0029117651009379973
1727947355605	5484.375	0.7514654070605857	0.05488126171939471	0.002745284413070827
1727947355607	5484.375	0.7545672236672538	0.05829236520017606	0.00252695752344637
1727947355609	5484.375	0.8489158323056196	0.06127352506559087	0.002347415572439502
1727947355610	5484.375	0.8217021640501223	0.06424202770292088	0.002294044885061746
1727947355612	5484.375	0.8205739997044386	0.07014362487736546	0.002293168196290973
1727947355614	5484.375	0.8002215872687937	0.07544783705209611	0.0021580512442058654
1727947355616	5484.375	0.6775241576737786	0.07431203733474834	0.002541256024295555
1727947355618	5484.375	0.5293122727066565	0.06660932352814389	0.0035350658494406407
1727947355619	5484.375	0.5895302286243594	0.05995892276374012	0.004155626531541597
1727947355621	5414.0625	0.6241613649157544	0.06441148236623623	0.004776187213642554
1727947355623	5414.0625	0.7017242102271625	0.07727881740202047	0.005183850550955546
1727947355625	5414.0625	0.7635271042916278	0.0823100679157566	0.005400356411973727
1727947355626	5414.0625	0.8479036227064164	0.07408411174445603	0.005656219316595392
1727947355628	5414.0625	0.8433019349419355	0.062796638987511	0.005649688735965448
1727947355630	5414.0625	0.791023491943037	0.06314604448856342	0.005487842639662689
1727947355632	5414.0625	0.6936084632686932	0.066802263825013	0.0047475763205109935
1727947355634	5414.0625	0.6596337658876633	0.06091126646316856	0.003962947217647769
1727947355635	5414.0625	0.6348379030194699	0.049118514186284434	0.0031783181147845454
1727947355637	5414.0625	0.65184339287396	0.039201449196517794	0.0028188585436244367
1727947355639	5414.0625	0.5507799064588247	0.033040218091760575	0.0022466070775807164
1727947355641	5414.0625	0.4531321107145197	0.03333979534003661	0.001674355611536996
1727947355642	5414.0625	0.6541267048569038	0.03780235545555213	0.0015307283825643893
1727947355644	5414.0625	0.6461178097219702	0.039060131667670236	0.0014372585445986941
1727947355646	5414.0625	0.5710689776598533	0.039951434873081594	0.00146448832970912
1727947355648	5414.0625	0.47305189088705446	0.0468156833848653	0.0016401450901335644
1727947355650	5414.0625	0.4943950021291929	0.050145261940995105	0.0017326883855354651
1727947355651	5414.0625	0.5635943354748632	0.039012803208773615	0.0020317884152355552
1727947355653	5343.75	0.5544986364976415	0.02713281785220978	0.0020259900699964493
1727947355655	5343.75	0.595049151970769	0.02965504834242482	0.0021030222138243913
1727947355657	5343.75	0.5899317307594135	0.05951199814405556	0.0020979232076625233
1727947355658	5343.75	0.6134773521731806	0.10142820462838219	0.0021462649721737327
1727947355660	5343.75	0.6099452596955914	0.11031870121951616	0.002121227610450292
1727947355662	5343.75	0.5882491884712182	0.07153507402337038	0.002035377776020275
1727947355664	5343.75	0.5260549475337948	0.03276576728927622	0.0018275402286323024
1727947355666	5343.75	0.7212896766902516	0.0326216915315373	0.0015826070835915
1727947355667	5343.75	0.7189050365089574	0.04764546656895993	0.0015544797744937167
1727947355669	5343.75	0.7156867416301379	0.05311618341783592	0.0015486411221958488
1727947355671	5343.75	0.6972658809126049	0.05545655827401441	0.0014921824814599087
1727947355673	5343.75	0.6905292427259818	0.057967931651743194	0.0015019117787515388
1727947355674	5343.75	0.7439457762763124	0.05092602472349304	0.001611249621061172
1727947355676	5343.75	0.7922584201723142	0.035585352934442746	0.0017023365702330381
1727947355678	5343.75	0.8155999999498621	0.02498085345314559	0.0017320583864538868
1727947355680	5343.75	0.7681256004023072	0.020674985401653675	0.001656047899013166
1727947355683	5343.75	0.7529687891811022	0.018895384850760966	0.0018706567243899305
1727947355684	5343.75	0.8406067225452722	0.018074431416411012	0.002004524164074928
1727947355686	5273.4375	0.7615516193834664	0.018754792354298864	0.0020461651410327124
1727947355688	5273.4375	0.5894511670737158	0.02218431907655313	0.002593506623428974
1727947355690	5273.4375	0.6601690140959865	0.02424350879700739	0.003247293024551325
1727947355691	5273.4375	0.7220207797127404	0.020586917145805753	0.003684106344934242
1727947355693	5203.125	0.7771784410760654	0.013534651181737996	0.004120919665317159
1727947355695	5203.125	0.8758088579792336	0.015069571761765344	0.004420175134459581
1727947355696	5203.125	0.920700813503908	0.020720965749732284	0.0045660791177830826
1727947355698	5203.125	0.9516444701877658	0.024771779877472703	0.004653787659574207
1727947355699	5132.8125	1.0076542886688065	0.026495272095498935	0.004830573031160439
1727947355701	5132.8125	1.0174851554548658	0.029511424359571554	0.00486441228918856
1727947355703	5132.8125	0.9581957266834011	0.03521737052959848	0.004629222192601816
1727947355705	5132.8125	0.8475411339267073	0.03892880787548677	0.004133758941655441
1727947355706	5062.5	0.9371256759412714	0.038841610122322005	0.0035364200842396194
1727947355708	5062.5	0.9327924651858288	0.037066602034791694	0.003287264253856935
1727947355710	5062.5	0.7970420926514769	0.03284635872396804	0.0029072046701265823
1727947355712	5062.5	0.6521749939165918	0.026000634609797506	0.0024636452767107554
1727947355714	5062.5	0.5408663371436904	0.021563221631609706	0.0019888468688615485
1727947355715	4992.1875	0.5444823756748484	0.02255325460753812	0.0015140484610123416
1727947355717	4992.1875	0.4430151847328292	0.02807594145737623	0.0013292922461108692
1727947355719	4992.1875	0.2966100910828395	0.05815350371531472	0.0011445360312093969
1727947355721	4992.1875	0.272571531116453	0.09810304709281578	0.0010746430698933846
1727947355722	4921.875	0.26706941011278423	0.10959576434421191	0.0010800299528503383
