# Supplementary material for: Identification and classification of repeated whistle types from free-ranging rough-toothed dolphins (Steno bredanensis)
Source: Sci Rep. 2026 Mar 20;16:14327. doi: 10.1038/s41598-026-44853-2 (PMC13144356; doi:10.1038/s41598-026-44853-2)
Supplement: Supplementary file 2 — Supplementary Material 2 [file 41598_2026_44853_MOESM2_ESM.zip › Dataset_StenoRepeatedCalls/Contours/2069.csv]

Time [ms]	Peak Frequency [Hz]	Duty Cycle	Energy	WindowRMS
1727947394099	7031.25	0.8237765330188679	0.01276240054136857	0.002094493959826749
1727947394100	7031.25	0.7860928901336478	0.023187344804705814	0.002006819415542916
1727947394102	7031.25	0.7533841882861635	0.03155716970655584	0.0019197968534613193
1727947394104	7031.25	0.8720600655503947	0.03642037457071107	0.00175528926509005
1727947394106	7031.25	0.8829364516919793	0.03993484233312785	0.001632579642062072
1727947394107	7031.25	0.8768704792897746	0.04292285137604764	0.001622604824757873
1727947394109	7031.25	0.8814220677612482	0.045611633879414505	0.001629426458825159
1727947394111	7031.25	0.8708298169254095	0.04208562286788069	0.0016107473802311897
1727947394113	6960.9375	0.8831558053532551	0.039316246672251184	0.0016252028348557686
1727947394115	6750.0	0.8595837234453831	0.06729119407743572	0.0015797056596432238
1727947394116	6750.0	0.8159323448514929	0.06492095509575405	0.001507154632494478
1727947394118	6750.0	0.7905210668606157	0.06105616777533983	0.001468476757973517
1727947394120	6750.0	0.7606736903066996	0.056364768478240186	0.001323421051067369
1727947394122	6750.0	0.69577223715177	0.05462570425393806	0.0011616603658888176
1727947394123	6679.6875	0.6035452714909894	0.057782745930946434	0.001029924440334723
1727947394125	6679.6875	0.5571857188482704	0.06337221712318183	9.535781096569098E-4
1727947394127	6679.6875	0.4939753054572851	0.06697229245783792	8.126034643129853E-4
1727947394129	6679.6875	0.5850014504339018	0.06508444811652858	6.716288189690608E-4
1727947394131	6609.375	0.5018864499236514	0.0604436342394777	5.962766202915473E-4
1727947394132	6609.375	0.4825084522027697	0.059002167771227916	5.744579767798433E-4
1727947394134	6609.375	0.5137420934816461	0.05963062488796199	6.017887078833262E-4
1727947394136	6609.375	0.5533854166666666	0.06008912967401067	6.210649766673038E-4
1727947394138	6609.375	0.5194670443709235	0.062496997319699085	6.310080000240107E-4
1727947394139	6609.375	0.5652896180009609	0.06724034112719934	6.935364928172136E-4
1727947394141	6609.375	0.5834380868929071	0.06949761553167053	7.079893399574687E-4
1727947394143	6609.375	0.04254962497702769	0.06449156056257496	0.0011262696191875433
1727947394145	6539.0625	0.0472507390459317	0.05474408073987131	0.0013507939144335253
1727947394147	6539.0625	0.05034616890077629	0.048678989471717976	0.0015753182096795073
1727947394148	6539.0625	0.05333033240569836	0.0477092934951273	0.0016195234091472414
1727947394150	6539.0625	0.05370826710760186	0.046929402797100554	0.0016266882947135316
1727947394152	6539.0625	0.055923951022392365	0.04305674835789031	0.0016495858780733593
1727947394154	6468.75	0.056068968165124716	0.03994793173522064	0.0016547268305690504
1727947394155	6468.75	0.05397456457174977	0.04261193700675407	0.0016329491601917987
1727947394157	6468.75	0.05482241415815939	0.045947542117062236	0.0014051702697778106
1727947394159	6468.75	0.3985326994889937	0.050133034900777876	0.0011773913793638225
1727947394161	6468.75	0.3917711228801662	0.050503442195272835	0.001160072778330882
1727947394163	6398.4375	0.7692890655288834	0.050858380462266865	0.001174592982448469
1727947394164	6398.4375	0.7222782705883303	0.04778550686346518	0.0011270333472655342
1727947394166	6398.4375	0.6753831621677651	0.04149540738794126	0.0010845357960261345
1727947394168	6398.4375	0.6039793386399371	0.035021204133147486	0.0010747674721130144
1727947394171	6398.4375	0.5749300590851022	0.0328189145221172	9.66533403461881E-4
1727947394172	6328.125	0.4663287468676297	0.036779356629501395	8.582993348107475E-4
1727947394174	6328.125	0.45534049939809357	0.041006800362025794	8.406214451788783E-4
1727947394176	6328.125	0.4298084187057783	0.04146375093469881	7.917748556088816E-4
1727947394178	6328.125	0.36920511497641506	0.03946560553554303	6.940669099277177E-4
1727947394180	6328.125	0.36437796346796386	0.03869457775491544	6.903604177161432E-4
1727947394181	6328.125	0.43029010683893304	0.038477529167397	5.918025567043439E-4
1727947394183	6328.125	0.4272999700878572	0.03589215890960346	5.846134405656543E-4
1727947394184	6328.125	0.4095746549328313	0.031743839934962076	5.647131148909383E-4
1727947394186	6328.125	0.49635994563857916	0.02915091774690291	5.135073503709807E-4
1727947394187	6257.8125	0.4959728455115886	0.029276029808259836	6.133457044575208E-4
1727947394189	6257.8125	0.501555032739573	0.030709477747627497	7.131840585440609E-4
1727947394191	6257.8125	0.4888340212264151	0.0314021758917083	9.16755656375565E-4
1727947394193	6257.8125	0.6238535115303984	0.030805061028474304	0.0011074687645388124
1727947394195	6257.8125	0.776802238928197	0.0302471879624195	0.0012981818727020597
1727947394196	6257.8125	0.8648412932389937	0.029533073457388447	0.0013721403294669739
1727947394198	6257.8125	0.9128658526598532	0.02735750610996819	0.0014162387105669755
1727947394200	6257.8125	1.0083980280398324	0.024386836326678187	0.0015061508338294486
1727947394202	6257.8125	0.9289934650157232	0.023187954918751582	0.001445928781319307
1727947394203	6187.5	0.830313564596436	0.02541793424199367	0.0013469718799663673
1727947394205	6187.5	0.7591391509433962	0.028698165971347597	0.0012588562387258842
1727947394207	6187.5	0.6175017606787212	0.030033756564842563	0.001072406438840321
1727947394209	6187.5	0.33228338370841415	0.029109500382472328	8.859566389547579E-4
1727947394211	6187.5	0.26270265982263563	0.026764349224819687	7.044042642827403E-4
1727947394212	6187.5	0.17799319592003174	0.024475881005920897	5.493199462758188E-4
1727947394214	6187.5	0.1399722363045906	0.023515890954715183	3.942356282688973E-4
1727947394216	6187.5	0.1288185126355581	0.02232852584619662	3.685889545827576E-4
1727947394218	6187.5	0.16104915060358257	0.02266369991687863	4.7656774768471265E-4
1727947394219	6117.1875	0.20482455626763357	0.02394929538207863	5.596437298421302E-4
1727947394221	6117.1875	0.23346045923521716	0.024518545910412946	6.427197119995477E-4
1727947394223	6117.1875	0.31137674052068215	0.02129363457306959	8.044056057171459E-4
1727947394225	6117.1875	0.4001279700823204	0.017691810756480696	9.377833823923191E-4
1727947394227	6117.1875	0.7798753837226715	0.017464238545414897	0.0010711611590674922
1727947394228	6117.1875	0.6094626029253558	0.028673380663077053	0.0012078977016090156
1727947394230	6117.1875	0.6456028503599801	0.07315552543892093	0.0012476445839005393
1727947394232	6117.1875	0.6898609150012412	0.11753404699661404	0.001320244469437172
1727947394234	6117.1875	0.7393153524288315	0.11219319689574242	0.001404856305105237
1727947394235	6046.875	0.7772456411887619	0.0590782189325415	0.0014670906275389666
1727947394237	6046.875	0.7709421096594671	0.024036323987357278	0.0014556563902913466
1727947394239	6046.875	0.7582057433900199	0.016292370546604693	0.0014330740070270858
1727947394241	6046.875	0.7532841399267626	0.017474259975852204	0.0014278806495716492
1727947394243	6046.875	0.9651966423554142	0.017252588142544073	0.0013388267034925433
1727947394244	6046.875	0.9289961354081213	0.01486624731008871	0.0013013185705227205
1727947394246	6046.875	0.8701066198147891	0.012624624987785122	0.0012325475916213982
1727947394248	6046.875	0.8453783966702172	0.01269461387855516	0.001106715725969889
1727947394250	6046.875	0.7329528936550053	0.013612203238756355	9.572753867410452E-4
1727947394251	5976.5625	0.6059946504029088	0.013083632277650617	8.267920448491719E-4
1727947394253	5976.5625	0.5379346931505503	0.012453944147368364	7.001968258201546E-4
1727947394255	5976.5625	0.5145476841629867	0.01424969073665128	5.736016067911373E-4
1727947394257	5976.5625	0.43433541739846776	0.018446294049539798	4.8496293286765077E-4
1727947394259	5976.5625	0.43715406149073605	0.02188121198432265	3.963242589441642E-4
1727947394260	5976.5625	0.4177026861951869	0.021182950748226338	3.6443182550666446E-4
1727947394262	5976.5625	0.3807872929496418	0.0179572840816085	3.359854982144027E-4
1727947394264	5976.5625	0.019809052718836855	0.015951152885497078	7.625818698614613E-4
1727947394266	5906.25	0.0247597529143961	0.015655593796974402	0.0010444007276332315
1727947394267	5906.25	0.03438190013738656	0.01703985742782418	0.0012232656044400543
1727947394269	5906.25	0.040460449695564366	0.021704666258594286	0.001402130481246877
1727947394272	5906.25	0.047698108299360144	0.025535165328231687	0.0014670259208322408
1727947394274	5906.25	0.06019531276674929	0.027177862129458066	0.0015887212321009753
1727947394276	5906.25	0.06730293108926753	0.027666930173145424	0.0014286230934208565
1727947394277	5906.25	0.31950152769374196	0.03132771699550307	0.0012685249547407377
1727947394279	5906.25	0.31315261733799266	0.029411634192166015	0.001258729798897865
1727947394281	5906.25	0.2922428157105107	0.02685210841509787	0.0012184466800795948
1727947394283	5906.25	0.7038462219351184	0.02793612329162367	0.0010388190517271942
1727947394284	5906.25	0.6447284995615626	0.02901502950217884	9.456269961966815E-4
1727947394285	5906.25	0.596721263455491	0.025852134966977906	8.900065604158808E-4
1727947394287	5906.25	0.536510779422784	0.019536315771209713	7.95285903709196E-4
1727947394289	5906.25	0.49439916070902123	0.015272803435671271	7.331420541613494E-4
1727947394291	5906.25	0.4728350963518269	0.018285822971951023	6.743891930481933E-4
1727947394292	5906.25	0.5991272356525157	0.028799414231241303	6.693305966955477E-4
1727947394294	5906.25	0.5093996850287874	0.04018405869283522	7.782331568701926E-4
1727947394296	5835.9375	0.6072472313371615	0.04553178229904722	9.094434834922259E-4
1727947394298	5835.9375	0.687703928966138	0.03700053946407757	0.001040653810114259
1727947394299	5835.9375	0.7983026807891258	0.020046306752849182	0.0011702273643079191
1727947394301	5765.625	0.7935440415356393	0.013275469979354125	0.0012382743977737295
1727947394303	5765.625	0.8363254758420474	0.00639350251392	0.001434735261376896
1727947394305	5695.3125	0.8980867455671743	0.012078147477655203	0.0015192664936043295
1727947394307	5695.3125	1.0017914745657157	0.010588455302055247	0.0016503307868255602
1727947394308	5695.3125	1.0094688527103697	0.009910309022215132	0.0016621345727469968
1727947394310	5625.0	1.008992485271274	0.012706159134376832	0.0016614186324967373
1727947394312	5625.0	1.0335045962150489	0.011171157225722565	0.0016936690679777453
1727947394314	5554.6875	1.0147643936595436	0.007707112131304717	0.0016709065314149264
1727947394315	5554.6875	0.9337495545270706	0.005861809350575144	0.0015623588953481953
1727947394317	5484.375	0.9765113174790356	0.007460683887918381	0.001480353226029486
