# Supplementary material for: Identification and classification of repeated whistle types from free-ranging rough-toothed dolphins (Steno bredanensis)
Source: Sci Rep. 2026 Mar 20;16:14327. doi: 10.1038/s41598-026-44853-2 (PMC13144356; doi:10.1038/s41598-026-44853-2)
Supplement: Supplementary file 2 — Supplementary Material 2 [file 41598_2026_44853_MOESM2_ESM.zip › Dataset_StenoRepeatedCalls/Contours/2075.csv]

Time [ms]	Peak Frequency [Hz]	Duty Cycle	Energy	WindowRMS
1727947427959	7101.5625	0.006379809888131331	0.022859675420486527	0.003961130558472172
1727947427961	7101.5625	0.00809116751163316	0.030427756337045836	0.004014175641357851
1727947427962	7101.5625	0.010471763736984038	0.0343908176256348	0.004108158428526485
1727947427964	7101.5625	0.011730408917553557	0.02820645547943814	0.0029302988593511844
1727947427966	7101.5625	0.6582610959395344	0.018688893913042105	0.0017524392901758835
1727947427968	7101.5625	0.8099600269898902	0.012668989769836506	0.0020112147410754123
1727947427970	7031.25	0.9304578238786826	0.010273815457228544	0.0022197714661542243
1727947427971	7031.25	1.0744827440555005	0.011590994861506082	0.0024612585395081803
1727947427973	7031.25	1.1311572842101814	0.015776977630086085	0.0025539466300144222
1727947427975	7031.25	0.9731844536163521	0.020003247202249597	0.0027780716172257336
1727947427977	7031.25	1.0214486884284861	0.020661431704256886	0.002912269778461968
1727947427978	6960.9375	1.0475041214283778	0.018113404801411933	0.002978258127605723
1727947427980	6960.9375	1.062580903681414	0.016858745755610572	0.003021639679502639
1727947427982	6960.9375	1.0497120294879092	0.01618388452304483	0.0029909944760497555
1727947427984	6960.9375	1.0338675094204077	0.014011507025237778	0.002958060146828837
1727947427986	6960.9375	0.9398619850967793	0.012414053386420069	0.0027799532302967282
1727947427987	6890.625	0.8357408532246259	0.01374686971927541	0.002578271301757077
1727947427989	6890.625	0.7674095403654305	0.016912950468166058	0.0024149399870456124
1727947427991	6890.625	0.183706138112937	0.01891584536702625	0.0020920764477752075
1727947427993	6890.625	0.14590049018847234	0.01785217495855514	0.0017192833225010379
1727947427994	6820.3125	0.10875146013164261	0.016420731567925964	0.0013464901972268684
1727947427996	6820.3125	0.09921379420578387	0.019787659635975095	0.0011632940586949589
1727947427998	6820.3125	0.08210287651901434	0.029430369851596014	9.800979201630494E-4
1727947428000	6750.0	0.08519170021587669	0.03849737093533171	9.978691128916064E-4
1727947428002	6750.0	0.1043159870092048	0.03870609251426594	0.0013549580626882668
1727947428003	6750.0	0.14231279232472055	0.032356014538781556	0.0016052285267330844
1727947428006	6679.6875	0.6311142639544025	0.026809849935952586	0.0018554989907779023
1727947428008	6679.6875	0.8323853490140688	0.02446837080133114	0.0023032370894979417
1727947428010	6609.375	0.984480512385009	0.025784688032514144	0.002750975188217981
1727947428011	6609.375	1.0884602864583333	0.02684268987025275	0.0029481056093921243
1727947428013	6609.375	1.1369194389564559	0.02574931470245591	0.003029313741033141
1727947428015	6539.0625	1.188962322819863	0.025144244890909287	0.0031230271212444095
1727947428017	6539.0625	1.1633920700888247	0.022455092363649846	0.003068627653760913
1727947428019	6468.75	1.080611026713426	0.02125817661901517	0.0028911168551129978
1727947428019	6468.75	0.9582427861063197	0.02030213609588834	0.0026454539199928986
1727947428021	6468.75	0.9582427861063197	0.019702493356632454	0.0026454539199928986
1727947428023	6468.75	0.8541623001578469	0.019613128836489357	0.0023163204133739256
1727947428025	6468.75	0.79950982134083	0.019594847253554742	0.001959785057617863
1727947428026	6468.75	0.7298982923691183	0.019062837316229646	0.0017174841740411073
1727947428028	6398.4375	0.6859915089335109	0.019405664147582425	0.0016104912949864501
1727947428030	6398.4375	0.7721365005318165	0.019948041827824236	0.001401588508860076
1727947428032	6398.4375	0.8011107137830964	0.022212870358632418	0.0013821950648945037
1727947428034	6398.4375	0.7518328460757338	0.02742347907176579	0.0014497754480035261
1727947428035	6398.4375	0.8332301152493886	0.033503307024899245	0.0015760534253319634
1727947428037	6398.4375	0.761265856440663	0.03369819657905961	0.0017125534675900913
1727947428039	6328.125	0.9089441713689532	0.026270181255679582	0.001988300942504244
1727947428041	6328.125	0.9854513543289481	0.023551164420865422	0.002176761157149633
1727947428042	6328.125	1.0780609287896656	0.02642995809613009	0.002371720582258545
1727947428044	6328.125	1.0978513650817048	0.02973450365768088	0.0024431007621611815
1727947428046	6328.125	1.1056555570617839	0.032124029465978796	0.002456362138090835
1727947428048	6257.8125	1.1116055251238908	0.035392159401703704	0.0024638642922581964
1727947428050	6257.8125	1.1072698629127358	0.033604485946325396	0.002457176715715621
1727947428051	6257.8125	1.0339303372255446	0.02720612877410187	0.002307574589258844
1727947428053	6257.8125	1.0069155628790432	0.026391414863529385	0.00224971033445202
1727947428055	6187.5	0.9393340708003426	0.03653674651526677	0.0021026375503491
1727947428057	6187.5	0.8507734574611832	0.04433514470747622	0.0018969213250825297
1727947428058	6187.5	0.8674450211983379	0.04359568607399827	0.0017962532964813371
1727947428060	6187.5	0.8624876284535041	0.03849295471562459	0.0017853331481021625
1727947428062	6117.1875	0.860809572944744	0.03552499120768064	0.001782758117878416
1727947428064	6117.1875	0.9002113265247245	0.03608937380221883	0.00197016384622007
1727947428066	6117.1875	0.8986498017129919	0.03747282778510453	0.0022034517125623116
1727947428067	6117.1875	0.022072883003778465	0.039892744160245776	0.0036034878954286143
1727947428069	6046.875	0.023693821098141426	0.0429805883624413	0.004404701177306498
1727947428071	6046.875	0.026918928515240886	0.044791486058234777	0.005205914459184381
1727947428073	6046.875	0.029130852506925504	0.046694026247660156	0.005335922235722527
1727947428074	6046.875	0.0312690974943209	0.05144159903388671	0.005459151397768041
1727947428076	5976.5625	0.03197338590263214	0.05753361168726187	0.0054970629129381275
1727947428078	5976.5625	0.031632701438159466	0.06144194501032388	0.005477354961270083
1727947428080	5976.5625	0.031162139923946737	0.06168435122955727	0.004367115925674671
1727947428082	5976.5625	1.015625959672268	0.0611172360719796	0.0032568768900792587
1727947428083	5976.5625	0.9867981093935546	0.06252917058266397	0.0028853222586756443
1727947428085	5976.5625	0.9189685515424975	0.06534384918202052	0.002694244340138938
1727947428087	5976.5625	0.8082448426917029	0.06886439845723326	0.0022982001203388563
1727947428089	5976.5625	0.6759522415729069	0.07518650889822001	0.0019276567607292984
1727947428090	5976.5625	0.60998204383229	0.08542256952332668	0.0015571134011197404
1727947428092	5976.5625	0.5413161477160847	0.09708311767580519	0.0012863358304442396
1727947428094	5976.5625	0.39593282619107595	0.10673354149561677	0.001011748387662448
1727947428096	5976.5625	0.48856915168042453	0.11099591917939175	7.371609448806562E-4
1727947428098	5906.25	0.466973479069956	0.12499368884644553	6.792308904350338E-4
1727947428099	5906.25	0.5330415832147849	0.12775100785099094	7.7734373197259E-4
1727947428101	5835.9375	0.5022800018377849	0.1405704508147192	8.937660973469679E-4
1727947428103	5835.9375	0.5289837370346419	0.1327250398764032	0.0011308557568890701
1727947428106	5765.625	0.6356828696520191	0.12279640194567926	0.0015004148425259883
1727947428107	5695.3125	0.7366184079688999	0.1210384905019399	0.0017697828362562874
1727947428109	5695.3125	0.6788640525345468	0.12084846584750912	0.0020391508299865864
1727947428111	5695.3125	0.7864068192073036	0.118631813932003	0.0023026385892726225
1727947428113	5695.3125	0.8555491786459717	0.119990201089563	0.0024503949866321556
1727947428115	5695.3125	0.9002672030364183	0.12980617216469081	0.0025400745725009184
1727947428116	5695.3125	0.9196444729451788	0.13266191741446376	0.0025802312499689614
1727947428118	5695.3125	0.9253700669277062	0.12739790730700953	0.0025930950503481004
1727947428119	5695.3125	0.9125591179743555	0.11576493403355292	0.002561284178627679
1727947428121	5695.3125	0.888980916503344	0.10790896335236391	0.0025014470104723543
1727947428122	5695.3125	0.917336180570445	0.10433728807628798	0.0023919368633853544
1727947428124	5695.3125	0.9201516250045707	0.10402582317576285	0.002337519414479064
1727947428126	5695.3125	1.0965326066517749	0.10657178258459617	0.002238085529191891
1727947428128	5695.3125	1.1042296211674527	0.1065770403758159	0.00216726060718265
1727947428130	5695.3125	1.098165328583271	0.10172568429628052	0.002176985776125671
1727947428131	5695.3125	1.0624666213428702	0.09537034327575786	0.002236433018011658
1727947428133	5695.3125	1.0693798492329394	0.08556162671843844	0.0022499617775307264
1727947428135	5695.3125	1.0299071543820217	0.07240866357867327	0.002374230725237121
1727947428137	5695.3125	1.0350018214265002	0.06611168373224813	0.002495621965692022
1727947428138	5695.3125	0.7268633664732349	0.07017667271267741	0.002543950103104409
1727947428140	5695.3125	0.7437232358790374	0.07416163693622319	0.0025972408686982446
1727947428142	5695.3125	0.7516825516391731	0.06967557460034894	0.0026276793794262525
1727947428144	5625.0	0.7380172522918665	0.06349642684522144	0.0025913023831957696
1727947428146	5625.0	0.6897343512651902	0.06337033872186255	0.0024590451564315036
1727947428147	5625.0	0.6256217375046637	0.06822570041395905	0.002300927149559418
1727947428149	5625.0	0.5847169270000533	0.07233937388214146	0.0021721157851763515
1727947428151	5625.0	0.4878843685874374	0.07080998493342792	0.0018674648375572444
1727947428153	5625.0	0.6413078479475517	0.06177934205197385	0.0015478893768172868
1727947428154	5625.0	0.6050322362140611	0.05221991456334641	0.0012283139160773294
1727947428156	5625.0	0.5559223261261144	0.0512219120558938	0.0011275160204002538
1727947428158	5625.0	0.6512787621681927	0.06021052953675243	9.54478639929763E-4
1727947428160	5625.0	0.6767878216201865	0.07559979029240946	8.194075782185433E-4
1727947428162	5625.0	0.5206383796860646	0.08780680228292445	9.962041894856436E-4
1727947428163	5625.0	0.5768902705639177	0.0919224062952067	0.0011730008007527438
1727947428165	5625.0	0.6173024790567728	0.08418655630994326	0.0013044547851995781
1727947428167	5625.0	0.7328996692781513	0.07510520880837811	0.0015240539873434672
1727947428169	5625.0	0.7492907808678372	0.07278933900129032	0.0017246552044648754
1727947428170	5625.0	0.777404331492996	0.0722655248202257	0.0019555747628814757
1727947428172	5625.0	0.8071684479199153	0.07183738976987092	0.0020099445297007278
1727947428174	5625.0	0.9247973019891237	0.07431309534772633	0.002229382717641681
1727947428176	5625.0	0.9476010185609309	0.07472592175041777	0.0022779724818634637
1727947428178	5625.0	1.0065867589921513	0.0668078032966122	0.0024091404524774545
1727947428179	5554.6875	1.0203616250682208	0.06063833350429436	0.0024421040834056613
1727947428181	5554.6875	1.0282610761344146	0.07361039635353486	0.002460659467801019
1727947428183	5554.6875	0.7612417471840839	0.09967037803784119	0.002524840415225626
1727947428185	5554.6875	0.7676487020405155	0.10874579375258538	0.002544437167655602
1727947428186	5554.6875	0.7674704771907288	0.09438628542821141	0.0025419169197818258
1727947428188	5554.6875	0.7593818109311826	0.0785084156053363	0.002514272536655186
1727947428190	5554.6875	0.7613925528262111	0.07330221656843151	0.0025184027547713993
1727947428192	5554.6875	0.7377640506256552	0.07076710931117221	0.0024411771338958346
1727947428194	5554.6875	0.6956801367362982	0.06489283263581319	0.002326741852738251
1727947428195	5554.6875	0.9684672822483581	0.05795218539193284	0.002203309512470788
1727947428197	5554.6875	0.3535304251363297	0.05419022706427968	0.0021370403529951806
1727947428199	5554.6875	0.16007022354693537	0.06196852292551259	0.0020312135736773856
1727947428201	5554.6875	0.15354258566251797	0.05861685967589397	0.001951855893501116
1727947428202	5554.6875	0.018221299210301023	0.06718091783199207	0.002949289807229111
1727947428204	5554.6875	0.018565073492793755	0.06764769437212236	0.0034282551933535977
1727947428207	5554.6875	0.017692198662343527	0.059067863584215084	0.003907220579478085
1727947428209	5554.6875	0.017773724399314805	0.04925759856673199	0.003908192168760661
1727947428211	5554.6875	0.01867199249210035	0.04372607427324761	0.0039457904318369276
1727947428212	5484.375	0.01945287243356386	0.04295545627613949	0.003962635963474713
1727947428214	5484.375	0.01977756464465257	0.043456930551959504	0.0039769902468115206
1727947428216	5484.375	0.020287954367731408	0.04299539642552477	0.002988186898046592
1727947428218	5484.375	1.071137181091513	0.04173530619612349	0.001999383549281663
1727947428219	5484.375	1.1040233120483742	0.039807108233326643	0.0020485711260194747
1727947428220	5484.375	1.1210483064553225	0.038091314435846506	0.0020768482995672135
1727947428222	5484.375	1.1531176950563695	0.03735257896266448	0.0021313463516725675
1727947428224	5484.375	1.1938077992230363	0.03631580193707493	0.0021964600902758718
1727947428226	5484.375	1.1615505598801519	0.03495196849388681	0.002143763189155455
1727947428227	5414.0625	1.09234389636023	0.033674860993234544	0.002033434253193105
1727947428229	5414.0625	1.0607359671902181	0.03340528813062797	0.001982036843904758
1727947428231	5414.0625	0.977648767333233	0.034226047590553164	0.0018630403061370556
1727947428233	5414.0625	0.9316915627349945	0.03408372612973048	0.0017357522302560025
1727947428234	5414.0625	0.915001610246616	0.0324249541171951	0.0017027613895305336
1727947428236	5414.0625	0.9015203011241284	0.03252471170634683	0.0016718651303059952
1727947428238	5414.0625	0.7246429778054992	0.03525694333547163	0.0018164004844031171
1727947428240	5414.0625	0.8003761889911118	0.03734265599566038	0.002036682084372011
1727947428242	5414.0625	0.8921612745755995	0.03764662601724578	0.002300537821986592
1727947428243	5343.75	1.0011910416354697	0.03744347415838567	0.002595129185471412
1727947428245	5343.75	1.0688129008810023	0.03637943410601057	0.0027335233990714394
1727947428247	5343.75	1.1748003247994034	0.034980962200494924	0.0029450411376725377
1727947428249	5343.75	1.2655487624163921	0.03487933528919421	0.003130697230745836
1727947428250	5343.75	1.3289054115815613	0.0373715569299254	0.003258656227050629
1727947428252	5343.75	1.3266448502389687	0.03852115776408819	0.0032531850892457137
1727947428254	5343.75	1.3205334135095337	0.036452194092185815	0.003238353682121258
1727947428256	5273.4375	1.304937977508548	0.03577674832282194	0.003203821245768703
1727947428258	5273.4375	1.2476384384827044	0.038552032193491625	0.0030555380192428083
1727947428259	5273.4375	1.1697376179245282	0.04082759980619499	0.0028847022838368215
1727947428261	5273.4375	1.1361321983097485	0.03902335245668147	0.002810867444097753
1727947428263	5273.4375	1.0976959121162455	0.03597728196538518	0.0025902754761614353
1727947428265	5273.4375	0.7717339882176262	0.03415662758526096	0.0024069931149692586
1727947428266	5273.4375	0.6987521425790698	0.032662241946136227	0.0021877236332950973
1727947428268	5203.125	0.6517528084242965	0.030919299940321075	0.0020550904292480723
1727947428270	5203.125	0.5811037046066159	0.029498215390527972	0.0018239923218012744
1727947428272	5203.125	0.5437060145289067	0.02913306295221611	0.001697466345044772
1727947428274	5203.125	0.5122459890226878	0.029559455743261773	0.0016027545298793798
1727947428275	5203.125	0.5133656066687833	0.029894253049188163	0.0016060440377474003
1727947428277	5203.125	0.5240228902407373	0.02979346526586437	0.0016432611713713778
1727947428279	5203.125	0.9149228605282658	0.02974970148875325	0.0015961468428871582
1727947428281	5132.8125	0.9189424533384841	0.028944184106650374	0.0015998189386041924
1727947428282	5132.8125	0.9910568604627522	0.027983497290140807	0.001708490503105395
1727947428284	5132.8125	0.9846325716244668	0.02717615227486239	0.0016978616490650226
1727947428286	5132.8125	0.996016270252747	0.02660687276394875	0.0017161630330137334
1727947428288	5132.8125	1.0133080202233788	0.025872526619993275	0.0017395705755400973
1727947428290	5132.8125	0.996585455184161	0.02569397128572097	0.0017114119392694373
1727947428291	5132.8125	1.01361521220423	0.02735543622671786	0.0016349714296121072
1727947428293	5132.8125	1.0164614597115162	0.029290954865892248	0.0016386816111260553
1727947428295	5132.8125	0.9754389812471238	0.0307447945846496	0.0015826807847525658
1727947428297	5132.8125	1.063407508748799	0.0310812158978475	0.001508801457056543
1727947428298	5132.8125	1.0725777104215801	0.029950501970734882	0.0015219907844491933
1727947428300	5132.8125	1.0510330680031446	0.0282945419177853	0.0014907558593767979
1727947428302	5132.8125	1.0601179654743187	0.027110161451254357	0.0015033070175787314
1727947428304	5132.8125	0.9496824266405244	0.026313567457466963	0.0015593620580216518
1727947428307	5132.8125	0.9718681995079373	0.025805963655038625	0.0015976985973775776
1727947428308	5132.8125	1.0146043400201399	0.02698264573168807	0.0017902162570136572
1727947428310	5132.8125	1.0463964491798283	0.03001069095976379	0.001841059128729469
1727947428312	5132.8125	0.9801924836470355	0.031266928824368045	0.002009434443828016
1727947428314	5132.8125	1.0449806106696893	0.029077852887807624	0.0021292933582514324
1727947428315	5062.5	1.0919281507125083	0.026402320600087296	0.0022135246724753633
1727947428317	5062.5	1.1122694759132472	0.026325913467412684	0.0022475520537040346
1727947428319	5062.5	1.119521989442129	0.026683830760426686	0.0022616582455831976
1727947428320	5062.5	1.1322604741501037	0.026657838748087397	0.0022829718723180402
1727947428322	5062.5	1.1262303781122152	0.02627762074598705	0.0022719711416952153
1727947428323	5062.5	1.1325437172272852	0.02673095477491335	0.002284925000535549
1727947428325	5062.5	1.1243035798108627	0.027149814239570916	0.0022686690297211948
1727947428327	5062.5	1.1800661090864613	0.025400920945596202	0.002168109134278232
1727947428329	5062.5	1.158704212770139	0.023922577915585504	0.0021289971198529844
1727947428330	5062.5	1.1482539943274956	0.023498738596464033	0.0021108879782570783
1727947428332	5062.5	1.1418997387992607	0.02522685223752322	0.002099481084644747
1727947428334	5062.5	1.1563234088029406	0.027844758355085455	0.0021244091862556488
1727947428336	5062.5	1.1047671136512236	0.02920419847157397	0.002181677839345496
1727947428338	5062.5	1.1388250272919391	0.02789905442719021	0.002257126657191406
1727947428339	5062.5	1.184102554934149	0.025825451387074844	0.0023466980597164886
1727947428341	5062.5	1.1993052839334641	0.025004346090668157	0.0023759834339771163
1727947428343	5062.5	1.121594849133511	0.02431080562790562	0.0025392235044493813
1727947428345	5062.5	1.1687239369701943	0.02281409961481649	0.002635995144143448
1727947428346	5062.5	1.214424364873872	0.021457658636688384	0.0027322936848097603
1727947428348	4992.1875	1.2088866386382282	0.021467054790107243	0.0027220741900511663
1727947428350	4992.1875	1.2144277028643697	0.0242336568610007	0.002731023454330463
1727947428352	4992.1875	0.044314590147112476	0.03906625585958551	0.003320590363344959
1727947428354	4992.1875	0.04280974862373123	0.05862764242033455	0.003910157272359455
1727947428355	4992.1875	0.04131668944863828	0.059671211483967666	0.0038504603772709475
1727947428357	4992.1875	0.03969367097192542	0.040106574656762206	0.00378333830925205
1727947428359	4992.1875	0.03719722701660113	0.022598484922281496	0.003690658335953426
1727947428361	4992.1875	0.03456799599606773	0.019800833060979288	0.0035875640192147723
1727947428362	4992.1875	0.03188503746733971	0.023737395373787287	0.003510719689524176
1727947428364	4992.1875	0.030722826632182128	0.026736443585445073	0.0025872994330312952
1727947428366	4992.1875	0.8983610712692566	0.02673979207557181	0.0016638791765384148
1727947428368	4992.1875	0.7846237332498587	0.023619683682895687	0.0014940997471712479
1727947428370	4992.1875	0.6801855116798283	0.020386572875219052	0.0013082652036224762
1727947428371	4992.1875	0.6064956208925164	0.019519618736847644	0.0011716006390577501
1727947428373	4992.1875	0.5785680796078899	0.01952816134316529	0.0011110863446496312
1727947428375	4992.1875	0.7758530430823752	0.018633106281616803	0.001046531122169409
1727947428377	4992.1875	0.6860954517564043	0.01794094015881102	0.0012107818473676174
1727947428378	4992.1875	0.7131798944891744	0.018227524021407277	0.001345839322620427
1727947428380	4992.1875	0.7263879356144359	0.019106415641828144	0.0015063823184396875
1727947428382	4992.1875	0.7573029193082482	0.020366741391096583	0.0017315196867793779
1727947428384	4921.875	0.8857405252419797	0.02114237997189241	0.0019956932800464103
1727947428386	4921.875	0.9999024212154372	0.02108068823839239	0.00224276001813836
1727947428387	4921.875	1.0650670550014658	0.020566997275531868	0.002493662489135504
1727947428389	4921.875	1.1105457611295437	0.019559191908435164	0.002590190679556699
1727947428391	4921.875	1.1877099177359822	0.018091956073830375	0.002759198593156233
1727947428393	4921.875	1.2402068643949817	0.017228884160162793	0.002909761339245747
1727947428394	4921.875	1.2364262716115717	0.017125237113473295	0.0029950011328534172
1727947428396	4921.875	1.2461653972741047	0.016582347397527994	0.0030151568065946164
1727947428398	4921.875	1.243886949566659	0.014765831161273208	0.0030224909580752126
1727947428400	4921.875	1.202379576113626	0.01268300380356849	0.0029433737967301935
1727947428402	4921.875	1.1317136442958764	0.01196175312064831	0.0027998974912878194
1727947428403	4921.875	1.0420369144191266	0.012717522222583929	0.0026153916966667676
1727947428406	4921.875	0.9602660652976366	0.013067980563863841	0.0025036952429157116
1727947428408	4921.875	0.845747173957105	0.011851322155759462	0.002209706196969229
1727947428410	4921.875	0.7768996856497519	0.010299011612063402	0.0020138683771529506
1727947428411	4851.5625	0.7359036859476341	0.009670395278128794	0.0018798184195124392
1727947428413	4851.5625	0.7257551517126695	0.0108528025994717	0.0018447237249230959
1727947428415	4851.5625	0.7263729407352472	0.01257645645555371	0.0018392779921521064
1727947428417	4851.5625	0.1753419440821788	0.013710607432322759	0.001966522921097049
1727947428419	4851.5625	0.19218669063618554	0.013820745414708435	0.0021509246305098993
1727947428419	4851.5625	0.1981921370592121	0.012550844361473764	0.0022103220567525044
1727947428421	4851.5625	0.1981921370592121	0.009496895374438433	0.0022103220567525044
1727947428423	4851.5625	0.20579094957473773	0.005819171173548129	0.002277300184888379
1727947428425	4921.875	0.20570962725686798	0.004488697195702657	0.0022776325397271054
