# Supplementary material for: Identification and classification of repeated whistle types from free-ranging rough-toothed dolphins (Steno bredanensis)
Source: Sci Rep. 2026 Mar 20;16:14327. doi: 10.1038/s41598-026-44853-2 (PMC13144356; doi:10.1038/s41598-026-44853-2)
Supplement: Supplementary file 2 — Supplementary Material 2 [file 41598_2026_44853_MOESM2_ESM.zip › Dataset_StenoRepeatedCalls/Contours/2080.csv]

Time [ms]	Peak Frequency [Hz]	Duty Cycle	Energy	WindowRMS
1727947465407	6679.6875	0.670783232535264	0.0068465714050517145	0.0029020380354765514
1727947465409	6679.6875	0.7361719789398887	0.004739149196617307	0.0030667403616267525
1727947465411	6679.6875	0.7571851105636944	0.004648351391836972	0.0031184442173798834
1727947465412	6679.6875	0.7373900245109155	0.005934833497318044	0.003059918920468656
1727947465414	6679.6875	0.7753532137760827	0.007089679577774365	0.002988440349200228
1727947465416	6679.6875	1.003945148715933	0.007279378101784107	0.0027511446196556576
1727947465418	6609.375	0.8768362013743304	0.0069926313059473656	0.0024341149341964557
1727947465420	6609.375	0.8734252696028165	0.007459180815678402	0.0020562045411580115
1727947465421	6609.375	0.8224775206367924	0.009222393382040943	0.001755405325777144
1727947465423	6609.375	0.8797094218674407	0.011146702969771587	0.0016132853496451942
1727947465425	6609.375	0.832055711715192	0.014721288099930964	0.0014514035656451594
1727947465427	6539.0625	0.012568686901301297	0.04266476423823248	0.004360206347743474
1727947465428	6539.0625	0.012449829248918798	0.1009489576464358	0.005811006595512748
1727947465430	6539.0625	0.012203956533783505	0.13404477971868214	0.006540024433151707
1727947465432	6539.0625	0.01236945784033459	0.10113146481039922	0.007269042270790667
1727947465434	6539.0625	0.013032247432920684	0.04479046091523135	0.007289770461401448
1727947465436	6468.75	0.013568544873675162	0.01773393338481015	0.007305523066424906
1727947465437	6468.75	0.014399764073970908	0.013201134661086206	0.007330014079931408
1727947465439	6468.75	0.014476579688291143	0.011212846965790226	0.004512983231312344
1727947465441	6468.75	0.583341389321907	0.010985534419298951	0.0016959523826932808
1727947465443	6468.75	0.5479886405092294	0.010634130290563785	0.0016249988408567047
1727947465444	6468.75	0.5377214618602998	0.011301382434917275	0.0016048444601025871
1727947465446	6468.75	0.773413590450921	0.013454810984508814	0.00155305730663287
1727947465448	6468.75	0.7683339402978172	0.015249307889153912	0.001388880047197897
1727947465450	6468.75	0.6821260159429338	0.01457313587070598	0.001262185255623502
1727947465452	6468.75	0.6788135158024327	0.011323829765005207	0.0010536973772110527
1727947465453	6468.75	0.5893469046887456	0.008043421554532281	9.093707174355541E-4
1727947465456	6468.75	0.7022846760648942	0.0075726498281379106	8.048129824429052E-4
1727947465458	6468.75	0.7384129718735961	0.009878005522622071	8.629719793585566E-4
1727947465460	6468.75	0.5917978986504193	0.01248361106975293	0.0010900426884407996
1727947465461	6468.75	0.6911890596196595	0.01298776372280034	0.0012786779658735797
1727947465463	6468.75	0.6864829510813759	0.012184361744254048	0.0014673132433063595
1727947465465	6468.75	0.7475656763042524	0.012171869702643667	0.0017396336637795378
1727947465467	6468.75	0.8666964521272451	0.0125273624745659	0.002011954084252716
1727947465469	6468.75	0.9937363107506092	0.01216720979308026	0.0022278591365153554
1727947465469	6468.75	0.7352868478198343	0.011643752687305936	0.002394034547722168
1727947465471	6398.4375	0.7352868478198343	0.011362492709355828	0.002394034547722168
1727947465473	6398.4375	0.7645311046915747	0.01165906764120977	0.002463850588141127
1727947465475	6398.4375	0.7527575644270593	0.013613893689039468	0.0024326863506482933
1727947465476	6398.4375	0.7132611989353236	0.014454701715468206	0.002339444837452355
1727947465478	6398.4375	0.6744295820390398	0.013620924696259218	0.002228263560691712
1727947465480	6398.4375	0.5851168631775867	0.012174284652099692	0.002002835213432041
1727947465482	6398.4375	0.49203567516586133	0.012317318108710838	0.0017735969477046163
1727947465484	6398.4375	0.67338283706761	0.012452182099257606	0.0015383682383359727
1727947465485	6398.4375	0.7298522113739363	0.011117314065246558	0.001323607449089031
1727947465487	6398.4375	0.8691070225623234	0.00953420498716555	0.001265680052896085
1727947465489	6398.4375	0.817184580370978	0.009441228037375071	0.0011770918175992133
1727947465491	6398.4375	0.8496133375177521	0.010392766669736276	0.0011008184186994151
1727947465492	6398.4375	0.7583144519362447	0.010611508685599553	0.0010302706557107496
1727947465494	6398.4375	0.7738797169811321	0.009533807258452074	0.0010464682223130719
1727947465496	6398.4375	0.5336646947683042	0.008588153387538107	0.00118452857479151
1727947465498	6398.4375	0.6066385032518582	0.00911060945398905	0.001538906869493563
1727947465500	6328.125	0.5990079581253988	0.01163854018004475	0.001919728374659803
1727947465501	6328.125	0.6429654636833292	0.012395014870980338	0.002300549879826043
1727947465503	6328.125	0.700174394137211	0.010658387625074997	0.0024795462993378453
1727947465505	6328.125	0.8191912039660418	0.008478825504930114	0.0027781280084546076
1727947465507	6328.125	0.9514963588887527	0.00765256288765095	0.003014992068441613
1727947465508	6328.125	1.0303490148069303	0.007689377590049916	0.0031546876097619217
1727947465510	6328.125	1.0572547354866046	0.0073884829028299254	0.0032102514804838262
1727947465512	6257.8125	1.0414861984271624	0.007734968418921913	0.003173738430204623
1727947465514	6257.8125	0.985241925551846	0.0070159984000556334	0.003027333331186301
1727947465516	6257.8125	0.9470649163999326	0.006541660807684977	0.002694558894350081
1727947465517	6257.8125	0.9057125835298742	0.005988400564053643	0.0023513584863975845
1727947465519	6257.8125	0.8348992688040088	0.0063523103128589505	0.0021847017608873343
1727947465521	6257.8125	0.02681781939707548	0.01715077758271543	0.00340781390231227
1727947465523	6257.8125	0.022883907826218942	0.036496226588566646	0.003978929627243019
1727947465524	6187.5	0.020309305125956564	0.03953130967978796	0.0045500453521737675
1727947465526	6187.5	0.019813470174066743	0.025977152301489136	0.0045358232810018715
1727947465528	6187.5	0.019541978196058706	0.010823588328443427	0.004527392491929268
1727947465530	6187.5	0.01998254917361318	0.005583660473901048	0.0045370381811834825
1727947465532	6187.5	0.01957074011578714	0.005391122468083189	0.0028844991328915073
1727947465533	6187.5	0.6986705657640714	0.0059364093129358475	0.001231960084599532
1727947465535	6187.5	0.7462071419597365	0.005992472010596882	0.0012858689150581227
1727947465537	6117.1875	0.6372529596360689	0.005330258608493102	0.0016667856747891686
1727947465539	6117.1875	0.6715242240302027	0.0035845141330740184	0.0020934001556451227
1727947465540	6117.1875	0.5998004696078303	0.0035216993589347527	0.0024398164363440824
1727947465542	6117.1875	0.6590986720731696	0.0066536440369764985	0.0027862327170430417
1727947465544	6117.1875	0.7642999608818496	0.01062380990439278	0.003147508027177351
1727947465546	6117.1875	0.8626361466368706	0.012580401546570748	0.003373416752802038
1727947465548	6117.1875	0.9480395556167257	0.011517798399977453	0.003497330564805894
1727947465549	6117.1875	0.9683824868773672	0.00860077343497616	0.003532857865176151
1727947465551	6117.1875	0.9433885914534035	0.005329521007695942	0.003481307137852614
1727947465553	6046.875	0.8381257987866586	0.002959392415025806	0.0032203785180007446
1727947465556	6046.875	0.7300524772622533	0.0026372576549275996	0.0025937311789695433
1727947465557	6046.875	0.669262253423712	0.0033808960642204102	0.0019670838399383416
1727947465559	6046.875	0.626725970574145	0.00431521368614126	0.001707447199132254
1727947465561	6046.875	0.6930850056679213	0.004337107893286109	0.0014478105583261667
1727947465563	6046.875	0.8088765365116125	0.003325118943531443	0.0013990055234645734
1727947465565	6046.875	0.6421200237882237	0.0021232938182971267	0.0016093801559743533
1727947465566	6046.875	0.7510428262155037	0.0013095318667156255	0.0018798813151262252
1727947465568	5976.5625	0.8192027217523313	9.166933105544934E-4	0.002028515039002928
1727947465569	5976.5625	0.9427721085193694	9.163062128041558E-4	0.0022494012978823688
1727947465571	5976.5625	0.9959214060975113	0.0013438020895828193	0.0023308582651771327
1727947465572	5976.5625	1.0466946875084715	0.0020830660983406583	0.0024136838014727747
1727947465574	5976.5625	1.0628833659065957	0.0027490947221026868	0.00243707702359777
1727947465576	5976.5625	1.031654306617328	0.0032933951915932783	0.0023964885862866954
1727947465578	5976.5625	0.9302732045312839	0.0037167668131072086	0.0022465846572210612
1727947465580	5976.5625	0.8330452894792394	0.0035604520249818603	0.00198079842921615
1727947465581	5906.25	0.6859848103663976	0.002875609548663466	0.0016710794096135473
1727947465583	5906.25	0.6600567697910711	0.0021915400833221912	0.0014696220178042087
1727947465585	5906.25	0.6490139356155198	0.0023797522044972626	0.00126816462599487
1727947465587	5906.25	0.6762749734421025	0.0030334556732867593	0.001218276013777092
1727947465588	5906.25	0.6400567668910889	0.003291332242248586	0.001266513333529162
1727947465590	5906.25	0.6689049616288212	0.0029745157345134015	0.0013191456734755118
1727947465592	5906.25	0.7144380630553423	0.002441305070992793	0.001376320309175468
1727947465594	5906.25	0.7137372791200453	0.001962352238119244	0.0013781649803176635
1727947465596	5906.25	0.7913993153635549	0.001584957879243672	0.00144798329924302
1727947465597	5906.25	0.8233988060141509	0.001312876014406523	0.0016101135160881783
1727947465599	5906.25	0.7036513925425334	0.001580854862904007	0.0017600711902401097
1727947465601	5906.25	0.5937978082658785	0.0036089701913106067	0.0021355829430036457
1727947465603	5906.25	0.6206966138932319	0.007770943399942611	0.0025110946957671815
1727947465604	5906.25	0.7090015585250159	0.010765939251142784	0.002823793738902399
1727947465606	5906.25	0.7572935609950269	0.009407188135814822	0.002962594175802838
1727947465608	5906.25	0.8729955314553742	0.0066312283646480065	0.0032075753568700954
1727947465610	5906.25	0.9493207469878454	0.007448095468680599	0.0033599076318370762
1727947465612	5906.25	0.9530321986133931	0.01187373507686286	0.003366939610579601
1727947465613	5906.25	0.912587943072707	0.01340270616206303	0.0032555740160048314
1727947465615	5906.25	0.8681324731081285	0.009970926367883085	0.0031203047183997485
1727947465617	5906.25	0.9002665961726671	0.005633081724159837	0.002749340713414328
1727947465619	5906.25	0.7945269637361168	0.0043165919338583785	0.002375335383523943
1727947465620	5906.25	0.7126154296779776	0.005837242931214533	0.0020109018428121892
1727947465622	5835.9375	0.6357288960390871	0.007181859306994015	0.0017312465361789184
1727947465624	5835.9375	0.6989966940883012	0.007444091329231449	0.0014672708400120318
1727947465626	5835.9375	0.6438212753163371	0.009643371109029263	0.0012032951438451453
1727947465628	5835.9375	0.020791532087258553	0.015155383845020003	0.002203885721171535
1727947465629	5835.9375	0.019350246514269094	0.018204944763759265	0.0027052233547817696
1727947465631	5765.625	0.019494060649030063	0.015732688838025567	0.0032065609883920048
1727947465633	5765.625	0.02042215395786298	0.008887728254908233	0.0032272204298500885
1727947465635	5765.625	0.022513337246302677	0.004393097213392384	0.0032637814825720994
1727947465636	5765.625	0.026365013336502627	0.0026806176920984278	0.0033445647205532975
1727947465638	5765.625	0.027922088426737844	0.0022051007233052874	0.0033833101452824354
1727947465640	5695.3125	0.032469321853120126	0.001513978394063848	0.002696485356398524
1727947465642	5695.3125	0.844779964440015	0.00194127085583183	0.002009660567514613
1727947465644	5695.3125	0.8905236586084906	0.002898373357628165	0.0023115191151550996
1727947465645	5695.3125	0.9997573948506289	0.004172219227003396	0.002521180732748956
1727947465647	5695.3125	1.0250190398977987	0.004729592054909196	0.0025713116025184632
1727947465649	5625.0	1.0355216931996856	0.00443754725189471	0.002592945368960143
1727947465651	5625.0	0.9846575275157233	0.004031817649978314	0.0025212426442611483
1727947465652	5625.0	0.8852231967374213	0.0039056025502764223	0.0023931237056853774
1727947465654	5625.0	0.8222963345125787	0.004196847822808612	0.002298520109972637
1727947465657	5625.0	0.6599965605345912	0.005051966315685222	0.0018350310113630377
1727947465659	5554.6875	0.49627074585427317	0.0059830263272764835	0.0013822418171372409
1727947465661	5554.6875	0.4196966719077568	0.0051003696792813035	0.0010002040915138054
1727947465662	5554.6875	0.4562177270940537	0.003833043668540777	6.181663658903697E-4
1727947465664	5554.6875	0.39484057854488275	0.003249670287421222	5.246933442460031E-4
1727947465666	5484.375	0.39003584467716024	0.0034940083855633445	4.3122032260163655E-4
1727947465668	5484.375	0.3879415164203764	0.003065662989524189	6.338266600007016E-4
1727947465669	5484.375	0.49434294110227167	0.0025756218058562872	7.975562565157674E-4
1727947465670	5484.375	0.5022975160206679	0.0028501960573070885	9.584597885503256E-4
1727947465672	5484.375	0.4973362910006115	0.003575321675859458	0.0011193633205848837
1727947465674	5484.375	0.6267649888282026	0.004297426394427515	0.00139391678590812
1727947465676	5484.375	0.7459003740794667	0.005096204341406872	0.0016684702512313567
1727947465677	5484.375	0.8626474432638621	0.005707476353197032	0.001792012914611132
1727947465679	5414.0625	0.9215909056724105	0.0069223324804908535	0.0018590846745943563
1727947465681	5414.0625	0.982880668850677	0.008027108871595792	0.0019302172033157856
1727947465683	5414.0625	0.9261229089955558	0.008741595647633695	0.0018706371551377278
1727947465684	5414.0625	0.8644845301770472	0.007854952462404868	0.0017927859016390415
1727947465686	5414.0625	0.8176525234946572	0.005625231259128651	0.0017209763854438842
1727947465688	5414.0625	0.68491613921512	0.003994541413219876	0.0014623531229296463
1727947465690	5414.0625	0.6331217628560858	0.00376832794964637	0.0012037298604154084
1727947465692	5343.75	0.5230417085761191	0.004647573158443241	9.94710313002897E-4
1727947465693	5343.75	0.4327045223577236	0.0046287197353202785	7.856907655903857E-4
1727947465695	5343.75	0.5936835704754221	0.005002522415395894	7.341002131965285E-4
1727947465697	5343.75	0.510904260993359	0.005051015125374752	8.718525077586416E-4
1727947465699	5343.75	0.5059039664657136	0.004153336338039271	0.0011339049409535042
1727947465700	5343.75	0.6075704714373957	0.003251309450700035	0.0013959819020452034
1727947465702	5343.75	0.553246492681192	0.003172033109827563	0.0016580588631369025
1727947465704	5343.75	0.7071638960496807	0.0034276840416901746	0.0020379951771734416
1727947465706	5273.4375	0.8639163179589611	0.003092150463462505	0.0024179314912099806
1727947465708	5273.4375	1.0319973362235508	0.002841098577223485	0.0027512039181937305
1727947465709	5273.4375	1.165048084907184	0.002653714448029362	0.0030100674485779998
1727947465711	5273.4375	1.2129156449207132	0.0025527252155026197	0.003097976595132665
1727947465713	5273.4375	1.2317579543827093	0.002412959603283697	0.0031324904992745817
1727947465715	5273.4375	1.25031161823229	0.002100963213704916	0.003166666843670542
1727947465716	5273.4375	1.1751744871654235	0.00183408233228756	0.003002638398072547
1727947465718	5203.125	1.1119789524142534	0.0020907265454791655	0.0028773605460449573
1727947465720	5203.125	1.0047664496337332	0.0024469385928630742	0.0026542586922432094
1727947465722	5203.125	0.8676495209896375	0.003434456669062244	0.002324985077804742
1727947465724	5203.125	0.03961922797990611	0.004908458871065787	0.002494455289459549
1727947465725	5203.125	0.03144199061398848	0.005887127411225495	0.002663925501114356
1727947465727	5203.125	0.02844347347245422	0.005201705396977043	0.0025798612015358532
1727947465729	5203.125	0.023892249678721826	0.0040402751633153875	0.002433477739485507
1727947465731	5203.125	0.01859307183797908	0.0029550739398332016	0.0023028848950987974
1727947465732	5203.125	0.016287465196906842	0.0022014052375398134	0.002262413783611965
1727947465734	5203.125	0.014848834300598739	0.0028347255182202525	0.0022359563476221484
1727947465736	5203.125	0.013690047985872584	0.005027481449119531	0.0014204470751768038
1727947465738	5203.125	0.5726017308142647	0.007140124277066681	6.049378027314594E-4
1727947465740	5203.125	0.5709822276243204	0.0071496390924128675	7.632805786097767E-4
1727947465741	5203.125	0.5521349505551607	0.005442918243723149	8.849896815897813E-4
1727947465743	5203.125	0.593655894274468	0.003701721925873822	0.001006698784569786
1727947465745	5203.125	0.6203112916474398	0.0026208942955124642	0.0013166015262001036
1727947465747	5132.8125	0.6062838423989879	0.0028295553568891177	0.0016391649682199656
1727947465748	5132.8125	0.7621862313616484	0.0034769945559316932	0.0019617284102398276
1727947465750	5132.8125	0.8202891452866524	0.003898796982384957	0.0020711101812964537
1727947465752	5132.8125	0.9437271923804899	0.0033458309371621445	0.002280090250438446
1727947465754	5132.8125	1.0233977324715262	0.0031330413210791924	0.0024189883238982853
1727947465757	5132.8125	1.0367621768636701	0.004751108022933812	0.0024427368404989066
1727947465758	5132.8125	0.9756108922047593	0.007983536173506596	0.0023359286811403842
1727947465760	5132.8125	0.9366860666794334	0.010471677373747906	0.0022562013594329706
1727947465762	5132.8125	0.7989000954987099	0.00986593203100786	0.0020124543798648543
1727947465764	5132.8125	0.7555248202032576	0.007482791104370285	0.0017188465632142894
1727947465765	5132.8125	0.6000430052436344	0.006592979318265263	0.0014252387465637244
1727947465767	5132.8125	0.615293874680621	0.007088864573807118	0.0012403181617218592
1727947465769	5132.8125	0.4076105136648557	0.006694318892236113	0.0010362533800286895
1727947465770	5132.8125	0.38528785122908243	0.005804386750038418	9.580129637461836E-4
1727947465772	5132.8125	0.38077396416814074	0.006179805387319819	9.428954141300628E-4
1727947465773	5132.8125	0.41896206563587995	0.007054028793981833	0.0010380411996965067
1727947465775	5062.5	0.46790877870900716	0.005064651518622229	0.0011561734791493772
1727947465777	5062.5	0.5770406525946905	0.0028587846151944736	0.0013593771113651742
1727947465779	5062.5	0.6535093953560197	0.001469098606801752	0.001562580743580971
1727947465780	5062.5	0.7821191888828055	0.0018078130052321226	0.0018121186003541522
1727947465782	5062.5	0.8274431391439241	0.0033139143357442578	0.0018743455185488529
1727947465784	5062.5	0.8518530887627751	0.004272364632315816	0.0019079103834709955
1727947465786	5062.5	0.9115172846298012	0.003362289485467958	0.0020311098028164267
1727947465788	5062.5	0.9357627190026955	0.0019368461634492382	0.002075592127545025
1727947465789	5062.5	0.9436011849923489	0.0012013287660302924	0.002091697108828412
1727947465791	5062.5	0.9438753770689436	0.0012561618930585273	0.0020911176417650235
1727947465793	5062.5	0.9622496736017521	0.0013000658385748376	0.002125705823113609
1727947465795	5062.5	1.095457169721984	0.001040437510577909	0.002139105894556423
1727947465796	5062.5	1.1208896077549972	9.474105417005612E-4	0.0022277528902826436
1727947465798	5062.5	1.1366814425030358	0.0011985514151266815	0.00225264217479565
1727947465800	4992.1875	1.1287076111428949	0.0018639703327064984	0.002235534295636191
1727947465802	4992.1875	1.0916927667118126	0.0014677138235449489	0.0021801027204501255
1727947465804	4992.1875	0.9777749176376953	0.0012816769482018456	0.0020378448660477396
1727947465805	4992.1875	0.7005575567921252	0.0015261022684567463	0.0018567761579302328
1727947465807	4992.1875	0.6491863002817087	0.0021387298863629507	0.001780027555063089
1727947465809	4992.1875	0.518728452158674	0.0028761007306874393	0.0014934332559927677
1727947465811	4992.1875	0.3889743636988994	0.0038279715577386538	0.001213980001538109
1727947465812	4992.1875	0.2988387453731001	0.004657161585018096	9.739674682338918E-4
1727947465814	4992.1875	0.24114324861602465	0.005145924923676591	7.339549349296746E-4
1727947465816	4992.1875	0.010678521289602793	0.004850200437363986	0.001426451367984004
1727947465818	4992.1875	0.009906392075409673	0.005643228248626297	0.001796978518966077
1727947465820	4992.1875	0.01275898476750028	0.007597498005792929	0.002026504023357378
1727947465821	4992.1875	0.016732141528041384	0.007237187113533104	0.002256029527748678
1727947465823	4992.1875	0.018693734358137024	0.004760135690222022	0.002295952843409753
1727947465825	4921.875	0.024078196134618486	0.0029336833830885226	0.0024427928749355347
1727947465827	4921.875	0.029583799972554056	0.0022051831346809963	0.0026116828660229467
1727947465828	4921.875	0.03733280336104288	0.002281781103623526	0.0023467946968214063
1727947465830	4921.875	0.8874274353939473	0.0024851125799685713	0.002081906527619866
1727947465832	4921.875	1.0554598865021494	0.002005704778372182	0.002339831966948638
1727947465834	4921.875	1.1382276576744705	0.0011214433186550797	0.0024652157805368923
1727947465836	4921.875	1.1727089463966303	5.963302802259989E-4	0.0025202350968375046
1727947465837	4921.875	1.1799848469685823	7.426582021067837E-4	0.002531149013574974
1727947465839	4921.875	1.134920750299319	0.0016539781048535204	0.002466643453200233
1727947465841	4921.875	1.0402143039387513	0.0036656347086582064	0.0023173749195367654
1727947465843	4921.875	0.9462549633525423	0.005689086724969261	0.0020868501892360907
1727947465844	4921.875	0.7961839490532664	0.00586114123407298	0.0018017996664075537
1727947465846	4921.875	0.729022958073823	0.005110998536518959	0.0016281096255960732
1727947465848	4921.875	0.6424765916740369	0.0053271711978522315	0.0013649818567506825
1727947465850	4921.875	0.5184509469278203	0.005354184784695022	0.0011238187238527095
1727947465852	4921.875	0.4355952424823113	0.003579364239019138	8.826555909547366E-4
1727947465853	4921.875	0.43549927525550314	0.0015585624947299745	8.739744816520839E-4
1727947465856	4921.875	0.7780008756267058	0.0017418329039476919	8.569119296925342E-4
1727947465858	4921.875	0.6349664988665246	0.003422880814302209	0.001003583410752627
1727947465860	4921.875	0.7517466439351622	0.004226300004610432	0.0012791352179732608
1727947465861	4921.875	0.645321674121055	0.0037004441166113918	0.0014841741999523732
1727947465863	4921.875	0.7095453630959969	0.004003762590344729	0.0016892131819314859
1727947465865	4921.875	0.8468666835319989	0.005591415676623425	0.00196358814794902
1727947465867	4921.875	0.9580295858210804	0.005769183790337291	0.002169708993727634
1727947465869	4921.875	1.0410870591995298	0.003538871365925269	0.0023061060695926945
1727947465869	4921.875	1.1035712341173722	0.0013424470269285476	0.002406301635217056
1727947465871	4921.875	1.1035712341173722	6.328639399289361E-4	0.002406301635217056
1727947465873	4921.875	1.101932010135135	8.544662443652547E-4	0.002405029261944778
1727947465875	4851.5625	1.0594989336329255	0.0022476203002483068	0.0023372788986857087
1727947465876	4851.5625	0.9645439134862778	0.004451369116473177	0.002160513645419831
1727947465878	4851.5625	0.8861334546079903	0.005448075301122385	0.002041651504386229
1727947465880	4851.5625	0.8295994639748587	0.004254354823973029	0.0017712011457639845
1727947465882	4851.5625	0.6680376583858779	0.003133695186054994	0.0015148244690466892
1727947465884	4851.5625	0.5312353973134065	0.00395314986333937	0.0012548183056373494
1727947465885	4851.5625	0.40570243058898087	0.0049732736490893294	9.948121422280096E-4
1727947465887	4851.5625	0.3564692847215537	0.004807815806678027	8.700106624200235E-4
1727947465889	4851.5625	0.4505206717043197	0.005349212784589941	8.329983492131487E-4
1727947465891	4851.5625	0.47380658340044485	0.007759128832527323	9.684084895043437E-4
1727947465892	4851.5625	0.5158191854907034	0.009629573066769008	0.0011831660759367485
1727947465894	4851.5625	0.5649469518513005	0.009258659402605791	0.0013979236623691534
1727947465896	4851.5625	0.6691803371030228	0.007649824843379688	0.0016788552301408755
1727947465898	4851.5625	0.6938578140118529	0.005953005024004693	0.001959786797912598
1727947465900	4851.5625	0.7660871781643082	0.00495135467703944	0.002069029727552673
1727947465901	4921.875	0.8174636021407837	0.008227176763476922	0.0021530310284158514
