# Supplementary material for: Identification and classification of repeated whistle types from free-ranging rough-toothed dolphins (Steno bredanensis)
Source: Sci Rep. 2026 Mar 20;16:14327. doi: 10.1038/s41598-026-44853-2 (PMC13144356; doi:10.1038/s41598-026-44853-2)
Supplement: Supplementary file 2 — Supplementary Material 2 [file 41598_2026_44853_MOESM2_ESM.zip › Dataset_StenoRepeatedCalls/Contours/2157.csv]

Time [ms]	Peak Frequency [Hz]	Duty Cycle	Energy	WindowRMS
1727885062145	3726.5625	0.1449806009044193	0.019582765924458376	0.0021555850807763355
1727885062147	3867.1875	0.13620984334422037	0.01711380176227699	0.002039854299507462
1727885062149	4007.8125	0.12827906858945481	0.022654877445826838	0.0019337328906070684
1727885062150	4148.4375	0.11950938931270316	0.029300344569748178	0.0018022749079326067
1727885062152	4289.0625	0.11881928790644211	0.037728777681913885	0.0017923050993851957
1727885062154	4429.6875	0.11688376911856936	0.03365500142420859	0.0017676652520415125
1727885062156	4570.3125	0.5503501103787624	0.01956068918685539	0.0015263669157468413
1727885062158	4710.9375	0.9552213323978983	0.01327703848718164	0.0014929504142374153
1727885062159	5062.5	0.9839143184385201	0.020710993787515047	0.001538581501626824
1727885062161	5414.0625	0.9915632992449768	0.06401967750554358	0.001513069823463706
1727885062163	5414.0625	0.9535886747671364	0.12058061495149704	0.0015024081785885764
1727885062165	5414.0625	0.8994227040140047	0.16231246017641024	0.0015497794506991933
1727885062166	5414.0625	0.9050557570480474	0.15906950752371551	0.00155965671620189
1727885062168	5484.375	0.9197945376490054	0.10543660661529292	0.001583820776128516
1727885062170	5554.6875	0.9622566878176648	0.06946467651814466	0.001657228523933331
1727885062172	5695.3125	0.9896363608056347	0.06377513366057136	0.0016978917802733327
1727885062175	5765.625	0.9912521810895678	0.08110008893880324	0.0017029465220252682
1727885062176	5906.25	1.0090797673161658	0.12941883282987215	0.0017222985208683254
1727885062178	6328.125	1.0222161184090244	0.11585971836351795	0.0017446094744270361
1727885062180	6398.4375	0.14244162271705282	0.15979454995175582	0.001812360121609375
1727885062182	6468.75	0.14422530022899893	0.1930258541674294	0.0018512019133702475
1727885062183	6539.0625	0.1442959471125776	0.22438920320202946	0.0018551152156802858
1727885062185	6609.375	0.1446060431679317	0.2598105054314655	0.001859221894728894
1727885062187	6679.6875	0.14703867169894544	0.30137781887884163	0.0018859882546657302
1727885062188	6750.0	0.1488423554080112	0.3551873145836264	0.0019083304262544041
1727885062190	6890.625	0.15071293483869563	0.39901354345541346	0.001928932966168751
1727885062191	6960.9375	0.15358194854438112	0.46710307665040124	0.0019666144339265633
1727885062193	7031.25	0.15669916413308185	0.5627713252829875	0.0020078675115250415
1727885062195	7101.5625	0.8981757647964631	0.6734411262263267	0.001961716182248738
1727885062197	7171.875	0.7001713634988236	0.7904793800030964	0.001962070125685158
1727885062198	7242.1875	0.7074703960298742	0.919311409742344	0.0019899506976568376
1727885062200	7312.5	0.7137973288821773	0.9519601732374467	0.0020063233812303303
1727885062202	7453.125	0.7450674557641622	0.6659328389568105	0.002092906949039674
1727885062204	7664.0625	0.7923523725241504	0.08929699167212272	0.0022252646569755805
1727885062206	7875.0	0.8177567615718746	0.09104065594328392	0.002283155270024795
1727885062207	8156.25	0.8327773585966132	0.13463842495315617	0.002315485742303155
1727885062209	8156.25	0.8289911408137641	0.17675738603653204	0.002304406924047605
1727885062211	8226.5625	0.9749614057544482	0.21748575025252515	0.0022758979501036943
1727885062213	8226.5625	0.6081686971464388	0.23941079927244224	0.002245154225602419
1727885062214	8296.875	0.5772599877294747	0.21250959866832006	0.0021519998526212925
1727885062216	8296.875	0.5571660066611422	0.17153189055054416	0.0020844141036237196
1727885062218	8367.1875	0.1642260979488279	0.1173364870013574	0.0019496781604898478
1727885062220	8367.1875	0.15630913728689746	0.10251842794166721	0.0018642504107257217
1727885062222	8437.5	0.14604668391381612	0.11219631978885833	0.0017379599798435267
1727885062223	8437.5	0.1398779374185661	0.11738821141716306	0.0016715339374758964
1727885062225	8507.8125	0.1402235536549732	0.1146977098379941	0.001674308692767166
1727885062227	8578.125	0.1353547268683066	0.11738223239895557	0.0016141737913870462
1727885062229	8578.125	0.1373613143379321	0.1329955019235425	0.0016385979403105875
1727885062230	8578.125	0.13490576131072152	0.15181993933498233	0.001617096470347507
1727885062232	8578.125	0.24834567755708006	0.1729449063882083	0.0015356772211831979
1727885062234	8648.4375	0.6053148309510676	0.20968591488434757	0.0014999404534432445
1727885062236	8648.4375	0.5886320120714141	0.2607549521930563	0.0014648600480543885
1727885062238	8648.4375	0.6209420103358313	0.271062041825353	0.001546423338374089
1727885062239	8718.75	0.6328852864979585	0.20569645042191745	0.0015808782881735575
1727885062241	8718.75	0.648168841296409	0.11912771949871857	0.0016204067468474411
1727885062243	8718.75	0.9237137654455495	0.06520689473136848	0.0017124350337218211
1727885062245	8789.0625	0.9731035961231266	0.04887988038944012	0.0018381237500891797
1727885062246	8789.0625	1.0134720770499808	0.04540907504945277	0.0020074301257001796
1727885062248	8789.0625	1.0402653512820819	0.040226093787171055	0.002055376633073308
1727885062250	8859.375	1.112207812946684	0.034345535565390425	0.002172667318154755
1727885062252	8859.375	1.0559205417684467	0.02981956083157516	0.0023343588282887418
1727885062254	8859.375	1.0855058668330244	0.027177625795121986	0.0023896909099260584
1727885062255	8859.375	1.120701847264923	0.027181850104393626	0.0024579350579127484
1727885062257	8859.375	0.21590631483003064	0.024224265627881176	0.002514525465553875
1727885062259	8859.375	0.21239525492724973	0.02057065401603182	0.0024865688513035712
1727885062261	8859.375	0.20502327163724246	0.021044551679560985	0.0024135041517043066
1727885062262	8859.375	0.19625771996339716	0.025739590114644002	0.002331329722211138
1727885062264	8859.375	0.19069783333768603	0.02842585159887796	0.0022776351851928663
1727885062266	8859.375	0.17469632006498237	0.026154840719518402	0.0020900276890806983
1727885062268	8859.375	0.1622751854415105	0.02356647311841554	0.001957423445936818
1727885062270	8859.375	0.14503116633619673	0.022325103484544924	0.0017658228981337197
1727885062271	8859.375	0.2820555908659915	0.021926540821766524	0.0015811132847427176
1727885062274	8859.375	0.8378213092430368	0.022037999781723203	0.0015198217810019484
1727885062276	8859.375	1.015354886047812	0.02144698752236727	0.0014250596586828097
1727885062278	8859.375	1.0328076398858355	0.02002015013604179	0.0014063629527330758
1727885062279	8929.6875	1.1107726666912343	0.01841753083075499	0.0014017966289800383
1727885062281	8929.6875	1.095998881228834	0.01729738653527384	0.001405335941738475
1727885062283	8929.6875	1.1236433482250847	0.01635107787152013	0.0014386177062988281
1727885062285	8929.6875	1.0163951307634975	0.015126595231653647	0.001542714346400137
1727885062287	8929.6875	1.083243159037307	0.013434834457901071	0.0016437785837603398
1727885062287	8929.6875	1.00308784148978	0.011540770084450083	0.001783000874493281
1727885062289	8859.375	1.00308784148978	0.009891460108659048	0.001783000874493281
1727885062291	8859.375	1.057012892535814	0.008387184502186416	0.0018757143468558786
1727885062293	8859.375	1.1046510239233929	0.006985304596890966	0.0019551856864714603
1727885062294	8859.375	1.132460193647362	0.005881833557412523	0.001998067239994949
1727885062296	8859.375	1.1392333472549792	0.005635532777558161	0.002007086333807965
1727885062298	8789.0625	0.1893010987739179	0.005797717451463855	0.0020509861506871575
1727885062300	8789.0625	0.18130913192996628	0.0063489833762778594	0.0019865284385721695
1727885062302	8789.0625	0.1781229493058451	0.005936593117040009	0.0019550210091797016
1727885062303	8789.0625	0.16381587942633227	0.004454674694069677	0.0018108877220449156
1727885062305	8789.0625	0.15965482530483743	0.0035111144389354965	0.0017687516434674905
1727885062307	8718.75	0.15519544212468292	0.003752940340357556	0.0017156044986531452
1727885062309	8718.75	0.14831478637128348	0.004513022281439009	0.0016438316300759679
1727885062310	8718.75	0.14886902803476493	0.004991379815523041	0.001652781011483879
1727885062312	8718.75	0.383296691431736	0.00487536136391724	0.0016443057894840387
1727885062314	8718.75	0.4335672649939741	0.004362185881966445	0.0017007122381311553
1727885062316	8718.75	0.4272266080186684	0.004250378624423987	0.0016772015500738935
1727885062318	8718.75	0.45394154567430484	0.004764965865296316	0.0017798071328742123
1727885062319	8718.75	0.47344676273724573	0.005541085097144547	0.0018581543803144526
1727885062321	8718.75	0.48347801722675826	0.006207720448528692	0.001902933912464841
1727885062323	8718.75	0.5058534825148453	0.006653393726147416	0.0019825916532488913
1727885062325	8718.75	0.5173890354631581	0.006726095603108612	0.0020277651388735753
1727885062326	8718.75	0.8144039897798743	0.006864436747844696	0.0020192162538904862
1727885062328	8718.75	0.8084985505110064	0.007228147320173105	0.0020051854100779885
1727885062330	8718.75	0.8155095322327044	0.007429320791354129	0.0020202011940765787
1727885062332	8718.75	0.7751818003144654	0.0071895762725524524	0.0019329410436694778
1727885062334	8718.75	0.7344394899764151	0.006451073628603033	0.0018416591250435216
1727885062335	8718.75	0.16064592089833454	0.005979586998365032	0.0017804195338188549
1727885062337	8718.75	0.15054595108401264	0.006342698325577994	0.0016881535215612408
1727885062339	8718.75	0.1389734115324479	0.007594515127023651	0.0015793583802053348
1727885062341	8718.75	0.13080207917010703	0.008235856171865808	0.001483236223404093
1727885062342	8718.75	0.1244035492098837	0.006856944695540339	0.0014216053606621187
1727885062344	8718.75	0.1207128319509592	0.004320777135521485	0.0013772768385859069
1727885062346	8648.4375	0.1247044967144367	0.0022888574178103645	0.00142284844220672
1727885062348	8648.4375	0.12710421351439982	0.001192856830666033	0.0014429626593625987
1727885062350	8718.75	0.1535360303508044	0.0011320772323076891	0.001485148503761653
1727885062351	8718.75	1.0057656915502349	0.005536628016169923	0.0015930587813010838
1727885062353	8789.0625	1.0419514099320315	0.02141447319405659	0.0016481305752189283
1727885062355	8789.0625	1.011586175638311	0.04761453188406242	0.0017781304942216685
1727885062357	8859.375	1.0121079693274655	0.07559357405429608	0.0019486051840631091
1727885062358	8859.375	0.37192856385509765	0.09502911858762601	0.00211068729622262
1727885062360	8859.375	0.37978642773157345	0.1026554556674122	0.0021561764854101384
1727885062362	8859.375	0.3976154548369745	0.10296951175686864	0.0022399001069283117
1727885062364	8859.375	0.4047729263213064	0.10617342477303193	0.002273167105857966
1727885062366	8859.375	0.4011578240510868	0.11717738570796318	0.0022601505867759462
1727885062367	8859.375	0.39246622384627056	0.1271197822910682	0.0022273310703025567
1727885062369	8859.375	0.38345271252275737	0.13138196765898497	0.002186313970212703
1727885062371	8859.375	0.3621944565127441	0.13388184973758238	0.002078678384632355
1727885062374	8859.375	0.8744533706761006	0.14029029319613698	0.0019160603413135879
1727885062375	8859.375	0.14303475983703762	0.14194863946598396	0.0017725235957753037
1727885062377	8859.375	0.13594424568276303	0.1314657078417587	0.0017103503454073657
1727885062379	8859.375	0.11940014640629998	0.11344835889609838	0.001547992769944955
1727885062381	8859.375	0.10390225255836265	0.1036303218370692	0.0013915487408024366
1727885062383	8859.375	0.08735620140610009	0.11042837992678242	0.0012388199085965044
1727885062384	8859.375	0.08286493519147745	0.1244942113138354	0.0011803525728689731
1727885062386	8789.0625	0.08030927914468074	0.13668715060918954	0.0011439678215258932
1727885062387	8789.0625	0.0816684353263911	0.1394481636116172	0.0011613487193321093
1727885062389	8789.0625	0.1932046298846859	0.1393110309892735	0.0011404945057012573
1727885062390	8789.0625	0.679073459550928	0.13785068524996613	0.0012404383213951422
1727885062392	8789.0625	0.7377070944666552	0.13583772155494633	0.0013348218835712643
1727885062394	8789.0625	0.7355160910401182	0.13438778752646274	0.001594220304369525
1727885062396	8789.0625	0.8522432585485358	0.13345047110341055	0.0017545360442054157
1727885062398	8789.0625	0.9420453180587318	0.1325694712309174	0.001877237097694259
1727885062399	8789.0625	1.0122351661266755	0.1323600117092398	0.0019916189510761485
1727885062401	8789.0625	1.0462056256849153	0.1308490920291895	0.0020450747450558434
1727885062403	8789.0625	0.5068065461787632	0.12356629939419997	0.0021156522090002195
1727885062405	8789.0625	0.5114691048397265	0.11255470968146956	0.002133217244693861
1727885062406	8789.0625	0.5078748605904014	0.10725544512178098	0.00211798167490802
1727885062408	8789.0625	0.4975810174884301	0.11223076308875629	0.002073436339577923
1727885062410	8789.0625	0.49558019134459924	0.11919840356724647	0.0020637642763927082
1727885062412	8718.75	0.4997683459786994	0.11798248519643163	0.0020796463150113947
1727885062414	8718.75	0.197933964988666	0.12131629824734172	0.0020902568966020235
1727885062415	8718.75	0.19128415179645128	0.13793656474593313	0.0020229638710882254
1727885062417	8718.75	0.18666451336027032	0.15358053873558947	0.001980499037135352
1727885062419	8718.75	0.17839114754320143	0.14759011409924175	0.0019028448336789476
1727885062421	8718.75	0.17048256728424846	0.12558740714906136	0.0018252002858414804
1727885062422	8718.75	0.164517552735338	0.10918539683893608	0.001768982183528925
1727885062424	8718.75	0.1614788963759816	0.103734123213856	0.0017370125929569334
1727885062426	8718.75	0.15758369123127036	0.10186803772851702	0.0016922620220294025
1727885062428	8718.75	0.7945554284202005	0.10087014220226181	0.0015789111589487755
1727885062430	8718.75	1.0268256312359265	0.09907534461863574	0.0016416605194412785
1727885062431	8718.75	1.064098828215991	0.09590921518106783	0.0017012478624715698
1727885062433	8718.75	1.0688876535176024	0.09234066445631475	0.0017298691301256557
1727885062435	8718.75	1.0435119155765504	0.08931051592982903	0.0017708900716657862
1727885062437	8718.75	1.0514347912781556	0.08673278170753775	0.0017862831654222736
1727885062438	8718.75	1.0329778385873738	0.08447131783628369	0.0017605691255247274
1727885062440	8718.75	1.020336946200362	0.08241761292585029	0.0017424966654358887
1727885062442	8718.75	1.027911661730291	0.08043309358765713	0.0017541459291888519
1727885062444	8718.75	0.9871546036844558	0.07864079557942356	0.0016845454203582334
1727885062446	8718.75	0.937224864192537	0.07720412523008166	0.0016015460996662175
1727885062447	8718.75	0.8911516681407232	0.07565640322708533	0.0015230482638248525
1727885062449	8718.75	0.8852240180383392	0.0736512715250705	0.001511166319093176
1727885062451	8718.75	0.9686623831067047	0.07056019826779546	0.0015572290466879263
1727885062453	8718.75	0.9648142157897546	0.06900711367272613	0.0015483578043664463
1727885062454	8718.75	0.14094169253517344	0.06595319590941033	0.0016037516677069909
1727885062456	8718.75	0.1383761572267273	0.05664139578929103	0.0016201578721846553
1727885062458	8718.75	0.13878886780498645	0.0436467203855293	0.001626427170243587
1727885062460	8718.75	0.14403049816081334	0.03947419044532787	0.0016806352084568043
1727885062462	8718.75	0.1478781144170295	0.04820733254469786	0.0017180558611087542
1727885062463	8718.75	0.15098202758463564	0.05861264738250581	0.0017527122565265583
1727885062465	8648.4375	0.15089962281027441	0.061559220951804224	0.0017517102200806144
1727885062467	8648.4375	0.15559600824241118	0.060125552862093	0.0018015052351566324
1727885062469	8648.4375	0.20145440251572325	0.05822605997715916	0.0017556245377808254
1727885062470	8648.4375	0.8067727040779528	0.05665989559207808	0.0017377955867970557
1727885062472	8648.4375	0.8015323652342623	0.05581860858543701	0.001727255578149027
1727885062475	8648.4375	0.779137664490292	0.05511406357874443	0.0016806169441643377
1727885062477	8648.4375	0.9762942542575964	0.05468628357638494	0.0016131384852641117
1727885062479	8648.4375	0.974016331552026	0.05423089506151868	0.0015251813724723193
1727885062480	8648.4375	0.9725139625917191	0.053527200308105746	0.0014392849971215898
1727885062482	8648.4375	1.025825676428197	0.052842420588200906	0.001396118860426148
1727885062484	8648.4375	1.0415526692336097	0.05250520543252334	0.0013547921304897725
1727885062486	8648.4375	0.7081035818562375	0.05259122119859988	0.0013573999520255736
1727885062487	8648.4375	0.6824097778606333	0.05184610233574569	0.001379829889642039
1727885062488	8648.4375	0.6935607932736774	0.050284160407544014	0.0014036547146299941
1727885062490	8648.4375	0.7166004545489579	0.049173937250947514	0.001449121382270755
1727885062492	8648.4375	0.7520217697928228	0.049476731097328315	0.0015248488883637195
1727885062494	8648.4375	0.1508814188464837	0.050411589646996956	0.0016976743548736263
1727885062495	8648.4375	0.16202478425171526	0.05159491385826947	0.0018441156633969287
1727885062497	8648.4375	0.16634505431675242	0.05185689446488982	0.0018876090223435664
1727885062499	8648.4375	0.17837899558676387	0.050932949325572414	0.0019950743614677775
1727885062501	8648.4375	0.1829372643742853	0.05089757009442554	0.002038183469731582
1727885062502	8648.4375	0.1888223236938965	0.0517294705459646	0.0020919192858870894
1727885062504	8648.4375	0.1933219652301315	0.05231945962170197	0.0021360224809894236
1727885062506	8648.4375	0.19440238171812466	0.05184145675436681	0.0021462801214312847
1727885062508	8648.4375	0.22795261278952147	0.05092102487292029	0.002065516570010599
1727885062510	8648.4375	1.1500930568025478	0.050923694860920986	0.0019821098600442846
1727885062511	8578.125	1.1119711539547639	0.05124525058821268	0.0019010544277737317
1727885062513	8578.125	1.1006801133385744	0.05039527340682135	0.0018824737468331914
1727885062515	8578.125	1.048804863426679	0.04903673164588872	0.0018011055999534971
1727885062517	8578.125	0.9945734526359069	0.0483776842072448	0.0017128900034413602
1727885062518	8578.125	0.41135008230149367	0.0479223183343902	0.0016359307930785612
1727885062520	8578.125	0.39767283313679247	0.045469589786015646	0.001583698027374956
1727885062522	8578.125	0.3818459180915881	0.04174746999186724	0.001519229527093627
1727885062524	8578.125	0.3669633205581761	0.04091116262383415	0.0014602061835361194
1727885062526	8578.125	0.3589846053213443	0.0416161861370348	0.0014319880335540178
1727885062527	8578.125	0.3571880988354953	0.03962468954300168	0.0014233333578961853
1727885062529	8578.125	0.34889269175019655	0.03788902585973745	0.0013963123261972802
1727885062531	8578.125	0.11831134489357294	0.03964716010212499	0.001411062993031932
1727885062533	8578.125	0.11384895258802837	0.04001974026699623	0.0014020840207796285
1727885062534	8578.125	0.10590360312942475	0.036527659354236124	0.0013416296248750551
1727885062536	8578.125	0.10493622668606693	0.03535796772029478	0.0013308402928468627
1727885062538	8578.125	0.10014623944921905	0.03895482321825062	0.001284049779631602
1727885062540	8578.125	0.09656614269485331	0.043268241427454536	0.0012522600817204035
1727885062542	8578.125	0.08736400777382639	0.045810641303583616	0.0011476655169617655
1727885062543	8578.125	0.08385224370451776	0.04646218106459547	0.0011221616644028032
1727885062545	8578.125	0.12348472974039652	0.04589280247215167	0.0010222415601980816
1727885062547	8578.125	0.7931962901054647	0.043849131458735306	8.640601139883517E-4
1727885062549	8578.125	0.8234712341098551	0.0416968819334013	8.873911329221575E-4
1727885062550	8578.125	0.843636374803459	0.040847249687206766	8.562492502115811E-4
1727885062552	8578.125	0.7682159669638916	0.04077462396732673	8.97260693405632E-4
1727885062554	8578.125	0.8024341760454595	0.040461416664105354	9.365737293866493E-4
1727885062556	8578.125	0.7907762418322765	0.039410289154862346	9.905413704602792E-4
1727885062558	8578.125	0.851120046791848	0.038177354412990305	0.0011338703355321925
1727885062559	8578.125	0.8852236354447439	0.037290571043782056	0.0012575956076017825
1727885062561	8507.8125	0.8949509186266909	0.03700483909331546	0.001321627453812207
1727885062563	8507.8125	0.9665460806472747	0.03707864073110324	0.0014524383914170476
1727885062565	8507.8125	0.9555626127219756	0.03706566866965139	0.0016194927324565968
1727885062566	8507.8125	0.6664720334983085	0.036518251548700434	0.0017592776255775458
1727885062568	8507.8125	0.1573868960407565	0.03820424894462529	0.0019059237283715333
1727885062570	8507.8125	0.17157265557397852	0.04743970519714523	0.0020818323698835496
1727885062572	8507.8125	0.18153199267555453	0.05952901103544736	0.0021918480137095415
1727885062575	8507.8125	0.1881434261197554	0.0611478195294882	0.0022560576465562266
1727885062576	8507.8125	0.18764684402667414	0.0498422236762221	0.002251198220015965
1727885062578	8507.8125	0.18507054263585063	0.03781974553523364	0.0022241778279299793
1727885062580	8507.8125	0.17494116964248027	0.033522306905982985	0.0021417530447594675
1727885062582	8507.8125	0.24453563522116292	0.033039743416336045	0.0019230402164159435
1727885062583	8507.8125	0.8374181885517029	0.03274090389471416	0.0016725027127814738
1727885062585	8507.8125	0.754061463717299	0.032022214718665225	0.0014671730054568834
1727885062587	8507.8125	0.7189565513839541	0.030883816378081214	0.001251170285130721
1727885062588	8507.8125	0.6173747415210603	0.029431843907629717	0.0010351675648045582
1727885062590	8507.8125	0.19580095927615987	0.027538661624046987	9.018836930379369E-4
1727885062591	8507.8125	0.14844229187080332	0.02507196445909279	7.685998212713155E-4
1727885062593	8507.8125	0.13104765249958222	0.023136322206245685	6.70184235778955E-4
1727885062595	8507.8125	0.12279539821366178	0.022399624285077795	6.282200621959302E-4
1727885062597	8578.125	0.1278765615267903	0.022580142256066794	6.510730786432113E-4
1727885062598	8578.125	0.14934354930517577	0.022319509907483385	7.349718984799928E-4
1727885062600	8578.125	0.16900616777565097	0.021578856546144408	8.244143522355714E-4
1727885062602	8578.125	0.21614415692032785	0.02111649467868342	0.0010232076651809023
1727885062604	8578.125	0.6651245681428545	0.020552479523555215	0.0012220009781262332
1727885062606	8578.125	0.12254004682069264	0.01988735586843761	0.0014212615248547827
1727885062607	8578.125	0.13681318752364402	0.021829405906505797	0.0015574360045338843
1727885062609	8578.125	0.1415711416106599	0.026575315442586324	0.0015916884338192689
1727885062611	8578.125	0.1501576829566546	0.028275783320182494	0.0016605035038706338
1727885062613	8578.125	0.1517220209094375	0.022680049164942404	0.001668541999388768
1727885062614	8578.125	0.14874920155267296	0.01388875946612115	0.001644210304761815
1727885062616	8578.125	0.14611695761736299	0.00797283005458607	0.0016212934599367445
1727885062618	8578.125	0.13709243050691292	0.005059207601281058	0.001516639107593026
1727885062620	8578.125	0.23075622572622181	0.003322450286342811	0.0014066612922292831
1727885062622	8507.8125	0.8772701384683622	0.00228186618668477	0.0012921999298215314
1727885062623	8507.8125	0.35092774999000637	0.0016588683481913668	0.0012353647115268174
1727885062625	8578.125	0.3477548674403937	0.0013396803051199475	0.0012209970150268445
1727885062627	8648.4375	0.3701905953800679	0.0010766568510981573	0.0013017442198480205
1727885062629	8648.4375	0.3921643793805298	6.764620959073251E-4	0.0013792757750920885
1727885062630	8718.75	0.4104946618886135	3.7829973630532787E-4	0.0014480346464330338
1727885062632	8789.0625	0.4253722929824912	1.2353613942764894E-4	0.001505848952224972
1727885062634	8789.0625	0.44547227621544433	5.3232179832411496E-5	0.0015738380797913304
1727885062636	8859.375	0.473564106471858	7.406028821746929E-5	0.001655193335666571
1727885062638	8929.6875	1.16018491221174	1.5476506176065265E-4	0.0017042062638510924
1727885062639	8929.6875	1.1823827715539832	2.1821865065637137E-4	0.0017318841775218732
1727885062641	9000.0	1.1804480722615303	2.8369486483459703E-4	0.0017290651231047795
1727885062643	9070.3125	1.1246028236373165	3.210924692887041E-4	0.0016653433815120473
1727885062645	9140.625	0.8684229139721547	4.035771600974235E-4	0.00160382581489932
1727885062646	9140.625	0.13346654414045223	9.836706882222468E-4	0.0015867990041708157
1727885062648	9140.625	0.12936777236082345	0.0018947258020548443	0.001545049155113222
1727885062650	9140.625	0.12456315586669471	0.002243027580339224	0.001491665987814865
1727885062652	9140.625	0.11714586042934237	0.0016954335324153983	0.0014110623484860016
1727885062654	9140.625	0.11077679706800113	0.0010551064769853669	0.0013458481922369
1727885062655	9140.625	0.10623555546734254	8.030702031004849E-4	0.0012892085145023546
1727885062657	9140.625	0.1084999211139519	7.236860435877016E-4	0.0013108942958035012
1727885062659	9140.625	0.1141986953714117	7.328952783404613E-4	0.0013837148024635137
1727885062661	9140.625	0.3237615857821768	7.748733627286741E-4	0.001384290299946798
1727885062662	9140.625	0.8261905798849343	8.012643383860036E-4	0.0014721665965080984
1727885062664	9140.625	0.8567605037700115	9.894491069885206E-4	0.001530165908559505
1727885062666	9140.625	0.49807565367496137	0.0014485080103896035	0.0016913487939966046
1727885062668	9140.625	0.562806984792208	0.00192387503072185	0.0018959297259095217
1727885062670	9140.625	0.612139885912138	0.0022263078540100917	0.0020427985460992133
1727885062671	9140.625	0.6507773258024047	0.002067940805885075	0.002150843602470829
1727885062674	9140.625	0.6529035457975558	0.001561571369622019	0.002152560183974229
1727885062676	9140.625	0.6361328419222875	0.0015130297946089354	0.002105631580545152
1727885062678	9140.625	0.57979835582373	0.001526998233564878	0.001986926025183867
1727885062679	9140.625	0.7780429497659377	0.001366040612020403	0.0018334602037238172
1727885062681	9140.625	0.6968721244729131	0.001230371737236317	0.001694319044888321
1727885062683	9140.625	0.6793029486591544	0.001259371637991488	0.0014153209513071345
1727885062685	9140.625	0.5448562151373914	0.0015867423074804549	0.0011363228577259481
1727885062687	9140.625	0.07554459279832837	0.002290217996869485	9.541950510265224E-4
1727885062687	9140.625	0.0532163527184707	0.0031754837938778695	7.720672443270967E-4
1727885062689	9140.625	0.0532163527184707	0.0034631418474561733	6.948927217723857E-4
1727885062691	9140.625	0.03770481628599801	0.002826763785112379	6.177181992176746E-4
