# Supplementary material for: Identification and classification of repeated whistle types from free-ranging rough-toothed dolphins (Steno bredanensis)
Source: Sci Rep. 2026 Mar 20;16:14327. doi: 10.1038/s41598-026-44853-2 (PMC13144356; doi:10.1038/s41598-026-44853-2)
Supplement: Supplementary file 2 — Supplementary Material 2 [file 41598_2026_44853_MOESM2_ESM.zip › Dataset_StenoRepeatedCalls/Contours/2284.csv]

Time [ms]	Peak Frequency [Hz]	Duty Cycle	Energy	WindowRMS
1727867708118	7523.4375	0.15435783163760988	0.038608259377953605	0.0011587479472669705
1727867708121	7523.4375	0.0059687041929285	0.07539580378832637	0.005202063952454443
1727867708122	7523.4375	0.006079193832973486	0.11850419680670503	0.007223550432592296
1727867708124	7523.4375	0.00606080948256733	0.16196203877907245	0.008237541128047532
1727867708126	7523.4375	0.006250312062877044	0.20009248025718052	0.009251531823502768
1727867708128	7523.4375	0.00637159983219553	0.22774895223816846	0.009254946333517837
1727867708129	7453.125	0.006664587033843059	0.24887151455659054	0.009269636905899983
1727867708131	7453.125	0.006659203264006979	0.2530507397247584	0.009269613235514704
1727867708133	7453.125	0.007028970365021318	0.2604520430850357	0.0053075066138921646
1727867708134	7453.125	0.16937915634059306	0.2656558923070307	0.0013453999922696243
1727867708136	7453.125	0.17128650497340556	0.26666769373056004	0.0013592528198190328
1727867708137	7382.8125	0.17619982705426165	0.2702287248922422	0.0013966745138981045
1727867708139	7382.8125	0.18159798356222157	0.2651095170634688	0.0014390002157189977
1727867708141	7382.8125	0.18363228883883237	0.2551087230369429	0.0014563926875521803
1727867708143	7382.8125	0.8165509376920227	0.2566370592835958	0.0014345757446121703
1727867708144	7382.8125	0.8043950889629871	0.25765776929573037	0.001415388596890088
1727867708146	7382.8125	0.092609594826974	0.2497935647334373	0.0016198132997526239
1727867708148	7312.5	0.09365033864543826	0.2638785685367193	0.0016324475366189283
1727867708150	7312.5	0.09526102523074799	0.24842244394402946	0.001673915365347821
1727867708152	7312.5	0.09866261166697674	0.23300567144593134	0.0017157755898219629
1727867708153	7312.5	0.094496706096118	0.22271816716697962	0.0016577791579111812
1727867708155	7312.5	0.09534844575796765	0.21152600631354407	0.0016672043052198776
1727867708157	7242.1875	0.09775910342476235	0.22568299649871867	0.0016975370015959149
1727867708159	7242.1875	0.09858300526509514	0.22079675549582334	0.001705795878225723
1727867708160	7242.1875	0.19925772808989592	0.20834692509171054	0.0015101449362357586
1727867708162	7242.1875	0.20114217545267463	0.1880537105845765	0.0015285070703631761
1727867708164	7242.1875	0.9034852339564406	0.16801636967999528	0.001471775326887376
1727867708166	7171.875	0.9025753224726298	0.17440598933433246	0.0014682168420502295
1727867708168	7171.875	0.9397869108626447	0.1666661146757137	0.0015273452210316349
1727867708169	7171.875	0.9773018030805963	0.15278897397042604	0.0015820818814038997
1727867708171	7171.875	0.23999999026283747	0.1339582779567075	0.001596648478603999
1727867708173	7171.875	0.016855729286102194	0.11031026604121391	0.0027856519189868095
1727867708175	7101.5625	0.017597789041010864	0.09821823479984185	0.003378812624033495
1727867708176	7101.5625	0.017595185068774125	0.07513456080162344	0.003971973329080181
1727867708178	7101.5625	0.017732978599634932	0.058681177231082314	0.003976791739635315
1727867708180	7101.5625	0.01823981286249145	0.053528804758264194	0.003998676802363421
1727867708182	7101.5625	0.019117640836521243	0.05339803035602542	0.004315687505553547
1727867708184	7031.25	0.01958107556209877	0.0620028073220935	0.004336578619572321
1727867708185	7031.25	0.019477784663374763	0.03861628984982774	0.00432333273337365
1727867708187	7031.25	0.01923930420602669	0.03176073686940649	0.0033316678126415877
1727867708189	7031.25	0.04885304391209513	0.02601449628559545	0.0023400028919095253
1727867708191	7031.25	0.0478749871178049	0.020520177757565473	0.002315928224653338
1727867708192	6960.9375	0.044673978468822824	0.016035037237692923	0.002262849059576836
1727867708194	6960.9375	0.04278762102539906	0.012425287248239958	0.001866272285572391
1727867708196	6960.9375	0.2669801061247144	0.01057164579954321	0.001469695511567946
1727867708198	6960.9375	0.23866438279906602	0.01000037020273599	0.001299932870232342
1727867708200	6890.625	0.23522106432407602	0.008960598884590505	0.0012803215331575613
1727867708201	6890.625	0.22990297036207688	0.006126100840792541	0.0012462302194655684
1727867708203	6890.625	0.22966574800367465	0.0033980584000082377	0.001245220227687885
1727867708205	6890.625	0.22885919198510707	0.002447085486828383	0.0012478438499926759
1727867708207	6890.625	0.6259659948147891	0.003106161473268132	0.0012804230224335862
1727867708208	6890.625	0.617404212815236	0.003346586159859343	0.0012640157111170947
1727867708210	6890.625	0.6010032255826859	0.002393105689254818	0.0012323289698781363
1727867708212	6890.625	0.603487083217721	0.0011757545504528356	0.001235460691899675
1727867708214	6820.3125	0.17296584575752472	7.427651756145372E-4	0.0012437652651984955
1727867708216	6820.3125	0.17095437268362534	0.0011790973796660014	0.0012363776969032227
1727867708217	6820.3125	0.1729340394766397	0.001790098254717626	0.0012578036915433849
1727867708220	6820.3125	0.16935089741969903	0.0023289911302071587	0.0012307821047291459
1727867708222	6820.3125	0.17414816199180144	0.003305185661238083	0.0012563412222619196
1727867708224	6820.3125	0.18064103036556603	0.004789114474144948	0.0012941616107830624
1727867708225	6820.3125	0.17966710010950135	0.006150360471634114	0.0012906750527629884
1727867708227	6750.0	0.17856375119328394	0.00732047069430502	0.0012783120226862183
1727867708229	6750.0	0.8347385010305116	0.007505080705284319	0.00123422682649136
1727867708231	6750.0	0.836413539512794	0.008357369387910617	0.0012156770470483083
1727867708233	6750.0	0.8306870567733912	0.0109083084755673	0.0012099379031343233
1727867708233	6750.0	0.1735076203539119	0.015128521013309748	0.001208724447522454
1727867708235	6750.0	0.1735076203539119	0.021202654521797842	0.001208724447522454
1727867708237	6750.0	0.1610831009136557	0.029260090202988087	0.0011248660319812156
1727867708239	6750.0	0.16176415865229438	0.03650717611295234	0.0011311750327045926
1727867708240	6679.6875	0.16853646171948486	0.041636805900138976	0.0011790674994742111
1727867708242	6679.6875	0.16877961621790794	0.04311581478621941	0.001183860294267379
1727867708244	6679.6875	0.17567687368012136	0.04580609444527528	0.0012360800139199354
1727867708246	6679.6875	0.1809834954651506	0.046742716182858864	0.0012689404605942002
1727867708248	6679.6875	0.9143000445677207	0.04597224544297303	0.001302805160484634
1727867708249	6679.6875	0.7308257884909798	0.04787643115075476	0.0014014328446577224
1727867708251	6679.6875	0.7735766625806851	0.05485568969940207	0.001486044394304521
1727867708253	6609.375	0.8045367001303377	0.06749983071093425	0.0015408413402615041
1727867708255	6609.375	0.2853850524984107	0.07684489351019724	0.0016133328451491543
1727867708256	6609.375	0.291719582371915	0.08216628699271476	0.0016501464341048
1727867708258	6609.375	0.29682905768226503	0.08502214418824995	0.0016791932744630613
1727867708260	6609.375	0.2977436911796426	0.09053374439174197	0.001689697886190106
1727867708262	6609.375	0.29660178511625	0.10136458955263905	0.0016886639784732646
1727867708264	6609.375	0.2958326614934552	0.11764986817581718	0.0016721678389253142
1727867708265	6609.375	0.29214918295401654	0.13420358530771392	0.0016468342208931046
1727867708267	6609.375	0.28574813428070295	0.14300582791066896	0.0016127526559087779
1727867708269	6609.375	0.2845383236091717	0.1402164678901525	0.001592232815853869
1727867708271	6609.375	0.9203280175537053	0.13491376008315661	0.0015365366220107463
1727867708272	6609.375	0.9595216359789228	0.13718941531121426	0.0015188809949389012
1727867708274	6609.375	0.9504545552080845	0.14895954012126714	0.0015033920927310792
1727867708276	6609.375	0.9182678762016361	0.1623027751385634	0.001460401201551856
1727867708278	6539.0625	0.014131242306045696	0.17708359078725458	0.0027812853873622786
1727867708280	6539.0625	0.01367369401516268	0.1813707654059146	0.003437976877755897
1727867708281	6539.0625	0.013469013914235868	0.18116882875157855	0.004094668368149515
1727867708283	6539.0625	0.013048816504241263	0.1833902693362139	0.0040819602524792345
1727867708285	6539.0625	0.012758665591938417	0.18779338961597627	0.004070808195413679
1727867708287	6539.0625	0.012300980983971869	0.19148128568353448	0.004055424033007393
1727867708288	6539.0625	0.01175196393003731	0.19452710338868684	0.004040245631078368
1727867708290	6539.0625	0.012075103576555465	0.19786103413964756	0.004050754756985125
1727867708292	6539.0625	0.01198268059391918	0.2057160516044099	0.002636769505452841
1727867708294	6539.0625	0.7880112110193921	0.2194845098876242	0.001222784253920557
1727867708296	6539.0625	0.7952659477443569	0.23380751504291766	0.0011992177713585587
1727867708297	6539.0625	0.17705164946794769	0.23497132530689735	0.00131786421162604
1727867708299	6539.0625	0.17618495394651862	0.21807280415503422	0.0013124506862583797
1727867708301	6468.75	0.18768144711157286	0.19360201901631385	0.001394334715353563
1727867708303	6468.75	0.20284263777627076	0.18086807457482215	0.0014863508336821817
1727867708304	6468.75	0.21526237372387622	0.18559985920759656	0.0015615357661539636
1727867708306	6468.75	0.21678914977417288	0.19472989252381223	0.0015697931164972343
1727867708308	6468.75	0.21888683567233683	0.19788929142513717	0.001578829145042818
1727867708310	6468.75	0.220503869850963	0.1962013685819053	0.001588344788701625
1727867708312	6468.75	0.21434239328331284	0.19431017840903764	0.0015505855788217448
1727867708313	6468.75	0.8760482545882936	0.1906975877364198	0.0014814807156987029
1727867708315	6468.75	0.8514897842612871	0.1847051443875795	0.0014432119989792077
1727867708317	6468.75	0.890348573979539	0.17623468990858038	0.0013692954171063152
1727867708320	6468.75	0.19398537585971182	0.16581155240309547	0.0012916083976130077
1727867708321	6468.75	0.17522287766751712	0.15276189599430526	0.0011801907508973539
1727867708323	6468.75	0.16819855951913	0.13696916061512096	0.0011490518057948249
1727867708325	6468.75	0.16010954836388985	0.12213943052457597	0.0010944805804582185
1727867708327	6468.75	0.14974750213846366	0.10966448597105175	0.001049874582015419
1727867708329	6468.75	0.14541026634070547	0.09886561501681654	0.0010305260763693992
1727867708330	6468.75	0.13730918383618132	0.08924174860210392	9.8208152191362E-4
1727867708332	6468.75	0.1400626586078725	0.07796540686116707	9.966274190439243E-4
1727867708333	6468.75	0.6098858015592243	0.06490540409791444	9.845135453345072E-4
1727867708335	6398.4375	0.5993831482573375	0.050132580743928894	9.714067087416306E-4
1727867708336	6257.8125	0.6524543042452831	0.0358718485492636	0.001043240153611828
1727867708338	6117.1875	0.6775542125262054	0.013764935096779682	0.0010807901028808999
1727867708340	5976.5625	0.18733058585560797	0.0012883383924884738	0.0012103329441712813
1727867708342	5835.9375	0.196592063024109	0.11869692763027055	0.0012526073782125975
1727867708344	5695.3125	0.20463539619365828	0.18648088836976695	0.001286664646251217
1727867708345	5695.3125	0.2141080012611373	0.20597788938364928	0.0013369021590914094
1727867708347	5695.3125	0.21804649624934486	0.20915784429351886	0.001355884845297349
1727867708349	5695.3125	0.22248274125393083	0.21025181897494946	0.00137126412089464
1727867708351	5695.3125	0.008485213244146927	0.20832323544594905	0.005658293636947133
1727867708352	5695.3125	0.008159850401875092	0.18566020486693766	0.007797746556003737
1727867708354	5695.3125	0.007995335155918219	0.15200800371735912	0.008863567857317487
1727867708356	5695.3125	0.007691837148050083	0.14358099150157042	0.009929389158631237
1727867708358	5695.3125	0.008110160802399586	0.16494201834268443	0.009960384783978952
1727867708360	5695.3125	0.008210456913761075	0.1830949649600317	0.009967333379784669
1727867708361	5695.3125	0.008077857272861217	0.1814165362011947	0.009963884036346867
1727867708363	5695.3125	0.008773899589999653	0.14769756686281793	0.010562028034204167
1727867708365	5695.3125	0.0089358404280348	0.1524270104734843	0.007181407637642789
1727867708367	5695.3125	0.015938845205119755	0.15972061944794244	0.003800787241081412
1727867708368	5695.3125	0.01607414746347681	0.1688829361609192	0.0038043204075677477
1727867708370	5765.625	0.01648646059547776	0.17754040155220427	0.003815037741963871
1727867708372	5765.625	0.015940980657429684	0.1844283239728755	0.00374597732824452
1727867708374	5765.625	0.01568652016017863	0.19127656739425644	0.00373906523819665
1727867708376	5765.625	0.01610532506720176	0.1934598018348999	0.002533688686525796
1727867708377	5765.625	0.8901764336196456	0.18622477485872582	0.0013283121348549418
1727867708379	5765.625	0.8864051809769674	0.17371104775973945	0.0013251497659172945
1727867708381	5765.625	0.8941863074749278	0.16249231467276823	0.0013322138990249476
1727867708383	5765.625	0.19670778002802844	0.15388095009514774	0.0013945193795049894
1727867708384	5765.625	0.18728908350708687	0.14470999274068994	0.0013377235392394815
1727867708386	5765.625	0.1879689209051135	0.1315679659222698	0.0013401209509449302
1727867708388	5765.625	0.18774416287826998	0.1127107857711136	0.001337689119749746
1727867708390	5765.625	0.18372856030956614	0.09304772980233518	0.0013091920867948823
1727867708392	5765.625	0.17283558465215113	0.08417958670051506	0.001241713716147484
1727867708393	5765.625	0.17316604571142102	0.0930959428582665	0.0012397435990853468
1727867708395	5835.9375	0.1729056824526023	0.11682543730765682	0.0012382775193335528
1727867708397	5835.9375	0.8145190149689002	0.1414681573108318	0.0011243072958942277
1727867708399	5835.9375	0.8447882073303967	0.15440884977250616	0.0011675193013092732
1727867708400	5835.9375	0.8675945365248104	0.15639784549943367	0.0012017400441085182
1727867708402	5835.9375	0.8765704658614446	0.15766493306551616	0.0011773749643488344
1727867708404	5835.9375	0.170143791168498	0.1687558649382756	0.0012330694519130064
1727867708406	5835.9375	0.18237656160534135	0.18902475774185298	0.0013043251826038984
1727867708408	5835.9375	0.17927232691621678	0.2073606362566506	0.001286267770231515
1727867708409	5835.9375	0.18899108884499854	0.2174346447005175	0.001351337409170566
1727867708411	5835.9375	0.19310824929222561	0.22526068564404694	0.0013723739568770918
1727867708413	5835.9375	0.1930161651323981	0.23382050520260977	0.0013721874723852652
1727867708415	5906.25	0.18942377345141692	0.23760306018897423	0.0013497420522184294
1727867708416	5906.25	0.8873441035743881	0.24084657511135246	0.0013255329419968654
1727867708418	5906.25	0.8770055801674316	0.2476892350562225	0.0013120830984945985
1727867708421	5906.25	0.852852963517763	0.2592225228691291	0.0012784627588334385
1727867708423	5906.25	0.17693259122158936	0.26996232992821795	0.0012858181653029519
1727867708425	5906.25	0.16193957883045149	0.2756723313677602	0.0011961370533955036
1727867708426	5906.25	0.15410621937190747	0.2744128827953622	0.0011533005344077781
1727867708428	5906.25	0.1504589116279702	0.2744433396241278	0.0011288722684861276
1727867708430	5906.25	0.13959885092968935	0.2830698921891328	0.0010596794769379306
1727867708432	5906.25	0.1379317314968372	0.2962260555239705	0.0010595877449984697
1727867708433	5906.25	0.13315494204026426	0.304976456634957	0.0010369847745567023
1727867708434	5976.5625	0.1296835281183731	0.30327958600123633	0.0010170629195349204
1727867708436	5976.5625	0.13221794790647146	0.3055587971233375	0.001032223814599569
1727867708438	5976.5625	0.44569416259273675	0.3214564429643836	9.86261903160001E-4
1727867708440	5976.5625	0.4809243837584722	0.33890204248233596	0.0010591204862375491
1727867708441	5976.5625	0.012881032698845864	0.3469851857848006	0.0022886545930938433
1727867708443	5976.5625	0.013464915394810496	0.3580486660026485	0.0029188817458445995
1727867708445	5976.5625	0.014439017918148441	0.37178602787849757	0.0032465506667883953
1727867708447	5976.5625	0.015378793316169448	0.38281220758814294	0.0035742195877321915
1727867708448	5976.5625	0.016832993245579374	0.39349320576352936	0.0036281739407966677
1727867708450	5976.5625	0.017632405269353616	0.40724290819196557	0.0036574723022447385
1727867708452	5976.5625	0.018548224031907538	0.42277436101659704	0.0036913820037009245
1727867708454	6046.875	0.018942061472019163	0.43689951005110916	0.0026875949435908493
1727867708456	6046.875	0.23195766688486036	0.4514479488915153	0.0016838078834807743
1727867708457	6046.875	0.929817736251072	0.4714319202437768	0.0016545655737349395
1727867708459	6046.875	0.9311525531330404	0.49039729768664586	0.0016568843190785975
1727867708461	6046.875	0.9094988570477772	0.5060467671976574	0.0016272608604813795
1727867708463	6046.875	0.8687526967893804	0.5188697359633397	0.0015427199470377428
1727867708464	6046.875	0.19239088952248642	0.5322775317963319	0.0014762807569900565
1727867708466	6046.875	0.18706720621176876	0.5444968752692139	0.0014417330567680928
1727867708468	6046.875	0.17563001616750668	0.555241112209845	0.001370389426074957
1727867708470	6046.875	0.1691410540918196	0.5673517309214708	0.001334190113021248
1727867708472	6046.875	0.15692666097236582	0.5883989431834207	0.001260102165945771
1727867708473	6046.875	0.14379518925809856	0.6185190124441983	0.0011735152344173067
1727867708475	6046.875	0.14236698658406566	0.6448503604838097	0.0011663650353225797
1727867708477	6046.875	0.13754391039620487	0.6617263590555703	0.001136457614401561
1727867708479	6046.875	0.7072050748734046	0.6725066104409474	0.0010517586940548172
1727867708480	6046.875	0.6968277696597849	0.6876181961985879	0.001059772917334066
1727867708482	6046.875	0.6683578353175885	0.7104693506616226	0.0010773475816282312
1727867708484	6046.875	0.6652553331906392	0.7379998185816647	0.0010797931911518206
1727867708486	6046.875	0.18730552891814684	0.7569059099658437	0.0011655763252410294
1727867708488	6046.875	0.19345164977351004	0.7690476616374881	0.0011979463871127736
1727867708489	6046.875	0.19499415596850736	0.7942898277450622	0.001210902590822879
1727867708491	6046.875	0.20231438135698157	0.8384308547197331	0.0012526304310794146
1727867708493	6046.875	0.20738060726452529	0.885740275035893	0.001280709599636971
1727867708495	6046.875	0.20975412636858687	0.9234340290981115	0.0012925442349089858
1727867708496	6046.875	0.21728526873905704	0.9495950969494101	0.0013333657035842657
1727867708498	6046.875	0.21997375720289933	0.9658190619617159	0.001346590920815544
1727867708500	6046.875	0.6473928916852864	0.9855175924518543	0.0013553432533904477
1727867708502	6046.875	0.6354485075823403	1.0231440698568286	0.001339648600906354
1727867708504	6046.875	0.03156037661507352	1.057806657850885	0.0018086178090876155
1727867708505	6117.1875	0.030993738918439716	1.0618723408933735	0.002044000163497583
1727867708507	6117.1875	0.03102985708039684	1.0565203223347155	0.0022793825179075505
1727867708509	6117.1875	0.03174405289598109	1.0833168988976432	0.0023201835802516726
1727867708511	6117.1875	0.030855437212855167	1.1438781171990517	0.0023038553966459006
1727867708512	6117.1875	0.030875402025997294	1.2088662948005675	0.002305012080629705
1727867708514	6117.1875	0.03044833652305708	1.256749566635292	0.00229500505645072
1727867708516	6117.1875	0.031182497151783457	1.2764467421251673	0.0018559348820843694
1727867708518	6117.1875	0.15792046117573524	1.2760191752588868	0.0014168647077180186
1727867708521	6117.1875	0.15508905213413632	1.295770533906315	0.0013905021218038902
1727867708522	6117.1875	0.015821304653483307	1.3858335010605496	0.002268051588508352
1727867708524	6117.1875	0.015541246448326756	1.5034852730015753	0.0027090390846147747
1727867708526	6117.1875	0.015651239654437668	1.5826362163637575	0.0031500265807211975
1727867708528	6117.1875	0.015891065445278484	1.6182542763136643	0.0031700595474790155
1727867708529	6117.1875	0.015914226766363917	1.6499605488387992	0.0031889016423297537
1727867708531	6117.1875	0.016205265836895636	1.6991976481942614	0.003200036050116822
1727867708533	6117.1875	0.016433741657642796	1.758242556744631	0.0032133182927563645
1727867708534	6117.1875	0.01615082289091792	1.8213056494970898	0.003205517678004384
1727867708536	6117.1875	0.016586735563458136	1.8399927094043909	0.002342499653763404
1727867708537	6117.1875	0.1583379269645899	1.8764712475467402	0.001479481629522424
1727867708539	6117.1875	0.15774512940732688	1.9058293320111714	0.0014773539487436612
1727867708541	6117.1875	0.15286079742623576	1.9706092638743682	0.0014425610256384473
1727867708543	6117.1875	0.4908214607687312	2.0547434966788294	0.0013459307191041594
1727867708544	6117.1875	0.478317348364438	2.1236794221447326	0.0013192479677459853
1727867708546	6117.1875	0.4747890924083949	2.19526304446697	0.0013051661064080679
1727867708548	6117.1875	0.45610080612198756	2.2844951134856575	0.0012336553247654547
1727867708550	6117.1875	0.44357080451026226	2.3836992995887676	0.0011819123430648155
1727867708552	6117.1875	0.12989635075196435	2.4680088313067103	0.001200492449454775
1727867708553	6117.1875	0.13102453841566156	2.5452307876895497	0.001208132977672967
1727867708555	6117.1875	0.13310068881844	2.6277998234758058	0.0012300569745815142
1727867708557	6117.1875	0.13728964554086798	2.730611990598962	0.00127496831355865
1727867708559	6117.1875	0.1412087739863287	2.8443096414836098	0.0013167956331319548
1727867708560	6117.1875	0.15510238470036117	2.9302339405583355	0.001441957852825996
1727867708562	6117.1875	0.16450870025743206	2.981173587275137	0.00151835142026031
1727867708564	6117.1875	0.19097834511796624	3.0273272657548667	0.0017366874742005376
1727867708566	6117.1875	0.5648644391919009	3.0894100159260485	0.0018890799989002424
1727867708568	6117.1875	0.6186382989799116	3.163555906957947	0.0020258775017585042
1727867708569	6117.1875	0.6555756148087369	3.2455916756012044	0.0021147657005079184
1727867708571	6117.1875	0.6594760450339754	3.3384785210276413	0.0021270229957119236
1727867708573	6117.1875	0.007500477691221812	3.4013638873073226	0.007280317313300764
1727867708575	6117.1875	0.007467502117525658	3.4165079800518696	0.00984927239977043
1727867708576	6117.1875	0.007130315915392547	3.4377879121174684	0.011127443237175145
1727867708578	6117.1875	0.006881487636060402	3.572399265321388	0.012405614074579858
1727867708580	6046.875	0.006377508259206643	3.8143096234964786	0.012380366715464244
1727867708582	6046.875	0.005967332736149155	4.011143426253599	0.012359525971223383
1727867708584	6046.875	0.005592417308688395	4.123857173494095	0.012340742283570877
1727867708585	6046.875	0.005456107501954185	4.2001509274913325	0.006877856853427362
1727867708587	6046.875	0.15777113639885113	4.266145556445052	0.0014149714232838469
1727867708589	6046.875	0.5506357226884503	4.3212825463246105	0.001295005359486311
1727867708591	6046.875	0.5707161284622959	4.375420400309082	0.0012800842494953776
1727867708592	6046.875	0.5546942619984429	4.454697676863211	0.0013194811380113252
1727867708594	6046.875	0.561168815747604	4.581985672305404	0.0013588546388377536
1727867708596	6046.875	0.5500357281662559	4.733984457716368	0.0014338339527904774
1727867708598	6046.875	0.16743360336341262	4.876622359276563	0.0015884670352365726
1727867708600	6046.875	0.02168570869460501	4.998077247187862	0.002314685773670853
1727867708601	5976.5625	0.022600226440940032	5.086737604548124	0.0026990914824458847
1727867708603	5976.5625	0.023441520638496565	5.110820396899397	0.0030834971912209164
1727867708605	5976.5625	0.024618311823183643	5.10604038438915	0.003144012016719749
1727867708607	5976.5625	0.025601060603607718	5.152638927005333	0.0031912350592249892
1727867708608	5976.5625	0.026400861456856436	5.247195973949593	0.003228581121393555
1727867708610	5976.5625	0.0264019709045652	5.3147503963336655	0.0032277599992567955
1727867708612	5976.5625	0.026079565400398082	5.336002143596295	0.0026240120539061515
1727867708614	5976.5625	0.508410960989032	5.38792363658608	0.0020202641085555074
1727867708616	5906.25	0.5856825013687669	5.469770583666498	0.001987155625539307
1727867708617	5906.25	0.5639390696948001	5.485823955695807	0.0019151311291706185
1727867708620	5906.25	0.5502486593104222	5.442266334476489	0.0018660282425201058
1727867708622	5906.25	0.22794015752444477	5.434919606855382	0.0017716461576232356
1727867708624	5906.25	0.22303383305387678	5.520909369001075	0.0017195732381548876
1727867708625	5906.25	0.21899961075692806	5.661084140206616	0.0016754199952519525
1727867708627	5906.25	0.21690272685116943	5.811320034814503	0.0016502156721267093
1727867708629	5906.25	0.21708266540143475	5.930578528919866	0.0016351218257083604
1727867708631	5835.9375	0.2157535193101415	5.992738569463594	0.001625936400018448
1727867708633	5835.9375	0.21742094987593355	5.964984645213314	0.0016365272180360016
1727867708633	5835.9375	0.5826323564508351	5.893449923307148	0.0016164704409848932
1727867708635	5835.9375	0.5826323564508351	5.88166133141846	0.0016164704409848932
1727867708637	5835.9375	0.5168933918825768	5.931905279117106	0.001682844062517307
1727867708639	5835.9375	0.5247293245758704	5.949578910229032	0.0017219432249246738
1727867708640	5835.9375	0.5381953345752438	5.946222666605929	0.0017800002193400957
1727867708642	5835.9375	0.5445347348620796	6.012603965636355	0.0018121588143083516
1727867708644	5765.625	0.2096801648135669	6.103993332726122	0.001973694952069901
1727867708646	5765.625	0.21277205437545946	6.106843570760375	0.0020000949805728317
1727867708648	5765.625	0.212274520389202	6.078217006280722	0.00198962588437124
1727867708649	5765.625	0.22897132226067957	6.0717475639738145	0.0021353906232267437
1727867708651	5765.625	0.2308428078162011	6.061661187589922	0.002145225827479113
1727867708653	5765.625	0.23084181075410437	5.9964038337997065	0.00214387874153758
1727867708655	5765.625	0.24570202424344523	5.8888262238999864	0.0022584312633244143
1727867708656	5765.625	0.5805489402147209	5.775742807275914	0.002202912221995471
1727867708658	5765.625	0.5836582783633059	5.665897847364279	0.0022092534007171548
1727867708660	5695.3125	0.5786175997752063	5.5738198403108825	0.002195164229038917
1727867708662	5695.3125	0.5753235247150157	5.437264189531734	0.0021918658043715037
1727867708664	5695.3125	0.5287386336416569	5.230675488151259	0.002025775253401675
1727867708665	5695.3125	0.21532973395741378	5.016846311524451	0.0020231570711203893
1727867708667	5695.3125	0.22208543200089734	4.900613378607338	0.002079638333697438
1727867708669	5695.3125	0.20474422812737467	4.889513707560392	0.00193031756369753
1727867708671	5695.3125	0.2114772295516645	4.888054405555199	0.001994428060950441
1727867708672	5695.3125	0.2062510862799308	4.8865342085871095	0.0019452884975222691
1727867708674	5695.3125	0.20185583663259282	4.78142612375261	0.0019038541492000644
1727867708676	5625.0	0.20436924050591343	4.474992353294988	0.0019295409304241578
1727867708678	5625.0	0.20524848779728705	4.0907079200998	0.0019443602147303902
1727867708680	5625.0	0.4743262108236501	3.8060841867733264	0.0018762225525356105
1727867708681	5625.0	0.47149634796484313	3.549663003528087	0.001855566264263675
1727867708683	5625.0	0.4685681772151596	3.1381463103592373	0.0018442874079290569
1727867708685	5625.0	0.4636563088665462	2.535285336081848	0.0016848632595143247
1727867708687	5625.0	0.01745028753430199	1.7770984074226792	0.0023256569116431834
1727867708688	5625.0	0.017236306237985156	1.0752801495300717	0.0026247902647195346
1727867708690	5625.0	0.016228168522517048	0.5879536788775576	0.0029239236177958853
1727867708692	5554.6875	0.01532711547159414	0.3185561867343627	0.0028813361032588402
