# Supplementary material for: Identification and classification of repeated whistle types from free-ranging rough-toothed dolphins (Steno bredanensis)
Source: Sci Rep. 2026 Mar 20;16:14327. doi: 10.1038/s41598-026-44853-2 (PMC13144356; doi:10.1038/s41598-026-44853-2)
Supplement: Supplementary file 2 — Supplementary Material 2 [file 41598_2026_44853_MOESM2_ESM.zip › Dataset_StenoRepeatedCalls/Contours/2315.csv]

Time [ms]	Peak Frequency [Hz]	Duty Cycle	Energy	WindowRMS
1727795529030	5835.9375	0.6191435479536068	0.024184962115247937	0.002278543268794017
1727795529032	5835.9375	0.686709100553156	0.03484093839721399	0.003168312875751378
1727795529034	5835.9375	0.7983132041728233	0.03943373851117679	0.0037102988024823413
1727795529036	5906.25	0.8589829912219633	0.03828835759347989	0.004252284729213305
1727795529038	5906.25	0.9144003440095347	0.03621345667849732	0.004251725225925159
1727795529039	5976.5625	0.8548186401176893	0.040849699601901046	0.004091749045682754
1727795529041	5976.5625	0.8042496532187349	0.05417234298113464	0.0039513549236602444
1727795529043	6046.875	0.6711488512647489	0.06973003172308537	0.0035626420704892255
1727795529045	6046.875	0.6643218973722066	0.0822964755499476	0.0029889363450705574
1727795529046	6117.1875	0.5886446897695792	0.09523235678914918	0.0024152306196518892
1727795529048	6117.1875	0.5513538642960812	0.11258111569016992	0.0019958062542072197
1727795529050	6187.5	0.5163036802279874	0.1366161502319361	0.0016180613830292514
1727795529052	6187.5	0.5185824656500143	0.17130258228041337	0.0012403165118512831
1727795529054	6257.8125	0.45650388391580904	0.21661393949103322	0.0011065433408058017
1727795529055	6257.8125	0.44998509192753	0.26221408992526185	0.0010980248010551068
1727795529057	6328.125	0.4650187942216981	0.2971465772453396	0.0011129918612476307
1727795529059	6328.125	0.6395564854537157	0.31824019134618653	0.0011874218981236236
1727795529061	6398.4375	0.6407098758656162	0.3301564804668811	0.0013143976262690968
1727795529062	6398.4375	0.6019165483542287	0.3389212296928825	0.0015356268796689015
1727795529064	6468.75	0.5842079052976556	0.3390047225642206	0.0016175287061256955
1727795529066	6468.75	0.6572780599903242	0.3261782349371593	0.001948619418478683
1727795529068	6468.75	0.485390518886379	0.30650971177989894	0.0022797101308316705
1727795529070	6539.0625	0.5782471460049606	0.2879385969264087	0.002573962739854043
1727795529071	6539.0625	0.6754957380386881	0.2689575983336836	0.002900037471002957
1727795529073	6539.0625	0.7040372022820888	0.2619551407949976	0.0029939852193376086
1727795529075	6609.375	0.7473170699214944	0.26333813817135354	0.0031390670362423877
1727795529077	6609.375	0.7524587506366817	0.25697567632683316	0.003154714565645301
1727795529078	6609.375	0.7649047537979449	0.23494011292336367	0.0031968330262983798
1727795529080	6679.6875	0.7491787440115009	0.2056405037299135	0.003140117038024283
1727795529083	6679.6875	1.048665876408543	0.18527763368244823	0.00299040416498409
1727795529085	6679.6875	0.927419282605313	0.17862710618384864	0.002685939568085878
1727795529087	6750.0	0.894947386812987	0.17098031450514398	0.002425211599976841
1727795529088	6750.0	0.7704248968160378	0.14283613677662899	0.0021390722523069385
1727795529090	6820.3125	0.7073328907496714	0.09578332575120645	0.002007594411379226
1727795529092	6960.9375	0.6642619794631722	0.051748895551481516	0.001720196838920656
1727795529094	7101.5625	0.006837182514297401	0.02665273792693381	0.004913604326262229
1727795529095	7242.1875	0.005995915768401452	0.03672538784790736	0.006504930132183603
1727795529096	7242.1875	0.005729932577284036	0.04796880867438621	0.007297608444832646
1727795529098	7242.1875	0.005565201308025126	0.05151173189407883	0.008090286757481689
1727795529100	7242.1875	0.0047944391673312116	0.044570955295675146	0.008063570804742974
1727795529102	7242.1875	0.004250596003969852	0.03137678024633018	0.008050759250539212
1727795529103	7242.1875	0.004227409502884643	0.020343784924300234	0.008050576011027419
1727795529105	7242.1875	0.004589226031367828	0.013872240849674502	0.00805902617914793
1727795529107	7242.1875	0.005448575727838382	0.00951846066302562	0.004739723939944313
1727795529109	7242.1875	0.5226066705887101	0.005399015722659674	0.0014204217007406956
1727795529110	7312.5	0.5537519325959012	0.002621359056742691	0.0018646516319659957
1727795529112	7382.8125	0.5816400756621353	0.0011760138539864528	0.0023987130214865827
1727795529114	7453.125	0.37466183461736097	8.275608358909312E-4	0.0029287281682244416
1727795529116	7593.75	0.47440647022050464	0.0011673342915136096	0.0034587433149623004
1727795529118	7664.0625	0.5687769411223905	0.0037486699713031217	0.003909902307580788
1727795529119	7734.375	0.6292964180572526	0.01604237773207534	0.004184488903508663
1727795529121	7804.6875	0.6518186543343184	0.03327423085986157	0.004286509910373722
1727795529123	7945.3125	0.6578056218091707	0.03106013285023789	0.004316028840691104
1727795529125	8015.625	0.5962409114642533	0.01732895979073358	0.004108283621219561
1727795529126	8085.9375	0.5188843892669736	0.0058997706950833576	0.0037545870788810204
1727795529128	8226.5625	0.6899458044768015	0.0025742849941778403	0.0035662294978467926
1727795529130	8226.5625	0.8315715680558483	0.0032825914061398393	0.003254533807400086
1727795529132	8226.5625	0.7857752153145109	0.004582470218173014	0.0029237989996021927
1727795529134	8226.5625	0.8316999711330582	0.006082303402391416	0.002684058420704877
1727795529135	8226.5625	0.9230486776234212	0.007143993706153784	0.0023920033558073686
1727795529137	8226.5625	0.8943646196854068	0.007922126342319301	0.0023281351455622526
1727795529139	8226.5625	0.8814254287147824	0.008493331739927893	0.002310492492628918
1727795529141	8226.5625	0.8657273750287622	0.008499682982824972	0.0022971682432161586
1727795529142	8226.5625	0.8163331214127294	0.008162549127184563	0.0021920650188031643
1727795529144	8226.5625	0.8025075989815027	0.008139044023122282	0.0021512488706872087
1727795529146	8226.5625	0.7280280949179335	0.008732561731191345	0.0022276380141349828
1727795529148	8226.5625	0.700934781814425	0.009477442267224702	0.0024745669112776363
1727795529150	8226.5625	0.642300971648978	0.010267772447902916	0.0029579917354710023
1727795529151	8226.5625	0.7447552707515196	0.01173087340710033	0.0034998731634352472
1727795529153	8226.5625	0.8108394969822982	0.014009295184057453	0.003695169958151596
1727795529155	8226.5625	0.9464168522755484	0.014754973081777036	0.004046283376572026
1727795529157	8226.5625	1.0310369876536591	0.013648865435912847	0.004269814177022032
1727795529158	8226.5625	1.0342199772050196	0.011837200548941324	0.004275506500849569
1727795529160	8226.5625	1.0131586147206297	0.011877202121821745	0.004213099750593283
1727795529162	8226.5625	0.9304780275053789	0.014070464903573993	0.003979091174076122
1727795529164	8226.5625	0.7824974821138395	0.016070071370191542	0.003473019572115885
1727795529166	8226.5625	0.7171857298898929	0.01684542970781316	0.0029487366897300686
1727795529167	8226.5625	0.6074269612630208	0.01708605298660906	0.002424453807344252
1727795529169	8226.5625	0.5265553792317708	0.017333917691532228	0.001979622795735615
1727795529171	8226.5625	0.4701626375786163	0.017831666968263236	0.0015350976226781213
1727795529173	8226.5625	0.36672162024265775	0.018778425815269964	0.0010704705703834666
1727795529174	8226.5625	0.36042548468384994	0.020286804164282874	7.717915753636816E-4
1727795529176	8226.5625	0.6177547485680592	0.023069143732176754	4.731125803438965E-4
1727795529178	8226.5625	0.004220246863590781	0.02932586686271323	0.004392009202361961
1727795529180	8226.5625	0.004551593796625498	0.03519053196378943	0.0063553681466243005
1727795529183	8226.5625	0.005060822107142682	0.03400957637698103	0.007348770589082747
1727795529184	8226.5625	0.0059810562994959335	0.027328055833924916	0.008342173031541195
1727795529186	8226.5625	0.006512165659590279	0.022606752130013938	0.00835677991489416
1727795529188	8226.5625	0.00795463750880216	0.02188078012730611	0.00840518928636419
1727795529190	8226.5625	0.009397519394718215	0.021746438906560174	0.005151538536536407
1727795529191	8226.5625	0.8954901469289028	0.02194417168355873	0.001897887786708624
1727795529193	8226.5625	0.9427451256916727	0.023160532310827417	0.0020287319191024267
1727795529195	8226.5625	1.0126496669972127	0.025113561467952676	0.002245817111937875
1727795529196	8226.5625	0.6883878461303284	0.026900535842209992	0.0024486680549683404
1727795529198	8226.5625	0.6578856713805927	0.027512455925021342	0.002501944121445711
1727795529199	8226.5625	0.6689064880385017	0.026206036907558905	0.0025342003239451085
1727795529201	8156.25	0.6534562617619024	0.0256106767589884	0.0024915516763699616
1727795529203	8156.25	0.6011267749780037	0.027846262565863263	0.0023462058023401592
1727795529205	8156.25	0.5367004452211034	0.032524907019343956	0.002192388878658086
1727795529206	8156.25	0.44115288856539414	0.03681224942283769	0.00193017291115907
1727795529208	8156.25	0.39876421420817443	0.03744829807656265	0.0016931092500362818
1727795529210	8156.25	0.29910150330860785	0.035831076464369706	0.0013817833071252147
1727795529212	8156.25	0.2249919643442086	0.03719151535682771	0.001062578189446348
1727795529214	8156.25	0.15875538440120546	0.03863604797300881	8.047381596755991E-4
1727795529215	8156.25	0.11589642090867401	0.03623645160648571	5.468981299048502E-4
1727795529217	8156.25	0.1025015286512928	0.032663707272972	4.668007998895958E-4
1727795529219	8156.25	0.2248525270311019	0.03611502255712108	3.867034698743415E-4
1727795529221	8156.25	0.2899261945243172	0.04002642771091169	5.025838489196631E-4
1727795529222	8156.25	0.35463176854484363	0.04325529501064331	5.978735758725586E-4
1727795529224	8156.25	0.403383119763397	0.04551967181190636	6.931633028254541E-4
1727795529226	8156.25	0.5294709095938873	0.047500950803184915	8.301225678891159E-4
1727795529228	8156.25	0.6286292063258085	0.04839477600480678	9.670818329527777E-4
1727795529230	8156.25	0.7293399560590745	0.04775981529432493	0.001081074705860356
1727795529231	8156.25	0.847708675525045	0.04596983734629288	0.0012123568571411865
1727795529233	8156.25	0.906999970167902	0.04312911465574248	0.0012793716901492755
1727795529235	8085.9375	0.8893119061828884	0.040355745629614734	0.0014733329915908979
1727795529237	8085.9375	0.8169893585024777	0.038452978008618764	0.001626612953144014
1727795529238	8085.9375	0.8836235723488818	0.038211336834360704	0.0017564680382163196
1727795529240	8085.9375	0.924511427164729	0.03844554550456505	0.0018412959277431308
1727795529242	8085.9375	1.0088927924091544	0.03817184233940461	0.0019911575558555694
1727795529244	8085.9375	1.06312299984912	0.03774629886600608	0.002074713817653456
1727795529246	8085.9375	1.1093229799468745	0.03879568989776368	0.0021518895968012427
1727795529247	8085.9375	1.1214361765751064	0.04099853026387052	0.002171017378356931
1727795529249	8085.9375	1.089962803645734	0.04081722852433473	0.002120330618470965
1727795529251	8085.9375	0.010148249103136244	0.03842459697761558	0.005059407630445175
1727795529253	8085.9375	0.009248014601335676	0.03708404356740513	0.006501737043077508
1727795529254	8085.9375	0.007911577281859643	0.041091279209902375	0.007211371757120692
1727795529256	8085.9375	0.007261672232127126	0.04650349741951631	0.007921006471163875
1727795529258	8085.9375	0.006241258737977304	0.047387949423164974	0.007885454643476827
1727795529260	8085.9375	0.005169391168740857	0.04660134956180786	0.007845856228471145
1727795529262	8085.9375	0.004301286950686592	0.04750312606223587	0.00418967556840593
1727795529263	8085.9375	0.2030735067280155	0.048976285634697726	5.334949083407163E-4
1727795529265	8085.9375	0.442283740942029	0.049329944347037344	4.643409789230921E-4
1727795529267	8015.625	0.4213121202256945	0.047413768540121956	4.655542641677818E-4
1727795529269	8015.625	0.42064799919959434	0.04551832694326276	8.297551162359011E-4
1727795529270	8015.625	0.4286186061635962	0.0460225344896402	0.0011382135945012016
1727795529272	8015.625	0.4709513733504005	0.04723302987846594	0.001499754961956058
1727795529274	8015.625	0.576364400021166	0.04727651424550896	0.00190514591834982
1727795529276	8015.625	0.7083549635117583	0.0462378121470631	0.0023310952049327245
1727795529278	8015.625	0.8460055721995581	0.04541241784884156	0.0027570444915156287
1727795529279	8015.625	1.0167390841715607	0.0450470576146207	0.0031833143698799405
1727795529282	8015.625	1.0928163087930567	0.04399183483625151	0.003337612619761706
1727795529284	8015.625	1.2343317422958577	0.04200308590194106	0.0036552453347116327
1727795529286	8015.625	1.233848728439075	0.040552349528869144	0.0036532532441298365
1727795529287	8015.625	1.178111471544525	0.039879065820117035	0.003541371566435351
1727795529289	8015.625	1.108646452404567	0.04027041829718221	0.0034118233815813898
1727795529291	8015.625	0.9422507209210608	0.04063566662508048	0.003116188180128639
1727795529293	8015.625	0.6316055684206667	0.040823092691760654	0.0027464778867156312
1727795529295	8015.625	0.5600448460718301	0.043648616315536515	0.0024223550566450946
1727795529295	8015.625	0.527785935157803	0.0478687174692	0.0022512131176406435
1727795529297	8015.625	0.527785935157803	0.04785246671061404	0.0022512131176406435
1727795529299	8015.625	0.5056985558064082	0.042303534929645226	0.002133672483388343
1727795529301	8015.625	0.507216130812722	0.03791708511643224	0.0021407042217811744
1727795529302	8015.625	0.5263320068096832	0.03719672349327761	0.0021883703042315456
1727795529304	8015.625	0.539848965843639	0.03692382741414708	0.0022062569981259996
1727795529306	8015.625	0.5430173760468603	0.035764558548828644	0.0022071752134339884
1727795529308	8015.625	0.8889311850652653	0.034469633297325296	0.0021727404685732816
1727795529310	8015.625	0.7770533937212108	0.03438011293591355	0.0023666561379357283
1727795529311	8015.625	0.7672087643689022	0.03599834094681577	0.002625313270157965
1727795529313	8015.625	0.7279787027059387	0.037518355477651436	0.002810641466207302
1727795529315	8015.625	0.01393883708379337	0.03756042355542643	0.005566659243065918
1727795529317	8015.625	0.015546674054423214	0.03869670847628466	0.007002058919507173
1727795529318	8015.625	0.017447995009167234	0.04219712809047466	0.007736665729747617
1727795529320	8015.625	0.01814387213697305	0.04453236587142129	0.008471272539988061
1727795529322	8015.625	0.018514356866151646	0.04326026127941494	0.008488872774069628
1727795529324	8015.625	0.017100373526789305	0.041191304771954394	0.008404302109930746
1727795529326	8015.625	0.01460851326453565	0.04049402580478575	0.0057370683508861375
1727795529327	8015.625	0.17719277491511715	0.039681930979650885	0.0030698345918415294
1727795529329	8015.625	0.5651546298657149	0.038621092835647935	0.0025156737616420953
1727795529331	8015.625	0.5288194060575537	0.038156526297240194	0.0019204382728815542
1727795529333	8015.625	0.379984038442214	0.03926147310445165	0.0013848377396172872
1727795529334	8015.625	0.45361493483913884	0.04148759254073951	8.492372063530204E-4
1727795529336	8015.625	0.49060165160342156	0.042400102748308306	7.544990903709774E-4
1727795529338	8015.625	0.4897041240828092	0.04059389389429088	8.843564425533769E-4
1727795529340	8015.625	0.6051552882679475	0.03810805849959769	0.0011554405445743804
1727795529342	8015.625	0.7270653594439023	0.03711692032620354	0.001371398855738411
1727795529343	8015.625	0.8295362962435842	0.03719931879876188	0.0015873571669024415
1727795529345	8015.625	0.8994224987913866	0.036897753967176164	0.0016893169578911557
1727795529347	8015.625	0.9999079067605544	0.03638590842018784	0.001796279625383825
1727795529349	8015.625	1.052369990749024	0.036191401034496695	0.0018451545783572825
1727795529350	8015.625	0.5088104704029883	0.038745426907257415	0.0018253772355455065
1727795529352	8015.625	0.4815557779894663	0.044778534673414236	0.0017692346697975314
1727795529354	8015.625	0.4105511246285036	0.047075915823489245	0.001606357522219917
1727795529356	8015.625	0.3297788936395735	0.043398489856000824	0.0013741517846273857
1727795529358	8015.625	0.25844584375681645	0.03878952482817455	0.0011216836654927061
1727795529359	8015.625	0.20165987223138657	0.03703545866606413	8.692155463580264E-4
1727795529361	8015.625	0.1977834619369615	0.03639956229861185	8.483138089974587E-4
1727795529363	8015.625	0.20470419674423782	0.037076567577417306	8.735436796976074E-4
1727795529365	8015.625	0.5139821873128182	0.03935276571272675	0.001114654267334842
1727795529366	8015.625	0.5863300752123451	0.04213860424798722	0.0013084913061128078
1727795529368	8015.625	0.6511153384771456	0.0431440958736966	0.0015023283448907735
1727795529370	8015.625	0.6749090998427673	0.04181171934980968	0.0018701893867243608
1727795529372	8015.625	0.8309341224372306	0.040529633504436065	0.0022380504285579484
1727795529374	8015.625	0.9554104164345317	0.04125717936300983	0.002479256282045651
1727795529375	8015.625	1.0480135007722355	0.04426182002947629	0.002655247196006219
1727795529377	8015.625	0.013470007638273634	0.04895155751070705	0.005210141701857903
1727795529379	8085.9375	0.01369012945284307	0.053128596367047864	0.006470839738884878
1727795529382	8085.9375	0.013009642257764534	0.05301944414984513	0.007731537775911853
1727795529383	8085.9375	0.010982350443661904	0.048569399942428135	0.007632479044139668
1727795529385	8085.9375	0.010037101582234602	0.04738528562887071	0.007579584078332743
1727795529387	8085.9375	0.008206258934030554	0.04942916416656095	0.007490527402181598
1727795529389	8085.9375	0.0064970260638556486	0.050934036919715285	0.004466736364139474
1727795529391	8085.9375	0.06224892356178977	0.050496009527809534	0.002601014037587007
1727795529392	8085.9375	0.19372840097615304	0.05009009746675842	0.0015937043930094605
1727795529394	8085.9375	0.16024479576126835	0.050403061832933	0.0010304941322128508
1727795529395	8085.9375	0.12709131780660377	0.05125833490796812	4.6728387141624085E-4
1727795529397	8085.9375	0.1131005757009958	0.05236590792484548	4.1443129657716874E-4
1727795529398	8085.9375	0.10975067970387842	0.05392053117229131	3.984407467598789E-4
1727795529400	8085.9375	0.11450297677541929	0.05462678433873173	4.104903296926078E-4
1727795529402	8085.9375	0.4560898248957876	0.05376132714786882	4.567671897118993E-4
1727795529404	8085.9375	0.4860666216890421	0.05074872037591535	6.182158344434476E-4
1727795529406	8085.9375	0.5555689150610277	0.045326940364514595	7.906096293119975E-4
1727795529407	8085.9375	0.5852410521254492	0.03937996273482171	9.630779245487238E-4
1727795529409	8085.9375	0.5492029904364994	0.03566110515608326	0.0011355462197854501
1727795529411	8085.9375	0.5930774616745282	0.03387249304377606	0.0014566344731762088
1727795529413	8085.9375	0.7562217472484276	0.031543176983056746	0.0017911437010043434
1727795529414	8015.625	0.8683213958045299	0.027483781352709957	0.002125652928832478
1727795529416	8015.625	0.9372821213029982	0.02306603026817454	0.0022570101531213258
1727795529418	8085.9375	1.0469726615447434	0.02112644035556214	0.002452384074212635
1727795529420	8156.25	1.1393295350961017	0.017022502740846494	0.0026257175694417555
1727795529422	8226.5625	1.196674916936063	0.025306602187665398	0.0027212200915399925
1727795529423	8226.5625	1.1785867492900808	0.035020810633449556	0.002689701043678743
1727795529425	8226.5625	1.1567690966574495	0.04248534487114576	0.002650134720873939
1727795529427	8226.5625	1.072092910465463	0.04917849618505055	0.0024936735219653226
1727795529429	8226.5625	1.0250959796766106	0.054548692955423445	0.0022884873309762747
1727795529430	8226.5625	0.9011927796015354	0.05851048315283725	0.0020523896652769975
1727795529432	8226.5625	0.8521370998799508	0.06363762651670943	0.0019458052328032197
1727795529434	8226.5625	0.010713607591811258	0.07520959700780226	0.004241814108402329
1727795529436	8226.5625	0.00923518718516148	0.08914556655216789	0.005371067741378046
1727795529438	8156.25	0.008004620493935435	0.09431823651966745	0.005920102875764511
1727795529439	8156.25	0.006831451956454179	0.0850798042549497	0.006469138010150976
1727795529441	8156.25	0.006380325615893936	0.07532642629330866	0.006459762383402545
1727795529443	8156.25	0.005247923056165699	0.07299189459046224	0.006429661260933272
1727795529445	8156.25	0.004738884164665044	0.0730925567734079	0.003736238653788315
1727795529446	8156.25	0.027808711099229427	0.07253894901198944	0.00208821970955288
1727795529448	8156.25	0.48041685879797613	0.07260277670401152	4.402007653174454E-4
1727795529450	8156.25	0.39775708744053373	0.07494946616507955	3.731801446368749E-4
1727795529452	8156.25	0.4987118947896335	0.0787066828537645	3.3652476286703234E-4
1727795529454	8085.9375	0.42159275166166377	0.08086672166817735	4.612010132416329E-4
1727795529455	8085.9375	0.48291476267688677	0.08094580523855611	5.837522676006799E-4
1727795529457	8085.9375	0.42866125225875334	0.08235440194390578	7.301385122115724E-4
1727795529459	8085.9375	0.542641670773491	0.0863766319780354	8.90009633258647E-4
1727795529461	8085.9375	0.6158554126428906	0.08955777061047976	0.0010498807543057216
1727795529462	8085.9375	0.7100058264665347	0.09029469053493845	0.00121367623351452
1727795529464	8085.9375	0.7920021207003649	0.09068001859641703	0.0013774717127233182
1727795529466	8085.9375	0.905158367149926	0.09030284003741132	0.0015779322584414124
1727795529468	8085.9375	0.7900358837960665	0.08683354747531731	0.0018273411535638302
1727795529470	8015.625	0.8936232451399233	0.08306614310312167	0.0020428751781487154
1727795529471	8015.625	0.9614447410360267	0.0828040233571427	0.0022110562653471586
1727795529473	8015.625	0.9872207036590784	0.08629721210528012	0.002257454528718394
1727795529475	8015.625	1.025400638971493	0.09329551629387686	0.0023252957541673035
1727795529477	8015.625	0.9943806932765928	0.09760139377821685	0.0022840173356623128
1727795529478	8015.625	0.9412298705821028	0.09886371408828232	0.0022041213124283873
1727795529480	8015.625	0.8972618597467186	0.09756066419549393	0.0021402884050161788
1727795529483	8015.625	0.79469208773414	0.09782982813824008	0.0018594010638241939
1727795529485	8015.625	0.5915486620265928	0.10259391577028858	0.001578513722632209
1727795529487	7945.3125	0.008301896297778152	0.10658572922325737	0.004012471722039693
1727795529488	7945.3125	0.007751090114578654	0.09877234020922832	0.005218647159666129
1727795529490	7945.3125	0.0070387390995853925	0.08440111634756854	0.005813997464227597
1727795529492	7945.3125	0.006338132645206274	0.08238262431007282	0.006409347768789064
1727795529494	7945.3125	0.006291611389544025	0.09759800669273759	0.006409161556119221
1727795529495	7945.3125	0.006300339837315625	0.11402228866961359	0.006406764556097597
1727795529496	7945.3125	0.006624891858644991	0.12610117321841655	0.006412996555461127
1727795529498	7945.3125	0.007377549108897686	0.13781556433797693	0.006435925389570033
1727795529500	7945.3125	0.009653069152557838	0.14529140452151693	0.004141379427874565
1727795529502	7945.3125	0.22376444841067483	0.1474592519288138	0.0018468334661790973
1727795529503	7945.3125	0.6972004263425254	0.14580279747773042	0.002087441896808399
1727795529505	7875.0	0.7812942925662192	0.14250118215328858	0.002261459481021441
1727795529507	7875.0	0.7333708180129107	0.13748851651366176	0.0024919877595228775
1727795529509	7875.0	0.8328977732589652	0.13119850875421102	0.002730515837873572
1727795529510	7875.0	0.9309011742707235	0.12478398415233262	0.0029542920526182646
1727795529512	7875.0	0.9522261649930173	0.12109101283104484	0.003001204550651907
1727795529514	7875.0	0.9102032489062072	0.12431096039580676	0.002877945681114069
1727795529516	7875.0	0.8784971077361421	0.12955923663208468	0.0027967442011250553
1727795529518	7875.0	0.815633209549201	0.13752998207384093	0.0026423382880328182
1727795529519	7875.0	0.7757609288443916	0.1476317677957475	0.002401930388632788
1727795529521	7875.0	0.7292238148324587	0.15594030384254168	0.0022959816616515993
1727795529523	7875.0	0.6862960698950381	0.15870931177616604	0.001938678577503375
1727795529525	7804.6875	0.6616497362761551	0.15758070854600875	0.001599039407096449
1727795529526	7804.6875	0.566252535537582	0.1562963236646379	0.0012594002366895227
1727795529528	7804.6875	0.5277359140054579	0.1581015682751903	0.0010544372462937706
1727795529530	7804.6875	0.5059222843397383	0.16049439308476182	8.538128308082343E-4
1727795529532	7804.6875	0.43507450228438493	0.15812259202743034	6.74392709860087E-4
1727795529534	7804.6875	0.40712684690621526	0.14959110699985434	4.949725889119395E-4
1727795529535	7804.6875	0.538114413593482	0.1420894548189979	4.161010113291741E-4
1727795529537	7804.6875	0.47869412404186323	0.14539211819487935	4.483291326836161E-4
1727795529539	7804.6875	0.44169352353130364	0.16316670432108416	0.0033953454581167344
1727795529541	7804.6875	0.005891370157620756	0.18814205607418694	0.004908601708104907
1727795529542	7804.6875	0.0075010931912777535	0.21258388870784084	0.005676721766825361
1727795529544	7734.375	0.008247637512144574	0.2218784180608148	0.0064448418255458155
1727795529546	7734.375	0.009637285062605637	0.21325051550908636	0.0064858852140810665
1727795529548	7734.375	0.011192410288250377	0.18976422968119797	0.006537987117627257
1727795529550	7734.375	0.01303820919099893	0.16933422546311316	0.0066006099701907805
1727795529551	7734.375	0.014027847094069422	0.16050975251958977	0.006632025808000051
1727795529553	7734.375	0.014392066404588205	0.14128649532471407	0.0044445243524169915
1727795529555	7734.375	0.1178490312462958	0.14040281295210885	0.0022570228968339327
1727795529557	7734.375	0.789860947327044	0.1364920252510709	0.0019854934704511035
1727795529558	7734.375	0.7637455778301886	0.13044987859805693	0.0019252711105687075
1727795529560	7734.375	0.7529327584512578	0.12257709791524592	0.0018997553238831008
1727795529562	7734.375	0.7517272821262447	0.11469522399696973	0.0018112966223053752
1727795529564	7734.375	0.8086272351800617	0.10793565915162225	0.0016679403912962403
1727795529566	7734.375	0.9980591588050314	0.10432363779706966	0.0016776313111188216
1727795529567	7734.375	1.005343635832871	0.1049100697011874	0.0016910290812855234
1727795529569	7734.375	0.9844841583583476	0.1060895666970319	0.0017168756126338886
1727795529571	7664.0625	1.0381905204511703	0.1053216591537843	0.0018512451472274484
1727795529573	7664.0625	1.0607364209359713	0.10212461476085569	0.0018886709641297043
1727795529574	7664.0625	0.942160168533805	0.09796573620327477	0.0018730253405850853
1727795529576	7664.0625	0.9109593037539307	0.0963442616183059	0.0018356629091237343
1727795529578	7664.0625	0.854469155365566	0.1000393700930972	0.0017688877087989113
1727795529580	7664.0625	0.7323642946639151	0.10798949640399957	0.0016052900513347044
1727795529583	7664.0625	0.6085550560141509	0.117510539469086	0.0013184865840521458
1727795529584	7664.0625	0.4063290769948899	0.1253550128441465	0.0010316831167695875
1727795529586	7664.0625	0.3505951503537736	0.1267574809568594	8.671755033711322E-4
1727795529588	7664.0625	0.295621284148978	0.12277680754136698	7.026678899726769E-4
1727795529590	7664.0625	0.5752812991352202	0.11955477996983062	6.647794078066661E-4
1727795529591	7664.0625	0.4407349556041517	0.11674560825743119	8.333588821736121E-4
1727795529593	7664.0625	0.47540378723992616	0.11040458991962152	0.0011014259847125457
1727795529595	7664.0625	0.5429734295447738	0.10099155226185373	0.0013691617483020013
1727795529596	7664.0625	0.6500768069809196	0.09276059519969244	0.001636897511891457
1727795529598	7593.75	0.010362448735533356	0.0875994670532177	0.004253618889960321
1727795529599	7593.75	0.012932262257421473	0.08147626619682445	0.005586141170864202
1727795529601	7593.75	0.013835710031666278	0.07009041794412797	0.006290316696691175
1727795529603	7593.75	0.015404379696466549	0.0613220362827887	0.006994492222518148
1727795529605	7593.75	0.016549196729009546	0.060689973787647705	0.00704842256429699
1727795529606	7593.75	0.016780423365236514	0.06264626869194906	0.007060168836125722
1727795529608	7593.75	0.01632576566181252	0.06637685185307081	0.007039815192437742
1727795529610	7593.75	0.015023235047228179	0.07246828243137005	0.00476833650966382
1727795529612	7593.75	0.15190477481581469	0.07401998643267158	0.0033755367031209488
1727795529614	7593.75	0.684260146422956	0.07117191300981111	0.002504180479624076
1727795529615	7593.75	0.5823092769837075	0.07671635693997013	0.0016328242561272034
1727795529617	7593.75	0.5557853082052179	0.09033564093284834	0.0013898228381693013
1727795529619	7593.75	0.4960636870034757	0.09499919375278915	0.00113829427826301
1727795529621	7593.75	0.3232343098424255	0.08676532390459643	8.867657183567186E-4
1727795529622	7593.75	0.34471761668546624	0.07886473203646113	9.539035283249588E-4
1727795529624	7593.75	0.3398541645303528	0.07825702332038557	9.469111960225053E-4
1727795529626	7593.75	0.33712702629375174	0.07667561035409813	9.454329351274967E-4
1727795529628	7593.75	0.3887690772832923	0.07333560802084658	0.0011119329283632727
1727795529630	7593.75	0.4161572893167213	0.07283448340469631	0.001190590197445366
1727795529631	7593.75	0.4342491978141236	0.07680638271948609	0.0012210812765253345
1727795529633	7523.4375	0.45476114942234075	0.08054112189945269	0.0012510822236956466
1727795529635	7523.4375	0.552232401251731	0.08024038675238324	0.0013983879538591454
1727795529637	7523.4375	0.6198496766541891	0.0778540072516898	0.0015549377513712043
1727795529638	7523.4375	0.7164317494849274	0.07584547911056792	0.0018480098287019125
1727795529640	7523.4375	0.7848365269108517	0.0729821635005378	0.0019805205631909873
1727795529642	7523.4375	0.8615774966521427	0.06633139430443671	0.002145009860852862
1727795529644	7523.4375	0.9764551468310281	0.05772971334248375	0.002367923252484216
1727795529646	7523.4375	0.9595539325539675	0.05306515907736569	0.002563052066002396
1727795529647	7523.4375	1.013405256397184	0.05357222646418664	0.0026642933465685966
1727795529649	7523.4375	1.0289909112773088	0.057072661728798976	0.002695241757765995
1727795529651	7523.4375	1.0148137378011657	0.05951691938480897	0.002670169938402873
1727795529653	7523.4375	0.01606839488024468	0.07064397780443976	0.004854994882818619
1727795529654	7523.4375	0.01540595283288102	0.10143943736774728	0.005945034444450112
1727795529656	7523.4375	0.015333091359201342	0.12499412547412518	0.007035074006081605
1727795529658	7523.4375	0.01460578072499354	0.10946466115333767	0.006988587727955814
1727795529660	7523.4375	0.013458927667571292	0.07135868339099095	0.006921441825232302
1727795529662	7523.4375	0.012550220570022398	0.050403555019689426	0.00687579835561353
1727795529663	7523.4375	0.011841756321616265	0.048624170564097506	0.006841355916058272
1727795529665	7523.4375	0.011494149879921598	0.04903628942156265	0.004232714838375397
1727795529667	7453.125	0.6752321423645592	0.05008387226210112	0.0016240737606925215
1727795529669	7453.125	0.7320897636982369	0.05322497927092536	0.0014420283358493353
1727795529670	7453.125	0.11980804507337527	0.05688637893164026	0.0013488367126469312
1727795529672	7453.125	0.10540698975803633	0.05845915958069286	0.001241860472384289
1727795529674	7453.125	0.08159602796339972	0.060246968061985824	0.0010686039870762565
1727795529676	7453.125	0.06466826219645352	0.0654109228105682	9.521000504807542E-4
1727795529678	7453.125	0.0505231194859364	0.07185911832121325	8.024177671323801E-4
1727795529679	7453.125	0.05730650959774633	0.07168446474383866	8.72726250553519E-4
1727795529682	7453.125	0.0666422014216457	0.06683255525303013	9.49162659352557E-4
1727795529684	7453.125	0.11137316561844864	0.06305727355223231	0.0012204349012619544
1727795529686	7453.125	0.5885697439353099	0.062311670481800745	0.0015336619458301132
1727795529687	7453.125	0.7343792605990423	0.061041349109095325	0.0017845242176369879
1727795529689	7453.125	0.7986293338534889	0.055646411112638336	0.0020353864894438623
1727795529691	7382.8125	0.9407955145685927	0.04917627654062233	0.0023628697704115276
1727795529693	7382.8125	1.0032543770984064	0.04519321618974923	0.002703352898178624
1727795529695	7382.8125	1.1066190175098713	0.04169015388763948	0.0029225373544308044
1727795529695	7382.8125	1.1471301752686551	0.03563526522269383	0.003005112703104348
1727795529697	7382.8125	1.1471301752686551	0.029411900784766423	0.003005112703104348
1727795529699	7382.8125	1.1493208256490282	0.025569300125876607	0.00300886581883385
1727795529701	7382.8125	1.1328000314760958	0.023236470874255885	0.002974270006458315
1727795529702	7382.8125	1.045523250379782	0.020351020828396054	0.0027935262668259595
1727795529704	7382.8125	0.9848719630370147	0.017366196551750663	0.0026686317978110233
1727795529706	7382.8125	0.8478798291054878	0.01613490242644834	0.0023779286770817245
1727795529708	7382.8125	0.7434900951585429	0.016666690230649747	0.00199625967044646
1727795529710	7382.8125	0.009961742986422998	0.02490940833745437	0.004389973531889604
1727795529711	7382.8125	0.008331424621121996	0.06283839483116474	0.005573763685925633
1727795529713	7312.5	0.0074984021046565165	0.1164259245719354	0.006148186868653283
1727795529715	7312.5	0.0064092527947143775	0.12632425786110096	0.006722610051380932
1727795529717	7312.5	0.0054629244798301375	0.08479277695405951	0.006697648511587958
1727795529718	7382.8125	0.005015784243953007	0.0390565955683375	0.006689725149955764
1727795529720	7382.8125	0.004749676259160064	0.026967059916187752	0.006685808188966764
1727795529722	7382.8125	0.00458556491180949	0.03026175144753092	0.0038217825742900588
1727795529724	7453.125	0.06441726804773662	0.035728542349506266	9.577569596133538E-4
1727795529726	7453.125	0.44751526477027564	0.03989510971260737	9.499880357287263E-4
1727795529727	7453.125	0.5090715900157233	0.04278216758711153	0.0011818149584352554
1727795529729	7453.125	0.5459369248423999	0.04548490370651707	0.0014136418811417847
1727795529731	7453.125	0.6428191301579593	0.04697991714280223	0.0017486045015494363
1727795529733	7453.125	0.6717705876572327	0.04721502573538598	0.002083567121957088
1727795529734	7453.125	0.7991766779677674	0.046067455024560944	0.002347422498010757
1727795529736	7453.125	0.8558247609922507	0.04447942235615095	0.00246665976889734
1727795529738	7453.125	0.9425462309776504	0.045426475978461	0.0026348908201017534
1727795529740	7453.125	0.9658006540866663	0.050651917948985076	0.0027101375793035835
1727795529742	7453.125	0.9579259348840685	0.05837064954539481	0.0026941579631597455
1727795529743	7453.125	0.89245195648142	0.06601113179810914	0.0025506367701538498
1727795529745	7453.125	0.8418055904461755	0.07026295796711327	0.002429509092594607
1727795529747	7453.125	0.7423916533793958	0.07112516725921474	0.002199147952980443
1727795529749	7453.125	0.6419099119579901	0.07074771968820198	0.0019384634560023633
1727795529750	7453.125	0.5365595233399216	0.06904749264184115	0.0016424216206280152
1727795529752	7453.125	0.4907682879905217	0.06588793214183765	0.001492409200599477
1727795529754	7453.125	0.6614854044362695	0.061902901462117646	0.001273549390343515
1727795529756	7453.125	0.8416209467165762	0.056718846140221206	0.0011234855192042707
1727795529758	7453.125	0.8255915117418285	0.050170895724192276	0.0011003340564500071
1727795529759	7453.125	0.7974004118424814	0.04325897025530035	0.0010671626253778972
1727795529761	7453.125	0.7907932136816276	0.03818624316001957	0.0010602874964883505
1727795529763	7453.125	0.7594613681776491	0.034360861898088214	0.0010282540847602263
1727795529765	7382.8125	0.699787201689656	0.030689013806664125	9.902938901907214E-4
1727795529766	7382.8125	0.5925714526604489	0.028792046112682372	8.967316734728709E-4
1727795529768	7382.8125	0.5482229614839432	0.029218461617969458	8.575202728207893E-4
1727795529770	7382.8125	0.454454256599009	0.034505973695839194	7.400300696374463E-4
1727795529772	7382.8125	0.00478595839043709	0.0687455747267677	0.0032679986305602484
1727795529774	7382.8125	0.004206324002569742	0.13474074591578394	0.004529147781349655
1727795529775	7382.8125	0.003740519004983351	0.16921341775164195	0.0051591304678097975
1727795529777	7382.8125	0.0036439771241224307	0.131980576043706	0.005789113154269941
1727795529779	7382.8125	0.0038917966843680955	0.07130149120165294	0.0057926649593195685
1727795529782	7382.8125	0.00461911716379054	0.043889563159877056	0.005803691224282093
1727795529783	7382.8125	0.0064292295420950545	0.04089571458312214	0.0034610109376055475
1727795529785	7382.8125	0.0974974198374661	0.04010139551922071	0.0011183306509290028
1727795529787	7382.8125	0.6376868199928177	0.04046073711699021	0.0012142111211484604
1727795529789	7382.8125	0.7800080711824824	0.04061537107108627	0.0014710669893017985
1727795529791	7382.8125	0.8979748325082936	0.03902670409059028	0.0017279228574551364
1727795529792	7382.8125	1.0468737851181837	0.03682221490585255	0.0019264057130398268
1727795529794	7382.8125	1.1090816397880814	0.034915072554783246	0.0020173891444302894
1727795529795	7382.8125	1.193241733944122	0.03239697596441318	0.0021350824515533906
1727795529797	7382.8125	0.7257900345368876	0.02970472297651768	0.002166106992236859
1727795529798	7382.8125	0.7171277295907812	0.027490438355766207	0.0021466784131980326
1727795529800	7382.8125	0.7179485019253248	0.02585471418376427	0.0021483002123161526
1727795529802	7382.8125	0.6893149119897695	0.02483676621891701	0.002076523665533299
1727795529804	7382.8125	0.6218272224635882	0.024892952477542814	0.0019200364351883601
1727795529806	7382.8125	0.5372043320454734	0.021554323168111584	0.0017045124331959518
1727795529807	7382.8125	0.44456060182886464	0.01606025013938931	0.0014778016704842002
1727795529809	7382.8125	0.39051084950916504	0.011584034881200883	0.0012789086011261584
1727795529811	7382.8125	0.6110233330876572	0.008846158621229165	0.0010800155317681169
1727795529813	7312.5	0.5830496246825109	0.006985839918982625	8.880107796565653E-4
1727795529814	7312.5	0.4508840213031889	0.005627808518547669	6.960060275450136E-4
1727795529816	7312.5	0.5699785674306125	0.004912838164390774	6.000881493308496E-4
1727795529818	7312.5	0.5439639699774533	0.004401020156392283	6.843498717641443E-4
1727795529820	7312.5	0.40530585309661077	0.0034480497516292015	9.718559165649966E-4
1727795529822	7312.5	0.5260083660389642	0.0023041792323504787	0.0012690953217671147
1727795529823	7312.5	0.6566679805520872	0.0018028989041937722	0.0014868564668931161
1727795529825	7312.5	0.736339595906169	0.0021258928970489506	0.0017046176120191173
1727795529827	7312.5	0.8050741166004634	0.0027608513809793205	0.001988237588401063
1727795529829	7312.5	0.9622078232321665	0.0034101730761827345	0.0022432929157342758
1727795529830	7312.5	1.0786076511726939	0.0038365154246296444	0.0024496130080756497
1727795529832	7312.5	1.1314906440506731	0.003909447877490545	0.0025527812945402603
1727795529834	7312.5	1.2036175913570286	0.0059302306627701615	0.0026826427109087458
1727795529836	7312.5	0.02195673164028997	0.02213665721307246	0.0041741921309446095
1727795529838	7312.5	0.021865387489027346	0.050843864262645165	0.0049068517057933
1727795529839	7312.5	0.021376877850715202	0.06374044853849019	0.00563951128064199
1727795529841	7312.5	0.020709311328735346	0.04552213535421313	0.005604856066274661
1727795529843	7312.5	0.01997615579539016	0.018191530265289357	0.005560509060105156
1727795529845	7312.5	0.018915613885042547	0.00584881355604227	0.005501634739954246
1727795529846	7312.5	0.01737550121357057	0.004524291819936904	0.005420638632191726
1727795529848	7312.5	0.01666804495214025	0.004402355158707012	0.0036430613088534554
1727795529850	7312.5	0.4787241014333301	0.003986923300684089	0.001865483985515184
1727795529852	7312.5	0.9440086517521507	0.0034686134430635942	0.0016542234950672396
1727795529854	7312.5	0.9200579446798082	0.0032358662370391734	0.0015103311725947887
1727795529855	7312.5	0.8518761919840437	0.0033566390288038116	0.0014110273008577873
1727795529857	7312.5	0.8622705837781363	0.0035544472413267894	0.0013247142157213044
1727795529859	7312.5	0.8892295419458117	0.003579168248205934	0.001221785400852158
1727795529861	7312.5	0.9937854183045074	0.0032926948311329976	0.001183491383177532
1727795529862	7312.5	0.9576249672431865	0.0027220965787355922	0.0011419299211528774
1727795529864	7312.5	1.0326218460751155	0.0019951347739117675	0.0010910417643390459
1727795529866	7312.5	0.9561450198209624	0.001339131979294392	0.0010356153325785868
