# Supplementary material for: Identification and classification of repeated whistle types from free-ranging rough-toothed dolphins (Steno bredanensis)
Source: Sci Rep. 2026 Mar 20;16:14327. doi: 10.1038/s41598-026-44853-2 (PMC13144356; doi:10.1038/s41598-026-44853-2)
Supplement: Supplementary file 2 — Supplementary Material 2 [file 41598_2026_44853_MOESM2_ESM.zip › Dataset_StenoRepeatedCalls/Contours/2367.csv]

Time [ms]	Peak Frequency [Hz]	Duty Cycle	Energy	WindowRMS
1727885481435	4851.5625	0.9734599360086016	0.01900211471139463	0.0016253729501877112
1727885481437	4851.5625	0.9633754740103588	0.0265100721811893	0.0016073998835239526
1727885481438	4851.5625	0.9865159949593045	0.030628768069138886	0.001645203600166575
1727885481440	4851.5625	0.9884940488577506	0.03267179559906943	0.0016484894352724274
1727885481442	4781.25	0.982243759827044	0.03421538598036854	0.001638872178703735
1727885481444	4781.25	0.6534401034048802	0.03345590395784898	0.001659022213010277
1727885481446	4781.25	0.6670927432993272	0.03379911370224757	0.0016879457528519322
1727885481447	4781.25	0.6699464664158865	0.035500419010305685	0.0016946413570452308
1727885481450	4710.9375	0.6514076812061211	0.03587710621506493	0.001650997205820731
1727885481452	4710.9375	0.6391685120941202	0.032899475350695796	0.001623834899609359
1727885481454	4710.9375	0.6112145236092827	0.03013687475519674	0.0015567225226937645
1727885481455	4640.625	0.594202286844559	0.02931902417349397	0.0015173592994744455
1727885481457	4640.625	1.0050199816561844	0.030150248723224634	0.001489139771082744
1727885481459	4640.625	1.031329625379043	0.031961611787652146	0.001426833431181239
1727885481461	4640.625	1.0234864189559527	0.03374384162613178	0.0014366747487412942
1727885481463	4640.625	0.6172773317758706	0.03535871772800403	0.0014548071950413104
1727885481463	4640.625	0.6376610933288409	0.03612999553771287	0.0015013375242843878
1727885481465	4640.625	0.6376610933288409	0.03817337788343828	0.0015013375242843878
1727885481467	4640.625	0.6574771159938032	0.03990249135565214	0.0015539723543626788
1727885481469	4640.625	0.7118155339966176	0.04297730610717877	0.0016815409360285754
1727885481470	4640.625	0.7804571010302706	0.04915541044005398	0.001857633765264595
1727885481472	4640.625	0.8262697583455552	0.061099814308244633	0.001959816672731245
1727885481474	4640.625	0.8860629857780377	0.0711115769015187	0.002091324876759157
1727885481476	4640.625	0.9214369894479018	0.07460851920581735	0.002169802258871732
1727885481478	4640.625	1.0406720657863051	0.07305815854887966	0.002274820818787931
1727885481479	4570.3125	1.0766934940541957	0.07834800834052984	0.002339808110311632
1727885481481	4570.3125	0.8724811746237239	0.08783238963992106	0.0023571122809452672
1727885481483	4570.3125	0.8602001512510254	0.09952434782407092	0.002330265284886222
1727885481485	4570.3125	0.8279774163134628	0.11286966102405678	0.002250149634063149
1727885481486	4570.3125	0.7831982737871434	0.13479483135615397	0.0021357818967018168
1727885481488	4570.3125	0.7681216833726415	0.17365369043801884	0.0020961121487761943
1727885481490	4570.3125	0.7325498313024109	0.2234709810467774	0.0020060087565674893
1727885481492	4570.3125	0.6941824121903769	0.2606109977620306	0.001896444443845122
1727885481494	4570.3125	0.669664871984949	0.2695996018801116	0.0018280898742784229
1727885481495	4570.3125	1.0583622859761226	0.2544512044673383	0.0017952022935407688
1727885481497	4570.3125	1.0657852393799363	0.21706434794734383	0.0018082500616516553
1727885481499	4500.0	1.0883844053952758	0.15484138910189157	0.0018458472946084137
1727885481501	4710.9375	0.7350851515269246	0.04989489882250901	0.0018703052975153152
1727885481502	4921.875	0.7431553257627005	0.04580220269457883	0.0018906669087396467
1727885481504	4921.875	0.7501036505564087	0.048012245487700216	0.0019043812318527806
1727885481506	4921.875	0.5193089958695865	0.046368510141704636	0.0019864445392327925
1727885481508	4921.875	0.5275850503928781	0.04479216944993946	0.0020143051551334613
1727885481510	4921.875	0.5327941315744452	0.04488106218600857	0.0020323988943688797
1727885481511	4992.1875	0.5333808742046713	0.046043264134706656	0.002034758357103842
1727885481513	4992.1875	0.5268033898719328	0.051547079792649414	0.0020122246717682603
1727885481515	4992.1875	0.5347154650686773	0.05647394429275907	0.0020381334357936916
1727885481517	4992.1875	0.532380428296184	0.05608637362642953	0.002026563195614405
1727885481518	5062.5	0.5344927017649982	0.04869331495536701	0.0020262113162566463
1727885481520	5062.5	0.714810187334125	0.039158671215588456	0.001976446880610626
1727885481522	5062.5	0.7137674795932022	0.032582620382278056	0.0019726278927757763
1727885481524	5062.5	0.69513214150804	0.028025283223829904	0.0019242515823505613
1727885481526	5132.8125	0.6559121735818391	0.024441177134677083	0.0018254151644533088
1727885481527	5132.8125	0.636326691889413	0.021760482140849104	0.0017764311541456285
1727885481529	5132.8125	0.6201388583971742	0.022974703269978955	0.0017304821225253679
1727885481531	5132.8125	0.5902243083782172	0.03198166504889804	0.001650753011984149
1727885481533	5132.8125	0.9822533565497248	0.048229857942193956	0.0015533068320667783
1727885481534	5132.8125	0.6975441575614321	0.0611298452877924	0.00156387736906368
1727885481536	5132.8125	0.6765604563227028	0.058574251022700106	0.0015157995512720779
1727885481538	5062.5	0.6538850142361691	0.04206135269270435	0.0014716742101067366
1727885481540	5695.3125	0.6767846629410864	0.1742652234606577	0.0015290776639405518
1727885481542	5695.3125	0.6814114722477319	0.25219295690927035	0.0015430944067058043
1727885481543	5695.3125	0.656045086184016	0.3103998610672107	0.001547588421938643
1727885481545	5695.3125	0.6591586895426812	0.3551358998062462	0.001556285598254876
1727885481547	5695.3125	0.6790378494480057	0.38342208448271065	0.0016032567927248462
1727885481550	5765.625	0.6675283440926867	0.3962484684743007	0.0015744967289014304
1727885481551	5765.625	0.6414749337442266	0.40597588166263643	0.0016537840077687563
1727885481553	5765.625	0.6425455681183053	0.4233872337662563	0.0016575838368471873
1727885481555	5765.625	0.621648704480825	0.44344807214186516	0.0016103198899421061
1727885481557	5765.625	0.645958402621671	0.4565441062511475	0.0016748179389459608
1727885481559	5835.9375	0.6683247644196516	0.4657749481353507	0.001733482120716092
1727885481560	5835.9375	0.6949826606414603	0.48093932269461165	0.0018038662091697162
1727885481562	5835.9375	0.7150668018269088	0.49975106513686524	0.0018592598669609766
1727885481563	5835.9375	0.7397633678508254	0.5131918967677755	0.0019212727133429374
1727885481565	5835.9375	0.7451555264071098	0.5168612454586208	0.0019338218987177153
1727885481566	5835.9375	0.925970730562658	0.5133956612881083	0.0020061921425026013
1727885481568	5835.9375	0.7153770292163478	0.5094161599053822	0.002073574397314228
1727885481570	5835.9375	0.7389076600784525	0.5039817919328763	0.002129899002263151
1727885481572	5835.9375	0.7650800554340824	0.49607749476552065	0.002194260313138698
1727885481574	5835.9375	0.79733037515423	0.4835038632454555	0.002288889337472276
1727885481575	5835.9375	0.8069350951039483	0.4591305362922762	0.0023151357909687088
1727885481577	5835.9375	0.8179286740860849	0.40462409221486445	0.0023450524691259645
1727885481579	5835.9375	0.8542949215337833	0.31279589537246083	0.0024466740877230986
1727885481581	5835.9375	0.886265336842407	0.19870114124003066	0.00253518102061708
1727885481582	6117.1875	0.8653777945249698	0.023334227852174864	0.0025886168738715387
1727885481584	6468.75	0.8761032443237431	0.11682350154336524	0.0026145367512555415
1727885481586	6468.75	0.8983905205469823	0.1185703686447967	0.002676728689797005
1727885481588	6468.75	0.8968499605616643	0.12175789200358045	0.0026674348198918035
1727885481590	6468.75	0.9096422012318297	0.13078223235619088	0.0026992734405729816
1727885481591	6468.75	0.901880931206787	0.13685708107816225	0.0026755434925658
1727885481593	6468.75	0.9017156896242035	0.13416949752284862	0.002671838718868245
1727885481595	6468.75	0.8897827051834728	0.1281964735289161	0.0026335215922086872
1727885481597	6468.75	0.9012199648764526	0.1244060767675276	0.002663527556331554
1727885481598	6468.75	0.934045074665342	0.12267513523207971	0.0026688399390121377
1727885481600	6468.75	0.9312896320983566	0.12000754492488062	0.00266214102854335
1727885481602	6468.75	0.9261599866325277	0.11593057491434908	0.0026483127953504607
1727885481604	6468.75	0.9157087612472538	0.11843721790322939	0.0026206460490398984
1727885481606	6468.75	0.9088227840688808	0.12614183272980148	0.0026020326949859323
1727885481607	6468.75	0.8949325139530563	0.1308711697534914	0.0025644311677924664
1727885481609	6468.75	0.8894400334927198	0.13639185952010008	0.0025514848332499544
1727885481611	6468.75	0.86869533706761	0.13913767342469485	0.0024927375638219094
1727885481613	6468.75	0.7935833678523803	0.12612166490622093	0.0024653542641485575
1727885481614	6468.75	0.7791688474307877	0.1034862635540823	0.0024193363636742554
1727885481616	6468.75	0.7759667004704541	0.09318439409231444	0.0024086332503877143
1727885481618	6468.75	0.7733257795706949	0.09572045249262429	0.00240099095971271
1727885481620	6468.75	0.7565545956046991	0.09568020761916854	0.002351988588416123
1727885481622	6468.75	0.7456629227494825	0.08580859255074791	0.0023220534152993103
1727885481623	6468.75	0.7388966258719947	0.07526453732830583	0.002302858631631317
1727885481625	6468.75	0.7245355555514091	0.06989900866457094	0.0022652135022296167
1727885481627	6468.75	0.7895510950698365	0.0684112522546242	0.0021497591291721498
1727885481629	6468.75	0.7606208288860579	0.0657095155025482	0.0020785215223895577
1727885481630	6468.75	0.7141026420402378	0.056365863856418404	0.0019521464004751668
1727885481632	6468.75	0.6965175233410228	0.04234413738929754	0.0019038197535978152
1727885481634	6398.4375	0.6702491218424345	0.02693900407307644	0.001836385578820175
1727885481636	6539.0625	0.6333052419748197	0.024079423749458963	0.0017406739137230127
1727885481638	6750.0	0.6057983729069113	0.015988638477042183	0.0016536750457922839
1727885481639	6750.0	0.5958682166497383	0.023079604796851987	0.0016277507424788608
1727885481641	6750.0	0.7033101757361043	0.027080341301824896	0.00164215219805033
1727885481643	6750.0	0.6850686804516926	0.02709629326445526	0.0016831260867340657
1727885481645	6750.0	0.6986195649655494	0.025647340650925624	0.0017164550151531062
1727885481646	6750.0	0.7047084124290535	0.02650846002880554	0.001735515638397703
1727885481648	6750.0	0.7182936266825817	0.029187164533360375	0.0017656047591578833
1727885481651	6750.0	0.7527856523958812	0.03059138107345652	0.0018428867856586679
1727885481653	6750.0	0.7541432375556066	0.029485503671045354	0.0018384484925642224
1727885481655	6750.0	0.7541900508369765	0.026802624064369146	0.0018338092682805718
1727885481656	6750.0	0.7468969317102332	0.023260601021640907	0.0017745863053349362
1727885481658	6750.0	0.7351025595355084	0.0200440524647505	0.001748933393746693
1727885481660	6750.0	0.7119680600596174	0.01722725317007502	0.0016951147173674425
1727885481662	6750.0	0.6905577717587132	0.013425992637374581	0.0016436204720698404
1727885481663	6750.0	0.6532553106983753	0.00885845420765567	0.0015461891722269223
1727885481664	6960.9375	0.6457890604526991	0.0028425188700454966	0.0015289702988529749
1727885481666	7171.875	0.6284317880306604	2.832645005862147E-4	0.0014918624563072126
1727885481668	7453.125	0.5993249281397406	2.7317074684569335E-4	0.0014323081019463968
1727885481670	7664.0625	0.669758966941446	6.416226731030544E-4	0.0013816574504737777
1727885481671	7875.0	0.6716303278642054	0.0022102180484947767	0.0013878217494055222
1727885481673	8156.25	0.6700431775746856	0.002086751835956917	0.0013845329623153543
1727885481675	8156.25	0.6243594103428776	0.00175609785864775	0.0014185039109133966
1727885481677	8156.25	0.6481626498624213	0.0012129351815025776	0.0014764811976914277
1727885481678	8156.25	0.6704708210064272	8.524085729563359E-4	0.0015295138871842244
1727885481680	8156.25	0.3465663641490956	0.002223603005691535	0.0016475952091609262
1727885481682	8156.25	0.38856884064818176	0.006195202046299327	0.0018477263911239957
1727885481684	8156.25	0.4298298267794509	0.00954081102904604	0.002032381497804677
1727885481686	8156.25	0.46230940154141803	0.00854786628479511	0.002172650835424323
1727885481687	8156.25	0.49705281857680883	0.00459318785751752	0.002334037132541658
1727885481689	8156.25	0.5208067577936019	0.0018863190826745812	0.002433486428989306
1727885481691	8156.25	0.5507025995261181	0.0013317637747651385	0.002553337603428493
1727885481693	8226.5625	0.5839597548950438	0.0015750803874099203	0.0026887600476288003
1727885481694	8789.0625	0.8490412490172956	7.292481774425768E-4	0.002738065022901016
1727885481696	9421.875	0.8507186398179911	0.01153587253804431	0.002742151405430054
1727885481698	9421.875	0.8582750410949114	0.018783573833762834	0.0027652460650189727
1727885481700	9421.875	0.8571373932425672	0.0243925361309505	0.0027625933087685114
1727885481702	9492.1875	0.8273235747808271	0.026782151471821364	0.0026735689239789262
1727885481703	9492.1875	0.8562934185262457	0.026714927120115174	0.002616362252424819
1727885481705	9492.1875	0.8558997068265198	0.025043438957705277	0.002615672835032363
1727885481707	9562.5	0.8302223219100247	0.02240347689462866	0.0025407446796720467
1727885481709	9562.5	0.9007304401172458	0.01879170611307472	0.0024552108198967163
1727885481710	9562.5	0.8953617987096171	0.01395327107120408	0.002440237579550097
1727885481712	9632.8125	0.8833265418914867	0.01088931547925602	0.0024049991504737347
1727885481714	9632.8125	0.8688196111742681	0.008632475856715128	0.0023642924064343667
1727885481716	9703.125	0.8352378525875624	0.005772111947325138	0.0023711762734132252
1727885481718	10195.3125	0.8221121833319779	7.104272659630438E-4	0.002334210917067536
1727885481719	10687.5	0.8126690082140533	0.033179800784099676	0.002307475757922536
1727885481721	10687.5	0.826390336118792	0.05409954027431608	0.0023472168046789915
1727885481723	10687.5	0.8433388102160594	0.06527224581834322	0.0023941793328870987
1727885481725	10757.8125	0.833924756187649	0.06050182799401707	0.0023709218618241995
1727885481726	10757.8125	0.8425075354790176	0.04478114190068947	0.002407067409588042
1727885481728	10828.125	0.8516912681630883	0.026315797153074	0.0024384186950187603
1727885481730	11109.375	0.9459780356260125	0.0013317913255307132	0.002469629686404063
1727885481732	11460.9375	0.951073022940192	0.003274823945306024	0.002486870358837129
1727885481734	11460.9375	1.032162712305097	0.0032385324954835055	0.0024540995428403716
1727885481735	11460.9375	0.9889998525943396	0.002818792122827183	0.0023595553342697405
1727885481737	11460.9375	0.9648832884974449	0.0018444787720805615	0.002309182639565355
1727885481739	12304.6875	0.9328334336510745	0.003683248448172512	0.0022554463110217664
1727885481741	12375.0	0.8746772942053197	0.0028753735562703974	0.0021178219799033488
1727885481742	12445.3125	0.6781491216911131	0.0019395514364782835	0.00198858418156019
1727885481744	12585.9375	0.6587663711149522	0.00123434385199168	0.001929216317732179
1727885481746	12656.25	0.6316299944605087	9.013118646784621E-4	0.0018397679611608627
1727885481748	12796.875	0.6147476502595417	5.401761044186468E-4	0.0017901230299396849
