# Supplementary material for: Identification and classification of repeated whistle types from free-ranging rough-toothed dolphins (Steno bredanensis)
Source: Sci Rep. 2026 Mar 20;16:14327. doi: 10.1038/s41598-026-44853-2 (PMC13144356; doi:10.1038/s41598-026-44853-2)
Supplement: Supplementary file 2 — Supplementary Material 2 [file 41598_2026_44853_MOESM2_ESM.zip › Dataset_StenoRepeatedCalls/Contours/2370.csv]

Time [ms]	Peak Frequency [Hz]	Duty Cycle	Energy	WindowRMS
1727885544044	4921.875	0.9863048281283886	0.02563433581827382	0.0016824166466362902
1727885544046	4921.875	0.9960427439704872	0.045776431291363724	0.0016992061857697262
1727885544047	4921.875	0.9640536683677619	0.06143409981520919	0.0016483580531404841
1727885544049	4921.875	0.9543201648119534	0.0694835765513774	0.0016329763816045225
1727885544051	4851.5625	0.9306438365796464	0.0735545665207109	0.0015980926141738105
1727885544053	4851.5625	0.9327837954303115	0.07747757456070757	0.001601251410999943
1727885544054	4851.5625	0.9173187319837526	0.08089251059335315	0.0015755977619197469
1727885544056	4851.5625	0.8953278971142377	0.08107446972799973	0.0015346715587214188
1727885544058	4781.25	0.920195379226842	0.07824694273087744	0.0014730277030151645
1727885544060	4781.25	0.8798986222120312	0.07261991256705369	0.0014080799435913752
1727885544062	4781.25	0.8702450300634754	0.06949362813179569	0.0013935141520241075
1727885544063	4781.25	0.8178485132260451	0.07439646245277884	0.0013779504858367855
1727885544065	4710.9375	0.8145065956807251	0.08676634333589378	0.0013733683339181837
1727885544067	4710.9375	0.8143214353842952	0.10193266604052069	0.0013774472002117922
1727885544069	4710.9375	0.8359897061713837	0.11786950306478865	0.0014216908468166773
1727885544070	4710.9375	0.7309670118415881	0.12825381863794663	0.0014665063813864528
1727885544072	4710.9375	0.7512276127653302	0.12711444281204498	0.0015054102516798271
1727885544074	4710.9375	0.7977486856328616	0.12271005800907783	0.0015986460515215702
1727885544076	4710.9375	0.8237558040978773	0.12263344568735761	0.0016506348273763276
1727885544078	4710.9375	0.8423276427115771	0.12693816695688642	0.0017281312800593964
1727885544079	4640.625	0.868959945731819	0.13968492231456386	0.0017724734388323046
1727885544081	4640.625	0.883360620076937	0.16364060897134333	0.0017993725479757265
1727885544083	4640.625	0.8743825599068052	0.2013477017667629	0.0017824269284783642
1727885544086	4640.625	0.8671822227342462	0.23782799685552652	0.00176903173254369
1727885544087	4640.625	0.821703074433657	0.25567901653422903	0.0016876854839361995
1727885544089	4640.625	0.8064228557962386	0.25575267485249936	0.001659656372265482
1727885544091	4640.625	0.8968577665441176	0.24094628171443078	0.0015386596759832474
1727885544093	4570.3125	0.8740062763017944	0.1982161087983586	0.0014987811115629924
1727885544095	4781.25	0.879972656549605	0.06059338518656652	0.0014486884965329446
1727885544096	4781.25	0.868405094723117	0.04899453493405977	0.0014258148660109902
1727885544098	4781.25	0.564421343091744	0.04314582838175484	0.0014418063893935382
1727885544099	4781.25	0.5706698758594764	0.038911550447095	0.0014645988693045065
1727885544101	4781.25	0.5808058429575971	0.033172267017136416	0.0014897922163839012
1727885544102	4781.25	0.6076492472562268	0.031791608528674575	0.0015514930714397755
1727885544104	4781.25	0.62525847173087	0.03910613534273869	0.001590015273665912
1727885544106	4781.25	0.6696806347178547	0.05337619413553073	0.001681106155722106
1727885544108	4781.25	0.6819370205416417	0.06548934461831926	0.00171159812873415
1727885544110	4781.25	0.7027116402116402	0.06827788004071007	0.001762973443227164
1727885544111	4781.25	0.8909170815863032	0.06758351993297847	0.0017430290375150049
1727885544113	4851.5625	0.9721021101974808	0.07153684510746777	0.0017570368760736448
1727885544115	4851.5625	0.9931105878922273	0.07507176381415522	0.0017950585328870981
1727885544117	4851.5625	0.9675999955137408	0.07474533586878636	0.00176046599796509
1727885544118	4921.875	0.983263515924084	0.07730279881352659	0.0017899214447216897
1727885544120	4921.875	0.9807224706577282	0.08075205896793614	0.0017855277381392126
1727885544122	4921.875	0.967032537129136	0.07335633508882095	0.001763170114094027
1727885544124	4992.1875	0.9932518702807334	0.054815575367650714	0.0016974128316331822
1727885544126	4992.1875	0.9795040070914692	0.03697783253547973	0.0016792832496683343
1727885544127	5062.5	0.8567399971835895	0.024991051817472444	0.0016587360220339058
1727885544129	5132.8125	0.8420184267206444	0.016792042310866867	0.001628782623676302
1727885544131	5273.4375	0.8691306523232348	0.02366851000829431	0.001673694553533787
1727885544133	5414.0625	0.8538669164964664	0.04481723351794991	0.0016394765482729357
1727885544134	5554.6875	0.8647141811843513	0.06757692186075459	0.0016603395214274596
1727885544136	5554.6875	0.8745879226642027	0.08431539207954727	0.0016791297676160743
1727885544138	5554.6875	0.8985896228947837	0.08854364685742926	0.0017243654679284807
1727885544140	5554.6875	0.8648349195665718	0.08938576851909562	0.0018063765984111643
1727885544142	5625.0	0.8736240689802866	0.08926759284654937	0.0018222011787698545
1727885544143	5625.0	0.8909778407110329	0.08988263535062213	0.001855710606062485
1727885544145	5625.0	0.9009656751086537	0.09283451535002943	0.0018761303876018032
1727885544147	5625.0	0.904098190247864	0.09626904641517436	0.0018835315219846893
1727885544149	5695.3125	0.8851582432211939	0.09586687052308056	0.0018477631229517337
1727885544150	5695.3125	0.8814028464589267	0.09159765957153208	0.0018430405095804436
1727885544152	5695.3125	0.880410581547778	0.08897889679505451	0.0018434124289527464
1727885544154	5765.625	0.9281010089767039	0.09150900954708814	0.0017990647019665244
1727885544156	5765.625	0.8813667378888838	0.09510656484252668	0.0018008332771658748
1727885544158	5765.625	0.8695637007121266	0.09207938907761706	0.0017770718438013088
1727885544159	5765.625	0.8351757550127465	0.08472295611415849	0.0017087767439759596
1727885544161	5765.625	0.8197613686019265	0.08047549035421223	0.0016809820570465109
1727885544163	5765.625	0.8250609956512945	0.08098123340909001	0.0016926909816899311
1727885544165	5765.625	0.8101236502125694	0.08149175863907716	0.0016624988210871766
1727885544166	5765.625	0.787371031973194	0.0772160905052319	0.0016119842464570912
1727885544168	5765.625	0.7893276453353025	0.06971879360730093	0.0016145629426353532
1727885544170	5765.625	0.767648369283141	0.06165541035260669	0.0015610015809393001
1727885544172	5765.625	0.8791024496636968	0.05062024234052799	0.0015605048052564502
1727885544174	5835.9375	0.9060926990522362	0.03536464215524512	0.0016095106936570049
1727885544175	5835.9375	0.932370658357355	0.020625199657267675	0.0016523249716164073
1727885544177	5906.25	0.943310922213487	0.010057326208784011	0.001672393338906132
1727885544179	5906.25	0.9658354966478861	0.008871792899136408	0.001708538545949431
1727885544181	5976.5625	1.0072976038390984	0.011072690241053534	0.00177432163781797
1727885544182	6046.875	1.010693452838734	0.00889552933017185	0.001820617473178599
1727885544184	6046.875	1.0269327766099263	0.0029530862301638964	0.0018471073776732151
1727885544187	6117.1875	1.050077568223185	9.383522797522127E-4	0.0018870603261218818
1727885544189	6187.5	1.074240446938235	0.0013359471632666798	0.0019302467112231041
1727885544191	6187.5	0.9087747407000429	0.0018050827400154213	0.0019513765323534607
1727885544192	6257.8125	0.9178619646494425	0.0024107296641069967	0.0019703085054775045
1727885544194	6328.125	0.9247122797848771	0.002662417032778473	0.00198490854360673
1727885544196	6328.125	0.8946413854792024	0.002064677599917494	0.0019275873621130472
1727885544198	6398.4375	0.8592521619496856	0.0020460966385905774	0.001859568691209446
1727885544199	6468.75	0.805671041934677	0.0024572372624562257	0.0017638963810445011
1727885544200	6468.75	0.7643772166684534	0.0030014287090779487	0.0016856180053446551
1727885544202	6468.75	0.7314133466891795	0.0027396652353519845	0.0016221105151687264
1727885544204	6468.75	0.8766676388848942	0.0022629815854124198	0.0014656057617178607
1727885544206	6468.75	0.8080393683967058	0.0026344535838944247	0.0013486216842161943
1727885544207	6468.75	0.7617927677995484	0.003127529405055848	0.0011894270653362796
1727885544209	6468.75	0.755661096607601	0.0026946826746087286	0.0011459839436774725
1727885544211	6468.75	0.7982238809636957	0.001868850656232072	0.001059894238092501
1727885544213	6468.75	0.8233574662856797	0.0015477313820127258	0.001060943924813158
1727885544214	6468.75	0.8659849899347246	0.001512285407798192	0.0011433260480886616
1727885544216	6468.75	0.8731871762209001	0.001484401689448693	0.0011703992089056275
1727885544218	6468.75	0.7731119791666666	0.0023707822011323214	0.0013204505156516754
1727885544220	6468.75	0.8149175612167037	0.004857996773903872	0.0013931121353977784
1727885544222	6468.75	0.8899842550522568	0.006674196616597697	0.0015171352597616353
1727885544223	6539.0625	0.93724980779458	0.004488926798479911	0.0015827666214471268
1727885544225	6539.0625	0.9721909105623381	0.0023081505307226283	0.0016330049949276964
1727885544227	6539.0625	0.9975120353050676	0.0012837956477452428	0.0017122782157396204
1727885544229	6609.375	1.0304674016053097	0.0022655379225876866	0.0017622535697034696
1727885544230	6609.375	1.0515625423579482	0.00443197497629882	0.0017949798713038207
1727885544232	6609.375	1.038753675257988	0.007489425177300301	0.0017747335179650122
1727885544234	6679.6875	1.0469605277574459	0.009700217177059687	0.0017861508439098225
1727885544236	6679.6875	1.0463207462453914	0.007003431636738114	0.0017874267429781377
1727885544238	6750.0	1.0611989756153763	0.0033281234286255813	0.0018105228729361645
1727885544239	6750.0	0.9945663735831778	0.0019618584222556965	0.0017751704074901278
1727885544241	6750.0	0.9953130196994436	0.0019889917925008205	0.0017761577365419088
1727885544243	6750.0	0.992718740820893	0.0021665702497237387	0.00177028927309729
1727885544245	6750.0	0.9947983822633734	0.0023201486656566905	0.0017736996963716454
1727885544246	6750.0	1.0045258734730285	0.0022944676535015703	0.0017903334190332205
1727885544248	6750.0	1.0185898178325212	0.0019350340957195891	0.0018175526968902899
1727885544250	6750.0	0.9884033793692549	0.0015075603597191846	0.0017662836828613324
1727885544252	6750.0	0.9856741136222269	0.0014545712036181057	0.0017615890333585842
1727885544254	6750.0	1.0677381396249537	0.0017035180585792725	0.0017799232555286981
1727885544255	6750.0	1.0756051941708287	0.0017351063542266438	0.0017941642350449828
1727885544257	6750.0	1.090305115265446	0.0014438593999202172	0.0018191798168066223
1727885544259	6750.0	1.0658187950887903	0.0013567282479751937	0.0017801517101665634
1727885544261	6750.0	1.0671600782117092	0.001540504700584294	0.0017816816708066253
1727885544262	6750.0	1.0276441612906955	0.0015075692340482817	0.0017157011122621872
1727885544264	7171.875	0.8771860612137276	2.693941137270064E-4	0.0017368721978191556
1727885544266	7664.0625	0.8692236319003362	7.420065722731352E-4	0.0017199760199441624
1727885544268	8156.25	0.8488177689010057	0.007039022758288555	0.0016821687010712388
1727885544270	8156.25	0.8332577757702067	0.013736322733858624	0.0016504407272999173
1727885544271	8156.25	0.7938142953814838	0.01998278420435955	0.0015718024697631155
1727885544273	8156.25	0.794677050252195	0.02464183485155528	0.001574085177728624
1727885544275	8156.25	0.7899566028979076	0.028699134257941558	0.0015647277478353539
1727885544277	8156.25	0.8074017344246218	0.03259166363886784	0.0015999565803877236
1727885544278	8156.25	0.8085193159909404	0.0360790239438245	0.0016750749133547503
1727885544280	8156.25	0.8156739012428871	0.038548947062089604	0.001690164895698121
1727885544282	8156.25	0.8352365919343366	0.03953693347309673	0.0017289004760986204
1727885544284	8156.25	0.872643702970575	0.03884346567548598	0.0018111782428085245
1727885544287	8156.25	0.9322859634714735	0.03663380837754223	0.0019299949076940824
1727885544288	8156.25	0.9965785215914197	0.034077734136018445	0.002054499309330278
1727885544290	8156.25	1.0148689610474693	0.03235765087433586	0.0020879321086609563
1727885544292	8156.25	1.0383288351209194	0.03090990943706132	0.0021344134040636653
1727885544294	8156.25	1.0272076044942349	0.029674082528414802	0.0021129462644858014
1727885544295	8156.25	1.0402518355514374	0.028083937183533553	0.0021362881035352768
1727885544297	8156.25	1.0218005367437855	0.02398778177972671	0.002101277932279491
1727885544299	8156.25	1.005203592738673	0.016895884090359095	0.0020347433832449014
1727885544300	8156.25	1.009275328438237	0.009455691321939881	0.0019098327077204228
1727885544302	8648.4375	0.969368956623837	1.3283822793016813E-4	0.0018395490733752057
1727885544303	9140.625	0.912136501736111	0.006048991480037545	0.00174287340677138
1727885544305	9210.9375	0.8582149161732671	0.008351315131472158	0.0016447442151229438
1727885544307	9281.25	0.8217705269131418	0.008853961202087157	0.0015002231392979278
1727885544309	9351.5625	0.7640045838840798	0.008375145116808869	0.0013996047881150073
1727885544310	9421.875	0.6796884111613622	0.007288339431266671	0.0012416087880796978
1727885544312	9492.1875	0.661650790861065	0.006788885336104459	0.0012082781671958487
1727885544314	9562.5	0.6707454831890545	0.007387887357545511	0.0011773009008177791
1727885544316	9632.8125	0.6588760820915524	0.008643073850434946	0.0011615815812366388
1727885544318	9632.8125	0.6450149248231132	0.009246091350039601	0.0011839060039599244
1727885544319	9632.8125	0.6888058367182041	0.009070442938536292	0.0012687829481875896
1727885544321	9632.8125	0.7050605523344688	0.008223703842377849	0.0012979483797106474
1727885544323	9632.8125	0.754711862879979	0.006850429905443425	0.0013925702452520271
1727885544325	9703.125	0.8315709485281271	0.005813256805836594	0.0015196250370540486
1727885544326	9703.125	0.8031867778095616	0.005418068264093754	0.0016476237756088826
1727885544328	9703.125	0.83290144317849	0.005015491556308723	0.0017410639783991893
1727885544330	9703.125	0.8779574951045093	0.004594897700549091	0.001954452323935157
1727885544332	9703.125	0.926148890761136	0.004524013638492132	0.002024643779407229
1727885544334	9773.4375	0.9644794337549045	0.004179559210535773	0.0020911030714806703
1727885544335	10195.3125	1.0114945705581762	4.4090466833326177E-4	0.002172472342991522
1727885544337	10687.5	1.0073600559059632	0.0038493646985913116	0.002164214365003167
1727885544339	10687.5	0.9999679381419133	0.006882553240669173	0.002151496866902633
1727885544341	10757.8125	0.9816161869897149	0.009713804044781098	0.0021154720780212207
1727885544342	10757.8125	0.9577420593312418	0.010920731106806676	0.0020005021460432156
1727885544344	10828.125	0.9294552665539337	0.009516101642032058	0.0019385462650879273
1727885544346	10898.4375	0.9001508590319806	0.006214876892521725	0.0018819747198646644
1727885544348	11039.0625	0.846358512352409	0.0026751263779124825	0.0017834552449188875
1727885544350	11179.6875	0.7952170339756142	8.508412506745356E-4	0.001673256171720585
1727885544351	11320.3125	0.7302997317958645	6.79655128022909E-4	0.0015600392076619066
1727885544353	11531.25	0.7196021020603417	5.706623039907604E-4	0.0015413806683619831
1727885544355	11531.25	0.7199316498957963	5.081306010427793E-4	0.0015425217752676522
1727885544357	11531.25	0.8765166660524764	5.029540006792766E-4	0.0014052838433907153
