# Supplementary material for: Identification and classification of repeated whistle types from free-ranging rough-toothed dolphins (Steno bredanensis)
Source: Sci Rep. 2026 Mar 20;16:14327. doi: 10.1038/s41598-026-44853-2 (PMC13144356; doi:10.1038/s41598-026-44853-2)
Supplement: Supplementary file 2 — Supplementary Material 2 [file 41598_2026_44853_MOESM2_ESM.zip › Dataset_StenoRepeatedCalls/Contours/2371.csv]

Time [ms]	Peak Frequency [Hz]	Duty Cycle	Energy	WindowRMS
1727885592811	5062.5	0.39839584187858895	0.018948607983610588	0.0012771796438155302
1727885592813	5062.5	0.5433850124898559	0.03289314425055687	0.0017604068001421073
1727885592815	5062.5	0.6180468545269916	0.03897430136863572	0.002239622609922557
1727885592815	4992.1875	0.7995332719789598	0.03904233367235578	0.002479230514812782
1727885592817	4992.1875	0.7995332719789598	0.03889729899172936	0.002718838419703007
1727885592819	4921.875	0.9665313993452086	0.040622840690249004	0.0030653216265280835
1727885592821	4921.875	1.0945516799073154	0.04090508519891659	0.0033320146875190646
1727885592822	4851.5625	1.1387243842257841	0.04250200415527854	0.0034172522550115015
1727885592824	4851.5625	1.1310141751877483	0.043650774398853114	0.003404328390091922
1727885592826	4781.25	1.052060927511327	0.04451366077437484	0.0032578527004338393
1727885592828	4781.25	0.908299496299342	0.04214637679327733	0.002999047509314659
1727885592830	4710.9375	0.7762769391365036	0.04007278375548218	0.0026205802388942
1727885592831	4710.9375	0.6326969110659201	0.042392256204142886	0.0021977818792395867
1727885592833	4710.9375	0.6068713392454564	0.04979933476483366	0.001834057324836198
1727885592835	4710.9375	0.5307691402155399	0.05739431067426323	0.0014632704986994114
1727885592837	4710.9375	0.5294311971284559	0.0603550173540189	0.001092483672562625
1727885592838	4640.625	0.7275070944008403	0.06026313014435551	9.292474765008753E-4
1727885592840	4640.625	0.6911087704756934	0.060301081794892374	8.87357822771206E-4
1727885592842	4640.625	0.7017815846833436	0.06311536513035508	8.954632388894443E-4
1727885592844	4640.625	0.6848473022347664	0.06625557308969257	8.831194099455645E-4
1727885592846	4640.625	0.6227297615250283	0.07040138291382284	8.211223090103945E-4
1727885592847	4570.3125	0.6180855770408032	0.08229926570099645	8.174289379566671E-4
1727885592849	4570.3125	0.6287772700471698	0.10480632013331898	8.370702131105771E-4
1727885592851	4570.3125	0.5680236176624738	0.13353247162922988	9.597003807723818E-4
1727885592853	4570.3125	0.5362307417234451	0.16170466566777092	0.0011078722106765073
1727885592854	4570.3125	0.6057187916685935	0.17812807994674548	0.001322172489418422
1727885592856	4570.3125	0.6691587737197867	0.16896092310489602	0.0015364727681603367
1727885592858	4570.3125	0.7323573592172717	0.1319624308979455	0.001865698987422516
1727885592860	4640.625	0.883717837075868	0.08315809936660486	0.0021949252066846953
1727885592862	4710.9375	1.0003075338331087	0.04112411532784167	0.002410394006317946
1727885592863	4710.9375	1.059074960320213	0.025155865340636806	0.002507220252266556
1727885592865	4710.9375	1.0666071779537285	0.018999563240832944	0.0025184574216692915
1727885592867	4710.9375	1.0710845732750647	0.015697277539349536	0.002523141006950645
1727885592869	4781.25	0.9985333498080835	0.013427425628906512	0.0024015792109650562
1727885592870	4781.25	0.8966371225671873	0.011405173499293524	0.0022248713380847635
1727885592872	4781.25	0.8565125501696458	0.01031797089646861	0.0020721873710997044
1727885592874	4781.25	0.7785775412267895	0.010401024124222936	0.0017509364023637606
1727885592876	4851.5625	0.646928247886222	0.011200417531572424	0.0014587635306852317
1727885592878	4851.5625	0.6811919628125243	0.013712636294982126	0.0011665906590067028
1727885592879	4851.5625	0.7852068025822447	0.016999771155044384	0.0010518005248773606
1727885592881	4851.5625	0.7526709598565251	0.017800434636044037	0.0010570752794649965
1727885592883	4921.875	0.2470403914749065	0.015341313873795259	0.0011639260986985656
1727885592885	4921.875	0.2846612735229333	0.013639244294364087	0.001357959560528964
1727885592886	4921.875	0.32885461375290387	0.014001609842039565	0.0015383635825705739
1727885592888	4921.875	0.3490146479395079	0.01656310540544386	0.0016202180771166085
1727885592890	4992.1875	0.39336879811710296	0.019747681086994526	0.0017726822670894123
1727885592892	5132.8125	0.4155138841302978	0.032040994415408745	0.0018376647702913937
1727885592894	5273.4375	0.4232898232105926	0.042122002500613244	0.0018634597256008115
1727885592895	5484.375	0.39426449223397925	0.04713784344249449	0.0017795952437980043
1727885592897	5484.375	0.3780832073966655	0.05865915342803252	0.0017278649578255628
1727885592899	5484.375	0.9118459021818406	0.07356123661246695	0.0015855743267488892
1727885592902	5554.6875	0.7781300245202508	0.09153816210271085	0.0013197808944934017
1727885592903	5554.6875	0.6576883830877919	0.1082389179919696	0.0010539874622379141
1727885592905	5625.0	0.64124441545222	0.12218915743776348	9.503973449938795E-4
1727885592907	5625.0	0.5731882539185338	0.13299907660220386	8.24563546665038E-4
1727885592909	5625.0	0.5521534373925167	0.13914977291861494	7.772075609161533E-4
1727885592911	5695.3125	0.5754674755552279	0.14438321757827563	8.192092908773495E-4
1727885592912	5695.3125	0.5676348563083842	0.1567625467445177	8.577677570010972E-4
1727885592914	5765.625	0.5786315714744034	0.17185665439039827	8.772021869425954E-4
1727885592915	5765.625	0.6016693510393545	0.17906673222870292	9.022877968562002E-4
1727885592917	5765.625	0.6099451130688125	0.1782638460027418	9.116657596167448E-4
1727885592918	5765.625	0.6050451393706068	0.17745210487739946	9.12149974846789E-4
1727885592920	5765.625	0.602691119748312	0.1791374954026014	9.107403728323533E-4
1727885592922	5765.625	0.5671719555673095	0.1810355200011875	8.781299032833334E-4
1727885592924	5765.625	0.4874175449587264	0.1777588502904433	7.841440273661135E-4
1727885592926	5765.625	0.46908129838569984	0.16339605923087938	6.557287923742948E-4
1727885592927	5765.625	0.4516993598830791	0.13728110480012315	5.273135573824761E-4
1727885592929	5765.625	0.4513130052382417	0.10155203123069013	5.112739534418056E-4
1727885592931	5906.25	0.318803127456761	0.051231238556873594	7.517288664885712E-4
1727885592933	6117.1875	0.37297564773256	0.03551677494457937	0.0011413579915244053
1727885592934	6328.125	0.4600235452804829	0.05812262260872044	0.0014568306290909834
1727885592936	6328.125	0.5107695701487159	0.06872993134205609	0.001842960946312564
1727885592938	6328.125	0.5877057735468655	0.07300994109247062	0.0023066905506016508
1727885592940	6328.125	0.7559410431100138	0.07436631215421542	0.0027279244964724687
1727885592942	6328.125	0.9260885370602397	0.07228960792878332	0.003149158442343286
1727885592943	6328.125	1.0517936082755994	0.06713592508774838	0.0034003286504780132
1727885592945	6328.125	1.0995109126252947	0.06221327528598309	0.003500759418414248
1727885592947	6328.125	1.132379687807095	0.06023048384036325	0.0035686208753407593
1727885592949	6328.125	1.08536774257444	0.06011273311029929	0.00346314320895825
1727885592950	6328.125	0.9809601981684847	0.059028934520018325	0.0032570962015167977
1727885592952	6328.125	0.9120557293202143	0.05335342896375702	0.0031084171692775807
1727885592954	6328.125	0.7535643837809393	0.0451103207337353	0.0026384556008085527
1727885592956	6328.125	0.6615856342049002	0.03879902628196181	0.002191992543806699
1727885592958	6328.125	0.5572838837978299	0.035271744931286285	0.0017418223872151283
1727885592959	6328.125	0.5021939041783529	0.032844709302726496	0.0012916522306235575
1727885592961	6328.125	0.5155442873897662	0.02977838937105204	0.0010262593245160163
1727885592963	6328.125	0.5578155037741991	0.025630757409386203	7.608664184084754E-4
1727885592965	6328.125	0.6200762414832285	0.02066357449710528	6.406892370709271E-4
1727885592966	6328.125	0.5879432150402909	0.014802280829517313	6.198791356508864E-4
1727885592968	6468.75	0.6231391954721894	0.02058773272998513	6.474948226067844E-4
1727885592970	6679.6875	0.5090216297639163	0.027732921181279756	7.589839680148976E-4
1727885592972	6679.6875	0.5465103786041722	0.032469716928807874	8.961585755713816E-4
1727885592974	6679.6875	0.5863573262479101	0.03370869007672838	0.0011404552156522765
1727885592975	6679.6875	0.6163509982047916	0.031056994445990128	0.00131975203195325
1727885592977	6679.6875	0.6652215514520202	0.02748151398023305	0.0014990488482542234
1727885592979	6679.6875	0.8072065175636078	0.026320722069750932	0.0017159988706042751
1727885592981	6679.6875	0.9648758243798043	0.025956307452166393	0.0019529892550175145
1727885592982	6679.6875	1.0720993283364304	0.023206027350564453	0.0021024007702655787
1727885592984	6679.6875	1.1022737509231466	0.01940955378515833	0.002148379590005172
1727885592986	6679.6875	1.0720299729478164	0.018318819615287498	0.0022228237611669885
1727885592988	6679.6875	1.0498271402096684	0.018622691787179384	0.002187915586588063
1727885592990	6679.6875	0.9859600454176307	0.018508179246887795	0.002079668454797309
1727885592991	6679.6875	0.8983148068058769	0.01697458119793962	0.001939705396915609
1727885592993	6679.6875	0.8382864010861665	0.013862647919371229	0.0018432398627616466
1727885592995	6750.0	0.6929920196985878	0.009686587162227237	0.0015920200983978799
1727885592997	7031.25	0.5487333600795805	0.0015801989471167326	0.0013382868048812187
1727885592998	7382.8125	0.43427886184288594	1.0658038546535759E-4	0.0010845535113645575
1727885593000	7664.0625	0.48948144772261365	0.0038013827053119966	8.97603555297895E-4
1727885593003	8015.625	0.5480439519093583	0.01799347277572524	7.353242747614803E-4
1727885593005	8015.625	0.5090023369312348	0.02418907789644695	5.730449942250655E-4
1727885593007	8015.625	0.28901803387923564	0.02833651707344247	7.416771776276253E-4
1727885593008	8015.625	0.36871391945634385	0.027954551317971265	8.77246554141291E-4
1727885593010	8015.625	0.42193851855305803	0.024859225395632713	0.0010128159306549568
1727885593012	8015.625	0.5468134242936561	0.02411624068005726	0.001240972899111722
1727885593014	8015.625	0.6136126544315376	0.026905399823199422	0.0014691298675684873
1727885593015	8015.625	0.6976543196877807	0.029720668041224193	0.0016497570625243151
1727885593016	8015.625	0.7188390850056856	0.02924029094222383	0.001685083754723362
1727885593018	8015.625	0.7437014515509182	0.024027947766412247	0.0017273419967924089
1727885593020	8015.625	0.8164823108820473	0.01783157735169157	0.0018363966603069755
1727885593022	8015.625	0.8109093569252583	0.011485565848915932	0.0018137436376662848
1727885593023	8367.1875	0.7746714466022995	4.0100264216238915E-4	0.0017580038013562877
1727885593025	8789.0625	0.7385603501147658	4.845784198467282E-4	0.001696285644069807
1727885593027	9210.9375	0.6209456588594311	0.015399273907300741	0.0015063670734005335
1727885593029	9210.9375	0.5166978313380924	0.019109218108460464	0.0013360603628171468
1727885593030	9210.9375	0.5368338926077506	0.02043358863322644	0.0011144165906839447
1727885593032	9281.25	0.47534260977386233	0.01986092264056526	9.341997905729373E-4
1727885593034	9281.25	0.43420654025908717	0.018511701256197794	7.356161672159607E-4
1727885593036	9351.5625	0.4471211022734566	0.016988284379545453	5.370325438589841E-4
1727885593038	9351.5625	0.40487506687849406	0.015041673339952032	5.565506777876433E-4
1727885593039	9421.875	0.4561926528287328	0.012442914671490867	6.215824305728984E-4
1727885593041	9421.875	0.49048494187485436	0.008750895826924319	6.473432797370216E-4
1727885593043	9492.1875	0.551440480870021	0.004682560069268915	7.706727061767486E-4
1727885593045	9984.375	0.6064902929037181	3.883284837424766E-4	9.223211577149478E-4
1727885593046	10476.5625	0.6886928086510744	0.042686653757056166	0.001073969609253147
1727885593048	10476.5625	0.7427863354952831	0.04358725148872669	0.0011292631505389196
1727885593050	10476.5625	0.8149910106432346	0.03529027634400481	0.001200038465704965
1727885593052	10546.875	0.836381039196257	0.022615407698935396	0.001209670084967827
1727885593054	10546.875	0.8384656606230346	0.011500567316077832	0.0012105649295781977
1727885593055	10546.875	0.8577817307744802	0.005010406878790583	0.0012287538447070194
1727885593057	10617.1875	0.8323610786955145	0.001993268916763009	0.001199442428277818
1727885593059	12304.6875	0.7790459526909722	0.002105789120835417	0.0011287190807267621
1727885593061	12375.0	0.957857615065752	0.002064544663250517	0.0010519185501672052
1727885593062	12445.3125	0.896969026943968	0.0015585098098640062	9.803635136135472E-4
1727885593064	12515.625	0.8935281656482275	9.503137367066865E-4	9.75323637244536E-4
1727885593066	12656.25	0.7557266119912724	4.5518461139380627E-4	0.0010420637617361394
