# Supplementary material for: Identification and classification of repeated whistle types from free-ranging rough-toothed dolphins (Steno bredanensis)
Source: Sci Rep. 2026 Mar 20;16:14327. doi: 10.1038/s41598-026-44853-2 (PMC13144356; doi:10.1038/s41598-026-44853-2)
Supplement: Supplementary file 2 — Supplementary Material 2 [file 41598_2026_44853_MOESM2_ESM.zip › Dataset_StenoRepeatedCalls/Contours/2374.csv]

Time [ms]	Peak Frequency [Hz]	Duty Cycle	Energy	WindowRMS
1727885649823	4500.0	0.6710148457461184	0.04763331426523265	9.219900159302051E-4
1727885649826	4500.0	0.6912519346992925	0.08017617732139085	9.395809709437845E-4
1727885649828	4500.0	0.7235338333786889	0.12477502550980692	9.896636611588E-4
1727885649830	4500.0	0.7070308939476802	0.1859824241036706	0.0010357476055249976
1727885649831	4570.3125	0.5811682756971281	0.26204649653483136	0.0010438301940134858
1727885649833	4570.3125	0.5798547965446692	0.34692013059335497	0.0010474127345703249
1727885649835	4570.3125	0.5013365935281617	0.4194208416336405	0.0011309183181145992
1727885649837	4640.625	0.485883019500358	0.45244465812257684	0.0011140613189828167
1727885649839	4640.625	0.4886461154959836	0.45703158634369273	0.0011214021859848045
1727885649839	4640.625	0.4834467821782178	0.4800952968230697	0.0011256819531768486
1727885649841	4570.3125	0.4834467821782178	0.5481870867999319	0.0011256819531768486
1727885649843	4570.3125	0.4799235497326266	0.5871811139544413	0.0011163713136493954
1727885649845	4500.0	0.44629891386839154	0.5749581457481336	0.0010578700865600426
1727885649846	4500.0	0.43647415025258424	0.5217688461260477	0.0010316844391147497
1727885649848	4429.6875	0.5388862839679535	0.4298331942963284	9.476470023995823E-4
1727885649850	4500.0	0.4882505404874214	0.31573265519018046	8.485432117860207E-4
1727885649852	4640.625	0.4586977528825996	0.2104892907133504	8.065477472998998E-4
1727885649854	4640.625	0.44622969077568136	0.16915652219382044	7.750761758652252E-4
1727885649855	4640.625	0.4246184840469705	0.15172259216114992	7.048374224314827E-4
1727885649857	4640.625	0.39954888579064024	0.13184669044011926	6.78100162374208E-4
1727885649859	4640.625	0.38264799084720036	0.10934373669209375	6.526563046195316E-4
1727885649861	4640.625	0.38494587277799613	0.09122445246034742	6.515431459557516E-4
1727885649862	4640.625	0.37044415850476065	0.08045984850612962	6.251456989116393E-4
1727885649864	4640.625	0.36152986943680115	0.07701722194019477	6.130345799584962E-4
1727885649866	4640.625	0.35071223037047955	0.07630276582496268	5.821927851611148E-4
1727885649868	4640.625	0.3519278152433831	0.07349525123514875	5.788043017818173E-4
1727885649870	4640.625	0.3749919387529481	0.06737585173394843	6.105253225586797E-4
1727885649871	4640.625	0.5566373346950809	0.061750581221140535	6.920640453595671E-4
1727885649873	4640.625	0.561099810741661	0.05741035663582474	6.937731577803663E-4
1727885649875	4640.625	0.56536349753271	0.05135864426906456	6.985377934022415E-4
1727885649877	4570.3125	0.6080826230661781	0.04330358130704082	7.374731794106918E-4
1727885649878	4570.3125	0.6757669371736017	0.03993613993113761	8.027251546360226E-4
1727885649880	4570.3125	0.7246759488361972	0.04238568931716491	8.634790245330117E-4
1727885649882	4570.3125	0.7393589345378482	0.045932607286567326	8.76514899430322E-4
1727885649884	4570.3125	0.8009150557333783	0.047209038718670465	9.320264997981028E-4
1727885649886	4570.3125	0.7827292662532288	0.045015755296939276	9.101232586868513E-4
1727885649887	4570.3125	0.785567154245985	0.04058157525606612	9.120817963387552E-4
1727885649889	4570.3125	0.7680874093630671	0.03761402447037721	8.956942738968921E-4
1727885649891	4570.3125	0.7374807188131738	0.03900187349957728	8.75882238021691E-4
1727885649893	4570.3125	0.696379326531615	0.04165734111261952	8.421000915716619E-4
1727885649894	4570.3125	0.6053822050100057	0.03935414680330412	7.354798529389611E-4
1727885649896	4570.3125	0.6144554700900514	0.032608811222675595	7.445167482441464E-4
1727885649898	4570.3125	0.5555560208512007	0.02855182789612991	6.794123016146745E-4
1727885649900	4570.3125	0.5000904534734134	0.03119739960680893	6.221769339902062E-4
1727885649902	4570.3125	0.4964611474413951	0.0402011732649768	6.235221577277507E-4
1727885649903	4570.3125	0.46552829295311604	0.05972461867056433	5.976826145640406E-4
1727885649905	4570.3125	0.4688993599020869	0.089841322104263	6.020195175966266E-4
1727885649907	4570.3125	0.515623185346984	0.1103034957332666	5.357888804707978E-4
1727885649909	4640.625	0.5177955343901873	0.10223562201398159	5.396387418378119E-4
1727885649910	4781.25	0.44263574721269294	0.06322956393844222	4.698310178463667E-4
1727885649912	4992.1875	0.46260565468213977	0.1583046320664004	4.906747036754647E-4
1727885649914	5203.125	0.46579874604684823	0.1844717863415431	4.985890592133137E-4
1727885649916	5203.125	0.41264340715649467	0.2089246643583878	4.935757524871143E-4
1727885649918	5203.125	0.30563429133363906	0.2599030334060105	5.526503578423041E-4
1727885649919	5203.125	0.13888334173298547	0.3353339598054027	6.558568804911722E-4
1727885649921	5273.4375	0.14362487331897159	0.4227354125027119	6.666795691563066E-4
1727885649923	5273.4375	0.14679018341436526	0.5134237458076348	6.753281902653804E-4
1727885649926	5273.4375	0.15672359558364957	0.5856327996117864	7.095354539069979E-4
1727885649927	5273.4375	0.17903946065998208	0.6401056630213489	7.980873815785174E-4
1727885649929	5343.75	0.18530145624165525	0.6977849119888666	8.178905484301897E-4
1727885649931	5343.75	0.2016148125395278	0.7743212105122161	8.879181637196747E-4
1727885649933	5343.75	0.21297218534793227	0.8797724716623206	9.327805074801059E-4
1727885649935	5414.0625	0.47765947078668186	1.009587787929363	0.0010430295931406139
1727885649936	5414.0625	0.5136165978773585	1.1284461536504167	0.001166596311221182
1727885649938	5414.0625	0.5405507399662841	1.1978600406283992	0.001214460526403383
1727885649939	5414.0625	0.5833303573599494	1.2167871255039675	0.0012948126489499058
1727885649941	5484.375	0.5883048235083155	1.1964428851811488	0.001303057937208915
1727885649942	5484.375	0.6409265230905142	1.1072943030293476	0.001375893438340281
1727885649944	5484.375	0.6599695868183881	0.8993427069412838	0.0013966580713582215
1727885649946	5554.6875	0.6627872637457044	0.5948937392274647	0.0013868670826016783
1727885649948	5765.625	0.6761989310303604	0.03341964325709682	0.001388743588135502
1727885649950	5976.5625	0.6415913682081955	0.10962294743909126	0.0013108687985109635
1727885649951	6187.5	0.6588848063848985	0.1345929375914064	0.0012313974094990555
1727885649953	6187.5	0.6769432211821933	0.13399522455089952	0.0011541181230924412
1727885649955	6187.5	0.6482349368644327	0.12809574017533829	0.0010693601395356353
1727885649957	6187.5	0.6160936015706892	0.127299571270357	9.611060728403202E-4
1727885649958	6187.5	0.6405450545803691	0.12848367323485202	8.620770092641176E-4
1727885649960	6187.5	0.6098732995991855	0.12345360155312274	7.707258301640746E-4
1727885649962	6187.5	0.5186270972980801	0.11020509046054937	6.793746510640316E-4
1727885649964	6187.5	0.44923437413797856	0.09607172606388856	6.022179583009508E-4
1727885649966	6187.5	0.4375428126734184	0.0897743111837846	5.20181260304183E-4
1727885649967	6187.5	0.4195085008747996	0.08527570965867001	5.03750643253438E-4
1727885649969	6187.5	0.4007591391509434	0.07485010028437027	4.812853286936347E-4
1727885649971	6187.5	0.3732786414978727	0.06342666989765307	4.544022945311023E-4
1727885649973	6328.125	0.1913091826128185	0.07640956285796503	4.4912896801054566E-4
1727885649974	6468.75	0.201475772537363	0.09124994817976663	4.7423343275646414E-4
1727885649976	6609.375	0.2248244998845069	0.12504612629702316	5.220809453881724E-4
1727885649978	6609.375	0.2510977542671659	0.1405640975846133	5.72545426901058E-4
1727885649980	6609.375	0.29818699269151594	0.14672190459734924	6.728273684294075E-4
1727885649982	6609.375	0.3464001359576606	0.15014281937878976	7.688043594123515E-4
1727885649983	6609.375	0.36122855652880437	0.15390689915878747	7.8993526383484E-4
1727885649985	6609.375	0.3736627431940122	0.1606351310986494	8.059387332609743E-4
1727885649987	6609.375	0.5661466586514838	0.1636452657886454	8.023464987466243E-4
1727885649989	6609.375	0.5739499937813237	0.1535766658961217	8.061686305366119E-4
1727885649990	6609.375	0.5492444308298938	0.1345121480934199	7.801402744147134E-4
1727885649992	6609.375	0.5328460309490468	0.12314622486741082	7.637100500395536E-4
1727885649994	6609.375	0.46590889025034393	0.12085388337245741	6.867772876593538E-4
1727885649996	6609.375	0.474469212149193	0.11955681729667134	5.754361690564894E-4
1727885649998	6609.375	0.44965350035454427	0.11875863914633085	5.338596079100086E-4
1727885649999	6609.375	0.4196891450664385	0.1240318202235574	5.02441799863512E-4
1727885650001	6609.375	0.4197117255903933	0.1282600042761893	5.022120846510073E-4
1727885650003	6609.375	0.4302041423880873	0.12487414136525068	5.167352961256448E-4
1727885650005	6609.375	0.5046190851980749	0.11987172217602729	4.887664608121773E-4
1727885650006	6609.375	0.31264607222101537	0.11602458446053344	5.6440837810569E-4
1727885650008	6609.375	0.33842589988569594	0.11001007065982323	6.400502953992025E-4
1727885650010	6609.375	0.3668018935808714	0.10389464030091615	6.769752706648565E-4
1727885650012	6609.375	0.44687896799228316	0.09779832926856769	7.941930078753944E-4
1727885650014	6609.375	0.5319463381977201	0.09328746868771896	9.20710075072282E-4
1727885650015	6609.375	0.6252971953487049	0.09093746342601626	0.0010543529484668764
1727885650017	6609.375	0.6357063467777246	0.09033392949548422	0.0011045061758863707
1727885650019	6609.375	0.7111487347991801	0.08777889654513332	0.0011921236034252878
1727885650021	6609.375	0.7771936232435713	0.08369962974431845	0.0012580321645775546
1727885650022	6609.375	0.8298614091359167	0.08259192706801652	0.00131894200928399
1727885650024	6609.375	0.870969395910457	0.08144556138459431	0.0013779218565479155
1727885650027	6609.375	0.9249345615272471	0.07829865899456082	0.0014553856703420393
1727885650029	6609.375	0.9541134575770241	0.07214783581608734	0.0015000983245245874
1727885650031	6609.375	0.9721379057534756	0.06323101282025785	0.0014682620615906437
1727885650032	6609.375	0.9536667400462387	0.04956702753582563	0.001449080664979265
1727885650034	6890.625	0.9458479365147096	0.010285589599511761	0.0014403334234134228
1727885650036	7171.875	0.9097339537947906	7.511728948656276E-4	0.0014018852693594645
1727885650038	7453.125	0.8711904849646226	0.0027514972538383595	0.0013442530864924086
1727885650039	7804.6875	0.7798397868565873	0.015022478608591475	0.0012184938913579997
1727885650040	7804.6875	0.7560146600747889	0.020876577847312502	0.0011890243136537756
1727885650042	7804.6875	0.7085007809913936	0.026202130044536927	0.0011275602836667959
1727885650044	7804.6875	0.6949000409690849	0.028905445904913542	0.0010286826481309891
1727885650046	7804.6875	0.6685969109171539	0.028587312273594	9.932497402688066E-4
1727885650047	7804.6875	0.705544958336453	0.027650488595696385	9.250187371139623E-4
1727885650049	7804.6875	0.708213761215309	0.028288740600886438	9.279154309496219E-4
1727885650051	7804.6875	0.7035220301269093	0.032144069012142694	9.153324903318795E-4
1727885650053	7804.6875	0.7159703504043127	0.03807606687770672	9.357644641703717E-4
1727885650054	7804.6875	0.7381311633504293	0.04165472093813793	9.59420180167288E-4
1727885650056	7804.6875	0.7784191191380903	0.039656739258836775	0.001000973877561562
1727885650058	7804.6875	0.8112063983415694	0.03551980245903917	0.0010398800637011877
1727885650060	7804.6875	0.7849144247747579	0.03135286492204291	0.0010105407967793494
1727885650062	7804.6875	0.7946512900725018	0.02570357000245595	0.0010233017626841974
1727885650063	7804.6875	0.8097623200715034	0.019003750437907987	0.001042802528190801
1727885650065	7804.6875	0.7884789217704902	0.013340059532807274	0.0010160962376873387
1727885650067	7875.0	0.7574290768760145	0.00965561193398919	9.654544209586351E-4
1727885650069	8015.625	0.6784759106658298	0.005469331687290748	8.930431831197396E-4
1727885650070	8156.25	0.615423666421796	0.004262707296484606	8.066509196703166E-4
1727885650072	8296.875	0.6747980820576718	9.491509271923489E-4	7.669836384114301E-4
1727885650074	8437.5	0.6083670326777026	0.0019199377615886038	7.215360846353509E-4
1727885650076	8578.125	0.5734059908812448	0.003439146713383488	6.854495587447789E-4
1727885650078	8718.75	0.29394869399689066	0.004738322489192438	5.885117174909957E-4
1727885650079	8859.375	0.27219756029830044	0.010615555828989074	5.471745347526344E-4
1727885650081	9000.0	0.2816864546343898	0.018789315763856233	5.700813079222132E-4
1727885650083	9140.625	0.29391850206036674	0.025030980807285608	5.842488995473E-4
1727885650085	9140.625	0.3018891733026818	0.02790580917017687	5.968609013792234E-4
1727885650086	9140.625	0.3161527067433397	0.02981878014663003	6.165786568544478E-4
1727885650088	9140.625	0.3286607947318211	0.03263591293980352	6.291912829627124E-4
1727885650090	9140.625	0.31211130038292345	0.03510460993253454	6.136768253814875E-4
1727885650092	9140.625	0.475662321319382	0.03596431135460073	6.521317790113733E-4
1727885650094	9210.9375	0.5458876110955655	0.03610807444452724	6.930158406917324E-4
1727885650095	9210.9375	0.5864557230247641	0.03569974190110829	7.724263033825577E-4
1727885650097	9210.9375	0.5982085094012054	0.03395830796589434	7.84710267935819E-4
1727885650099	9210.9375	0.6303016190411084	0.029920562725131807	9.248521287809396E-4
1727885650101	9210.9375	0.6988083106884059	0.024186687050309737	0.0010649939896260601
1727885650102	9210.9375	0.7893791195253396	0.017567982919934645	0.0011575019443754802
1727885650104	9281.25	0.8438829410348874	0.01068113765916005	0.0012046211901363673
1727885650106	9773.4375	0.8746981566459302	1.9343216126684466E-4	0.0012377595999859413
1727885650108	10265.625	0.9030599492411814	0.008208755975881046	0.0012658700137149152
1727885650110	10265.625	0.8585867891771488	0.011665259889071862	0.0012168037824579145
1727885650111	10265.625	0.8454629232037871	0.014097335658252271	0.0011970441040267208
1727885650113	10265.625	0.8119915971439969	0.015026213036554874	0.0011158474479634178
1727885650115	10265.625	0.7593159632885458	0.013858365040644355	0.0010282698951450827
1727885650117	10265.625	0.7806486053786688	0.010443981242996971	9.603876809220988E-4
1727885650118	10335.9375	0.7193191496331236	0.006359889199915514	8.8255305948028E-4
1727885650120	11039.0625	0.8164167375882581	0.002325001845407489	8.847894322369771E-4
1727885650122	11179.6875	0.8229842275943396	0.001992445581029561	8.421762303567771E-4
