# Supplementary material for: Identification and classification of repeated whistle types from free-ranging rough-toothed dolphins (Steno bredanensis)
Source: Sci Rep. 2026 Mar 20;16:14327. doi: 10.1038/s41598-026-44853-2 (PMC13144356; doi:10.1038/s41598-026-44853-2)
Supplement: Supplementary file 2 — Supplementary Material 2 [file 41598_2026_44853_MOESM2_ESM.zip › Dataset_StenoRepeatedCalls/Contours/2377.csv]

Time [ms]	Peak Frequency [Hz]	Duty Cycle	Energy	WindowRMS
1727885697165	4570.3125	0.43152499945906175	0.014819234797507025	0.0011076786575705813
1727885697167	4570.3125	0.5088490408319745	0.040802132433324624	9.286251544318709E-4
1727885697168	4570.3125	0.5168534184161231	0.08372303798565713	9.492179942180157E-4
1727885697171	4640.625	0.5176448518421461	0.13444924293995528	9.505131304139065E-4
1727885697173	4640.625	0.4764882140778003	0.18553405360901234	8.498170643085357E-4
1727885697175	4640.625	0.44165426421124576	0.23445873925510347	8.952191910354537E-4
1727885697176	4710.9375	0.4543132138565788	0.29289029546914025	9.405647695982428E-4
1727885697178	4710.9375	0.4813105396163879	0.3563636515844971	9.97676439321841E-4
1727885697180	4781.25	0.49432282314224196	0.365411320990356	0.0010121873697855228
1727885697182	4781.25	0.5076191621546798	0.36098740642834365	0.0011176577800010518
1727885697184	4781.25	0.5505340549342328	0.3441780104354452	0.0011878988876029147
1727885697184	4781.25	0.5703094950907047	0.3354417717622852	0.0012099833793486577
1727885697186	4781.25	0.5703094950907047	0.33243337586042193	0.0012099833793486577
1727885697188	4710.9375	0.5960039461393453	0.4950398474930961	0.0012389049767162078
1727885697190	4710.9375	0.5660828094884865	0.5173785787984772	0.0011787809015050047
1727885697191	4710.9375	0.5598335887836444	0.5264292429153824	0.001168423951256248
1727885697193	4710.9375	0.576323441304017	0.5435127018455843	0.0012012414835152975
1727885697195	4640.625	0.5029037025278181	0.6131664505630213	0.0013652804571792272
1727885697197	4640.625	0.5081833764211418	0.6543013053077026	0.0015293194308431568
1727885697199	4640.625	0.4867221516690856	0.662644993496455	0.0015026832885787196
1727885697200	4640.625	0.5031133540079221	0.6016628714191535	0.0015297057176286279
1727885697202	4570.3125	0.5342303581957547	0.4485298807531698	0.0015889001903488856
1727885697204	4781.25	0.5553431480935535	0.19050314816062242	0.001624428277221272
1727885697206	4781.25	0.5784727261731979	0.15791810465525127	0.0016610563374460036
1727885697207	4781.25	0.6011209916999274	0.16787996493412727	0.0017112041377396181
1727885697209	4781.25	0.6027834393520198	0.16623320143015147	0.0017146924313196261
1727885697211	4781.25	0.663363512760992	0.13976110639837228	0.0016004019697242729
1727885697213	4781.25	0.7422364692227604	0.11618461501972613	0.0017121390460102034
1727885697215	4781.25	0.7753806098256275	0.10195728467316198	0.0017565544435434398
1727885697216	4781.25	0.7879964095876537	0.08995344906779493	0.0017908257967095078
1727885697218	4781.25	0.8106273837221655	0.08380094093357711	0.0018335785707150381
1727885697220	4781.25	0.8478592094452944	0.0814375068147516	0.0019114204098681625
1727885697222	4781.25	0.7666906200864779	0.07207134025896558	0.001955251972143969
1727885697223	4781.25	0.7258131878930818	0.05513998591948133	0.0018429553214629904
1727885697225	4781.25	0.7371664946933961	0.040272829280523045	0.0018671080605510244
1727885697227	4781.25	0.7063126474056604	0.0344255605457865	0.0018115900269949485
1727885697229	4781.25	0.6947505159198113	0.03499136390817069	0.00179442249133688
1727885697231	4781.25	0.6519629520440252	0.0379235665488819	0.0017017020151707152
1727885697232	4781.25	0.5966612617924528	0.03968155433699074	0.0015948664016496579
1727885697234	4710.9375	0.5540794516509433	0.0382759288532353	0.0014969813320186106
1727885697236	4710.9375	0.6595934128777953	0.035210557861355414	0.0012738143093532332
1727885697238	4710.9375	0.5581453911163522	0.03297362922311021	0.0011236031983962265
1727885697239	4710.9375	0.4650657115325821	0.03245306574659967	9.654680804122551E-4
1727885697241	4710.9375	0.4366295559267994	0.031978321485358924	9.314586406493797E-4
1727885697243	4710.9375	0.4775274367559524	0.03275367127086551	7.961188712537761E-4
1727885697245	4710.9375	0.43780797254043125	0.04665284034333137	7.309781438499356E-4
1727885697247	4781.25	0.4062374968413072	0.08652763272422871	6.869644841414038E-4
1727885697248	4781.25	0.3887056554638365	0.14058406204782425	6.589478922968675E-4
1727885697250	4781.25	0.3951930399960692	0.15696236163488864	6.712070341140998E-4
1727885697252	4781.25	0.5368587737888632	0.12757891209693334	6.667143557478188E-4
1727885697254	4781.25	0.5099116813030065	0.10497318113564248	7.766140387075412E-4
1727885697255	4781.25	0.5435525564459452	0.12318405872762835	8.085947744631813E-4
1727885697257	4781.25	0.551084529701496	0.1503752601604389	8.15271625289801E-4
1727885697259	4851.5625	0.5646013681925386	0.14874251794007648	8.38113709763654E-4
1727885697261	4992.1875	0.6000859773293072	0.13784301008499633	8.719536898581117E-4
1727885697263	5132.8125	0.6206811258218983	0.1318014039140101	8.89262052800059E-4
1727885697264	5343.75	0.6131433363707833	0.15746614160491326	8.755776814419703E-4
1727885697266	5343.75	0.6159874560016438	0.17267559333253066	8.788879803656111E-4
1727885697268	5343.75	0.5403634021982341	0.1826724106823665	7.796030886097463E-4
1727885697271	5343.75	0.5175438720821238	0.20170308825093178	7.560094872619189E-4
1727885697272	5343.75	0.4659400795990566	0.2275251193528009	6.884664985943341E-4
1727885697274	5414.0625	0.46379041371855345	0.2538805638977489	6.871905084562217E-4
1727885697276	5414.0625	0.4701585968532771	0.2871594093138519	6.181805267809037E-4
1727885697278	5414.0625	0.43120600458250574	0.3249479848407774	5.745867970539391E-4
1727885697280	5414.0625	0.44571018818789304	0.35970674747184883	5.297703747099063E-4
1727885697281	5414.0625	0.46911851415094336	0.3885509088906772	5.558354760677923E-4
1727885697283	5484.375	0.38737529187787473	0.41479635569816986	6.264809186098405E-4
1727885697284	5484.375	0.37008899774229964	0.44764113664529803	6.957228987171883E-4
1727885697286	5484.375	0.40513426041414685	0.48851373193361974	7.681133253716152E-4
1727885697287	5484.375	0.47481704807881286	0.528511401785681	8.832653723796252E-4
1727885697289	5554.6875	0.522719089340114	0.5571134690802815	9.984174193876352E-4
1727885697291	5554.6875	0.5430492412487586	0.5730653799795093	0.0011941908495320627
1727885697293	5554.6875	0.6411600103639856	0.5842145414583373	0.0013819478787291562
1727885697295	5554.6875	0.7572111001021202	0.5984055013390476	0.0015762838762081073
1727885697296	5554.6875	0.8445907441402452	0.6024550134410187	0.0017060357919467756
1727885697298	5554.6875	0.85518077708617	0.5842568942750297	0.001719236621875187
1727885697300	5554.6875	0.8966109171873987	0.5504094372962116	0.0017754563354499936
1727885697302	5554.6875	0.8669905075090177	0.5123790490415943	0.001812120796146916
1727885697303	5554.6875	0.8179493728997103	0.4712009609197057	0.0017481875142437212
1727885697305	5554.6875	0.7802812955223363	0.41845805253050644	0.0016909851126989915
1727885697307	5554.6875	0.7056489004308484	0.3486981144355733	0.0015667787898838237
1727885697309	5554.6875	0.6267563131532093	0.27972736206145127	0.0014102170954171495
1727885697311	5554.6875	0.5391175362637194	0.22801103008541354	0.0012358123415052821
1727885697312	5554.6875	0.48418288490219197	0.18076600052749323	0.001139692580671139
1727885697314	5554.6875	0.45921635224942964	0.1289747837010828	0.0010114537527639634
1727885697316	5835.9375	0.5235971894654088	0.03166960286432141	8.832149248567875E-4
1727885697318	6187.5	0.5141951045403712	0.178582617969804	8.216059213373286E-4
1727885697319	6187.5	0.5400602996417974	0.24118762784569497	8.682432145556561E-4
1727885697321	6187.5	0.49963897129274765	0.264736258982898	9.103867883806084E-4
1727885697323	6187.5	0.5014233686554838	0.2645286279112708	0.0010254177704763002
1727885697325	6187.5	0.5505801544502156	0.2579706287787533	0.0011146996454386184
1727885697327	6187.5	0.5734160618355046	0.24760732266367674	0.0012890820002559086
1727885697328	6187.5	0.6366191634377807	0.23523328406633742	0.0014634643550731987
1727885697330	6187.5	0.6801937682502246	0.22555487065583468	0.001529947310976617
1727885697332	6187.5	0.779125925379979	0.219464267372305	0.0016888968345451158
1727885697334	6187.5	0.80412127508236	0.21244920912492443	0.0017168493903897087
1727885697335	6187.5	0.7959649747772537	0.19504731608653259	0.001697761073916257
1727885697337	6187.5	0.7938518678402965	0.17026342527739094	0.001692446220658461
1727885697339	6187.5	0.7751373446391135	0.15266849074679972	0.0016734060483125594
1727885697341	6187.5	0.7309978451828464	0.15039112665008417	0.001471467629098633
1727885697343	6187.5	0.621087236883596	0.1559997798044722	0.0012986357763998821
1727885697344	6187.5	0.510638450091575	0.15542257120542527	0.0011182381386639583
1727885697346	6187.5	0.5079703235709736	0.14222884974879826	9.682204035838248E-4
1727885697348	6187.5	0.4402927774958204	0.12173457764992779	8.557713993840002E-4
1727885697350	6187.5	0.38694957669074914	0.10616887103594047	7.208130766457829E-4
1727885697351	6187.5	0.47665445136747103	0.09807409528610413	5.858547539075654E-4
1727885697353	6187.5	0.4493333201046202	0.08997479701315685	5.546966955667701E-4
1727885697355	6187.5	0.4447785678784168	0.08243394902602753	5.528739216208643E-4
1727885697357	6187.5	0.4799985401170174	0.0769813580143014	5.834507450733004E-4
1727885697359	6187.5	0.5123394955513727	0.06907247678626892	6.080541361818122E-4
1727885697360	6187.5	0.48373691955408343	0.05811768816148929	6.989561277838403E-4
1727885697362	6187.5	0.4986513556262717	0.04936453207396231	7.898581193858683E-4
1727885697364	6187.5	0.5058771232918284	0.04418708954723083	7.961094463098697E-4
1727885697366	6187.5	0.5703219386590132	0.04016897278013238	8.931531659084122E-4
1727885697367	6187.5	0.6585609811436367	0.036839303814678856	9.82144262425975E-4
1727885697369	6187.5	0.6968236789851554	0.035163845701391264	0.0010110578315514177
1727885697372	6187.5	0.7493290423112051	0.034591442171996147	0.001058635946381374
1727885697374	6187.5	0.7319702645209026	0.03335699701884033	0.0010319959143775684
1727885697376	6187.5	0.6869915714485658	0.03128940324905894	9.454173027007628E-4
1727885697377	6187.5	0.6741959412074756	0.02710520555525186	9.30789430604627E-4
1727885697379	6187.5	0.6310048729482323	0.020905657549931064	8.918582269551948E-4
1727885697381	6187.5	0.5679464311187614	0.01621467122858936	7.636759600509504E-4
1727885697383	6187.5	0.587929102212819	0.016466552682645696	6.583650080772157E-4
1727885697384	6539.0625	0.6200107754680415	0.05151120772647368	5.803599920575826E-4
1727885697385	6539.0625	0.6063122146807104	0.06939821830019577	5.828602380190913E-4
1727885697387	6539.0625	0.5030636926457975	0.0789762614585459	6.132066527653636E-4
1727885697389	6539.0625	0.49570038906160657	0.0863925695966928	6.088788548892269E-4
1727885697391	6539.0625	0.4529939574679668	0.09165774452605054	6.941551914865109E-4
1727885697392	6539.0625	0.5230471683445977	0.09359071575775527	7.847609734118472E-4
1727885697394	6539.0625	0.5665847776887966	0.09274598748734919	8.422487178035145E-4
1727885697396	6539.0625	0.6570288757421618	0.09058768116467564	9.422885002230858E-4
1727885697398	6609.375	0.7384950248756219	0.08791374415751825	0.0010332256923086527
1727885697399	6609.375	0.8174860789654322	0.0872720477308195	0.001119915082505444
1727885697401	6609.375	0.8422828644953299	0.08621845971979533	0.0011477292102653946
1727885697403	6609.375	0.7954354325411224	0.07898907386488865	0.0012496787548778696
1727885697405	6609.375	0.7971087072649572	0.06749677497683537	0.0012627946219299043
1727885697407	6609.375	0.7935800661561643	0.05666562194548209	0.0012635480213320843
1727885697408	6609.375	0.7823986538839501	0.04561227091674612	0.0012477481843726837
1727885697410	6679.6875	0.7748295464567206	0.03274077607314752	0.0012373654136575948
1727885697412	6960.9375	0.7233517417175658	0.006239924132479668	0.0011808834435926023
1727885697414	7242.1875	0.6586206168863893	0.002885557501249393	0.0011001337001596866
1727885697415	7523.4375	0.5994555912100871	0.019467699798678177	0.0010251455514390983
1727885697417	7875.0	0.6518208632544823	0.06036002849087823	9.548454246643983E-4
1727885697419	7875.0	0.6520043855133772	0.07844362914590473	8.855860987543823E-4
1727885697421	7875.0	0.7075770262818833	0.09674622365837761	8.213158434809543E-4
1727885697423	7875.0	0.6527622219472989	0.11288360270709331	7.856165326916842E-4
1727885697424	7875.0	0.642603405509462	0.1259952102838279	7.775202361760971E-4
1727885697426	7875.0	0.5995165530216575	0.13811107359007962	7.972201075109571E-4
1727885697428	7875.0	0.6345848351275614	0.1434909994489095	8.38409094868913E-4
1727885697430	7875.0	0.6667431432592819	0.1403566869899971	8.735971674177082E-4
1727885697431	7875.0	0.6508497322130503	0.13660057133910222	8.536763586053813E-4
1727885697433	7875.0	0.6693497369680717	0.1341876151619888	8.746713040369674E-4
1727885697435	7875.0	0.6729593429828565	0.12727171533906312	8.791206556970808E-4
1727885697437	7875.0	0.6320896872305488	0.11978972877935351	8.424533228218856E-4
1727885697439	7875.0	0.574379331031903	0.11456991272447994	7.823437479506216E-4
1727885697440	7875.0	0.5846529101211534	0.105585368626673	7.34656589165803E-4
1727885697442	7875.0	0.5674719838254134	0.0928158361137557	6.95349901180755E-4
1727885697444	7875.0	0.4675381116424994	0.08052984404346784	5.873031211841814E-4
1727885697446	7875.0	0.4314686517295597	0.06529804325865123	5.532022134519315E-4
1727885697447	7875.0	0.505277045867728	0.04566568401744924	4.677296146630416E-4
1727885697449	7945.3125	0.47276334942511794	0.028215359643067945	4.4066229464041637E-4
1727885697451	8929.6875	0.4699664379149196	0.001716124592560217	4.977181853435997E-4
1727885697453	8929.6875	0.46930832507443465	0.0034043815468851662	5.128589242052855E-4
1727885697455	8929.6875	0.45775142073966274	0.00585557565356042	5.037431957326698E-4
1727885697456	8929.6875	0.4876360235389067	0.008009757688103934	5.253531615218844E-4
1727885697458	9000.0	0.49059263086695437	0.010767643619042472	5.287079153195385E-4
1727885697460	9140.625	0.48850177043606985	0.014261087518001677	5.274321220032543E-4
1727885697462	9281.25	0.48847726816539544	0.02340689274252892	5.298645741732449E-4
1727885697463	9281.25	0.4265412852645892	0.032584404875135496	5.880094365243848E-4
1727885697465	9281.25	0.42988912557029074	0.038576430973289874	5.923816549547555E-4
1727885697467	9281.25	0.45621246391380554	0.04099681079058258	6.299645106150917E-4
1727885697469	9281.25	0.5318197727246833	0.04084925498909274	7.902019805150469E-4
1727885697472	9281.25	0.6134225137578616	0.03871453952348025	9.856839272178782E-4
1727885697473	9281.25	0.6959015468381485	0.0350382540115785	0.0011811658739207095
1727885697475	9281.25	0.7128490243230766	0.02985704768172102	0.0012808015606369512
1727885697477	9281.25	0.8017950210024499	0.02445458293800121	0.0014061985196849851
1727885697479	9351.5625	0.8675571211217457	0.018914796942653654	0.0014966645358302374
1727885697480	9492.1875	0.9480535382500548	0.00989997914614479	0.0016125809977303813
1727885697482	9632.8125	0.952035062264608	0.0014379912249289806	0.0016177098888477991
1727885697484	9773.4375	0.9198481007523402	7.216910948333551E-4	0.001575490752815082
1727885697485	9914.0625	0.9084079145984167	3.3596396646954165E-4	0.001561933592094857
1727885697487	10054.6875	0.8770199360442262	0.0015951992390631135	0.0015246160317783823
1727885697488	10195.3125	0.7964047653277623	0.002616955645946524	0.0013722214407951782
1727885697490	10335.9375	0.7432697259710576	0.003568273922488407	0.001300170378840019
1727885697492	10335.9375	0.6548993122282398	0.004801278451516556	0.0011763687697622725
1727885697494	10406.25	0.5297011790026399	0.006090636956852014	9.84403029424291E-4
1727885697495	10476.5625	0.543535455094809	0.007211128401608516	8.323604747825067E-4
