# Supplementary material for: Identification and classification of repeated whistle types from free-ranging rough-toothed dolphins (Steno bredanensis)
Source: Sci Rep. 2026 Mar 20;16:14327. doi: 10.1038/s41598-026-44853-2 (PMC13144356; doi:10.1038/s41598-026-44853-2)
Supplement: Supplementary file 2 — Supplementary Material 2 [file 41598_2026_44853_MOESM2_ESM.zip › Dataset_StenoRepeatedCalls/Contours/2378.csv]

Time [ms]	Peak Frequency [Hz]	Duty Cycle	Energy	WindowRMS
1727885751691	4710.9375	1.160679986778159	0.011734915949086133	0.0017721803114197508
1727885751693	4710.9375	1.1331766520042703	0.019477936708641477	0.0019502888680247715
1727885751694	4710.9375	1.14388821474197	0.025037362424503044	0.001882028784490079
1727885751696	4710.9375	1.1587036151537813	0.02847502436137188	0.001861080584514512
1727885751698	4710.9375	1.204211914709016	0.030939303593111152	0.0017909726266672932
1727885751700	4710.9375	1.1666887290270191	0.032435934481516854	0.0017396252101178505
1727885751702	4710.9375	0.843436762971698	0.033024528362183295	0.0017455241461130813
1727885751703	4710.9375	0.8073984520172242	0.03292777787011984	0.0017585020634409627
1727885751706	4640.625	0.8048753863815036	0.03436602524435912	0.001754675609140588
1727885751708	4640.625	0.8169184009165952	0.03843996530984404	0.0017875783040141248
1727885751710	4640.625	0.8515363969143083	0.04195007542370141	0.0018645677371707439
1727885751711	4640.625	0.8716825351093482	0.04429973043437219	0.0019076089681342057
1727885751713	4640.625	0.8880946757522156	0.04682715568909032	0.0019411212582073026
1727885751715	4640.625	0.910851122516438	0.05012228010768845	0.0019832887012934375
1727885751717	4640.625	1.0762376473516655	0.05304486205293177	0.0019344954409114263
1727885751719	4570.3125	1.0777520312823967	0.055876565972752576	0.0019333552954570643
1727885751719	4570.3125	1.0704099173982353	0.06093490538157516	0.001896198403919541
1727885751721	4570.3125	1.0704099173982353	0.07217592412527415	0.001896198403919541
1727885751723	4570.3125	0.012019528661248405	0.11912439188940555	0.005335708902659799
1727885751725	4570.3125	0.011508368297819134	0.19815975546444348	0.007046722394554686
1727885751726	4570.3125	0.01102932000654224	0.22905107535918143	0.007899150580415317
1727885751728	4570.3125	0.010872788613839222	0.17412551532139012	0.008751578766275947
1727885751730	4570.3125	0.010736362170657694	0.10804948062823998	0.008746121366689735
1727885751732	4500.0	0.010554779372598537	0.09549847693832919	0.008739293998705313
1727885751734	4500.0	0.010647724873362562	0.10260683616570934	0.005184255879438101
1727885751735	4500.0	0.3223209142607888	0.10625696231104317	0.0016292177601708886
1727885751737	4500.0	1.0607269726857933	0.10676091773495257	0.0016605894255743452
1727885751739	4500.0	1.0044210311440005	0.10560926646494001	0.0017668094666009016
1727885751741	4500.0	1.035303069074182	0.10161628856399287	0.0018126671521659023
1727885751742	4500.0	1.049834016809766	0.09170225641371361	0.0018367545749440849
1727885751744	4500.0	1.0589735473089357	0.07293743852962663	0.0018503874051477133
1727885751746	4429.6875	1.0709036753696737	0.0451680968833336	0.0018699786094450437
1727885751748	4570.3125	1.0632866810980672	0.027534481496581564	0.0018582983987276587
1727885751750	4781.25	1.04375681130088	0.01597386072098047	0.0018251943062487837
1727885751751	4781.25	1.0941012868633992	0.011092794403651629	0.001758595479946181
1727885751753	4781.25	1.0712376802423684	0.00803865103386526	0.0017235158867627165
1727885751755	4781.25	1.088825430053018	0.007219278826262469	0.0017518621455208988
1727885751757	4781.25	1.1475885614483785	0.007152666515968668	0.0017327869990289308
1727885751758	4781.25	1.159713426910067	0.0063383038139881295	0.0017267070184051089
1727885751760	4781.25	1.1578294387206223	0.0049407244481361485	0.001723043269019266
1727885751762	4781.25	1.1611781898455602	0.004541058810625181	0.0017263727809001483
1727885751764	4781.25	0.8329130148177128	0.005323378898244736	0.001759401112581079
1727885751766	4781.25	0.8498355347748779	0.00652960013090675	0.0018032044619896877
1727885751767	4851.5625	0.8777682760058484	0.007132847834254037	0.0018601744516173891
1727885751769	4851.5625	0.8830204636711632	0.00918192132002732	0.0018745609497157843
1727885751771	4851.5625	0.9286865133923323	0.01170840378792641	0.0019765416726425485
1727885751773	4851.5625	0.9439623433642655	0.013593643511822804	0.0020071391241327074
1727885751774	4851.5625	0.9726771726492242	0.014814205398171406	0.00206319481731739
1727885751776	4851.5625	0.9767060023952272	0.016364222312201707	0.0020703628052170034
1727885751778	4851.5625	1.1007161010486275	0.019736585712788902	0.0020779255238921944
1727885751780	4851.5625	1.1160468655312337	0.02462593500732208	0.002097476470438306
1727885751782	4851.5625	1.1108446421113405	0.02714961525316195	0.0020842047632656257
1727885751783	4851.5625	0.01108689140995173	0.029176394575692974	0.006225106191170728
1727885751785	4851.5625	0.010906018022490435	0.03974584698763613	0.00829502270558468
1727885751787	4921.875	0.010802588198647517	0.05317030008044314	0.009325160224138051
1727885751789	5132.8125	0.010540471521785322	0.07607699393729433	0.01035529774269142
1727885751790	5343.75	0.010573896228245144	0.07083549603114409	0.010357376817982288
1727885751792	5554.6875	0.010431470913532432	0.0448537547126871	0.010351709056627346
1727885751794	5554.6875	0.010470176594808643	0.04619330356695892	0.01035384700359884
1727885751796	5554.6875	0.010357762673564672	0.0567540386781192	0.006127756972141276
1727885751798	5554.6875	0.7485897079510845	0.06881379681059976	0.0019016669406837126
1727885751799	5554.6875	0.7531326604516416	0.07961309940986684	0.001916340138338738
1727885751801	5554.6875	1.0223388671875	0.09219650134820032	0.0018726095813518535
1727885751803	5554.6875	1.089066624845894	0.10891593268440806	0.0018967783212498115
1727885751806	5554.6875	1.086772135695844	0.12457366673813716	0.0018921398941657416
1727885751807	5554.6875	0.958440048889544	0.13554453110168344	0.0018959484944343207
1727885751809	5554.6875	0.9599678471403301	0.1436592192773204	0.0018971084244627648
1727885751811	5554.6875	0.977971298889544	0.1432694118718936	0.0019319119106723064
1727885751813	5554.6875	0.9583517590408804	0.1198155040983216	0.0018966628195044774
1727885751815	5554.6875	0.9819059551886793	0.07706467866085823	0.001942207442091974
1727885751816	5695.3125	0.9979939010908019	0.029661739743311346	0.001972065149573829
1727885751818	5906.25	0.9995370540978773	0.07544668397254242	0.0019748754774786357
1727885751819	6117.1875	0.9863396410672169	0.12482080254898342	0.001950738949286428
1727885751821	6117.1875	0.9859519334709119	0.10688999092630473	0.0019492910565211867
1727885751822	6117.1875	0.9914740262108539	0.06727541938251815	0.0019002685269815058
1727885751824	6117.1875	0.9898396152965537	0.046510680744268694	0.0018969828146147938
1727885751826	6117.1875	0.9534907914518901	0.044081733191314816	0.0018208164092442677
1727885751828	6117.1875	0.9257216355544479	0.04286949663804753	0.0017748643206830553
1727885751830	6117.1875	1.0248496376563185	0.04065071930618751	0.001737767848434576
1727885751831	6117.1875	1.0801360181181574	0.03832750395954243	0.001723151935075968
1727885751833	6117.1875	1.0648950007643256	0.03688579721657676	0.0016986618863923586
1727885751835	6117.1875	1.0491658538124078	0.03697182896079335	0.0016742295186055374
1727885751837	6117.1875	1.0515733279466573	0.03643536805097257	0.0016787446128069899
1727885751838	6117.1875	1.0469763793044877	0.035488652359130526	0.0016716055541346813
1727885751840	6117.1875	1.0501895042316949	0.0347413588288603	0.001676901173836545
1727885751842	6117.1875	1.0654399998301498	0.03456070432102431	0.0016971085299371514
1727885751844	6117.1875	0.008258302845845012	0.03855498955197703	0.00723908326589352
1727885751846	6117.1875	0.008087883168740229	0.050636671986785814	0.010012375210504975
1727885751847	6117.1875	0.008188971735890272	0.060389991970686716	0.011399883490130982
1727885751849	6117.1875	0.008230920403012107	0.052926495315713765	0.01278739176975699
1727885751851	6117.1875	0.008372053219267416	0.03423940264612245	0.0127936796240555
1727885751853	6117.1875	0.008341325177216205	0.021815423824175794	0.012792528279803898
1727885751854	6117.1875	0.008391303282461977	0.018489753816163735	0.012794500342349606
1727885751856	6117.1875	0.008462229985890062	0.016349728240018582	0.007275694617381689
1727885751858	6117.1875	0.7838263378694272	0.014286771617282626	0.001756888892413773
1727885751860	6117.1875	0.9323286797107746	0.01201103383959157	0.001750385684579875
1727885751862	6187.5	1.0112185299956717	0.009460528734436605	0.001773851340734326
1727885751863	6257.8125	0.9917078732489994	0.00872009497924574	0.0017182584671941385
1727885751865	6398.4375	1.0737890040770248	0.018993763708875292	0.0017345028152821373
1727885751867	6539.0625	1.0931462959234544	0.02098971947395852	0.0017636380380822794
1727885751869	6539.0625	1.102457457587916	0.019203200084491764	0.0017799016667416152
1727885751870	6539.0625	1.1129015006615277	0.01674928523855029	0.0017975506118980444
1727885751872	6539.0625	1.1207754945879351	0.016453865961420712	0.0018081392163418746
1727885751874	6539.0625	1.1472905371558137	0.017422777430577845	0.0018454443249332803
1727885751876	6539.0625	1.1517892934954557	0.016947484964168622	0.0018534385545645065
1727885751878	6539.0625	1.1710155081540496	0.014309741185072297	0.0018796653445668722
1727885751879	6539.0625	1.1692974607277764	0.012591161930968169	0.0018763571258095836
1727885751881	6539.0625	1.1811505835706204	0.012695361533775838	0.0018942680650191122
1727885751883	6539.0625	1.1527028293006933	0.013474256501353313	0.0018737928170817618
1727885751885	6539.0625	1.1352622311178677	0.01281612390777631	0.0018475364445444673
1727885751886	6539.0625	1.1429627338954877	0.011802920555428939	0.001861282708657908
1727885751888	6539.0625	1.1355906009059824	0.011662132741146188	0.0018504945524965106
1727885751890	6539.0625	1.012177941579843	0.010725289252276544	0.0018099769374399209
1727885751892	6539.0625	1.007550422994851	0.009274001432307786	0.0018126220573711992
1727885751894	6539.0625	0.9560894916142557	0.00875640705791931	0.0017713440828734726
1727885751895	6539.0625	0.947016977011057	0.009001788719228162	0.001754833432433481
1727885751897	6539.0625	0.9350179779430412	0.00883905733195038	0.001735523826639213
1727885751899	6539.0625	0.9188583352353418	0.008003845140632229	0.0017167897928906776
1727885751901	6539.0625	0.9219623074744708	0.007431504274504647	0.001722931362869411
1727885751902	6539.0625	0.9103182839550787	0.007446722551779143	0.001705191079267825
1727885751904	6539.0625	0.8175248874525335	0.008972943867671786	0.001750732286241388
1727885751907	6539.0625	0.007007553982231941	0.01857662175217973	0.007428352068821765
1727885751909	6539.0625	0.007128909364280376	0.03972806445141016	0.010262229683575229
1727885751911	6539.0625	0.0067984613670323815	0.057056465005842306	0.011706742956132466
1727885751912	6539.0625	0.00761270181917953	0.051345376302519716	0.013151256228689703
1727885751914	6750.0	0.007921019807776432	0.04043820982451917	0.013173415138836662
1727885751916	6960.9375	0.008112298400715744	0.007031757951981813	0.013186508803692478
1727885751918	7242.1875	0.008195761961068094	0.004324697607767281	0.013194591773015431
1727885751919	7453.125	0.00821964798378997	0.041520396110722085	0.007833343870175759
1727885751920	7734.375	0.7058701425228479	0.0510800366056232	0.002472095967336086
1727885751922	7734.375	0.6772143285979265	0.05352792819098002	0.002416339776658194
1727885751924	7734.375	0.6878954809416764	0.05465524786255708	0.002427987056919612
1727885751926	7734.375	0.7091546208603577	0.05802098687984165	0.0024350795876655696
1727885751927	7734.375	0.6716409365693594	0.06251685430627375	0.0021283427183367573
1727885751929	7734.375	0.6560675529554022	0.06549576606949295	0.0020735245594219725
1727885751931	7734.375	0.6629161810089446	0.06765375345561275	0.0020833588424420254
1727885751933	7734.375	0.7203225651022621	0.07030444446412827	0.0019066029521531925
1727885751934	7734.375	0.8095976323776995	0.07224808479293976	0.0017752863851657552
1727885751936	7734.375	0.8069322784557821	0.07074886106646347	0.0017738112196916949
1727885751938	7734.375	0.8076063044797529	0.06783556469855119	0.0018971600203731235
1727885751940	7734.375	0.7652561356528605	0.06601675144286062	0.0018243316693114747
1727885751942	7734.375	0.7782032930941741	0.06584771902963643	0.0018631403798745228
1727885751943	7734.375	0.7414289750393082	0.06389389118442376	0.0019644652149366703
1727885751945	7734.375	0.6262221426334021	0.05705159604782818	0.002146096681096411
1727885751947	7734.375	0.6112248642639544	0.04872972513727625	0.002139241255416833
1727885751949	7734.375	0.56481031501818	0.04585182338740938	0.002062592846770412
1727885751950	7734.375	0.5363056494754815	0.05481165051036989	0.001987801202186367
1727885751952	7734.375	0.5116228787404187	0.06728238041597918	0.001933216221670367
1727885751954	7734.375	0.5158022514679147	0.06779040691985719	0.001956924650811098
1727885751956	7734.375	0.49055087491401334	0.05609842954934615	0.0018826965810715703
1727885751958	7734.375	0.5412887477274961	0.04278383840970504	0.0021255702955972856
1727885751959	7734.375	0.576448365067332	0.030865762943275355	0.0020648718913955006
1727885751961	7734.375	0.595132596572434	0.01727278754301355	0.002100253824957994
1727885751963	7875.0	0.618867184993101	0.006601848738290223	0.002134382191284596
1727885751965	8015.625	0.6177103555651821	0.0016487162544396802	0.002133939890166925
1727885751966	8226.5625	0.006448917699101641	0.005363141776588341	0.008769415696650363
1727885751968	8367.1875	0.006949320834419852	0.02583657185597951	0.01215780718332372
1727885751970	8507.8125	0.0084117218351374	0.07119647326592704	0.013858792958929885
1727885751972	8718.75	0.008557689404273502	0.07855063857534743	0.015559778734536048
1727885751974	8859.375	0.007985338101942727	0.06656164521709873	0.015526476158953252
1727885751975	9070.3125	0.0076794675484941	0.05218745346434972	0.015515542547622645
1727885751977	9070.3125	0.0077182214475440495	0.06449722773710505	0.015516155660927377
1727885751979	9070.3125	0.007697291071685848	0.07979965667819038	0.0092467160135513
1727885751981	9070.3125	0.4773630381874749	0.09081599023175324	0.0029772763661752204
1727885751982	9140.625	0.401974451776395	0.09229732222510074	0.002537600214116037
1727885751984	9140.625	0.4527317395063808	0.08534742215100244	0.002184472835085377
1727885751986	9140.625	0.5314171474898922	0.07409123666467331	0.0018231383451026918
1727885751988	9140.625	0.5233229973888139	0.05729453087815595	0.0018027295285805024
1727885751990	9210.9375	0.5963293797029424	0.0346837782560567	0.001994036645262805
1727885751991	9492.1875	0.5221128963574424	0.002440486470397065	0.002413226990416759
1727885751993	9773.4375	0.5882571649679919	0.008129810161153566	0.0028324173355707134
1727885751995	10125.0	0.6588799041629231	0.024503590981598447	0.0030176099215716103
1727885751997	10125.0	0.6847270772499251	0.034428157100000974	0.0031035903892597154
1727885751998	10125.0	0.64202623118823	0.048848370415419055	0.002969487926040067
1727885752000	10195.3125	0.6292269450527852	0.06680962927447728	0.0029480841299040442
1727885752002	10195.3125	0.6422327892192647	0.08350638308764083	0.003014915107112347
1727885752004	10265.625	0.597336578597634	0.0888532009647423	0.0029061604126828845
1727885752007	10265.625	0.5338671009687626	0.07457120270476561	0.0024003453652479832
1727885752008	10335.9375	0.4775257230554737	0.04857450810579443	0.0018945303178130822
1727885752010	10476.5625	0.43732025338418834	0.008122948867668614	0.0016812239662312499
1727885752012	10687.5	0.34575552310583724	0.005578040177179668	0.0014679176146494175
1727885752014	10898.4375	0.3774175104105248	0.005215380467352514	0.001544460391953298
1727885752015	10968.75	0.5247949759052702	0.003391217262054893	0.0017647115762724288
1727885752017	11039.0625	0.5232337935665619	0.0025286464349943377	0.001995031053340455
1727885752019	11109.375	0.6064306158046945	0.002115450967018106	0.002268702253527978
1727885752020	11250.0	0.6635572886355979	0.0011603741982401322	0.0023847663649352894
1727885752022	11460.9375	0.6748091343969513	3.2692800344667273E-4	0.002397665778669033
1727885752023	11742.1875	0.777588787980887	1.1664786687076337E-4	0.0025875157036038344
1727885752025	11953.125	0.8329431829348914	0.0046466969573939615	0.002696525934599949
1727885752027	12234.375	0.007654535997804504	0.08048181769031382	0.009784274776361145
1727885752029	12304.6875	0.007361548960660339	0.28465684874805663	0.013301194272672491
1727885752030	12445.3125	0.006430727280700868	0.4701911643593002	0.015046271645034491
1727885752032	12585.9375	0.005955590486202885	0.45021431156657604	0.01679134901739649
1727885752034	12656.25	0.0053334147140787335	0.22043601265151563	0.016764042913251148
1727885752036	12796.875	0.0049779432443695405	0.03943203101740809	0.01675068624536218
1727885752038	12937.5	0.004548255776593583	0.018879070458950688	0.01673097574623258
1727885752039	13078.125	0.004044956511549234	0.028975265427794272	0.008970175440350918
1727885752041	13078.125	0.21457955972820741	0.0346303924300688	0.0012093751344692551
1727885752043	13078.125	0.5413804216836312	0.033843578763825474	0.001171746280270336
1727885752045	13078.125	0.6394447849428997	0.028836672116555936	0.001362741701309617
1727885752046	13078.125	0.5410748571356251	0.021589033035106453	0.0015966316745076366
1727885752048	13078.125	0.5453730256575186	0.013563595638163417	0.0016058002292457633
1727885752050	13078.125	0.5841263367013293	0.006470432158344832	0.0016863246154542912
1727885752052	13078.125	0.6372197922974567	0.0020760331036670456	0.0019192321502328451
1727885752054	13148.4375	0.6759646148396332	4.4757882167972216E-4	0.002152139685011399
