# Supplementary material for: Identification and classification of repeated whistle types from free-ranging rough-toothed dolphins (Steno bredanensis)
Source: Sci Rep. 2026 Mar 20;16:14327. doi: 10.1038/s41598-026-44853-2 (PMC13144356; doi:10.1038/s41598-026-44853-2)
Supplement: Supplementary file 2 — Supplementary Material 2 [file 41598_2026_44853_MOESM2_ESM.zip › Dataset_StenoRepeatedCalls/Contours/2379.csv]

Time [ms]	Peak Frequency [Hz]	Duty Cycle	Energy	WindowRMS
1727784908327	5273.4375	0.5971279404887768	0.003925729950093775	0.001028769672591192
1727784908328	5273.4375	0.4706391644979397	0.009373946590216288	0.0012486470209951094
1727784908330	5203.125	0.5914725240528601	0.021080042210395788	0.0014685243693990267
1727784908332	5203.125	0.6000356371539074	0.03498755300935068	0.0012331271822703404
1727784908334	5132.8125	0.5726607540618448	0.04272324166467279	9.775057764735279E-4
1727784908336	5132.8125	0.43923666558842156	0.04775671215543985	7.218843706767152E-4
1727784908337	5062.5	0.398008078649109	0.05050960812820586	6.698599844690306E-4
1727784908339	5062.5	0.37523185681996857	0.05334930642900541	6.431442702749677E-4
1727784908341	4992.1875	0.431671249208377	0.05562207749653459	7.312682996443058E-4
1727784908343	4992.1875	0.5049742159520222	0.057091695400687224	8.224337959968351E-4
1727784908344	4921.875	0.5447245566634822	0.055048716831984736	9.547363813936457E-4
1727784908346	4921.875	0.5734243214486762	0.05449704774229408	0.0010870389667904563
1727784908348	4851.5625	0.6582119587239886	0.056964014565725064	0.0012351272591935995
1727784908350	4851.5625	0.7635609551652816	0.05573962771166078	0.00140019803157038
1727784908352	4781.25	0.8720496201379531	0.053022148511601586	0.0015257467272252168
1727784908353	4781.25	0.9715310753944857	0.05233843653809044	0.0016340833725853154
1727784908356	4710.9375	0.7164118941966222	0.05178572634207096	0.0016591839274581837
1727784908358	4710.9375	0.7128908897371774	0.050180367717367474	0.0016521271478037826
1727784908360	4710.9375	0.6543972103902354	0.04822314255228124	0.00153901082048706
1727784908361	4710.9375	0.5710049995086478	0.0484999062953246	0.0013888459950820494
1727784908363	4710.9375	0.5416489557494985	0.05445101709638793	0.001329638933436073
1727784908365	4710.9375	0.47657655754412	0.0609033096755766	0.0011964598776729451
1727784908367	4710.9375	0.41693788990491487	0.058824562180984315	0.0010805404614143235
1727784908369	4640.625	0.5439681786370686	0.05216214457918478	9.073381691740165E-4
1727784908369	4640.625	0.4727564252074874	0.05478617755989105	8.621997766142156E-4
1727784908371	4640.625	0.4727564252074874	0.07253455551735503	8.621997766142156E-4
1727784908373	4640.625	0.46823746212234296	0.09060047157177697	8.741634678533802E-4
1727784908375	4640.625	0.5432992611291274	0.09001852612486723	0.0010319743223799742
1727784908376	4640.625	0.6505677544355152	0.07725845175449182	0.0012263282052324932
1727784908378	4570.3125	0.6867183504063423	0.07663393330966044	0.0013104050775392538
1727784908380	4570.3125	0.7842580522561946	0.09044446219005957	0.0014340698172889662
1727784908382	4570.3125	0.7826499464024996	0.10307147704476005	0.0016362225709865503
1727784908384	4570.3125	0.7393153863845067	0.11269121284734407	0.0018168409955307931
1727784908385	4570.3125	0.7886118959671132	0.13808391665401554	0.0019012966104066077
1727784908387	4570.3125	0.7885602833409308	0.19492424125933963	0.0018997745931940656
1727784908389	4570.3125	0.7742539085209555	0.27286877117790753	0.001879644901374565
1727784908391	4570.3125	0.7333509022712859	0.3429506180879126	0.0018064726368025106
1727784908392	4570.3125	0.6882221122529201	0.3880832393821717	0.0017250461892165411
1727784908394	4570.3125	0.6593416221146478	0.428541901689351	0.0016793659765661662
1727784908396	4570.3125	0.5702033909082501	0.4790396602997464	0.0014946212567210299
1727784908398	4570.3125	0.4771523048165841	0.5295929992972548	0.001267343195727838
1727784908400	4570.3125	0.40333886833260046	0.540361207329506	0.0010706404442280164
1727784908401	4640.625	0.3817153376006023	0.45099449659729396	0.0010162828462258941
1727784908403	4640.625	0.3528796257894947	0.27945859519856486	9.429702864035287E-4
1727784908405	4640.625	0.5759702603739404	0.11486839219143935	8.990248377244134E-4
1727784908407	4710.9375	0.5888382137424802	0.017539920076997374	9.107952959496491E-4
1727784908408	4710.9375	0.6232028259160514	0.010540880155107148	9.4427218585363E-4
1727784908410	4710.9375	0.6581237698392353	0.015215957021031646	9.862773492772185E-4
1727784908412	4781.25	0.747257597273895	0.015712086008414724	0.0011264966778774235
1727784908414	4781.25	0.7661683251358371	0.010760606381466337	0.001265682747575118
1727784908416	4781.25	0.8391710197400747	0.00521888387376543	0.001387484618094397
1727784908417	4851.5625	0.8816988963001179	0.0036088101746062796	0.0014283890874289857
1727784908419	4851.5625	0.9087184690079598	0.005373914307228778	0.0014648630748159528
1727784908421	4851.5625	0.8818908307537343	0.008273590091722054	0.0014416589318292144
1727784908423	4921.875	0.8383648950348861	0.013048724138072962	0.001405429050590033
1727784908424	4921.875	0.5172768215805335	0.024639301388454726	0.0012995051403659693
1727784908426	4992.1875	0.48704546150039996	0.047582629084185944	0.0012471984660009227
1727784908428	4992.1875	0.4138645583347126	0.07776347586504279	0.0010791517581242001
1727784908430	4992.1875	0.338427583521254	0.11658119814267544	9.111050502474778E-4
1727784908432	4992.1875	0.30171085927155744	0.1701587158529466	7.993018495120463E-4
1727784908433	4992.1875	0.2500670221642944	0.238926097782284	6.874986487766149E-4
1727784908435	4992.1875	0.23404217892288703	0.29331421915604894	6.396167515571531E-4
1727784908437	4992.1875	0.2529527735107718	0.2858159654326035	6.927807221428426E-4
1727784908439	4992.1875	0.5123661158310702	0.20901907672072806	7.999799955408885E-4
1727784908440	5132.8125	0.4977484169246265	0.06362835000982675	9.348155037866443E-4
1727784908442	5343.75	0.5246336355149371	0.2092558400549412	9.720538038540477E-4
1727784908444	5484.375	0.5822331650452044	0.3838684770866482	0.0010632540572513061
1727784908446	5695.3125	0.5247948604559748	0.5379171522955101	0.0011930644844350693
1727784908448	5695.3125	0.36946446055520404	0.8020862982370672	0.0013795191547127808
1727784908449	5695.3125	0.4171976229039634	1.1003361730227772	0.001542268809488394
1727784908451	5695.3125	0.43860533647439215	1.198832159190201	0.0016182632911685756
1727784908453	5695.3125	0.4298793408270536	1.056583153488079	0.0016130703339582062
1727784908456	5695.3125	0.4173497660684154	0.893832322503115	0.0015900641077362925
1727784908457	5695.3125	0.44342476379141743	0.856030613396795	0.0016726113998082228
1727784908459	5695.3125	0.45571559081506946	0.9061202858360504	0.0017009742566355378
1727784908461	5765.625	0.4990646893635431	0.9743218457901848	0.0018326292495033994
1727784908463	5765.625	0.5986009087285988	1.0387090914887216	0.0018947523941364355
1727784908465	5765.625	0.6285676395091775	1.0849262275357163	0.0019193221612202847
1727784908466	5765.625	0.6440639644734935	1.1036336702291567	0.001939415722871066
1727784908468	5765.625	0.6601674012556313	1.1053086462428474	0.001966992291150291
1727784908469	5765.625	0.7890009530185405	1.0978417723052305	0.0019800021507395123
1727784908471	5765.625	0.780498256723336	1.0265023614618762	0.0019629119045397924
1727784908472	5695.3125	0.7745930733670728	0.8142129708464597	0.0019446189274868856
1727784908474	5835.9375	0.755837878341195	0.43914133193566757	0.0019044128712758426
1727784908476	5976.5625	0.7126542952727646	0.3405311810678729	0.0017276462376263147
1727784908478	6117.1875	0.7118286652392637	0.6152657444924066	0.0015115231737151506
1727784908480	6328.125	0.653524563428342	0.6825078829866896	0.0013591971986035808
1727784908481	6328.125	0.5917094182285394	0.6823136166700816	0.0012658348978107298
1727784908483	6328.125	0.6073909183993891	0.6497777509233691	0.0012154102129010005
1727784908485	6328.125	0.544484952762416	0.6286780766146178	0.0011111752575497886
1727784908487	6328.125	0.5678356203258548	0.6310265063811091	0.001031039153677236
1727784908488	6328.125	0.5840516209583132	0.6326594538480373	0.0010554658819152316
1727784908490	6328.125	0.58847608569441	0.6180635091348115	0.0010315118587470391
1727784908492	6328.125	0.617761242590926	0.6041295972379934	0.0010707067021319334
1727784908494	6328.125	0.6837816437282771	0.6009214682098913	0.0011481949653660895
1727784908496	6328.125	0.715834697482208	0.5880609768474212	0.0011803157795837456
1727784908497	6328.125	0.7288104767280081	0.5590366691667699	0.0011923510271977902
1727784908499	6328.125	0.752751774363311	0.5353211824073678	0.0012198037880313834
1727784908501	6328.125	0.7161175482559583	0.529179241486167	0.0011751539301783974
1727784908503	6328.125	0.6321450799266247	0.5290488206401425	0.0010510094568188949
1727784908504	6328.125	0.5600852086609014	0.5185595848502247	9.594026426940181E-4
1727784908506	6257.8125	0.5517764112188857	0.5351635912456644	9.061507033379896E-4
1727784908508	6257.8125	0.4854535959368633	0.5152976119161542	8.075224251591623E-4
1727784908510	6257.8125	0.4394866459468288	0.48989763922276097	7.451906086318584E-4
1727784908512	6257.8125	0.4027271431260519	0.4728512124956389	6.928294587807054E-4
1727784908513	6257.8125	0.3893768444319373	0.46237432630119785	6.100909227928624E-4
1727784908515	6257.8125	0.40167228185451215	0.4478145881735552	6.313678711320663E-4
1727784908517	6257.8125	0.40085510637775157	0.4316929735240102	8.369673351949725E-4
1727784908519	6187.5	0.511345373509565	0.4239134176046316	0.0010240623529507427
1727784908520	6187.5	0.6205515077493262	0.42156275800272713	0.0012111573707065128
1727784908522	6187.5	0.6638990170065667	0.4077914205883282	0.0012971242498705652
1727784908524	6187.5	0.7161177654992561	0.37791768430078276	0.0014613852365547163
1727784908526	6187.5	0.8386710098502909	0.34545278040261396	0.0016342467200364025
1727784908528	6187.5	0.9449490380591904	0.32923127623371423	0.0017727851970282087
1727784908529	6187.5	0.9710645066189896	0.3305213285584194	0.0018059509723395433
1727784908531	6117.1875	0.7461808787245309	0.32695848953767054	0.001805978985420294
1727784908533	6117.1875	0.7033557020407765	0.3137763444208663	0.0017244132662731706
1727784908535	6117.1875	0.6503278608474323	0.3097001272921775	0.0016378751130005863
1727784908536	6117.1875	0.5693442113025624	0.3139101117756065	0.00149728811457949
1727784908538	6117.1875	0.5265761390843469	0.3112583485885816	0.0014131196899828077
1727784908540	6117.1875	0.44326389633361923	0.2971851446149467	0.0012164359118288079
1727784908542	6117.1875	0.3724733938874162	0.2725054366058764	0.001019752133674808
1727784908544	6117.1875	0.33374070390060556	0.24398279310478754	9.067944674709829E-4
1727784908545	6117.1875	0.566891696525762	0.22479865933313115	8.052099627490428E-4
1727784908547	6117.1875	0.6928833775550315	0.21553884770658904	7.820754491432124E-4
1727784908549	6117.1875	0.7369592054834905	0.2061338371154273	7.926291550683578E-4
1727784908551	6117.1875	0.796896496658805	0.1926228881530427	8.38151147245064E-4
1727784908552	6117.1875	0.8509783105799468	0.17636821721118356	9.142330080184777E-4
1727784908554	6117.1875	0.43023678150907657	0.1570402505535627	9.831310300738745E-4
1727784908557	6117.1875	0.4933552990101487	0.13373115805226074	0.0011334004994398208
1727784908559	6257.8125	0.5965008743835764	0.08658339288738566	0.0013114109002304631
1727784908561	6398.4375	0.6575534792202687	0.049251732872666716	0.0014894213010211055
1727784908562	6539.0625	0.7224238348252573	0.09109992940871221	0.0016156095096086247
1727784908564	6539.0625	0.755335359044454	0.12378674931033491	0.00167052261117538
1727784908566	6539.0625	0.7887563819950687	0.14533894251621998	0.00172336093467383
1727784908568	6539.0625	0.9284839087219574	0.16489826681952516	0.0017752754985720016
1727784908569	6539.0625	0.9094922913424756	0.17940668317399125	0.0017460985025138792
1727784908570	6539.0625	0.8816796039194709	0.18280029929616476	0.001697925057897563
1727784908572	6539.0625	0.8498224420305712	0.17572915275474035	0.0016439948387729992
1727784908574	6539.0625	0.8103353909339948	0.1634067711561396	0.0015758264036828406
1727784908576	6539.0625	0.8809887388217374	0.15099928057482678	0.0014335044703639045
1727784908577	6539.0625	0.8063115887356216	0.139062262793819	0.001283946274867205
1727784908579	6539.0625	0.7693500638757862	0.1265149923681086	0.001217617198606903
1727784908581	6539.0625	0.6684693150550315	0.11665822647799658	0.0010837640068810089
1727784908583	6539.0625	0.6190152704757381	0.11181571993806441	9.593320155700536E-4
1727784908584	6539.0625	0.5819617148893755	0.10599694008546769	8.67418431301381E-4
1727784908586	6468.75	0.6023067669727089	0.09212184108633661	9.05487899852846E-4
1727784908588	6750.0	0.6094247932811095	0.02840536113892684	9.168757750562354E-4
1727784908590	7031.25	0.7145323652915044	5.451887087205306E-4	9.631409477928714E-4
1727784908592	7312.5	0.7834581601901767	0.0010087764004511634	0.001027254219837407
1727784908593	7593.75	0.8231307070948138	0.06226904810392003	0.0010683560738496737
1727784908595	7875.0	0.7056116623738	0.13782438928703392	0.00109475996281701
1727784908597	7875.0	0.6903882296580188	0.23057094987873	0.0010881674694278212
1727784908599	7875.0	0.6007591529529716	0.3118896956403985	0.0011251324130579624
1727784908600	7875.0	0.5430753016571267	0.3729232255493609	0.0010430071395680536
1727784908602	7875.0	0.5039810569924387	0.4103458786050134	9.873749028121205E-4
1727784908604	7875.0	0.44120339469162956	0.42683402088511063	9.01364133652789E-4
1727784908606	7875.0	0.3923528413959261	0.4338876475334294	8.293089289547656E-4
1727784908608	7875.0	0.3426439744761854	0.43732068342384045	7.467425187641038E-4
1727784908609	7875.0	0.3912779899045614	0.433878836712825	9.035829288255678E-4
1727784908611	7875.0	0.40904242802171964	0.4266695092030369	0.0010604233388870317
1727784908613	7875.0	0.43925140565266985	0.41796402639208946	0.0011125983281515654
1727784908615	7804.6875	0.44624007781670055	0.40550264383906687	0.0011203882398963727
1727784908616	7804.6875	0.44786963896211	0.38921530675589433	0.0011226302292731431
1727784908618	7804.6875	0.44911533120028674	0.36401193416114563	0.0011250678446809443
1727784908620	7804.6875	0.5112908039100074	0.3251182357884939	0.001232989513444633
1727784908622	7804.6875	0.5789909781473517	0.2747156054020224	0.0013271517469955296
1727784908624	7804.6875	0.589701673343276	0.21925694972660772	0.0013290472987152492
1727784908625	7804.6875	0.7160357600804159	0.1653107227021295	0.0013002146227037955
1727784908627	7804.6875	0.7354973423626526	0.11092587873726396	0.0013767552226970994
1727784908629	7804.6875	0.8253452471790602	0.061981972919253746	0.0015027262605083493
1727784908631	8648.4375	0.9187699069899186	0.0072342945219087	0.0015981799705760073
1727784908632	8648.4375	0.9472529799065852	0.01012273591409453	0.0016121423580460195
1727784908634	8648.4375	0.9126280044741953	0.010455346007084863	0.0015694497284101912
1727784908636	8648.4375	0.8661753505942471	0.007829196758255804	0.001506428958245012
1727784908638	8648.4375	0.8231775168793933	0.0044247162009406924	0.0014416154013654637
1727784908640	8789.0625	0.7797642015237698	0.003136690417908564	0.001289640405291618
1727784908641	8929.6875	0.695112770054729	0.005833441636719461	0.0011376654092177725
1727784908643	9070.3125	0.6627939609034833	0.006810915749547561	0.001075185002863623
1727784908645	9210.9375	0.5588491507796122	0.006587114645185169	9.247276589074537E-4
1727784908647	9210.9375	0.4762435147808821	0.006136318270681514	8.331454606573564E-4
1727784908648	9210.9375	0.6772576549782648	0.005661202821518609	7.974184451104223E-4
1727784908650	9210.9375	0.6538567053197064	0.005232130662793941	7.73991758147131E-4
1727784908652	9210.9375	0.3970770281855139	0.004504095520172185	7.068352956170583E-4
1727784908654	9210.9375	0.38691460395719546	0.0034982077147903746	6.799716267286684E-4
1727784908657	9210.9375	0.4673906999958623	0.003025940312313968	8.147373698473184E-4
1727784908658	9210.9375	0.46384382156651627	0.00334319446340099	0.0011750668469535544
1727784908660	9210.9375	0.5535289502580667	0.0037867780885354105	0.0014690899482571762
1727784908662	9210.9375	0.6828560541000136	0.003688370526645557	0.001718267832369439
1727784908664	9210.9375	0.8015850381118403	0.003251928266262765	0.001967445716481702
1727784908665	9281.25	0.8971850859652721	0.003046969168948622	0.0021091376965251657
1727784908667	9351.5625	0.900870227474706	0.0030861713631264915	0.0021139882620467678
1727784908669	9492.1875	0.8618958504238448	0.0018069068240376984	0.0020819632089980164
1727784908670	9632.8125	0.8100601959854389	3.0663452894610086E-4	0.0020198180937747072
1727784908672	9703.125	0.7869345978175417	2.9490184887286737E-4	0.0019761566092567633
1727784908673	9843.75	0.7142671337402886	3.5304848980548205E-4	0.001652480117721628
1727784908675	9984.375	0.6970770421759823	0.00105327670862074	0.0015031263397967671
1727784908677	10054.6875	0.593779157526459	0.003693078352642947	0.0012965570608045596
1727784908679	10195.3125	0.6764569872330319	0.008847257440468301	0.0010938092519644912
1727784908680	10335.9375	0.5748078326940355	0.015575957376972035	0.0012033191414229523
1727784908682	10335.9375	0.6349908843367718	0.022690647373662463	0.0013329299381487569
1727784908684	10335.9375	0.7489872947659652	0.029149090439805434	0.0014909528290559448
1727784908686	10335.9375	0.7033048482840618	0.03457873096350211	0.0015366831132857459
1727784908688	10335.9375	0.6990404827997541	0.036417307554150145	0.0015310413976213004
1727784908689	10406.25	0.6884023731824833	0.03109137067546759	0.0015259875318486362
1727784908691	10687.5	0.6848335325498941	0.0016539656678890098	0.001522181546437662
1727784908693	11039.0625	0.641536160359845	0.008178324419077444	0.0014529774364175768
1727784908695	11039.0625	0.5231449082776791	0.010325068059373377	0.0011849645462451046
1727784908696	11039.0625	0.37684144575277106	0.010021706409251327	9.169516560726326E-4
1727784908698	11109.375	0.33168553994255556	0.007401939498697989	7.631166543887697E-4
1727784908700	11109.375	0.3573424367167268	0.00440679927842063	6.092816527049069E-4
1727784908702	11109.375	0.30714028683407324	0.00215485631149425	5.295224578099946E-4
1727784908704	11179.6875	0.3279256591345264	0.0010444745686719614	5.45132285185888E-4
