# Supplementary material for: Identification and classification of repeated whistle types from free-ranging rough-toothed dolphins (Steno bredanensis)
Source: Sci Rep. 2026 Mar 20;16:14327. doi: 10.1038/s41598-026-44853-2 (PMC13144356; doi:10.1038/s41598-026-44853-2)
Supplement: Supplementary file 2 — Supplementary Material 2 [file 41598_2026_44853_MOESM2_ESM.zip › Dataset_StenoRepeatedCalls/Contours/2381.csv]

Time [ms]	Peak Frequency [Hz]	Duty Cycle	Energy	WindowRMS
1727885852170	4781.25	1.0473843346787266	0.11582860358915097	0.0018281164468192234
1727885852172	4781.25	1.0353815058577287	0.178324665165651	0.001987608111747703
1727885852174	4781.25	0.8869446724141594	0.21195485698134528	0.0019496674313161193
1727885852175	4781.25	0.8990797714725338	0.20870581767021226	0.0019691937719761065
1727885852178	4781.25	0.9047893891828149	0.19137912370179352	0.001981733164267616
1727885852180	4781.25	0.9090326968330359	0.1819639399172445	0.001994273065877139
1727885852182	4781.25	0.6282072828818849	0.17625804745826232	0.0020494502663514665
1727885852183	4710.9375	0.6377086199554507	0.16971286790954346	0.002076956463144546
1727885852185	4710.9375	0.6294821929495426	0.1559620788379689	0.0020522750551525333
1727885852187	4710.9375	0.618210405946255	0.14341032395540118	0.002021145268114682
1727885852189	4710.9375	0.6045097756753859	0.13906216140743796	0.0019781740512618672
1727885852191	4710.9375	0.5759569084119497	0.14177131888016184	0.001899554181301239
1727885852191	4710.9375	0.5440399536342195	0.14951369686947125	0.001796760060083989
1727885852193	4710.9375	0.5440399536342195	0.16240535776120293	0.001796760060083989
1727885852195	4640.625	0.5148868549885649	0.18914000698066707	0.0016985875285450052
1727885852197	4640.625	0.8837984459621768	0.20949150569630015	0.0015859072699858437
1727885852198	4640.625	0.8402506510416667	0.2309151797104052	0.001503354282146631
1727885852200	4640.625	0.843705471206761	0.25920356977747255	0.001511560479114528
1727885852202	4640.625	0.8282099629848008	0.29955775777056853	0.0014853741534780667
1727885852204	4640.625	0.8112941398060797	0.34659824305616654	0.0014605220918603278
1727885852206	4640.625	0.8529140597702655	0.39611332670792593	0.0015450671824443637
1727885852207	4570.3125	0.7247978119813504	0.450915610587116	0.001581304679027396
1727885852209	4570.3125	0.7344833932055089	0.5062886272087032	0.0016049403743063212
1727885852211	4570.3125	0.7788486867247554	0.5683883571523765	0.0017083391127319224
1727885852213	4570.3125	0.7959877225643489	0.6495383149550897	0.0017492199058219292
1727885852214	4570.3125	0.7741634461734345	0.7397013781736479	0.0018209197400231695
1727885852216	4570.3125	0.7920784411744598	0.8071253285233156	0.0018663382006333497
1727885852218	4570.3125	0.8374150281138911	0.793580425642198	0.0019592129970022096
1727885852220	4500.0	0.8631776387749521	0.6472966333572985	0.0020157031900309742
1727885852222	4640.625	0.8768066539769619	0.38143428280636105	0.002043285057937208
1727885852223	4781.25	0.9131073006391851	0.17304994672048857	0.002118864959965666
1727885852225	4781.25	0.9265460503828274	0.13422007260382787	0.002148090376500601
1727885852227	4781.25	0.9376749107020782	0.10883760316151794	0.0021609007907697196
1727885852229	4781.25	1.00173383116245	0.08770703422749297	0.0021887403679985264
1727885852230	4781.25	0.7302323069567713	0.07402025755664485	0.0021950287430730978
1727885852232	4781.25	0.7281513334070362	0.07115709845008848	0.002188022935905484
1727885852234	4781.25	0.7266613159381724	0.07111132034281649	0.002179929114615539
1727885852236	4781.25	0.7234868210934914	0.06505183962437726	0.002161642055795442
1727885852238	4781.25	0.7168524551770419	0.05501397099167892	0.0021382499519943983
1727885852239	4781.25	0.6986262584434996	0.050186029626704785	0.0020818914560110442
1727885852241	4781.25	0.7090235498321644	0.05054870888744408	0.002110450288034192
1727885852243	4781.25	0.7154053704149081	0.049452728093534105	0.0021317685523533675
1727885852245	4781.25	1.028217092759663	0.04435130842032474	0.0020763382236237723
1727885852246	4781.25	1.0385107424856506	0.0385531286035986	0.002095908750152125
1727885852248	4781.25	1.0341316554371223	0.03590203755987081	0.002086489406595663
1727885852250	4781.25	1.0448688041918544	0.03598006280226813	0.0021067275448180944
1727885852252	4781.25	0.700861829352417	0.03421319231646521	0.002100222699950485
1727885852254	4781.25	0.7133664217292001	0.030735254176782745	0.0021365067077744153
1727885852255	4781.25	0.7032603827858449	0.026526681669451997	0.002106209375498396
1727885852257	4781.25	0.7053754251962839	0.021492166001587685	0.0021122889355291723
1727885852259	4781.25	0.7120191171332265	0.01703526456830038	0.002127955366114726
1727885852261	4781.25	0.7212670961662967	0.019524810041744962	0.0021583730443094783
1727885852262	4781.25	0.7153033288951062	0.030879454276095057	0.0021434676776332312
1727885852264	4781.25	0.7168689118893102	0.044278420171866645	0.0021490896252774664
1727885852266	4851.5625	0.7192699742698442	0.0481403218522047	0.0021602926289298
1727885852268	5062.5	1.0809033377747719	0.1075451797700776	0.0021659973495388703
1727885852270	5343.75	1.0867667471617184	0.2746344461858821	0.0021795156173447286
1727885852271	5343.75	0.7879382202938429	0.3604697623336776	0.002144824456695539
1727885852273	5343.75	0.7918575774698637	0.4214931056089105	0.002157450499541317
1727885852275	5343.75	0.7809646018124488	0.46657974795738333	0.0021419138217023035
1727885852278	5343.75	0.7884695171147229	0.5063648778402329	0.0021699224497240305
1727885852279	5343.75	0.7662106838127222	0.5465772980773779	0.0021238476372010865
1727885852281	5343.75	0.7655569940069273	0.5940519198550661	0.00212363667005204
1727885852283	5343.75	0.7374984022152151	0.6576340488920056	0.002059326754936951
1727885852285	5343.75	0.800001082144729	0.7255899923996502	0.002043660866476402
1727885852287	5414.0625	0.7877812552644878	0.7871244113742828	0.0020207535703099127
1727885852288	5414.0625	0.8981384410083465	0.8426300997399281	0.0019556841112772917
1727885852290	5414.0625	0.8896323365312554	0.897835315481651	0.0019368882954863458
1727885852291	5414.0625	0.7082617565463232	0.9478812200638609	0.001882767230323188
1727885852293	5414.0625	0.7020962313286163	0.9918860088800254	0.0018704635146377568
1727885852294	5414.0625	0.6734241767960812	1.034517371396082	0.0018070709052005484
1727885852296	5414.0625	0.6554650176130865	1.064835703855109	0.0017646478614343733
1727885852298	5414.0625	0.6601009728773585	1.0539192865673765	0.0017750552548470766
1727885852300	5414.0625	0.6658206195951257	0.941782763200848	0.0017830123515291151
1727885852302	5484.375	0.6461812957335511	0.6985994400897033	0.0017308821030589219
1727885852303	5765.625	0.6431546370419086	0.12498139293603056	0.0017140672259315654
1727885852305	6046.875	0.6511509216633405	0.1847385583473784	0.001728139503289349
1727885852307	6046.875	0.9345267454881989	0.22140357900021354	0.0017200576489385855
1727885852309	6046.875	0.9677503884922074	0.22923967607644993	0.001765623947197208
1727885852310	6046.875	0.5981915046820693	0.2224688216588323	0.0018081357582109977
1727885852312	6046.875	0.6010780978463257	0.2090856959137529	0.001812208061070989
1727885852314	6046.875	0.5989718697632199	0.19249201104270924	0.0018021320899873799
1727885852316	6046.875	0.6301435403025178	0.1814452548247551	0.0018877354365952846
1727885852318	6046.875	0.6454755675117925	0.17938229520295804	0.0019307743613171326
1727885852319	6046.875	0.669755275894261	0.1802282197576552	0.002003704689879433
1727885852321	6046.875	0.6767053234778426	0.17785128797576272	0.002022445882572726
1727885852323	6046.875	0.6982348131762558	0.17084480563534457	0.00208696284611766
1727885852325	6046.875	1.1203352566985996	0.16247645050200604	0.0021331137460017355
1727885852326	6046.875	0.7626515514445754	0.15362301941830586	0.002215380767163771
1727885852328	6046.875	0.6673998697485656	0.14224670671215756	0.0022404441885911573
1727885852330	6046.875	0.6749515364382195	0.12757738183834544	0.0022642737352416985
1727885852332	6046.875	0.6764510945085788	0.11745956819260246	0.0022682529142026694
1727885852334	6046.875	0.6640797404281144	0.11562431764691705	0.0022278196392280392
1727885852335	6046.875	0.6584608873590883	0.11617563013470535	0.002209419556847074
1727885852337	6046.875	0.6454183239028191	0.11584131575382321	0.002169734353860282
1727885852339	5976.5625	0.6225051663816249	0.1142843096626949	0.002098452903998597
1727885852341	5976.5625	0.5980902059426606	0.11109547978456999	0.002012685530359164
1727885852342	5976.5625	1.0547002411807507	0.1056104080759799	0.0019496070203010236
1727885852344	5976.5625	0.6738205542521074	0.10037082335367056	0.0019085749617727909
1727885852346	5976.5625	0.6471523282246353	0.09825535528539005	0.0018348021579212095
1727885852348	5976.5625	0.6358548530242728	0.10018529594919093	0.0018033197714747943
1727885852350	5976.5625	0.6162188921167998	0.10407058041932221	0.0017458142783205496
1727885852351	5976.5625	0.6151659183782102	0.101845023967307	0.0017410735770809638
1727885852353	5976.5625	0.6174904578720082	0.09209699395667667	0.0017474708529190428
1727885852355	5976.5625	0.612276238548764	0.08054787457364578	0.00173152434843854
1727885852357	5976.5625	0.6231072063965868	0.07230288690929752	0.0017638268358504145
1727885852358	5976.5625	0.6848503561580882	0.0671783044547883	0.001835568645733138
1727885852360	5976.5625	0.7041679944014753	0.06245109165293241	0.0018898478133747359
1727885852362	5976.5625	0.73576379254532	0.05842747321282582	0.00197805514102901
1727885852364	5976.5625	0.7702527203208819	0.05367579082805982	0.0020679708489883507
1727885852366	5976.5625	0.8062150272844986	0.050654396582485044	0.0021587509888583135
1727885852367	5976.5625	0.8161165870387069	0.04723819622883619	0.0021822661840926595
1727885852369	5976.5625	0.8389934803704795	0.03900205429063575	0.002238667581017496
1727885852371	5976.5625	0.8553558925412735	0.02786043836286564	0.0022814599605015997
1727885852373	5976.5625	0.855865585145877	0.017763394883509583	0.002267206950947455
1727885852374	6187.5	0.8285170581105871	0.07016317666674565	0.0021977296333493095
1727885852376	6468.75	0.8109870446802935	0.13951112952775988	0.002155906668930354
1727885852379	6468.75	0.780940061400827	0.16061371517224982	0.002082726400713819
1727885852381	6468.75	0.7269425017834265	0.17436556614109755	0.0019475727703131805
1727885852383	6468.75	0.6935601242211158	0.1783251180094013	0.0018591439299858168
1727885852384	6468.75	0.6519913867778943	0.1749518308245947	0.0017384272997306369
1727885852386	6468.75	0.6430941585502562	0.17458074513118804	0.0017114999550084536
1727885852388	6468.75	0.5751442175280846	0.17067398713263046	0.0017249299971711038
1727885852390	6468.75	0.5824655067522136	0.15235446169752898	0.0017466277589866035
1727885852391	6468.75	0.5910520480982083	0.13139840854296775	0.001771667012806214
1727885852392	6468.75	0.5973505287208292	0.12429325831141318	0.0017899643803381063
1727885852394	6468.75	0.6118693599555715	0.12301566377137525	0.0018317298960500478
1727885852396	6468.75	0.6329922516667184	0.11595732545043241	0.0018924115733248668
1727885852398	6468.75	0.6562390496343306	0.10518241161338397	0.0019570694753955507
1727885852399	6468.75	0.6813799376047356	0.09652294829222337	0.002029735262229665
1727885852401	6468.75	0.6916433799665362	0.08776911268024214	0.002061453510158654
1727885852403	6539.0625	0.7267085384560502	0.0783389250764208	0.0020784149171287156
1727885852405	6539.0625	0.756773887457461	0.07567202680540147	0.002164422322484025
1727885852406	6609.375	0.3012502165828782	0.06871529549600379	0.002259623777927293
1727885852408	6609.375	0.30576067624286246	0.051902268781449774	0.002292629635073605
1727885852410	6679.6875	0.30855685817765227	0.029603653233988857	0.0023116224949574263
1727885852412	7031.25	0.31553317047593926	0.0059731364979578455	0.002361902964726741
1727885852414	7382.8125	0.3163817227971905	0.03109264671971574	0.0023682979022535545
1727885852415	7734.375	0.3096751289153012	0.07072391910820185	0.0023228558226439833
1727885852417	7734.375	0.3105883328419811	0.08185596769437561	0.0023291392997754957
1727885852419	7734.375	0.30439188053417743	0.0859444258165604	0.0022835640400298354
1727885852421	7734.375	0.8149674982891045	0.09054426643616424	0.0022166470643632252
1727885852422	7734.375	0.8016591222894326	0.0930747800730513	0.002179249577378602
1727885852424	7734.375	0.7965887387377832	0.09411001221631449	0.0021666095770828515
1727885852426	7734.375	0.7660532099084884	0.09385007005773967	0.002082592061258055
1727885852428	7734.375	0.8062946624147822	0.09104570493614991	0.0020652377165712795
1727885852430	7734.375	0.7984766300140429	0.08399287468278364	0.002047070861537412
1727885852431	7734.375	0.7742020496513274	0.07229120667908777	0.001987689960133328
1727885852433	7734.375	0.7668675162558812	0.0556359783870705	0.001969253466664435
1727885852435	7734.375	0.7742254920273417	0.03649795196749284	0.001989190774308793
1727885852437	7734.375	0.7448346130995247	0.020809251555736544	0.0019183633572297004
1727885852438	8156.25	0.9416968682911527	1.5479751790307316E-4	0.0019282779394296486
1727885852440	8578.125	0.9487061668953344	9.431964353722064E-4	0.00194281207160097
1727885852442	9000.0	0.9339678154859095	0.05311612228664161	0.001911063510511337
1727885852444	9000.0	0.9516996061623124	0.06303674793514359	0.0019461850272439278
1727885852446	9000.0	0.9557413028298106	0.07020625502064243	0.001953438073916143
1727885852447	9000.0	0.8122348830013253	0.0755557109129005	0.001934250185617018
1727885852449	9070.3125	0.8034439677786657	0.07810273192470799	0.0019114326027521973
1727885852451	9070.3125	0.8161306765391911	0.07821122313007323	0.0019370688934550935
1727885852453	9070.3125	0.7974194466643276	0.07902217042679667	0.0018946133069589891
1727885852454	9070.3125	0.7785876629177712	0.08038895631666676	0.0018580843248419607
1727885852456	9140.625	0.7830259488782552	0.07982188391024181	0.0018698581082951964
1727885852458	9140.625	0.7512758660387104	0.07572454831539824	0.001799350750268171
1727885852460	9140.625	0.7373741011503326	0.0658178077790273	0.00176885460931559
1727885852462	9140.625	0.911329030122476	0.05048847944731675	0.0017199897682566177
1727885852463	9210.9375	0.8705621521743628	0.03318717852486869	0.0016478238648625207
1727885852465	9492.1875	0.8564721429162528	7.502200760052005E-4	0.001620761855046509
1727885852467	9843.75	0.8777506025529626	0.008071701370222239	0.0016607800805692014
1727885852469	10195.3125	0.9013767236118007	0.02166334113389036	0.0016999540286282912
1727885852470	10195.3125	0.7157518957334519	0.025545075205519723	0.0017359286706314667
1727885852472	10195.3125	0.7466911003631174	0.026462489564556112	0.001815760773932107
1727885852474	10195.3125	0.80994451546229	0.024300268450149185	0.0019829196254401503
1727885852476	10195.3125	0.8780969788283586	0.019959731137082982	0.00214369355775076
1727885852479	10195.3125	0.9681047981750696	0.014533368709642582	0.0023462932146356154
1727885852480	10265.625	1.0228217499001697	0.008791382352751453	0.0025425450026193685
1727885852482	10828.125	0.3173224902431491	0.002587401453416778	0.0026426947698663435
1727885852484	10828.125	0.32639642003125935	0.003438928317603005	0.0027100294752625607
1727885852486	10898.4375	0.32755899443602127	0.005325060143575848	0.0027168125892949313
1727885852487	10898.4375	0.3149708361995545	0.005314878642525236	0.002628504575094875
1727885852489	10968.75	0.31208542158018865	0.00246097345549554	0.0026091257002970377
1727885852491	11601.5625	0.29512572766921236	6.694723322488812E-4	0.002479230144433514
1727885852492	12304.6875	0.2714931125875075	0.0016025473861194749	0.0023127946617924736
1727885852494	12304.6875	0.2621230553566749	0.0014934401324570785	0.002244113048866815
1727885852495	12304.6875	0.8074930120999442	0.0010634598042284034	0.002005415300889956
1727885852497	12375.0	0.8204800786332954	6.446577237484881E-4	0.0019123011902263825
1727885852499	12585.9375	0.754900287027954	6.773018182821367E-4	0.001704721917391265
1727885852501	12867.1875	0.7069506443236211	0.0014621023744619327	0.0016000176875543783
1727885852502	12937.5	0.6663726434661462	0.001119160778322822	0.0014964790296881903
1727885852504	13007.8125	0.636036808584836	5.196439932650551E-4	0.0014300091974298497
