# Supplementary material for: Identification and classification of repeated whistle types from free-ranging rough-toothed dolphins (Steno bredanensis)
Source: Sci Rep. 2026 Mar 20;16:14327. doi: 10.1038/s41598-026-44853-2 (PMC13144356; doi:10.1038/s41598-026-44853-2)
Supplement: Supplementary file 2 — Supplementary Material 2 [file 41598_2026_44853_MOESM2_ESM.zip › Dataset_StenoRepeatedCalls/Contours/2385.csv]

Time [ms]	Peak Frequency [Hz]	Duty Cycle	Energy	WindowRMS
1727885900269	4710.9375	0.028971500402440852	0.22539738723034541	0.0022816355471076133
1727885900271	4710.9375	0.029843211852351004	0.4085083779317974	0.0027622699447719485
1727885900271	4710.9375	0.030753383310871518	0.6071915942736512	0.0032429043424362838
1727885900273	4710.9375	0.030753383310871518	0.7691884527680807	0.0032429043424362838
1727885900275	4710.9375	0.032724495311096134	0.8275024089821073	0.002463936126530029
1727885900277	4710.9375	0.7762272229907474	0.7913177384082307	0.0016849679106237742
1727885900278	4710.9375	0.8339810382933448	0.7690885077059145	0.0017982545852753284
1727885900280	4710.9375	0.8572678549830671	0.8230572060834827	0.0018451392364771976
1727885900282	4710.9375	0.8562994287269717	0.9204792602854389	0.0019990056725944574
1727885900284	4710.9375	0.8940170966650665	1.0321003280112009	0.0020671365989846377
1727885900286	4710.9375	0.9074593025581622	1.1383465215039748	0.0020931297037645683
1727885900287	4710.9375	0.9304540692223939	1.178286395810834	0.002133070522352876
1727885900289	4710.9375	0.9288200785641731	1.0729621921015204	0.0021277072441545385
1727885900291	4710.9375	0.9014362974915817	0.8252663845732827	0.002064712108132535
1727885900293	4640.625	0.8834386207613263	0.5565765126270229	0.002024751138278439
1727885900294	4640.625	0.8397481317449256	0.362691798163194	0.0018879459676979476
1727885900296	4640.625	0.8131294323124026	0.2719052835632169	0.0018067179961125002
1727885900298	4640.625	0.8474875301135656	0.21939656870480106	0.0017337605634770597
1727885900300	4640.625	0.7999409951682078	0.16896511655488	0.001627930927196583
1727885900302	4640.625	0.9035634294745808	0.12456848307354627	0.0015229847402197093
1727885900303	4640.625	0.8697948134438815	0.09162120356981447	0.001420648188481791
1727885900305	4640.625	0.8219533737091389	0.06712692076430371	0.0013601555726312164
1727885900307	4640.625	0.8489956298138274	0.05199383593408848	0.001211378124080733
1727885900309	4640.625	0.7962331266805669	0.04442284436251104	0.0011530667889072127
1727885900310	4640.625	0.6945634994388615	0.03842779025189684	0.0010416272792231878
1727885900312	4640.625	0.6513182780851138	0.03046398067368744	9.663790594496837E-4
1727885900314	4640.625	0.6161223917387316	0.021423506776356523	8.207288698118446E-4
1727885900316	4640.625	0.5444284754979035	0.015762198149184132	7.169046468955446E-4
1727885900318	4640.625	0.6746321558747856	0.014557751203887885	6.194325752567919E-4
1727885900319	4640.625	0.6498975867862868	0.01497459940564126	7.049637051988766E-4
1727885900321	4640.625	0.6478473289743373	0.014266166875205863	7.845497272777002E-4
1727885900323	4640.625	0.6655147240596747	0.01204528667661794	9.385050511883252E-4
1727885900325	4710.9375	0.6935912916436944	0.009864599738904967	0.0011917045290224504
1727885900326	4710.9375	0.7411015775135394	0.00984226106160686	0.0024075018295988374
1727885900328	4710.9375	0.02570406253073749	0.014763442035308362	0.0030709802628271564
1727885900330	4710.9375	0.02984688582079005	0.02447813195294905	0.0034327184048478744
1727885900332	4710.9375	0.03243989522634252	0.03315572196066413	0.0037944565468685924
1727885900334	4710.9375	0.03429465932685256	0.03835112309615134	0.0038411927084330195
1727885900335	4710.9375	0.0349239105753318	0.04926516757579627	0.003858719756458562
1727885900337	4710.9375	0.034894184923541835	0.08149983073655764	0.0038583662218809635
1727885900339	4710.9375	0.03422949603528162	0.15542634204012287	0.003842480217849385
1727885900341	4710.9375	0.03201126298464964	0.26480280372298853	0.002793692333818599
1727885900342	4710.9375	0.8721149039657136	0.3188659267427909	0.001744904449787813
1727885900344	5132.8125	0.8052540746774298	0.3078803448848332	0.0016157552346873778
1727885900346	5132.8125	0.9160096405821642	0.47203372547420946	0.0014962364392537757
1727885900348	5132.8125	0.8232708497117399	0.597108543849804	0.0013689842841123018
1727885900350	5132.8125	0.7412164100926262	0.7028208200174808	0.001262220202856632
1727885900351	5132.8125	0.708464518071682	0.8085121015705249	0.001218428392215398
1727885900353	5203.125	0.7081421666175315	0.9168763066949764	0.0011931848293422116
1727885900355	5203.125	0.6209542864549447	1.037766674695617	0.001214477657091553
1727885900358	5203.125	0.6408228116189547	1.1784764186647265	0.0012597671333084946
1727885900359	5203.125	0.6047296278677101	1.3352255873258518	0.0014894842715576567
1727885900361	5273.4375	0.6345981185677531	1.5110037117167803	0.0015612263163479574
1727885900363	5273.4375	0.6959996951382933	1.7067290450404198	0.0016870799878689082
1727885900365	5273.4375	0.7628382513221841	1.9006198463362474	0.001821094858255787
1727885900367	5273.4375	0.7790080708909164	2.0742787446636526	0.0019205094117821819
1727885900368	5343.75	0.8102933868303819	2.2350802193806993	0.001984543091604126
1727885900370	5343.75	0.8278267675317913	2.358938610178416	0.002018134675520601
1727885900371	5343.75	0.8426225568158309	2.311447150711961	0.002036487990274532
1727885900373	5343.75	0.834601717017337	1.9352428910794484	0.002016073200304401
1727885900374	5414.0625	0.8307731297583582	1.29112601793638	0.0019951119703946075
1727885900376	5976.5625	0.8291534723515255	0.4298603425902821	0.0019834881158441757
1727885900378	5976.5625	0.8212269161442817	0.55534537315368	0.0019503174310461135
1727885900380	5976.5625	0.8187854625704714	0.5923606918182591	0.001877553621913661
1727885900382	5976.5625	0.8429908844717585	0.5874530581694255	0.0017986451832988925
1727885900383	5976.5625	0.8477155710485553	0.5763404442413314	0.0017396737654854803
1727885900385	5976.5625	0.83540516124136	0.555849145675087	0.001714770864308949
1727885900387	5976.5625	0.8435675917625305	0.5153686878010239	0.0016759872409390334
1727885900389	5976.5625	0.027986921193642437	0.4620539888209674	0.0026324184084479344
1727885900390	5976.5625	0.027134356241575123	0.4050409884975538	0.0031092349514019253
1727885900392	5976.5625	0.027059740852412296	0.35240556177665033	0.0035860514943559163
1727885900394	5976.5625	0.026856898394781472	0.3149701236735322	0.0035781670988757133
1727885900396	5976.5625	0.026886373214139725	0.28971683251485814	0.003575809384389066
1727885900398	5976.5625	0.027127045558033507	0.2547573842330175	0.0035799675671922106
1727885900399	5976.5625	0.02741703600518421	0.2013679743172241	0.0035860862084376765
1727885900401	5976.5625	0.02740311089367637	0.14544633932155876	0.0025734477903537785
1727885900403	5976.5625	0.9228795623497039	0.10049347770583808	0.001560809372269881
1727885900405	6539.0625	0.9218589226669441	0.2507222159400105	0.0015618998190437623
1727885900406	6539.0625	0.9004977470056419	0.3616580866072478	0.0015344488612788784
1727885900408	6539.0625	0.8687540464298926	0.4288942291172821	0.0014954562059782016
1727885900410	6539.0625	0.7947621855345912	0.4554075256025666	0.001412966100750717
1727885900412	6539.0625	0.7260180384064002	0.46005846115960214	0.0013154382499758288
1727885900414	6539.0625	0.6341694991675916	0.4537558556571475	0.0011957853352113571
1727885900415	6539.0625	0.5494383410793562	0.4390496703283397	0.0010665995623955619
1727885900417	6539.0625	0.5377955999107074	0.4231802618687769	9.987055752869371E-4
1727885900419	6539.0625	0.4854756895915832	0.4201144332891333	8.990066279155811E-4
1727885900421	6539.0625	0.65691623190771	0.43130145006956233	8.30168836340646E-4
1727885900422	6539.0625	0.6588817011279448	0.44335863588738567	8.72970856425165E-4
1727885900424	6539.0625	0.6209910335556885	0.44363101977875474	9.26187536035455E-4
1727885900426	6539.0625	0.6215393207831637	0.4271085721859004	0.0010567594699575202
1727885900428	6539.0625	0.597991783413997	0.4008668380056831	0.0012663183519100113
1727885900430	6539.0625	0.7076376260488667	0.38103701825399805	0.0015163422743828046
1727885900431	6539.0625	0.7877460759037171	0.3730920547002743	0.0017663661968555981
1727885900433	6539.0625	0.8348935471807302	0.3640072614934449	0.0018898260365564762
1727885900435	6539.0625	0.941306984344063	0.34512144275026274	0.0020863731278015748
1727885900437	6539.0625	1.0249228736278535	0.3257035272666005	0.0022222827833597303
1727885900438	6539.0625	1.0605978016083595	0.3169212422992416	0.0022751108120330293
1727885900440	6539.0625	1.0633204273763248	0.31779847097753666	0.0022789882626753173
1727885900442	6539.0625	1.0533007380292045	0.31053003818288355	0.0022601411302510892
1727885900444	6539.0625	0.9666138974875524	0.280674264952914	0.002112709294469509
1727885900446	6539.0625	0.8667759925314465	0.22584458354224365	0.0019433311033977996
1727885900447	6609.375	0.7325761400748693	0.15482302160456052	0.001684216451040598
1727885900449	6609.375	0.7028102274960691	0.08461834308062988	0.001473660320609243
1727885900451	6609.375	0.5921965835505627	0.03645780972950552	0.0012631041901778883
1727885900453	6679.6875	0.4921441834243628	0.015630284449283015	0.00105616219747627
1727885900454	7664.0625	0.5217349065235637	0.011689610254705987	8.492202047746516E-4
1727885900456	7664.0625	0.5562440404352152	0.013418569580043484	7.563053723353431E-4
1727885900459	7664.0625	0.012035408122570887	0.015427070257748884	0.0024205134228187713
1727885900461	7664.0625	0.013936563411402552	0.01777894264737863	0.0032818206878818465
1727885900463	7664.0625	0.01658044629961833	0.019163396046102094	0.003751519484268067
1727885900464	7664.0625	0.019756364672290878	0.018894207531154738	0.004221218280654288
1727885900466	7664.0625	0.021327366174916727	0.01761597347430499	0.004264528364202822
1727885900468	7664.0625	0.025169465731118494	0.015940208218427322	0.004377463725065907
1727885900470	7664.0625	0.028504161075292037	0.014225657863502604	0.0032840555140432825
1727885900471	7664.0625	1.068586685023203	0.013182165948593175	0.0021906473030206576
1727885900472	7664.0625	1.1005596108013525	0.012808530032341475	0.002240450379227421
1727885900474	7664.0625	1.1295063079127738	0.011758773092031943	0.0022864563993580988
1727885900476	7734.375	1.1374669291346096	0.00866435257129269	0.0022983953662368784
1727885900478	8648.4375	1.124281218515296	0.0012096362217681972	0.0022782804373207327
1727885900479	8648.4375	1.0381380542262013	0.0020422279832626087	0.0021442812966961035
1727885900481	8648.4375	0.9805688987890792	0.0028376768883867673	0.002051963376306529
1727885900483	8648.4375	0.948782074083094	0.0034554901180033227	0.0017996894378655118
1727885900485	8648.4375	0.8914819739446211	0.003963075885628619	0.0015851806408630565
1727885900486	8648.4375	0.7889008729105832	0.004482917164648438	0.0013930948347378811
1727885900488	8648.4375	0.7580876416835841	0.004633830653953322	0.0012652871971281158
1727885900490	8718.75	0.7560826643110244	0.0038527704189822375	0.0010782690517996288
1727885900492	8789.0625	0.8658923697638542	0.0026358572410962945	9.17287465771292E-4
1727885900494	8859.375	0.9329892953173089	0.001525932332005815	8.759392170267329E-4
1727885900495	8929.6875	0.7923444620442915	0.0015253515761564996	9.478347329355379E-4
1727885900497	9000.0	0.7943744128757595	0.001542754887459363	9.50465765356001E-4
1727885900499	9140.625	0.7859748406852948	0.0015082974283929758	9.407371156016848E-4
1727885900501	9140.625	0.8181807913768522	0.001294222978130008	9.773332145479915E-4
1727885900502	9140.625	0.8263797879968799	0.0010317700240467854	0.0010658283317251062
1727885900504	9140.625	0.8080920333382469	9.000046037310933E-4	0.0010528739378346751
1727885900506	9140.625	0.7974516670658903	8.87869049220792E-4	0.0010486094711223885
1727885900508	9140.625	0.8329715368882665	8.250670513601048E-4	0.0010895031003063818
1727885900510	9140.625	0.8127944274518475	6.164499205351104E-4	0.0010596143534430118
1727885900511	9140.625	0.8572272534640331	3.8005082540242577E-4	0.0011140765239117888
1727885900513	9140.625	0.883906142516706	2.6970189148852353E-4	0.0011478881804625016
1727885900515	9351.5625	0.9036094137707597	1.3175054622535374E-4	0.0011689963201719545
1727885900517	9562.5	0.9877906655365566	9.660422096065814E-5	0.0011181972681710082
1727885900518	9773.4375	1.0534733774848382	2.914022318255514E-4	0.0011692000446568691
1727885900520	9984.375	1.0457959993401842	0.0022529201473684792	0.0011619311290420329
1727885900522	10195.3125	1.0427798864976414	0.0035572844850170963	0.0011598275570481901
1727885900524	10195.3125	1.03496541231469	0.004225223851662562	0.0011513228988172723
1727885900526	10195.3125	0.017129388340602226	0.006070247933489073	0.0024384214747053363
1727885900527	10195.3125	0.017269054929617698	0.008753831296409163	0.003089035785511257
1727885900529	10195.3125	0.01776869382474598	0.00872329058530444	0.0034356352909913406
1727885900531	10195.3125	0.019332350305993482	0.005144652203655861	0.003782234796471424
1727885900533	10195.3125	0.020174253268954497	0.0014793606868403917	0.003806572069113442
1727885900534	10195.3125	0.021927559269846728	2.5004447675277663E-4	0.0038568766543798597
1727885900536	11179.6875	0.022836867784970627	9.555184356975753E-4	0.0038862135073777938
1727885900538	11179.6875	0.024279041943393496	0.0012225197603479832	0.002830697497116649
1727885900540	11179.6875	1.1931706327194016	0.001219022128610368	0.001775181486855504
1727885900542	11250.0	1.208530439915384	8.925817081337245E-4	0.00179532096656888
1727885900543	11460.9375	1.1538043711920203	1.48515781903371E-4	0.0018080798613235507
1727885900545	11671.875	1.1447882502333924	8.355603145359862E-5	0.0017972249317434299
1727885900547	11882.8125	1.1456615519973465	1.2212371377904753E-4	0.0018001195127326337
1727885900549	12093.75	1.080590973860063	4.1168561921955406E-4	0.0017146637224900235
1727885900550	12375.0	0.9789760757542256	5.10736812684899E-4	0.001571979087160151
1727885900552	12445.3125	0.9376094026385613	3.984852177600178E-4	0.001512053711333752
1727885900554	12515.625	0.8572272534640331	3.46670300007339E-4	0.0013970122757247325
1727885900556	12585.9375	0.8196033021938877	2.4065840599923725E-4	0.0013362710317564633
1727885900559	13078.125	0.8637734014899414	1.0192581223689609E-4	0.0012731051167265543
1727885900560	13640.625	0.8832139953260962	3.1321751009085976E-4	0.0013058347293576048
1727885900562	13710.9375	0.9049840949965537	2.3094143904278265E-4	0.0013418475529789592
1727885900564	13851.5625	0.8863718065066871	1.4886438906112285E-4	0.0014911865966936648
