# Supplementary material for: Identification and classification of repeated whistle types from free-ranging rough-toothed dolphins (Steno bredanensis)
Source: Sci Rep. 2026 Mar 20;16:14327. doi: 10.1038/s41598-026-44853-2 (PMC13144356; doi:10.1038/s41598-026-44853-2)
Supplement: Supplementary file 2 — Supplementary Material 2 [file 41598_2026_44853_MOESM2_ESM.zip › Dataset_StenoRepeatedCalls/Contours/2389.csv]

Time [ms]	Peak Frequency [Hz]	Duty Cycle	Energy	WindowRMS
1727885948184	4640.625	0.032387627525809655	0.02933663009449924	0.003259719587936796
1727885948186	4640.625	0.032241008416803	0.044246376082469126	0.0037271465091430365
1727885948188	4640.625	0.03179644770072178	0.060717070099127544	0.003064409037743007
1727885948190	4640.625	0.9932224105738994	0.07921255610570016	0.002401671566342978
1727885948192	4640.625	0.8745077998495142	0.09602333475779387	0.002361808621032005
1727885948192	4640.625	0.7649716318551076	0.10851413980311402	0.002620296199483878
1727885948194	4640.625	0.7649716318551076	0.12024980776988219	0.002620296199483878
1727885948196	4640.625	0.8062331427330952	0.1332818698357119	0.0030533782560916555
1727885948198	4640.625	0.5941909637620525	0.14849454684689706	0.00346733938829042
1727885948199	4710.9375	0.6444537988028348	0.161947709035249	0.0036651016716100155
1727885948201	4710.9375	0.6588855761754878	0.16775808019973099	0.0037110861483599625
1727885948203	4710.9375	0.65545757038259	0.15813615556879398	0.003705001000042454
1727885948205	4710.9375	0.6267986516356248	0.14251351096603504	0.0036410594117330143
1727885948207	4710.9375	0.5792412456211848	0.13416016255117105	0.0034539020103359352
1727885948208	4710.9375	0.5031646378517504	0.12998474322936568	0.0030585760452711075
1727885948210	4710.9375	0.455864085297297	0.12328653760016696	0.002567066777930246
1727885948212	4710.9375	0.563882486420812	0.10839542586177253	0.002071029342186657
1727885948214	4640.625	0.6320600110469529	0.10055847095019624	0.001574991906443068
1727885948215	4640.625	0.7636474779983403	0.05956822261439237	0.0014393650891438886
1727885948217	4640.625	0.782576480334993	0.029351863521664256	0.0014730975483743117
1727885948219	4640.625	0.7652682578288784	0.01723420578070612	0.0014570537105359112
1727885948221	4640.625	0.7293210672715759	0.01406773412937074	0.0014026039172575367
1727885948223	4640.625	0.6205005176438542	0.010172429887410815	0.0015561498652271776
1727885948224	4640.625	0.5910128694437362	0.005134078407600972	0.0019203836044091233
1727885948226	4640.625	0.6815799944623279	0.0031616951451304983	0.0022846173435910693
1727885948228	4640.625	0.8100463929436512	0.004006133521754859	0.0026152518986233904
1727885948230	4640.625	0.8868772359845105	0.0051075574358266755	0.002816457152154658
1727885948231	4640.625	0.9782561918677226	0.006120048363669872	0.0030346172623601556
1727885948233	4640.625	1.063475089273383	0.007352630159791822	0.003217980456302271
1727885948235	4640.625	1.1006992684736658	0.008197331214673866	0.003637728926214106
1727885948237	4710.9375	1.1324921827229648	0.007587721421162222	0.004014216650450341
1727885948239	4710.9375	1.1643490368131988	0.007138672730390039	0.00412278952396926
1727885948240	4710.9375	1.1259685439050489	0.007680735826443346	0.004015704787489449
1727885948242	4710.9375	1.0798893468018431	0.008558695787604745	0.00391529933671102
1727885948244	4710.9375	0.963909754296602	0.009626563939320739	0.0037150971157435334
1727885948246	4710.9375	0.8821478096610761	0.010388489949604743	0.00353035393253141
1727885948247	4710.9375	0.7731162443767471	0.009805493236057687	0.003213724605068882
1727885948249	4710.9375	0.6915910189006814	0.008633910781943727	0.0027313407515898672
1727885948251	4710.9375	0.5256709901299264	0.008447736246362421	0.0021210868422566016
1727885948253	4710.9375	0.44989435927672955	0.008704268701052247	0.0015807579549638466
1727885948255	4710.9375	0.6423353065901248	0.009108450907297479	0.0010404290676710919
1727885948256	4710.9375	0.010479488232610235	0.015662902656555393	0.002294971545114537
1727885948258	4710.9375	0.010467524096776745	0.029076147311742174	0.002910876486569587
1727885948260	4710.9375	0.009564270939831346	0.03515040886839637	0.0032164624430784383
1727885948262	4710.9375	0.009345554025280546	0.02512558761937593	0.0035220483995872893
1727885948263	4710.9375	0.012804987811382573	0.011510215533950334	0.003684252949775901
1727885948265	4710.9375	0.015310262215522188	0.010510811589463036	0.003803348737346353
1727885948267	4710.9375	0.019778593259948997	0.02362520452680692	0.004050626523257176
1727885948269	4710.9375	0.024653157543950848	0.049234924938795666	0.0035509275934505645
1727885948271	4710.9375	0.8219257668942278	0.08765328700553694	0.003051228663643953
1727885948272	4710.9375	0.9417321778268736	0.13592540081299206	0.003263948083880958
1727885948274	4710.9375	0.9744119091341783	0.19179419484203356	0.003314221876735797
1727885948276	4710.9375	1.0135919747681765	0.25109742906211524	0.003374932914312034
1727885948279	4710.9375	0.9697222335687088	0.29624387820691256	0.0032730277601187375
1727885948280	4710.9375	0.8209337201399939	0.28904199832190813	0.0028917556622272563
1727885948282	4710.9375	0.7388250858682371	0.21340522510197577	0.002544806091844004
1727885948284	4710.9375	0.574189261468042	0.11150254124908038	0.002091383254479236
1727885948286	4992.1875	0.5775150385993402	0.08988735324993347	0.0017054590776987054
1727885948288	5273.4375	0.5173727730724299	0.1103129562388631	0.001368833130679882
1727885948289	5273.4375	0.47802709666196774	0.1269301026356094	0.0010322071836610584
1727885948291	5273.4375	0.4318340209304198	0.14234635348165833	8.511609326991073E-4
1727885948292	5273.4375	0.4369604536765824	0.1631016813578576	6.701146817371562E-4
1727885948294	5273.4375	0.467338248272708	0.19381081835666486	5.821861458233877E-4
1727885948295	5273.4375	0.392997625355389	0.23196663804248727	7.297093943107616E-4
1727885948297	5273.4375	0.4149669136451466	0.27570843270519624	9.149594713813501E-4
1727885948299	5273.4375	0.533669178412324	0.32346998374202696	0.0011592218422220206
1727885948301	5273.4375	0.5523434867756065	0.37076092055010484	0.00138604265420418
1727885948303	5343.75	0.672911226695867	0.41745125190239163	0.0016128634661863395
1727885948304	5343.75	0.794890141837002	0.4688732792748989	0.0017927899600987673
1727885948306	5343.75	0.8141482508300343	0.5253450640088975	0.0019053795306190977
1727885948308	5343.75	0.83643825850078	0.577101001516759	0.00215245333716802
1727885948310	5343.75	0.923092886071287	0.6278549131906315	0.002350248846945977
1727885948311	5343.75	0.9710492961669885	0.6888801712944969	0.002461707747615322
1727885948313	5343.75	0.9751237472453325	0.7512226384570362	0.0024705704874113522
1727885948315	5343.75	0.9546910400571981	0.7817317197599406	0.00242950567661851
1727885948317	5343.75	0.8880399119202818	0.7330596855021235	0.0023199609667970563
1727885948319	5343.75	0.8147723346657877	0.5809150317657068	0.002209305837215751
1727885948320	5343.75	0.7287071121103228	0.3579355898017734	0.002042215391663534
1727885948322	5976.5625	0.6861399796649829	0.4477941272993561	0.001938490316560797
1727885948324	5976.5625	0.6503094125327018	0.6410027562456742	0.0017137201743408442
1727885948326	5976.5625	0.7500442280299715	0.7461286698123515	0.0015865075956009364
1727885948327	5976.5625	0.711365065984506	0.7723109094018812	0.0014856559378583136
1727885948329	5976.5625	0.6988813292305425	0.7589747713144308	0.0014583161567612375
1727885948331	5976.5625	0.7487203090195885	0.7308582875537496	0.0015453373464725403
1727885948333	5976.5625	0.8201079298615206	0.7047118202516243	0.001645179206984342
1727885948335	5976.5625	0.021371088428148922	0.7014251683214929	0.0028644362701385627
1727885948336	5976.5625	0.02207122501931023	0.7418253409783477	0.0034737224341221925
1727885948338	5976.5625	0.022076527076039965	0.7705541366243166	0.004083008598105822
1727885948340	5976.5625	0.020491300481461815	0.7165362436487418	0.004030125291041443
1727885948342	5976.5625	0.02026472592387787	0.6130741737151351	0.0040223282702614395
1727885948343	5976.5625	0.02061413146236731	0.5397304306147441	0.004034405127237076
1727885948345	5976.5625	0.020932961807048615	0.5052481908628388	0.0040470524200354385
1727885948347	5906.25	0.02061068512549298	0.4794282628412912	0.0028392984691161817
1727885948349	5906.25	0.31435444427071396	0.4501055996798813	0.0016315445181969252
1727885948351	5906.25	0.7776048121931556	0.424800477190666	0.0015676190371746823
1727885948352	5906.25	0.7605970693849474	0.397461506847736	0.001536259138133044
1727885948354	5906.25	0.7497155609737999	0.3675327317301603	0.0015241602069504874
1727885948356	5906.25	0.7332797044967752	0.34259145279293496	0.0015005712320146337
1727885948358	5906.25	0.7231150125144398	0.31936876712075274	0.0014767878508728338
1727885948359	5906.25	0.8598464109593238	0.28886797967430305	0.0013621008459951947
1727885948361	5906.25	0.873197072434248	0.24934011288184865	0.001381366878856486
1727885948363	5906.25	0.8723595402730131	0.2021972499048703	0.0013784403092998315
1727885948365	5906.25	0.8492476408713143	0.14897138340045704	0.0013492629593354188
1727885948367	5976.5625	0.7854655785448827	0.09535733007420842	0.0012750823547949678
1727885948368	6187.5	0.7948579034958752	0.13417843945512847	0.0012827935231777676
1727885948370	6398.4375	0.7701008516346075	0.19519972334275926	0.0012514574638104264
1727885948372	6398.4375	0.7633638715646869	0.22517664755980796	0.001151750087143322
1727885948374	6398.4375	0.7057510958538179	0.2327788484311922	0.00107970453690957
1727885948375	6398.4375	0.6466381419165543	0.23053703557833521	9.74851208767274E-4
1727885948377	6398.4375	0.6385110887662848	0.22693464707525743	9.60399163324003E-4
1727885948380	6398.4375	0.3383275902094157	0.22213893621214342	0.0010121641196972544
1727885948382	6398.4375	0.40768546943362044	0.21479368621044273	0.0012051868390045755
1727885948384	6398.4375	0.44727681839480216	0.20737376860654644	0.00130152359487009
1727885948385	6398.4375	0.5173273306472747	0.20038017088512	0.001503885584898649
1727885948387	6398.4375	0.5557837628392467	0.19232253141663314	0.001626337486403412
1727885948389	6398.4375	0.6302126059611703	0.18303191546039083	0.0017894536592291562
1727885948391	6398.4375	0.6767247218875331	0.17249363865449835	0.0018831120451633528
1727885948392	6398.4375	0.8656030597593466	0.16481985500389285	0.0018775395135907868
1727885948393	6468.75	0.8541225359597018	0.15225735232670728	0.0018616163578830806
1727885948395	6539.0625	0.8267932023697735	0.1316050086522217	0.0018158446709109284
1727885948397	6609.375	0.7830321469452451	0.09784594592501959	0.0017488496021941622
1727885948399	6679.6875	0.7329834609939145	0.054620431697487926	0.001669798216490287
1727885948400	6750.0	0.7564028988675712	0.0241074640380345	0.0014148247848239834
1727885948402	6890.625	0.689294850242474	0.005014710142460945	0.001293865360379903
1727885948404	7031.25	0.6462457348763037	0.014217751574875044	0.001085115953955749
1727885948406	7242.1875	0.7140828475286569	0.023137512838466965	9.185359119324552E-4
1727885948407	7382.8125	0.6016470756576152	0.13590832932845426	9.347487352075205E-4
1727885948409	7523.4375	0.6127792739673636	0.29065675112542677	9.595449476665869E-4
1727885948411	7734.375	0.565575996392071	0.41498162979419695	0.001028308590865643
1727885948413	7734.375	0.5552223893331532	0.5008978168712529	0.001176768896964061
1727885948415	7734.375	0.5375918585058149	0.5358786551358248	0.0014009999115464893
1727885948416	7734.375	0.6279797493002467	0.5260996572088664	0.0015975484498465433
1727885948418	7734.375	0.6899381764564356	0.47839397272481393	0.0017195689407783516
1727885948420	7734.375	0.01900998516352323	0.40579537640883107	0.002964635252240293
1727885948422	7734.375	0.020717696318801486	0.3145031981162481	0.003591155996817902
1727885948423	7734.375	0.02101994476512375	0.21296136876868052	0.004217676741395511
1727885948425	7734.375	0.021673503137004068	0.11867233331645423	0.004237664219372514
1727885948427	8015.625	0.0211226021936459	0.005730115226971886	0.004214762427550701
1727885948429	8367.1875	0.019653656903981787	0.002912399226326267	0.004157631942373819
1727885948431	8718.75	0.01880600834682173	0.004337237285396266	0.002894735451897301
1727885948432	9070.3125	0.5468360225417271	0.005712988444937751	0.001631838961420783
1727885948434	9070.3125	0.711791663157008	0.0060943064551284626	0.0015686466269329783
1727885948436	9070.3125	0.7795477072657038	0.005764784302611227	0.0013127336491679355
1727885948438	9070.3125	0.7338613834021226	0.005522083472843758	0.0012187847695129738
1727885948439	9070.3125	0.8237004172984052	0.005700742082503773	0.0011870061110393385
1727885948441	9070.3125	0.7986228099730459	0.005826109712675257	0.0011533552423495276
1727885948443	9070.3125	0.7949873886268344	0.005191916483237119	0.0012319936745228636
1727885948445	9070.3125	0.777713781126866	0.0038958052647732593	0.001345792185963536
1727885948447	9070.3125	0.8441096625855531	0.002599312506760089	0.0014967357847394127
1727885948448	9140.625	0.7917911850488015	0.0016399906922073824	0.0017433878614877335
1727885948450	9984.375	0.847694810718153	0.008445598566206925	0.0018469366955726494
1727885948452	9984.375	0.9128610110700324	0.018709142433608657	0.002061046747089702
1727885948454	10054.6875	0.9663294540855714	0.03197962165361958	0.002162662378540747
1727885948455	10125.0	1.0163534517713468	0.04727853382680746	0.0022318751211861314
1727885948457	10125.0	1.003720360617103	0.05807355268571184	0.00221446128245613
1727885948459	10195.3125	0.9539142344732704	0.05882273939604999	0.0021434503869322942
1727885948461	10265.625	0.8546132272455238	0.045819311927251374	0.0020125557797946014
1727885948463	10406.25	0.7132768455365743	0.0071308324180668166	0.0017447762732131947
1727885948464	10546.875	0.5776792485277975	0.006754562635074726	0.001476996766631788
1727885948466	10757.8125	0.5618466955271433	0.02034942756802326	0.0012458048846451615
1727885948468	10828.125	0.4439313047746033	0.026103287002357704	0.0010068149922826443
1727885948470	10898.4375	0.3248577870390223	0.026684098761185177	7.382478601538268E-4
1727885948471	10968.75	0.3496263789708537	0.021140967411652105	4.696807280250093E-4
1727885948473	11039.0625	0.3458658854166667	0.012871979441403064	4.0367243803924766E-4
1727885948475	11250.0	0.4483468877444477	0.002453420357885013	3.3885613278374755E-4
1727885948477	11460.9375	0.41190093418337265	0.001113268583728376	4.491060677208072E-4
1727885948480	11742.1875	0.3354955192458878	0.0012487601158406348	6.667275913561294E-4
1727885948481	11882.8125	0.45972847457123056	0.001165018270275992	8.14137387678485E-4
1727885948483	12023.4375	0.5122579039820216	0.00214781191713724	9.615471840008405E-4
1727885948485	12164.0625	0.6088463923111138	0.003155979825477174	0.0010749026479962805
1727885948487	12304.6875	0.7217543601042701	0.004044046796016688	0.0011968774148528043
1727885948488	12445.3125	0.8001292789665052	0.004732147120930672	0.0012710504779263857
1727885948490	12585.9375	0.8298336611169728	0.005211854607936288	0.0013007093344487486
1727885948492	12796.875	0.01989054558908197	0.011139070077255129	0.002431534028739905
