# Supplementary material for: Identification and classification of repeated whistle types from free-ranging rough-toothed dolphins (Steno bredanensis)
Source: Sci Rep. 2026 Mar 20;16:14327. doi: 10.1038/s41598-026-44853-2 (PMC13144356; doi:10.1038/s41598-026-44853-2)
Supplement: Supplementary file 2 — Supplementary Material 2 [file 41598_2026_44853_MOESM2_ESM.zip › Dataset_StenoRepeatedCalls/Contours/2392.csv]

Time [ms]	Peak Frequency [Hz]	Duty Cycle	Energy	WindowRMS
1727885997041	4921.875	0.5859484676830637	0.07862440009257375	5.507120311306152E-4
1727885997043	4921.875	0.5952744986116687	0.06240874977604248	6.154451323829466E-4
1727885997045	4921.875	0.603876490744037	0.05962016138651428	7.035221238355056E-4
1727885997046	4851.5625	0.6172467172110478	0.05860205229542133	7.111136984790514E-4
1727885997048	4851.5625	0.6284585864260709	0.05473926737829231	7.184687609157075E-4
1727885997050	4851.5625	0.5738260738363297	0.053189708095446736	6.823229832679505E-4
1727885997052	4781.25	0.5251978503804734	0.05743537406747537	6.46662743302637E-4
1727885997054	4781.25	0.464561048656847	0.06675888316376594	5.99912124250575E-4
1727885997055	4781.25	0.397709916321793	0.0763384150885969	5.367460447742276E-4
1727885997057	4710.9375	0.3805517004494482	0.07857636187997537	4.4389670907460713E-4
1727885997059	4710.9375	0.4426590119949495	0.07415272643778291	3.5104737337498675E-4
1727885997061	4710.9375	0.4413678165797122	0.07204033512375164	3.515887576594193E-4
1727885997062	4640.625	0.41011158161806743	0.07618039363806955	3.25564912950731E-4
1727885997064	4640.625	0.41626511652491904	0.08176109507875674	3.274961897828747E-4
1727885997066	4640.625	0.46021229020749954	0.08338391502802817	3.5933816756432007E-4
1727885997068	4640.625	0.40589964451736393	0.08777889306661038	4.3666009306986395E-4
1727885997070	4640.625	0.4735189870240292	0.1018721826738695	5.139820185754078E-4
1727885997071	4640.625	0.5500340742070002	0.11737014306883352	5.834339875174407E-4
1727885997073	4640.625	0.5873611529472587	0.12086298664276285	6.125602025407638E-4
1727885997075	4640.625	0.5657610760437725	0.11434546224022843	7.00520526217241E-4
1727885997077	4640.625	0.6043741752302335	0.11647578189798252	8.281415034075267E-4
1727885997078	4640.625	0.7122718039489119	0.13672694946404743	9.42461254777037E-4
1727885997080	4640.625	0.7505307383697714	0.16559592035880655	9.82396804542889E-4
1727885997082	4640.625	0.39659185829402516	0.18560168931435553	0.001029511522641993
1727885997084	4640.625	0.4063544123427673	0.1954601360474534	0.001052385333641528
1727885997086	4640.625	0.39294971010220126	0.22922960543277043	0.0010385562565584244
1727885997087	4640.625	0.3765047661163522	0.3156912116880407	0.0010176786384928143
1727885997089	4640.625	0.3598233588836478	0.43459038265301475	9.870856275068193E-4
1727885997091	4640.625	0.317671481918239	0.543313013463094	8.969888713896789E-4
1727885997093	4640.625	0.2732010367531446	0.6328421831586323	7.875079354237353E-4
1727885997094	4640.625	0.2431179982311321	0.6974630788632065	7.137216965612884E-4
1727885997096	4640.625	0.48555376039597814	0.6886882877955793	6.498982596434766E-4
1727885997098	4640.625	0.4489699402756386	0.5549936190628498	5.422718289492134E-4
1727885997100	4570.3125	0.40179323498267233	0.34887737952513753	4.8794539270452525E-4
1727885997102	4570.3125	0.37513393107832754	0.15888647196377273	4.6276868095625147E-4
1727885997103	4570.3125	0.3358539575912912	0.08155398836932544	4.296831993848257E-4
1727885997106	4570.3125	0.3265000907497433	0.07364396086702114	4.191360647053389E-4
1727885997108	4570.3125	0.3079020338972853	0.06733496975120706	3.7164768867904165E-4
1727885997110	4640.625	0.3711565973745795	0.05073171092373828	3.816073884527438E-4
1727885997111	4640.625	0.41084685694566325	0.04285907884808996	4.076045754147257E-4
1727885997113	4640.625	0.4419313112476232	0.04922124886550193	4.37210011547968E-4
1727885997115	4640.625	0.5180534082702575	0.06123258960793008	5.055537651689483E-4
1727885997117	4640.625	0.4420659507423446	0.06653407481036716	6.199277154062656E-4
1727885997119	4710.9375	0.5450686765388184	0.06488304915810467	7.343016656435829E-4
1727885997119	4710.9375	0.5832604863420198	0.06198140201646724	7.734479502247527E-4
1727885997121	4710.9375	0.5832604863420198	0.05977124513925932	7.734479502247527E-4
1727885997123	4710.9375	0.5208813169467374	0.06125154257800073	9.172807730911214E-4
1727885997125	4781.25	0.5934139393586458	0.07328219356442678	0.0010395358457277416
1727885997126	4781.25	0.6630126896255533	0.0905754627214023	0.0011306320840101642
1727885997128	4781.25	0.6881869073443202	0.10429539811246226	0.0011702240612250692
1727885997130	4781.25	0.7736001087647527	0.11847481210849817	0.0012882443089696819
1727885997132	4851.5625	0.7659985565770828	0.12919971730123386	0.0012766218494527316
1727885997134	4851.5625	0.8241855003178624	0.13298407538133306	0.0013557558825224342
1727885997135	4851.5625	0.8113472179759686	0.13154632540942993	0.0013439570501620635
1727885997137	4851.5625	0.7865142170636307	0.13130236213463295	0.0013070637957607154
1727885997139	4921.875	0.8250468831892034	0.12293174136833807	0.001265197792603693
1727885997141	4921.875	0.729499353052935	0.1035960523536969	0.0011746187278495338
1727885997142	4921.875	0.670860269962938	0.08229941159063002	0.0010462228876066178
1727885997144	4992.1875	0.6013306431800315	0.06606446550588155	9.631058899901631E-4
1727885997146	4992.1875	0.5120866060899596	0.053951984297458566	8.303114110620698E-4
1727885997148	4992.1875	0.47305011251132606	0.045149867883638645	6.975169321339766E-4
1727885997150	4992.1875	0.41094850154819046	0.03968374937153264	5.875678505519585E-4
1727885997151	4921.875	0.3175942771260896	0.03763480418890985	4.738142663927939E-4
1727885997153	4921.875	0.38676812766364616	0.03890199031095354	3.6006068223362934E-4
1727885997155	4921.875	0.4104739753416788	0.03750103586572663	3.9349063412011875E-4
1727885997157	4921.875	0.327747272995283	0.02843843535731092	4.6193955020153263E-4
1727885997158	4851.5625	0.3721085598020297	0.013312694951948815	5.206574864381712E-4
1727885997160	5062.5	0.3942682649013722	0.010673092565489744	5.403484508650097E-4
1727885997162	5343.75	0.417544679549028	0.6653927178727982	5.59218184930924E-4
1727885997164	5625.0	0.44477843365851916	0.7850253875915212	5.873412540991341E-4
1727885997166	5625.0	0.4950582810713265	0.8874576127266217	6.44035090529065E-4
1727885997167	5625.0	0.4340611576827545	0.98584749838634	7.041672451809589E-4
1727885997169	5625.0	0.4387287810620043	1.0790891173921677	7.086177202362162E-4
1727885997171	5625.0	0.4439972427308358	1.1715435428256915	7.098342146274094E-4
1727885997173	5625.0	0.4590793964628338	1.2627453388684358	7.413127988732441E-4
1727885997174	5625.0	0.4304829142887647	1.3415156111300042	8.243768425497385E-4
1727885997176	5625.0	0.4244106984124857	1.4003787828150314	8.929300038184224E-4
1727885997178	5625.0	0.4701536534127024	1.4386016025781745	0.0010629288531761386
1727885997180	5625.0	0.5371457415280536	1.4576369227207382	0.0012108728285854155
1727885997182	5625.0	0.6037624724944076	1.4591701301763074	0.001363634974590305
1727885997183	5625.0	0.6702430268511315	1.4431165606110365	0.0014712388419397323
1727885997185	5625.0	0.7064493838848636	1.4058831017353104	0.0015289433076901085
1727885997187	5625.0	0.7473967197934902	1.3510119545904573	0.001588601008923794
1727885997189	5625.0	0.7741329913116773	1.2881003416822125	0.0016234430689437672
1727885997190	5625.0	0.7393710894443364	1.2069079128487812	0.0015707055076175276
1727885997192	5625.0	0.7024998872929229	1.090619688074161	0.0015131212159871705
1727885997194	5625.0	0.6178864738337224	0.9508355743888903	0.0013824929456858637
1727885997196	5625.0	0.545298300188423	0.8120431906222004	0.0012000540023075208
1727885997198	5625.0	0.467952887869155	0.6770099798195267	0.0010570121466229776
1727885997199	5625.0	0.42458610802811686	0.5356496468180497	8.852381349933788E-4
1727885997201	5625.0	0.38527793192748794	0.3886919987947685	7.539080098023274E-4
1727885997203	5906.25	0.3732617061049066	0.012063534098521433	6.318411961925166E-4
1727885997206	6257.8125	0.4697019948899371	0.10556361926694824	5.097743825827057E-4
1727885997207	6257.8125	0.4493883502626501	0.14364042139941846	4.782398573299214E-4
1727885997209	6257.8125	0.4538115669891724	0.15481428381647763	4.8164353362355796E-4
1727885997211	6257.8125	0.39719180568545326	0.14986157542053505	5.56767570705412E-4
1727885997213	6257.8125	0.4634158106125298	0.14554472565068238	6.535663405767161E-4
1727885997215	6257.8125	0.5309649959106817	0.1438773364918394	8.107489259659768E-4
1727885997216	6257.8125	0.3956262634770889	0.13746642133803974	9.679315113552375E-4
1727885997218	6257.8125	0.43998688557577115	0.127111143203854	0.0010595765864196396
1727885997219	6257.8125	0.5092258687574873	0.12443318056444103	0.0011638874186347182
1727885997221	6257.8125	0.5316109098906858	0.12538107992529568	0.001192655621272405
1727885997222	6257.8125	0.5772913098513777	0.12861139148887227	0.0012515943575518856
1727885997224	6257.8125	0.578413669418239	0.12037278069120008	0.001254300000591469
1727885997226	6257.8125	0.527289642763552	0.10986003407974719	0.0011920476904881115
1727885997228	6257.8125	0.5015887054507338	0.10538111571706686	0.0011531829281906938
1727885997230	6257.8125	0.42064354854559743	0.10202678932275419	9.983730682705805E-4
1727885997231	6257.8125	0.4437184430603654	0.09879492362842314	8.435632083504674E-4
1727885997233	6257.8125	0.5153759970355084	0.09667752358956995	7.367368651177627E-4
1727885997235	6257.8125	0.44883030160404946	0.0932640455343077	6.055855735310301E-4
1727885997237	6257.8125	0.4077567494390396	0.08786543075195972	4.744342819442976E-4
1727885997238	6257.8125	0.41393543939170596	0.08208762947439582	4.010699419154253E-4
1727885997240	6257.8125	0.4031103362077437	0.07888724639921747	3.637474214848248E-4
1727885997242	6257.8125	0.4917086509574348	0.0782848717053116	3.264249010542242E-4
1727885997244	6257.8125	0.5584406748911466	0.07851808630790935	3.3878600565399555E-4
1727885997246	6257.8125	0.6246432972000484	0.07938299403573028	3.7109267848732243E-4
1727885997247	6257.8125	0.4584000861159384	0.08017056199365433	4.0404739693288537E-4
1727885997249	6257.8125	0.452411825133465	0.07875040849283037	4.5863704018105956E-4
1727885997251	6257.8125	0.5439505865249863	0.07431635420522067	5.933933706375454E-4
1727885997253	6187.5	0.5660626873280267	0.06949535218771909	7.35309896375559E-4
1727885997254	6187.5	0.6990185455285226	0.06802267778297294	8.772264221135727E-4
1727885997256	6187.5	0.7313353308049515	0.0701985800506134	9.342741638642027E-4
1727885997258	6187.5	0.8453639150110595	0.07388933272622313	0.0010476661462852782
1727885997260	6187.5	0.8817143486501972	0.07820488742878128	0.001072903315045207
1727885997262	6187.5	0.8923130342414188	0.08035750130875884	0.0010780750347290557
1727885997263	6187.5	0.8183694727041361	0.07678039600795546	0.001027664946982724
1727885997265	6187.5	0.7776273185161496	0.06984408650426709	9.964297134322172E-4
1727885997267	6187.5	0.6681270861648545	0.06439345216785453	9.050452168670802E-4
1727885997269	6187.5	0.5270129721145134	0.06165981452503344	7.598439719314116E-4
1727885997270	6187.5	0.44037845110269774	0.058886635129126584	6.14642726995743E-4
1727885997272	6187.5	0.4461861856328616	0.05628418407277427	5.195518013883485E-4
1727885997274	6187.5	0.5236762212992508	0.05579028955773723	4.244608757809541E-4
1727885997276	6187.5	0.45375562887301146	0.058982151766099084	3.7502325486929753E-4
1727885997278	6187.5	0.41997391056298045	0.06175562410712975	3.674741158853716E-4
1727885997279	6187.5	0.41030885747577334	0.06000948454023461	4.660708655530993E-4
1727885997281	6187.5	0.4621076577741946	0.05608225477343729	6.134668489653058E-4
1727885997283	6187.5	0.4894148628666716	0.05445439593552176	7.429756458641869E-4
1727885997285	6187.5	0.581255498922096	0.05465892264115719	8.724844427630678E-4
1727885997286	6187.5	0.6487744409333235	0.051974848811444235	9.428398287742852E-4
1727885997288	6187.5	0.5381287088211335	0.044956496272912656	0.0010027033986917862
1727885997290	6187.5	0.6191342981004205	0.03742239196012398	0.0011066393990221948
1727885997292	6187.5	0.6551254768484315	0.03236079064848413	0.0011409591288077201
1727885997294	6187.5	0.6255444463585474	0.02907309160087579	0.0011091151323293484
1727885997295	6187.5	0.5874766755702053	0.025841292828781764	0.0010643870564641478
1727885997297	6187.5	0.5452418459214216	0.0223398442796339	0.0010045842016750605
1727885997299	6187.5	0.46236778629849584	0.017527824701906017	8.886498527349386E-4
1727885997301	6117.1875	0.41656713824638175	0.012655240536263162	8.277739246538979E-4
1727885997302	6257.8125	0.3099373066851693	0.02826060830543472	7.123664674176181E-4
1727885997304	6398.4375	0.2847105277916746	0.09188643930597824	6.458838076162225E-4
1727885997307	6539.0625	0.27656009907447116	0.16401499313739668	6.19750924659379E-4
1727885997309	6539.0625	0.24771952400379582	0.22396119299639483	5.695509972012806E-4
1727885997311	6539.0625	0.26288040710763294	0.25389464696955	6.042904083377585E-4
1727885997312	6539.0625	0.2958543584925513	0.2646567951429695	6.679024900183934E-4
1727885997314	6539.0625	0.3112285021004066	0.270484876014326	7.13348388671875E-4
1727885997316	6539.0625	0.3669399006773712	0.27436693816712576	8.193289073186676E-4
1727885997318	6539.0625	0.6373759335691824	0.2693742355797184	9.189071457638779E-4
1727885997319	6539.0625	0.718841058357752	0.256270695920293	0.001040511890417848
1727885997320	6539.0625	0.7638933960064067	0.2439318313912516	0.001108616449095264
1727885997322	6539.0625	0.7589298635117817	0.23639239703568266	0.0011739826705565951
1727885997324	6539.0625	0.8389736471436058	0.22895880262706228	0.0012955318968582957
1727885997326	6609.375	0.9302116090146751	0.2164422273771054	0.0014060909891525173
1727885997327	6609.375	0.9839532560272537	0.19927292810126385	0.0014723387963272842
1727885997329	6609.375	0.995331130437631	0.18184623065754058	0.0014865678885535717
1727885997331	6679.6875	1.037096067544549	0.1661736427777229	0.0015392237731670325
1727885997333	6679.6875	1.0197349564334381	0.15221508912120513	0.0015155831572642193
1727885997334	6679.6875	0.990330598139413	0.13600090390084701	0.0014772887681037137
1727885997336	6750.0	0.9625333710036688	0.11228199286970808	0.0014430394747366893
1727885997338	6750.0	0.8902288052199103	0.08037302088392884	0.0013318933355303977
1727885997340	6820.3125	0.8360664799528301	0.04590728736042403	0.0012093270971595639
1727885997342	7171.875	0.7303634475264333	2.9426855824276997E-4	0.0010818103718451802
1727885997343	7523.4375	0.6360262727446222	0.03992627939613895	9.620419810306365E-4
1727885997345	7875.0	0.6790901219053139	0.1938520528658292	8.733864510854864E-4
1727885997347	7875.0	0.5930089136553797	0.2441981166998524	7.424255020072224E-4
1727885997349	7875.0	0.6126377151030747	0.2783796103782377	6.195918621476124E-4
1727885997350	7875.0	0.5335436593728162	0.30296101987174406	5.548229323457774E-4
1727885997352	7875.0	0.5508092297781272	0.31938376093030985	5.762718606929892E-4
1727885997354	7875.0	0.5478810703359995	0.33016021280098035	5.922071786595947E-4
1727885997356	7875.0	0.4977663017259863	0.3371270447108938	6.474765620779992E-4
1727885997358	7875.0	0.5194095286592338	0.34227272300907496	6.698531957420463E-4
1727885997359	7875.0	0.5342478067824471	0.34654476844204807	6.892182577227523E-4
1727885997361	7945.3125	0.5236219552013592	0.34750594528281775	7.548243352833255E-4
1727885997363	7945.3125	0.5867436247051887	0.345757104748029	8.206594686782275E-4
1727885997365	7945.3125	0.6469510636239681	0.339572976966662	9.035554584639384E-4
1727885997366	7945.3125	0.6687716118194772	0.32409990368742947	9.260946118162641E-4
1727885997368	7945.3125	0.6947259483097484	0.29330641587327727	9.692309655780021E-4
1727885997370	7945.3125	0.6995154511369134	0.24539634112327127	9.805318788297724E-4
1727885997372	7945.3125	0.7157092540686896	0.1811058964473351	0.001028172707185405
1727885997374	7945.3125	0.7321010293461936	0.11241835153907853	0.0010376576974270638
1727885997375	8015.625	0.6753514543291795	0.05885327402531555	9.798481502685534E-4
1727885997377	8578.125	0.6735237799798179	5.088881114174804E-4	9.804013171364544E-4
1727885997379	9210.9375	0.6564158313679245	0.03364990440055329	9.5932454964738E-4
1727885997381	9210.9375	0.6461201235127428	0.03635749962874108	9.437787934831453E-4
1727885997382	9210.9375	0.6327821113330752	0.03731760070738225	9.158033461581373E-4
1727885997384	9210.9375	0.6079566788698019	0.0376016711229745	8.82107501741324E-4
1727885997386	9210.9375	0.6573787567623388	0.03596822514413004	8.267402043872265E-4
1727885997388	9281.25	0.6905736578589703	0.03248732360237556	8.617762806678743E-4
1727885997390	9281.25	0.7214328142488807	0.030012931347366233	8.820488589675705E-4
1727885997391	9281.25	0.7387185633654139	0.02884626432830134	9.424725937030735E-4
1727885997393	9281.25	0.7740716514347484	0.027147014740129885	9.953505967530464E-4
1727885997395	9351.5625	0.831998707822961	0.023603712344369917	0.0010588949392059423
1727885997397	9351.5625	0.8733549150338654	0.01870403281115846	0.001168720968281305
1727885997398	9351.5625	0.9788952418208756	0.014143912469230923	0.0012801404662546605
1727885997400	9351.5625	1.0220775410468068	0.010339640739789555	0.0013335856641316325
1727885997402	9421.875	1.0685788299014272	0.006802870290131709	0.0013828811141934597
1727885997404	10265.625	1.1112237126572329	0.02294761138689421	0.0014226179095022094
1727885997407	10265.625	1.0572398497707947	0.03628562378121226	0.0014755764190887849
1727885997408	10265.625	1.0554286373211754	0.045471719970838195	0.0014768248789966574
1727885997410	10265.625	1.0323965028872133	0.04901128596996202	0.001452902789677348
1727885997412	10265.625	0.9777141067216981	0.04704530899374097	0.0013846489817788232
1727885997414	10265.625	0.9057467965220568	0.03954584586936213	0.0012964503454275232
1727885997415	10265.625	0.8222147596664896	0.028872261163719427	0.001198923757949036
1727885997417	10265.625	0.7868447541578085	0.01821773887342041	0.0011609377935869326
1727885997419	10265.625	0.7152018402178005	0.010317523228742579	0.0010803998877837256
1727885997420	10335.9375	0.7154183702894629	0.0056050339108623054	9.116340846765295E-4
1727885997422	11109.375	0.6519415560721467	0.003830895078283372	8.395669826854629E-4
1727885997423	11109.375	0.6218047003879266	0.003999531703884261	7.961167292308679E-4
1727885997425	11179.6875	0.6400374246593291	0.003585996069337733	7.580544124062205E-4
1727885997427	11179.6875	0.8404669284015953	0.0031281909280599005	7.035169527228227E-4
1727885997429	11250.0	0.8765203570996613	0.0024784032604079614	6.95433932980886E-4
1727885997430	11250.0	0.799232125698812	0.0015591789717303455	7.312182381075991E-4
1727885997432	11320.3125	0.8269303999606917	8.8485643935445E-4	7.541409931291225E-4
1727885997434	11531.25	0.8276370321123733	4.76238377307653E-4	8.262265744008287E-4
1727885997436	11812.5	0.9373843692842703	2.778710398019021E-4	9.257460322197085E-4
1727885997438	12023.4375	0.9708906410441536	4.725218514495526E-4	9.513146294520102E-4
1727885997439	12304.6875	1.0020936993606404	9.234754466559779E-4	9.786130984333597E-4
1727885997441	12304.6875	0.8389926937538663	9.290174620074595E-4	0.0010237440595618616
1727885997443	12375.0	0.8842514672098928	7.526659122523341E-4	0.0010710706227647457
1727885997445	12445.3125	0.893080452076245	4.5417189526559783E-4	0.001080650613746954
1727885997446	12515.625	0.8930426944788122	2.2855923151755166E-4	0.0010816308642019005
1727885997448	12726.5625	0.8906450870418342	3.5884359861711906E-5	0.0010784004152764744
1727885997450	12937.5	0.8566129058891381	2.3701863648856023E-4	0.0010379069188232966
1727885997452	13218.75	0.8382186630064955	3.8751041163737656E-4	0.001017315062949869
1727885997454	13218.75	0.8331843166821322	4.0458912510771863E-4	0.0010137972908464334
1727885997455	13289.0625	0.8346694488478192	3.1683646551979434E-4	0.0010207296096495446
1727885997457	13359.375	0.8201327738362203	1.7964690040663206E-4	0.001007052307396243
1727885997459	13429.6875	0.7795748212605681	7.711051202703566E-5	9.686152009887828E-4
