# Supplementary material for: Identification and classification of repeated whistle types from free-ranging rough-toothed dolphins (Steno bredanensis)
Source: Sci Rep. 2026 Mar 20;16:14327. doi: 10.1038/s41598-026-44853-2 (PMC13144356; doi:10.1038/s41598-026-44853-2)
Supplement: Supplementary file 2 — Supplementary Material 2 [file 41598_2026_44853_MOESM2_ESM.zip › Dataset_StenoRepeatedCalls/Contours/2393.csv]

Time [ms]	Peak Frequency [Hz]	Duty Cycle	Energy	WindowRMS
1727886135990	4992.1875	0.5657297101319801	0.03342421328489789	0.0015066385341349587
1727886135992	4992.1875	0.4776092022393062	0.037484736863039034	0.0014782576857963001
1727886135993	4992.1875	0.4651191907051282	0.035887696835819015	0.0014498768374576418
1727886135995	4921.875	0.48671034031809385	0.036118979423944146	0.001492528488575583
1727886135997	4921.875	0.4666458078208152	0.035761342060211206	0.0012991723506508433
1727886135999	4921.875	0.3654278449292453	0.035611111605169214	0.001105816212726104
1727886136000	4851.5625	0.4815757952587649	0.03622989977069163	0.0010469417794395318
1727886136002	4851.5625	0.48951453095727954	0.02977427817347436	0.0010597012554015217
1727886136004	4851.5625	0.48455282114570786	0.03017073623005161	0.0010568750052264105
1727886136006	4781.25	0.42453042541691755	0.040134245077952616	9.54764577410007E-4
1727886136008	4781.25	0.39405776812148735	0.04682797173199361	8.487388764905287E-4
1727886136009	4781.25	0.3305070454155794	0.042017615126012986	7.427131755710504E-4
1727886136011	4710.9375	0.33628549758296533	0.02934851833046209	7.507555364911554E-4
1727886136013	4710.9375	0.5322982180293502	0.016742920171609048	6.847043518957225E-4
1727886136015	4710.9375	0.45879189216223043	0.011649935570322572	6.186531673002895E-4
1727886136016	4640.625	0.3922840334334463	0.015765163467868513	6.055552183283932E-4
1727886136018	4640.625	0.4311687541457842	0.027073073188264293	6.62231884793606E-4
1727886136020	4640.625	0.41784130552279874	0.0411013177411891	8.60471983947921E-4
1727886136022	4640.625	0.5091262243811248	0.0484008065652733	0.0010219686672145252
1727886136024	4640.625	0.5867436247051887	0.0438928841969305	0.0011834653504811297
1727886136025	4640.625	0.587667753555934	0.034118386571298544	0.0013790285492736674
1727886136028	4640.625	0.64098643390221	0.03282079713763238	0.001574591748066205
1727886136030	4640.625	0.7218332078863333	0.0488780130670161	0.0017453776615012951
1727886136032	4640.625	0.694683824642052	0.07679394215140664	0.0017188507313320122
1727886136033	4640.625	0.645382148087466	0.10398792666912536	0.0016411308013752038
1727886136035	4640.625	0.6311144541903212	0.12580554395864435	0.0016190087079324894
1727886136037	4640.625	0.559188291598834	0.1433930496557799	0.0015174860658208464
1727886136039	4640.625	0.47264453690272445	0.16094907737660363	0.001264555170638457
1727886136041	4640.625	0.34228537366247846	0.19871235277842786	9.770880598171106E-4
1727886136041	4640.625	0.3637581647420975	0.27602443628998014	6.896209489957643E-4
1727886136043	4640.625	0.3637581647420975	0.3691238746309066	6.896209489957643E-4
1727886136045	4640.625	0.44475546906700136	0.44210871739648305	6.686930100147263E-4
1727886136047	4640.625	0.4246333086072226	0.5119341162450577	6.326833112911655E-4
1727886136048	4640.625	0.45854617387820507	0.602396438754446	5.6118041165502E-4
1727886136050	4640.625	0.44356790440175975	0.6583102931344914	5.444601342094623E-4
1727886136052	4640.625	0.42439660532323414	0.5833799892849963	5.293794503541787E-4
1727886136054	4570.3125	0.45180632171852325	0.3994586341068711	5.67903446529399E-4
1727886136056	4640.625	0.5121401790033866	0.23000927215030995	6.294864566787265E-4
1727886136057	4710.9375	0.5017240438475145	0.13221213464823367	6.197417526134438E-4
1727886136059	4851.5625	0.5283143477677491	0.10296868402725048	6.463655637982217E-4
1727886136061	4851.5625	0.5047945924456833	0.0798634502159229	6.453560676367165E-4
1727886136063	4851.5625	0.3989895971151634	0.062096186409303956	7.632710524715146E-4
1727886136064	4851.5625	0.44805927864703177	0.0541903773023791	8.811860373063128E-4
1727886136066	4851.5625	0.4614151078218477	0.05418245058491326	8.948559164951666E-4
1727886136068	4851.5625	0.5360869729348826	0.05665273504100193	0.001020922275432282
1727886136070	4851.5625	0.5824555281317111	0.05609839853314699	0.0011016745439730972
1727886136072	4851.5625	0.6242362753604738	0.05227039725515082	0.0012178967111900745
1727886136073	4851.5625	0.6394209079295312	0.0500682197091806	0.0012495095339199209
1727886136075	4851.5625	0.6379334159140044	0.05368404697283426	0.001249323637388586
1727886136077	4921.875	0.5866956410917846	0.05524279135250435	0.001160415432837463
1727886136079	4921.875	0.6289866530874786	0.04950631076081006	0.0012252757365098757
1727886136080	4921.875	0.6454493946317539	0.046474507844632786	0.00123282353467503
1727886136082	4921.875	0.6271240164580653	0.058332889175547374	0.0012147212050005924
1727886136084	4921.875	0.4892135030604222	0.08195846884234853	0.0013245658248079895
1727886136086	4921.875	0.5196506364026197	0.10751133094180235	0.0014435161113608836
1727886136088	4921.875	0.5276547789889677	0.137368042673217	0.0014512409457485902
1727886136089	4921.875	0.5294091550691303	0.17532332439957693	0.001456522652595927
1727886136091	4921.875	0.5328766651154555	0.18867679945851482	0.0014619437677227678
1727886136093	4992.1875	0.4766351115004028	0.1640419211471268	0.0013669781991659368
1727886136095	5062.5	0.4349171269540386	0.1312551284234803	0.0013059944759036646
1727886136096	5132.8125	0.40757360537190085	0.21461429153867062	0.0012536539501284039
1727886136098	5203.125	0.3510750816619237	0.405578337517679	0.0010161581636698265
1727886136100	5273.4375	0.3969981956800812	0.5938749997751268	8.191357531788981E-4
1727886136102	5343.75	0.34714033018867924	0.6832627965090088	6.221133426879697E-4
1727886136104	5414.0625	0.4915950570971313	0.7280221568075478	5.641753401349555E-4
1727886136105	5484.375	0.5116155791056135	0.7489589562260376	5.567986068479996E-4
1727886136107	5625.0	0.4156980374574162	0.7559924201694138	5.819924000385668E-4
1727886136109	5625.0	0.4459213160868711	0.7521055144191233	6.258034916802167E-4
1727886136111	5625.0	0.4107237362011923	0.8020405085134334	7.067246295703507E-4
1727886136112	5625.0	0.42609981854090234	0.945807948253683	7.315777655536571E-4
1727886136114	5625.0	0.4361070676919549	1.1077540425082641	7.484195789949284E-4
1727886136116	5625.0	0.4592884844787299	1.21819211577517	7.852519227293E-4
1727886136118	5625.0	0.4935434529366483	1.3045876894162636	8.45544692482342E-4
1727886136120	5625.0	0.4980446526010634	1.3958073427534805	8.950937128629797E-4
1727886136121	5625.0	0.5048381220777474	1.4730053740182303	9.086709778655579E-4
1727886136123	5625.0	0.509318276297687	1.551005924922045	9.132995172798808E-4
1727886136125	5625.0	0.5151167171595705	1.6718062637592357	9.246841368096207E-4
1727886136128	5625.0	0.44878232666917917	1.8006640651952575	0.0010340658773760041
1727886136129	5625.0	0.3924966918442312	1.8510420663768399	0.0013129477563837131
1727886136131	5625.0	0.42733953552347115	1.8296589227370244	0.0016240312869304726
1727886136133	5625.0	0.5218784473904443	1.8323431625437492	0.0019351148174772319
1727886136135	5625.0	0.6035864654003125	1.8818619555001899	0.0022590450622183567
1727886136137	5625.0	0.6621572780483248	1.914059686068304	0.002395240380352225
1727886136138	5625.0	0.6977907387086051	1.9268801457999334	0.002467461732139004
1727886136140	5625.0	0.7003095822171752	1.9645199541285978	0.0024720943577543108
1727886136141	5625.0	0.6800593125800722	1.9964947372646702	0.002436411673540141
1727886136143	5625.0	0.6590413051285038	1.9562393702740883	0.0023955695181123566
1727886136144	5625.0	0.5718343459131628	1.8401371389159693	0.0021737826207185998
1727886136146	5625.0	0.518632958844097	1.719742899054987	0.0020085965403809003
1727886136148	5625.0	0.42406614267897347	1.6408103092556605	0.0016566163825065098
1727886136150	5625.0	0.44309258293700293	1.5129689631293095	0.0013046362246321194
1727886136152	5625.0	0.3735964483763449	1.221627639520599	0.0011128298470809508
1727886136153	5695.3125	0.4414618983365298	0.8019328134633054	9.647037959335751E-4
1727886136155	5835.9375	0.42247936995689056	0.39363002678808356	9.255325714001713E-4
1727886136157	5976.5625	0.39153363035843874	0.4900021578404285	8.621293622484485E-4
1727886136159	6117.1875	0.38145601695867026	0.556862537729749	8.434676511560148E-4
1727886136160	6117.1875	0.38173020903526506	0.5708952166250285	8.494729175769749E-4
1727886136162	6117.1875	0.380363466991931	0.5743175161653701	8.413579178200207E-4
1727886136164	6117.1875	0.45187531240294276	0.579373053958732	8.697258795078696E-4
1727886136166	6117.1875	0.5473586748231133	0.576797059063557	8.94312253467914E-4
1727886136168	6117.1875	0.5611286009097035	0.5608072558760425	9.14618169837576E-4
1727886136169	6117.1875	0.6049280432249551	0.5413340856665569	9.698650944703924E-4
1727886136171	6117.1875	0.49609632025268324	0.5357428371570697	0.0010423848961032477
1727886136173	6117.1875	0.5175721166171042	0.5460843719496753	0.0010745840372716228
1727886136175	6117.1875	0.5564805683556364	0.563143529446009	0.001139669836943507
1727886136176	6117.1875	0.5646391734637055	0.5708924344378117	0.0012037364715804617
1727886136178	6117.1875	0.5538148700066332	0.5632738513627307	0.0011876512751939734
1727886136180	6117.1875	0.483529966921799	0.54002538145085	0.0011639316661776857
1727886136182	6117.1875	0.47280336594799455	0.5132403871438435	0.0011452103830154933
1727886136184	6117.1875	0.4393379643278302	0.5006175415819712	0.0010930506673284116
1727886136185	6117.1875	0.39975601002543903	0.5083399271256519	0.0010082458707798465
1727886136187	6117.1875	0.38330034668142576	0.5228044719617466	9.77589790549563E-4
1727886136189	6117.1875	0.3471333770914916	0.5297513827855077	8.924626212510477E-4
1727886136191	6117.1875	0.3010799724379228	0.5226661199985733	7.623713583664853E-4
1727886136192	6117.1875	0.4861187884892557	0.5026584746138407	6.921034695488495E-4
1727886136194	6117.1875	0.484020305129717	0.479516022833772	6.861552501582816E-4
1727886136196	6117.1875	0.5005371372927387	0.45906077524128075	6.54082241946592E-4
1727886136198	6117.1875	0.4994623043524872	0.4432896100680088	6.537032236553633E-4
1727886136200	6117.1875	0.4781575208533206	0.4363632307761721	6.717584675351439E-4
1727886136201	6117.1875	0.4144375059086657	0.4332874028755005	7.867288571992344E-4
1727886136203	6117.1875	0.42363092328188445	0.42443942364615334	8.048636927195363E-4
1727886136205	6117.1875	0.46425300004726927	0.41162531561013754	8.685081945157664E-4
1727886136207	6117.1875	0.4908038171046721	0.4009648597048222	0.0010423970368893857
1727886136208	6117.1875	0.580257927508812	0.3887882553219967	0.001216285879263005
1727886136210	6117.1875	0.5991307790578132	0.37078034278023797	0.0012416356160821261
1727886136212	6117.1875	0.6529778845613898	0.35046047900832505	0.0013015632507305257
1727886136214	6117.1875	0.6727872075104533	0.32536194490997133	0.0013263990761411865
1727886136216	6117.1875	0.6209564683547585	0.29353226961603196	0.0012580195128840909
1727886136217	6117.1875	0.5913226323843216	0.2674820412505355	0.0012233388095632984
1727886136219	6117.1875	0.5775244434221439	0.2557235299893182	0.0012079219842194306
1727886136221	6117.1875	0.48608771338724166	0.2510103603078866	0.0010388321842686816
1727886136223	6117.1875	0.4944779909310422	0.24247657240236004	8.989364408267545E-4
1727886136224	6117.1875	0.4941997064353938	0.23082901820105062	8.003749696756715E-4
1727886136226	6117.1875	0.448570870954778	0.21682091666755898	7.415455609823347E-4
1727886136229	6117.1875	0.3842928818466629	0.1881362601193994	6.43776785963588E-4
1727886136231	6117.1875	0.38007032386710315	0.14418548181765256	6.367472447592414E-4
1727886136233	6117.1875	0.36712989639913285	0.10339339114880648	6.028575835634137E-4
1727886136234	6117.1875	0.27946060519074806	0.07628086016253563	6.977652815202043E-4
1727886136236	6328.125	0.28421653891509435	0.1037975447389658	7.023133117603266E-4
1727886136238	6539.0625	0.35915950775362626	0.16060738844669178	0.0010043701337884511
1727886136240	6539.0625	0.45487780026883984	0.22173271215351625	0.0012434331838737324
1727886136241	6539.0625	0.5029846877335937	0.24842358680829985	0.0014824962339590137
1727886136242	6539.0625	0.56905600656095	0.2481006153152274	0.0016664524761658473
1727886136244	6539.0625	0.624972910714514	0.24626410134763368	0.0017761609368977375
1727886136246	6539.0625	0.7077918472286138	0.24655457883249943	0.0019002435192469744
1727886136248	6539.0625	0.7378865453785729	0.2411714957469523	0.0019385741214568474
1727886136249	6539.0625	0.6969061988674132	0.2218228817798789	0.0018870050802164897
1727886136251	6539.0625	0.6566904692852943	0.19579196140167734	0.0018189040747715424
1727886136253	6539.0625	0.5592408219004065	0.17343915080852043	0.001604491851752225
1727886136255	6539.0625	0.5262530629617912	0.16437317043437777	0.0014385110556098149
1727886136256	6539.0625	0.5161060447509963	0.17309504320891844	0.0012725302594674048
1727886136258	6539.0625	0.4726528445887041	0.18274366466965336	0.0011577136817353731
1727886136260	6539.0625	0.4077795108966799	0.17087575682601616	0.0010452109530524945
1727886136262	6609.375	0.40336870951068876	0.1313764476972753	0.0010312356259871507
1727886136264	6679.6875	0.41359291021294453	0.08057340063998726	0.001053412068823772
1727886136265	6750.0	0.40095476465174473	0.04103265273867536	0.0010287296167496335
1727886136267	6960.9375	0.3980056179509857	0.004304537393105205	0.0010246259724111999
1727886136269	7171.875	0.36691223646513665	0.0014718095637319202	9.534733083606121E-4
1727886136271	7382.8125	0.407620795867728	0.001063839187875666	0.001035738275621961
1727886136272	7593.75	0.49643108218432513	0.06374921921499749	9.145793874838306E-4
1727886136274	7804.6875	0.4910815244643001	0.07698292533081853	9.009392359625315E-4
1727886136276	7804.6875	0.5329183139564183	0.08150136368700606	9.7758199888832E-4
1727886136278	7804.6875	0.5907545626461458	0.08888595230572387	0.0010448238802992958
1727886136280	7804.6875	0.6282309950638002	0.09930025714516434	0.0010923007149565046
1727886136281	7804.6875	0.6256423406381026	0.10902446835399043	0.0010890015955299208
1727886136283	7804.6875	0.6593834333046081	0.11419812314999563	0.001128162756769106
1727886136285	7804.6875	0.6207603155615021	0.11315062964738906	0.0010638053187992738
1727886136287	7804.6875	0.627911104307773	0.10602993702612612	0.0010699299314916489
1727886136288	7804.6875	0.5840565423545597	0.09569774416062711	0.0010194424934431652
1727886136290	7804.6875	0.5813694600039309	0.08450612157013947	9.183223845248723E-4
1727886136292	7804.6875	0.5052730942760358	0.06964192062453757	7.902821768085826E-4
1727886136294	7804.6875	0.49189892364089005	0.0495355349609702	7.408797405028069E-4
1727886136296	7875.0	0.5095161800046455	0.029779576377403163	7.561018134264405E-4
1727886136297	8226.5625	0.5107408341994457	4.454020363446378E-4	6.785883654532351E-4
1727886136299	8578.125	0.4987693292959173	1.8085728247308023E-4	6.663140296766712E-4
1727886136301	8929.6875	0.5410872165511988	0.002486579122291474	5.874163512814531E-4
1727886136303	9281.25	0.4603984084655517	0.019584591041883315	7.261820629723217E-4
1727886136304	9281.25	0.5757510150889794	0.022828447754092058	8.649477746631904E-4
1727886136306	9281.25	0.5955144476158996	0.02382913252914423	8.819759044926865E-4
1727886136308	9281.25	0.5591574091445112	0.022990168378384537	8.51005119046673E-4
1727886136310	9281.25	0.5579069270982229	0.020678033962471292	8.585925421607172E-4
1727886136312	9281.25	0.5922050323399085	0.018206833560818578	9.085701309380262E-4
1727886136313	9281.25	0.566773078872814	0.015930978726324575	0.0010547108705912095
1727886136315	9281.25	0.599401935987594	0.013240437493008992	0.0010924233145096105
1727886136317	9281.25	0.6159176616548742	0.00993346522681159	0.0011158432707176126
1727886136319	9281.25	0.5135930956993646	0.006723222046571703	0.0011337591368513068
1727886136320	9351.5625	0.5598062116945834	0.003969956206014695	0.0012250652827437045
1727886136322	9703.125	0.588655135182021	7.247985073577964E-5	0.0012578081204103683
1727886136324	10054.6875	0.5997834164621036	1.6089655736952843E-4	0.001273030549993337
1727886136326	10406.25	0.6167010675880021	4.463967864873242E-4	0.0012937398815768505
1727886136329	10406.25	0.6242609348426871	4.891126812054431E-4	0.0012964435932141956
1727886136330	10406.25	0.6550252858366223	4.396131390177209E-4	0.0013487577351957206
1727886136332	10406.25	0.6441516114848063	3.350452294901471E-4	0.0013348237573109034
1727886136334	10476.5625	0.747551927538733	2.3185718616534665E-4	0.001277758281606696
1727886136336	10828.125	0.7956440738398916	2.1644756547915128E-4	0.0012514611883904022
1727886136337	11179.6875	0.7765971047718057	0.0012834367867013024	0.001221157525842153
1727886136339	11179.6875	0.7758899778374296	0.0011993586482595177	0.0012183828579732166
1727886136341	11250.0	0.6748970988885096	7.998645334838742E-4	0.0011005070010301704
1727886136342	11460.9375	0.6396401871831878	2.217420714924936E-4	9.746689151605778E-4
1727886136344	11671.875	0.5659889214745846	1.6653310089751814E-4	8.871292301554854E-4
1727886136345	11882.8125	0.5807652219092126	1.548062797677173E-4	7.471065969202911E-4
1727886136347	12164.0625	0.5631873615709664	5.457878494032013E-4	6.492780716134284E-4
1727886136349	12234.375	0.4528962141312893	6.988803642754547E-4	5.514495463065658E-4
1727886136351	12375.0	0.5034038995081906	0.0011120084420125449	5.098827558800593E-4
1727886136352	12445.3125	0.49896067985506376	0.0012210153198530793	4.665531781970248E-4
1727886136354	12585.9375	0.5150438027888647	9.737133921975292E-4	4.7367501815859784E-4
1727886136356	12656.25	0.4395778823948506	4.723018255110875E-4	5.729739702272186E-4
1727886136358	12796.875	0.5287999841187949	2.3570376316185113E-4	6.722729222958394E-4
1727886136360	12937.5	0.2337085649487263	3.00681112094905E-4	8.406939440861758E-4
1727886136361	13078.125	0.2851928696451881	5.994928989775942E-4	9.457166879643718E-4
1727886136363	13218.75	0.3062549598759938	7.509478077143708E-4	0.0010507394318425678
1727886136365	13359.375	0.3311267679408449	7.64281481590884E-4	0.0011270943735651408
1727886136367	13359.375	0.37370724540539335	3.9070780905084895E-4	0.001241645413194489
