# Supplementary material for: Identification and classification of repeated whistle types from free-ranging rough-toothed dolphins (Steno bredanensis)
Source: Sci Rep. 2026 Mar 20;16:14327. doi: 10.1038/s41598-026-44853-2 (PMC13144356; doi:10.1038/s41598-026-44853-2)
Supplement: Supplementary file 2 — Supplementary Material 2 [file 41598_2026_44853_MOESM2_ESM.zip › Dataset_StenoRepeatedCalls/Contours/2401.csv]

Time [ms]	Peak Frequency [Hz]	Duty Cycle	Energy	WindowRMS
1727946186966	4429.6875	1.1364039926987983	0.0088837990849619	0.0019100489961355219
1727946186968	4429.6875	1.138558979534451	0.015343671845559487	0.0022416234497906295
1727946186970	4429.6875	1.1282363265439161	0.02017425492717217	0.0022224683245297113
1727946186971	4429.6875	1.2169687481307254	0.02279778997804178	0.002186180535888115
1727946186973	4429.6875	1.1992315011237011	0.0247248511085225	0.0021568104239090696
1727946186975	4429.6875	0.8238061172973978	0.025341739683985714	0.002112984088983715
1727946186977	4429.6875	0.7704835027560732	0.02345333534753072	0.0019874939416333038
1727946186978	4429.6875	0.7377169216822099	0.021234810756544407	0.0019029861270647994
1727946186980	4500.0	0.7217995483685606	0.023432823547585677	0.0018587460448567668
1727946186982	4570.3125	0.6974165470167795	0.031202125646679933	0.001795534608906986
1727946186984	4570.3125	0.7021724190506625	0.03750606982949783	0.0018098779442691421
1727946186986	4570.3125	0.7014046812361971	0.0373944718784454	0.0018085221477025194
1727946186987	4570.3125	0.7176912719720702	0.03257822972588096	0.0018537361442825184
1727946186989	4570.3125	1.0348605040419059	0.029200409516791412	0.0018787363458999755
1727946186991	4570.3125	1.0894658560957582	0.030269432912346714	0.001970375897946865
1727946186993	4570.3125	1.115465872453332	0.0355169685827487	0.0020577362681160243
1727946186994	4570.3125	0.8679705925707547	0.04436249047580869	0.0021254007938146754
1727946186996	4640.625	0.8825361143867925	0.055188524473076865	0.002158044553794407
1727946186998	4640.625	0.8603761301100629	0.06810315333578566	0.002109844880618632
1727946187000	4710.9375	0.8559201798349055	0.08390250682548901	0.002101762266575603
1727946187002	4710.9375	0.8204629766116351	0.0987034290761173	0.002028062093918673
1727946187003	4781.25	0.7667704648191824	0.10886774621395215	0.0019121993491880507
1727946187006	4781.25	0.7333032380110063	0.11397593262515986	0.001842704792529932
1727946187008	4781.25	0.6215113993710691	0.11945752005424479	0.001594130734139363
1727946187010	4781.25	0.8438328033320869	0.12601228334252138	0.0014129977210615503
1727946187011	4781.25	0.7405699495428084	0.13434480358553522	0.0012846756772940883
1727946187013	4781.25	0.627005874985669	0.14541098951180378	0.001239766249246576
1727946187015	4781.25	0.577426806435895	0.15542062907193727	0.0011348568089795622
1727946187017	4781.25	0.5543666815607803	0.1579892706412325	0.0010912271208601222
1727946187019	4781.25	0.557697544057914	0.15270546747519068	0.0010997306037811327
1727946187019	4710.9375	0.5818852838480247	0.14864308517313	0.0011431612721124814
1727946187021	4710.9375	0.5818852838480247	0.15685426485048726	0.0011431612721124814
1727946187023	4710.9375	0.6222874863342669	0.17553182249374089	0.0012350530689896227
1727946187025	4710.9375	0.6879810517189138	0.19334130620192982	0.0013594808848229258
1727946187026	4710.9375	0.8185011682322164	0.2017071317011072	0.0014582190963106127
1727946187028	4710.9375	0.8568130500885563	0.2019914373423133	0.0015222192627941124
1727946187030	4710.9375	0.5781660469400522	0.19930525926432835	0.0016641901008343655
1727946187032	4710.9375	0.6241681398582137	0.19382629758336034	0.0017898770471949871
1727946187034	4710.9375	0.6690186260546771	0.17649849897473074	0.001891105870914567
1727946187035	4640.625	0.6986360045591947	0.11759899872007877	0.001958691034539507
1727946187037	5062.5	0.7040263890734343	0.12126199916534433	0.001973740456349266
1727946187039	5062.5	0.6903233504060922	0.14211581655954125	0.0019417911561008232
1727946187041	5062.5	0.6708082120869873	0.1543162765486114	0.0018977663619364836
1727946187042	5062.5	0.6448835443379618	0.16571675813069717	0.0018340331182325341
1727946187044	5062.5	0.9547432279644218	0.17679153580761758	0.0017941603064237797
1727946187046	5062.5	0.5915258796578814	0.18093428615706722	0.0016955765472365092
1727946187048	5062.5	0.5638712119494106	0.17625545697134873	0.0016197904192324663
1727946187050	5062.5	0.554357705605126	0.16905648315202554	0.0015907122504797832
1727946187051	5062.5	0.5506371300427166	0.17254684536064335	0.0015764023703808648
1727946187053	5062.5	0.5740343425982429	0.18213782032561518	0.0016505761451615013
1727946187055	5062.5	0.6269142978680124	0.21116411810827831	0.0018088304582266914
1727946187057	5062.5	0.6610786306117231	0.23232391574995873	0.0018982028438685342
1727946187058	5132.8125	0.69305249462605	0.22225504594460763	0.0019875789978474993
1727946187060	5132.8125	0.691036169457811	0.19319075182752943	0.0020585915581072963
1727946187062	5132.8125	0.7446927985244924	0.16948922617345896	0.002196031845342355
1727946187064	5132.8125	0.7641670607377273	0.15993224721607277	0.0022476076432016634
1727946187066	5203.125	0.785223172004928	0.1628180599301837	0.002299193025726718
1727946187067	5203.125	0.7689950495441307	0.16347941527156923	0.0022552217938711194
1727946187069	5203.125	0.7497037047296442	0.1611409225075621	0.0022057893203285077
1727946187071	5203.125	0.7260300712493669	0.176779023156736	0.002146400834946126
1727946187073	5203.125	0.6848221305031447	0.21482835899620414	0.0020483364768662704
1727946187074	5203.125	0.906124418964096	0.25097914936120547	0.0018804987294759486
1727946187076	5203.125	0.7771476096783566	0.2604213435453973	0.0018060515026581674
1727946187078	5203.125	0.709252882955633	0.23479376113146916	0.0016633445050504376
1727946187080	5203.125	0.6778490683535001	0.20262765907058097	0.001587878834339116
1727946187082	5203.125	0.6399895801288624	0.245014490864128	0.001513093716696121
1727946187083	5203.125	0.6390015349415504	0.41819051496759013	0.0015182148417870551
1727946187085	5203.125	0.6444791773482362	0.5877208502963018	0.0015362783046307797
1727946187087	5203.125	0.6846218510732841	0.5446341839726427	0.0016444424730245443
1727946187089	5484.375	0.6219212584613739	0.4075645223440242	0.001776473391876434
1727946187090	5765.625	0.6630319248866999	0.7919276629289103	0.0018789146069615426
1727946187092	5765.625	0.6778645065595519	1.16906081589231	0.001915915739772417
1727946187094	5765.625	0.6965470675667083	1.439640107697334	0.0019745774327761118
1727946187096	5765.625	0.7034679981588744	1.6254337762682785	0.0019964809086440334
1727946187098	5765.625	0.7070441886402261	1.7790094496664788	0.002018859321063975
1727946187099	5765.625	0.6867753458252405	1.9153893829999444	0.001993646521318049
1727946187101	5765.625	0.6669298878344085	2.0244228699604125	0.001954130278632487
1727946187103	5765.625	0.627549454057124	2.1155170827166945	0.0018684574879186265
1727946187106	5765.625	0.6463338983883649	2.2299478905643317	0.001804605014103888
1727946187107	5765.625	0.5901784836871069	2.401708186941611	0.0016956124851594246
1727946187109	5765.625	0.587135170990566	2.6000479859810146	0.0016936113398485862
1727946187111	5765.625	0.5759968307783019	2.754368396640173	0.0016757005551822231
1727946187113	5765.625	0.5483867237402957	2.8372850716111935	0.0016602863177982725
1727946187115	5835.9375	0.5489055465602275	2.89468378744668	0.0016662313576563048
1727946187116	5835.9375	0.5548825054048742	2.971378519833583	0.0016876547663230658
1727946187118	5835.9375	0.5600377448699759	3.0856821674427244	0.0017041124009254643
1727946187119	5835.9375	0.6070676839576578	3.2327459651756927	0.0018228510402281957
1727946187121	5835.9375	0.6253494406646153	3.3830026288615818	0.0018667406185694313
1727946187122	5835.9375	0.6388322548342962	3.4994552669203185	0.001915911111393481
1727946187124	5835.9375	0.6506488705755448	3.5617504523833703	0.0019467646536301061
1727946187126	5835.9375	0.6724222720811394	3.5577934494934986	0.0019933701040596263
1727946187128	5835.9375	0.7026884011932621	3.4843247407688835	0.002058565933295609
1727946187130	5835.9375	0.716207133329372	3.3309489139117376	0.0020790663873395303
1727946187131	5835.9375	0.734704258347655	3.013125531690484	0.002094491842948402
1727946187133	5835.9375	0.7242594531973697	2.418602670390583	0.0020574660299682887
1727946187135	5906.25	0.7050064932764736	1.6007187823924767	0.0019814586423443567
1727946187137	6187.5	0.7388406665635633	0.13839085743525567	0.0019322801977022174
1727946187138	6468.75	0.7197667869271317	0.335963453338389	0.0018573171516539787
1727946187140	6468.75	0.7114223578944994	0.40639948339449145	0.0018259613405336415
1727946187142	6468.75	0.7928739850795805	0.4402453028919543	0.001734485118220762
1727946187144	6468.75	0.8045929564423429	0.45435391465782704	0.0016859434644435093
1727946187146	6468.75	0.820190758717992	0.4552829848107206	0.001625088388700812
1727946187147	6468.75	0.8952340492721363	0.44783858183549163	0.0016048050726983692
1727946187149	6468.75	0.8848652756430642	0.43666542562883004	0.0015892436678830995
1727946187151	6468.75	0.9113621454922106	0.42822907640153807	0.0016004461537719593
1727946187153	6468.75	0.9318792767408551	0.4189208167598936	0.0016311150904428405
1727946187154	6468.75	0.9598664086785224	0.4002456967649013	0.001675547016353311
1727946187156	6468.75	0.9597649260938516	0.3809094985431773	0.0016749375394417927
1727946187158	6468.75	0.9935718636480697	0.3738626213702487	0.0017294367048119891
1727946187160	6468.75	0.9550241163137476	0.37168614136892286	0.0017558378303661893
1727946187162	6539.0625	0.972064557804382	0.361556644464153	0.001782713860811834
1727946187163	6539.0625	0.9800715625106815	0.35171064094507243	0.0017917902868098024
1727946187165	6539.0625	0.9727947432257485	0.34278352064668466	0.0017780615697041728
1727946187167	6539.0625	0.9766000523930989	0.3251622610141691	0.0017842514368653318
1727946187169	6539.0625	0.9579448579992138	0.30897108619942526	0.001752222210061875
1727946187170	6539.0625	0.9366109262309441	0.302032723754229	0.0017150705739034588
1727946187172	6539.0625	0.9165203959230585	0.2948349086327427	0.0016790049134641906
1727946187174	6539.0625	0.9670536509244525	0.2777468760007643	0.0016057328284950533
1727946187176	6539.0625	0.9705130960161401	0.2519093133739906	0.0016121729630474897
1727946187178	6539.0625	0.9522908852390695	0.22885634932637944	0.0015852091128668675
1727946187179	6539.0625	0.976423347521128	0.22000623173525338	0.0015660854624535373
1727946187181	6539.0625	0.9686452037883254	0.2202750705628537	0.001552763372951217
1727946187183	6539.0625	0.9594371483760809	0.21437561661005167	0.0015381561280547568
1727946187185	6539.0625	0.9510544111143868	0.19847245466768093	0.0015251798816739745
1727946187186	6539.0625	0.9384875027638561	0.1773256081086134	0.0015055449712644627
1727946187188	6539.0625	0.9548931001867139	0.1482403216646071	0.0015260425122289253
1727946187190	6539.0625	0.9779404909490405	0.11206206597534259	0.0015178933396763471
1727946187192	6539.0625	0.9665080874682511	0.07455801290304562	0.0014986677831016742
1727946187194	6750.0	0.9522311169569425	0.029647480388996266	0.0014714235124927404
1727946187195	6960.9375	0.9297846286763224	0.03331957264756523	0.0014365910247256322
1727946187197	6960.9375	0.9216446392844904	0.045327239559673486	0.001423829606279921
1727946187199	6960.9375	0.8864911058952184	0.05597280603928897	0.001373433066015015
1727946187201	6960.9375	0.8997099762135139	0.062256931997650006	0.001392419533099282
1727946187202	6960.9375	0.9930688630110063	0.06410731865741781	0.001317769919544935
1727946187204	6960.9375	0.9666876114443761	0.06351594258743544	0.0013219796601578546
1727946187207	6960.9375	0.9705207371992071	0.06145375124905824	0.0013272153925396363
1727946187209	6960.9375	0.9074855330984793	0.05748132138206435	0.0014293890364205195
1727946187211	6960.9375	0.9518734124348182	0.052527936370877014	0.0015023459011009929
1727946187212	6960.9375	0.9545319545538749	0.048888523548632705	0.001655470044118404
1727946187214	6890.625	0.9800129078788044	0.047958691291080095	0.00169766323844438
1727946187216	6890.625	1.0261830716176896	0.0492307282119165	0.0017725741361185605
1727946187218	6890.625	0.9968590633792618	0.050607532199082886	0.0018711132011599923
1727946187219	6890.625	1.0264492950388944	0.0491633070602397	0.0019184111221383217
1727946187220	6890.625	1.0354843568975505	0.04473800918822845	0.001933864813978284
1727946187222	6890.625	1.0334357091505295	0.04183835488295896	0.00193183175966531
1727946187224	6890.625	1.022036822968388	0.0456832878389738	0.0019146967250024507
1727946187226	6890.625	0.9912949845870572	0.051164483204101496	0.001867561326111751
1727946187227	6890.625	0.9552032258565044	0.0477418413384557	0.0017982500966030243
1727946187229	6890.625	0.935452160398047	0.034428248326885166	0.0017639447194621692
1727946187231	6890.625	0.987236830577025	0.02045334724331354	0.0016349264402045268
1727946187233	7101.5625	0.9423046607276043	0.0071306225531475725	0.0014946978511838176
1727946187234	7382.8125	0.8598663522012578	4.3348876915258434E-4	0.0013785306989149357
1727946187236	7593.75	0.8242551289610546	8.690828756846834E-4	0.0013278348991355427
1727946187238	7875.0	0.8090510824425182	0.03552708183552012	0.0012821062338983918
1727946187240	8156.25	0.7422236185744533	0.0956599460132403	0.0013547739208995152
1727946187242	8156.25	0.7316833446023893	0.1279887193664039	0.0014080515232087689
1727946187243	8156.25	0.7397153842374213	0.15254864422174683	0.0014278138474281084
1727946187245	8156.25	0.7557419111143868	0.1729844677101201	0.0014522290740974736
1727946187247	8156.25	0.8234697383122265	0.18704639400838302	0.0015483281407303825
1727946187249	8156.25	0.8867163132669367	0.1899321528132676	0.0016458134503746762
1727946187250	8156.25	0.9293841768034762	0.18766030294200103	0.0017089779222528366
1727946187252	8156.25	0.9388765872812413	0.18923492226073432	0.0017267184087323888
1727946187254	8156.25	0.8622341772429012	0.19540905109982426	0.0017465303175354346
1727946187256	8156.25	0.8362413113363223	0.2060133501035829	0.0016962568917975116
1727946187258	8156.25	0.8464005349901145	0.21682364187879385	0.0017141328871914864
1727946187259	8156.25	0.8458836422041378	0.22318155600139142	0.001714750775727832
1727946187261	8156.25	0.8381758586014852	0.22950609649504083	0.0017000322722377436
1727946187263	8156.25	0.82430716907186	0.23941831168914107	0.0016715461118442345
1727946187265	8156.25	0.8739744847126222	0.25288285447412334	0.0017744834798704703
1727946187266	8156.25	0.8353253469141135	0.2615304711288742	0.0017106316894069415
1727946187268	8156.25	0.8086693207283764	0.25812855670175583	0.001624846598195617
1727946187270	8156.25	0.7445236391063671	0.2545608296855706	0.0015370357448570968
1727946187272	8156.25	0.6677379854255819	0.26161025438293106	0.0014265454468306907
1727946187274	8156.25	0.6780317504159797	0.27280649832517373	0.0015492994762875071
1727946187275	8156.25	0.6760937714668438	0.27968372482999543	0.0015514182550824263
1727946187277	8156.25	0.6439866779152927	0.2788490945371481	0.00150663738581343
1727946187279	8156.25	0.5642313903931581	0.2800344252416742	0.001327472085243017
1727946187281	8156.25	0.5412588860807077	0.27753007272399544	0.0012776813170682422
1727946187282	8156.25	0.5924252572204921	0.2743034915254926	0.0013472608407004366
1727946187284	8156.25	0.5974118261319228	0.2728846319487972	0.001353847930062912
1727946187286	8156.25	0.6685505610955914	0.2716048674395179	0.0014664907993364377
1727946187288	8156.25	0.6958118620019614	0.26421128185968284	0.001423102184765134
1727946187290	8156.25	0.6961627147911051	0.24961141120422503	0.0015628772681535702
1727946187291	8156.25	0.7391596882955226	0.23014869339461028	0.0016241628695604358
1727946187293	8156.25	0.7448299804395029	0.20555189740907584	0.0016326419653785226
1727946187295	8156.25	0.7495095252133872	0.17240916786445065	0.0016344702180122275
1727946187297	8156.25	0.7469467432708147	0.1270737208924007	0.0016218398214023447
1727946187298	8367.1875	0.7219258023079514	0.0346971494316712	0.0015817624358541197
1727946187300	8578.125	0.7076751261137316	0.0016636726443477869	0.00155257219468605
1727946187302	8789.0625	0.6524711213593142	0.006458885986372379	0.001446298195237913
1727946187304	9070.3125	0.7052665368918793	0.008093342509023788	0.0012175348449886688
1727946187307	9070.3125	0.8083159568674659	0.00922066761351909	0.0011684852482101741
1727946187308	9070.3125	0.7767336988566448	0.009677063878237423	0.0010965074446875592
1727946187310	9070.3125	0.7574790570025521	0.00931261263937122	0.0010718389299393565
1727946187312	9210.9375	0.7262632825317884	0.012204097837663021	0.001038145458019436
1727946187314	9351.5625	0.703314597860268	0.01842189657770631	0.0010042011679625845
1727946187315	9562.5	0.7068695577402926	0.02686719406826962	0.0010122172459264872
1727946187317	9562.5	0.6731999942460071	0.03471564514801941	0.0010743153873034818
1727946187319	9562.5	0.6930255512243769	0.040185997132765196	0.0012047946399868414
1727946187320	9562.5	0.7324076576330655	0.04255331723445585	0.0012823676121129716
1727946187322	9562.5	0.7816187037158359	0.04025426552132215	0.001343548666758652
1727946187323	9562.5	0.8245077606350454	0.03477305466501809	0.0013875881830623651
1727946187325	9562.5	0.8410709931137899	0.029159759532529087	0.0014049959732888042
1727946187327	9562.5	0.8948647704717951	0.024053460912241136	0.0014619062849142823
1727946187329	9562.5	0.9337919211385782	0.01838690202970351	0.0015165191673038167
1727946187330	9562.5	0.5888332772776597	0.012829643951116772	0.0016921891297266942
1727946187332	9562.5	0.517909375778973	0.008826192514375058	0.0017453006039676033
1727946187334	9914.0625	0.5238008272393676	0.0038059936789338255	0.001766572143207157
1727946187336	10265.625	0.5300363563178305	0.008818721138479707	0.0017866675995955067
1727946187338	10687.5	0.5530895567284092	0.007437796290805865	0.0018434924157355555
1727946187339	10687.5	0.5550463518896687	0.005091990856388324	0.0018469234613574534
1727946187341	10687.5	0.5582436990072288	0.003015870166641971	0.001854055699498306
1727946187343	10687.5	0.5740197748288656	0.0022032516668786394	0.0018918211230836062
1727946187345	10687.5	0.5549878352879564	0.0012274579286594893	0.0018234628883979141
1727946187346	11039.0625	1.0677126401552193	5.14231739471357E-4	0.0017258798666320591
1727946187348	11390.625	1.0445541098615585	0.0011487802481322184	0.0016915179699000715
1727946187350	11390.625	1.024817630436033	7.969219693795102E-4	0.0016612627471819948
1727946187352	11390.625	0.9612920076171575	6.053719900973221E-4	0.001574168522098703
1727946187354	11390.625	0.9341637110633341	4.995167465690012E-4	0.0015438042454006223
1727946187355	11390.625	0.8920177138460654	3.2260398796729996E-4	0.0014865407393084933
