# Supplementary material for: Identification and classification of repeated whistle types from free-ranging rough-toothed dolphins (Steno bredanensis)
Source: Sci Rep. 2026 Mar 20;16:14327. doi: 10.1038/s41598-026-44853-2 (PMC13144356; doi:10.1038/s41598-026-44853-2)
Supplement: Supplementary file 2 — Supplementary Material 2 [file 41598_2026_44853_MOESM2_ESM.zip › Dataset_StenoRepeatedCalls/Contours/2403.csv]

Time [ms]	Peak Frequency [Hz]	Duty Cycle	Energy	WindowRMS
1727946280746	5132.8125	0.6536848782850404	0.03376288407833425	0.0013868865102686558
1727946280748	5132.8125	0.8108124219617091	0.04848634220606119	0.0013942532596835963
1727946280750	5132.8125	0.825236860664077	0.058814909833037624	0.0014198084019358102
1727946280752	5132.8125	0.7054343854532772	0.06722033951333899	0.0014629067930236816
1727946280754	5062.5	0.616560642074489	0.07539654317284829	0.0015283715481889742
1727946280755	5062.5	0.6158670122851699	0.08083950018802193	0.0018259717740716224
1727946280757	5062.5	0.5963590726985541	0.08171320917715484	0.0021235719999542707
1727946280759	4992.1875	0.5945918713268427	0.07619745708526517	0.002142041627842427
1727946280761	4992.1875	0.5570335756838184	0.06673344048015017	0.002075846643034275
1727946280762	4992.1875	0.5518162354751496	0.0596852115792843	0.002067750772081297
1727946280764	4921.875	0.5558679249777093	0.05512745300627415	0.002074736448441135
1727946280766	4921.875	0.5892621792428862	0.052231898198129526	0.0021740610954984587
1727946280768	4921.875	0.6293226447751284	0.05064448935639945	0.002287033249194635
1727946280770	4851.5625	0.5440709780725091	0.05034066967530457	0.001987992236392334
1727946280771	4851.5625	0.6123627730994329	0.05427756823458714	0.0016889512235900332
1727946280773	4851.5625	0.5964994725313122	0.06213245397619258	0.0016467485480101004
1727946280775	4851.5625	0.6458676387461028	0.06825444648960079	0.0017347801767417495
1727946280777	4851.5625	0.6921517299797075	0.06874839521633286	0.001825676285773914
1727946280778	4851.5625	0.727644839709993	0.061452029711220116	0.0019144005351132765
1727946280780	4851.5625	0.66327106508134	0.05172285568841573	0.0018960302222979983
1727946280782	4781.25	0.6095928924549968	0.05851813224324789	0.001730590912719247
1727946280784	4781.25	0.26904525895093806	0.07308051823053811	0.0017567929260804223
1727946280786	4781.25	0.3103157208553193	0.11431764062303859	0.001979869511796881
1727946280787	4781.25	0.33757171451937423	0.22425630479761233	0.0021412966569928286
1727946280789	4781.25	0.346809292053086	0.3492675283864874	0.0022092370365697574
1727946280791	4781.25	0.3536213385933003	0.3571181066407876	0.002267903745260315
1727946280793	4781.25	0.35985042489473407	0.25917646688195856	0.0023315932810807362
1727946280794	4710.9375	0.35582045199405715	0.1773934528938968	0.0023203637428373326
1727946280796	4710.9375	0.35474171530220655	0.15020159921475093	0.002324817009721889
1727946280798	4710.9375	0.5294722116932465	0.14564058637713	0.0024546345877735783
1727946280800	4710.9375	0.568854081881708	0.1569332063564137	0.0023187871275048982
1727946280802	4710.9375	0.575352430506223	0.16439488142783024	0.0021578661176085453
1727946280803	4710.9375	0.60360230575434	0.16788672767740379	0.00201951041280547
1727946280805	4710.9375	0.5803335398022206	0.18858162021477043	0.0019578837906853424
1727946280807	4710.9375	0.5111083037848927	0.21819874329958971	0.0017289426256472467
1727946280809	4710.9375	0.48440723556811166	0.23657750516835305	0.0018362691882152996
1727946280810	4710.9375	0.43886342699772346	0.24758543618805162	0.0016453138832414522
1727946280812	4710.9375	0.46535038159678005	0.241947478950125	0.001768133851055383
1727946280814	4710.9375	0.5354029246307925	0.2100541749297717	0.002007059371690132
1727946280816	4640.625	0.5403390548734903	0.15611550569705868	0.002028433492812441
1727946280818	4710.9375	0.5776520546660975	0.09874446342660073	0.0021259495262724607
1727946280819	4781.25	0.5834501236820909	0.06409343930478018	0.0021425559598461435
1727946280822	4921.875	0.5910285908199734	0.05972971197098923	0.002152959056508458
1727946280824	4921.875	0.5703737237623605	0.06215580479257675	0.002228474724009489
1727946280826	4921.875	0.583687096267541	0.07796538899896566	0.0022632619994247052
1727946280827	4921.875	0.5735423064185934	0.10152497671929149	0.0022226619829099365
1727946280829	4921.875	0.559350251328071	0.11556303167641974	0.0021858707870972393
1727946280831	4992.1875	0.5860568765734631	0.11084313770722891	0.002229956436864966
1727946280833	4992.1875	0.5178968471377741	0.1004522104023271	0.0020782758680839724
1727946280835	4992.1875	0.5335023386092631	0.09551724117134236	0.0021369763545248245
1727946280835	4992.1875	0.5700231382863907	0.1124309934974037	0.002253208457966972
1727946280837	5062.5	0.5700231382863907	0.10610075843952159	0.002253208457966972
1727946280839	5062.5	0.6279066108590261	0.08245156837768285	0.0020030028841718198
1727946280841	5062.5	0.5989578882679337	0.0457482242133128	0.0019063359194645194
1727946280842	5062.5	0.5971720633516772	0.02647008373737156	0.001885203912735502
1727946280844	5132.8125	0.618421154528131	0.020813021893684083	0.001913770890286668
1727946280846	5132.8125	0.6181179537245921	0.01768457979119519	0.0019023552142441956
1727946280848	5132.8125	0.6222431536479697	0.015973801976032376	0.0018991702097418894
1727946280850	5132.8125	0.6546939846028735	0.014246642235545462	0.001956369884530787
1727946280851	5132.8125	0.7272179747334018	0.013251031038874785	0.0019017395155308044
1727946280853	5132.8125	0.763187110484505	0.01490071716198617	0.0019876201804496724
1727946280855	5132.8125	0.8410079197041167	0.02166592412958667	0.001925412470555199
1727946280857	5132.8125	0.8839269655942209	0.03248835856474383	0.0019513092411057454
1727946280858	5132.8125	0.9023309447126794	0.041945188706451114	0.0019828306425439916
1727946280860	5132.8125	0.9016428778034887	0.04785213179239148	0.0019836138072128165
1727946280862	5132.8125	0.9259280182931352	0.05033153991872321	0.0020087100204482936
1727946280864	5062.5	0.8905939718038002	0.04541371277497706	0.001942158096579434
1727946280866	5343.75	0.8554156457202295	0.08085479485831437	0.001877394125084019
1727946280867	5695.3125	0.03326948601956558	0.32143563152859683	0.00232473083551704
1727946280869	5695.3125	0.03301413834323124	0.4826806983641969	0.0027720675459500612
1727946280871	5695.3125	0.031484029534931346	0.603106384651907	0.002720946557936741
1727946280873	5695.3125	0.03194840075162786	0.6848577593748463	0.0027418203768440562
1727946280874	5695.3125	0.03314830885900426	0.7482028613097523	0.002775509068997832
1727946280876	5695.3125	0.03297233363515881	0.8001915481045973	0.0027737567079212004
1727946280878	5695.3125	0.034044002975880575	0.8422197109811346	0.0028126995523240646
1727946280880	5695.3125	0.035002969083353	0.8766573485877391	0.002354036936829923
1727946280882	5695.3125	0.7891914534791125	0.9029319924848417	0.0018953743213357814
1727946280883	5695.3125	0.8679491246124288	0.919164151236243	0.0019213644879633707
1727946280885	5695.3125	0.8903641987469142	0.9259097168651119	0.0019623817725168513
1727946280887	5695.3125	0.8669194949266738	0.9371565121640123	0.0019206922601050346
1727946280889	5695.3125	0.8477296371249191	0.9623471916629521	0.0018928815426461757
1727946280890	5695.3125	0.635646924032855	0.9835908074862763	0.0019077056908185007
1727946280892	5695.3125	0.6389924481896401	0.9830421879438819	0.001918385284196457
1727946280894	5695.3125	0.6822230181104232	0.9729866427862973	0.0020615826647731894
1727946280896	5695.3125	0.6974818071729232	0.9582750314062632	0.0021062774933554586
1727946280898	5695.3125	0.7049006069564553	0.9045783767875891	0.0021271840843107848
1727946280899	5695.3125	0.7144680063179704	0.7808864611442077	0.002144458636650537
1727946280901	5695.3125	0.7123647245970912	0.5869992715255653	0.0021365842355990064
1727946280903	5765.625	0.7093444227089338	0.36590626722941455	0.0021307699308524136
1727946280905	6046.875	0.7748523772949473	0.0871155016142075	0.002138020359508647
1727946280906	6398.4375	0.7040182791669435	0.38491118316696743	0.0020749661397086927
1727946280908	6398.4375	0.6846437125603464	0.4645100386610382	0.0020084840727615976
1727946280910	6398.4375	0.6880147303583688	0.47256711418054015	0.0020162247715533156
1727946280912	6398.4375	0.6658071030843077	0.4360911948043455	0.0019482834559969011
1727946280914	6398.4375	0.6448105551795442	0.3952514407123175	0.001890850899264664
1727946280915	6398.4375	0.6569768705400338	0.3692386642420425	0.0019571757197496095
1727946280917	6398.4375	0.6439119057043585	0.3717067553843187	0.0019400410294276777
1727946280919	6398.4375	0.6394343299192946	0.387003149737758	0.001950611722391113
1727946280922	6398.4375	0.6323851008955667	0.40261219718024704	0.0019538409394268264
1727946280923	6398.4375	0.606910164324669	0.42044255550620346	0.0018764977479008881
1727946280925	6398.4375	0.6112776797936732	0.41625236665721643	0.001888875372211844
1727946280927	6398.4375	0.6149069858256916	0.3759520930589274	0.0019012249753988806
1727946280929	6398.4375	0.6296282241981681	0.320794491271355	0.001933456845344463
1727946280931	6398.4375	0.6997814729556793	0.2886676485310816	0.0019364412181318146
1727946280932	6398.4375	0.716391740332553	0.2815195447206514	0.001953456988282498
1727946280934	6398.4375	0.7031843409378399	0.28078908803743263	0.001909382570130642
1727946280935	6398.4375	0.5091943505167635	0.27358418765763143	0.002168313205347772
1727946280937	6398.4375	0.5119551046778714	0.2472700738502782	0.0022017212629556163
1727946280938	6398.4375	0.5006833176745838	0.19527042295472347	0.0021959195032792158
1727946280940	6398.4375	0.5156406339336763	0.14300378889946833	0.0022856787168429905
1727946280942	6398.4375	0.51518115448411	0.1204006141090828	0.0023205945970446373
1727946280944	6398.4375	0.517813952342807	0.11740978942639022	0.0023290173187298876
1727946280946	6398.4375	0.5168058117783575	0.10919911333277543	0.0023380562906917873
1727946280947	6328.125	0.024043299371907953	0.08833094770428512	0.0034018013741660643
1727946280949	6539.0625	0.025154666262021282	0.11351835991274138	0.003901350163381098
1727946280951	6750.0	0.02502074555769564	0.1859182582176674	0.0044008989525961325
1727946280953	6750.0	0.025590306177873934	0.22669255492068935	0.004419454839034034
1727946280954	6750.0	0.02455766939303518	0.21280812366671323	0.004347711336470902
1727946280956	6750.0	0.024000832830275	0.1855405149678227	0.004332908061378501
1727946280958	6750.0	0.022959766357396744	0.16922297209988274	0.004303871805641029
1727946280960	6750.0	0.02278934351335289	0.15884771485364477	0.003172834681656257
1727946280962	6750.0	0.5718469205781919	0.1561587362935112	0.0020417975576714847
1727946280963	6750.0	0.6623877766575448	0.1600562690235269	0.0018762473956944413
1727946280965	6750.0	0.6526123058596188	0.16024055172130244	0.0018445586158259187
1727946280967	6750.0	0.7461460688668426	0.15258675850993986	0.0017236173995437561
1727946280969	6750.0	0.7896475893325097	0.14615998726718246	0.0017470869038896768
1727946280970	6750.0	0.81800636184112	0.1430822472332079	0.0017725219281759677
1727946280972	6750.0	0.8421535440532344	0.1454060066637465	0.0017966247767953445
1727946280974	6679.6875	0.8653319142613807	0.15026214046831426	0.0018416081348104848
1727946280976	6679.6875	0.8950762707303833	0.15880571346952713	0.001894464908043088
1727946280978	6679.6875	0.8988416027449598	0.1644120936069813	0.001941534525856263
1727946280979	6679.6875	0.9308246990812173	0.15955064224716786	0.0020176375351451336
1727946280981	6679.6875	0.9417846945166931	0.15086819735391352	0.0020402224373138964
1727946280983	6679.6875	0.9248262989607211	0.1480059623962359	0.001999051567524185
1727946280985	6679.6875	0.9221392166100922	0.15215959019640057	0.0019963124623285163
1727946280986	6679.6875	0.9255366358170957	0.15530588610767584	0.0020022396815336492
1727946280988	6679.6875	0.9159937265344884	0.15281431129139422	0.001982447546212959
1727946280990	6679.6875	0.8953652572205812	0.1460205058335827	0.0019422202611836718
1727946280992	6679.6875	0.8778292645238199	0.14285918967246783	0.0019007713040706821
1727946280994	6679.6875	0.9359460676438123	0.14441296004572626	0.0018667269766395095
1727946280995	6679.6875	0.9351938396841847	0.1419433283673125	0.0018618277053015875
1727946280997	6609.375	0.979608416329129	0.13372577406094033	0.001809278279154368
1727946280999	6609.375	0.9083486364287604	0.12401912552770507	0.0019437939083023737
1727946281001	6609.375	0.95063879230221	0.12062735586215109	0.0020312415584388226
1727946281002	6609.375	1.00121979905991	0.12606118838229508	0.002124724149648854
1727946281004	6609.375	1.013352926576368	0.13064840009488662	0.002145750098690032
1727946281006	6609.375	1.0346379193484394	0.12067932237777736	0.002190844915823064
1727946281008	6609.375	1.0388784151274026	0.10192934015594034	0.002200185037506963
1727946281010	6609.375	1.032560722177526	0.0845119126931379	0.002188161869071068
1727946281011	6609.375	1.0690354434843943	0.06607730255709497	0.002258854976035644
1727946281013	6679.6875	1.131725352849259	0.04455399345675623	0.0022561380200681767
1727946281015	6960.9375	1.0688734704838407	0.0023233735996386284	0.0021549355352367535
1727946281017	7312.5	1.0224025286151845	1.957827513389011E-4	0.0020741488446931753
1727946281018	7593.75	1.00119472166114	0.004291161196818821	0.0020347748952677437
1727946281020	7945.3125	0.9748711963988262	0.029776985295498583	0.0019823384697763118
1727946281023	7945.3125	0.9666827224683946	0.04170219440801251	0.0019234596740129552
1727946281025	7945.3125	0.021857110872607253	0.06710762612475747	0.003184029246550923
1727946281027	7945.3125	0.02073986912339264	0.12900984235245586	0.0038347046619569168
1727946281028	7945.3125	0.021791346046947463	0.19152702045769193	0.004485380077362911
1727946281030	7945.3125	0.022182285623297347	0.1938138001995099	0.004496437770511204
1727946281032	7945.3125	0.021142289033470416	0.14015922753683782	0.004465396274468007
1727946281034	7945.3125	0.020960428382628543	0.09953543809851756	0.004460151486915865
1727946281035	7945.3125	0.02057032512198069	0.09704708671838633	0.004443939813050981
1727946281036	7945.3125	0.020013338864427355	0.11019248887133044	0.0031344702597007235
1727946281038	7945.3125	0.20585014374882254	0.1255496254510554	0.0018250007063504664
1727946281040	7945.3125	0.8675367509112349	0.1391156017894559	0.0019460511349407889
1727946281042	7945.3125	0.8558531772620068	0.15400990880621632	0.0019199646703927102
1727946281043	7945.3125	0.8911691167274156	0.16960712193245364	0.002006611101732323
1727946281045	7945.3125	0.8776598050776915	0.1840679299008625	0.002128031121964206
1727946281047	7945.3125	0.9157660521460943	0.19828491949897004	0.002188975755005851
1727946281049	7945.3125	0.9586142092450187	0.21075071895497552	0.002285458860925648
1727946281050	7945.3125	0.9952882059368557	0.22073874056756934	0.002364945261578384
1727946281052	7945.3125	0.9753205711824825	0.2304134677716293	0.002327000557132572
1727946281054	7945.3125	0.9361078784402913	0.2420900795818667	0.0022328234327371336
1727946281056	7945.3125	0.9086435097329026	0.25062275586954774	0.0021927395475593273
1727946281058	7945.3125	0.8477793203071322	0.2593370293999574	0.0020674478600111743
1727946281059	7945.3125	0.7884244448136526	0.2686996492858104	0.0019079377337516729
1727946281061	7945.3125	0.777067780786963	0.2759959881304249	0.0018881747190183297
1727946281063	7945.3125	0.7502022856772528	0.27735643019926454	0.0017959599815998313
1727946281065	7945.3125	0.844729253539762	0.26804752508368906	0.0016690757551625288
1727946281066	7945.3125	0.8659449361343448	0.24463957352678214	0.0017110877365985105
1727946281068	7945.3125	0.8779041501158558	0.20427205337008286	0.001695044965897142
1727946281070	7945.3125	0.9216732449001735	0.14994126351641182	0.00179033278402939
1727946281072	8437.5	0.9795414826655037	3.5973247934399996E-4	0.001884148826296922
1727946281074	8929.6875	0.9586867584833847	0.013231807134984307	0.0019949949815115248
1727946281075	8929.6875	0.8867044426999536	0.01574494644923381	0.002289952007324337
1727946281077	8929.6875	0.9162950815644654	0.01509681453960947	0.002361925972464385
1727946281079	8929.6875	0.9409192304586564	0.01103751038567857	0.002411905414575748
1727946281081	9140.625	0.9873941497854809	0.02435870061340096	0.002526879915174457
1727946281082	9351.5625	0.9838113733179756	0.038709172096009006	0.0025235264007685073
1727946281084	9351.5625	0.9675133112643826	0.05284836132310526	0.0024911016888534317
1727946281086	9351.5625	0.9517389773322852	0.061269701013593955	0.002459264610448938
1727946281088	9351.5625	0.9018389951199965	0.0631844140853695	0.0023645956586474206
1727946281090	9351.5625	0.8581358464017168	0.062060587493048595	0.0021526292116908967
1727946281091	9351.5625	0.8613224066769681	0.05889230140753682	0.002012161957918184
1727946281093	9351.5625	0.8520334409648802	0.05535330436401221	0.001989739989292546
1727946281095	9351.5625	0.8156103079226664	0.04910347852662219	0.0018454568305123166
1727946281097	9351.5625	1.0415266674181465	0.04024198813030152	0.0017514868832845065
1727946281098	9351.5625	1.0305254361473362	0.02858297089834469	0.0017340204729811436
1727946281100	9421.875	1.0271338414493154	0.01700640625207587	0.0017295011909584108
1727946281102	9914.0625	1.065841375612745	1.4533441795089907E-4	0.0017852927756539393
1727946281104	10406.25	1.0878664186783205	0.022096026325072664	0.001823349102176207
1727946281106	10406.25	0.019777311396558122	0.0616152935979576	0.003230165956119056
1727946281107	10406.25	0.02044201822551349	0.12564714715597505	0.00394774489106944
1727946281109	10406.25	0.02097351255450539	0.1537272998600072	0.004665323826019824
1727946281111	10406.25	0.022119268486167614	0.11230700738501534	0.0047172254329803315
1727946281113	10406.25	0.023189392253951276	0.0496571467157706	0.004766032169584
1727946281114	10406.25	0.023946855510304878	0.019025837961381586	0.004799722226221341
1727946281116	10406.25	0.024425264622385787	0.011440225956037503	0.004821894971893062
1727946281118	10406.25	0.02468027344663294	0.007424549975054654	0.003601199202645064
1727946281120	10687.5	0.8247633811021905	0.0012547772401070953	0.002380503433397067
1727946281123	10968.75	0.99708472234821	0.003373583644683123	0.002309591725416627
1727946281124	11250.0	1.037730395965585	0.00840972043032654	0.0021969895222495885
1727946281126	11250.0	1.020449120020352	0.010293445557722889	0.00216149642138872
1727946281128	11250.0	1.0412782816546429	0.011240880039534851	0.002103725563251392
1727946281130	11250.0	1.0491137234669812	0.011750544611994256	0.0020977203640099
1727946281131	11250.0	1.0397754471791518	0.012005984835809757	0.002077849199669073
1727946281133	11250.0	1.0530550309600535	0.011342768061284312	0.002102858138994134
1727946281135	11250.0	1.0733696775853883	0.009055689985451735	0.002137999408897336
1727946281136	11250.0	1.0576234510243476	0.006028166082195416	0.002105251443964344
1727946281138	11320.3125	1.0673037887146615	0.003278334339317425	0.0021223651237396255
1727946281139	11531.25	1.0839735810624105	4.295200839410307E-4	0.0021508157995831275
1727946281141	11742.1875	1.0901914972231304	2.1814399176196266E-5	0.0021616519958143595
1727946281143	11953.125	1.1159185457165999	6.818266346974764E-5	0.0021631727010505654
1727946281145	12164.0625	1.1382731527162753	0.0016241314240719642	0.002181953482875913
1727946281146	12375.0	1.207849708041692	0.001948077050130754	0.0021956082805725955
1727946281148	12375.0	1.1973449083760228	0.001601879596505818	0.0021764493887537766
1727946281150	12445.3125	1.1931966476043145	0.0012508789633892301	0.002169037523547974
1727946281152	12445.3125	1.1961066215784981	0.0010411107933916916	0.0021733159582090033
1727946281154	12515.625	1.1876697608646953	9.006454682105583E-4	0.0021576223837595806
1727946281155	12585.9375	1.1775570853515755	9.666003626890678E-4	0.002140080917879139
1727946281157	12585.9375	1.1804794421937344	0.0010605133909850149	0.0021455399604834845
1727946281159	12656.25	1.167176114365659	0.001083579941565328	0.0021201334041156903
1727946281161	12726.5625	1.2006198017170526	0.0013075860886936942	0.0020624200984400904
1727946281162	12726.5625	1.184942246573935	0.0018885776591629933	0.0020365444285156847
1727946281164	12726.5625	1.1853217533344946	0.0025877234166733457	0.002037249077057282
1727946281166	12726.5625	1.1520124013387114	0.0031461524261876656	0.0019848269241914984
1727946281168	12726.5625	1.112220899386703	0.0032020995036367993	0.0019190295288490523
1727946281170	12726.5625	1.0995270525679852	0.0025750877911541797	0.0018978688576549011
1727946281171	12726.5625	1.09774625811901	0.0017828558102224112	0.00180314153987185
1727946281173	12796.875	0.01581189228038878	0.003286094993559734	0.0032878313541680163
