# Supplementary material for: Identification and classification of repeated whistle types from free-ranging rough-toothed dolphins (Steno bredanensis)
Source: Sci Rep. 2026 Mar 20;16:14327. doi: 10.1038/s41598-026-44853-2 (PMC13144356; doi:10.1038/s41598-026-44853-2)
Supplement: Supplementary file 2 — Supplementary Material 2 [file 41598_2026_44853_MOESM2_ESM.zip › Dataset_StenoRepeatedCalls/Contours/2408.csv]

Time [ms]	Peak Frequency [Hz]	Duty Cycle	Energy	WindowRMS
1727946343078	5132.8125	0.4546554383851409	0.046122074060021084	0.001306623956953709
1727946343080	5132.8125	0.4355172259597982	0.049549145938519654	0.0012436342743899324
1727946343082	5132.8125	0.44134982403228357	0.051396777815912384	0.0012545410736442384
1727946343083	5062.5	0.4492177558071467	0.056430913940726815	0.0012681694669101535
1727946343085	5062.5	0.8671278723630764	0.06335284084170256	0.0012626846029566124
1727946343087	5062.5	0.8659336135405749	0.06785627132022808	0.0012640169702904747
1727946343089	4992.1875	0.8811817395778738	0.06941630461038452	0.0012837586346066414
1727946343090	4992.1875	0.8789211782352812	0.07507885813357862	0.0012825471236134357
1727946343092	4992.1875	0.7174341142593649	0.08840618778493142	0.001320310083965175
1727946343094	4921.875	0.7650212037373004	0.11860335779057421	0.0014189444829675996
1727946343096	4921.875	0.6999173182932764	0.15729930541007398	0.001513071626739693
1727946343098	4921.875	0.7208217222128631	0.18289981760543586	0.0015548859861987062
1727946343099	4921.875	0.7681874894710242	0.18246629246785456	0.0016489312300224566
1727946343101	4921.875	0.7782375430518119	0.17213591455661925	0.0016698841365114384
1727946343103	4921.875	0.8271643771993861	0.16949848332504489	0.0017584840906998136
1727946343105	4921.875	0.8802552750168464	0.17070919302554363	0.0018542956209930935
1727946343106	4921.875	0.8984872201632226	0.17033483978743005	0.0018825982715478516
1727946343108	4921.875	0.8957343317142108	0.1774242613375892	0.0018773754738485194
1727946343110	4921.875	0.8749012177345387	0.1950877738855666	0.0018829982409075943
1727946343112	4921.875	0.8788607544258094	0.20167703766032527	0.0018874483273103803
1727946343114	4851.5625	0.8726157759998108	0.19519668957932204	0.0018762792065760846
1727946343115	4851.5625	0.8548120782560273	0.20369537534604124	0.0018425424641708228
1727946343118	4851.5625	0.845641876583246	0.22777862907302673	0.0018268819539814876
1727946343120	4851.5625	0.5826003996331237	0.251247828189519	0.0017600034317374772
1727946343122	4851.5625	0.5900858433241615	0.2767783056914803	0.0017865421155283175
1727946343123	4851.5625	0.5853258688744759	0.3230840710068708	0.0017781876522310128
1727946343125	4851.5625	0.5917211248689728	0.3821909095867117	0.0018003078947209617
1727946343127	4781.25	0.6301259294745807	0.4183372063323146	0.001912761814955602
1727946343129	4781.25	0.6387680981394129	0.43077867071244796	0.0019407636699958397
1727946343131	4781.25	0.6557862863600629	0.45059406859177026	0.0019920819515122498
1727946343131	4781.25	0.7080638954750993	0.46921937963598365	0.0020456388002097585
1727946343133	4781.25	0.7080638954750993	0.4533030794569609	0.0020456388002097585
1727946343135	4781.25	0.7263562017708194	0.3981475307220404	0.0021062690192253956
1727946343137	4781.25	0.7062371150725947	0.32304270988496886	0.0020628569572806532
1727946343138	4710.9375	0.7020472267872675	0.23488851037755737	0.0020548081691230727
1727946343140	4710.9375	0.6844790987137026	0.1419161440441642	0.002012072008155234
1727946343142	4781.25	0.6371107645509947	0.07229116164330562	0.0019025694457203246
1727946343144	4851.5625	0.6086336810782706	0.01918710938985988	0.0018254464287404254
1727946343146	4851.5625	0.6049347456979385	0.010242668888083374	0.0017248738425662401
1727946343147	4921.875	0.5665450115012811	0.01571123221573808	0.0016145224544328737
1727946343149	4992.1875	0.561335768256464	0.014074088170073105	0.0016051935206057085
1727946343151	5062.5	0.546134559530049	0.01320048368050451	0.0015615699838961762
1727946343153	5062.5	0.5127493384943512	0.01217750257368657	0.0014712404646689639
1727946343154	5132.8125	0.5364706171383647	0.014491175269386414	0.001422514177576347
1727946343156	5203.125	0.5306880159198113	0.02978644936618441	0.0014110776563723076
1727946343158	5273.4375	0.4920400943396226	0.05668369734612468	0.0013233639238373132
1727946343160	5273.4375	0.4644138168238994	0.07872175837479285	0.0012753795808869638
1727946343162	5273.4375	0.46319772012578614	0.07919795069944685	0.001258540296002627
1727946343163	5273.4375	0.5601127192659198	0.07211270236908653	0.0011574365297350744
1727946343165	5273.4375	0.5886069883590475	0.06262596111854302	0.0012217262197717976
1727946343167	5273.4375	0.5671543145329697	0.046255138793948526	0.0012048082280389219
1727946343169	5273.4375	0.5793781400476612	0.028142705548407948	0.0012395271637197158
1727946343170	5273.4375	0.5741559234555162	0.021186643506795052	0.0012374239386512965
1727946343172	5273.4375	0.5785344281786392	0.023637290899791576	0.0012538676750062465
1727946343174	5343.75	0.5879902292877677	0.02635895187302968	0.0013130404481926138
1727946343176	5343.75	0.3050736683387164	0.029252166051753473	0.0014000909333809922
1727946343178	5343.75	0.32913638678470736	0.03149442651964178	0.0015233642002843734
1727946343179	5343.75	0.3345880816593472	0.030628037010518267	0.001532733467054951
1727946343181	5343.75	0.33873500044536353	0.02621857779049913	0.0015469279432959958
1727946343183	5343.75	0.32208681394646343	0.019775308006359998	0.001501600716808638
1727946343185	5343.75	0.3415449964855005	0.016832411719968264	0.0015652631308613627
1727946343186	5343.75	0.34367423978374695	0.01794498676530348	0.0015750842973205393
1727946343188	5273.4375	0.33836436839700096	0.018285087697480214	0.0015903220525831274
1727946343190	5343.75	0.4430395573618598	0.014839071562487698	0.0017415505714397993
1727946343192	5484.375	0.4243419426720669	0.029039116271894594	0.0016755386707111247
1727946343194	5625.0	0.4387027526837189	0.1666810184937958	0.001760877568088848
1727946343195	5765.625	0.43397293936245884	0.4181068724103448	0.0017548956249061364
1727946343197	5906.25	0.35297885356986447	0.6316060965748853	0.0018762403063387553
1727946343199	5906.25	0.38648412371485596	0.7883943416454212	0.002068916478824508
1727946343201	5906.25	0.43078154391387374	0.9011322894525186	0.0022661577457246565
1727946343202	5906.25	0.43279729388336063	1.0279480665892708	0.002244218064654927
1727946343204	5906.25	0.4255826618186583	1.1026894575220125	0.002225525758206325
1727946343206	5906.25	0.4174600658546566	1.1215405459177934	0.0022082711313056998
1727946343208	5906.25	0.38236322964680075	1.116746813709488	0.0020827997624472054
1727946343210	5906.25	0.38454199243990694	1.145196203993026	0.002087513241171389
1727946343211	5906.25	0.47518636711617473	1.238626439442314	0.0021538466299236216
1727946343213	5906.25	0.46734773953689784	1.370072659370558	0.002044333366228919
1727946343215	5906.25	0.4448892992939647	1.471354002609213	0.0019333570007395065
1727946343218	5906.25	0.40570514237874944	1.5182281105261635	0.001780166845767559
1727946343219	5976.5625	0.4183074320530099	1.5543486368150248	0.0018106611362312798
1727946343221	5976.5625	0.4369292923934359	1.5732908401348664	0.0018593023020000018
1727946343223	5976.5625	0.48711698825938216	1.5558781639212813	0.0020102807637179415
1727946343225	5976.5625	0.583531921514675	1.516455381151678	0.0021420396641014475
1727946343227	5976.5625	0.5986610094160949	1.5075577049965765	0.0021983899093751314
1727946343228	5976.5625	0.6300428742019248	1.5201276966495456	0.0022841468463979005
1727946343230	5976.5625	0.6627275667941205	1.4959272235305365	0.002360421526240373
1727946343231	5976.5625	0.6627671169239565	1.435901031182249	0.002374290339635385
1727946343233	5976.5625	0.6662452018713073	1.3755442556832134	0.0023798602443214404
1727946343234	5976.5625	0.6455744428363827	1.3107929415634665	0.0023277415286449008
1727946343236	5976.5625	0.6629904588336193	1.2153542559359518	0.0023778020271716044
1727946343238	5976.5625	0.668432091403421	1.0640385442235785	0.002388936126473388
1727946343240	5976.5625	0.7057239196108751	0.8399569149666892	0.00228900133832036
1727946343242	5976.5625	0.7393288495738884	0.5787900189300141	0.00227914529456596
1727946343243	6046.875	0.6988466743986395	0.34774895257191907	0.0021779980234777493
1727946343245	6328.125	0.6532115922950515	0.12652103782457416	0.0020752314694143796
1727946343247	6609.375	0.6471549939809356	0.35242764991889636	0.002063187488694739
1727946343249	6609.375	0.6454062578479866	0.4712287498276864	0.0020623379634951253
1727946343250	6609.375	0.5990514215433372	0.5442584011854048	0.0018987205979997355
1727946343252	6609.375	0.6112899087176799	0.5673720952050193	0.001942272648829688
1727946343254	6609.375	0.586379888782601	0.548437006633057	0.001851547571758483
1727946343256	6609.375	0.6203678628236068	0.514657934132948	0.0017539967293837666
1727946343258	6609.375	0.6536275742665522	0.46716230371578216	0.0018332545779381575
1727946343259	6609.375	0.7102675803151357	0.41161618252409393	0.0019413891279843355
1727946343261	6609.375	0.7351268117184072	0.37571517084888706	0.0019795383924365332
1727946343263	6609.375	0.7407568890244869	0.3650947594183733	0.001987392121068914
1727946343265	6609.375	0.710889507459412	0.35446516067888006	0.0019271858514344675
1727946343266	6609.375	0.7267465717594475	0.3284074946813789	0.0017802740046963033
1727946343268	6609.375	0.36139394960924026	0.29372225926384	0.0018341710968650905
1727946343270	6609.375	0.3428467645597816	0.25753935389397636	0.0017558583553351228
1727946343272	6609.375	0.3226944567800799	0.22705382639344648	0.0016613687480502124
1727946343274	6609.375	0.28738504482757604	0.19791160954352918	0.0016965778976739997
1727946343275	6750.0	0.29769755313992524	0.1484896112960352	0.0017497113129477618
1727946343277	6890.625	0.2860198569093725	0.0951577847396535	0.0016996385432857454
1727946343279	6890.625	0.27752856123208963	0.15279376887538518	0.0016782008578123276
1727946343281	6890.625	0.2852838676511444	0.19755453786840033	0.0017257971955253644
1727946343282	6890.625	0.28871704107334967	0.2083406598124777	0.0017093779465149708
1727946343284	6890.625	0.2882494714269459	0.19443473701414277	0.0017025814452238794
1727946343286	6890.625	0.2684427016834539	0.1661455231601968	0.0016226633274794013
1727946343288	6890.625	0.5590982085825191	0.1406630198405325	0.001434793263076132
1727946343290	6890.625	0.5576558702163031	0.1519545563007645	0.001377220707078531
1727946343291	6890.625	0.5940565034746264	0.18876162424712012	0.001446015817100993
1727946343293	6890.625	0.6393107737309589	0.20142985327815424	0.0015355147898398849
1727946343295	6890.625	0.510652830794893	0.17346909944334643	0.0017320406644166506
1727946343297	6890.625	0.45035073675532844	0.14082808716620915	0.0018227399601547804
1727946343298	6890.625	0.4669722604385045	0.1240326337649481	0.0018829858035269286
1727946343300	6890.625	0.5021751718367836	0.11433224756187967	0.0019693697333289747
1727946343302	6890.625	0.5129512251048218	0.09613192881240666	0.0019913464199779736
1727946343304	6890.625	0.5113005888037212	0.07341373896635744	0.002002783161129279
1727946343306	6960.9375	0.5493419975104822	0.06038131589812131	0.0021426869642290026
1727946343307	6960.9375	0.5516729348194007	0.07499286812543256	0.0021520884441248653
1727946343309	7031.25	0.5434922618852638	0.09505039727089071	0.0021301436666971074
1727946343311	7031.25	0.70826789112397	0.10145516533665772	0.0019810341342011784
1727946343313	7031.25	0.6546512246858393	0.09072033698718188	0.0018863738848681544
1727946343314	7031.25	0.6183919794561454	0.06607839959053768	0.0018224520310447692
1727946343316	7031.25	0.6765347281260664	0.03604161127007317	0.0019428269347710864
1727946343319	7312.5	0.756245553072132	0.004551067052608029	0.0021085693845868483
1727946343321	7664.0625	0.6687512678898176	0.0035363266709601566	0.0023108737433565046
1727946343323	8015.625	0.651746548753632	0.0055068266785795236	0.002513178102126161
1727946343324	8367.1875	0.6277738232545791	0.012182592523131293	0.002454409995200912
1727946343326	8367.1875	0.6306876351936905	0.016312108935228185	0.0024545870216249586
1727946343328	8367.1875	0.6587145551164992	0.017275441785109365	0.0024866935733338295
1727946343330	8367.1875	0.6700689933199088	0.01587704478836312	0.0025037102273848823
1727946343331	8367.1875	0.6388723488531667	0.01806120720184877	0.0024186193639768963
1727946343332	8367.1875	0.624173088007788	0.026101688272681604	0.0023461317125397876
1727946343334	8367.1875	0.6595503370806259	0.031941539671358446	0.0021414290656464013
1727946343336	8367.1875	0.6759140276177446	0.028235375890763133	0.0018845716918512944
1727946343338	8367.1875	0.6664110744409837	0.019324916213323814	0.0018915452120426193
1727946343339	8367.1875	0.6759784941517836	0.013194393112849558	0.0019236524661391723
1727946343341	8367.1875	0.6521141553693168	0.011878349559529138	0.0018922608388650362
1727946343343	8367.1875	0.6373630402623746	0.014479892397111931	0.0018815180987624548
1727946343345	8367.1875	0.5979388244004753	0.019694132977071326	0.0018012854215213047
1727946343346	8367.1875	0.5314415945391642	0.0243595781049981	0.0016392870218732145
1727946343348	8367.1875	0.4874334244279105	0.026230746813361936	0.0016206698935579986
1727946343350	8367.1875	0.4902847301870638	0.025528466879628644	0.001737916871511867
1727946343352	8367.1875	0.538368254676596	0.025000581543653328	0.0018455207123698179
1727946343354	8367.1875	0.563275036582181	0.02713880882074295	0.0019057312903168343
1727946343355	8367.1875	0.5520324102306259	0.029592326604264887	0.0018838689552432683
1727946343357	8367.1875	0.5526450229387438	0.02791164178200754	0.0018854373984475228
1727946343359	8367.1875	0.6154785787267382	0.022954299682863985	0.002019944788870011
1727946343361	8367.1875	0.6921971461523757	0.019039491113310773	0.002225175249200076
1727946343362	8367.1875	0.6925967904941522	0.016540069939013972	0.0021760503812351525
1727946343364	8367.1875	0.7129311477026883	0.014444503242667764	0.002052496957597053
1727946343366	8367.1875	0.6697992909381354	0.012992779288895175	0.00193898224467458
1727946343368	8367.1875	0.649509077270121	0.010459864258039618	0.0018750031974411004
1727946343370	8718.75	0.640737817051473	4.097148810501361E-4	0.0018503679287304382
1727946343371	9140.625	0.5890713711238592	5.106169155457485E-4	0.0017478376760893535
1727946343373	9562.5	0.5726285052253275	0.0028655324351756994	0.0017041484923991704
1727946343375	9562.5	0.5904805050673366	0.0046113132960697925	0.0014611291944431884
1727946343377	9562.5	0.7097567361147107	0.0068749997827537235	0.001363057929103468
1727946343378	9632.8125	0.6952667394515861	0.008516768269409076	0.001341427594579791
1727946343380	9632.8125	0.6579428703175755	0.008498784775172765	0.0012902734187909156
1727946343382	9703.125	0.5926007892952174	0.007270192337393514	0.0012000434867021799
1727946343384	9703.125	0.5998141500794802	0.00685235196573708	0.0012051940081618288
1727946343386	9773.4375	0.693275501707581	0.007398395027881177	0.001384829847652098
1727946343387	9773.4375	0.7155068773458105	0.007857479458124511	0.0014410728952119003
1727946343389	9843.75	0.7364463070919558	0.007167357126100214	0.001491951994069392
1727946343391	9843.75	0.7441035327259835	0.00617612715732335	0.0016804367934898864
1727946343393	9843.75	0.8313132796603311	0.005528933351370228	0.0018483939719610683
1727946343394	9843.75	0.33097229586915344	0.005300088810224152	0.0020265054695970696
1727946343396	9843.75	0.3469388841710134	0.005236849878736436	0.0020769854189358703
1727946343398	9843.75	0.3732712431009455	0.004988063043821451	0.0021890019306377638
1727946343400	9843.75	0.399481759681483	0.005005069309862477	0.0023305274031223105
1727946343402	9843.75	0.4286767587557956	0.005047139889487839	0.002495109333686286
1727946343403	9914.0625	0.41326828702213064	0.00432893590507249	0.0024186309741467053
1727946343405	10757.8125	0.4091859132510143	0.002574919729269236	0.002394715707226057
1727946343407	10757.8125	0.4142548170123908	0.003980075123490768	0.002426708157770008
1727946343409	10757.8125	1.0080852941617364	0.004244811582836964	0.0023696513611894707
1727946343410	10828.125	0.21872963444663063	0.003359347457722159	0.0024413926992189333
1727946343412	11039.0625	0.2139259710494921	0.001074272283086177	0.0024011800680252783
1727946343414	11320.3125	0.20067082922515836	0.002358576878629545	0.002263678630609415
1727946343416	11320.3125	0.18725521181713806	0.003266672440579264	0.0020971229370094382
1727946343419	11390.625	0.19056298827559448	0.004645330094559422	0.0021348742454440385
1727946343420	11390.625	0.1641021904897379	0.006113100924049774	0.001886637656809062
1727946343422	11460.9375	0.1639070748020837	0.0072493965238247865	0.0018851246705678948
1727946343424	11460.9375	0.9049293959812454	0.008201490768690567	0.001778234707110388
1727946343426	11531.25	0.8969472971576541	0.00944709802756189	0.0017683193400236262
1727946343427	11531.25	0.732409079369759	0.01032137716897114	0.001806785638690398
1727946343429	11601.5625	0.7310111567659198	0.009994241632922311	0.0018075301689395784
1727946343431	11601.5625	0.700589545867728	0.008064479091846368	0.0017355715141901065
1727946343432	11671.875	0.737527331466195	0.004992290459835507	0.0018041862165830396
1727946343434	12375.0	0.7766115840376048	0.0022474561590885406	0.0018978202762130916
1727946343435	12375.0	0.7726705299233491	0.0032937318745129007	0.0018891391559564636
1727946343437	12375.0	0.7270445113911819	0.00327249917393763	0.0017975098181413009
1727946343439	12445.3125	0.7085580246003669	0.0021626450522962515	0.0017712540986650933
1727946343441	12445.3125	0.6731333222779088	0.0010019347606964088	0.0017139305230573507
1727946343442	12515.625	0.7111264678550712	3.5006697480070896E-4	0.001583909780970458
