# Supplementary material for: Identification and classification of repeated whistle types from free-ranging rough-toothed dolphins (Steno bredanensis)
Source: Sci Rep. 2026 Mar 20;16:14327. doi: 10.1038/s41598-026-44853-2 (PMC13144356; doi:10.1038/s41598-026-44853-2)
Supplement: Supplementary file 2 — Supplementary Material 2 [file 41598_2026_44853_MOESM2_ESM.zip › Dataset_StenoRepeatedCalls/Contours/2411.csv]

Time [ms]	Peak Frequency [Hz]	Duty Cycle	Energy	WindowRMS
1727946398353	4781.25	0.8326992820382998	0.04371068994487425	0.001551769589525697
1727946398355	4781.25	0.852768949905575	0.04804104311908359	0.0015769590223328033
1727946398356	4781.25	0.8444490085901182	0.057654954153752005	0.0015638570141929258
1727946398358	4781.25	0.8234280134310055	0.07771520205828929	0.001533126679781384
1727946398360	4781.25	0.8197806373778936	0.10402046648831921	0.001557431770751224
1727946398362	4781.25	0.762829192906965	0.13290806000242777	0.0014648808472128114
1727946398364	4781.25	0.7591334337469055	0.15023364260277464	0.001460599073454821
1727946398365	4781.25	0.7668067281797806	0.15104564044959368	0.0014745973055034552
1727946398367	4781.25	0.7805606694516928	0.14194729140723944	0.0014990326943931024
1727946398369	4781.25	0.7362716372138819	0.13109189737608268	0.001574510159009759
1727946398371	4710.9375	0.7451139769600486	0.12313910588878893	0.00169171347234593
1727946398372	4710.9375	0.776901812196255	0.12713323521386063	0.0017513693295794141
1727946398374	4710.9375	0.7472392148191823	0.14663800167371813	0.001703879355687963
1727946398376	4710.9375	0.7471205644296741	0.16907926399244017	0.001710507473062846
1727946398378	4710.9375	0.6277086620081166	0.18794611677472933	0.00196581090641004
1727946398380	4710.9375	0.6984209459127464	0.20655837420981063	0.002204806281072846
1727946398381	4710.9375	0.68064366557374	0.22142678396406515	0.0021756845339336766
1727946398384	4710.9375	0.6741075193154534	0.23061527956190234	0.0021598192091927077
1727946398386	4710.9375	0.6711584723727265	0.23769626464016902	0.002149507759088024
1727946398388	4710.9375	0.6639427744002847	0.25380879844830145	0.00212756051587609
1727946398389	4710.9375	0.6934954928395376	0.27738811995649165	0.0021703219028733024
1727946398391	4710.9375	0.6838339274379037	0.3018166072593705	0.002143245645942852
1727946398393	4710.9375	0.7383439816091626	0.33278942689567953	0.0018858778189913775
1727946398395	4640.625	0.7959011140171514	0.3815888662702843	0.0017776979774248203
1727946398397	4640.625	0.7861564785463908	0.4445677591732978	0.001764192706940366
1727946398397	4640.625	0.8103981845538923	0.5162187171298733	0.0016429835830436513
1727946398399	4640.625	0.8103981845538923	0.593263813283211	0.0016429835830436513
1727946398401	4640.625	0.8137589960070113	0.6586574592424296	0.0016536621211194046
1727946398403	4640.625	0.8240563240433713	0.718243357293205	0.0017224636009354464
1727946398404	4640.625	0.7353670760985958	0.792750734738292	0.0017729336493115008
1727946398406	4640.625	0.7068402112405006	0.8833372754202184	0.001770887503761161
1727946398408	4640.625	0.686821447728315	0.9270617973462646	0.0017329066005454595
1727946398410	4570.3125	0.7444113805359015	0.8099535062374055	0.001865519453581957
1727946398412	4710.9375	0.783879502014544	0.469109846712886	0.0019301251428136712
1727946398413	4851.5625	0.8073178977086608	0.08711279816548803	0.0019688459595835874
1727946398415	4851.5625	0.8166235198014936	0.055103055296878034	0.001985467360297813
1727946398417	4851.5625	0.844150119357639	0.03872252863174649	0.002041583680436798
1727946398419	4851.5625	0.8484046664128014	0.026460918251163798	0.0020379567732584686
1727946398420	4851.5625	0.9289732246551601	0.015510673986342087	0.0020260855741354613
1727946398422	4851.5625	0.9196626587960979	0.01193375224415951	0.0020086422727703104
1727946398424	4851.5625	0.9705204034001573	0.01589072588035344	0.0019315882850018166
1727946398426	4851.5625	0.9533499471796384	0.021082767782617754	0.0019003105847019582
1727946398428	4921.875	0.9209015084512578	0.01824406804750833	0.0018477529094849832
1727946398429	4921.875	0.8616743747543238	0.01777889623751184	0.0017516908147289913
1727946398431	4992.1875	0.8829064839041209	0.01523683225681955	0.001722462280885708
1727946398433	4992.1875	0.8674837508291569	0.015174288998677616	0.001690922855527762
1727946398435	4992.1875	0.9077180106684847	0.011533342069671578	0.0017746192338503146
1727946398436	4992.1875	0.9162231061443593	0.007184337222373912	0.0017851398742416257
1727946398438	4992.1875	0.9133760784157168	0.00475107076450316	0.001777890653506117
1727946398440	4992.1875	0.948064232272422	0.003115205530564487	0.0018384855334332257
1727946398442	4992.1875	0.979473505879848	0.002088901085483569	0.001889696092314265
1727946398444	4921.875	1.000778230231263	0.002663970663768508	0.0019098090753082023
1727946398445	4921.875	1.0146798657458516	0.004527162437805423	0.0018940444913491936
1727946398447	4921.875	1.0203929785247725	0.006465742117267766	0.0019055199797782878
1727946398449	4992.1875	1.0510415984233055	0.007302097210689566	0.0018745910304763444
1727946398451	4992.1875	0.9790556691913053	0.008186113972467112	0.0018918082629534032
1727946398452	4992.1875	0.964528011887684	0.011422600541621851	0.0018838533855162665
1727946398454	5062.5	0.9523827162557544	0.017987605870296224	0.0018650535615144235
1727946398456	5062.5	0.9399247851220579	0.03059993762149362	0.0018462533783392442
1727946398458	5062.5	0.9445628713001686	0.053262474286377766	0.001853460452221277
1727946398460	5062.5	0.9851540401814659	0.08239006241644661	0.0019233882142667955
1727946398461	5062.5	0.9641203985119626	0.10701815729489077	0.0018868555406549785
1727946398463	5062.5	0.932289619365828	0.11926758201516698	0.0018685845894064268
1727946398465	5062.5	0.9418837829205974	0.11620560838287027	0.0018992917841937497
1727946398467	5062.5	0.9642940497248428	0.09600853504800769	0.0019283036448167453
1727946398468	5062.5	0.9588546273093553	0.06284323146503891	0.0019155127915655974
1727946398470	5132.8125	0.9493461944772013	0.026036881655622873	0.0018976917180875386
1727946398472	5273.4375	0.9500832227790881	0.07434990722886299	0.0018993361979315448
1727946398474	5414.0625	0.9338532453812892	0.13574089244090426	0.0018720979050807689
1727946398476	5554.6875	0.9217690521816039	0.1541849064927196	0.0018470571533484447
1727946398477	5554.6875	0.9131895821049527	0.1320354464248336	0.0018235182513998201
1727946398479	5554.6875	0.9370514217626909	0.11070063442301735	0.001832418443038117
1727946398481	5625.0	1.0059284714033019	0.0880956453386116	0.0018432511497504024
1727946398484	5625.0	0.9823706034659556	0.09237437637540596	0.0018015841797608938
1727946398485	5625.0	0.9746431554638365	0.10449355501997587	0.0018455139977944833
1727946398487	5695.3125	0.9852823852821914	0.07591214389268638	0.001859375735564685
1727946398489	5695.3125	0.9853066296342271	0.10338169448955142	0.001858998570514937
1727946398491	5695.3125	1.0021847393764483	0.09234411029872594	0.0018843353839060972
1727946398493	5765.625	0.994685153146723	0.05630593648225499	0.001871007720682794
1727946398494	5765.625	0.9741542276977821	0.020291829888913267	0.0018311520391651856
1727946398496	5765.625	0.9833468778446707	0.012169223753556757	0.0018477386966752613
1727946398497	5765.625	1.0058779623365608	0.01752515002885027	0.0018799411849574961
1727946398499	5765.625	1.0228061858571746	0.023345847164751295	0.0018524420294059457
1727946398500	5765.625	1.0142066878375375	0.022719403088741676	0.0018389041855952362
1727946398502	5765.625	0.8263018146250982	0.01731182029683222	0.001844122136470851
1727946398504	5765.625	0.7188151986574746	0.014225744243793484	0.0019125662012035988
1727946398506	5765.625	0.6783641006520533	0.013817483477705077	0.0019314347807292648
1727946398508	5765.625	0.684983016736323	0.014926086825490934	0.0019805065569307107
1727946398509	5765.625	0.6822987569511885	0.01731266347882875	0.0019861884698144454
1727946398511	5765.625	0.6859934951833033	0.018642888095256733	0.001998517824551621
1727946398513	5765.625	0.6775370889622063	0.01769257023977999	0.001987998048189294
1727946398515	5835.9375	0.6695830993991052	0.01564792320299999	0.00200136985264965
1727946398516	5835.9375	0.6744915407937939	0.014632389447755694	0.0019854615198217945
1727946398518	5835.9375	0.6799560275908713	0.014520797855036103	0.001980372975856513
1727946398520	5835.9375	0.7136812749898659	0.015440132539916523	0.001950556294794969
1727946398522	5835.9375	0.7151027895369619	0.01833115058819781	0.00193403464325012
1727946398524	5835.9375	0.7044144396512013	0.021828431394035574	0.0019184926041941753
1727946398525	5835.9375	0.6426130022321429	0.024802627628126957	0.0019370786359932486
1727946398527	5835.9375	0.6458978233097484	0.025830474512417597	0.0019497697059297856
1727946398529	5835.9375	0.6332191816880054	0.022836824553612554	0.0019175776137929676
1727946398531	5835.9375	0.6132168697004156	0.01764653237589899	0.0018680697414976935
1727946398532	5835.9375	0.5923947234038073	0.014284471539479598	0.0018241124250063599
1727946398534	5835.9375	0.5916790820838949	0.013628656687511414	0.0018000488407201494
1727946398536	5835.9375	0.5763627126853099	0.01316531190319616	0.0017461275409145973
1727946398538	5835.9375	0.5566565281404425	0.012220318134935938	0.0016918279809896985
1727946398540	5835.9375	0.6456097517758251	0.010454872566348578	0.0015659177636510916
1727946398541	5835.9375	0.6426475067571799	0.008609268549619924	0.001543431431120894
1727946398543	5976.5625	0.6274795893165247	0.0059157022492106505	0.0015107805595544381
1727946398545	6187.5	0.6461464888319558	0.057378225698352714	0.0015518652676688397
1727946398547	6398.4375	0.7265073123225407	0.10242113001302834	0.0015829127126986517
1727946398548	6398.4375	0.7221095908610399	0.1398716607540759	0.001575932668602286
1727946398550	6398.4375	0.7294850915155401	0.15722694468622553	0.001591625864019038
1727946398552	6398.4375	0.652337224228577	0.15952632071939735	0.0016546108536574233
1727946398554	6398.4375	0.7029119527564859	0.154822628290645	0.0017720125314195595
1727946398556	6398.4375	0.7366188417190775	0.14500682238515245	0.001842013363246705
1727946398557	6398.4375	0.7739500929474581	0.13199080806420996	0.0019064290691031955
1727946398559	6398.4375	0.7802135539504716	0.11938160662800411	0.0019146445922541527
1727946398561	6398.4375	0.7728208785786818	0.11184168697096575	0.0018866679668263667
1727946398563	6398.4375	0.7740940437876703	0.11578347423692895	0.0018829480682527602
1727946398564	6398.4375	0.8540186295957504	0.12697138946339281	0.00184308066568375
1727946398566	6398.4375	0.8521136352991096	0.13279973063409883	0.0018353312316583654
1727946398568	6398.4375	0.929402028170184	0.13224835040015434	0.0018078267632381513
1727946398570	6398.4375	0.9037421725568145	0.1367916351112691	0.001758164688329185
1727946398572	6328.125	0.9091598687836349	0.1484136639430879	0.0017678566421893782
1727946398573	6328.125	0.9006039453049017	0.15926813849341506	0.0017485040577618625
1727946398575	6328.125	0.9041379136982916	0.15967038389032068	0.001754089996952241
1727946398577	6328.125	0.8978377147259774	0.148823073056752	0.001742754358787604
1727946398579	6328.125	0.9257532948457661	0.1344009483383122	0.0017916730296998209
1727946398580	6328.125	0.9376809328498832	0.12419650353027942	0.0018075295399771442
1727946398582	6328.125	0.9213249514726382	0.11973863852618484	0.0017770950023287707
1727946398585	6328.125	0.9202417337669516	0.11854358210188176	0.001753645586624924
1727946398587	6328.125	1.0228633392409867	0.1171546252912908	0.001743373971639448
1727946398589	6328.125	1.0412131657250987	0.1151724909088118	0.0017730618918164933
1727946398590	6328.125	1.0557778662402186	0.1139357246533899	0.0017947359478100806
1727946398592	6328.125	1.0666110038896812	0.11222940672558945	0.0018130796014529072
1727946398594	6328.125	1.007255322626128	0.1044720404072472	0.0018329723320154806
1727946398596	6328.125	1.036671363886895	0.09054214217158925	0.0018792084043078884
1727946398597	6328.125	1.0466561279630673	0.08133484962351716	0.0018923116056976347
1727946398598	6328.125	1.0344724626465511	0.08138251610915088	0.0018728527713396453
1727946398600	6328.125	1.0245127334991113	0.08225508226679223	0.0018577513263840354
1727946398602	6328.125	0.9888421325433244	0.07748354964393621	0.0017936142711182503
1727946398604	6328.125	0.9632898152836171	0.06934971777535835	0.0017488897758366885
1727946398605	6328.125	0.9318334273311456	0.06000169231736593	0.0016909288393079334
1727946398607	6328.125	0.9059264485810602	0.049378369783729066	0.0016394566466034065
1727946398609	6328.125	1.0039810388983166	0.03825605426301469	0.001617033407268846
1727946398611	6328.125	1.0076465188295751	0.0271764489674487	0.0016249625305981917
1727946398612	6398.4375	0.9570576943024982	0.017210530784488694	0.0017016777637942758
1727946398614	6539.0625	0.9836683399938854	0.0268310711426427	0.0017498811483769375
1727946398616	6609.375	1.0110680495501396	0.07057811584597697	0.001797168442463868
1727946398618	6750.0	1.0282141940732006	0.11081018281526851	0.0018248085188290193
1727946398620	6750.0	1.0119253567762927	0.1343456355720362	0.0018047594790389883
1727946398621	6750.0	0.969908772274633	0.13615418091035578	0.0017524390306819387
1727946398623	6750.0	0.17882486607680628	0.1326352092936393	0.0018842332983953153
1727946398625	6750.0	0.17525163473669864	0.13536898476529519	0.0018533890538659401
1727946398627	6750.0	0.1683180025998079	0.13433616073947305	0.0017890906664338757
1727946398628	6750.0	0.16010274362747895	0.12406577024045934	0.00170898011752007
1727946398630	6750.0	0.15681818789704427	0.11404600722950638	0.001677667768982776
1727946398632	6750.0	0.14757592481201814	0.1105412689175723	0.0015992846739709408
1727946398634	6750.0	0.14683217880425478	0.1090595804891127	0.0015902992481698988
1727946398636	6750.0	0.1494720514707281	0.1086598625682147	0.0016084785352454593
1727946398637	6820.3125	0.8461879854435355	0.10897480671758851	0.0013522704156266913
1727946398639	6820.3125	0.8024026345185494	0.10279892506020288	0.0012969563982701202
1727946398641	6820.3125	0.756294633749801	0.08930672274043394	0.0012253014376013421
1727946398643	6820.3125	0.8740045393384133	0.07402867692048337	0.0011566019230340044
1727946398644	6820.3125	0.8885460125279921	0.061190715757594966	0.0011974645705072017
1727946398646	6890.625	0.8740416851813873	0.05259867948136006	0.001231438585062297
1727946398648	6890.625	0.12339261191760198	0.04781042512215881	0.0013836809518824626
1727946398650	6890.625	0.12599624450578903	0.04314989528721157	0.0014659312087280051
1727946398652	6890.625	0.13213738838730826	0.034166784042619705	0.001504853499348368
1727946398653	6890.625	0.14447429781303603	0.021344175798904068	0.0015935909241558668
1727946398655	6960.9375	0.14774780440337024	0.011048900500792627	0.0016199502953701847
1727946398657	7312.5	0.15714955809375544	5.800504817591012E-4	0.0017037864756428284
1727946398659	7734.375	0.16266179422014443	2.2632736018129046E-4	0.0017596793950523126
1727946398660	8156.25	0.17139822571360655	0.0017590176705339757	0.001849838116118408
1727946398662	8156.25	0.18217883437967186	0.0015283376432211901	0.0018562754284087415
1727946398664	8156.25	1.0036169129836614	0.0014198985547972667	0.0018397161151656799
1727946398666	8156.25	1.0500525332944524	0.001345599431823467	0.0019041732940364292
1727946398668	8156.25	1.06211936894355	0.0012790835439496816	0.0019232529713511426
1727946398669	8156.25	1.0837036499991455	0.0013212511138514687	0.00195688903847129
1727946398671	8156.25	1.0635254974406958	0.0013913225255842527	0.0019242413612987294
1727946398673	8156.25	1.0870862102563073	0.0012890935573834673	0.001885142461146629
1727946398675	8156.25	1.0916509144931559	0.0010414877984062242	0.0018249058299189033
1727946398676	8156.25	1.0788103771216944	8.466637104587761E-4	0.0017580499091361852
1727946398678	8156.25	1.121379505951661	7.110308888107527E-4	0.001714076843142008
1727946398680	8226.5625	1.0988247469536163	4.8714547859296086E-4	0.001683201060071099
1727946398682	8367.1875	1.0878943258899774	1.9462383784172655E-4	0.0016656243419193011
1727946398685	8507.8125	1.0354912986564666	7.205572132809402E-5	0.0015898536028863498
1727946398686	8648.4375	1.0028427559567006	7.322994119404379E-5	0.0015453926683554329
1727946398688	8859.375	1.0311496960920234	1.3408742761836305E-4	0.0015053486270441008
1727946398690	9000.0	0.167840363373209	5.973362503420466E-4	0.0016581579383725344
1727946398692	9140.625	0.17004985086261	0.0023991543800597286	0.001679201669644755
1727946398693	9351.5625	0.1667857426386886	0.005057796157385472	0.0016519566906902218
1727946398695	9351.5625	0.16477674719000787	0.005436631940492449	0.001635526428920952
1727946398697	9351.5625	0.16398863416815218	0.004537202893000978	0.0016291560734709107
1727946398698	9351.5625	0.1717418080842981	0.00472171235521531	0.0016887747893851726
1727946398700	9351.5625	0.17531887949373406	0.007582969394777907	0.0017158549671496379
1727946398701	9703.125	0.17737840545674266	0.015214230446402752	0.0017323329235945442
1727946398703	9703.125	1.0502852714306132	0.024537286432663303	0.0015893352302806022
1727946398705	9703.125	1.0080297797721147	0.03173994968205571	0.0015255462760767101
1727946398707	9703.125	1.0669796221911032	0.03679370218935313	0.001506205858989581
1727946398708	9703.125	1.0790128461303283	0.03916628654514517	0.0015219360311932203
1727946398710	9703.125	1.0522859734642513	0.03944178482804822	0.0014896689697755725
1727946398712	9703.125	0.9825444571377097	0.03772813805053705	0.0014084547644562012
1727946398714	9703.125	0.9997607866475405	0.035283838264344225	0.0013432473970435873
1727946398716	9703.125	0.9685560913634322	0.032496126193494575	0.001363144084496781
1727946398717	9703.125	0.814881432378376	0.029029436377822727	0.0014004104985761148
1727946398719	9703.125	0.755256013892337	0.02436316450519659	0.001462883168088791
1727946398721	9703.125	0.7673458641074975	0.018353515855713928	0.0014925538531803926
1727946398723	9703.125	0.766368008575389	0.011715190265131294	0.0014926455582451148
1727946398724	9773.4375	0.781928841857001	0.005967397668596887	0.0015140790965974733
1727946398726	10195.3125	0.7892344732704403	8.36502941897539E-5	0.0015226172814307487
1727946398728	10687.5	0.775346500279295	0.002506107171906623	0.0015030066826984753
1727946398730	10687.5	0.7707360326671632	0.002826067372629984	0.0014943658120554727
1727946398732	10687.5	0.7586825489800563	0.002834375396075019	0.0014890037962693055
1727946398733	10757.8125	0.6467505606679582	0.0021476414194052437	0.0015016076821521512
1727946398735	11390.625	0.6432271924837152	0.001699949810223459	0.001500153647472334
1727946398737	11390.625	0.6367117032636315	0.001700620747144433	0.0014929553639210294
1727946398739	11390.625	0.6289657770998287	0.0015190687777998796	0.0014885055994002213
1727946398740	11460.9375	0.6591337603271703	0.0012491441078675996	0.001540075437066353
1727946398742	11460.9375	0.6721578839654229	9.107685697233232E-4	0.0015595868109980005
1727946398744	11531.25	0.6507366279814549	5.704394671235103E-4	0.0015257651316425785
