# Supplementary material for: Identification and classification of repeated whistle types from free-ranging rough-toothed dolphins (Steno bredanensis)
Source: Sci Rep. 2026 Mar 20;16:14327. doi: 10.1038/s41598-026-44853-2 (PMC13144356; doi:10.1038/s41598-026-44853-2)
Supplement: Supplementary file 2 — Supplementary Material 2 [file 41598_2026_44853_MOESM2_ESM.zip › Dataset_StenoRepeatedCalls/Contours/2412.csv]

Time [ms]	Peak Frequency [Hz]	Duty Cycle	Energy	WindowRMS
1727946469039	4710.9375	0.8731043456592543	0.009310681639550407	0.002718088570267393
1727946469041	4710.9375	0.9227089826201706	0.01845885970531564	0.003168034344583888
1727946469043	4710.9375	0.9697449882075471	0.03571836847332353	0.0033075711089918455
1727946469043	4710.9375	0.9751235399820306	0.056152110400935464	0.0033249796573681057
1727946469045	4710.9375	0.9751235399820306	0.07239031242117026	0.0033249796573681057
1727946469047	4710.9375	0.9707233055368373	0.08687002901344797	0.0033136875344343263
1727946469049	4710.9375	0.928269597933513	0.10718549516346731	0.0031889913740859336
1727946469050	4710.9375	1.13968138248445	0.12905642763348993	0.0030600799768511137
1727946469052	4710.9375	1.0953727493540164	0.14307067423307698	0.0029574319712005674
1727946469054	4710.9375	1.0004696297372133	0.13921951535901306	0.0027374259836829462
1727946469056	4710.9375	0.892568596018891	0.11029456883063234	0.002478016964298741
1727946469058	4640.625	0.8412672845024345	0.06812792065916155	0.002186836760861179
1727946469059	4640.625	0.7279074497521311	0.03097503665767741	0.0018721255356492872
1727946469061	4640.625	0.6698480706507615	0.017204607008553727	0.0017296297616645386
1727946469063	4640.625	0.5720883981187301	0.019051806393181114	0.0014886187850597676
1727946469065	4640.625	0.5016754196391444	0.022628258954419726	0.0012624452650766172
1727946469066	4640.625	0.4515091466633531	0.02217499913314273	0.0011204683990642895
1727946469068	4640.625	0.6361924938161527	0.017920676036119517	0.001056060933288225
1727946469070	4640.625	0.3959407249571717	0.012335755863491704	0.0010798876283413495
1727946469072	4640.625	0.4306636729017061	0.008171833849145025	0.001184195009690313
1727946469074	4640.625	0.5008973594586033	0.006587899029445277	0.0014044475785635257
1727946469075	4640.625	0.5903416795371609	0.005975072495211615	0.0016535844334571723
1727946469077	4640.625	0.6383453457946118	0.005196666081549938	0.0017851915858058114
1727946469079	4640.625	0.027047365344757088	0.010934475674184124	0.002721178416447806
1727946469081	4640.625	0.030687395034519373	0.03276450793623725	0.0032720539730519225
1727946469082	4710.9375	0.034525984478269406	0.04856664131938213	0.0038229295296560387
1727946469084	4710.9375	0.036403684269241315	0.04427139990357892	0.003918063716018148
1727946469086	4710.9375	0.03955812427464019	0.0225312519692271	0.0040574677048508066
1727946469088	4710.9375	0.041123189590944	0.0066081646077195315	0.004131953835627892
1727946469090	4710.9375	0.042470167952165426	0.0030327629105877	0.004203332802529303
1727946469091	4710.9375	0.04303924638406608	0.002771992897286726	0.0036480162035245414
1727946469093	4710.9375	0.9647803150743238	0.002726600110307877	0.0030926996045197793
1727946469095	4710.9375	0.9385759633517575	0.0035580044583803402	0.003021342057260656
1727946469097	4710.9375	0.8916309155187714	0.005529095567453844	0.002886706780914876
1727946469098	4710.9375	0.8141600469768878	0.007273708493174462	0.0026493708456658154
1727946469100	4710.9375	0.7866957574299688	0.007317451226532271	0.002571219061873835
1727946469102	4710.9375	0.8882866611506105	0.0066125540350857135	0.002448583229485451
1727946469104	4710.9375	0.8135802924091545	0.006761382012633805	0.002209118058369425
1727946469106	4710.9375	0.7846593245909038	0.00695068653372218	0.0021092101935314446
1727946469107	4710.9375	0.7923367027355579	0.006334566503698601	0.0021278669452631667
1727946469109	4710.9375	0.7974577983053809	0.008067796523262755	0.0021465036400065713
1727946469111	4710.9375	0.8337206144086302	0.013465273019649827	0.0022581302672688383
1727946469113	4781.25	0.8937491810796646	0.016682752750824457	0.0024179078409290486
1727946469114	4781.25	0.9536270232045496	0.016122026458724986	0.0026543692389727827
1727946469116	4781.25	0.9063069631350968	0.014036937895346354	0.0027770174880252085
1727946469118	4781.25	0.9643205268366493	0.013961324098211334	0.002968700414072612
1727946469120	4851.5625	0.9899905296587748	0.01786556170484343	0.0030380605107461827
1727946469122	4851.5625	1.034248646104207	0.029179824353397308	0.0031662957840142866
1727946469123	4851.5625	1.038815701821027	0.05257379060851907	0.0031777434616477884
1727946469125	4851.5625	1.0410524764150944	0.08446911080571587	0.0031826524611604716
1727946469127	4921.875	1.0505606139634738	0.11945351857928602	0.0032115274653136973
1727946469130	4921.875	1.006514117556644	0.16547160056424218	0.0030899034606083043
1727946469131	4921.875	1.0381139869632496	0.23290187354217542	0.0029117819288357744
1727946469133	4921.875	1.01384103683619	0.3137676023292316	0.0028481356925306473
1727946469135	4921.875	0.9649761469267649	0.35647817243983	0.00272126174377904
1727946469137	4921.875	0.9923655917305799	0.3133419929766175	0.00258360462442291
1727946469139	4992.1875	0.975311927075656	0.21224242690606063	0.0024849805214324505
1727946469140	5132.8125	0.9564265472401186	0.1067912461462249	0.0023307123268021786
1727946469142	5273.4375	0.9913266887397194	0.14292553098194727	0.002293669407676878
1727946469143	5414.0625	1.00543797224406	0.15551053002139426	0.0023252116595326817
1727946469145	5414.0625	0.9363620553842916	0.1704415002878021	0.0023533631178034656
1727946469146	5414.0625	0.9367368565220621	0.1926041508658662	0.002357633267240436
1727946469148	5484.375	0.9498881448320582	0.21693671795604977	0.002386940080448825
1727946469150	5484.375	0.9624742088455777	0.2235710842981912	0.0024158580389938857
1727946469152	5554.6875	0.9794913895362872	0.2219241837508223	0.0024614305932207326
1727946469154	5554.6875	0.03976141527168984	0.22519123695054452	0.0029999708339521827
1727946469155	5554.6875	0.0394492606887225	0.25281370807976655	0.0035385110746836332
1727946469157	5625.0	0.03861387004084818	0.2746764202850056	0.003509200770817027
1727946469159	5625.0	0.036516632205172046	0.26772404966788754	0.003426280111756769
1727946469161	5695.3125	0.03455458399371782	0.2571656078803575	0.0033465719633088
1727946469162	5695.3125	0.03205525856325289	0.28496693620143115	0.0032576955937345057
1727946469164	5695.3125	0.030321930308314888	0.32790805644602683	0.003196546950098933
1727946469166	5695.3125	0.027275928208571464	0.3499681232170401	0.002378678234022791
1727946469168	5695.3125	0.4821418564313828	0.35479024769538003	0.001560809517946649
1727946469170	5695.3125	0.7455180537653576	0.36561211839266333	0.001364013507186087
1727946469171	5695.3125	0.6714402818533348	0.3957832144629381	0.0012453104274173594
1727946469173	5695.3125	0.6475600649499049	0.4301222489779423	0.001208193012786402
1727946469175	5695.3125	0.6080343050721928	0.44703526142115424	0.0010908032238625665
1727946469177	5695.3125	0.5826521439134644	0.4519336684354648	0.0010553890801294596
1727946469178	5765.625	0.5904746432303651	0.4590430182026044	0.0010697849880272297
1727946469180	5765.625	0.5656682854324858	0.4637928384138542	0.0010395092701605687
1727946469182	5765.625	0.5596552754848009	0.46048912851708346	0.0011322475980751487
1727946469184	5765.625	0.46902850781529626	0.4626662724875307	0.001317663800533607
1727946469186	5765.625	0.4686288309449344	0.4581164158646053	0.001457888028697337
1727946469187	5765.625	0.5563206229776229	0.3867285532484871	0.0017178619668125534
1727946469189	5765.625	0.599369573762647	0.2385215323073755	0.0018228201680066168
1727946469191	5906.25	0.5650779801312125	0.07910610120185295	0.0022486717333760277
1727946469193	6046.875	0.6646231155040846	0.09131304348449636	0.002674523298745439
1727946469194	6257.8125	0.774541056348484	0.11368174675191192	0.002973794736428653
1727946469196	6257.8125	0.818813241567969	0.12042890445780662	0.003123494352248157
1727946469198	6257.8125	0.9014055577007707	0.12347893207731167	0.0033646016094365594
1727946469200	6257.8125	0.9907802532760375	0.12576895233255736	0.0036288330637666874
1727946469202	6257.8125	1.036894592001427	0.1238604374142783	0.0037732056837384313
1727946469203	6257.8125	1.0793329686912514	0.1200994221587966	0.003903641629657622
1727946469205	6257.8125	1.154024422359456	0.11856561380411768	0.003872604115489011
1727946469207	6257.8125	1.1709326130569808	0.11927743996143217	0.003921173730546421
1727946469209	6257.8125	1.1531489318692763	0.11721486635590782	0.003870134077872955
1727946469210	6257.8125	1.1148540798898452	0.11228833369206552	0.0037468590766946796
1727946469212	6257.8125	1.1124408689233238	0.10532487116804094	0.0037369950169590578
1727946469214	6328.125	1.0747329980508726	0.09752391473051734	0.0035771408313420546
1727946469216	6328.125	1.046729083285687	0.09247225862391414	0.0034118060210716204
1727946469218	6328.125	1.0130896531602798	0.09090895744877267	0.00321897109522145
1727946469219	6328.125	0.9523167675922399	0.08518125383368463	0.0030252187460239176
1727946469221	6328.125	0.9188176486691374	0.07363156096734531	0.002909798065609385
1727946469223	6328.125	1.0907034288131932	0.05910161561698653	0.0028039168315071744
1727946469225	6328.125	1.0675951066571847	0.04597749516134805	0.0027384090847209696
1727946469226	6328.125	1.2240205975744332	0.03677346765258865	0.002609156985359347
1727946469228	6328.125	1.2269048969783192	0.02894378180172588	0.0026146031048506404
1727946469231	6328.125	1.229856109310989	0.0218773751693556	0.002620559892509423
1727946469233	6328.125	0.0445064881756842	0.014922226816740856	0.003115794330506961
1727946469235	6398.4375	0.04603912945955359	0.00965608066475213	0.0036110287685044997
1727946469236	6539.0625	0.04800727402373129	0.008072848966550368	0.00370945919784868
1727946469238	6609.375	0.048471243987047864	0.012085124049809787	0.00373290281315715
1727946469240	6750.0	0.050348935974047763	0.014872325398349309	0.003818460843080374
1727946469242	6750.0	0.0530504365147718	0.01707431960415632	0.003946247020902806
1727946469243	6750.0	0.05564706628822294	0.01774959388040561	0.004076495004911194
1727946469244	6750.0	0.056501190010864955	0.017957801040481933	0.0041122974233438175
1727946469246	6750.0	0.0575076289724603	0.01688553565821589	0.004156163385142218
1727946469248	6750.0	0.5884924307596144	0.01538438347126716	0.003499901261230594
1727946469250	6750.0	1.290049043091588	0.014926546398310295	0.0035169015584506076
1727946469251	6750.0	1.2323599441496331	0.013961389531848799	0.0036034655977898945
1727946469253	6750.0	1.2541892893409328	0.013010742452199155	0.0036667805486429103
1727946469255	6750.0	1.2619690325275157	0.011467519685176515	0.0036890245026945955
1727946469257	6750.0	1.2424326642754193	0.009888482999985966	0.0036339497036566235
1727946469258	6750.0	1.2163858793566562	0.008921531788777382	0.003562471279674937
1727946469260	6750.0	1.1981725792714886	0.00891064223805076	0.0035180366914925086
1727946469262	6750.0	1.1386140387513102	0.009322299145294323	0.003365361034970795
1727946469264	6750.0	1.109724064792977	0.008827229054725567	0.0032859238495074965
1727946469266	6750.0	1.0418202142295598	0.007552141297557984	0.003086788613584978
1727946469267	6750.0	1.0561264927573217	0.006294020417890144	0.002795653600690997
1727946469269	6750.0	1.014829073603093	0.005265954057074389	0.0026922496209188388
1727946469271	7031.25	0.9722969487028301	0.0017063034757636238	0.0024423513129312262
1727946469273	7382.8125	1.0945156302988963	7.930993341569413E-4	0.002235651613743708
1727946469274	7734.375	1.0195106565621532	0.0036753287250259046	0.0021121591137634008
1727946469276	7734.375	0.9517766115388766	0.004821454383854914	0.0020064886074207095
1727946469278	7734.375	0.8447176729042535	0.006258397297743884	0.0017110660101661607
1727946469280	7734.375	0.7615822023458558	0.009016120580332597	0.0014320167727762175
1727946469282	8085.9375	0.6871702117408928	0.027837603743870877	0.0012286918533626462
1727946469283	8085.9375	0.5913924267310912	0.05411809718624892	0.0010516741626120222
1727946469285	8085.9375	0.5933616243720902	0.08546089722207448	9.619730281158714E-4
1727946469287	8085.9375	0.5380135995370371	0.11423209373958292	8.722718936197205E-4
1727946469289	8085.9375	0.4748549779827419	0.1359644044111343	9.131310813244661E-4
1727946469290	8085.9375	0.543186754869614	0.15083753601836158	0.001143658351537861
1727946469292	8085.9375	0.5776732965159723	0.15839870729781255	0.00142580964786209
1727946469294	8085.9375	0.7117647052070476	0.1571967463292812	0.0017079609441863193
1727946469296	8085.9375	0.7874325101356618	0.14902713013666308	0.0020830343754670443
1727946469298	8085.9375	0.7959640923199957	0.13740157652202445	0.002458107806747769
1727946469299	8085.9375	0.04857069169209352	0.12384085688277403	0.0031400435720098166
1727946469301	8085.9375	0.05371388331911832	0.11286044556649208	0.003669429279550684
1727946469303	8085.9375	0.06188827068050528	0.10365534178350534	0.004198814987091551
1727946469305	8085.9375	0.06784612467432274	0.08209743892618804	0.004455796960032498
1727946469306	8085.9375	0.07279275456548781	0.046513696407357266	0.004679790162799667
1727946469308	8085.9375	0.07501789076765064	0.016508083711258933	0.004775596652382669
1727946469310	8085.9375	0.07762976348857727	0.004145209991046716	0.004886339192721662
1727946469312	8367.1875	0.07781185682080277	2.3324805702041056E-4	0.004893501882126884
1727946469314	8718.75	0.07562178368690671	2.5082775705537316E-4	0.004799361330798515
1727946469315	9070.3125	0.5427701070779941	0.001716003807768739	0.0040183669092894655
1727946469317	9421.875	1.1727780281976243	0.005612409206551771	0.003831402529936638
1727946469319	9421.875	1.0618445953355096	0.007131280460682996	0.0035196225365153413
1727946469321	9421.875	0.9403429188212917	0.008591350499357006	0.0031163932789005917
1727946469322	9421.875	0.8912273606013045	0.009737935453193673	0.0026608075286374735
1727946469324	9492.1875	0.8278228271081448	0.010429090923449772	0.002464693826162416
1727946469326	9492.1875	0.782857984200297	0.010834816065343757	0.0020938480934683595
1727946469328	9492.1875	0.7612930429036121	0.011189325556255581	0.0017230023607743036
1727946469331	9562.5	0.9202569878168918	0.01134827480632985	0.0015171491976452537
1727946469332	9562.5	0.8084020398293407	0.011254654839078856	0.001468551309814493
1727946469334	9562.5	0.8237179779145467	0.010747271898955977	0.0015051021032697126
1727946469336	9562.5	0.8230149371069182	0.010130595396789264	0.0017220806120744124
1727946469338	9562.5	0.8790140150326726	0.009858849122474608	0.001985116958591591
1727946469339	9562.5	0.8955073419510169	0.009529960641797914	0.002301854174784536
1727946469341	9562.5	0.8907907167801911	0.008388076539002084	0.002464609736756064
1727946469343	9562.5	0.9935232960555979	0.006325733403960718	0.0027456016496165653
1727946469344	9562.5	1.0106813745836436	0.00396767817726127	0.003070884535310261
1727946469346	9562.5	1.0552025914626262	0.002066011821553042	0.003187433419028655
1727946469347	9632.8125	1.1346483025397736	9.874196987812466E-4	0.0033915655888144425
1727946469349	9703.125	1.1664488109599986	4.0119819268297024E-4	0.003476229125000942
1727946469351	9773.4375	1.219824267238704	2.615781456290598E-4	0.003617994828507856
1727946469353	9914.0625	1.2652723254923866	4.719499726724224E-4	0.0037448092845053164
1727946469354	9984.375	1.2908374896234174	8.604881234946199E-4	0.0038205200994759787
1727946469356	10054.6875	1.302593474907419	7.720074769471191E-4	0.0038535759485973566
1727946469358	10195.3125	1.3003155159973934	3.502555303275759E-4	0.0038457916882939183
1727946469360	10265.625	1.2941792406662869	1.0990748159177039E-4	0.00375781735460001
1727946469362	10335.9375	1.2590745579149254	1.1636077861096661E-4	0.0036658134825833613
1727946469363	10476.5625	0.06250114818949107	0.0017433138941829213	0.004241936230396208
1727946469365	10546.875	0.061481168129026716	0.008281866032838335	0.004194691653335724
1727946469367	10617.1875	0.059417034265506055	0.015286263773396331	0.004093996548489858
1727946469369	10757.8125	0.05642176833785384	0.013773787000787255	0.003946267503941859
1727946469370	10828.125	0.05348079840796055	0.007398414327622784	0.0038013614665224995
1727946469372	10898.4375	0.05209390902930708	0.001865476171115836	0.0037348790550201967
1727946469374	11039.0625	0.05091914107779571	2.1907971291416464E-4	0.0036769330058594404
1727946469376	11109.375	0.049649070360987216	2.530268710910019E-4	0.0032200069009624315
1727946469378	11250.0	0.4166008088034081	3.470840565080002E-4	0.002763080796065422
1727946469379	11250.0	0.40183261326320474	4.2555954812465227E-4	0.002664912637492785
1727946469381	11320.3125	1.1621682122519759	4.6970053246801204E-4	0.0025724758356707434
1727946469383	11390.625	1.1690530253978575	4.61758338543014E-4	0.0024571344733427445
1727946469385	11390.625	1.1028553704795598	4.2354819953793386E-4	0.0023383083465567446
1727946469386	11460.9375	1.0106825401774915	3.3916169900057307E-4	0.0021459188407730073
1727946469388	11531.25	0.9171661687001089	2.4752874506347186E-4	0.00200972681009064
