# Supplementary material for: Identification and classification of repeated whistle types from free-ranging rough-toothed dolphins (Steno bredanensis)
Source: Sci Rep. 2026 Mar 20;16:14327. doi: 10.1038/s41598-026-44853-2 (PMC13144356; doi:10.1038/s41598-026-44853-2)
Supplement: Supplementary file 2 — Supplementary Material 2 [file 41598_2026_44853_MOESM2_ESM.zip › Dataset_StenoRepeatedCalls/Contours/2417.csv]

Time [ms]	Peak Frequency [Hz]	Duty Cycle	Energy	WindowRMS
1727946525776	5203.125	0.5877315572609195	0.022571511610612542	0.002180963140330409
1727946525778	5203.125	0.6243951821321367	0.03570749877513365	0.00214633224253556
1727946525779	5273.4375	0.5149710032670286	0.03106334478051712	0.0024533300983645137
1727946525781	5273.4375	0.5536548491826866	0.01916856630780215	0.00260932543023647
1727946525783	5343.75	0.6427595139228818	0.012124168944901887	0.002930749248171605
1727946525785	5343.75	0.6639574068331331	0.01131174907698621	0.0029853111096458758
1727946525787	5414.0625	0.6821875585219013	0.012264726330538222	0.003021056786480274
1727946525788	5484.375	0.6671822677943663	0.010828911110342747	0.002951598282874272
1727946525790	5484.375	0.6448635501030913	0.010849261727119315	0.0028906453755041593
1727946525792	5484.375	0.6249892806418357	0.012478836834402485	0.002841777524291312
1727946525794	5554.6875	0.6522412570017688	0.0151017044465382	0.0024904886105309287
1727946525795	5554.6875	0.5260658270787727	0.01711199241439702	0.002139199696770545
1727946525797	5625.0	0.6263365513235708	0.024520953462092782	0.0019063213681496166
1727946525799	5625.0	0.5540030445502441	0.036586185821914044	0.0017285647554086305
1727946525801	5625.0	0.4575745190801317	0.05095471621457257	0.001483582937663325
1727946525803	5695.3125	0.38563526053772446	0.0574040293248656	0.0012642744448952152
1727946525804	5695.3125	0.38772150459877175	0.05891315611156949	0.0012587484947296963
1727946525806	5765.625	0.38113175502461033	0.06927168135444052	0.0012279672479405506
1727946525808	5765.625	0.39075351263416047	0.09091683833695756	0.0012669979644239935
1727946525810	5765.625	0.5127320303954744	0.12141414964471493	0.0016593954832845102
1727946525811	5765.625	0.5853656337561481	0.1460618380657637	0.001953054816585095
1727946525813	5765.625	0.6160342353414264	0.15912996838513233	0.0022467141498856797
1727946525815	5765.625	0.6160150756237951	0.17679194887169336	0.0026570030199499902
1727946525817	5765.625	0.7264285046745125	0.21002759272631502	0.003067291890014301
1727946525819	5765.625	0.8151504469823567	0.24696902928174955	0.003340010052785303
1727946525820	5765.625	0.822578985483629	0.27061235183616605	0.003360777518137734
1727946525822	5765.625	0.83121892938059	0.2823343268076765	0.003380228658827521
1727946525824	5835.9375	0.7852742578606476	0.28237463694648796	0.0032760240069438294
1727946525826	5835.9375	0.7070055095643311	0.27628949297494787	0.00306651614860276
1727946525827	5835.9375	0.6063817021427894	0.2847219847438422	0.0027544437255005555
1727946525829	5835.9375	0.6024659842700671	0.2985612902319546	0.002369595716346082
1727946525831	5835.9375	0.487265126422031	0.26880587403282385	0.0018907276521246716
1727946525833	5835.9375	0.4337193938834781	0.17696651157765503	0.0014118595879032616
1727946525835	6398.4375	0.4544733669558625	0.2779532591559684	0.001177344885147566
1727946525836	6398.4375	0.46542765924382035	0.38342440261451155	9.428301823918706E-4
1727946525838	6398.4375	0.4886946472847121	0.43637532847840155	9.062982338073127E-4
1727946525840	6398.4375	0.31500758643989807	0.4548536597510689	9.878129152518234E-4
1727946525843	6398.4375	0.3740424236001125	0.4506004951238008	0.001442182061169918
1727946525844	6398.4375	0.5117279628537735	0.43250187491575326	0.0017887300667079847
1727946525846	6398.4375	0.5722958527947342	0.41605399220112094	0.0021352780722460516
1727946525848	6398.4375	0.6731803919177243	0.40598754963610456	0.002545789714672002
1727946525850	6398.4375	0.8051444685148528	0.39425350360486877	0.0029563013570979516
1727946525852	6468.75	0.505840791807773	0.3734723577262217	0.003271848104357005
1727946525853	6468.75	0.5494738909298903	0.35309171021192254	0.003432664560147789
1727946525855	6468.75	0.5587987064680848	0.3353756875050849	0.003474158667877161
1727946525856	6468.75	0.549174916107911	0.31195225733080706	0.0034399810237042312
1727946525858	6468.75	0.5376096349284641	0.2634788370935203	0.00339209503667093
1727946525859	6468.75	0.46722259546091355	0.22311604884011943	0.0031201600335243303
1727946525861	6468.75	0.4266727510872742	0.20748926744645635	0.002933036251913036
1727946525863	6468.75	0.3664151754442328	0.19552108490755965	0.002586417844671762
1727946525865	6468.75	0.31442431514637253	0.17023965670729727	0.0022264556346239268
1727946525867	6468.75	0.6303916228488197	0.13150350229248367	0.0020692427458460214
1727946525868	6609.375	0.5259687631251615	0.0957706793253672	0.0017722015917297578
1727946525870	6820.3125	0.4949805512029379	0.04483164542086554	0.0016524022368856453
1727946525872	6820.3125	0.4367271299108297	0.05600927949956961	0.0015094731954824088
1727946525874	6820.3125	0.4411679147349121	0.059938030933082975	0.0015168732636719046
1727946525875	6820.3125	0.4488137420104786	0.062271787739774646	0.0015276497013106151
1727946525877	6820.3125	0.4144364409004264	0.06513762254458484	0.0014309934757728029
1727946525879	6820.3125	0.41114463355895153	0.0616178233842661	0.0014342798824145632
1727946525881	6820.3125	0.4948704958091913	0.05252364238962732	0.0015169271504311928
1727946525883	6820.3125	0.48459799250974267	0.045908899137633824	0.002014130395013852
1727946525884	6820.3125	0.5452347363268182	0.04425245477877239	0.0023712183251050987
1727946525886	6820.3125	0.6116767269723086	0.04355391735766436	0.0027283062551963447
1727946525888	6820.3125	0.6972573204557533	0.04503641978183813	0.0033664058258665664
1727946525890	6820.3125	0.8363241216968736	0.0498714000724589	0.004004505396536788
1727946525891	6820.3125	0.9949449790666255	0.051588472265746595	0.004501274050777971
1727946525893	6820.3125	1.0456727364156608	0.04556164760560483	0.0046651683038055084
1727946525895	6820.3125	1.1261001890377995	0.036311612736314704	0.004955471315830529
1727946525897	6820.3125	1.1623896338850643	0.030669996483742072	0.00506314110340183
1727946525899	6820.3125	1.1440624872735352	0.027672288780557906	0.004998436612094679
1727946525900	6820.3125	1.1166694637222718	0.02492508108343493	0.004899375477668277
1727946525902	6820.3125	1.0863369034940011	0.020311345879552856	0.00477864467729627
1727946525904	6820.3125	1.0186134367341988	0.013946707880092309	0.004482470999906724
1727946525906	6960.9375	1.0113308617595034	0.006597365755650278	0.004100667956924105
1727946525907	7171.875	0.9172652577081182	0.0016206990920817406	0.0036844514198741823
1727946525909	7382.8125	0.956387113732018	0.0018517589353292093	0.0034718981743499626
1727946525911	7593.75	0.8554338327752006	0.003837628205553189	0.0031657203491018706
1727946525913	7804.6875	0.8395932755380306	0.008509899391091584	0.0028199650441082277
1727946525915	8015.625	0.7133867755625982	0.016984517931877267	0.002489122485536676
1727946525916	8226.5625	0.6818079485907188	0.02787832951685015	0.0021200340393084703
1727946525918	8226.5625	0.6225704882795199	0.04297182326062568	0.0019351222198876862
1727946525920	8226.5625	0.541860698882762	0.0598933025473259	0.0017024766748251982
1727946525922	8226.5625	0.4931607104053171	0.07481137032217287	0.0015625943488594115
1727946525923	8226.5625	0.46460032304677124	0.08631432328838257	0.0014678005090613525
1727946525925	8226.5625	0.4501538762844362	0.09726532602593699	0.0014276776855867888
1727946525927	8226.5625	0.6219716689535207	0.10875717426052206	0.0014595563247492525
1727946525929	8226.5625	0.6547834916222154	0.12133398873511765	0.0015105128701749183
1727946525931	8226.5625	0.16350164924706123	0.13488108857320885	0.0015000297363936483
1727946525932	8226.5625	0.1695192513547282	0.14934420091512038	0.0015363011709117892
1727946525934	8226.5625	0.162584933737646	0.16800578617384945	0.0014918342603248778
1727946525936	8226.5625	0.15217386058934187	0.1906256378933573	0.001418858510842585
1727946525938	8226.5625	0.14269686844863733	0.21021676452286822	0.0013525674061482206
1727946525939	8226.5625	0.13613636602931267	0.22345029362263313	0.0012930077671227335
1727946525941	8226.5625	0.1282204407780211	0.233706092163199	0.001211503030893184
1727946525944	8226.5625	0.12298245814147199	0.2413754783431768	0.0011805889086714063
1727946525946	8226.5625	0.5243332679885561	0.23751267302269585	0.001148709522401982
1727946525948	8226.5625	0.4044281470396386	0.21176259616177226	0.0012478806565250633
1727946525949	8226.5625	0.4469958708612478	0.17310573112086688	0.0013783553574521008
1727946525951	8226.5625	0.46268998951781964	0.13517942500023683	0.0014292628879215776
1727946525953	8226.5625	0.5122814016782882	0.09657201106845201	0.0015527522441072731
1727946525955	8648.4375	0.5575056096042976	0.0011426283701799268	0.0016530100502601007
1727946525956	9070.3125	0.5745683043649166	0.0012540690316180977	0.0016809987618705
1727946525957	9070.3125	0.5797644429062985	0.0011935792354898207	0.0016862721642628062
1727946525959	9070.3125	0.5682455940305692	0.0013522209858913906	0.0016749293943895884
1727946525961	9070.3125	0.5234108183292886	0.001539040095000635	0.0015858721436146689
1727946525963	9070.3125	0.6630672326150657	0.0015030876561277066	0.0016136857056452119
1727946525964	9210.9375	0.5701412944673742	0.0020328089915254486	0.0018597331401341846
1727946525966	9421.875	0.5390083970646041	0.010763411539731545	0.0021151578868682077
1727946525968	9632.8125	0.6204811855461525	0.016659108503230192	0.0024501851316539275
1727946525970	9632.8125	0.7481133584009158	0.022593757891440944	0.0029206450714834003
1727946525971	9632.8125	0.7543173829623024	0.02646556667225246	0.0034398328963238713
1727946525973	9632.8125	0.819088239065616	0.026342820869661266	0.0036351877391381186
1727946525975	9632.8125	0.9727874769903359	0.021677705280202814	0.004067278967969398
1727946525977	9632.8125	1.0973014427778416	0.014095680259993318	0.004439646770641086
1727946525979	9703.125	1.1522471273872525	0.006988628334628444	0.0046214762669819
1727946525980	10195.3125	1.1665963343927366	2.471798192535548E-4	0.004669318424302691
1727946525982	10687.5	1.1707084130282637	0.002671508237062632	0.00468394941503238
1727946525984	10687.5	1.1618326148805413	0.004061929509479632	0.004650682616464204
1727946525986	10687.5	1.2433004907821241	0.004965340955262273	0.004426599844258273
1727946525987	10757.8125	1.1658268378472583	0.004250291951498028	0.004185225543285625
1727946525989	10968.75	1.1143396253561626	8.391153005495912E-4	0.004028058178999229
1727946525991	11179.6875	1.0053972053189826	0.002961581695931641	0.0036722725172882793
1727946525993	11390.625	0.9234519594959226	0.0041624280787205	0.0033192505114916226
1727946525995	11390.625	0.8329564911789789	0.0047702032320537276	0.0030044440389850853
1727946525996	11460.9375	0.7748040909588936	0.004589466726920928	0.0027329139981990204
1727946525998	11531.25	0.7917567039431165	0.0038180561155946526	0.002595388558350717
1727946526000	11601.5625	0.7610911954235092	0.0026566087530301282	0.002455168126953661
1727946526002	12304.6875	0.7586529169942348	0.0033564834566516184	0.002446989013115468
1727946526003	12375.0	0.8034779053776983	0.004688273865399326	0.0026115224526478465
1727946526005	12515.625	0.8207851800593505	0.004751971727903889	0.0026682279933679287
1727946526007	12656.25	0.8925473396614644	0.004196100853839533	0.002900788755572947
1727946526009	12656.25	0.9555255360591856	0.004142042153791426	0.0030891637590544493
1727946526011	12726.5625	0.9513929136962191	0.0037501399636612038	0.0033431192247337835
1727946526012	12796.875	1.0207968483385594	0.0026599382496376917	0.0035738213997987193
1727946526014	12867.1875	1.0564028705577295	0.0013980622570544546	0.0036802897951226823
