# Supplementary material for: Identification and classification of repeated whistle types from free-ranging rough-toothed dolphins (Steno bredanensis)
Source: Sci Rep. 2026 Mar 20;16:14327. doi: 10.1038/s41598-026-44853-2 (PMC13144356; doi:10.1038/s41598-026-44853-2)
Supplement: Supplementary file 2 — Supplementary Material 2 [file 41598_2026_44853_MOESM2_ESM.zip › Dataset_StenoRepeatedCalls/Contours/2486.csv]

Time [ms]	Peak Frequency [Hz]	Duty Cycle	Energy	WindowRMS
1727795632772	6187.5	0.635391365289489	0.0050725074861687255	0.0016542810170581115
1727795632774	6187.5	0.5915300831337453	0.006982990923239965	0.001701164729446221
1727795632775	6257.8125	0.5665977498850421	0.007576735280135251	0.0020448330458872977
1727795632777	6257.8125	0.5915260861500317	0.007584302785999966	0.0023885013623283747
1727795632779	6328.125	0.5866219761078262	0.009133345232275655	0.0029855936143675143
1727795632781	6328.125	0.7190909909305149	0.012867421109161963	0.0035826858664066534
1727795632782	6398.4375	0.8872381877085364	0.017579484806307156	0.004150231804070427
1727795632784	6398.4375	0.9696780904900051	0.021711856809300215	0.004385454001127467
1727795632786	6468.75	1.1118195204540926	0.027960626924853103	0.0047781379581707745
1727795632788	6468.75	1.207244284628104	0.03319196693377827	0.005039595577666381
1727795632790	6539.0625	1.217471777813764	0.036594212709322185	0.005067812373489716
1727795632791	6539.0625	1.1621081495030192	0.03808923837779674	0.0048886180568040866
1727795632793	6609.375	1.1586676404153886	0.037217164299347745	0.004710479980030884
1727795632795	6609.375	0.9823470073262307	0.03133691904786331	0.004236366632529061
1727795632797	6679.6875	0.8216231759457199	0.02670212200901832	0.0036857176801705044
1727795632798	6679.6875	0.8000798244846741	0.027796324822137206	0.0032346200036168235
1727795632800	6750.0	0.7577150394809593	0.03334794543801811	0.0030373578528383694
1727795632802	6750.0	0.8401295079969167	0.03880703738739712	0.0027993260544922215
1727795632804	6820.3125	0.8512890429760716	0.040593997134001546	0.0027760925340250416
1727795632806	6890.625	0.8582724064738744	0.03931529463347306	0.002798777938959946
1727795632807	6890.625	0.9062026341358969	0.03451222295652714	0.0028931008751969644
1727795632809	6890.625	0.9393577221367508	0.031240566000103845	0.002926938459392645
1727795632811	6890.625	0.9188169223325107	0.03383486402854829	0.0029103232019089265
1727795632813	6890.625	0.8967686108594694	0.039533358335984994	0.002872546433621918
1727795632814	6890.625	0.8962571246069183	0.042604825468895706	0.002955303915412748
1727795632816	6890.625	0.7597068728535666	0.04177061521077671	0.003110963934737652
1727795632818	6890.625	0.6914792254996276	0.039937890465226625	0.0034971386722175276
1727795632820	6890.625	0.7254562861651135	0.03744714339674597	0.004053855884534348
1727795632822	6890.625	0.8346009399547717	0.032334205922530855	0.004599975404652887
1727795632823	6890.625	0.9607772510495441	0.025981610797028886	0.005054182975423135
1727795632825	6890.625	1.0307128819218991	0.02160064734880293	0.005235267603566073
1727795632827	6890.625	1.100825683059131	0.01938435604364167	0.005405780087258117
1727795632829	6890.625	1.0898939668912166	0.01654255174790334	0.005370466446447395
1727795632830	6890.625	0.97562380842118	0.012850149509083168	0.005041574311039016
1727795632832	6960.9375	0.8941705562067133	0.00946452372685992	0.0047882403087483785
1727795632834	7031.25	0.7444037245730375	0.00611074878907677	0.004107981923593533
1727795632836	7101.5625	0.6079139139540708	0.004138581330313618	0.0033812987334545337
1727795632838	7242.1875	0.6225081181699329	0.008900947095695588	0.0026975955230503154
1727795632839	7312.5	0.601670419037109	0.014820046148599907	0.002013892312646097
1727795632841	7453.125	0.5363089564542431	0.022467390175678188	0.0016707348236235991
1727795632843	7453.125	0.6078133272766654	0.029131735838915665	0.001327577334601101
1727795632845	7453.125	0.6285938660137141	0.03140345278793576	0.0012481202368745724
1727795632846	7453.125	0.6799560275908713	0.031040424982647242	0.0014760452329911705
1727795632848	7453.125	0.5450938482704403	0.031076501541251828	0.0017039702291077685
1727795632850	7453.125	0.5991979056799094	0.03244706117509269	0.0022642902451380192
1727795632852	7453.125	0.566294946038917	0.03486652187098541	0.00282611659337934
1727795632855	7453.125	0.6899043385707326	0.0374567717447596	0.003387942941620661
1727795632856	7453.125	0.9024703942997608	0.039289607718631755	0.004044540196587129
1727795632858	7453.125	0.9685174727610949	0.0405602168504172	0.0042119518241741805
1727795632860	7453.125	1.0175121211743732	0.04267056325849867	0.004325642151025294
1727795632862	7453.125	1.0091679284960284	0.04520961832374418	0.0043034339809151214
1727795632863	7453.125	0.9055737851835859	0.04625590935081844	0.004066678859366915
1727795632865	7453.125	0.8307247548775356	0.04682357628177176	0.0038709792634712505
1727795632867	7453.125	0.7675850708164575	0.05067053971860728	0.0033629867452365514
1727795632868	7453.125	0.6991212472975629	0.05693908789768737	0.002989512946681362
1727795632870	7453.125	0.6681320004620801	0.058927881122141666	0.0028350398855450953
1727795632871	7453.125	0.7972985019810751	0.053565731493423197	0.0024193393710911656
1727795632873	7453.125	0.7390088429154134	0.04718122520665117	0.0022524674975185253
1727795632875	7453.125	0.632093007274861	0.04736998217799097	0.0020266024640742154
1727795632877	7453.125	0.5963375657272583	0.05294811071682116	0.0019507559083603134
1727795632878	7453.125	0.6226409308489427	0.06095227226833391	0.0019827454399719874
1727795632880	7453.125	0.6616703847430156	0.06593495968358838	0.0020420389152502176
1727795632882	7453.125	0.6907510646525264	0.05879682171939997	0.0022660863566439167
1727795632884	7453.125	0.6605119934877858	0.04023940405122186	0.002494194015464143
1727795632886	7453.125	0.7279418439729061	0.022330740985383048	0.0027678323268833693
1727795632887	7382.8125	0.8396593992979655	0.011828968995978111	0.0030524202089858453
1727795632889	7453.125	0.9014903813312528	0.0054528288846532914	0.003183254478019375
1727795632891	7523.4375	0.9986724127909763	0.0016307704445916657	0.0033892211956010844
1727795632893	7593.75	1.0555669343038139	0.00196201305924713	0.003476600623375922
1727795632894	7664.0625	1.0054977892146995	0.004057657652950895	0.0034007837580630495
1727795632896	7734.375	0.9321132893393349	0.004751818931272227	0.0032644877816810475
1727795632898	7804.6875	0.7688798840713993	0.00489778266556604	0.0028492083190496823
1727795632900	7875.0	0.673111569706499	0.004389372174387979	0.002399391608115929
1727795632902	7875.0	0.5715029916045172	0.00378973670520053	0.0020144061232786714
1727795632903	7875.0	0.5675745519725841	0.0038360692100918876	0.0016800088328390993
1727795632905	7875.0	0.5787404862493509	0.004571825244160579	0.0014087770099925618
1727795632907	7875.0	0.7245606723082204	0.005125951048066462	0.0011375451871460242
1727795632909	7875.0	0.6541504641548189	0.0046910575424394686	0.0010635143840875252
1727795632910	7875.0	0.6519826136222004	0.003484024629796827	0.0011650261841720801
1727795632912	7875.0	0.6314326931064805	0.00238997480938687	0.0013180009360999336
1727795632914	7875.0	0.7029233303143033	0.0023250445192389076	0.001463000744992443
1727795632916	7875.0	0.7579353063910231	0.0036189611008966083	0.0015892195603433477
1727795632918	7875.0	0.5965598983077688	0.005146096750171166	0.0018335385165278275
1727795632919	7875.0	0.6083474371008893	0.005833127551330486	0.0021701065438677293
1727795632921	7875.0	0.6818395854178578	0.005617890427833855	0.0025066745712076315
1727795632923	7875.0	0.6938350153576129	0.005045283149977386	0.003052764563616187
1727795632925	7875.0	0.8029055626782581	0.004832170919051502	0.003598854556024742
1727795632926	7875.0	0.8822271624067575	0.006151740057552303	0.003904086345893711
1727795632928	7875.0	0.9282682205965701	0.009171106554494554	0.004051769902640916
1727795632930	7875.0	0.995027487156282	0.011161569728541426	0.0042595750978740785
1727795632932	7875.0	1.0153189761362804	0.00990966556560692	0.004319036654307254
1727795632934	7875.0	0.9826276287342768	0.0072575969358956395	0.00422287485355852
1727795632935	7875.0	0.9338171359903027	0.0062067970926644395	0.003917042245977953
1727795632937	7875.0	0.9694302973778519	0.006503072403370878	0.0036812430522622872
1727795632939	7875.0	0.835333453688487	0.006078595299420543	0.003322911815993332
1727795632941	7875.0	0.79047665580171	0.004554941138315139	0.0029856888218402484
1727795632942	7875.0	0.8630768921526587	0.003101113316642644	0.002784909934867959
1727795632944	7875.0	0.842180963260894	0.0030744994274976736	0.0027047863497058327
1727795632946	7875.0	0.8243858974898921	0.00464671992715286	0.0026381038078819256
1727795632948	7875.0	0.8355538885377829	0.006495584171383083	0.002923212581227903
1727795632950	7875.0	0.8498834619969966	0.007169800765133689	0.002977866607192841
1727795632951	7875.0	0.8648727383087598	0.0065971329719345965	0.0030123502774867575
1727795632954	7875.0	0.8555426551084153	0.005386215713813577	0.0030018353445924618
1727795632956	7945.3125	0.7577434311800926	0.004059771561246202	0.002814135357988283
1727795632958	7945.3125	0.7000826435278028	0.003090730982664606	0.0026370583521536342
1727795632959	7945.3125	0.6052091343279933	0.0026553394629800393	0.0030454515701323517
1727795632961	7945.3125	0.5963164661406254	0.0024009836864109678	0.0030007417300828847
1727795632963	7945.3125	0.60272066175667	0.002278282634801982	0.003171525812762701
1727795632965	7945.3125	0.6408218952210328	0.002336946413688002	0.0037783813620666266
1727795632967	7945.3125	0.748467595322327	0.002205812379357733	0.004385236911370553
1727795632967	7945.3125	0.7976530136898283	0.0018485928266565236	0.004469600080806739
1727795632969	7945.3125	0.7976530136898283	0.0016708405482238544	0.004469600080806739
1727795632971	7945.3125	0.8356722761134796	0.0017745244785326946	0.004566736132200949
1727795632973	7945.3125	0.8452557110244315	0.0023437704311227822	0.004560667364373248
1727795632974	7945.3125	0.7836107937794811	0.0038693181475632555	0.004344602665715309
1727795632976	7945.3125	0.7436175593213292	0.00636673196369288	0.003939314265372788
1727795632978	7945.3125	0.6071715924724842	0.007912971268632314	0.003281585342197239
1727795632980	7945.3125	0.6590848492993896	0.0067261860338707746	0.0026238564190216897
1727795632982	7945.3125	0.5600489292857473	0.004334279323027939	0.0022619982262051326
1727795632983	7945.3125	0.5401261330003699	0.003255724226639782	0.0022255739801654443
1727795632985	7945.3125	0.5571112031192194	0.0033284969776161497	0.0023100417346073056
1727795632987	7945.3125	0.534688085424379	0.003555883725782383	0.0020596298126307395
1727795632989	7945.3125	0.578570308542801	0.004241583439996426	0.0020956353513051857
1727795632990	7945.3125	0.6332162373435587	0.004998926378927277	0.0022077748378176065
1727795632992	7945.3125	0.49848022034416495	0.004823913372374865	0.0026467159065102904
1727795632994	7945.3125	0.570871180666485	0.004359191526051749	0.003000171464845517
1727795632996	7945.3125	0.5721329011783056	0.004429313043988171	0.0033536270231807434
1727795632998	7945.3125	0.5881865741632526	0.004288113689207197	0.0033989651361876465
1727795632999	7945.3125	0.6535620489739157	0.0037267326573355184	0.003818240248933626
1727795633001	7945.3125	0.6937551117268348	0.003713693945375686	0.003989723117028818
1727795633003	7945.3125	0.6637445158438572	0.004265184040778632	0.003915231884193029
1727795633005	7945.3125	0.7089997542260205	0.004132485875051291	0.004037671086016015
1727795633006	7945.3125	0.6605945186152291	0.0034259652567387865	0.0036100574117946343
1727795633008	7945.3125	0.6355584318043255	0.003289631182224556	0.0034729509258825527
1727795633010	7945.3125	0.6172439678996599	0.00367081732722047	0.0034477275052017553
1727795633012	7945.3125	0.5936086108971891	0.003369969397349019	0.0033754297748869225
1727795633014	7945.3125	0.5231580174105239	0.0024531787650289506	0.0028459010084980634
1727795633015	7945.3125	0.7226606370732256	0.002067202032535864	0.0023163722421092043
1727795633017	7945.3125	0.7332389673882524	0.0027026734557043216	0.00232708014142457
1727795633019	7945.3125	0.6018543500463275	0.0043351598725324915	0.0019211593648323047
1727795633021	7945.3125	0.5219919194897084	0.006488046912737065	0.0015152385882400395
1727795633022	7945.3125	0.5302582289794849	0.008052476491674466	0.0013133374804939915
1727795633024	7945.3125	0.5783588310029201	0.008367058188311405	0.0013883129215182856
1727795633026	7945.3125	0.6089111401242887	0.007158374264057963	0.0014560100624556533
1727795633028	7945.3125	0.594345898063645	0.005104453322694567	0.0012518685541948406
1727795633030	7945.3125	0.5520660759224603	0.00352196971311656	0.001165442789415551
1727795633031	7945.3125	0.5576989348872881	0.00291363965823286	0.0011668587192384678
1727795633033	7945.3125	0.5715557679407643	0.0028626693503287807	0.0011789910351617363
1727795633035	7945.3125	0.5854668433398277	0.0030302778156916965	0.0012044825444132979
1727795633037	7945.3125	0.6168272640654908	0.003061099671130143	0.0012578790705411575
1727795633038	7945.3125	0.6835954189952489	0.0027533860308929575	0.0014127279199447336
1727795633040	7945.3125	0.6072952348195567	0.0030445756441535203	0.0014465169375044327
1727795633042	7945.3125	0.48030271503309707	0.004688600614531565	0.0020342577405309164
1727795633044	7945.3125	0.6248113316133291	0.006733738149964197	0.0024974763557004376
1727795633046	7945.3125	0.7424173123468936	0.007194889857152256	0.002960694970869959
1727795633047	7945.3125	0.865232033611748	0.005732386123187303	0.0032640525057892615
1727795633049	7945.3125	0.9300295293171671	0.00393781773797172	0.003454999402635298
1727795633051	7945.3125	0.9905959837522587	0.0031949355717147934	0.0035960853458988297
1727795633054	7945.3125	0.9552524735918552	0.003290691269140197	0.0035334869574211794
1727795633055	7945.3125	0.8625491693418065	0.003580274767839214	0.0032409312892619255
1727795633057	7945.3125	0.8018850863687981	0.0036865116830314595	0.0030535430454900797
1727795633059	8015.625	0.6584929886770614	0.003414555199893533	0.0026449634075064177
1727795633061	8015.625	0.5497962423840409	0.0035844641551391583	0.00218352210881612
1727795633063	8015.625	0.4240252291910889	0.004245943131800814	0.0017012022686845032
1727795633064	8015.625	0.612008972958287	0.004570886713675295	0.0012188824285528864
1727795633066	8015.625	0.6079444786464114	0.0040328207286046604	0.0012049235315909795
1727795633067	8015.625	0.5734549863577507	0.0029861576872362325	0.0011583390432813037
1727795633069	8015.625	0.5247804089206437	0.002322411512984776	0.0010558102902042418
1727795633070	8015.625	0.4540536917892157	0.0029052739555678556	9.191284535043427E-4
1727795633072	8015.625	0.5117559627034777	0.0044574691930101785	0.0010229749711176256
1727795633074	8015.625	0.5527751038788037	0.005849535734244919	0.001230755007419071
1727795633076	8015.625	0.6199862920033159	0.0071492830804115995	0.0014385350437205163
1727795633078	8015.625	0.6786726266229217	0.008653837866619994	0.001513218361120708
1727795633079	8015.625	0.5564753121043657	0.009127495869999672	0.0018397826756241888
1727795633081	8015.625	0.6135446538647084	0.007934803716431658	0.00216634699012767
1727795633083	8015.625	0.6889829164746439	0.006654088178047876	0.002627631310685192
1727795633085	8015.625	0.8324484051950046	0.006678166694653906	0.0030889156312427146
1727795633086	8015.625	0.9211728640580947	0.007306548872232112	0.0033552101368411733
1727795633088	8015.625	0.9492195618606774	0.00769934921585301	0.0034460619932955155
1727795633090	8015.625	1.0178813549629961	0.007589231483628145	0.0036181940737867522
1727795633092	8015.625	1.1183579383595839	0.008199779268192972	0.0038185601048002383
1727795633094	8015.625	1.0928659543189294	0.008114399422219505	0.0037445775204525927
1727795633095	8015.625	1.0018735803027632	0.006925467455608374	0.0035211778023490994
1727795633097	8015.625	1.0072744421286621	0.005087123367076596	0.003301826424624553
1727795633099	8015.625	0.8649620237737391	0.0043571107336441185	0.0029014698665178872
1727795633101	8015.625	0.725983697824332	0.00504883563813432	0.0025202351419471203
1727795633102	7945.3125	0.6200442524076257	0.007235981759403893	0.0021027275727748657
1727795633104	7945.3125	0.5740947112770133	0.008292246936938464	0.001744157718631092
1727795633106	7945.3125	0.40806445973935657	0.008875226701302764	0.0013170040214434706
1727795633108	7945.3125	0.549227393170062	0.009226963875571417	0.0010083347869343394
1727795633110	7945.3125	0.4515694235991995	0.009912479826153925	6.99665552425208E-4
1727795633111	7945.3125	0.4612533892134791	0.010354509495534276	7.091511251329272E-4
1727795633113	7945.3125	0.4880836704153949	0.009711547183021006	7.80013628111653E-4
1727795633115	7945.3125	0.542333379216958	0.007826542190517448	8.432510237469075E-4
1727795633117	7945.3125	0.5561865306632677	0.0056215181658447275	8.686697088402088E-4
1727795633118	7945.3125	0.6169394303638319	0.0036906854926147393	9.368687720178419E-4
1727795633120	7945.3125	0.6462771761121902	0.002432450257578153	9.591301781971109E-4
1727795633122	7945.3125	0.637408675328917	0.002000692160922346	9.556238989338898E-4
1727795633124	7945.3125	0.6221668216593831	0.002706544106788427	9.373154676282692E-4
1727795633126	7945.3125	0.6289240434528764	0.00415413907524681	9.442464207029051E-4
1727795633127	7945.3125	0.5745504553879498	0.004707647822872631	9.293120713107513E-4
1727795633129	7945.3125	0.5618028087602638	0.003555242758853494	9.161207143835082E-4
1727795633131	7945.3125	0.6077018007375742	0.002040108555609222	9.96023569449894E-4
1727795633133	7945.3125	0.5748436885809748	0.001705817144532918	0.0010112745992991762
1727795633134	7945.3125	0.5857618910056567	0.002188558535112265	0.0011652851408737622
1727795633136	7945.3125	0.5962851938073809	0.002357887220328545	0.0011725851356069108
1727795633138	7945.3125	0.6058149299599771	0.002072221546242119	0.0015141751325744423
1727795633140	7945.3125	0.5829289274395637	0.002053976249715976	0.0019061879257126159
1727795633142	7945.3125	0.6625601945817711	0.0025330927120726637	0.0022134560267808674
1727795633143	7945.3125	0.7583084192569747	0.002795692736399268	0.0025207241278491187
1727795633145	7945.3125	0.7799699448362662	0.0023967356976913393	0.0025746533025477114
1727795633147	7945.3125	0.8681466013861171	0.0018487718180130936	0.002766673418697991
1727795633149	7945.3125	0.8757058660208534	0.001919480821599481	0.00277997547721498
1727795633150	7945.3125	0.8368366784654189	0.0025430393621653055	0.0027310189168829407
1727795633152	7945.3125	0.7835379571150318	0.003258688508892955	0.002634364593575548
1727795633155	7945.3125	0.6677867173956318	0.0034884783381856272	0.0022174911973593635
1727795633157	7945.3125	0.5735715648767734	0.003131620302374336	0.0018006178011431792
1727795633159	7945.3125	0.5181356773481339	0.0030624573927176	0.002168458689942476
1727795633160	7945.3125	0.5250408703556536	0.004108755035400379	0.0025362995787417725
1727795633162	7945.3125	0.553904056940243	0.005413998920390264	0.0026709720467917863
1727795633164	7945.3125	0.5963424336300673	0.005586198882417244	0.0027818573963616484
1727795633166	7945.3125	0.6075163568210367	0.004624487679445378	0.0027952394725532007
1727795633167	7945.3125	0.6632900055490755	0.003628230932980166	0.0029036191708586025
1727795633168	7945.3125	0.6950113464972997	0.00347567315433744	0.002947027701264733
1727795633170	7945.3125	0.7230024830643714	0.0040401459294553575	0.00298180824570242
1727795633172	7945.3125	0.7309343829844732	0.0044588594185067925	0.0029755903715360057
1727795633174	7945.3125	0.6778749377798571	0.004166783574472482	0.0027550555029462022
1727795633175	7945.3125	0.640649069183419	0.0034921858332147867	0.0026789387582035053
1727795633177	7875.0	0.6799149403488296	0.0031476765093104014	0.002935023852559227
1727795633179	7875.0	0.7115219730987888	0.003358407413725557	0.0036726927047533095
1727795633181	7875.0	0.7840522430227987	0.004283310373989752	0.004297783354077172
1727795633182	7875.0	0.8918365251683998	0.0056814089062375474	0.004922874003401035
1727795633184	7875.0	0.9314026495422979	0.007087302998433631	0.005047154750426984
1727795633186	7875.0	0.9473157606057628	0.008167658767109478	0.005094991491154263
1727795633188	7875.0	0.9375009305912901	0.008520162621926515	0.005062734223910837
1727795633190	7875.0	0.8540007189748309	0.008328935195911123	0.00484515003725204
1727795633191	7875.0	0.7289830493727071	0.00821146729862925	0.0044107929175441875
1727795633193	7804.6875	0.6630186673821052	0.008464887181709412	0.0038515274226447165
1727795633195	7804.6875	0.6023871171725458	0.008506744258442262	0.0031686557028594202
1727795633197	7804.6875	0.5708169820846971	0.007809443472934862	0.0024857839830741235
1727795633198	7804.6875	0.7639510775760155	0.007033393548846466	0.0021827018696230008
1727795633200	7804.6875	0.7896546132555217	0.0072714164912389195	0.002143823856258409
1727795633202	7804.6875	0.7668786792920784	0.008030159637694463	0.0020558070807105765
1727795633204	7804.6875	0.7781022749606918	0.008279857671747316	0.0020635739416037563
1727795633206	7804.6875	0.7513533145995557	0.00806508565359669	0.002040153117015192
1727795633207	7734.375	0.753187354934112	0.008595960775456376	0.0020426867928306507
1727795633209	7734.375	0.7756040804850504	0.009564086819039247	0.0020928377984568507
1727795633211	7734.375	0.7184715914585829	0.01003232685484987	0.0019443283482923589
1727795633213	7734.375	0.5687597071133843	0.0096135462410205	0.002152013006867582
1727795633214	7734.375	0.5955726095715409	0.008967202254068817	0.002451502300731997
1727795633216	7734.375	0.6156307701557845	0.009222255338239206	0.0027509915945964115
1727795633218	7734.375	0.6157459308279543	0.011291687282026099	0.0027621985896621147
1727795633220	7734.375	0.7426709857251294	0.014044501508649923	0.0031643540814799698
1727795633222	7664.0625	0.795251571116817	0.01545613071796779	0.0035665095732978244
1727795633223	7664.0625	0.7502802885955944	0.015197922982229297	0.0035029015223767227
1727795633225	7664.0625	0.798010510701312	0.015261893561838708	0.0036589494933111978
1727795633227	7664.0625	0.8198191811797101	0.016309698997041745	0.0037276839920108123
1727795633229	7664.0625	0.6538800274043823	0.016827094715299064	0.0031973248510805265
1727795633230	7664.0625	0.6485833928765065	0.016743515243167847	0.0031637989135793005
1727795633232	7664.0625	0.6673683865930073	0.019031754329848327	0.002904377184666192
1727795633234	7664.0625	0.5500038449563198	0.023829286825854504	0.0026449554557530838
1727795633236	7593.75	0.5207799059649583	0.02656142751591921	0.002236949126903244
1727795633238	7593.75	0.5187168911945088	0.023405503831222887	0.001952923071142031
1727795633239	7593.75	0.4812690693452766	0.01879711172356757	0.001668897015380818
1727795633241	7593.75	0.534696295627982	0.016515103628962878	0.0014450694640292016
1727795633243	7593.75	0.5302619479065007	0.01636136943807224	0.0014305601111727043
1727795633245	7593.75	0.4313145225471102	0.01662762310965243	0.001351858572749703
1727795633246	7593.75	0.494673248924981	0.01669670820456835	0.0015658919901651114
1727795633248	7593.75	0.49532757092594576	0.01713955688183251	0.0015674593356381377
1727795633250	7593.75	0.4681979267170526	0.01861047123293274	0.0015216630571956793
1727795633252	7593.75	0.4760556069241948	0.019485236645858134	0.0015324123401974081
1727795633255	7593.75	0.48796135924397277	0.018219515353151142	0.0015760809080979817
1727795633256	7593.75	0.6229087287229608	0.016366702992533632	0.0018899523626708665
1727795633258	7593.75	0.6628863489330212	0.016104823939118933	0.0019484355745271922
1727795633260	7593.75	0.6607308541207593	0.01695017104336121	0.0020282676440888277
1727795633262	7593.75	0.7171242906755988	0.016536664740278758	0.002279974271559961
1727795633263	7593.75	0.8366664340065184	0.015008073308052185	0.0026231737672090883
1727795633265	7593.75	0.8451460139861785	0.01443969654128208	0.002966373262858216
1727795633267	7593.75	0.9639742472145413	0.015923267540353395	0.0034160578071153603
1727795633268	7593.75	1.0088361680684323	0.018367403491726473	0.0035466682077659284
1727795633270	7593.75	1.008928826080523	0.019848495313630435	0.0035468958518429295
1727795633271	7593.75	1.0067270952217975	0.019699934737608435	0.0035402241339380558
1727795633273	7593.75	0.9927092616783688	0.018765851401370888	0.0035133617772444676
1727795633275	7593.75	0.8953058356827877	0.018490467478298002	0.003300344125691169
1727795633277	7593.75	0.7741996077371592	0.018374777520503593	0.002992256740282102
1727795633278	7593.75	0.6202196407876546	0.017263712846317284	0.002560873791122669
1727795633280	7593.75	0.5643179089436953	0.015311640671819298	0.002053233786574003
1727795633282	7593.75	0.42630294564017657	0.013973640579569114	0.0016018611934061366
1727795633284	7593.75	0.5831895280985686	0.014932147278148015	0.0011504886002382698
1727795633286	7593.75	0.5276873788562676	0.017870396781978767	0.001016085160923284
1727795633287	7593.75	0.496368970769627	0.02000090159749934	9.427741108399227E-4
1727795633289	7593.75	0.5158448024538242	0.019318919346638107	9.771037976442096E-4
1727795633291	7593.75	0.5423891167746512	0.018245168636856747	0.0010224870896356523
1727795633293	7593.75	0.5349676512348188	0.01846957760000276	0.0010136845842685718
1727795633294	7593.75	0.5548141149673788	0.01970073425257011	0.0010282200307979096
1727795633296	7593.75	0.5513990053788946	0.020778529250539406	0.001026395167479853
1727795633298	7523.4375	0.5824859819330325	0.02224709135937721	0.0011953974697498757
1727795633300	7523.4375	0.49629799051191775	0.024570631980098637	0.0015587100843292155
1727795633302	7523.4375	0.5884571264939955	0.026915401900603243	0.001871216580639709
1727795633303	7523.4375	0.67994588271779	0.027810768133717443	0.0021837230769502025
1727795633305	7523.4375	0.7266420615953544	0.02843164458875117	0.0023580827864125064
1727795633307	7523.4375	0.8206164370553436	0.030769598984903994	0.002507000688081093
1727795633309	7523.4375	0.8426113086974218	0.032990485033775906	0.002527703655980421
1727795633310	7523.4375	0.8592292931637228	0.03268173516512077	0.002540475073856712
1727795633312	7523.4375	0.8207988428481422	0.03034816604483833	0.0024796583080031634
1727795633314	7523.4375	0.6760775423468932	0.029161711212402776	0.0021757853283396614
1727795633316	7523.4375	0.3906215102826615	0.031154307351728402	0.001849808092822229
1727795633318	7523.4375	0.2929966677387078	0.03423332237350741	0.0014118766060260079
1727795633319	7523.4375	0.19753932740832061	0.03531349643577298	0.0011079299861464342
1727795633321	7523.4375	0.17184143667413124	0.03274461420420867	8.039833662668602E-4
1727795633323	7523.4375	0.1618395190356791	0.0292396749808313	7.48004922084515E-4
1727795633325	7523.4375	0.1578399152194111	0.027021866638671645	7.318644215178618E-4
1727795633326	7523.4375	0.21578085542929293	0.026115670867468514	9.717490349763645E-4
1727795633328	7523.4375	0.24739963324776856	0.026686937432636375	0.0011194697719215715
1727795633330	7523.4375	0.51643286687946	0.028230363266807133	0.0012671905088667784
1727795633332	7523.4375	0.5454038962339743	0.029650832517306474	0.0013011246106456572
1727795633334	7523.4375	0.5571451173292362	0.030857397448533618	0.0013104428162989316
1727795633335	7523.4375	0.5463561864076862	0.031907346121451026	0.0013024534426509674
1727795633337	7523.4375	0.5403102511187711	0.03156563308380336	0.0012959586572628809
1727795633339	7523.4375	0.4985165238438104	0.02857333662548185	0.0011429025332136944
1727795633341	7523.4375	0.3913838793012216	0.024360381780420517	9.017184034894828E-4
1727795633342	7523.4375	0.30623754631255856	0.02265565475593732	6.605342737652714E-4
1727795633344	7523.4375	0.2978373511830088	0.024926839781176692	6.42961290151621E-4
1727795633346	7523.4375	0.3333860622198247	0.02832949838805056	7.521325885547088E-4
1727795633348	7523.4375	0.34636210619918695	0.031048478657060525	0.0012664895951459343
1727795633350	7453.125	0.396922776556842	0.033794087312841094	0.001831452206385929
1727795633351	7453.125	0.5486031823631888	0.03570711294247817	0.00223253300312174
1727795633354	7453.125	0.6046589610916059	0.03592900998236242	0.0026336137998575503
1727795633356	7453.125	0.8492837843723198	0.03449867185542252	0.003122422279547921
1727795633358	7453.125	0.9332612661541889	0.03234547779727067	0.0036112307592382916
1727795633359	7453.125	1.0206478938595165	0.029948073615532474	0.0037995432021557043
1727795633361	7453.125	1.0622083745858977	0.028380299583854254	0.003902095780374172
1727795633363	7453.125	1.041440450872137	0.029538333866216376	0.003838774602787131
1727795633365	7453.125	0.9495069267522618	0.033265113776189875	0.003593493482033515
1727795633367	7453.125	0.8202026354870849	0.03686248991961223	0.0032495634736196388
1727795633367	7453.125	0.690951716369438	0.03773356288652963	0.0028390779485434987
1727795633369	7453.125	0.690951716369438	0.03665728446861353	0.0028390779485434987
1727795633371	7453.125	0.6228963983883647	0.03542787879555516	0.0024009884501632575
1727795633373	7453.125	0.5409283222428122	0.03567390940956221	0.0020346909197733135
1727795633374	7453.125	0.6179767344732704	0.038756487835526585	0.001668393389383369
1727795633376	7453.125	0.6641765018226385	0.043861050333377984	0.0015036668714921183
1727795633378	7453.125	0.5817424646968079	0.04970285195524759	0.0013013208419536122
1727795633380	7453.125	0.5690059840672096	0.05561835685195142	0.001283991431949547
1727795633382	7453.125	0.5544443154258633	0.05975622271157072	0.001272953210300129
1727795633383	7453.125	0.5175784147123829	0.061429053611274244	0.0012252996747278123
1727795633385	7453.125	0.4791589313460454	0.06260530393425998	0.0011314336986561902
1727795633387	7453.125	0.44249945070532215	0.061609762083889144	0.0010468021240852509
1727795633389	7382.8125	0.5893315760742794	0.05539904171714957	0.0012211557569864276
1727795633390	7382.8125	0.5287857126459558	0.045059049018952226	0.00138325394524298
1727795633392	7453.125	0.5514150993739689	0.04194225486061291	0.0015453521334995322
1727795633394	7453.125	0.6736427351966053	0.057227787415724506	0.001876005975387088
1727795633396	7523.4375	0.6839939201895946	0.0835269354810817	0.0022066598172746435
1727795633398	7523.4375	0.833734344879437	0.10914285652929191	0.0025463369007377177
1727795633399	7523.4375	0.8543657916403014	0.12080611838628286	0.002816918811400649
1727795633401	7523.4375	0.9002919613281849	0.12882893953208446	0.002932388526149475
1727795633403	7523.4375	0.9286818758149257	0.13927038659294338	0.003005844759980125
1727795633405	7523.4375	0.9379345208776748	0.14914252405168024	0.003029800977195393
1727795633406	7523.4375	0.90827830712988	0.1516209662157358	0.0029700630258672834
1727795633408	7523.4375	0.8512152578041111	0.15169582717986888	0.002851088282400114
1727795633410	7523.4375	0.7253273222084005	0.15234464582508422	0.002586573661606406
1727795633412	7523.4375	0.6033810649040305	0.153860795551818	0.0022564233607018846
1727795633414	7453.125	0.5682360251244759	0.16146155002086282	0.0019686981322588493
1727795633415	7453.125	0.49705393409329135	0.16450655628719962	0.0016971590385514031
1727795633417	7453.125	0.6445489873908858	0.16311625442705244	0.0017027273384489594
1727795633419	7453.125	0.6215943150550315	0.1600571545884805	0.0017929167823359303
1727795633421	7453.125	0.5774750480257151	0.1585771129656868	0.0021099035594560256
1727795633422	7453.125	0.7121362606829479	0.15786988988498943	0.0024605285746880207
1727795633424	7453.125	0.7592406904607932	0.1544076708458961	0.002543309538292278
1727795633426	7453.125	0.7955571656586021	0.1476888782516888	0.002585295289745725
1727795633428	7453.125	0.757784465186904	0.14150115636996757	0.0025471410485970345
1727795633430	7453.125	0.7475958414168695	0.14075811660797768	0.002526546554914576
1727795633431	7382.8125	0.7575120420914485	0.14411880439407035	0.0025596579123152385
1727795633433	7382.8125	0.27917063022243593	0.1445762355631147	0.0027114886629085446
1727795633435	7382.8125	0.3075314596921068	0.14380288234318103	0.003069102907090029
1727795633437	7382.8125	0.3525508006690449	0.14239232429345738	0.0036301773511380015
1727795633438	7382.8125	0.4244558302352402	0.13973877468781123	0.004299889114501416
1727795633440	7382.8125	0.47250677372100686	0.13407177436089682	0.004679922412831824
1727795633442	7382.8125	0.5735333752381772	0.12775780211412233	0.0052882557827619815
1727795633444	7382.8125	0.6340508768342323	0.12293140650465395	0.00559417755528613
1727795633446	7382.8125	0.6482855054010688	0.12200412689830184	0.005663468378169973
1727795633447	7382.8125	0.9668864538549572	0.12262356740729466	0.005432051993110851
1727795633449	7382.8125	0.904233665530936	0.12189616509160808	0.00525570222933781
1727795633451	7382.8125	0.7675437552761436	0.12065536455060272	0.004738965077932795
1727795633454	7382.8125	0.670161454525807	0.11930670194827414	0.004094942207547642
1727795633455	7382.8125	0.7474113067737292	0.11619206195554864	0.003450919337162489
1727795633457	7382.8125	0.7884093529904607	0.11071162498301683	0.0033967920273103368
1727795633459	7382.8125	0.7140352652119002	0.10502504435246252	0.0034296284460370342
1727795633461	7382.8125	0.748803836050329	0.10129727440880738	0.0035596118384622166
1727795633463	7382.8125	0.8039547795602944	0.10171451032514772	0.0036656655179222795
1727795633464	7382.8125	0.7996877923090641	0.10602517054127461	0.0036594386718624104
1727795633466	7312.5	0.7722518284671267	0.10601011484667847	0.003613258918325904
1727795633467	7312.5	0.7093097678770309	0.09888001411880493	0.003422311376110814
1727795633469	7312.5	0.6832528886277442	0.09164433789854942	0.0033083796731178997
1727795633470	7312.5	0.630719717804602	0.08788464520195435	0.003019021291372413
1727795633472	7312.5	0.616983964174965	0.08301229728509144	0.0029318993322810425
1727795633474	7312.5	0.7159604328185635	0.0763098501055079	0.0029763112787151605
1727795633476	7312.5	0.6749707080734523	0.07261788331413692	0.0031783156109188256
1727795633478	7312.5	0.7629676520257682	0.0754141488808057	0.003486501698545788
1727795633479	7312.5	0.8767001863179603	0.0807829466475604	0.0037691503512367387
1727795633481	7312.5	0.9082229188090554	0.08174013458308631	0.00383707243578897
1727795633483	7312.5	0.9198626973326329	0.0720967654735567	0.003862731705742328
1727795633485	7312.5	0.8428997103583563	0.05914293435391603	0.0036816271207484944
1727795633486	7312.5	0.7188245469779279	0.05157042080705553	0.003372213824234197
1727795633488	7312.5	0.6439901221906763	0.046797798001867605	0.0029726267097165363
1727795633490	7312.5	0.600501885741584	0.03999231865176447	0.002513798573594405
1727795633492	7312.5	0.49480216232286445	0.03146728423672016	0.0019846936638353014
1727795633494	7312.5	0.46170792489681606	0.02387467412097549	0.00151563770366154
1727795633495	7312.5	0.4219194179857194	0.017399316002963294	0.001175538204446253
1727795633497	7312.5	0.36946763177749037	0.01186105716517191	9.130332161521924E-4
1727795633499	7312.5	0.5423299921383647	0.0072031570271628214	6.50528227858132E-4
1727795633501	7242.1875	0.5886525000893368	0.003707218213439109	6.952702741324016E-4
