# Supplementary material for: Identification and classification of repeated whistle types from free-ranging rough-toothed dolphins (Steno bredanensis)
Source: Sci Rep. 2026 Mar 20;16:14327. doi: 10.1038/s41598-026-44853-2 (PMC13144356; doi:10.1038/s41598-026-44853-2)
Supplement: Supplementary file 2 — Supplementary Material 2 [file 41598_2026_44853_MOESM2_ESM.zip › Dataset_StenoRepeatedCalls/Contours/2488.csv]

Time [ms]	Peak Frequency [Hz]	Duty Cycle	Energy	WindowRMS
1727795678834	6046.875	1.0153039566604853	0.002511243222274201	0.002775682286459072
1727795678836	6046.875	0.9601293944140381	0.003711139081627498	0.0027097410089157088
1727795678837	6117.1875	0.9770284172232825	0.00503287010430982	0.002731448733720825
1727795678839	6187.5	0.7599934824415862	0.005325363762268199	0.002777842193791913
1727795678841	6257.8125	0.7251725810293802	0.004263755883076038	0.0029810398914772614
1727795678843	6328.125	0.7149970311333319	0.0037891670636540243	0.0035072747390962754
1727795678845	6398.4375	0.7339866418306875	0.004772214154711768	0.004207024696616051
1727795678846	6468.75	0.8436359431436437	0.005999208801769012	0.004793532792474726
1727795678848	6468.75	0.8955553690785153	0.006466856634761091	0.0050050694369784075
1727795678850	6539.0625	1.0158651261887173	0.005984725342399553	0.005348838094985923
1727795678852	6609.375	1.0933696460369782	0.005422204008940697	0.005499256087184251
1727795678853	6679.6875	1.046560763987554	0.005292300160199556	0.005405278904655204
1727795678855	6750.0	0.9843863341534377	0.005391576488807751	0.005264997887167638
1727795678857	6820.3125	0.8365459306763217	0.005195482516864024	0.004779052002638485
1727795678859	6890.625	0.6842640560275693	0.00415195433032815	0.0039771425374908655
1727795678861	6890.625	0.6222461671116134	0.003814663333532661	0.0031991141052727153
1727795678862	6890.625	0.5912896677189332	0.0035563792216303045	0.0024210856730545647
1727795678864	6890.625	0.5304074754901961	0.003051489966701517	0.0019365815512052036
1727795678866	6890.625	0.6833026494120152	0.0022448797960282992	0.0014520774293558425
1727795678868	6890.625	0.5976161469894561	0.0013838611376288431	0.001376591630067787
1727795678869	6890.625	0.5964958804777298	0.0010981320352234664	0.0015376309738302143
1727795678871	6890.625	0.2743326822916667	0.0015438972297626638	0.0015483232946368222
1727795678873	6890.625	0.2687481574292453	0.0021562895365670174	0.0015231156661162746
1727795678875	6890.625	0.31205471206761004	0.0024067830797349344	0.0019086125865410233
1727795678877	6890.625	0.3740633598663522	0.0021578681944671736	0.0022326360361572843
1727795678878	6890.625	0.44208953665487416	0.0014599214250406271	0.0025566594857735457
1727795678880	6820.3125	0.46164381878930816	8.364290747230774E-4	0.0026046024115656376
1727795678882	6820.3125	0.458895317413522	9.210789077558586E-4	0.0025986646056324696
1727795678884	6890.625	0.4134605935534591	0.0013750670492365257	0.002486523313402153
1727795678885	6960.9375	0.6633178451635324	0.0010785208576262108	0.0024491678945686704
1727795678887	7031.25	0.6316651844750927	6.337041281545197E-4	0.0024181143381587066
1727795678889	7101.5625	0.4904522701773293	3.9854787171726024E-4	0.0019360486269618404
1727795678891	7171.875	0.31917047220573536	3.7939160592249656E-4	0.0013972878116625903
1727795678893	7242.1875	0.31201898273085993	3.2039432230252397E-4	8.585269963633401E-4
1727795678894	7312.5	0.3174865244503752	7.971178324594859E-4	9.688573060461378E-4
1727795678896	7382.8125	0.38840125415494314	0.0025847920042465344	0.0013938804716485517
1727795678898	7453.125	0.4683279008832306	0.0036051177541256757	0.0019891571895270855
1727795678900	7523.4375	0.4400896371439753	0.004377185933500635	0.002564424378943494
1727795678901	7593.75	0.5827992448544386	0.0042830024190894135	0.0029498695222983013
1727795678903	7664.0625	0.6472029775943396	0.0041685370279614786	0.003335314665653109
1727795678905	7734.375	0.7536378190975397	0.003933074045614783	0.0036037245767340485
1727795678907	7734.375	0.8217652493428436	0.0041082208085579264	0.003783260420548315
1727795678910	7734.375	0.8280779481564985	0.004532146121769199	0.003793138680113776
1727795678911	7734.375	0.7297043537051852	0.00480049994849009	0.0035549571230625385
1727795678913	7734.375	0.666409951375613	0.004875176114082977	0.003335575684424992
1727795678915	7734.375	0.7766346785897473	0.005003656414267494	0.0028207836822356468
1727795678917	7734.375	0.7935214387847705	0.0053226950222576095	0.002572672268497726
1727795678918	7734.375	0.7914013122336354	0.00567558596730339	0.0026301835389352254
1727795678920	7734.375	0.8170686839052039	0.00564400709771195	0.002793256272969541
1727795678922	7664.0625	0.8229059678687359	0.0048866565086690865	0.0028036046931505286
1727795678923	7664.0625	0.7476750917719112	0.0038553371083495623	0.002679247089637443
1727795678925	7664.0625	0.7503671272697302	0.0030980734061421137	0.0026817288710735223
1727795678926	7664.0625	0.8540736465624367	0.0030018724895502277	0.002852898785271603
1727795678928	7664.0625	0.9027308879843781	0.0035417065699235644	0.0029871076240647206
1727795678930	7664.0625	0.9639824998240838	0.0042701159245934475	0.003315493543463161
1727795678932	7664.0625	0.8115822353596897	0.004482737080947752	0.0034136253285850728
1727795678933	7664.0625	0.8079645617187996	0.004097240913494419	0.003397444674783912
1727795678935	7664.0625	0.8242247057842577	0.0036608416364663065	0.003476009706476129
1727795678937	7593.75	0.5190108548905652	0.003258385815478859	0.003959266044157137
1727795678939	7593.75	0.61008401750405	0.002241933697448818	0.004421130682933897
1727795678941	7664.0625	0.6434880148640132	0.004081865533331117	0.00458721328904435
1727795678942	7734.375	0.6081911102204507	0.0036212016674981203	0.004423854133247467
1727795678944	7804.6875	0.5673381525779883	0.003984328707318842	0.00425601023584846
1727795678946	7875.0	0.5019873792194024	0.005342048778197845	0.0039757617674035135
1727795678948	7945.3125	0.4454454984152199	0.005244077163789746	0.003690254967049873
1727795678949	8015.625	0.38431305307578356	0.005142433583478611	0.003264580067479548
1727795678951	8085.9375	0.6590891338090631	0.004637633834662268	0.002783748525497427
1727795678953	8085.9375	0.6070164191118664	0.004309375884590152	0.002253921039024033
1727795678955	8085.9375	0.6793871865582416	0.004500088003692869	0.0017240935525506384
1727795678957	8085.9375	0.7406579956651816	0.004816983482294302	0.001463583671860032
1727795678958	8085.9375	0.3031707663997759	0.005410018437961181	0.0015258078260555368
1727795678960	8085.9375	0.3150838825723068	0.006534987202880286	0.0015751363369834789
1727795678962	8085.9375	0.3461377239132048	0.007001013396562976	0.0017264808423015628
1727795678964	8085.9375	0.3661087921255432	0.005735260343478936	0.0018335734864858883
1727795678965	8085.9375	0.3573176998981024	0.004017832020479056	0.0017847658760703614
1727795678967	8085.9375	0.3635057325829352	0.0037223250096165288	0.001815153156452011
1727795678969	8085.9375	0.38924142442792264	0.0038332031977701677	0.001923726398153152
1727795678971	8085.9375	0.44731601232471585	0.0038459227358479957	0.0020921813244863213
1727795678973	8085.9375	1.0426302128411518	0.0036394037425259477	0.0022215614452768735
1727795678974	8085.9375	1.0446587311032254	0.0034411799815617645	0.0022248418542495005
1727795678976	8085.9375	1.0145338262181927	0.003258390436516381	0.0021709715578887233
1727795678978	8085.9375	0.9223418972866539	0.0030189389016490303	0.002003928453318826
1727795678980	8085.9375	0.8554078381044082	0.002698703873485588	0.0018891567281941245
1727795678981	8085.9375	0.7678645968567884	0.0025302529896987246	0.0017378984242207942
1727795678983	8085.9375	0.7311681380185794	0.0026381642511464696	0.0016604457181686424
1727795678985	8085.9375	0.7297522412360634	0.002817562671463733	0.0016865236859145048
1727795678987	8085.9375	0.5387970512833774	0.0027529907760454214	0.0020225248920576586
1727795678989	8085.9375	0.6075612171684781	0.0023727660464738873	0.002358526098200812
1727795678990	8085.9375	0.7089093432201442	0.0021441776227018572	0.0026983751760508677
1727795678992	8085.9375	0.7584014940842344	0.0024339107998450913	0.002829258419494141
1727795678994	8085.9375	0.8412273841500698	0.0029840899482579675	0.00302483217644697
1727795678996	8085.9375	0.9267695395828736	0.0033944319795458956	0.003195025486512081
1727795678997	8085.9375	0.6852969157305114	0.0036826283245996513	0.003676427384736123
1727795678999	8085.9375	0.6848235736193372	0.003870268066604794	0.0036756860812965676
1727795679001	8085.9375	0.6316115502494444	0.003943861938765027	0.003467252991051474
1727795679003	8085.9375	0.5934555581169906	0.003793257324004751	0.003319151285569797
1727795679005	8085.9375	0.6066918198355559	0.0036657237981444894	0.003414341119617546
1727795679006	8085.9375	0.504682718600309	0.005536584045657103	0.00370238171819389
1727795679009	8085.9375	0.5283542625803304	0.009536339620553594	0.0038758927233747517
1727795679011	8085.9375	0.5569112079436797	0.011212191348539681	0.0040211971297266095
1727795679013	8085.9375	0.5509668193715034	0.0077415892897110825	0.003939723049713233
1727795679014	8015.625	0.5372803305714768	0.004403794245990003	0.003886929547229637
1727795679016	8015.625	0.5288039694687454	0.002969378528790019	0.0038755718497369748
1727795679018	8015.625	0.5060184484897204	0.004741964991535406	0.0037900319494618487
1727795679020	8015.625	0.905381647255613	0.011644467928627661	0.00364023351734493
1727795679022	8015.625	0.7433613221137763	0.01871672233632742	0.00381454726758738
1727795679022	8015.625	0.6642030709843456	0.017693477224266615	0.004499471278409586
1727795679024	8015.625	0.6642030709843456	0.010067051214311755	0.004499471278409586
1727795679026	8015.625	0.7810866295290431	0.004477972131825026	0.005338039860297746
1727795679028	8015.625	0.9091476234600989	0.0035682516896324255	0.006000634653527496
1727795679029	8015.625	1.0689172231188986	0.003740103767487306	0.006603269529446158
1727795679031	8015.625	1.1311918752680103	0.0035312017934490208	0.006773363070234111
1727795679033	8015.625	1.1620319291248438	0.0028333270648220605	0.0068723938677761115
1727795679035	8015.625	1.1361472738886507	0.0023335648013865676	0.006782069350718509
1727795679037	8015.625	1.0200107733519683	0.0024921814986241194	0.006349593105459593
1727795679038	8015.625	0.8415490158081708	0.002746735291720753	0.005512462165077412
1727795679040	8015.625	0.7667431850631633	0.0024711462373916714	0.005051400041697599
1727795679042	8015.625	0.6588092061916673	0.002085522080453639	0.004181173000754547
1727795679044	8015.625	0.7151061280194984	0.0021130838234672223	0.0033109459598114955
1727795679045	8015.625	0.8416704920861965	0.0022144693483245764	0.002889211509015453
1727795679047	8015.625	0.8699308356696969	0.0020572995221271625	0.0027541516966564533
1727795679049	8015.625	1.0420630031110574	0.0018896852311146846	0.002522221302540177
1727795679051	8015.625	1.0128135047522577	0.0018897140819648082	0.0024716954710792306
1727795679053	8015.625	0.9894368725810353	0.0019450427402919977	0.0024577815394553988
1727795679054	8015.625	0.9029974689062247	0.002070111703628197	0.0023480074655261246
1727795679056	8015.625	0.8454433802679676	0.002184316234393051	0.0022546542011388643
1727795679058	8015.625	0.7442824399542411	0.002084824332159828	0.002040875570757874
1727795679060	8015.625	0.6993857830445036	0.0019166642928423003	0.001858973191065775
1727795679061	8015.625	0.7743928478673309	0.0020180532564654428	0.0017188945162440123
1727795679063	8015.625	0.5355780775360458	0.0022276818870422513	0.0018106126636530816
1727795679065	8015.625	0.6047663970086739	0.0020652058160131603	0.002138953251225973
1727795679067	8015.625	0.6996328606590236	0.0016327559400573027	0.0023153242517605734
1727795679069	8015.625	0.5499340862189107	0.0015759920101414346	0.00251601200508475
1727795679070	8015.625	0.6019779857463193	0.002308587510120686	0.002644540813911685
1727795679072	8015.625	0.6139407367826257	0.0029817565489313677	0.002683336571943074
1727795679074	8015.625	0.625938384992317	0.003133219922191136	0.0027263832021564034
1727795679076	8015.625	0.6590453333824685	0.002310379648807566	0.0028803769584485276
1727795679077	8015.625	0.6906359995890509	0.0018306925260685367	0.0030504749254024813
1727795679079	8085.9375	0.7237464376965409	0.0018745720053286441	0.0032465906053251443
1727795679081	8085.9375	0.7985223559668024	0.002007150930309344	0.003577089567443907
1727795679083	8085.9375	0.9663094211565564	0.002203355418697497	0.0037728643552081996
1727795679085	8085.9375	0.9379866582602161	0.0023133876851589574	0.0037255826072452223
1727795679086	8085.9375	0.8739382305363427	0.002334113474223297	0.003623751678112496
1727795679088	8085.9375	0.8492015590376217	0.0023940372583581677	0.0035733798040049496
1727795679090	8085.9375	0.8086029469421091	0.002356308405909966	0.0034495439505846737
1727795679092	8085.9375	0.783251687400202	0.0021542564277185483	0.0033392960320798846
1727795679093	8085.9375	0.8604236558557342	0.0020313979726715747	0.0031091016835601555
1727795679095	8085.9375	0.8465974378054673	0.0022485279212578267	0.0030466038425603623
1727795679097	8085.9375	0.9239461673182132	0.0029202614394916076	0.002899976511483483
1727795679099	8085.9375	0.9802224008141638	0.0035248242305851185	0.0030168425458570658
1727795679101	8085.9375	0.99221436030655	0.003404653191232344	0.003035102523409372
1727795679102	8085.9375	0.987763058526105	0.002858891116118638	0.0030332291911352167
1727795679104	8085.9375	1.0025945962363767	0.002506340049017069	0.0030719693145462783
1727795679106	8085.9375	0.9181236934498286	0.0022107458693664483	0.0031913121501759086
1727795679109	8085.9375	0.7650096670688898	0.0018171430090227968	0.0035550795076719453
1727795679110	8085.9375	0.8923505889370338	0.0016369592768804243	0.004236380077308576
1727795679112	8085.9375	0.6704699791886481	0.001704621833532055	0.004493221335358521
1727795679114	8085.9375	0.7613686211493503	0.0025053194498563607	0.004976185813971973
1727795679116	8085.9375	0.8750657931103369	0.004243036570389903	0.005365755698528751
1727795679118	8085.9375	0.9018886330032222	0.005173582876515155	0.005450427623125344
1727795679119	8085.9375	0.8443979505117821	0.004260324478738609	0.005271853051225995
1727795679121	8085.9375	0.7977667173696882	0.0027777445099656673	0.005111253131322665
1727795679122	8085.9375	0.6693385760936466	0.0025204540522392183	0.004573834399746649
1727795679124	8085.9375	0.6022284418413554	0.0030967820328256608	0.004057402604075108
1727795679125	8085.9375	0.45342873122194116	0.0033754393405947807	0.0035409708084035677
1727795679127	8085.9375	0.549022106754455	0.002966070406909081	0.002837301531662793
1727795679129	8085.9375	0.36590000368514153	0.001994901198618667	0.0020011351677868047
1727795679131	8085.9375	0.1978172446196934	0.0014412505444320665	0.0013265420239232145
1727795679133	8085.9375	0.11858862151139937	0.0013875047919964083	6.519488800596246E-4
1727795679134	8085.9375	0.11454648191823898	0.0015089688634289196	6.331154977170202E-4
1727795679136	8085.9375	0.3979562868124189	0.0016904677375734708	6.897851241325519E-4
1727795679138	8085.9375	0.4802568122953821	0.0018534499548245157	9.170213496491703E-4
1727795679140	8085.9375	0.6168300076193245	0.0019256996681907752	0.001063017397149304
1727795679141	8085.9375	0.7002505054869905	0.0018295897268221747	0.0012090134446494376
1727795679143	8015.625	0.7033845584830275	0.0016367653369318553	0.0012098378306519995
1727795679145	8015.625	0.7332053882490093	0.001569364011170437	0.0012196009659630267
1727795679147	8015.625	0.7655450290638192	0.0017117079869160862	0.0012379667018928586
1727795679149	8015.625	0.8180719676165245	0.0019275020134427046	0.0013059425060111367
1727795679150	8015.625	0.7639411932185319	0.0021073196570526006	0.0012178055078897827
1727795679152	8015.625	0.8348034274193548	0.00222681149154654	0.0011184304742613965
1727795679154	8015.625	0.7119761359901794	0.0022080525414965263	9.610159335358884E-4
1727795679156	8015.625	0.20339832813103417	0.0019804778299532355	0.0010614473328897935
1727795679157	8015.625	0.2810880073211478	0.001639599508563215	0.001406578938736394
1727795679159	8015.625	0.33012220931345165	0.0013485136016511406	0.001951335468580707
1727795679161	8015.625	0.4616629718274164	0.0012202755081255517	0.00281530067034938
1727795679163	8015.625	0.47408305357958	0.0011789462433783732	0.0036153826386582082
1727795679165	8015.625	0.6000217740350476	0.0011352066510856172	0.004324600737099837
1727795679166	8015.625	0.7313433271993559	0.001148569437785204	0.005033818835541466
1727795679168	7945.3125	0.7684622122419609	0.001263051630728361	0.00511675055708244
1727795679170	7945.3125	0.7925122184234885	0.00176002326556234	0.005171818660936369
1727795679172	7945.3125	0.747618130579225	0.002762071466320633	0.005082437024968078
1727795679173	7945.3125	0.6812310987903226	0.003482412085112293	0.004907014590757247
1727795679175	7945.3125	0.6475125492937208	0.00323408865546882	0.004755456170350988
1727795679177	7945.3125	0.6708613452259835	0.002525980725411404	0.004060748094904421
1727795679179	7945.3125	0.5940965959890245	0.0022477023233777008	0.003449506180741953
1727795679181	7945.3125	0.6093044834619614	0.002574400112613914	0.002838264266579485
1727795679182	7945.3125	0.5738317524710633	0.00294034838601879	0.0026802173849637214
1727795679184	7945.3125	0.8605540022580991	0.003034536529316704	0.0026432847135028094
1727795679186	7945.3125	0.8828128755839667	0.0028840121399023796	0.0026786122259756222
1727795679188	7945.3125	1.0129499584294828	0.002879209388809052	0.0029125474367804466
1727795679189	7945.3125	1.0835440225249888	0.0032277145648253276	0.0031285991640392467
1727795679191	7875.0	1.0568459400269543	0.003631429892342468	0.0032100876525923707
1727795679193	7875.0	1.0307945085843986	0.0035801823031832566	0.0033191864962122865
1727795679195	7875.0	1.058381061859657	0.0030395584017706236	0.003417928137442162
1727795679197	7875.0	1.1425201731778758	0.002282723900744171	0.003664003847021127
1727795679198	7875.0	1.2543325178471798	0.0015356017278054497	0.003861455482696673
1727795679200	7875.0	1.2859682689503449	9.718470837902626E-4	0.00391601316458898
1727795679202	7875.0	1.2513730124010956	6.428664259391814E-4	0.003843917455143768
1727795679204	7875.0	1.108041315587594	4.8291476200694114E-4	0.0035838095210877895
1727795679205	7875.0	0.9338094100286569	3.603323822072122E-4	0.0032135159894827116
1727795679207	7875.0	0.8548711032600426	2.504844926094722E-4	0.0030017271789467277
1727795679210	7875.0	0.7336032006048386	2.2097731932617452E-4	0.0024089390830681367
1727795679212	7875.0	0.7086831500111315	3.6912674420871386E-4	0.0019138164230937406
1727795679214	7875.0	0.45617191471455765	0.0013592109490987777	0.0015227896237295772
1727795679215	7875.0	0.37039308822616684	0.0038944317161032976	0.001131762824365414
1727795679217	7875.0	0.3754093601116589	0.006385295606373918	0.0011471404821193185
1727795679219	7875.0	0.49083556566090936	0.00585937379439331	0.0015624018918736135
1727795679221	7875.0	0.6429342398966165	0.003132733941618071	0.0019772230368888216
1727795679222	7875.0	0.6964322064321011	0.0013075103998155591	0.002263438313956515
1727795679223	7804.6875	0.7438230426801223	0.0012122063641913513	0.0025496535910242077
1727795679225	7804.6875	0.7997425581867967	0.001540229982302258	0.0026968827994803104
1727795679227	7804.6875	0.9316759513848778	0.0016433715316389718	0.002952745521143243
1727795679229	7804.6875	1.0130274348339965	0.0013968419352535625	0.003048647771050052
1727795679230	7804.6875	0.9830673805980725	0.0010253342320374192	0.0030241139263391757
1727795679232	7804.6875	0.9391444212806979	8.51552980735332E-4	0.0029793481278326986
1727795679234	7804.6875	0.8135748956127262	9.41610954041968E-4	0.0027456669889185494
1727795679236	7804.6875	0.7252641561243207	0.0010898834199148443	0.002478721323210574
1727795679237	7804.6875	0.6873483266205952	0.0012146766859677692	0.0021346067426784967
1727795679239	7804.6875	0.7370799145129749	0.001384175917614809	0.0018840472341717161
1727795679241	7804.6875	0.7196349408182969	0.0016920713342868788	0.0016334877256649358
1727795679243	7804.6875	0.7691168990580596	0.0020596530662433748	0.0014219025808454302
1727795679245	7804.6875	0.6393976431472747	0.002218483318071315	0.0015888870249751688
1727795679246	7804.6875	0.5676719206255616	0.002113107133340648	0.0021376971937257096
1727795679248	7804.6875	0.5817495282289137	0.001983539520476718	0.002931077161270215
1727795679250	7804.6875	0.5842973589911197	0.0019853989215075233	0.0038877943029051536
1727795679252	7804.6875	0.48994530307844075	0.0023934431249423957	0.00472052683300909
1727795679253	7734.375	0.5881980406376892	0.0032991439450685825	0.005553259363113025
1727795679255	7734.375	0.6343461643639899	0.003515969452008248	0.00581362614709621
1727795679257	7734.375	0.70216145177402	0.002698114481856617	0.006048975840644606
1727795679259	7734.375	0.7036093456619802	0.0013336927653650817	0.006051352300885764
1727795679261	7734.375	0.6464492155896036	6.096269990999424E-4	0.005872823599649405
1727795679262	7734.375	0.5768571369026493	5.284555449262597E-4	0.005490795819569547
1727795679264	7734.375	0.5391886027994672	7.602375571661041E-4	0.0051908638467047085
1727795679266	7734.375	0.7073705044926761	0.0012742359112390687	0.004368013139631293
1727795679268	7734.375	0.6848455371438296	0.0017644691194280435	0.003735875563306401
1727795679269	7734.375	0.9280019608113576	0.001911302615039208	0.0034319668680503138
1727795679271	7734.375	0.9255079353380503	0.0018411396307352766	0.0034208108629204385
1727795679273	7734.375	0.9628509720153371	0.0020664024510021633	0.0035086818006723787
1727795679275	7734.375	0.9728787053990124	0.0027176758061125852	0.0035207747780196265
1727795679277	7734.375	0.9459876782660267	0.003027588019151372	0.0034856541211281847
1727795679278	7734.375	0.9160301895700007	0.0025497343616714256	0.0033981414924017426
1727795679280	7734.375	0.909389930929098	0.0021216771733394953	0.0033717989624649776
1727795679282	7734.375	0.8872519090149728	0.0024503824871038543	0.0033892268309290126
1727795679284	7734.375	0.8549771831623639	0.003065002914837207	0.003471299743109136
1727795679285	7734.375	0.6153460307821473	0.004429830341965542	0.003739373624911075
1727795679287	7734.375	0.6423128215152447	0.0072144747292925155	0.003883864793168464
1727795679289	7734.375	0.7325275780324264	0.007954530149398982	0.00421355610849339
1727795679291	7734.375	0.8085920364982112	0.006737797291275482	0.004437340987846972
1727795679293	7734.375	0.8217089483247026	0.004691301790726549	0.00447724057721426
1727795679294	7734.375	0.7735639987132269	0.0033461788192786	0.004289356129206881
1727795679296	7734.375	0.7397195567255435	0.0041903257362786534	0.00414856743453153
1727795679298	7734.375	0.6598511799217824	0.006070514292122803	0.003750895955573409
1727795679300	7734.375	0.8745029717146756	0.007080606054513362	0.003231497276580991
1727795679301	7734.375	0.7815434666438725	0.00625332785920777	0.0027481307358934934
1727795679303	7734.375	0.7166696213215455	0.004861861951262125	0.0024160693151111094
1727795679305	7734.375	0.6111261145554222	0.0041383740077658125	0.0020840078943287254
1727795679307	7734.375	0.5518626609541885	0.003959480570137318	0.0018500008490098252
1727795679310	7734.375	0.5113179272612668	0.004107253695763311	0.001711811660391643
1727795679311	7734.375	1.0017340638102725	0.003903908556368722	0.0014914008896203949
1727795679313	7734.375	0.9290509416034548	0.003553292450366423	0.0014037837312663199
1727795679315	7664.0625	0.7874344393405788	0.004038374033937444	0.0012754379659947492
1727795679317	7664.0625	0.4356750807634375	0.004572925550189466	0.0011686943147433035
1727795679318	7664.0625	0.4088913535638312	0.004622732333192401	0.001101081841278811
1727795679320	7664.0625	0.38013344341274247	0.0036174879540390764	9.711340000929767E-4
1727795679322	7664.0625	0.31276606308797106	0.0027132916367618993	8.411861589071425E-4
1727795679323	7664.0625	0.252959932498943	0.0033895574846886335	7.121109173764097E-4
1727795679325	7664.0625	0.2219665504763226	0.004963417627153053	6.359595609576572E-4
1727795679326	7664.0625	0.22590523901187834	0.005773399001069661	6.373065532436681E-4
1727795679328	7664.0625	0.26015666806227206	0.0057411477039610555	7.170262675449836E-4
1727795679330	7664.0625	0.33905301876057026	0.0056896246780172785	9.83081080245373E-4
1727795679332	7664.0625	0.5168641288325472	0.0054419925102279455	0.0014239638112710194
1727795679333	7664.0625	0.4725752411158384	0.0046865919176450515	0.0018965841400557849
1727795679335	7664.0625	0.44240607911593394	0.0038912611766145104	0.0023964717388854566
1727795679337	7664.0625	0.5902069542795567	0.003489315904486486	0.0029012649034702766
1727795679339	7664.0625	0.7505298979342876	0.0033638008828803245	0.003406058068055097
1727795679341	7664.0625	0.8300853107233865	0.0033203942843085814	0.0035617033857239743
1727795679342	7664.0625	0.8257890045301219	0.00346018290286297	0.00355500861017671
1727795679344	7593.75	0.8104626129383926	0.0038398800871531124	0.0035369358200937387
1727795679346	7593.75	0.7398969183019255	0.004849447177764395	0.0034325225092926397
1727795679348	7593.75	0.6355734515870434	0.007205811629988837	0.0029836598419116815
1727795679349	7593.75	0.5336820932565115	0.009616615721028053	0.0025347971745307237
1727795679351	7593.75	0.4612769068738037	0.009631396382993486	0.0019513823902728594
1727795679353	7593.75	0.3817604099016726	0.00780097405011068	0.0013938420399785393
1727795679355	7593.75	0.20212669184514706	0.007623645765087087	8.363016896842191E-4
1727795679357	7593.75	0.2031455006746133	0.00956784386669102	8.409102712331279E-4
1727795679358	7593.75	0.25339290314784124	0.01028128780888873	0.001028269016832092
1727795679360	7593.75	0.2913897000626806	0.008965586501503994	0.0012156277624310562
1727795679362	7593.75	0.3448097271800102	0.007402996453079637	0.0014090584014197882
1727795679364	7593.75	0.36699112511686216	0.006598858349827356	0.0014699080650105586
1727795679365	7593.75	0.3795322260645079	0.0058435568181253224	0.0014940194695082104
1727795679367	7593.75	0.3915670350480197	0.005319569325513265	0.0015095641739521408
1727795679369	7593.75	0.8571427109070829	0.005174215723032961	0.0014918074355443197
1727795679371	7593.75	0.7991053880278527	0.005080856254098697	0.0014289383185407689
1727795679373	7593.75	0.6999255440555743	0.004664175969858168	0.0012222737560413362
1727795679374	7523.4375	0.5932054179769392	0.004199744150220363	0.0010156091935419036
1727795679376	7523.4375	0.5529465739406204	0.004550832476610596	9.22182969522344E-4
1727795679378	7523.4375	0.5406390732976163	0.0057768483764629695	8.945521006785574E-4
1727795679380	7523.4375	0.598744097924154	0.006612444461020661	0.0012088529912471966
1727795679381	7523.4375	0.5523067127794514	0.006763320619120215	0.001520100945477864
1727795679383	7523.4375	0.526865333655068	0.006563254418784275	0.002040280165818694
1727795679385	7523.4375	0.6319091887197096	0.005930654653794223	0.00258571110318628
1727795679387	7523.4375	0.8108304863808732	0.00481605131959037	0.0031263463088694226
1727795679389	7523.4375	0.9651576675231828	0.0040530895747711	0.003666981514552565
1727795679390	7523.4375	1.1290478801781823	0.0042103863883859866	0.0040999798454464335
1727795679392	7523.4375	1.1883503084477245	0.0047604925961619	0.0042850397026333795
1727795679394	7523.4375	1.2732133723157817	0.00507307451650372	0.004479659340262099
1727795679396	7523.4375	1.2601963345401828	0.005268965554406725	0.004452377666972047
1727795679397	7523.4375	1.1214730124803458	0.005597239595382743	0.004185508255084974
1727795679399	7523.4375	1.0378931059145555	0.005821068368097968	0.003982028680067131
1727795679401	7523.4375	0.908742784299696	0.0061277157269132776	0.0035992604295571355
1727795679403	7523.4375	0.8268989140840312	0.007422423431078006	0.003262695282971973
1727795679405	7453.125	0.7771296632912427	0.008856330896128738	0.003022500963282573
1727795679406	7453.125	0.9626303167198482	0.008143330043745189	0.0028102158325920305
1727795679409	7453.125	0.9973412360395962	0.00574394996923155	0.0028024782651017268
1727795679411	7453.125	0.9900623782871837	0.004209418398262955	0.00279497794198566
1727795679413	7453.125	0.9812919993608671	0.004603244717029814	0.002790492768670031
1727795679414	7453.125	0.9779426698878366	0.005581615974629548	0.002790670840915334
1727795679416	7453.125	0.9830238048889169	0.0061041615430309	0.0028014906204304785
1727795679418	7453.125	0.7983460610132828	0.005824696395766918	0.0028405909123317965
1727795679420	7453.125	0.5696761098183423	0.004984413856873121	0.0036764715707668367
1727795679422	7453.125	0.5484229970670953	0.0041529176250412825	0.004535956251888785
1727795679422	7453.125	0.6692857219630924	0.003937553549176017	0.005395440933010733
1727795679424	7453.125	0.6692857219630924	0.004515424671389556	0.005395440933010733
1727795679426	7453.125	0.7847388656812715	0.005369949796006442	0.005888481913916264
1727795679428	7453.125	0.8507231889138075	0.00601645500132204	0.006048841478026712
1727795679429	7453.125	0.8324745637494385	0.005856408508279975	0.006017805542621423
1727795679431	7453.125	0.8011378367956115	0.004693429252118075	0.005956819506995936
1727795679433	7382.8125	0.7338739505389665	0.0036764534033086934	0.005725660394457242
1727795679435	7382.8125	0.6620291476248066	0.003608723191641673	0.004948368069054384
1727795679437	7382.8125	0.5873440682999479	0.004550245098388271	0.004018935561111888
1727795679438	7382.8125	0.639080381630338	0.0055419052948498596	0.0030895030531693933
1727795679440	7382.8125	0.7511887993535988	0.006606604567030613	0.00276908456400298
1727795679442	7382.8125	0.8628575768399249	0.007680168951126966	0.002408470783439652
1727795679444	7382.8125	0.8116996628567973	0.008108182136739112	0.0023409036127548448
1727795679445	7382.8125	0.9158728257665094	0.007607521392396641	0.0025124399637586558
1727795679447	7382.8125	0.877775822252494	0.00685808248305779	0.0026786994862102
1727795679449	7382.8125	0.8438029148524432	0.006679008711530042	0.0030457289570485135
1727795679451	7382.8125	0.8823302739024802	0.007049013405823445	0.0033873626363413603
1727795679453	7382.8125	0.9433341172885308	0.00725583274612854	0.0036643359250256914
1727795679454	7382.8125	1.0158115225313176	0.007100758208526565	0.004000555231352395
1727795679456	7382.8125	0.9821094057095124	0.0077061482863253405	0.004147670984215774
1727795679458	7382.8125	1.1039014132517688	0.00914075515887914	0.004401645685030217
1727795679460	7382.8125	1.1176669522651337	0.009209549019036157	0.004426962263052988
1727795679461	7312.5	1.0026214407674923	0.006909474574585459	0.004185790513226823
1727795679463	7312.5	0.9224542581810141	0.004965476846819935	0.003991969764770477
1727795679465	7312.5	0.7673021232556997	0.004843158056121746	0.0035259084204360964
1727795679467	7312.5	0.6102709500294811	0.006501584886266082	0.0029260834940504276
1727795679469	7382.8125	0.455498845322327	0.008882956460954099	0.0022963575884030005
1727795679470	7382.8125	0.44483121244921503	0.010633576910555236	0.001798580570326119
1727795679472	7382.8125	0.36865103442969627	0.011462305742798336	0.0012900489536485475
1727795679474	7453.125	0.4157649237064036	0.012154327069951888	7.815173369709762E-4
1727795679476	7453.125	0.5296995760642111	0.012809459521318067	8.600687117461015E-4
1727795679477	7453.125	0.5681127458455324	0.012955155017297265	0.0011196109576912421
1727795679479	7453.125	0.5206186510926216	0.012687670392780459	0.0014027955524199224
1727795679481	7453.125	0.6461970988837206	0.012927520605821592	0.0017066765895858028
1727795679483	7453.125	0.7784792273110375	0.014283994035784238	0.002010557626751683
1727795679485	7453.125	0.7207618569428066	0.017030207772281373	0.0022356503933009374
1727795679486	7453.125	0.763139384847517	0.020277131604793493	0.0022748802396810024
1727795679488	7453.125	0.7582637165744016	0.02084717671404946	0.0022703892129832775
1727795679490	7453.125	0.6956664271324685	0.01750564043565652	0.0022021473689774504
1727795679492	7453.125	0.5973879896119956	0.013723335878408785	0.00205446732513666
1727795679493	7453.125	0.4940979302470956	0.012289099268587969	0.0017861272299492502
1727795679495	7453.125	0.4594084435122401	0.011936076754068908	0.0015667391790849712
1727795679497	7453.125	0.37534381858457805	0.011475416451852535	0.0012322925912045131
1727795679499	7453.125	0.505488813548218	0.01099520860271735	8.978460033240549E-4
1727795679501	7453.125	0.5920885112694543	0.010651733347776636	8.176222342976192E-4
1727795679502	7453.125	0.5116611245028672	0.01026603068756476	0.0010550326140243043
1727795679504	7453.125	0.47095327283667104	0.009593610477973063	0.0015243325251117733
1727795679506	7453.125	0.49546308828259006	0.008801306894991772	0.0022037432385203157
1727795679509	7382.8125	0.5408500625172086	0.008402906458474682	0.0033597121669923743
1727795679510	7382.8125	0.6484589110573763	0.008454568490340425	0.004129796481499834
1727795679512	7382.8125	0.7301226741235783	0.008797508922165267	0.004899880796007294
1727795679514	7382.8125	0.8704822668936132	0.009667439355190944	0.005395032015480731
1727795679516	7382.8125	0.938353499745935	0.010840385854513648	0.005574746083196004
1727795679518	7382.8125	0.9056992297069828	0.011431732728479213	0.005524321180375204
1727795679519	7382.8125	0.8277042903778515	0.010865696581714641	0.0053409767426402
1727795679521	7382.8125	0.791941618455942	0.009698372812356377	0.005207992870447451
1727795679522	7382.8125	0.7318079522528926	0.00852823436317551	0.004868966010009847
1727795679524	7382.8125	0.6921022645173175	0.007660534437970317	0.004581339773815707
1727795679525	7382.8125	0.7654214209736956	0.006950575904751589	0.003987279071591712
1727795679527	7382.8125	0.8299209215427523	0.006221441837905233	0.0038699993892004217
1727795679529	7382.8125	0.9450789220974583	0.005812238573940844	0.003801567399677558
1727795679531	7382.8125	0.9927313958398127	0.005857349560973966	0.0039377920440496735
1727795679533	7382.8125	1.041691554870542	0.005857668070494325	0.003990848222746313
1727795679534	7382.8125	1.027273269981296	0.00519834343319611	0.003979821383272724
1727795679536	7382.8125	1.0245756417815675	0.00442758902261314	0.003971605172560679
1727795679538	7382.8125	1.0270444077675533	0.004400756680832812	0.0040077129750088055
1727795679540	7382.8125	0.8741219243949657	0.004538698312797225	0.004285130597234631
1727795679541	7382.8125	0.8201828050547014	0.00407900013972489	0.004738164662536164
1727795679543	7382.8125	0.8526034940933114	0.0035570570329842227	0.004980552772848704
1727795679545	7312.5	0.9551213051435421	0.0034964403801352266	0.005564334183023646
