# Supplementary material for: Identification and classification of repeated whistle types from free-ranging rough-toothed dolphins (Steno bredanensis)
Source: Sci Rep. 2026 Mar 20;16:14327. doi: 10.1038/s41598-026-44853-2 (PMC13144356; doi:10.1038/s41598-026-44853-2)
Supplement: Supplementary file 2 — Supplementary Material 2 [file 41598_2026_44853_MOESM2_ESM.zip › Dataset_StenoRepeatedCalls/Contours/2523.csv]

Time [ms]	Peak Frequency [Hz]	Duty Cycle	Energy	WindowRMS
1727795753032	6328.125	0.8889135172239767	0.01415636146935572	0.0017219145093674126
1727795753034	6328.125	0.8071396806044132	0.020584612763554933	0.001897102971154473
1727795753036	6328.125	0.7378480897225775	0.024967621972699226	0.0017404596772865313
1727795753037	6398.4375	0.7009543839859157	0.02823392628455314	0.0016476716612488142
1727795753039	6398.4375	0.6670730732331308	0.031409825851048595	0.0015763294574918456
1727795753041	6398.4375	0.610439396910977	0.03782333845632232	0.0014385495850919665
1727795753043	6468.75	0.006598034603170713	0.05155280925315836	0.006512629157472821
1727795753045	6468.75	0.006627259950671529	0.07467440677216806	0.009047509864743161
1727795753046	6468.75	0.0065287505864333115	0.08673447980794041	0.01031795354391423
1727795753048	6539.0625	0.006674926566308917	0.07723000257492117	0.011588397223085302
1727795753050	6539.0625	0.006927022887337437	0.03852091642447114	0.011598326031308072
1727795753052	6609.375	0.007058376913383648	0.018115195084769983	0.011604223152663242
1727795753053	6609.375	0.007498579093642357	0.023563800816890537	0.011621744958673168
1727795753055	6679.6875	0.007653077034305894	0.023731844657566795	0.006700062041621364
1727795753057	6679.6875	0.49084315770696607	0.018503008134813315	0.0017783791245695598
1727795753059	6750.0	0.5056429730760357	0.007249201080798716	0.001824918663132454
1727795753061	6820.3125	0.5234094274999146	0.006192314843322286	0.0018831903457421277
1727795753062	6820.3125	0.5284351894429775	0.006615724651748433	0.0019013377484898258
1727795753064	6890.625	0.5357662510734977	0.008918384956772293	0.0019270803134441039
1727795753066	6890.625	0.5541836136444234	0.015455713635812834	0.001996678094640737
1727795753068	6960.9375	1.2249301990843506	0.02294069950859125	0.0020323559340944945
1727795753069	7031.25	1.1576124126661087	0.028205653491969743	0.0021052271971294884
1727795753071	7031.25	1.1780193790893183	0.029561723066028955	0.002141584399123594
1727795753074	7031.25	0.8103061343567498	0.027897932192572646	0.00221691482152779
1727795753076	7031.25	0.8667869602145103	0.02543304879133733	0.00237328210423255
1727795753078	7031.25	0.9106275313412512	0.023682127455854844	0.002491493772584597
1727795753079	7031.25	0.936678520538522	0.02383410653165891	0.002563568894818138
1727795753081	7031.25	0.9497766760374551	0.024682450960648732	0.0025985803015289672
1727795753083	7031.25	0.9845826182403976	0.02341432886998453	0.002687821852120248
1727795753085	7031.25	0.9954296567904874	0.020528532616612166	0.0027157954236129663
1727795753086	7031.25	1.335341004277104	0.01709541695897977	0.0027281359887853175
1727795753087	7031.25	1.3300618928290655	0.01444611480308581	0.0027182368517353105
1727795753089	7031.25	1.3194524874120246	0.01309428214294085	0.0026981892429364216
1727795753091	7031.25	1.3199760966694907	0.012530541956172031	0.002649140962101611
1727795753093	7031.25	1.3057263245313848	0.012358074743310401	0.002595289779808738
1727795753094	7031.25	1.2624840249723677	0.01234487411275235	0.0024899550191682753
1727795753096	7031.25	1.2547407810043238	0.011925728870565458	0.0024481987618828523
1727795753098	7031.25	1.2717656869308505	0.011084604349605698	0.0023797633162384512
1727795753100	7031.25	1.2245296918963091	0.009994242122483345	0.0022757909992455532
1727795753101	7031.25	1.1886642137847567	0.009428965330593871	0.00220976284142459
1727795753103	7031.25	1.1857346879137702	0.009462842326115438	0.00220411166709487
1727795753105	7031.25	1.1568717868152103	0.009570871347188118	0.00215057486140886
1727795753107	7031.25	1.214657189711085	0.009451022613443409	0.002087161615116859
1727795753109	7031.25	0.010272535592322765	0.02661240030947428	0.006122800029289739
1727795753110	7031.25	0.010076074314504625	0.08118829681130305	0.008139532107915026
1727795753112	7101.5625	0.010037863868686344	0.1314509721526035	0.00915885167359175
1727795753114	7171.875	0.010433765739931466	0.10889528955830675	0.010178171239268473
1727795753116	7242.1875	0.010558087084463617	0.06697281056878227	0.010184945959894613
1727795753117	7312.5	0.010655247483785045	0.03143690495108837	0.010190557939066683
1727795753119	7382.8125	0.01074864758185259	0.025019390073709756	0.010195788169776693
1727795753121	7382.8125	0.0107296146724291	0.022346201125045085	0.006201871073724326
1727795753123	7382.8125	0.7945653851370804	0.027669417712916575	0.002207953977671959
1727795753125	7382.8125	0.78793148162758	0.031062338236620784	0.0021899927908978012
1727795753126	7382.8125	0.7630638050245261	0.033465894401694916	0.0021248306251829057
1727795753128	7382.8125	1.0345304318747328	0.03287475850257255	0.002085371957557766
1727795753130	7382.8125	1.1256788805074174	0.02618102371219396	0.0020276921408107157
1727795753132	7382.8125	1.0714573973607977	0.015421280733644358	0.0019309124334336075
1727795753133	7523.4375	1.098336186526229	0.009822883789061506	0.0018893172779200459
1727795753135	7664.0625	1.1597822154485813	0.04399915779120117	0.0019057250861628547
1727795753137	7875.0	1.1506744686376909	0.05344962763654318	0.0018909087984615863
1727795753139	7875.0	1.0117280578316477	0.06345885135498423	0.001925842863751728
1727795753141	7875.0	1.0388772192741091	0.07231122364621138	0.002024279210877642
1727795753142	7875.0	1.0652058121127561	0.07538539100316692	0.002126262443586585
1727795753144	7875.0	1.035888017876121	0.07471699135226018	0.0022135838385142033
1727795753146	7875.0	1.0814581063022939	0.07360183644234362	0.0023920288306129903
1727795753148	7875.0	1.141650121916765	0.07376626763338051	0.002519430438378884
1727795753149	7875.0	1.171668923007696	0.07294744763599914	0.0026299325688933935
1727795753151	7875.0	0.883492864298032	0.07023419839025487	0.002689415765446271
1727795753153	7875.0	0.9348842429689085	0.06675102692412545	0.002829476923801561
1727795753155	7875.0	0.9474553305373807	0.06405589560735776	0.0028639827756323467
1727795753157	7875.0	0.9482626935293671	0.06147242589296913	0.002866090697013208
1727795753158	7875.0	0.9296685789777339	0.062299579551703385	0.0028132911047617265
1727795753160	7875.0	0.9136946792896631	0.06256369805246138	0.0027680568710964477
1727795753162	7875.0	0.8857391165487422	0.06158000383100675	0.002689515314036457
1727795753164	7875.0	0.8482710346292351	0.060764776797396294	0.0025786798904312382
1727795753165	7875.0	1.0641342490698193	0.06154302556034479	0.002432023071601562
1727795753167	7875.0	1.1219401736976384	0.06317059584747389	0.0023376251946816955
1727795753169	7875.0	0.011016320801688803	0.07222341048520708	0.005297809952197389
1727795753171	7875.0	0.011279511373342955	0.10342173914182379	0.006764660043450575
1727795753174	7875.0	0.010816395929667658	0.13926337754234447	0.007488407427730922
1727795753175	7875.0	0.010473334056345849	0.1383550652762014	0.008212154812011268
1727795753177	7875.0	0.010322305283781192	0.10278949618356335	0.0082039539427538
1727795753179	7875.0	0.01002511433093134	0.07327126977219332	0.008189292895875066
1727795753181	7875.0	0.01001465773400655	0.06728896502636583	0.008188889797304007
1727795753182	7875.0	0.009798225907091554	0.06666358218031462	0.004965185846893173
1727795753184	7875.0	0.6587362329713461	0.06552661577056743	0.0017414818964823393
1727795753186	7875.0	0.9732080092083869	0.06573330564966877	0.0016866390861363927
1727795753187	7875.0	0.9517462475767402	0.06645320456479566	0.0016489101324810536
1727795753189	7945.3125	0.9423632700829045	0.06674482030558661	0.0016309008918281081
1727795753190	7945.3125	0.7485619777692429	0.06898180545718495	0.0016076395600192518
1727795753192	7945.3125	0.7461460688668426	0.07342322656157714	0.0016020910350027324
1727795753194	7945.3125	0.7600956536516935	0.07293061104906198	0.0016313349754775624
1727795753196	7945.3125	0.7695867243396948	0.06957449482023208	0.0016550936708331532
1727795753197	7945.3125	0.814414864891668	0.06312243209750289	0.0017470946474676735
1727795753199	7945.3125	0.8488221972188563	0.05874841967757323	0.0018270184814684117
1727795753201	7945.3125	0.899764066421802	0.05534069783889946	0.0019391527396807765
1727795753203	7945.3125	0.9615740039524552	0.05364130395286654	0.0020739930102540724
1727795753205	7945.3125	1.1493707842487682	0.05303420398764924	0.0021952396335078016
1727795753206	7945.3125	1.1193366205714013	0.052633620206771564	0.0023543096241054
1727795753208	7945.3125	1.1488485525128116	0.05156523434059814	0.0024345775560674085
1727795753210	7945.3125	1.186257999259332	0.0507202829789872	0.0025057430609529254
1727795753212	7945.3125	1.2417235020127242	0.05045981857802757	0.002615209557816231
1727795753213	7945.3125	1.2646063540938737	0.05028812765677231	0.0026624557033814076
1727795753215	7945.3125	1.2785997974991992	0.04906058291534115	0.002690282665611175
1727795753217	7945.3125	1.3046495680650185	0.04881320389235756	0.002745019117034478
1727795753219	7945.3125	1.3128814235201198	0.04958348502107971	0.002761244544843738
1727795753221	7945.3125	1.306316554338094	0.05146936863638844	0.002747904066956261
1727795753222	7945.3125	1.2957728155032182	0.05359173834238993	0.0027020336362650705
1727795753224	7945.3125	1.2962607236469905	0.054053614414292815	0.002703245195706071
1727795753226	7945.3125	1.259678375543702	0.05371121980013784	0.002631652655405638
1727795753228	7945.3125	1.2331196697470317	0.05300204776901269	0.002576106601921353
1727795753229	7945.3125	0.8087084382181301	0.052021852419920064	0.002475025646718255
1727795753231	7945.3125	0.019551767556643146	0.04732377559990567	0.004572308526559814
1727795753233	7945.3125	0.01900572585852678	0.03724657693872153	0.005602950717154897
1727795753235	7945.3125	0.018310413230227796	0.030877112992443664	0.00663359290774998
1727795753237	7945.3125	0.017754296772360813	0.03567085556806558	0.0066079324686713434
1727795753238	7945.3125	0.01717705416011881	0.04737646516824438	0.0065810988528479655
1727795753240	7945.3125	0.01698527391200885	0.054293752808592624	0.006573604686138839
1727795753242	7945.3125	0.016592461085405696	0.054627384564870304	0.006554815021008864
1727795753244	7945.3125	0.016462877058205157	0.05167779175427148	0.0042544597342822075
1727795753245	7945.3125	0.8456274182439906	0.054740879542671594	0.001954104447555551
1727795753247	7945.3125	0.8718854200553025	0.05766714622360334	0.0019834784293114778
1727795753249	7945.3125	0.8727358882377061	0.056967864135111936	0.0019904911928521505
1727795753251	7945.3125	0.8896625215178379	0.05260691375604409	0.0020278597745394325
1727795753253	7945.3125	0.9050900805309314	0.050458388238858363	0.0020602734828789188
1727795753254	7945.3125	0.9603777568842428	0.05513670417217158	0.002085889035412374
1727795753256	7945.3125	0.9609794973334184	0.05909179748761777	0.0020882998281332426
1727795753258	7945.3125	0.9637184538607002	0.06161772454287793	0.002097249949207928
1727795753260	7945.3125	0.9753936018860843	0.06287850381709566	0.0021231069382499036
1727795753261	7945.3125	0.9658349202681455	0.06474322672803966	0.0020978905849200987
1727795753263	7945.3125	0.9942417957831062	0.06699516638007823	0.0020986460885120137
1727795753265	7945.3125	1.0007178064217914	0.06576159285415098	0.002114526622511538
1727795753267	7945.3125	1.0172703758753348	0.06440742154472608	0.0021517169376221554
1727795753269	7945.3125	1.038624861011021	0.06466650132214422	0.002197141600376863
1727795753270	7945.3125	0.8406256186409056	0.06043641654193338	0.0022718274255541476
1727795753273	7945.3125	0.858286370032358	0.04969821247422128	0.0023177490091351475
1727795753275	7945.3125	0.8877663894443305	0.042583600969339	0.0023955331656801745
1727795753277	7945.3125	0.9179084436383419	0.04177166862002221	0.0024758483644874148
1727795753278	7945.3125	0.9464788606396978	0.04712251507768478	0.00254728797657186
1727795753280	7945.3125	0.9532577630087277	0.049652176646772364	0.002565652184480628
1727795753282	8015.625	0.9548905966938406	0.04965637910125201	0.002570714207937325
1727795753284	8015.625	1.202821813357633	0.048499750440535824	0.0025787824352751327
1727795753286	8015.625	1.1762545952597911	0.04896902517314432	0.002525068963639065
1727795753286	8015.625	0.5029766549898261	0.049244950779551155	0.0025166005203899385
1727795753288	8015.625	0.5029766549898261	0.053506165553360095	0.0025166005203899385
1727795753290	8015.625	0.026269619208977676	0.0591235867637241	0.0040995864640099595
1727795753292	8015.625	0.02696034899704934	0.06912334922911459	0.004872386696605805
1727795753293	8015.625	0.0260943015063037	0.0791092089592483	0.005645186929201651
1727795753295	8015.625	0.02584695348236409	0.08021149669589872	0.005634847364475065
1727795753297	8015.625	0.024965533666958105	0.07269162265003626	0.005601197956784235
1727795753299	8015.625	0.02457163614792317	0.06732096059008144	0.005586171078926469
1727795753301	8015.625	0.023975848765015663	0.06827869954661595	0.00555805322957846
1727795753302	8015.625	0.023666425830066645	0.07070609991294644	0.005545789723291686
1727795753304	8015.625	0.02319303143207391	0.07361488343356822	0.0037580651837087614
1727795753306	8015.625	0.8168480675077977	0.0768999588394631	0.0019703406441258374
1727795753308	8015.625	1.0625733795721615	0.08046523114396041	0.0019795955354408334
1727795753309	8015.625	1.0091763034321433	0.08273261054911363	0.0020196097697245566
1727795753311	8015.625	1.0211966690174499	0.08450216895041013	0.002042521823146758
1727795753313	8015.625	0.7929663717445146	0.08650809371149099	0.0020710978855106124
1727795753315	8015.625	0.8278147415635196	0.0946167636806014	0.0021609193623216556
1727795753317	8015.625	0.8563509211560741	0.09650753405388074	0.0022404727567125566
1727795753318	8015.625	0.8949715967025463	0.09735126377213711	0.0023355614948801307
1727795753320	8015.625	0.9087851048981535	0.09442533174510417	0.0023701103049309914
1727795753322	8015.625	0.9385248433953397	0.09244139712300203	0.002447758685968907
1727795753324	8015.625	0.9415409562378825	0.09365463088370116	0.002455005636934876
1727795753325	8015.625	1.0604474529530268	0.09660173305010823	0.0024920910888221424
1727795753327	8015.625	1.0599420255585037	0.10137283403544406	0.002491118483276334
1727795753329	8015.625	1.0400960030545727	0.10619184108867136	0.002449216447897255
1727795753331	8015.625	1.0053526680424527	0.11005979876059548	0.0023701657060499408
1727795753333	8015.625	0.9661852438744759	0.11271204136139111	0.002282253825392012
1727795753334	8015.625	1.033891706893258	0.11509229819184227	0.002183792993772757
1727795753336	8015.625	1.0071074973326595	0.11677975237764958	0.0020922670695179397
1727795753338	8015.625	0.9484961990397573	0.11733987933570632	0.001979505541641109
1727795753340	8015.625	0.9236730419614779	0.11884494870903833	0.0018368714299256937
1727795753341	8015.625	1.0110384439742879	0.12103393518016498	0.001708318083381503
1727795753343	8015.625	0.9971965827899557	0.12377800274652846	0.0016824390133272206
1727795753345	8015.625	1.0139046842035864	0.1304729068112375	0.0015848864241169909
1727795753347	8015.625	1.022053458162317	0.14073914757641037	0.0015561638189530603
1727795753349	8015.625	0.01837826389813552	0.15253949547607518	0.003136940677822413
1727795753350	8015.625	0.01914014447197941	0.16780063016306668	0.003933135254004613
1727795753352	8015.625	0.019438278019614653	0.17417291626438441	0.004355177342719098
1727795753354	8015.625	0.020641940967336504	0.16281445319754675	0.004777219431433582
1727795753356	8015.625	0.02145741529286728	0.15198980804833906	0.004805792647753668
1727795753357	8015.625	0.021966702364908226	0.15502191323487036	0.004826172315063653
1727795753359	8015.625	0.02253800297202949	0.16405368134487305	0.004847270558997897
1727795753361	8015.625	0.023357870228026406	0.17007475150969367	0.003474568771761503
1727795753363	8015.625	0.8838089856135324	0.17479052030244926	0.002101866984525109
1727795753365	8015.625	0.9226336772392665	0.1796319384488553	0.0021986489796591837
1727795753366	8015.625	1.0591361916630933	0.18432933888655903	0.0022961357489308895
1727795753368	8015.625	1.0628981069539738	0.19020530377041808	0.002304548016490503
1727795753370	8015.625	1.1065405119889937	0.19586668517188216	0.0023950648058965766
1727795753373	8015.625	1.0845103076608	0.20050785994280665	0.0025412914553371094
1727795753374	8015.625	1.137715072309323	0.20519742400232277	0.0027303712750242
1727795753376	8015.625	1.1544825920359059	0.20736372890556254	0.0027673327358848387
1727795753378	7945.3125	1.196686146566334	0.2080254072322674	0.0028544799771906843
1727795753380	7945.3125	1.1813565620086477	0.21543341694615112	0.0028228491140711307
1727795753382	7945.3125	1.1464591025814517	0.23155273149533628	0.002755438578795936
1727795753383	7945.3125	1.121749901528186	0.25411263847463367	0.002705751310059838
1727795753385	7945.3125	1.0879631447588023	0.2789976619420385	0.002635965687130147
1727795753386	7945.3125	1.001602080030802	0.30532638655358585	0.0024473863058332664
1727795753388	7945.3125	0.9752205717192538	0.3346119793299328	0.0023339941227706355
1727795753389	7945.3125	0.8956191080093797	0.36967515271652823	0.002114917455583202
1727795753391	7945.3125	0.8497798657422467	0.41331372214981776	0.0020198225403386437
1727795753393	7945.3125	0.8021381033264093	0.4655204844215973	0.0017827627093267417
1727795753395	7945.3125	0.7383278213984334	0.5204114226799607	0.0016501817079675237
1727795753397	7945.3125	0.7136369506772546	0.577872335781524	0.001597904297934637
1727795753398	7875.0	0.6877698211027206	0.6406671723057338	0.0015363070909290791
1727795753400	7875.0	0.6909816416843373	0.7013982940963726	0.0015470445707131092
1727795753402	7875.0	0.7115027804223645	0.7456955181720762	0.0015986851639916476
1727795753404	7875.0	0.02029734537454081	0.7646967715642602	0.0030411076652468176
1727795753405	7875.0	0.021705128419738408	0.753686854423387	0.0037727768046238903
1727795753407	7875.0	0.022285124907562594	0.6907330538843479	0.0045044459440009635
1727795753409	7875.0	0.02449790921638195	0.5719534980294677	0.004593872865540994
1727795753411	7875.0	0.026619235887781475	0.4171131063715058	0.004689863940748588
1727795753413	7875.0	0.028869204530153878	0.26868173425293607	0.004795717102049083
1727795753414	7875.0	0.031237767461879493	0.161789380090185	0.004912368604631255
1727795753416	7875.0	0.03243162191574213	0.1059011094214817	0.003982559373818037
1727795753418	7804.6875	0.3006422218465766	0.08808837042750292	0.0030527501430048193
1727795753420	7804.6875	0.8836171745337613	0.08232211773669729	0.003125170545247959
1727795753421	7875.0	0.9210635864343117	0.1020982603058364	0.003237244130794634
1727795753423	7875.0	0.9250984751703354	0.1307784198120864	0.0032495944704161745
1727795753425	7945.3125	0.920997475678066	0.13346131056575525	0.0032373028131109345
1727795753427	7945.3125	0.8985539402351939	0.14217629010651756	0.003168802490548591
1727795753429	7945.3125	1.0798635020148877	0.15846449676763122	0.003038083599329206
1727795753430	7945.3125	1.0269946486480794	0.17823119415019154	0.0028410585738406057
1727795753432	7945.3125	0.9859618043856694	0.1972398853995975	0.0027301249759282137
1727795753434	7945.3125	0.9331743457996405	0.21700738226308383	0.002595222581968945
1727795753436	7945.3125	0.8498446318017184	0.23381697317657052	0.0023741923222376656
1727795753437	7875.0	0.7807208092921721	0.25380798835822693	0.0021797015130583484
1727795753439	7875.0	0.7544998210074124	0.2813978471837452	0.0021030518918910826
1727795753441	7875.0	0.997389346732207	0.30944125783779636	0.0019431376309177431
1727795753443	7875.0	1.0687039771372164	0.3325999263395357	0.0018870351433470673
1727795753445	7875.0	1.0324196912124388	0.3537117763402833	0.0018458993995184637
1727795753446	7875.0	0.9771165375980678	0.37611384778396606	0.00188882884663945
1727795753448	7875.0	0.9835077570329217	0.4011049269951661	0.0019035331591335082
1727795753450	7804.6875	0.9888307951766088	0.4254223471036106	0.0019519832140286347
1727795753452	7804.6875	0.9793153884490116	0.4502899127774778	0.002050643562639857
1727795753453	7804.6875	1.0033759225481984	0.47407993410076227	0.0021366659640139523
1727795753455	7804.6875	1.0327113996925146	0.4928433082069383	0.0021932810738353537
1727795753457	7804.6875	1.0063359112083472	0.5173409840299176	0.0022795187256195552
1727795753459	7804.6875	1.0370398980087219	0.5541133007592901	0.002402517558110425
1727795753461	7734.375	0.03118571407350237	0.6071361569697938	0.00369483432596018
1727795753462	7734.375	0.03170697659182877	0.7174121109133171	0.004346913391110689
1727795753464	7734.375	0.03200480445053003	0.8378360310991748	0.004998992456261198
1727795753466	7734.375	0.03161438894177863	0.855831016466526	0.004984578477419906
1727795753468	7734.375	0.031168879955311438	0.7766587433747806	0.004969600957679562
1727795753469	7734.375	0.030333465584886508	0.7220986971028348	0.004937229203136508
1727795753471	7734.375	0.03007457725210166	0.7390426101202517	0.004926969033925862
1727795753474	7734.375	0.029116307827202478	0.7777094422509783	0.0035301969502010075
1727795753476	7734.375	0.8720169134797807	0.8162975703636995	0.0021334248664761535
1727795753478	7734.375	0.8778739168316205	0.8563706166269611	0.001998645869881397
1727795753479	7734.375	0.8143401852836506	0.9006088007300556	0.0018812038128508835
1727795753481	7734.375	0.7821603176942947	0.9447625961317025	0.0018241834111949688
1727795753483	7734.375	0.7833534525363314	0.9781345941572184	0.0017112744263752114
1727795753485	7734.375	0.7752923545597484	1.0053458745629882	0.001649198373251597
1727795753486	7664.0625	0.7839572859773254	1.0486737108365334	0.001584325740520791
1727795753487	7664.0625	0.7754711734923676	1.1047463252879006	0.0015861443168068417
1727795753489	7664.0625	0.2821129373034591	1.1543590260685046	0.0016882412010388345
1727795753491	7664.0625	0.3031838505931961	1.190901782827178	0.0018251611066955069
1727795753493	7664.0625	0.33451872051886794	1.2174098820148396	0.0020033882920269257
1727795753494	7664.0625	0.3795877220018582	1.2339489836641464	0.00222943605752305
1727795753496	7664.0625	0.39930881262507145	1.2660820524140914	0.0023100435555316965
1727795753498	7664.0625	0.435472055460263	1.31314290370382	0.002469123951555184
1727795753500	7664.0625	0.46405004868853633	1.368754455837604	0.002607191964851614
1727795753501	7664.0625	0.48823378984419674	1.4179165429697809	0.0027164952132107405
1727795753503	7664.0625	0.7975599124525989	1.4584849775562396	0.0027277299901125613
1727795753505	7664.0625	0.9822711790347035	1.4930686427819062	0.0027597068246709836
1727795753507	7664.0625	0.87847543661494	1.5345073165830976	0.0027715498906120788
1727795753509	7593.75	0.8522818850023034	1.5846527782974544	0.002699962311878742
1727795753510	7593.75	0.8317265607787024	1.6123335704642443	0.0026494307056689065
1727795753512	7593.75	0.818186012955424	1.6124906359656979	0.0026119850780788227
1727795753514	7593.75	0.7797159913860012	1.600835413449439	0.0025057669257269356
1727795753516	7593.75	0.03262848898348548	1.5103620364231511	0.0036111610279662655
1727795753517	7593.75	0.03132125475708094	1.2942677623299255	0.004151800695482051
1727795753519	7593.75	0.030716967237327895	1.1538687914569612	0.004692440362997837
1727795753521	7593.75	0.029386816837847128	1.2872599094323265	0.004639446621666368
1727795753523	7593.75	0.02856367526357494	1.542845295642398	0.004611935913197629
1727795753525	7593.75	0.028809218836937885	1.6888443471765993	0.004622067211914579
1727795753526	7593.75	0.029696047125140793	1.7490030638127143	0.004658075689197967
1727795753528	7593.75	0.030168635674323232	1.795459503906237	0.0034904929188023293
1727795753530	7593.75	0.873025858177329	1.8224235001369853	0.0023229101484066915
1727795753532	7593.75	0.8668908730073337	1.835630496684938	0.002463148253905316
1727795753533	7593.75	0.8763140685736591	1.849480154342241	0.0026057757665844646
1727795753535	7593.75	0.8557260518446765	1.8656755141797905	0.002713234897893635
1727795753537	7593.75	0.9240472393663726	1.884444447321609	0.0028952932633867948
1727795753539	7593.75	0.9681644389391864	1.914397148931048	0.0030348686308267893
1727795753541	7593.75	1.0045106330201359	1.947283585405958	0.003139083551041541
1727795753542	7593.75	1.0110315286888265	1.932089071382416	0.003240323849019827
1727795753544	7593.75	1.0132003880146914	1.8280142350521604	0.0032465494597367283
1727795753546	7593.75	0.9906552872567806	1.719008214523513	0.003190160900179352
1727795753548	7593.75	0.9625608816086871	1.7385102670459323	0.0031174700995834576
1727795753549	7593.75	0.8891051670290389	1.865759759861912	0.0029275979146871954
1727795753551	7593.75	0.8587243422022406	1.9755844340649744	0.0028459643799758154
1727795753553	7593.75	0.7988767803839918	2.0219440016256978	0.002671595364121155
1727795753555	7593.75	0.7327121758610947	2.037654352812818	0.0024680900149216824
1727795753557	7593.75	0.6757148406790487	2.0483503063948705	0.002278711934103032
1727795753558	7523.4375	0.7931832423970473	2.073755802751411	0.0022724424588355446
1727795753560	7523.4375	0.7995086116699038	2.091201681968926	0.002290676177551031
1727795753562	7523.4375	0.8149734480134919	2.0865983666784667	0.0023374854665304525
1727795753564	7523.4375	0.8413970850617779	2.0813269233629637	0.002481142598391851
1727795753565	7523.4375	0.8679587237591365	2.09917404147597	0.0026672435331847426
1727795753567	7523.4375	0.8924355540128867	2.144922240993897	0.002732427494699818
1727795753569	7523.4375	0.945977485445351	2.1603151691579843	0.002865916438235671
1727795753571	7523.4375	0.036587153116883646	2.046685132002424	0.003888071635970835
1727795753574	7523.4375	0.03703446569991096	1.8395496769716362	0.004402352306247526
1727795753575	7523.4375	0.037161266379811944	1.7679266488604706	0.004916632976524217
1727795753577	7523.4375	0.036863809145758514	1.9123598801386206	0.004903766743473998
1727795753579	7523.4375	0.03528482432932921	2.0793303612839917	0.004832561246671218
1727795753581	7523.4375	0.033000418642281926	2.1273955761145267	0.0047338799900140645
1727795753582	7523.4375	0.03072875369340652	2.1182387082605305	0.0036030264010817655
1727795753584	7523.4375	0.5465572358416748	2.1205443758197458	0.002472172812149467
1727795753586	7523.4375	0.7387956983138431	2.114684237626763	0.0022795251592501306
1727795753587	7523.4375	0.7109536509288377	2.065353601926245	0.00208584608674689
1727795753589	7453.125	0.6705308332605404	1.9852682031597544	0.0019838959963020255
1727795753590	7453.125	0.7172691549776564	1.9469472559776029	0.0018025341465751925
1727795753592	7453.125	0.7007728937799983	1.9770678599570228	0.0017654687627818373
1727795753594	7453.125	0.6963988086002152	2.033871103278628	0.0017552319443417158
1727795753596	7453.125	0.7199377905386929	2.0602303819311003	0.0018221916330995224
1727795753597	7453.125	0.6736408662428477	2.0485145380795693	0.001966996799334293
1727795753599	7453.125	0.69307098266007	2.0411744831430787	0.0020199382601299386
1727795753601	7453.125	0.7379894172710668	2.0654638681633832	0.0021272574626973327
1727795753603	7453.125	0.8027102922769778	2.092758284241561	0.0022712924133430064
1727795753605	7453.125	0.8527546756041046	2.089913799768884	0.002372383661027147
1727795753606	7453.125	0.8395852782691299	2.083575408669928	0.0024989016942137737
1727795753608	7453.125	0.8644461215250481	2.0935071673523598	0.002567633542969118
1727795753610	7453.125	0.8935615118361286	2.0949657931632113	0.002643866183471338
1727795753612	7453.125	0.8659876443058546	2.0772898852053125	0.002649169242675289
1727795753613	7453.125	0.849849692393736	2.0416355224487996	0.002608172240991603
1727795753615	7453.125	0.8316687334786944	2.00266779325302	0.0025699676896795217
1727795753617	7453.125	0.7993851007502849	1.9939224459608544	0.00248918149494828
1727795753619	7382.8125	0.7810521400531847	2.0175804957712002	0.0024444425224618557
1727795753621	7382.8125	0.7527514692749884	2.0322734047133943	0.002364255717347184
1727795753622	7382.8125	0.7073029364394706	2.0263750682635595	0.0022252739040890903
1727795753624	7382.8125	0.6910954243897999	2.0199513315424182	0.0021752443070506508
1727795753626	7382.8125	0.718531304399708	2.00621885994097	0.0021256981217025717
1727795753628	7382.8125	0.023336780146980443	1.9128341446656971	0.0033534238167355016
1727795753629	7382.8125	0.023697456177066284	1.7594367094060737	0.003967476041445643
1727795753631	7382.8125	0.023709626696757212	1.7062082426968086	0.004581528266155784
1727795753633	7382.8125	0.023576975686541005	1.794818112541189	0.0045757534703060885
1727795753635	7382.8125	0.02359580554719489	1.9022726141377222	0.004576132199284311
1727795753637	7382.8125	0.023747669138809983	1.9290148651240875	0.004581262970144833
1727795753638	7382.8125	0.02356932127164105	1.910085538749934	0.004572354736363245
1727795753640	7382.8125	0.023426719522054905	1.8784786486243368	0.0033333788613851383
1727795753642	7382.8125	0.5064288484409094	1.8435973043807832	0.0020944029864070316
1727795753644	7382.8125	0.8160509153482048	1.802437767929629	0.0020575794116523133
1727795753645	7382.8125	0.810654967609751	1.7434265054190474	0.002134022092769153
1727795753647	7382.8125	0.8192981111797444	1.6746403915755368	0.0021513350622573042
1727795753649	7382.8125	0.84625260764869	1.6059137758003228	0.002233348774987224
1727795753651	7382.8125	0.8796219992695489	1.5260562017155428	0.0023114233543817383
1727795753653	7382.8125	0.9205297299033081	1.4179543359529794	0.002403600702556095
1727795753654	7382.8125	0.9570214568089808	1.2905781765478184	0.0024779593865496803
1727795753656	7382.8125	0.9782823536079954	1.1696690482597123	0.002519924949142905
1727795753658	7382.8125	1.0070332279827787	1.058783374173299	0.0025703120049298195
1727795753660	7382.8125	0.992736378130726	0.9327628731131034	0.0025313508091225384
1727795753661	7382.8125	0.9755529549998763	0.7727064159923017	0.002486438361955399
1727795753663	7312.5	0.9771398638035613	0.5829915474229395	0.0024151144931962814
1727795753665	7312.5	0.9371363544303192	0.38481161468380015	0.0023145668291484475
1727795753667	7312.5	0.9031155824161425	0.23031049603142315	0.0022218994769432412
1727795753669	7312.5	0.9209080147039229	0.19934935487449357	0.0021681275392146063
1727795753670	7382.8125	0.9847468748145841	0.28145889692477233	0.00208017050000426
1727795753673	7382.8125	0.8529976159349547	0.3851333865835192	0.0020774256176681275
1727795753675	7382.8125	0.8508737510793638	0.49540782108780257	0.002079514783423613
1727795753677	7453.125	0.861788843203874	0.5837989097062314	0.0021092187097448366
1727795753678	7453.125	0.25058208876576	0.7384317729918161	0.002197667712601745
1727795753680	7453.125	0.252915796468142	0.8200618592956701	0.002221766644717487
1727795753682	7453.125	0.024509448107251763	0.8868802052633254	0.003453882588142753
1727795753684	7453.125	0.024824429087802802	0.901540776623914	0.004081299182359373
1727795753686	7453.125	0.025325981536450017	0.8238510319101758	0.004708715776575993
1727795753686	7453.125	0.025833727855698	0.7984969049114188	0.004733990988688451
1727795753688	7453.125	0.025833727855698	0.90684494068795	0.004733990988688451
1727795753690	7453.125	0.027329623140789787	1.0377731634331089	0.004811266179791457
1727795753692	7453.125	0.028229924893113007	1.1064266174553217	0.004855487382636047
1727795753693	7453.125	0.02878238793669821	1.148927280389678	0.004869384597860858
1727795753695	7453.125	0.029239676871052164	1.1958448351389228	0.00381567916584322
1727795753697	7453.125	0.9605715413959075	1.248031232610278	0.0027619737338255824
1727795753699	7453.125	0.9850666727140783	1.2932352674611283	0.0028252532009248234
1727795753701	7453.125	0.9897267875599243	1.327958260297817	0.0028385937804078012
1727795753702	7453.125	0.9721305589801315	1.3594782026802197	0.002798924980115399
1727795753704	7453.125	0.9679501268741577	1.3950274725207807	0.002737850849884998
1727795753706	7453.125	0.9247210040782232	1.4202002961987679	0.002637796744202173
1727795753708	7453.125	0.9151736359711928	1.432488094636101	0.002613968284998976
1727795753709	7453.125	0.8993427532053505	1.4432868171196003	0.0025031805400652367
1727795753711	7453.125	0.8884956340105322	1.4541927180492389	0.002475755378110332
1727795753713	7382.8125	0.8249951711938841	1.5356734931593425	0.002454104406989491
1727795753715	7382.8125	0.8185647051547928	1.5462953568463953	0.002438033230709152
1727795753717	7382.8125	0.8239441645995987	1.5577658832388137	0.0024557359471988807
1727795753718	7382.8125	0.8610444326406962	1.5699653270039609	0.002551366353094268
1727795753720	7382.8125	0.8806932259474625	1.572782709128778	0.0026037805126672958
1727795753722	7382.8125	0.855454320466205	1.5779725344811748	0.0027210243968596
1727795753724	7382.8125	0.9001725874606918	1.5903268946216353	0.002869606850035405
1727795753725	7382.8125	0.9357290523806325	1.5946332881763954	0.0029939555632593393
1727795753727	7382.8125	0.9505080053090917	1.588295549842366	0.0030374252252219655
1727795753729	7382.8125	0.9879279351141429	1.579294371936961	0.003142591519777133
1727795753731	7382.8125	0.9730590888339901	1.5707710187057482	0.0031117467898649376
1727795753733	7382.8125	0.9345507206084308	1.5660726055546168	0.003023398626596109
1727795753734	7382.8125	0.26081720075465864	1.5570319616111987	0.0029640862065926084
1727795753736	7382.8125	0.24838454859591777	1.6041318879211548	0.002854279797092386
1727795753738	7382.8125	0.022198927033844382	1.590314217630182	0.0040793478764554175
1727795753740	7382.8125	0.022020349691672703	1.3950672298389912	0.004659615782823831
1727795753741	7382.8125	0.020950859595999002	1.1206687812072884	0.005239883689192243
1727795753743	7382.8125	0.02045230376636201	1.0440336026858599	0.00520911416452801
1727795753745	7382.8125	0.020643646032771457	1.2133463424225994	0.0052173922055261095
1727795753747	7382.8125	0.021252217085736023	1.4008794851499644	0.005243538699013159
1727795753749	7382.8125	0.02150376505151433	1.4535311585027217	0.005231311637871445
1727795753750	7312.5	0.022030877464239935	1.4533116051729382	0.005249528818107468
1727795753752	7312.5	0.022239722152542406	1.44805076536801	0.003787189393574184
1727795753754	7312.5	0.6400169516509434	1.4199195214113296	0.0023248499690409
1727795753756	7312.5	0.786711508785947	1.3732803945550962	0.0022569605375864325
1727795753757	7312.5	0.74023935128598	1.3252675298866026	0.0021268371995504225
1727795753759	7312.5	0.7213416288731853	1.2803382115153583	0.002034483222792964
1727795753761	7312.5	0.654565756409006	1.2399850477590506	0.0018785875400251322
1727795753763	7312.5	0.6537511413702175	1.2064364006393553	0.0017257180778733835
1727795753765	7312.5	0.1061361102981683	1.155955254980463	0.001727342720768874
1727795753766	7312.5	0.09569543641400403	1.0764946180853165	0.0015974919451780631
1727795753768	7312.5	0.09454495047743654	0.9908549097907056	0.0015780402546733418
1727795753770	7312.5	0.09029325208448102	0.9346020172969468	0.0015097722439974379
1727795753773	7312.5	0.09532781889116512	0.8787162575724974	0.0015848406585349233
1727795753774	7312.5	0.11162683665300924	0.8046939799607243	0.0017802604026390476
1727795753776	7312.5	0.11887495409264105	0.7206957460441351	0.0018714262657408528
1727795753778	7312.5	0.34845218365265535	0.6241220067917741	0.0019276644458960537
1727795753780	7312.5	0.8263122725921223	0.5040675021392111	0.0019917980112213996
1727795753782	7312.5	0.8727111964048138	0.3691437168955893	0.0020640763764356636
1727795753783	7312.5	0.8926067609642934	0.24608615376763154	0.0020919030908029814
1727795753785	7312.5	0.8939355379508681	0.14964755469830063	0.0020907285042075082
1727795753786	7312.5	0.90307621124617	0.08172470246333494	0.0021054365531341414
