# Supplementary material for: Identification and classification of repeated whistle types from free-ranging rough-toothed dolphins (Steno bredanensis)
Source: Sci Rep. 2026 Mar 20;16:14327. doi: 10.1038/s41598-026-44853-2 (PMC13144356; doi:10.1038/s41598-026-44853-2)
Supplement: Supplementary file 2 — Supplementary Material 2 [file 41598_2026_44853_MOESM2_ESM.zip › Dataset_StenoRepeatedCalls/Contours/2659.csv]

Time [ms]	Peak Frequency [Hz]	Duty Cycle	Energy	WindowRMS
1727795827174	6187.5	0.7663872797270072	0.012222355219437105	0.0030674149310424754
1727795827175	6187.5	0.8827865896258243	0.01614478818141379	0.0037846811992231005
1727795827177	6187.5	0.9096294388797647	0.01741993609270617	0.004501947467403725
1727795827179	6257.8125	0.9401633353186349	0.017691894903403997	0.0046025894731415475
1727795827181	6257.8125	0.8960650347407889	0.01845305439862819	0.004454124536633546
1727795827182	6328.125	0.8138906684657715	0.021100668206054256	0.0041885986404018305
1727795827183	6328.125	0.737987197092309	0.024400889290019847	0.003943191812054105
1727795827185	6328.125	0.6756139391049513	0.026718842091387408	0.0037075924597927065
1727795827187	6398.4375	0.5617338660426693	0.028513876225676336	0.003104627306938796
1727795827189	6398.4375	0.6527343897997651	0.03042819169007161	0.002526124817904758
1727795827190	6468.75	0.554153154481132	0.03259762364959329	0.0019476223288707204
1727795827192	6468.75	0.46207068101415094	0.036336375530197584	0.0016498060010053002
1727795827194	6468.75	0.5847858932783019	0.039838703201360064	0.00135198967313988
1727795827196	6539.0625	0.5235012222386006	0.042824061339542856	0.001364112353497748
1727795827197	6539.0625	0.6251966441057555	0.046830928531122945	0.0015971648263058604
1727795827199	6609.375	0.40547801248530907	0.05418563455804165	0.001830217299113973
1727795827201	6609.375	0.4442526495795216	0.06680965322992832	0.0019702647106765465
1727795827203	6679.6875	0.43246709863473576	0.08030979145259752	0.0019417552076599794
1727795827205	6679.6875	0.41410730797062606	0.08975535340481969	0.001913953134991786
1727795827206	6750.0	0.41988860636137315	0.08715383278878837	0.0019184993596419962
1727795827208	6820.3125	0.1512048335327645	0.06492669309238198	0.001961487719224356
1727795827210	6820.3125	0.13521711693134653	0.06871520542715276	0.0017033559616228696
1727795827212	6890.625	0.10187556202924124	0.08181744377467247	0.0014111494152538372
1727795827213	6960.9375	0.07541471616100745	0.10205810200262048	0.0011189428688848048
1727795827215	6960.9375	0.07052391580065841	0.11686863106812523	0.001038645139333501
1727795827217	6960.9375	0.08061599872573587	0.11974271050635737	0.0011779832291694083
1727795827219	6960.9375	0.10408280824582929	0.1197059999648164	0.0014268814784267924
1727795827221	6960.9375	0.13016119648957755	0.11763311597838695	0.0016757797276841764
1727795827222	6960.9375	0.5889837939849882	0.10813840785840323	0.0018358292517619528
1727795827224	6960.9375	0.61407537109644	0.09335444663680557	0.001896883087896544
1727795827226	6960.9375	0.46905218793563186	0.09085149247497658	0.0019984312997174043
1727795827228	6960.9375	0.48316629574640957	0.12130036441864886	0.0020139607304586857
1727795827229	6960.9375	0.45633702505997537	0.15389391043261424	0.001956946087616717
1727795827231	6960.9375	0.4388887981322538	0.1418498819962222	0.001907633760121432
1727795827233	6960.9375	0.4063074299544511	0.09133184179298952	0.0017986589623565535
1727795827235	6960.9375	0.3536204330839088	0.05512201101072995	0.001605833574579533
1727795827237	7031.25	0.2616091105061555	0.04778281366497765	0.0014089580283881552
1727795827238	7101.5625	0.2407838139176034	0.05039131513827579	0.001288011662441107
1727795827240	7171.875	0.23282384291783756	0.052205020967670566	0.0012151609090071155
1727795827242	7242.1875	0.22140088432941923	0.07467993003221057	0.001177477988918314
1727795827244	7312.5	0.23436421900090323	0.03867765692319774	0.0012227104305344548
1727795827245	7382.8125	0.26932784089240974	0.022275368199197874	0.0014885118784542391
1727795827247	7453.125	0.30414363580648635	0.1388369144284728	0.0017543133263740233
1727795827249	7523.4375	0.006675251869705662	0.46148761164431384	0.008401211481402625
1727795827251	7593.75	0.007973534770858246	0.9746349803846336	0.011804128797528861
1727795827253	7664.0625	0.009672567896934608	1.3043764396111739	0.013594074973197302
1727795827254	7664.0625	0.01153387710000175	1.0298653598272103	0.01538402114886574
1727795827256	7664.0625	0.01257602454065344	0.610240596476534	0.01547520877078126
1727795827258	7664.0625	0.014361154244084946	0.472231778382903	0.015633418968869224
1727795827260	7664.0625	0.015490215399581777	0.4876402961503339	0.015751082992949306
1727795827261	7664.0625	0.015776157807160972	0.353870252319109	0.010666873174931847
1727795827263	7664.0625	0.43905289838194583	0.2829655177333613	0.005582663356914387
1727795827265	7664.0625	0.4059637567765339	0.2127229503803417	0.005301021056193664
1727795827267	7664.0625	0.3481601439088833	0.1637511847701077	0.004827011176780524
1727795827270	7664.0625	0.28530713256942203	0.12531520217356348	0.004048777970167076
1727795827271	7664.0625	0.21182877315697837	0.11860773660911256	0.003270544763553628
1727795827273	7664.0625	0.1937743975853898	0.12631772390062243	0.0029679220396278713
1727795827275	7664.0625	0.40268410813996014	0.12785561529084508	0.0025135733909230004
1727795827277	7664.0625	0.383958898478356	0.1461167777231896	0.002362040574614048
1727795827278	7664.0625	0.4221517455781902	0.17857866013209422	0.0026152288590494833
1727795827280	7593.75	0.4660688795693955	0.17801437182002586	0.0028739534875474996
1727795827282	7593.75	0.5816373245710658	0.11333797382836014	0.003396532633556519
1727795827283	7664.0625	0.6710844044091391	0.04847997879741857	0.0037135971957713487
1727795827285	7734.375	0.6774569094918447	0.062407795734866156	0.003742753691933136
1727795827286	7804.6875	0.6407587607377555	0.07761838752831508	0.0036596625630242255
1727795827288	7804.6875	0.6192663202723638	0.09127857711250302	0.0036004142136196577
1727795827290	7875.0	0.7567804296955739	0.11323057556787772	0.003475686554855441
1727795827292	7945.3125	0.77784636235587	0.15366331959528504	0.003574603355911866
1727795827293	8015.625	0.7685089493498497	0.19060947478580095	0.0037872831439440336
1727795827295	8015.625	0.6889250985539127	0.20480265354738023	0.003947635996816512
1727795827297	8015.625	0.5966212270742254	0.22342110963837744	0.00440038123604147
1727795827299	8015.625	0.6767562021231208	0.24801380545257964	0.00495406022453836
1727795827301	8015.625	0.7957368380527113	0.250576300444192	0.0055055544361043065
1727795827302	8015.625	0.8821506444653369	0.22762481548067154	0.005812177079876333
1727795827304	8015.625	0.9059177474168058	0.20535251474356775	0.0059022095032599965
1727795827306	8015.625	0.9092122320932082	0.17829751091198118	0.0059105884040764915
1727795827308	8015.625	0.8519350120051724	0.14233625665181202	0.005659652304216546
1727795827309	8015.625	0.9189734725436098	0.10369551285470914	0.005118547878584565
1727795827311	8015.625	0.8475677829810716	0.09282817792451854	0.004774481816270318
1727795827313	8015.625	0.37538589863467353	0.1424235732667621	0.003980617298354963
1727795827315	8015.625	0.2899116377928712	0.2241120719786698	0.0033049263397092197
1727795827317	8015.625	0.24173856119422626	0.2600782871594816	0.002629235381063477
1727795827318	8015.625	0.20911958911568412	0.22817103811548173	0.0022034150282937036
1727795827320	8015.625	0.20109211593760964	0.191726957916482	0.0020948104362095024
1727795827322	8015.625	0.1991241699732772	0.1796314899821452	0.0020511833068924084
1727795827324	8015.625	0.21408599607213472	0.14937281320670298	0.00221322059982699
1727795827325	8015.625	0.5535996781893772	0.09447371299681846	0.0022686381105981534
1727795827327	8015.625	0.573460977109004	0.043119812336185975	0.002301331330256126
1727795827329	8015.625	0.5687135371542485	0.01886150485965714	0.002298533068687851
1727795827331	8015.625	0.5132229363959616	0.013499138308203335	0.002176392660802539
1727795827333	8015.625	0.5004005397854897	0.015882653367422086	0.002126495283644746
1727795827334	8015.625	0.5196625331662735	0.021185102924241188	0.002223858955344944
1727795827336	8015.625	0.5426868335409045	0.03444796332241803	0.0023574193020760798
1727795827338	8015.625	0.6451696719763413	0.06290290511988764	0.0029323974245337578
1727795827340	8015.625	0.6999108567125567	0.1011489847414603	0.003507375546991436
1727795827341	8015.625	0.8478378646290405	0.1321069821222532	0.004109978466654647
1727795827343	8015.625	0.558765157117415	0.16895948147555534	0.004382392805062194
1727795827345	7945.3125	0.659387062490667	0.2777416830641695	0.004824816152332369
1727795827347	7945.3125	0.014971288598830991	0.6768754444435424	0.010251409230413575
1727795827349	7945.3125	0.015408347384509635	1.3474595232070539	0.01294478059750976
1727795827350	7945.3125	0.014987795802486627	1.6643077677942242	0.014263709063397297
1727795827352	7945.3125	0.014399153505460964	1.22988776438878	0.015582637529284836
1727795827354	7945.3125	0.012696141222761305	0.5346702755577282	0.015438370932254001
1727795827356	7945.3125	0.010713710128182374	0.20305142340057025	0.015279594750615393
1727795827357	7945.3125	0.00926365545705752	0.16269297408737615	0.01514800668462787
1727795827359	7945.3125	0.008647997898493581	0.14346891989528143	0.008878936334218466
1727795827361	7945.3125	0.2933254405918369	0.12384415562156041	0.0026098659838090614
1727795827363	7945.3125	0.2628430752477329	0.1262830662774788	0.0022697154712375493
1727795827365	7945.3125	0.25122087373340324	0.14839773880164492	0.002144131566882329
1727795827366	7945.3125	0.2574322099015975	0.1576262526608004	0.002183276087397373
1727795827369	7945.3125	0.2608513213311353	0.15553513560630453	0.002198916188241621
1727795827371	7945.3125	0.2644955961765435	0.15008633279338665	0.002208181292895696
1727795827373	7945.3125	0.831104358023556	0.14454920299546492	0.0020468308749146645
1727795827374	7945.3125	0.7023912416925081	0.14272660436517895	0.001818683363527728
1727795827376	7945.3125	0.6679608698231874	0.14470076401173942	0.0016005338785549576
1727795827378	7945.3125	0.5313832097536193	0.14522233407426996	0.001345062626601324
1727795827380	7945.3125	0.24473216069311268	0.1368069707724512	0.00108959137464769
1727795827382	7945.3125	0.22225590199913223	0.11431165869398051	9.459236619130281E-4
1727795827382	7945.3125	0.2636801816714352	0.09176756521254571	0.0010451345811000037
1727795827384	7945.3125	0.2636801816714352	0.09751813868697168	0.0011443455002869795
1727795827386	7945.3125	0.3880453170376241	0.12709097430057106	0.0018488053526848091
1727795827388	7945.3125	0.5580453401777649	0.14684037323615806	0.0026057004400107343
1727795827389	7945.3125	0.6209341687619483	0.1476862727386945	0.0031992709095603348
1727795827391	7945.3125	0.6850579821622496	0.14461569333126006	0.0037928413791099356
1727795827393	7945.3125	0.8012900319246132	0.1453443180659524	0.004538000766751738
1727795827395	7945.3125	0.9649219347590515	0.1443724166797146	0.00528316015439354
1727795827397	7945.3125	0.5394686086317485	0.14208183815606285	0.005789368011147777
1727795827398	7945.3125	0.576838137903336	0.1577933099285952	0.0060352308440768145
1727795827400	7945.3125	0.583676664522922	0.18191502272871898	0.006081391671508051
1727795827402	7945.3125	0.5643438943405142	0.1807376135780548	0.0059433382419206504
1727795827404	7945.3125	0.5095210286667321	0.1627839092771509	0.005575209213621689
1727795827405	7945.3125	0.4275922288516068	0.14392931178642887	0.004985957811124853
1727795827407	7945.3125	0.38195827049783915	0.13566288673441124	0.004399454831029925
1727795827409	7945.3125	0.3052120637554095	0.13362500803732882	0.0037203975220739633
1727795827411	7945.3125	0.41749533450131193	0.1319536964134794	0.00310537315599457
1727795827413	7945.3125	0.673347687625502	0.1305317948530822	0.0024903487899151765
1727795827414	7945.3125	0.8203918329074947	0.13048916818043907	0.0022292341139568913
1727795827416	7945.3125	0.835779358493762	0.13321053863412144	0.002213395600793219
1727795827418	7945.3125	0.903265384916526	0.13808361611445438	0.0023811530852235496
1727795827420	7945.3125	0.5006870598779313	0.1426801815434693	0.002686726263068526
1727795827421	7945.3125	0.5597225269367656	0.13783281541018824	0.0028842132400029776
1727795827423	7945.3125	0.5763315525624969	0.1430596792867024	0.0029404491515367206
1727795827425	7945.3125	0.5803086129851056	0.1680267457777153	0.0029553315358438023
1727795827427	7945.3125	0.5487673844408183	0.14658423462673592	0.002852352793686401
1727795827429	7945.3125	0.47096697684702715	0.12173741460593682	0.002606839263034803
1727795827430	7945.3125	0.4228896280121033	0.11722861697564912	0.0023989072252562755
1727795827432	7945.3125	0.416280536206182	0.12639019767810075	0.0023610792074440154
1727795827434	7945.3125	0.49842356413693073	0.14052401992099	0.0023491327791334924
1727795827436	7945.3125	0.5506635017670481	0.14806647092741268	0.0026848720893523125
1727795827437	7945.3125	0.6484629917389136	0.14728886394120894	0.0031224480637752766
1727795827439	7945.3125	0.7106426460271444	0.14650758976049022	0.0035600240381982403
1727795827441	7945.3125	0.8678135250024105	0.15210717508666916	0.004127973164556857
1727795827443	7945.3125	1.0516332010834661	0.15948163883437247	0.004681463782936161
1727795827445	7945.3125	0.014642051449800323	0.16776611514416542	0.010206450374724436
1727795827446	7945.3125	0.015707857370876217	0.20747726828573798	0.012978761566474834
1727795827448	7945.3125	0.01589902454704457	0.27506965584150045	0.014356990303162754
1727795827450	7945.3125	0.015750517996984827	0.29889729209448074	0.015735219039850673
1727795827452	7945.3125	0.014840239214617848	0.24845136948501467	0.01563962848631883
1727795827453	7945.3125	0.013573272328613445	0.18737621634302343	0.015512379636149999
1727795827455	7945.3125	0.012800297845565458	0.16920410662507443	0.015439221985807152
1727795827457	7945.3125	0.011101257846657964	0.16958025209949354	0.01528760691404799
1727795827459	7945.3125	0.009344998132066122	0.16356095798467768	0.008956783707081858
1727795827461	7945.3125	0.528043220423827	0.153891835058674	0.005476828373942061
1727795827462	7945.3125	0.38265602566196444	0.1522852828282116	0.0019968730408022645
1727795827464	7945.3125	0.3213180995696401	0.1616403438659729	0.0016254004592656543
1727795827466	7945.3125	0.22575636808600555	0.1674317929994111	0.0012564811115229105
1727795827469	7945.3125	0.15604361189081553	0.1643738125115497	9.134350224081235E-4
1727795827470	7945.3125	0.2699669679912608	0.16105435470304638	5.703889332933364E-4
1727795827472	7945.3125	0.3244185811854223	0.16434241759164062	5.616641791461617E-4
1727795827474	7945.3125	0.3495400592430368	0.17281017733810058	6.168938718073335E-4
1727795827476	7875.0	0.36351837130783915	0.17979337633085854	6.369311176212007E-4
1727795827478	7875.0	0.3596452835931757	0.18209151484286232	6.721450643674717E-4
1727795827479	7875.0	0.35894734012547985	0.1792360234686862	6.691459425922055E-4
1727795827481	7875.0	0.3726021055399003	0.1708527356045301	6.842478641156863E-4
1727795827482	7875.0	0.45380782800630975	0.1670043268049004	8.142333421591753E-4
1727795827484	7875.0	0.5195291761108388	0.1745308702081301	9.332301345312577E-4
1727795827485	7875.0	0.5481398729758842	0.18665336767537608	9.762447508929129E-4
1727795827487	7875.0	0.5700303713091154	0.19604962925443725	9.984177609887012E-4
1727795827489	7875.0	0.5068066637568407	0.2032774845406507	9.300745135473111E-4
1727795827491	7875.0	0.5594714837049742	0.2081141865855277	0.0010050458212693225
1727795827493	7875.0	0.2702454092268117	0.21566048308379981	0.001578606593208523
1727795827494	7875.0	0.38893903417115405	0.21917663372434815	0.0020645685508179296
1727795827496	7875.0	0.4601161428330411	0.2104226986881448	0.0027559306798619655
1727795827498	7875.0	0.5995850324165378	0.19855166446019143	0.003466498130630087
1727795827500	7875.0	0.6411392447469982	0.20383349978503842	0.0041523915601876646
1727795827501	7875.0	0.7956471778516294	0.22165205636204413	0.0048382849897452415
1727795827503	7875.0	0.8785489029445397	0.22951375461056664	0.005142362028910701
1727795827505	7875.0	1.0036259559033733	0.22400428577014309	0.005550783510057924
1727795827507	7875.0	1.0548703611885364	0.21652683042347476	0.00572229303382606
1727795827509	7875.0	1.0346956073113207	0.2146576298014486	0.005655755342204663
1727795827510	7875.0	0.9218758375321612	0.2197490835158583	0.005284665669194539
1727795827512	7875.0	0.841130757754431	0.22837872159464043	0.0049922794602118474
1727795827514	7875.0	0.8257561548162595	0.23795072551999583	0.004396165856902301
1727795827516	7875.0	0.7253137383545328	0.24489230412941862	0.0038644984116175188
1727795827517	7875.0	0.752953160513575	0.24778975894366795	0.003378393520497153
1727795827519	7875.0	0.7700630203982819	0.25126889685682285	0.0032578610057304187
1727795827521	7875.0	0.8550405716531896	0.26422119042405146	0.003146059188038197
1727795827523	7875.0	0.7486898352159881	0.2864754016140039	0.0031261761933131273
1727795827525	7875.0	0.7966552653560494	0.30488313247551424	0.0032573052020809633
1727795827526	7875.0	0.8117958632023751	0.3091309237458074	0.0032725168111280628
1727795827528	7875.0	0.8063792708850546	0.3135181170440698	0.0032673024045298416
1727795827530	7875.0	0.7430126161142834	0.3344188788319507	0.003093387045561647
1727795827532	7875.0	0.7103271888447533	0.36075345790107216	0.002980355832398153
1727795827533	7875.0	0.7180773000455147	0.3758235663147806	0.003025928505872201
1727795827535	7875.0	0.5858725375695453	0.3859810034561751	0.0032871896552629357
1727795827537	7875.0	0.6455204257557411	0.3994232450779517	0.003916804912455037
1727795827539	7875.0	0.7180479652423398	0.40880393334788523	0.004690660722136386
1727795827541	7875.0	0.8786048924165996	0.41469227125789365	0.005396723156091594
1727795827542	7875.0	1.011647571688461	0.4252557710323954	0.005890508415554155
1727795827544	7875.0	1.0676664765955484	0.49323436184698866	0.006066054891656267
1727795827546	7875.0	0.018982883937599438	0.7962546418986692	0.011567190784802252
1727795827548	7875.0	0.01866808714194878	1.2180825016089165	0.014244621902459375
1727795827549	7875.0	0.01702634519433437	1.3041006121162404	0.016922053020116498
1727795827551	7875.0	0.015984469348084125	0.9693957928737406	0.01683560738403168
1727795827553	7875.0	0.013329822416817303	0.6263337424069678	0.0165979772194403
1727795827555	7875.0	0.011081245431818635	0.5255777826805208	0.016387439216006328
1727795827557	7875.0	0.009347155126315057	0.513010838024531	0.009475605495382013
1727795827558	7875.0	0.47110721756487534	0.4678402435234353	0.0025637717747576992
1727795827560	7875.0	0.6063022136615087	0.42350819958715086	0.0021845585588259877
1727795827562	7875.0	0.49445358114861365	0.4390346717358938	0.0018053453428942766
1727795827564	7875.0	0.4594910819575472	0.4960755553535377	0.0016883868520410333
1727795827565	7875.0	0.4708994786273777	0.5362085985468467	0.0017158109058978252
1727795827567	7875.0	0.4195187326747167	0.5420144342807423	0.001761282264536224
1727795827570	7875.0	0.42858363697363894	0.5270025345870071	0.0017819296142640034
1727795827572	7875.0	0.3493646905607148	0.5275672604407905	0.0015241490930265685
1727795827574	7875.0	0.3605088847738142	0.5200667184512636	0.0016049881167584275
1727795827575	7875.0	0.4488167272923627	0.4744031272352857	0.0020232402097238823
1727795827577	7875.0	0.5044738927365674	0.380021803526367	0.002384446456783318
1727795827579	7875.0	0.5910684827742394	0.27432253890701397	0.002745652703842754
1727795827581	7804.6875	0.617713271797082	0.19600487334124403	0.0027916629243065626
1727795827582	7804.6875	0.5895310585721754	0.14225086255027922	0.002751047053216748
1727795827583	7804.6875	0.5922298323616033	0.10598456861070876	0.0027501380437658994
1727795827585	7804.6875	0.5920193864632218	0.10206947839207701	0.00274719332475377
1727795827587	7804.6875	0.6230698993401415	0.1255016504024402	0.0028028198956519075
1727795827589	7804.6875	0.6142915773752514	0.14919408405220008	0.002765779821299025
1727795827590	7875.0	0.576449048036607	0.15741692854352615	0.002513543494263961
1727795827592	7875.0	0.610301961461425	0.18104793166705954	0.002387570029681183
1727795827594	7875.0	0.6067738180219154	0.2085049351829065	0.0023729144218263445
1727795827596	7875.0	0.6176925162091018	0.23445825052090677	0.0023878084317266223
1727795827597	7875.0	0.7069614462427567	0.2536269494129576	0.0026162228538797396
1727795827599	7875.0	0.7152237685267215	0.24814671772006616	0.002916402251550873
1727795827601	7875.0	0.562360446771992	0.21974642917125528	0.0037865309308415755
1727795827603	7875.0	0.6865701719764714	0.18452725587245897	0.004558259210191906
1727795827605	7875.0	0.7917515029455524	0.1726835068196843	0.005329987489542236
1727795827606	7875.0	0.8717387798044322	0.1949387998134636	0.0057480738861633305
1727795827608	7875.0	0.9030397255853972	0.2213955393195066	0.005863191791377689
1727795827610	7875.0	0.927417276775654	0.22857423418901246	0.005925788108184255
1727795827612	7875.0	0.8738094212063129	0.22444237144976345	0.005839032373032554
1727795827613	7875.0	0.7744655561304055	0.21816832404589023	0.005507270161224235
1727795827615	7875.0	0.7285831859276729	0.21091410258976112	0.005285897314973643
1727795827617	7875.0	0.6014686352708667	0.2015321151068533	0.004414248230198039
1727795827619	7875.0	0.570636692854411	0.1944546208467757	0.003594159254409545
1727795827621	7875.0	0.5926179263000045	0.19561371305798128	0.0027740702786210503
1727795827622	7804.6875	0.7028792366564376	0.2083295128211548	0.0027703388204333586
1727795827624	7804.6875	0.738420892978031	0.22144508520719314	0.002990414543665742
1727795827626	7804.6875	0.6016467705153995	0.22979659832600816	0.003482406765256629
1727795827628	7804.6875	0.6901271423497908	0.23704868924047784	0.003792215409229538
1727795827629	7804.6875	0.6637799047427049	0.24708582164766835	0.0037284788066677295
1727795827631	7804.6875	0.6409298257831287	0.25062633433743364	0.0036728028853196255
1727795827633	7804.6875	0.6502259452387972	0.24907329019991137	0.003717934089812184
1727795827635	7804.6875	0.6953531223625947	0.2496862626913545	0.003974497124743341
1727795827637	7804.6875	0.7203130690292037	0.2546845484337605	0.004132110195088896
1727795827638	7804.6875	0.7317176449091576	0.2593987678744028	0.004205882004875985
1727795827640	7804.6875	0.7353559318313853	0.265769155894928	0.004227663011476206
1727795827642	7804.6875	1.042448363350486	0.27477866046070937	0.0043512586028519405
1727795827644	7804.6875	1.160723125997519	0.28157753012496584	0.004705034128460197
1727795827645	7804.6875	0.014396657640636006	0.29706464976978125	0.010282236884360784
1727795827647	7804.6875	0.015526478685238482	0.3975678754643372	0.013091437854763976
1727795827649	7804.6875	0.015840354508791954	0.6165551408926564	0.014471379730090524
1727795827651	7804.6875	0.015408485498131409	0.7613102125746188	0.015851321605417072
1727795827653	7804.6875	0.014294362956141962	0.6425626310381972	0.01574825887349528
1727795827654	7734.375	0.012707005001048268	0.39334799412880833	0.01563812470995802
1727795827656	7734.375	0.011973905659335263	0.2984030269939144	0.015580074916834025
1727795827658	7734.375	0.010559815450969318	0.32360926925683303	0.01546854151887356
1727795827660	7734.375	0.00878618618755965	0.36823551121847403	0.009013333774278966
1727795827661	7734.375	0.4424310278499333	0.3966396294059119	0.0055367044093343224
1727795827663	7734.375	0.38578632277938435	0.40973885545325794	0.0033925921018554315
1727795827665	7734.375	0.21597381929805337	0.4139969366370668	0.002124845803472989
1727795827667	7734.375	0.15361380575760422	0.433393932489728	8.570995050905464E-4
1727795827670	7734.375	0.14781840437938304	0.46250182533655154	8.255701104012543E-4
1727795827671	7734.375	0.1221960040890939	0.47775888974113573	7.059876471876082E-4
1727795827673	7734.375	0.13051033285415622	0.45838922637439683	7.65950549279373E-4
1727795827675	7734.375	0.20044581243999418	0.4317805924245736	0.0013746585177616757
1727795827677	7734.375	0.31448884858786247	0.4305992038092174	0.0019524106813590745
1727795827678	7734.375	0.5694472059199941	0.44616982529180726	0.002348020721072061
1727795827680	7734.375	0.6443507423417617	0.4596233632283763	0.0027436307607850477
1727795827682	7664.0625	0.6914878541318625	0.48534874398060224	0.003041340213118001
1727795827683	7664.0625	0.7645608993946131	0.5031244177691313	0.0031686711783419294
1727795827685	7664.0625	0.7799336495389478	0.5178359679526531	0.003183387509991743
1727795827686	7664.0625	0.7705388578978725	0.505335493074481	0.003170451968520141
1727795827688	7664.0625	0.7468389515107033	0.4775971647202279	0.00313437041009274
1727795827690	7664.0625	0.64045928059384	0.45964509096738404	0.0028409032287962832
1727795827692	7664.0625	0.5181170609512169	0.4521498811892166	0.002360680544892739
1727795827693	7664.0625	0.4084005295855444	0.448583993421424	0.0018804578609891947
1727795827695	7664.0625	0.49898394463732026	0.4466771111283681	0.0015613776475497596
1727795827697	7664.0625	0.542410421814166	0.4415795402040665	0.0012422974341103244
1727795827699	7664.0625	0.7703555871522317	0.42887787644738407	0.0011931448110052345
1727795827701	7664.0625	0.5965251731561554	0.41222937173154756	0.001390835333834393
1727795827702	7664.0625	0.6380201135791322	0.39993706582579797	0.0017180348365715375
1727795827704	7664.0625	0.6019164171618475	0.3918855688408335	0.002045234339308682
1727795827706	7664.0625	0.6824665712996711	0.38273342528640236	0.0025731325442816706
1727795827708	7593.75	0.811625372143457	0.3767372954475146	0.0029748506714935754
1727795827709	7593.75	0.9091978689273335	0.3736843404242777	0.0033765687987054806
1727795827711	7593.75	0.9317872454739762	0.3724494088079798	0.0034167013508738515
1727795827713	7593.75	0.9195383376159144	0.3652865453228226	0.0034030586502900423
1727795827715	7593.75	0.8774479843671831	0.35244300424703856	0.0033452131139250587
1727795827717	7593.75	0.8079088231779767	0.33703589981285065	0.003202890238708005
1727795827718	7593.75	0.6908004525186268	0.3199674255751709	0.002841315782868734
1727795827720	7593.75	0.6235570992679995	0.3103075189115928	0.002409988361277207
1727795827722	7593.75	0.5113986886355695	0.30818704097066374	0.0018933610570330383
1727795827724	7593.75	0.5250455687876565	0.3000480614032572	0.0013767337527888696
1727795827725	7593.75	0.47287810687364573	0.2876303610747645	0.0012080566591390347
1727795827727	7593.75	0.5030972995035278	0.27756565996740495	0.0012859444170848062
1727795827729	7593.75	0.5286971620900719	0.26896330523191553	0.0013326240497653903
1727795827731	7593.75	0.6638512052014971	0.2566158992863709	0.0012896912284490498
1727795827733	7593.75	0.6552683971343486	0.24352311536681648	0.0012766193559699776
1727795827734	7593.75	0.5476313346498682	0.23105464220884864	0.0015867670142783623
1727795827736	7593.75	0.5149307012530385	0.21695363532882983	0.0018969146725867471
1727795827738	7593.75	0.5970475283407746	0.2076656676565698	0.0025871673570605556
1727795827740	7523.4375	0.683013517382529	0.20872518095382078	0.00322774697707147
1727795827741	7523.4375	0.8175109881560721	0.20930539630585668	0.0038683265970823845
1727795827743	7523.4375	0.8749586492842255	0.2080185082315586	0.004152603925569863
1727795827745	7523.4375	1.0363746320571887	0.20855045983561346	0.004644825257357592
1727795827747	7523.4375	1.167861338123446	0.2065060039430756	0.0049990788067004925
1727795827749	7523.4375	1.2421569333223637	0.2043267799968719	0.005226271298649542
1727795827750	7523.4375	0.06145943241062562	0.19532428542941996	0.005710875495692159
1727795827752	7523.4375	0.015694612232084598	0.1783737333296059	0.01025396451631725
1727795827754	7523.4375	0.014972566512227527	0.15305933290967666	0.012460446981079653
1727795827756	7523.4375	0.01368899991505008	0.14380667752909787	0.014666929445842056
1727795827757	7523.4375	0.011994520537955612	0.1618736441483078	0.014517589207062323
1727795827759	7523.4375	0.011018274267549425	0.18161432267666408	0.014437026027148138
1727795827761	7523.4375	0.009526159705486443	0.18714707846022938	0.014315309372816127
1727795827763	7523.4375	0.00865275521827568	0.18537860222076252	0.014230229901463625
1727795827765	7523.4375	0.008013717791347378	0.18153406248908668	0.008270969746756427
1727795827766	7523.4375	0.7984814487246681	0.1776890627105527	0.0023117095920492277
1727795827769	7523.4375	0.7631143267382948	0.17280281415898377	0.0021972353050669904
1727795827771	7453.125	0.7171723272260074	0.17029305814526702	0.0020922220782665303
1727795827773	7453.125	0.726990840831004	0.17921218258275423	0.002112098183052387
1727795827774	7453.125	0.7085907245443164	0.19507931881295423	0.002082997345930916
1727795827776	7453.125	0.6623274125393082	0.2090013660268063	0.0020120626852425318
1727795827778	7453.125	0.5673411840496156	0.2160475417604762	0.0017738515330055083
1727795827780	7453.125	0.5840961478767346	0.21636029129000126	0.001685835636944702
1727795827782	7453.125	0.5072470521724624	0.21155602635316273	0.00222435565889564
1727795827782	7453.125	0.5650178196647173	0.20788617271679805	0.0024936156698711093
1727795827784	7453.125	0.5650178196647173	0.20772235928831284	0.002762875680846578
1727795827786	7453.125	0.6930000435954649	0.20883612244515343	0.0033142972170861896
1727795827788	7453.125	0.8442594467277871	0.21114267714232274	0.0038657187533258012
1727795827789	7453.125	0.6147242774022628	0.21455142547040848	0.004116685144986587
1727795827791	7453.125	0.6304132539388776	0.22158867891641357	0.004147371630972552
1727795827793	7453.125	0.6386089156554422	0.23611446457021873	0.004163596778279766
1727795827795	7453.125	0.5957500127100569	0.2540623877040204	0.004002630525538314
1727795827797	7453.125	0.525102391521214	0.26250776347563426	0.0036750922503273518
1727795827798	7453.125	0.4376832108207845	0.26242163985852823	0.003146268915946606
1727795827800	7453.125	0.38940412734299046	0.2609357545503535	0.0026070345301518654
1727795827802	7453.125	0.28493487025821873	0.2589435782441568	0.002008278794066811
1727795827804	7453.125	0.3322505351132567	0.25606274318322997	0.0015725766913289615
1727795827805	7453.125	0.6657822327044025	0.25316787233765076	0.001136874588591112
1727795827807	7453.125	0.62159636235587	0.2570793742287901	0.0010826472956157343
1727795827809	7453.125	0.5528209035677951	0.2705464392154957	0.0010973247673591378
1727795827811	7453.125	0.456106333100916	0.286677408182239	0.0014615773658477097
1727795827813	7453.125	0.522558485363485	0.29868628837883976	0.0018860932352070818
1727795827814	7453.125	0.6083008943903094	0.30296413721909354	0.002206713714299373
1727795827816	7453.125	0.6863323515987049	0.29969198237836037	0.0025273341933916647
1727795827818	7453.125	0.8493958226658184	0.29428766659427474	0.0028842586479514254
1727795827820	7453.125	0.9872224385357188	0.2919415566306685	0.003120633413422279
1727795827821	7453.125	1.0693703846835174	0.2972325874342157	0.0032425166227353992
1727795827823	7382.8125	1.090432665514575	0.30492516251746465	0.0032836686265055137
1727795827825	7382.8125	1.058101811893568	0.3088589896751476	0.003211782580210426
1727795827827	7382.8125	0.9907075641408577	0.3101615690116149	0.0030518065761604126
1727795827829	7382.8125	0.8951898680266779	0.31127618268885204	0.002776243356537073
1727795827830	7382.8125	0.817635403609755	0.3138292193246064	0.0024127268498573945
1727795827832	7382.8125	0.7842982034707664	0.31998885619567663	0.002212132941340344
1727795827834	7382.8125	0.704968850317741	0.32315537191432075	0.001846181701260972
1727795827836	7382.8125	0.5791686116024632	0.3156866866274334	0.0015828502987645559
1727795827837	7382.8125	0.579669751801287	0.30648408747589934	0.0013208236934458065
1727795827839	7382.8125	0.5262288680562309	0.3058622726360521	0.0011660174993338177
1727795827841	7382.8125	0.4120021449803054	0.3034908314518663	9.483868362263793E-4
1727795827843	7382.8125	0.4353016114152117	0.2905168576913721	7.30756173118941E-4
1727795827845	7382.8125	0.3889182597816884	0.27501262612473715	6.155103361287234E-4
1727795827846	7312.5	0.3754769423530479	0.2602652076725524	5.944266243520861E-4
1727795827848	7312.5	0.38641425337143204	0.2481141480205728	6.056877481504895E-4
1727795827850	7312.5	0.0028825995339942256	0.23621511165622247	0.007043675740717475
1727795827852	7312.5	0.0027823006204846998	0.22312083659823748	0.010263663499711596
1727795827853	7312.5	0.002885280011508105	0.20406682369892745	0.011877037466399992
1727795827855	7312.5	0.0030989999147225528	0.1793222957317154	0.013490411433088387
1727795827857	7312.5	0.003880087558374732	0.15594569035790534	0.01353104112665142
1727795827859	7312.5	0.004915014670645168	0.134967950864901	0.01360338566836262
1727795827861	7312.5	0.006297037341771629	0.11346570225359029	0.01371577378354525
1727795827862	7312.5	0.00789463697896529	0.09247320924624565	0.008651950849237118
1727795827864	7312.5	0.7748287798070541	0.07378027372741273	0.003588127914928987
1727795827866	7312.5	0.9625224947179639	0.055511519050531526	0.004162322970936334
1727795827869	7242.1875	1.1439562143769655	0.037766665482531644	0.004652142669817026
1727795827870	7242.1875	1.2997014267639544	0.02342704622088593	0.0050947324923575205
1727795827872	7312.5	1.3116992494595126	0.015105180145837789	0.005129614508950119
1727795827874	7312.5	1.2716540450569969	0.011376899003316567	0.0050222997226105895
1727795827876	7382.8125	1.1417739196393475	0.011536653708940385	0.00469255912547176
1727795827878	7382.8125	0.9507914609129323	0.014334211554722032	0.0042064516057808065
1727795827879	7453.125	0.8215621409349299	0.015607353531851205	0.003677273376616361
1727795827881	7453.125	0.761816390501532	0.01609521706576694	0.003429705150672777
1727795827882	7453.125	0.7168517256016335	0.017926357340820268	0.0029253389155538528
1727795827884	7453.125	0.7158281645729767	0.0213049015641215	0.002663319597568189
1727795827885	7453.125	0.7652229086099357	0.024595547361985763	0.0022458362468181633
1727795827887	7453.125	0.9032505821847413	0.027470831576189313	0.0021018611429587174
1727795827889	7453.125	0.8604227860300905	0.02961132692080051	0.002011538442028464
1727795827891	7453.125	0.8582674853766373	0.030716434720167496	0.0020054406978143612
1727795827893	7453.125	0.831942530499899	0.03194275633405306	0.001986616626349895
1727795827894	7453.125	0.7717068076622093	0.03440864770976935	0.0018961944468762785
1727795827896	7453.125	0.7537530123496191	0.03636293215023626	0.001849955066467526
1727795827898	7453.125	0.6352256947500117	0.03569310602769737	0.001948821448356029
1727795827900	7453.125	0.5528935582646519	0.03368372974620045	0.0024721319292211924
1727795827901	7453.125	0.6299249396518706	0.03268284866176984	0.002879660567440768
1727795827903	7453.125	0.6456929719402963	0.03344411168895199	0.003287189205660343
1727795827905	7453.125	0.7970246470181674	0.03520938026809118	0.003815978729061912
1727795827907	7453.125	0.9577128992993457	0.03534412565697133	0.004243333522486063
1727795827909	7453.125	1.0796158376786567	0.03232261346378212	0.004541108825399159
1727795827910	7453.125	1.1318129126427017	0.031934470696382396	0.0046841236574409716
1727795827912	7453.125	1.1301264364483665	0.034601494470232294	0.004678273076992784
1727795827914	7453.125	1.074865687362142	0.03749287915061291	0.004505862829642678
1727795827916	7453.125	0.9681064683373573	0.03716258709458302	0.004154436454876021
1727795827917	7453.125	0.8784607294197875	0.03630555958149252	0.0036764919517757707
1727795827919	7453.125	0.8314723042013749	0.03853903176657291	0.0033773382574325155
1727795827921	7453.125	0.6514724982593587	0.04240914351584882	0.0028165857994365976
1727795827923	7453.125	0.48457119784871366	0.044737438605678144	0.0022583005094434392
1727795827925	7453.125	0.3396055552593503	0.04547987966051726	0.0017164375509871113
1727795827926	7382.8125	0.22271543115110232	0.04839884660255595	0.0011745745925307832
1727795827928	7382.8125	0.1390275691480733	0.05002611036084145	9.347551176360143E-4
1727795827930	7382.8125	0.09395800820246206	0.04940183776632083	7.471263823906771E-4
1727795827932	7382.8125	0.0733737996967655	0.04836547375151042	5.594976471453401E-4
1727795827933	7382.8125	0.08607346271104747	0.052348981751248296	6.329608713932589E-4
1727795827935	7382.8125	0.10734315140823102	0.06307618811742503	7.704171385956198E-4
1727795827937	7382.8125	0.1354904913600005	0.07507877248826357	9.078734057979807E-4
1727795827939	7382.8125	0.17000822722465558	0.08207456220433053	0.0010480516269445392
1727795827941	7382.8125	0.18879343105002744	0.07907988680465361	0.001102336750934578
1727795827942	7382.8125	0.6225311068405932	0.07485868276021955	0.0010912080552846306
1727795827944	7382.8125	0.6337486093519489	0.07133296374972017	0.00109930822767258
1727795827946	7382.8125	0.6135931221610761	0.06597780786178525	0.0010885583465365817
1727795827948	7382.8125	0.003791451078241367	0.06269894051093207	0.006981723854153457
1727795827949	7382.8125	0.0033852599032152346	0.07102470954167728	0.00992712854871185
1727795827951	7382.8125	0.003275241688754515	0.08753196788337066	0.011396746286232735
1727795827953	7382.8125	0.0030647454821680267	0.09801257819608199	0.012866364023753617
1727795827955	7382.8125	0.0032419898458589114	0.09636523292536307	0.01287266003990457
1727795827957	7382.8125	0.0037763349201339505	0.08871432663570138	0.012903098379356041
1727795827958	7382.8125	0.004879907085493177	0.08100747463297034	0.012973157608612736
1727795827960	7382.8125	0.005589069787292346	0.0771062104650475	0.007862251113292907
1727795827962	7382.8125	0.4818328975163178	0.07651701989251387	0.0027513446179730774
1727795827964	7382.8125	0.8090530166340172	0.07471609140725835	0.0033336201020755583
1727795827965	7382.8125	0.9226730634581367	0.07037764417404589	0.003915895586178039
1727795827967	7382.8125	1.0078907863395288	0.06417377169172578	0.004204083474424375
1727795827970	7382.8125	1.160124409888451	0.05646403892785641	0.00466473758109626
1727795827972	7382.8125	1.2809609944577427	0.047700991825685074	0.005036327744472778
1727795827974	7382.8125	1.0044146537477363	0.03944413121437401	0.00505095946742455
1727795827975	7382.8125	0.9613541217375743	0.0318853320100575	0.004889940204120122
1727795827977	7382.8125	0.9179381002335547	0.025312647508370235	0.004736826336211512
1727795827979	7382.8125	0.7985683129642035	0.018747174687987034	0.004331805190394332
1727795827981	7382.8125	0.647240318927728	0.01176011609730646	0.003763017677851073
1727795827982	7382.8125	0.5296420045143222	0.006485000834134391	0.003173279134501856
1727795827983	7312.5	0.48316698097912536	0.004165671821464775	0.0028951089425063824
