# Supplementary material for: Identification and classification of repeated whistle types from free-ranging rough-toothed dolphins (Steno bredanensis)
Source: Sci Rep. 2026 Mar 20;16:14327. doi: 10.1038/s41598-026-44853-2 (PMC13144356; doi:10.1038/s41598-026-44853-2)
Supplement: Supplementary file 2 — Supplementary Material 2 [file 41598_2026_44853_MOESM2_ESM.zip › Dataset_StenoRepeatedCalls/Contours/2669.csv]

Time [ms]	Peak Frequency [Hz]	Duty Cycle	Energy	WindowRMS
1727795872727	6398.4375	0.35176558493139787	0.004475362940701557	0.0019790541900226552
1727795872729	6398.4375	0.41768593001272836	0.007754247244744813	0.0022037687403240348
1727795872731	6398.4375	0.4717474677813342	0.012733630957147631	0.002375545485705553
1727795872733	6398.4375	0.007857096232361726	0.020556236690701606	0.0075735781018758655
1727795872734	6398.4375	0.008232355889883884	0.052667368256694845	0.013198346304664411
1727795872736	6398.4375	0.010937234675678364	0.13878478129864016	0.016005585533687132
1727795872738	6468.75	0.010687486718797446	0.25314711683025	0.018812824762709852
1727795872740	6468.75	0.01024903277694163	0.27286550552285227	0.018796655344818766
1727795872741	6468.75	0.009633610924369046	0.18001212933557775	0.018774853796381864
1727795872743	6468.75	0.00930901032417144	0.07426075705536817	0.018763348852274094
1727795872745	6468.75	0.008666584922159526	0.03516161419909258	0.018742884524344434
1727795872747	6468.75	0.008171393633252961	0.025237207294051746	0.01631612934505449
1727795872749	6539.0625	0.010820709727991996	0.02517485710674365	0.008691501295309404
1727795872750	6539.0625	0.25459856652450547	0.022851937321090803	0.0010668732455643183
1727795872752	6539.0625	0.23536136408536187	0.02248305773061995	9.712666098959346E-4
1727795872754	6539.0625	0.24670424074303945	0.02288609748653729	8.885153859292124E-4
1727795872756	6539.0625	0.2465313874924142	0.021972432268193762	8.867969995605056E-4
1727795872757	6539.0625	0.24632935122544963	0.020143370914730632	8.812682164783091E-4
1727795872759	6609.375	0.25201554971679724	0.01760283246082548	8.972729836439263E-4
1727795872761	6609.375	0.2636348799146714	0.015257134886517948	9.28511537178082E-4
1727795872763	6609.375	0.27223245525641365	0.013273164576452237	9.910953368361532E-4
1727795872765	6609.375	0.2905844252733806	0.01235809033004911	0.0010396733060259473
1727795872766	6609.375	0.3063230504699215	0.010663976948493224	0.001098152351953158
1727795872768	6609.375	0.3122263903879295	0.009537131939319004	0.0011124074369492187
1727795872770	6609.375	0.32014233113029883	0.011382138887853983	0.0011431502331626638
1727795872772	6609.375	0.07754938341275498	0.009028993562334183	0.001298348470002946
1727795872773	6609.375	0.0779317777915348	0.008749632708539375	0.0014535467068432283
1727795872775	6609.375	0.07638991253930817	0.011486200729205847	0.0014367204862656018
1727795872778	6609.375	0.0737736075544174	0.01200186324306712	0.0014058548782301856
1727795872780	6679.6875	0.06801557394592685	0.008742354914061883	0.0013489544537932977
1727795872782	6679.6875	0.06236026581965348	0.003205143966812231	0.0012948216925002616
1727795872783	6679.6875	0.06031755240293246	0.0010760170270762265	0.0012656978376716832
1727795872785	6750.0	0.05956357685402725	0.0010114923805281768	0.0010848074176117806
1727795872787	6750.0	0.27580488845045154	6.147930529809888E-4	9.03916997551878E-4
1727795872789	6820.3125	0.2991889027160438	6.535540202716348E-4	9.805728062254606E-4
1727795872790	6820.3125	0.29896022946719136	6.37717698307821E-4	0.0010921529111234205
1727795872791	6890.625	0.3133263001407781	9.816724657996088E-4	0.0011314058652608838
1727795872793	6890.625	0.32960948355455605	5.790661741699398E-4	0.0011822907857637354
1727795872795	6960.9375	0.004423707860457099	0.00885730788900399	0.007569894155624906
1727795872797	6960.9375	0.005265339398808129	0.047519573125434714	0.010773619790728585
1727795872798	7031.25	0.005677062739218717	0.10007699073737428	0.01237913886224852
1727795872800	7031.25	0.005860027762586212	0.1093640424476264	0.013984657933768458
1727795872802	7101.5625	0.006200279503735342	0.058910796468613844	0.01400016139234453
1727795872804	7101.5625	0.006282972352232184	0.014715201693167075	0.014003895285341498
1727795872805	7171.875	0.0064039082778027355	8.61407760130473E-4	0.014009954387207263
1727795872807	7171.875	0.006338510912950313	5.812941913468163E-4	0.014007623289037974
1727795872809	7242.1875	0.006000037919572054	4.126379823574457E-4	0.00783594867259222
1727795872811	7242.1875	0.4075214568194373	7.90165642350693E-4	0.0016642740561464673
1727795872813	7312.5	0.3684990549751343	0.00222074718434209	0.0014732370748225178
1727795872814	7312.5	0.3223377405969543	0.005053898937704544	0.0013077234504627962
1727795872816	7312.5	0.3107267844366123	0.008712077741403158	0.0012495320980384168
1727795872818	7312.5	0.31238421683771034	0.010866551728279421	0.001322966198423249
1727795872820	7312.5	0.3405664195297892	0.011211296671225203	0.0014766139371388777
1727795872821	7312.5	0.38303085679661714	0.011420761668559975	0.0017482106401599132
1727795872823	7312.5	0.4370898607770565	0.012305948443754884	0.0020198073431809487
1727795872825	7312.5	0.5409427952834043	0.012298395109610234	0.002378832815974811
1727795872827	7312.5	0.63013962832578	0.011738653448159646	0.0026600188952850606
1727795872829	7312.5	0.6946227261442629	0.010815324973773233	0.0028968536698652596
1727795872830	7312.5	0.7374984953808191	0.008605888061108432	0.0030252045784407507
1727795872832	7312.5	0.7454568876058876	0.006633603540572516	0.0030502836198349204
1727795872834	7312.5	0.7395776322372183	0.005823229438505229	0.003033404444722328
1727795872836	7312.5	0.6981950946828639	0.004669034571761229	0.0028962253295352646
1727795872837	7312.5	0.61096869146091	0.0033445046171894843	0.00262962459428382
1727795872839	7382.8125	0.5633175195506455	0.002505455730593313	0.0024810391338702244
1727795872841	7382.8125	0.4605930979591722	0.0019799550917148977	0.0021659666968776212
1727795872843	7453.125	0.4556851089852684	0.0022405995262467903	0.0018367573602393488
1727795872845	7523.4375	0.3953718880096662	0.003428435629057825	0.0015788313772599576
1727795872846	7593.75	0.008070863962739247	0.012721843346537066	0.0060313033825208735
1727795872848	7664.0625	0.009635594087660165	0.07511546230220686	0.008257317770967262
1727795872850	7664.0625	0.00961445156609141	0.1861374258708866	0.009377499033334952
1727795872852	7664.0625	0.010177407908626118	0.23400807870184376	0.010497680295702642
1727795872853	7664.0625	0.010788632334256162	0.1601154082737167	0.010508255963878901
1727795872855	7664.0625	0.010950614882316778	0.05482078220897889	0.010509561248118518
1727795872857	7664.0625	0.010524167285813665	0.012813088018391719	0.010504527367220571
1727795872859	7664.0625	0.01015967902335232	0.008934509808766726	0.010496394676203826
1727795872861	7664.0625	0.0077793554201598236	0.023651453193574395	0.013078780124878044
1727795872862	7664.0625	0.006217000828598138	0.04689253549750105	0.015661165573552262
1727795872864	7664.0625	0.006522753991405095	0.05279406058526514	0.015681209155501523
1727795872866	7664.0625	0.00736932220513725	0.03469632993464629	0.01576066200189109
1727795872868	7593.75	0.008245528743247459	0.023997062317555728	0.01581348206130451
1727795872869	7664.0625	0.009321342348753068	0.015354434874622243	0.015865091154781054
1727795872871	7734.375	0.009907954864072218	0.004152305713694368	0.015890548488484507
1727795872873	7804.6875	0.010798653014235996	0.0033101410271147063	0.0096772530442002
1727795872875	7875.0	0.20131530648816132	0.0030506550783921628	0.0034639575999158923
1727795872878	7945.3125	0.19495934060534592	0.0035653792847118015	0.0033894258727517846
1727795872879	8015.625	0.688804770415684	0.004653921845672781	0.0028972723045964204
1727795872881	8015.625	0.6387855444891071	0.005985519514300205	0.0027296904942925547
1727795872883	8015.625	0.5913008118630428	0.007602182613241083	0.002383407608827872
1727795872885	8015.625	0.48865707976781425	0.008908376046958183	0.0020174708468582575
1727795872886	8015.625	0.4605099038371207	0.009611235170354485	0.001651534084888643
1727795872888	8015.625	0.407504609130869	0.010196798570542499	0.0014072453715756811
1727795872890	8015.625	0.3659386900480619	0.011106191002709674	0.0011795746085638448
1727795872891	8015.625	0.2992543991703466	0.01203845869464108	9.519038455520082E-4
1727795872893	8015.625	0.2729416829405304	0.012495621261109294	8.40481864445372E-4
1727795872894	8015.625	0.31563370547921793	0.012018771520324458	7.713303485785256E-4
1727795872896	8015.625	0.3318162834119497	0.010646082414419578	8.203265109632508E-4
1727795872898	8015.625	0.38699660432902655	0.00931869457564124	0.0010239439076330163
1727795872900	8015.625	0.3944392104753441	0.008709414444603804	0.0012275613043027816
1727795872901	8015.625	0.4853549449970377	0.008830417125206736	0.0014532996879197848
1727795872903	8015.625	0.5108015592243187	0.008893535119039613	0.0015083959490360568
1727795872905	8015.625	0.5704319778065468	0.00808736653451308	0.0016320710784452485
1727795872907	8015.625	0.5798534559862365	0.007891413711633549	0.001649087936317422
1727795872909	8015.625	0.5428713029307378	0.00887105444402333	0.001610379474324369
1727795872910	8015.625	0.5141951828969555	0.010355520042930787	0.0015542006663763033
1727795872912	8015.625	0.48459555215881644	0.01121322817502041	0.0014736952274864675
1727795872914	8015.625	0.4558606938426333	0.011337931782184148	0.0012698073237182822
1727795872916	8015.625	0.3564832827888084	0.011442806632088286	0.0010585823990771292
1727795872917	8015.625	0.3104197643218485	0.011951170078082142	8.473574744359759E-4
1727795872919	8015.625	0.2735082653985507	0.012948664839588446	7.208421619963771E-4
1727795872921	8015.625	0.27941984656993435	0.01351200419168475	7.28461584304116E-4
1727795872923	8015.625	0.0036219862458632666	0.016417902022019037	0.00818746117223208
1727795872925	8015.625	0.004235538895758333	0.023487303421316878	0.01194241068493497
1727795872926	8015.625	0.005047581852412866	0.029094562785122742	0.013837038708201846
1727795872928	8015.625	0.0055441591176720725	0.02636013590538837	0.01573166673146872
1727795872930	8015.625	0.006656872137057298	0.01808426217406342	0.015802574235699942
1727795872932	8015.625	0.007785443454569258	0.012960845687933278	0.01587190406263686
1727795872933	8015.625	0.008589197589419404	0.012340836300925324	0.015918364551745435
1727795872935	8015.625	0.008823704216563609	0.01211132166299839	0.009632209615310288
1727795872937	8015.625	0.8195339015042568	0.011832728441086173	0.00334605467887514
1727795872939	8015.625	0.761873046575395	0.011923576365442157	0.003211261744806291
1727795872941	8015.625	0.6535752014544025	0.012261233291675814	0.002951108189848974
1727795872942	8015.625	0.5487003434671729	0.012646332724079107	0.0025684804202857716
1727795872944	8015.625	0.5098097418363629	0.013139325165177355	0.0023926907952726935
1727795872946	8015.625	0.49889384675023457	0.014328423034227607	0.0020189261627904186
1727795872948	8015.625	0.009254036285829005	0.05637042452477395	0.007458381776437807
1727795872949	8015.625	0.00905926165895444	0.2473220139797974	0.010178881578078046
1727795872951	8015.625	0.009096211756147084	0.4910950094138331	0.011539657222617312
1727795872953	8015.625	0.009136224785284862	0.5163862801365618	0.012900432867156576
1727795872955	8015.625	0.009161730654937056	0.29167373603421576	0.012901164189583486
1727795872957	8015.625	0.008951000937111937	0.07862533940842756	0.012897351936086661
1727795872958	8015.625	0.00895395248971361	0.019390099289716196	0.012898639441276368
1727795872960	8015.625	0.009159141085201626	0.018124314959008837	0.008042829636121449
1727795872962	8015.625	0.0403534439821868	0.01773831824241517	0.005218565643208882
1727795872964	8015.625	0.5307992066316762	0.017272258555820118	0.0023943016502963148
1727795872965	8015.625	0.544115155470919	0.017101948818757214	0.0028305862619558003
1727795872967	8015.625	0.6026050187864751	0.01644337545235179	0.0030788515332083773
1727795872969	8015.625	0.7201030210683279	0.015032069048459249	0.0035652380911903596
1727795872971	8015.625	0.8560844089673914	0.01453520148937336	0.003987798419381946
1727795872973	8015.625	0.9380137167375924	0.016162325229447688	0.004244726256802389
1727795872974	8015.625	0.9676717623094407	0.016049171012593982	0.004348618966413007
1727795872977	8015.625	0.9619621295631664	0.01766752814380484	0.004327643803569634
1727795872979	8015.625	0.8794603564226141	0.01924811885808723	0.004048412904334178
1727795872981	8015.625	0.779530934893697	0.019889000258435374	0.003703692465488423
1727795872982	8015.625	0.00787363451243164	0.02010628837209579	0.009889887949134687
1727795872984	8015.625	0.0074524312839761775	0.020260074255480126	0.012937213795135459
1727795872986	8015.625	0.006201803289116126	0.018962831741281768	0.014425228998817364
1727795872988	8015.625	0.005173666159432787	0.01677277159241896	0.01591324420249927
1727795872990	8015.625	0.004382373115387706	0.015479618620438462	0.01585968545002701
1727795872990	8015.625	0.0038305555807321675	0.016050485970339135	0.015832046924735287
1727795872992	8015.625	0.0038305555807321675	0.01677211549472704	0.015832046924735287
1727795872994	8015.625	0.003410835518391066	0.017187039554431738	0.008631439756564867
1727795872996	8015.625	0.03390373128692012	0.017451755382504396	0.004752392927342115
1727795872997	8015.625	0.06193736545355711	0.01861102946110198	0.002695222260981009
1727795872999	8015.625	0.26709822178207243	0.01975036130465136	6.380515946199035E-4
1727795873001	8015.625	0.2769893681878549	0.020667558272933692	6.552988319843363E-4
1727795873003	8015.625	0.27296060810320877	0.021419521975650228	6.371252868573607E-4
1727795873005	8015.625	0.3083883540464523	0.02113048654322168	7.579867720751565E-4
1727795873006	8015.625	0.3119596158038687	0.019891062695992192	8.91423059289682E-4
1727795873008	8015.625	0.34088526699005073	0.01931283234554016	9.568033147277481E-4
1727795873010	8015.625	0.3766012043083743	0.019766477273238693	0.001000957976763294
1727795873012	8015.625	0.4021526800578722	0.021060325043826943	0.0010297156836615287
1727795873013	8015.625	0.40217203479269065	0.022211543731487374	0.001027906305368744
1727795873015	8015.625	0.40418492721381005	0.023156749585304632	0.001032282075840124
1727795873017	8015.625	0.39138822170967447	0.02408520625437434	0.0010116984438644778
1727795873019	8015.625	0.33842721566810685	0.025010539801328436	8.65468460881622E-4
1727795873021	8015.625	0.26296310461094813	0.02667525630040381	7.192384778987663E-4
1727795873022	8015.625	0.006798538113243685	0.05902180644274645	0.007360615616212899
1727795873024	8015.625	0.007067679464081558	0.16309910029099228	0.010696637994285978
1727795873026	8015.625	0.008193940892280814	0.2629585031131118	0.012396063400386789
1727795873028	8085.9375	0.010103339806944785	0.24343084391608866	0.014095488806487597
1727795873029	8085.9375	0.01233532976734422	0.1273320919219312	0.014186134609006472
1727795873031	8085.9375	0.013634452513735686	0.045399291730984496	0.014243177773668908
1727795873033	8085.9375	0.016221918236119105	0.029782312834434797	0.0143553325801737
1727795873035	8085.9375	0.019222672655783903	0.02932765069203862	0.009250190329318071
1727795873037	8085.9375	0.8972340625944082	0.028971714901985732	0.004145048078462444
1727795873038	8085.9375	0.9609495960612864	0.028184104656028126	0.004336059856691993
1727795873040	8085.9375	0.970983828719343	0.026970490413993173	0.004365913052382891
1727795873042	8085.9375	0.015124634949367086	0.03055078848660903	0.008923145351854227
1727795873044	8085.9375	0.013793373113869589	0.04930476106932023	0.011141379718034292
1727795873045	8085.9375	0.011884866025347557	0.07221063699219854	0.013359614084214358
1727795873047	8085.9375	0.0110571966602982	0.07363248599539284	0.013301532407306773
1727795873049	8085.9375	0.009549419314931792	0.05242700874216909	0.01318011043659191
1727795873051	8085.9375	0.008399021922155046	0.033060820929507614	0.013084155718300055
1727795873053	8085.9375	0.007577189894783828	0.027499409493893092	0.013023080463487092
1727795873054	8085.9375	0.00698443267271021	0.028299584341213463	0.007322405709946994
1727795873056	8085.9375	0.6431723540683962	0.031913121434605354	0.0016217309564068962
1727795873058	8085.9375	0.6108409953567218	0.036561749591936754	0.0015655375798598432
1727795873060	8085.9375	0.5975655289815907	0.03985253322218754	0.0015563701149398958
1727795873061	8085.9375	0.5646423723712657	0.040601856929691094	0.0015066138429418428
1727795873063	8085.9375	0.5489133438974056	0.03934603254948247	0.0014712366782979726
1727795873065	8085.9375	0.5304844374426756	0.038918068015655595	0.0014151719518856432
1727795873067	8085.9375	0.498081903037785	0.040291091289474966	0.0014164145795039337
1727795873069	8085.9375	0.5402774930750049	0.04153018464791654	0.0015699086970228896
1727795873070	8015.625	0.47048102296638	0.04234580415189045	0.001811489678524425
1727795873072	8015.625	0.10258962730088375	0.04503678924349623	0.0021446924396087445
1727795873074	8015.625	0.1233913510152353	0.05562279474740759	0.0024778952006930645
1727795873077	8015.625	0.13746566182317646	0.0695718903146602	0.002612002009276827
1727795873078	8015.625	0.14108461903825997	0.07284041359791095	0.0026458168999842495
1727795873080	8015.625	0.13852858159044495	0.06145924297737648	0.0026180145241014815
1727795873082	8015.625	0.1300759647446324	0.04768351490574809	0.002521601006744201
1727795873084	8015.625	0.1146484057315387	0.04298632845858359	0.0023380859514537653
1727795873086	8015.625	0.09602591021583351	0.04530268831678126	0.0018844210113070406
1727795873087	8015.625	0.4720684338004069	0.04754477475176828	0.0014307560711603157
1727795873089	8015.625	0.43643237198385343	0.046634404598976546	0.0012838378913891855
1727795873090	8015.625	0.007487448069825501	0.07136268715614495	0.007620256346595245
1727795873092	8015.625	0.007008431908925071	0.24817643821494328	0.010782979396696191
1727795873093	8015.625	0.006283241589636325	0.5349155723326041	0.012361866571422776
1727795873095	8015.625	0.005929802796726972	0.6335456083586329	0.013940753746149363
1727795873097	8015.625	0.0054776027944568005	0.41959427590429776	0.013935322257685772
1727795873099	8015.625	0.005655688812812226	0.14828982865797147	0.013937948046177418
1727795873101	8015.625	0.006098717263659591	0.05066617511561603	0.013944992804261452
1727795873102	8015.625	0.005095013745869871	0.05773773891741386	0.01705988511184079
1727795873104	8015.625	0.005320101615522205	0.12024107464188351	0.015836489129672737
1727795873106	8015.625	0.0036699095136620103	0.19227011341286698	0.014613093147504681
1727795873108	8015.625	0.004327259778704811	0.19004342627856136	0.014640891137081478
1727795873109	8015.625	0.005027996195013212	0.11324449786729444	0.014670316608586961
1727795873111	8015.625	0.005399976715301955	0.04699242410510224	0.014687971956801622
1727795873113	8015.625	0.005926910083353512	0.029269296768305347	0.014716192951447604
1727795873115	8015.625	0.0062735147124887685	0.02722102732912816	0.008510887337629586
1727795873117	8015.625	0.8326637562822888	0.024108882417220284	0.002305581723811569
1727795873118	8015.625	0.7853793326735174	0.019836591404050686	0.002232167688808651
1727795873120	8015.625	0.7411411830357143	0.014836917206193423	0.002167642876211932
1727795873122	8015.625	0.6569859053420984	0.009796532452309123	0.001984877557262557
1727795873124	8015.625	0.5354341023361964	0.005805993598630975	0.001715921086347957
1727795873125	8015.625	0.4422079842045622	0.003646795419809454	0.001446964615433357
1727795873127	7945.3125	0.4032812778304958	0.0037345595539405594	0.0013181485998523309
1727795873129	7945.3125	0.3632509483481353	0.003990685391401234	0.0011559424782941231
1727795873131	7945.3125	0.3823362541692679	0.004322629437072142	0.001360129745022158
1727795873133	7945.3125	0.5185673777544627	0.004307056176384559	0.001878321309957195
1727795873134	8015.625	0.5550267273389475	0.0035567784755289526	0.0022620383391522923
1727795873136	8015.625	0.63878388664588	0.003155544689823373	0.002645755368347389
1727795873138	8015.625	0.7896530421918861	0.0028729707861603186	0.0030228868531511615
1727795873140	8015.625	0.9170953506422557	0.002721759906198987	0.003312550295091971
1727795873141	8085.9375	0.9824875274268912	0.0026065114548826773	0.0034516208068124396
1727795873143	8085.9375	0.9858555975564528	0.002425995937243314	0.003457840767666595
1727795873145	8085.9375	0.9233782219657197	0.002018880270979719	0.0033407477762464784
1727795873147	8085.9375	0.7940013877229685	0.0019331912690258284	0.0030852905895263167
1727795873149	8085.9375	0.6923109025373086	0.0025606194822266875	0.0027324684352226574
1727795873150	8085.9375	0.5929154823090486	0.003463319956495747	0.0023449646227297074
1727795873152	8085.9375	0.6916240666075629	0.004307835988505948	0.002175913496130761
1727795873154	8085.9375	0.6308098421027329	0.005389963631884005	0.0019303335242867262
1727795873156	8085.9375	0.680765814963725	0.006653024239041942	0.0018882758689647795
1727795873157	8085.9375	0.010171668867133069	0.03349907018752685	0.007697937325026324
1727795873159	8015.625	0.010478421123105793	0.20864596603341506	0.013056481111463616
1727795873161	8015.625	0.008766938738586739	0.44578180520599714	0.015959799058476713
1727795873163	8015.625	0.009485933211680772	0.5196872515337556	0.01886311700548981
1727795873165	8015.625	0.009056500751655008	0.38369286503976924	0.01885394887748887
1727795873166	8015.625	0.00884484355875544	0.21145042449236612	0.01884637495654634
1727795873168	8015.625	0.008813448177855628	0.10324000283697711	0.01884490300774142
1727795873170	8015.625	0.008890326610571833	0.03303743085792585	0.016108783172230728
1727795873172	8015.625	0.007239291829636707	0.015501609354265202	0.013372663336720037
1727795873173	8015.625	0.008007150395567115	0.016279681791023484	0.01342673350459383
1727795873175	8015.625	0.008589232832596135	0.017799677805265396	0.008398487613230657
1727795873178	7945.3125	0.8808555232984223	0.018087770608218593	0.0033702417218674846
1727795873180	7945.3125	1.0975657870629463	0.017392824920474368	0.003877079334936475
1727795873182	7945.3125	1.165347927326511	0.017694173277449193	0.004045700301849359
1727795873183	7945.3125	1.1697982041493444	0.021909407056546776	0.0040562830499302665
1727795873185	7945.3125	0.21424265270451667	0.029459176987965286	0.004205767637532872
1727795873187	7945.3125	0.19641464975252973	0.03733824866926944	0.003979432469277163
1727795873189	7945.3125	0.16970947921865623	0.043858196678380715	0.003626820196641302
1727795873190	7945.3125	0.13766876979680445	0.04836320356409197	0.0031878655692431646
1727795873191	7945.3125	0.12232715424809658	0.049230203676886235	0.0029712333238268206
1727795873193	7945.3125	0.10729096136728025	0.04684897622025982	0.0026280002726313196
1727795873195	7875.0	0.07917734236361204	0.046090616583643725	0.002255022381377489
1727795873197	7875.0	0.05568448560011842	0.046559335276343906	0.0015398879490704418
1727795873198	7875.0	0.2768068498845105	0.049368055818681526	0.0011049711158429188
1727795873200	7875.0	0.3929519229935488	0.0544001653584669	8.199779224513874E-4
1727795873202	7875.0	0.4201689469875643	0.058056028255027994	5.349847290598558E-4
1727795873204	7875.0	0.4328866164685214	0.06007447873916704	4.97516681569558E-4
1727795873205	7875.0	0.4229216929991336	0.0634823832266458	4.91498845483469E-4
1727795873207	7875.0	0.4333958303250545	0.06722610516042886	4.990364560752173E-4
1727795873209	7875.0	0.2939288180092232	0.07058702808309865	7.088017787107736E-4
1727795873211	7875.0	0.38029932213658174	0.07534886944232136	9.685358188618662E-4
1727795873213	7875.0	0.5113786421481918	0.08190464333945299	0.001198451389918342
1727795873214	7875.0	0.6104667231721698	0.08647257488785574	0.001428366960974818
1727795873216	7875.0	0.6642429183863994	0.08869223963710818	0.0015459874741795402
1727795873218	7875.0	0.007032972374956043	0.09663555132300573	0.00747145879941871
1727795873220	7875.0	0.007428048959805075	0.11364066291964009	0.010436263203755965
1727795873221	7875.0	0.0076486093925561245	0.12464631490674964	0.011916379757602678
1727795873223	7875.0	0.007515901923201005	0.11862556076064296	0.013396496311449391
1727795873225	7875.0	0.007424122703315279	0.10680375146828713	0.013393266702501067
1727795873227	7875.0	0.007330368457437715	0.1046131071925688	0.013388858567137956
1727795873229	7875.0	0.0074972462560010025	0.11038197561164767	0.013397190999851285
1727795873230	7875.0	0.010073512991642164	0.18314188163134087	0.012395807812424765
1727795873232	7875.0	0.011995707168796737	0.366113874950549	0.011394424624998244
1727795873234	7875.0	0.013516921202916133	0.4864218201773193	0.01144912557361824
1727795873236	7875.0	0.015126946077452094	0.3940015620058947	0.011519003828245989
1727795873237	7875.0	0.016518168063170767	0.20975610027998648	0.011576853046947947
1727795873239	7875.0	0.017081876363348413	0.11709894947242956	0.011599256135576207
1727795873241	7875.0	0.017256052060746242	0.10604734781243041	0.011606155640623929
1727795873243	7875.0	0.01637173082649467	0.10445822686497389	0.007218264714297156
1727795873245	7875.0	0.8678405889675053	0.09934448639295347	0.002830373787970383
1727795873246	7804.6875	0.7706961641771488	0.11404589975038816	0.0025667814255828773
1727795873248	7804.6875	0.7769261659683193	0.11183177184176156	0.002418027876642364
1727795873250	7804.6875	0.822109246403916	0.11258287136222762	0.0023027045498799463
1727795873252	7804.6875	0.8490344384399092	0.11662501486765063	0.0023039823612869426
1727795873253	7804.6875	0.8354207469848497	0.12376639161249457	0.002364166180120418
1727795873255	7804.6875	0.857658362052679	0.13085339844131103	0.002420432084737957
1727795873257	7804.6875	0.9077577180384915	0.13406468344165026	0.0024977049874690288
1727795873259	7804.6875	0.9418387303992369	0.13323991126850612	0.0025240485303669813
1727795873261	7804.6875	0.12697964538704323	0.13430040134362592	0.002818779615131633
1727795873262	7804.6875	0.11879594697335294	0.1331359243673863	0.00271451659345117
1727795873264	7804.6875	0.11556790350791443	0.12385752719302019	0.002653583104994682
1727795873266	7804.6875	0.11289532197644644	0.12230315727055957	0.002596441597425955
1727795873268	7804.6875	0.11849747177895689	0.13418816973546868	0.00273895770061843
1727795873269	7804.6875	0.13544167896851717	0.1415957294633059	0.0031372311426277042
1727795873271	7804.6875	0.14831639238077207	0.13974451382465644	0.00339454820161253
1727795873273	7734.375	0.1826458733427046	0.14920076529414594	0.003982452881619642
1727795873275	7734.375	0.016572102525967927	0.14416761721452678	0.008356573732303413
1727795873278	7734.375	0.018809549356498576	0.14488493528459867	0.01062715540259435
1727795873279	7734.375	0.020791381659150777	0.15607610930936855	0.011775134833544944
1727795873281	7734.375	0.021087968217788494	0.1669885528758509	0.012923114264495538
1727795873283	7734.375	0.02095255999179373	0.1671499914578771	0.01291056605542539
1727795873285	7734.375	0.020055727762951885	0.160019733858873	0.012830691943928937
1727795873286	7734.375	0.01812110000896546	0.1538761924994788	0.008611358313169663
1727795873288	7734.375	0.7646180071648084	0.14947287098358938	0.004392024682410392
1727795873290	7734.375	0.7761899098592052	0.14883121122019524	0.0038172197346654385
1727795873291	7734.375	0.6894825690954774	0.14972997453391673	0.003222094071592307
1727795873293	7734.375	0.639882462504148	0.14778003955145208	0.002981796045098122
1727795873294	7734.375	0.7270523632551934	0.14228003186203025	0.002768782048728088
1727795873296	7734.375	0.6759462283259084	0.13590898566395176	0.0028228628474007544
1727795873298	7734.375	0.6874952901472936	0.1332598840073414	0.0031521708327599722
1727795873300	7664.0625	0.017723042247022577	0.1507104773844599	0.006803214396247538
1727795873301	7664.0625	0.02152585446839844	0.22996342930921337	0.008641340371505116
1727795873303	7664.0625	0.02240891931208988	0.34539305570022555	0.00957068150110384
1727795873305	7664.0625	0.02354451416712661	0.37534068080516075	0.010500022630702564
1727795873307	7664.0625	0.02264377388621156	0.28043413524200717	0.010479116269600167
1727795873309	7664.0625	0.021097817762738745	0.1694265345069006	0.01040725839792577
1727795873310	7664.0625	0.019868106403144313	0.12694360301555008	0.010318152900100764
1727795873312	7664.0625	0.019428216757228785	0.11931219921956222	0.010281245045200648
1727795873314	7664.0625	0.019385712529364017	0.11408039924558346	0.00701952245664076
1727795873316	7664.0625	0.6903274504143737	0.10970514667659274	0.003757799868080871
1727795873317	7664.0625	0.8020013133434879	0.10672022903524293	0.0043264590783690035
1727795873319	7664.0625	0.8738823656765919	0.10604411477852804	0.0046175589526814146
1727795873321	7664.0625	0.25423270065791603	0.10512920610694985	0.005191649431877263
1727795873323	7664.0625	0.27344077336205136	0.11474699660919528	0.005384159532395592
1727795873325	7664.0625	0.2677748524779534	0.12070298079494107	0.005328682466305141
1727795873326	7664.0625	0.01947562019425613	0.1502947507450447	0.008385204309140658
1727795873328	7664.0625	0.01816377513698348	0.20946509317944845	0.009790866246062352
1727795873330	7664.0625	0.014992348885973193	0.24611987727670964	0.011196528182984045
1727795873332	7664.0625	0.011870479713976407	0.22115796575355903	0.010950328671526401
1727795873333	7664.0625	0.008716063901986775	0.1710218914131489	0.01070282872775977
1727795873335	7664.0625	0.007229918546215848	0.1471426198035946	0.010541583635830729
1727795873337	7664.0625	0.0054053788568607574	0.13867501558255935	0.010426825954895998
1727795873339	7664.0625	0.0045224803702255375	0.12688027537134144	0.005641949465652729
1727795873341	7664.0625	0.294685514978397	0.11813947625179526	8.570729764094601E-4
1727795873342	7664.0625	0.6256624480570531	0.12041508649815694	0.0010241356582218436
1727795873344	7664.0625	0.6710467205750225	0.12805400007304593	0.0010708596955047633
1727795873346	7664.0625	0.723263859641734	0.12779473252304813	0.0011132610835791997
1727795873348	7664.0625	0.7593749561292678	0.11801391902394828	0.001133880963509611
1727795873349	7593.75	0.7877702875814241	0.11889792992967599	0.001151753048376653
1727795873351	7593.75	0.7624020366548742	0.11440375646014478	0.0011327686966438335
1727795873353	7593.75	0.6849208396507187	0.11398355192536369	0.0010717814400340465
1727795873355	7593.75	0.5566702377442723	0.11411091566006344	8.78508919479073E-4
1727795873357	7593.75	0.49254935174821446	0.11567742763495775	6.852363989240995E-4
1727795873358	7593.75	0.5606005526688613	0.11547970340667986	6.236554267656292E-4
1727795873360	7593.75	0.5050823694933456	0.10867629411607212	6.682265002608128E-4
1727795873362	7593.75	0.5025455960600674	0.1006604649048678	8.854127430826615E-4
1727795873364	7593.75	0.5226786460088163	0.0974616783476735	0.0011892766066943228
1727795873365	7593.75	0.5637967944728337	0.10061042871570845	0.006619136170925026
1727795873367	7593.75	0.008552755181945829	0.18555592947258864	0.009354021587032678
1727795873369	7593.75	0.009854488702914355	0.4187487244495862	0.01073996613505551
1727795873371	7593.75	0.011165499383177574	0.6070848603122386	0.012125910683078342
1727795873373	7593.75	0.012262289274385243	0.521458155860499	0.012207559354355654
1727795873374	7593.75	0.012766549721129486	0.25665749025708573	0.012225798777487789
1727795873377	7593.75	0.01301630777184808	0.0792550341099494	0.012235350765184973
1727795873379	7593.75	0.012976207477437484	0.03969834000697068	0.010786436383327118
1727795873381	7593.75	0.01428165486782776	0.03717756708323978	0.009337522001469263
1727795873382	7593.75	0.01405303569448351	0.05886858945058268	0.009314356456781846
1727795873384	7523.4375	0.014069323710042698	0.0794094801590667	0.00931532127990145
1727795873386	7523.4375	0.013572209073009978	0.08117902362075485	0.00923242657334013
1727795873388	7523.4375	0.013562230829243991	0.0592039210124445	0.009231380845482744
1727795873390	7523.4375	0.012930409901370437	0.04108557563545885	0.009207238179984723
1727795873390	7523.4375	0.011634302068664141	0.038897241523707896	0.009170401400376345
1727795873392	7523.4375	0.011634302068664141	0.041642968596713535	0.00556310460577959
1727795873394	7523.4375	0.2429983304620353	0.04335069856559481	0.0019558078111828353
1727795873396	7523.4375	0.7823806087643793	0.04268266529983641	0.0019592028422879488
1727795873397	7523.4375	0.7798156410588281	0.042023580331049505	0.002078702448922157
1727795873399	7523.4375	0.6657668779481132	0.04402009253129955	0.0021881637914202357
1727795873401	7523.4375	0.7235953827888896	0.04687427881208575	0.0024761364852827505
1727795873403	7523.4375	0.7709458617615679	0.046859390793500794	0.0026163204944752794
1727795873405	7523.4375	0.8193283000043392	0.04346482327689262	0.002692094937323809
1727795873406	7523.4375	0.8240668376189455	0.03841448828825063	0.002694781148747216
1727795873408	7523.4375	0.8096169151824001	0.03571392154712978	0.0026746558758139133
1727795873410	7523.4375	0.8036669471202932	0.0359596694226275	0.002666451985487494
1727795873412	7523.4375	0.7004843946805048	0.03782875238708692	0.002838981481926541
1727795873413	7523.4375	0.1780328492626165	0.05528193449531234	0.003292669334959147
1727795873415	7523.4375	0.1894721426981511	0.08083515866702806	0.003746357187991753
1727795873417	7523.4375	0.22285070041368304	0.09108136240381431	0.0044104311291017165
1727795873419	7523.4375	0.26468038649290554	0.07418061428106332	0.0050381863854010046
1727795873421	7523.4375	0.31504074967322115	0.043626836674143715	0.00556351625612233
1727795873422	7523.4375	0.3517413921606236	0.0282348127934205	0.005900848484991702
1727795873424	7523.4375	0.35999457366612675	0.026038925134914504	0.005979602397376855
1727795873426	7523.4375	0.361473625190621	0.02480256875655596	0.005994404881777726
1727795873428	7523.4375	0.02765723932503665	0.0226764921936694	0.007597241664535213
1727795873429	7523.4375	0.024475980084194604	0.02018400971700588	0.008305089698182111
1727795873431	7523.4375	0.022328296945684466	0.019451777641743002	0.00901293773182901
1727795873433	7523.4375	0.017943886875173974	0.02027576876890605	0.008640997033470757
1727795873435	7523.4375	0.014051785894448407	0.02064101056685113	0.008304292784897336
1727795873437	7523.4375	0.0113658888787066	0.021085269441336842	0.008062238116393077
1727795873438	7523.4375	0.009482104389156755	0.022373194824111202	0.007909925292427164
1727795873440	7523.4375	0.008816808244329942	0.02195716460187719	0.00509198872388397
1727795873442	7523.4375	0.03913216812295096	0.018172952651168396	0.0032071056952055056
1727795873444	7523.4375	0.44376080173725047	0.012456860608561054	0.0013222226665270413
1727795873445	7523.4375	0.0060404157822173035	0.030700873552457104	0.007182904977566631
1727795873447	7523.4375	0.008115690142475351	0.21009809814011304	0.01014562800027112
1727795873449	7523.4375	0.008582667480258436	0.5335662275912569	0.011626098406181305
1727795873451	7523.4375	0.008503349010710355	0.6713445846494583	0.01310656881209149
1727795873453	7523.4375	0.008296585582696123	0.45228356968910943	0.013100602042407417
1727795873454	7523.4375	0.007946495454872785	0.1450094884321824	0.0130911295903257
1727795873456	7523.4375	0.007783136104051532	0.018399121941762946	0.013087190553296093
1727795873458	7523.4375	0.00776367495509529	0.00817564517452713	0.013086401891244109
1727795873460	7523.4375	0.008269123404957253	0.0071037667731993015	0.007464823899206351
1727795873461	7523.4375	0.0689817313952208	0.006443560093871602	0.004428683805905865
1727795873463	7523.4375	0.6946990774862422	0.005603340775483661	0.0013925437126053788
1727795873465	7453.125	0.9496916764937107	0.0047031629764803075	0.0015140203778480738
