# Supplementary material for: Identification and classification of repeated whistle types from free-ranging rough-toothed dolphins (Steno bredanensis)
Source: Sci Rep. 2026 Mar 20;16:14327. doi: 10.1038/s41598-026-44853-2 (PMC13144356; doi:10.1038/s41598-026-44853-2)
Supplement: Supplementary file 2 — Supplementary Material 2 [file 41598_2026_44853_MOESM2_ESM.zip › Dataset_StenoRepeatedCalls/Contours/2720.csv]

Time [ms]	Peak Frequency [Hz]	Duty Cycle	Energy	WindowRMS
1727795919705	6398.4375	0.508054894167987	0.05642212115262429	0.0034477195324180447
1727795919707	6398.4375	0.6319099933130919	0.05904270317127993	0.002230295007131969
1727795919709	6398.4375	0.5046640689948854	0.06341603792867061	0.001012870481845893
1727795919710	6468.75	0.4898498994851114	0.07040319249477375	9.38894544049664E-4
1727795919712	6468.75	0.4934468933195512	0.07349233881178098	9.457023734930888E-4
1727795919714	6539.0625	0.5123796869540531	0.06668120614022227	9.624604567584953E-4
1727795919716	6539.0625	0.4877694247903564	0.05804463450455485	9.1330113550868E-4
1727795919718	6539.0625	0.39322318639316456	0.0545945988793727	8.446323334553339E-4
1727795919719	6609.375	0.46727351896102287	0.05607581482107152	0.0010209367925699767
1727795919721	6609.375	0.41506785266804247	0.059055075056660626	0.0011972412516846197
1727795919723	6679.6875	0.5280692622346699	0.06024537220099986	0.0014502811583567135
1727795919725	6679.6875	0.6109273658608491	0.05932821072053669	0.001703321065028807
1727795919726	6750.0	0.01602557721465145	0.055269888503206584	0.004897304140890429
1727795919728	6820.3125	0.016620117156289475	0.05417002858202309	0.006504716872588337
1727795919730	6890.625	0.017562746835817978	0.0657358840147408	0.007315033592735259
1727795919732	6960.9375	0.018104362353364416	0.08603726151030847	0.00812535031288218
1727795919734	7031.25	0.017655454410899857	0.08431683715922213	0.008111639533044748
1727795919735	7171.875	0.017384210320793195	0.0711239590214148	0.008101276692491203
1727795919737	7171.875	0.017168765308269034	0.060944989642576566	0.008094528304871965
1727795919739	7171.875	0.016008893957784553	0.05974006176515328	0.006789187907446975
1727795919741	7171.875	0.014605060371495233	0.05365525329077815	0.0041587374763712714
1727795919742	7171.875	0.6308560177736249	0.05165210208310781	0.0015282870452955684
1727795919744	7242.1875	0.6164121368574113	0.05359400872545883	0.0015025766856520354
1727795919746	7242.1875	0.5637798059242085	0.055208697761770176	0.0014062570516464139
1727795919748	7242.1875	0.5464991988460719	0.05262478117078778	0.0013692237639722916
1727795919750	7242.1875	0.5324128223697703	0.048311532606936165	0.0012820503693636957
1727795919751	7242.1875	0.4539649691471764	0.045722276057061036	0.0013909129029023432
1727795919753	7312.5	0.46893585652925185	0.045750243537018495	0.001423948411898512
1727795919755	7312.5	0.4222937384875036	0.04610297975627466	0.0015262714268551995
1727795919757	7312.5	0.445571370478417	0.043743157040088895	0.0015993898067901767
1727795919758	7312.5	0.48205453923732994	0.03984804479656684	0.00169695391332308
1727795919760	7382.8125	0.49353936131069914	0.04174578585425107	0.0017244491306438545
1727795919763	7382.8125	0.5154890746981041	0.05120613912984078	0.0017806993837319136
1727795919765	7382.8125	0.5444131504988938	0.05892507558430879	0.0018818103417822959
1727795919767	7382.8125	0.5531283137706596	0.05869315764088888	0.001914014611934551
1727795919768	7382.8125	0.5868262294067451	0.05250143488739687	0.0018702181295408473
1727795919770	7382.8125	0.5616925341831861	0.04728647488621403	0.001820820405226286
1727795919772	7382.8125	0.5358105375455279	0.048561998177366415	0.0017606632717727998
1727795919774	7382.8125	0.5099941387591056	0.05307191423897427	0.0016912521336596982
1727795919775	7382.8125	0.4884999095041199	0.055128260076869155	0.0016364217616902227
1727795919776	7382.8125	0.4732277579163681	0.055039623149753684	0.0015965795522023434
1727795919778	7382.8125	0.4401737295435773	0.05729790535479519	0.0014880465058782263
1727795919780	7382.8125	0.488875332832622	0.06140027396972688	0.0012827659606856453
1727795919782	7382.8125	0.46675107883005135	0.06818472026135329	0.0012144735382596315
1727795919783	7382.8125	0.009975133161414922	0.09108484618022296	0.0049735981296199
1727795919785	7453.125	0.010439058992633381	0.21967240798705975	0.006853623852336958
1727795919787	7453.125	0.010421389863450667	0.425476377914179	0.007793467917626422
1727795919789	7523.4375	0.010406025403291785	0.6193411735565171	0.008733311982915886
1727795919790	7523.4375	0.010893442685437377	0.4652756261308846	0.008748057610359334
1727795919792	7593.75	0.01118492266776733	0.25462675555751335	0.008756442307754797
1727795919794	7593.75	0.011647675948078926	0.16757986038998557	0.008772729867546951
1727795919796	7664.0625	0.012107558500308205	0.17055603176010947	0.007267593635004651
1727795919798	7734.375	0.019224317655399135	0.1759064107818008	0.004546526477718316
1727795919799	7734.375	0.5224388482014786	0.17451019724760655	0.001825459320431981
1727795919801	7734.375	0.5318627176316709	0.1664462218587904	0.001841738570692476
1727795919803	7734.375	0.5372660653492681	0.1558036326525462	0.0018495617200910146
1727795919805	7734.375	0.5224568069807642	0.14598403155854045	0.0018067636158035354
1727795919806	7734.375	0.48755840913374887	0.14116293687075082	0.0017131964789604663
1727795919808	7734.375	0.4665309234375575	0.13742573240678524	0.0016561809363740817
1727795919810	7734.375	0.2892247384763343	0.13227473121679392	0.0015630738047137168
1727795919812	7734.375	0.25966076354578393	0.13058203276836416	0.0014027767140148257
1727795919814	7734.375	0.24497967442964302	0.13186826881859012	0.0013091849661086672
1727795919815	7734.375	0.24289798217381983	0.12833439166643648	0.0013040035172929203
1727795919817	7734.375	0.23818079469324085	0.12508671550015193	0.0012845292104106335
1727795919819	7734.375	0.23793044540591518	0.12175204673547475	0.0012860342357362935
1727795919821	7664.0625	0.25096681556774675	0.11436927414909742	0.00135273861050515
1727795919822	7664.0625	0.30067466353244837	0.10313567965331093	0.001404419894168389
1727795919824	7664.0625	0.40652833173929537	0.10103222232276857	0.0014239262164404871
1727795919826	7664.0625	0.44233303452263417	0.10331926593463348	0.0015486229162338092
1727795919828	7664.0625	0.4704112596499287	0.10208000359499793	0.0016475085407710879
1727795919830	7664.0625	0.4569693899339706	0.09947937826905569	0.0017434715242895039
1727795919831	7664.0625	0.4820515476810267	0.09656242541299183	0.0018107316451909355
1727795919833	7664.0625	0.48490197850281846	0.095126342540763	0.0018177155682405374
1727795919835	7664.0625	0.472019909695738	0.09244672377616722	0.0017758751223834954
1727795919837	7664.0625	0.46998213751798135	0.08477315995188957	0.001771490281419439
1727795919838	7664.0625	0.4538698526936555	0.06913862383598689	0.0017116804893565253
1727795919840	7664.0625	0.4348628610145647	0.04775975803849419	0.0016596414391488823
1727795919842	7664.0625	0.42460750010344256	0.022098567886878504	0.0016201767478644434
1727795919844	7734.375	0.3815143845789355	0.02104558007068023	0.0015411135729469306
1727795919846	7804.6875	0.011819323653694968	0.1294926593537367	0.005807371640492057
1727795919847	7875.0	0.011880582733474187	0.4378260221741095	0.007939537216085396
1727795919849	7945.3125	0.011811686261894817	0.6626887430265236	0.009002951550649712
1727795919851	8015.625	0.011525543980628439	0.5536959150397269	0.010066365885214026
1727795919853	8085.9375	0.011386431488101088	0.237982894620701	0.010063362467725259
1727795919854	8226.5625	0.011043188706883846	0.05783131609987168	0.010056027003112247
1727795919856	8226.5625	0.010743770959242335	0.040116168758581164	0.010048996171585054
1727795919858	8226.5625	0.010284527792620709	0.04896257999017656	0.005622654902771706
1727795919860	8226.5625	0.25446052928283636	0.05182036804006547	0.0011963136339583577
1727795919863	8226.5625	0.2204803414451115	0.045306788685364495	0.0011216211436445263
1727795919864	8226.5625	0.21439156175203064	0.0363078684727065	0.001113049265400712
1727795919866	8226.5625	0.20702190038321494	0.03307237673302461	0.001078666783092127
1727795919868	8226.5625	0.20072658706761007	0.03665387789414666	0.0010620644024683416
1727795919870	8226.5625	0.19406394536450441	0.03910408983438394	0.0011357796673123531
1727795919871	8226.5625	0.1997084994785211	0.037233845702528336	0.0011556460136507949
1727795919873	8226.5625	0.2011907378137481	0.03653908089036096	0.001165261335651525
1727795919875	8226.5625	0.20428130281139537	0.041010317244946026	0.0011791207226510836
1727795919876	8226.5625	0.20190581124443469	0.043433635333102634	0.001253280002636561
1727795919878	8226.5625	0.08932170140988684	0.03835845468693166	0.0014242567703422798
1727795919879	8226.5625	0.09325006925826256	0.027823066183823783	0.0015952335380479987
1727795919881	8226.5625	0.09507536044393601	0.0199762963448116	0.0016228042157967915
1727795919883	8226.5625	0.09523940698548845	0.01944686391817879	0.0016158948960762944
1727795919885	8226.5625	0.09280550313065544	0.023249308556085403	0.0015896612354284057
1727795919886	8226.5625	0.09229313109920667	0.02613955425554341	0.0015856156258318877
1727795919888	8226.5625	0.09299579711885628	0.025645494078343996	0.0015918224220588075
1727795919890	8226.5625	0.0898149346781545	0.02212370951673084	0.0015513676182624379
1727795919892	8226.5625	0.08372990163016941	0.022466848919753743	0.001328135516287226
1727795919894	8226.5625	0.18955446639150944	0.02604763769544068	0.0011049034143120137
1727795919895	8226.5625	0.17842511155514792	0.030460640913106747	0.0010527758895767859
1727795919897	8226.5625	0.17375612825384346	0.030329550266881704	0.0010304341763575512
1727795919899	8226.5625	0.16878289330013976	0.02656992284200185	9.989011232767852E-4
1727795919901	8226.5625	0.1985363369778112	0.0258197766555069	9.934489942181222E-4
1727795919902	8226.5625	0.20518281060537924	0.02824938289683262	0.0010588427591808384
1727795919904	8226.5625	0.21378570319162404	0.025289301774475935	0.0010937382609485654
1727795919906	8226.5625	0.23549381520826673	0.0515246407003067	0.0011938366534134646
1727795919908	8226.5625	0.007217654902459232	0.2615255755287511	0.006261689469479967
1727795919910	8226.5625	0.0075017752173268185	0.6252067262785257	0.008798410381863235
1727795919911	8226.5625	0.007739979963930745	0.7661925801661935	0.01006857132670175
1727795919913	8226.5625	0.007874037531592997	0.5121358107990366	0.011338732271540265
1727795919915	8226.5625	0.007850795967682038	0.17454948583386581	0.011338062116222642
1727795919917	8226.5625	0.00797582933836787	0.042132170743297837	0.011342337347741125
1727795919918	8226.5625	0.008049555324986529	0.04190158506583693	0.011345155349080578
1727795919920	8226.5625	0.008030513701806729	0.04280166635505141	0.00640547576622047
1727795919922	8226.5625	0.31969825539530805	0.04306796592840524	0.001465796183360362
1727795919924	8226.5625	0.3253102149948517	0.04445414596105751	0.001487420887098048
1727795919926	8226.5625	0.33508698238437135	0.043706870970721914	0.0015250507730095975
1727795919927	8226.5625	0.33279735722087717	0.04170824223099261	0.00151378878451525
1727795919929	8226.5625	0.3399329027044373	0.03958359211836272	0.001542451314609685
1727795919931	8226.5625	0.3505159337701901	0.03718769570708794	0.0015473152711691438
1727795919933	8226.5625	0.35379739899527574	0.03424260206247091	0.0015267035372001758
1727795919934	8226.5625	0.37095598371440425	0.031044272172478824	0.0016074523622241486
1727795919936	8226.5625	0.3740287121431327	0.029138221177121063	0.0016139578374641396
1727795919938	8226.5625	0.38372673356335896	0.029129746412394228	0.0016609974758586032
1727795919940	8226.5625	0.325429295363147	0.02815816524648493	0.0017122233725307401
1727795919942	8226.5625	0.12491340861041206	0.033014676181440814	0.0018588119776063426
1727795919943	8226.5625	0.10707996006720401	0.03499432738528374	0.002007043171587998
1727795919945	8226.5625	0.10775897346443167	0.031464073402139615	0.0020118549708451794
1727795919947	8226.5625	0.10812428267214014	0.027114018999723297	0.0020216222010034737
1727795919949	8226.5625	0.1019624624300982	0.026739556204885714	0.001944818799718006
1727795919950	8226.5625	0.09756834039883892	0.02794579252541645	0.001880981285290133
1727795919952	8156.25	0.09551228783203355	0.027642274935610497	0.0018599431123258855
1727795919954	8156.25	0.08745104078014677	0.026731910294625523	0.0017469646939707551
1727795919956	8156.25	0.07862975139896315	0.0265690061267425	0.0014831785118684087
1727795919958	8156.25	0.31215844012232535	0.02512958068250634	0.0012193923297660625
1727795919959	8156.25	0.27887100172556234	0.02381132362336219	0.0010609452106881173
1727795919962	8156.25	0.26266392633714425	0.02253131877230885	0.001014001028054631
1727795919964	8156.25	0.2502737029431432	0.02272299822853141	9.485064197404336E-4
1727795919966	8156.25	0.24306402714523243	0.023522917139421857	9.134427816585441E-4
1727795919967	8156.25	0.2584276080071206	0.02500219429083834	9.798454816909504E-4
1727795919969	8156.25	0.0057617071198194526	0.058782982594862664	0.0063453373792770424
1727795919971	8156.25	0.00616764314829731	0.27758273980617454	0.009034506389343876
1727795919973	8156.25	0.006595620244748487	0.6327360063457372	0.010383732852058904
1727795919975	8156.25	0.007016484797988416	0.7488843725945585	0.011732959314773932
1727795919975	8156.25	0.007395716222834299	0.4807417829142655	0.011745414309099153
1727795919977	8156.25	0.007395716222834299	0.15575446454987804	0.011745414309099153
1727795919979	8156.25	0.007666982889191494	0.04132916358429425	0.011755251009196907
1727795919981	8156.25	0.008177939656440565	0.03667342775016144	0.006883808319373323
1727795919982	8156.25	0.07991348013597056	0.03799310355109502	0.004280256436947778
1727795919984	8156.25	0.3784807199229631	0.03669047402571868	0.0016767045545222322
1727795919986	8156.25	0.3777340160212228	0.031827975222513266	0.001678228090391637
1727795919988	8085.9375	0.3683265985549309	0.028301232875431428	0.001648046280399942
1727795919990	8085.9375	0.3492383227569211	0.02863608761464985	0.0015822387418465002
1727795919991	8085.9375	0.3273613006967778	0.03196270320660902	0.0015086848874897754
1727795919993	8085.9375	0.3185445856128486	0.035574071005906045	0.0014645116958667541
1727795919995	8085.9375	0.2840507215697783	0.03678470954416626	0.0013208412521562205
1727795919997	8085.9375	0.2757227371433502	0.03599792681368947	0.0012058773349563527
1727795919998	8085.9375	0.25825951066114433	0.03504453244864686	0.0011244740258413248
1727795920000	8085.9375	0.25519792205955666	0.03558797473489388	0.0011205250143627268
1727795920002	8085.9375	0.23838446392276422	0.03711210611367451	0.0010375154774743896
1727795920004	8085.9375	0.24407321387482744	0.03686440321003955	0.0010645350843831204
1727795920006	8085.9375	0.26637929844530084	0.03377111198718772	0.001095032733224213
1727795920007	8085.9375	0.26786728513725444	0.03399375470925751	0.0010882831176581137
1727795920009	8085.9375	0.2725508015989295	0.04077481335233316	0.0011379962291545758
1727795920011	8085.9375	0.11336416568396226	0.04222006747166108	0.0013546842136861962
1727795920013	8085.9375	0.12156945497342019	0.03376873330557502	0.0015713721982178166
1727795920014	8085.9375	0.12785539972671459	0.022332378242634444	0.0016092189471034301
1727795920016	8085.9375	0.1329392864162174	0.02195763825979119	0.001652786583073987
1727795920018	8085.9375	0.13869293295148247	0.03039153872801314	0.0016931533383748353
1727795920020	8085.9375	0.14006901158655286	0.03582049687978398	0.001706790766876123
1727795920022	8085.9375	0.14600252812406408	0.035530772961691715	0.0017610485861170172
1727795920023	8085.9375	0.14573711019392033	0.03124090637580513	0.001752020936031558
1727795920025	8085.9375	0.20036711977307498	0.03618708284134168	0.0015429905220461866
1727795920027	8015.625	0.3071596415688917	0.04537987415865696	0.0014801644467158596
1727795920029	8015.625	0.3046144939402648	0.05064551903874521	0.001478553851515638
1727795920030	8015.625	0.007926344802120457	0.056070181964213026	0.006287461056897981
1727795920032	8015.625	0.008067683564457343	0.10073480502303528	0.008691884922208147
1727795920034	8015.625	0.008113209399944936	0.18033553652954495	0.009889879048333104
1727795920036	8015.625	0.007824418657852559	0.21208461733405018	0.01108787317445806
1727795920038	8015.625	0.007865976780111729	0.1545942170973873	0.011090943723468532
1727795920039	8015.625	0.007642432877775619	0.08194835928179049	0.011082936505106094
1727795920041	8015.625	0.007539713190862036	0.05610939307658673	0.0110815924534622
1727795920043	8015.625	0.007288042610306669	0.06281798977977308	0.007756199419338555
1727795920045	8015.625	0.011482831813757522	0.06253820074053136	0.004460813007820816
1727795920046	8015.625	0.18912782731537398	0.057798130109583526	0.0011654265963030777
1727795920048	8015.625	0.17369817157569264	0.057047416793161373	0.0011571238438284107
1727795920050	8015.625	0.1659467794914087	0.06680530305938538	0.0011058119975869366
1727795920052	8015.625	0.14015724417422046	0.07658457803090224	0.0010280187798113163
1727795920054	8015.625	0.12916494989391528	0.07061999796822485	9.744983703766772E-4
1727795920055	8015.625	0.12760750586366693	0.052734510402613684	9.720763759635783E-4
1727795920057	8015.625	0.12914529395589433	0.04320593712624043	9.800973401859418E-4
1727795920059	8015.625	0.12522913736313177	0.0431969488828896	9.602704815458186E-4
1727795920062	8015.625	0.12845155496691957	0.04260691124710433	0.0010055064374885957
1727795920063	8015.625	0.12882501778931765	0.04198189351962476	9.827503932984378E-4
1727795920065	8015.625	0.126863126601865	0.04374398609229147	0.001005521474922262
1727795920067	8015.625	0.13355087739030064	0.052575439885941495	0.0010370031925890533
1727795920069	8015.625	0.14082774491209055	0.06411688789672425	0.0010783902947428775
1727795920071	8085.9375	0.14356364296190516	0.06779874797964847	0.0010929285542303833
1727795920072	8085.9375	0.1451989688846248	0.06326855702105533	0.0011011124028916701
1727795920074	8085.9375	0.15003505144713164	0.05467524694645489	0.0011323251104803716
1727795920075	8085.9375	0.08529900917760459	0.05689270530142999	0.0013193836000302724
1727795920077	8085.9375	0.08546090171674187	0.07010207119672132	0.0015064420895801733
1727795920078	8085.9375	0.09069042016310046	0.08874693718520697	0.0015570529466088874
1727795920080	8085.9375	0.09383369454841173	0.09675633969325671	0.0015908511804224549
1727795920082	8085.9375	0.09796890844328228	0.08960342435543742	0.0016286265464039223
1727795920084	8085.9375	0.09942093430977121	0.08109780625666908	0.0016458505439735135
1727795920086	8085.9375	0.10181649882360314	0.07794337090027002	0.0016642832779933828
1727795920087	8085.9375	0.10119785791803391	0.07562412486313488	0.0016581256452955304
1727795920089	8085.9375	0.0951510881314944	0.07267543476247795	0.0014384512699135894
1727795920091	8085.9375	0.18372633498256769	0.0728976393511036	0.001328066304973897
1727795920093	8085.9375	0.21981051656316455	0.07783013869936584	0.001276479445973604
1727795920094	8085.9375	0.007722633936020971	0.09486160455000035	0.006399116043154307
1727795920096	8085.9375	0.007554022163440518	0.1334649824347444	0.008957914046483762
1727795920098	8085.9375	0.0073531660342755645	0.16156832682983424	0.010234214459423139
1727795920100	8085.9375	0.0071379088996233134	0.14341697693706187	0.011510514872362515
1727795920102	8085.9375	0.007081473380312344	0.09825240637231264	0.011510701966709613
1727795920103	8085.9375	0.007002267850132203	0.06997946161434129	0.011507870544396509
1727795920105	8085.9375	0.007024690468325145	0.0643706561885642	0.011509538362960347
1727795920107	8085.9375	0.007052260814356749	0.0672153613234822	0.006288617289821258
1727795920109	8085.9375	0.20214194747345507	0.07051534393882361	0.0010676962166821687
1727795920110	8085.9375	0.22760159229476112	0.06815628724720905	0.001116383330237862
1727795920112	8085.9375	0.22715238399906326	0.06366089151819222	0.001111330352092847
1727795920114	8085.9375	0.23412736371771709	0.058805847445014166	0.001148815612462272
1727795920116	8085.9375	0.24453592830021412	0.049390014688974394	0.0011786777979133666
1727795920118	8015.625	0.25147660483992373	0.038380423347066026	0.001219067091883117
1727795920119	8015.625	0.2565545830085769	0.02571443330347606	0.0012174909581323893
1727795920121	8015.625	0.2509644409810106	0.014831944666904042	0.0012732985233700476
1727795920123	8015.625	0.25877601719892496	0.008324755092611526	0.0012991604048601278
1727795920125	8015.625	0.2580394882387061	0.0061987165222969764	0.001306681294018356
1727795920126	8085.9375	0.2651410630225111	0.007149188329759895	0.0013313826301645172
1727795920128	8085.9375	0.26532051393442885	0.011697576315826167	0.0013347431841311751
1727795920130	8085.9375	0.2652955468510316	0.017728998193388353	0.0013488354483698328
1727795920132	8085.9375	0.2683758607651672	0.024146615420398428	0.0013518511722203095
1727795920134	8156.25	0.27114564657954954	0.031189066692947895	0.001375848653426586
1727795920135	8156.25	0.26572685321671907	0.039279910291501956	0.0013062290546248796
1727795920137	8156.25	0.2628206456982115	0.04627220888128024	0.0012938006893512964
1727795920139	8156.25	0.26770217863518736	0.05037168939406073	0.0013256502659098558
1727795920141	8156.25	0.2549353385621396	0.05328148897628666	0.001255644977070774
1727795920142	8156.25	0.08820996532947498	0.056119324980606476	0.0015042694849539187
1727795920144	8156.25	0.0874674256136687	0.05969998482287966	0.0014868210791880833
1727795920146	8156.25	0.08267764234939919	0.0610760607409486	0.0014406015267857072
1727795920148	8156.25	0.080893938642188	0.061648962869548476	0.0014231392516787327
1727795920150	8085.9375	0.08017981380359308	0.06361125480628314	0.0014269510306529026
1727795920151	8085.9375	0.07814788201810152	0.06953094806190167	0.001418977251959116
1727795920153	8085.9375	0.07729382731248463	0.07772117079498557	0.0013961969502159631
1727795920155	8085.9375	0.0780696070733306	0.09280779852355067	0.0014059089770082848
1727795920157	8085.9375	0.220445859714267	0.10772165232769725	0.001208608001557272
1727795920158	8085.9375	0.22842332585386094	0.10930682278786738	0.0012778716290289143
1727795920160	8085.9375	0.006908815921940565	0.10833479982111868	0.005387266636589381
1727795920163	8085.9375	0.007030187136246166	0.09391485994728492	0.007446219787699762
1727795920165	8085.9375	0.0072639832086833925	0.08306952671525346	0.00847716044660846
1727795920167	8015.625	0.007404895951833163	0.07923172185841064	0.009508101105517159
1727795920168	8015.625	0.007490206938693503	0.09862377475194012	0.009512533692257722
1727795920170	8015.625	0.0074195520984662935	0.11384874219497876	0.009506889298278373
1727795920172	8015.625	0.007245357689003791	0.12485530610645537	0.005900931449373776
1727795920174	8015.625	0.02946300950903582	0.12424887072365137	0.0035969460440991806
1727795920175	8015.625	0.24321933962264153	0.11742451225710153	0.0012929606388245851
1727795920176	8015.625	0.2400700791077044	0.10914468077608133	0.0012731729820525844
1727795920178	8015.625	0.23776533018867926	0.10652271721376558	0.0012711435849002385
1727795920180	8015.625	0.22358521275550314	0.11783284207482993	0.0011939832005183188
1727795920182	7945.3125	0.21287834119496854	0.13782190255354726	0.001159445802526447
1727795920183	7945.3125	0.2154077983710757	0.1491756580947452	0.0011203795133623265
1727795920185	7945.3125	0.21225242780996373	0.15378626733326214	0.001108747600734939
1727795920187	7945.3125	0.2035110478809468	0.15945849522626276	0.0010800350054467334
1727795920189	7945.3125	0.22605330426204956	0.16798768009064743	0.0010230720972274848
1727795920190	7945.3125	0.22469066060556947	0.174939645336543	0.0010335534226278969
1727795920192	7945.3125	0.22487258899762286	0.18660085824070913	0.0010230099775861777
1727795920194	7945.3125	0.22486167329409965	0.2008819520167485	0.001022794140852968
1727795920196	7945.3125	0.1919181503036898	0.2058293093921996	0.001083928477591522
1727795920198	7945.3125	0.19369372926455766	0.1969937571430864	0.0010943967518428023
1727795920199	7945.3125	0.2013992676765377	0.18329102489324728	0.0011354068491570802
1727795920201	7945.3125	0.2041411884424856	0.1832426844843721	0.0011367685842282238
1727795920203	7945.3125	0.20632879657791214	0.19744867621874582	0.0011602505362513674
1727795920205	7875.0	0.20308591947742888	0.22361881281307797	0.0011366379652589965
1727795920206	7875.0	0.20450282555972416	0.24237646952055114	0.0011550698835989333
1727795920208	7875.0	0.20288286912881548	0.24339423506164126	0.0011495507493013448
1727795920210	7875.0	0.08940176724396387	0.23231793923073046	0.0013041450946736056
1727795920212	7875.0	0.08568799822280407	0.2179057762866966	0.001284058013613007
1727795920214	7875.0	0.08401133691104361	0.21817850962131302	0.0012617100393416082
1727795920215	7875.0	0.08006008966761272	0.24275065460785988	0.0012431408096877066
1727795920217	7875.0	0.07990914460578563	0.2785235169146248	0.0012373799303192008
1727795920219	7875.0	0.08521499365406139	0.3089151001273901	0.0012968150880711513
1727795920221	7875.0	0.08379663057309988	0.3258297760469616	0.0012727899420307714
1727795920222	7875.0	0.2537574455293638	0.32916877054105925	0.0010787941989647185
1727795920224	7875.0	0.264827340508619	0.31972058541681	0.001115750552211885
1727795920226	7804.6875	0.2773744273560209	0.315021414242284	0.0011438938808614057
1727795920228	7804.6875	0.010864914313335335	0.34435514138459283	0.003705702278619075
1727795920230	7804.6875	0.011149255397135363	0.4059609489413918	0.004988998172122816
1727795920231	7804.6875	0.011325737142871472	0.44942065095388345	0.005628940296401682
1727795920233	7804.6875	0.011259253907874871	0.4337278518568432	0.006268882420680547
1727795920235	7804.6875	0.011441252467353289	0.38680003559454257	0.006275285466975688
1727795920237	7804.6875	0.011103826124787981	0.36283162537767205	0.0062676793493528695
1727795920238	7804.6875	0.011010884701435408	0.3632281431511976	0.006267769189122944
1727795920240	7804.6875	0.01073031531682655	0.3702406611125053	0.0037156752703055547
1727795920242	7804.6875	0.26546158261366126	0.389834940949902	0.0011635813514881649
1727795920244	7804.6875	0.25260865850582	0.40055889052262833	0.0011319097748066108
1727795920246	7804.6875	0.242645255077795	0.4028231043895782	0.0010872576298542192
1727795920247	7804.6875	0.23920762307272597	0.39997191113552544	0.0010878181517716742
1727795920249	7804.6875	0.2356058746767551	0.39776679853588304	0.001047164364161936
1727795920251	7734.375	0.23105297567271468	0.39692376088049247	0.001064677859489266
1727795920253	7734.375	0.2187653699590183	0.40372083164016886	0.001008874633592417
1727795920254	7734.375	0.18713042332583657	0.40956595329115975	0.0010279405909176898
1727795920256	7734.375	0.18055606090196508	0.4191849905910937	9.977731795495198E-4
1727795920258	7734.375	0.1656115841580343	0.4290627669402393	9.874930298965402E-4
1727795920260	7734.375	0.1673457683977679	0.45151124440202745	9.964860743664607E-4
1727795920263	7734.375	0.16356101485451388	0.4804469675418676	9.888492124587923E-4
1727795920264	7734.375	0.17214354692050265	0.5070350039320168	0.0010163152866600417
1727795920266	7734.375	0.15731186906296926	0.5248008116836744	0.0010540897119311232
1727795920268	7734.375	0.16955449784485102	0.5258686654990803	0.0011149373558987249
1727795920270	7734.375	0.17733813727870448	0.5168298639598479	0.001156518271956027
1727795920271	7734.375	0.18766142152442275	0.5190017773310729	0.001209323242811319
1727795920273	7734.375	0.19333444610155381	0.5387108738607622	0.0012274012604321298
1727795920275	7734.375	0.20062229080891095	0.5536177882364087	0.0012760570402705856
1727795920276	7664.0625	0.19954851317836994	0.5589991293266824	0.0012581176505433252
1727795920278	7664.0625	0.2034689887532689	0.5563767195761027	0.0012875293783814637
1727795920279	7664.0625	0.2002450175873695	0.5526300412593579	0.0012620603203593423
1727795920281	7664.0625	0.19786925160136917	0.545838840442909	0.0012500754245211407
1727795920283	7664.0625	0.10848401991494486	0.5262083388219763	0.0014121553170470557
1727795920285	7664.0625	0.1051309565899762	0.49343032452195146	0.0013878137214708647
1727795920286	7664.0625	0.09741778810845032	0.4799985406581429	0.001322392727221345
1727795920288	7664.0625	0.093647872624622	0.5100532684673607	0.0012843080181884849
1727795920290	7664.0625	0.09286960824048843	0.5605769372194351	0.0012995860612084768
1727795920292	7664.0625	0.08908565733043589	0.5981674400557815	0.0012597792259903368
1727795920294	7664.0625	0.08578592862511929	0.6069188052200806	0.0011454144824942824
1727795920295	7664.0625	0.15758165093984855	0.6228919196343428	0.0010310497389982277
1727795920297	7664.0625	0.01976121622332412	0.6266671262915069	0.0020313406772016146
1727795920299	7664.0625	0.020305453271684145	0.6294936165122895	0.0025374712896438635
1727795920301	7664.0625	0.021046416088949034	0.6327280802203373	0.0030436019020861124
1727795920302	7664.0625	0.02226510122468634	0.6355772777657384	0.0030630066427583037
1727795920304	7664.0625	0.022506921725718398	0.6356332034135085	0.003061741316510539
1727795920306	7664.0625	0.02372927080844104	0.6387943138858907	0.0030884368744624013
1727795920308	7664.0625	0.025257841306514883	0.6467227389426443	0.003111305272830149
1727795920310	7593.75	0.02613028345213811	0.6344656470605181	0.0022226865516808934
1727795920311	7593.75	0.21672565048135278	0.6622868623557501	0.0013340678305316374
1727795920313	7593.75	0.219911088957161	0.6889666042559828	0.0013595239511100122
1727795920315	7593.75	0.21697752236083528	0.704123414965407	0.001340581601243608
1727795920317	7593.75	0.2108019471339512	0.7007619512348461	0.0013203707874159117
1727795920318	7593.75	0.2075370410598036	0.6893746071732549	0.0012909710665804667
1727795920320	7593.75	0.20648510556314134	0.6791995209711823	0.001285938935822267
1727795920322	7593.75	0.19665132699575197	0.6847611720869305	0.001245449183476018
1727795920324	7593.75	0.23573600154164345	0.6891244431003772	0.0012302776633970017
1727795920326	7593.75	0.2302417034874997	0.6817457310503606	0.0012325348628109867
1727795920327	7593.75	0.2096514801040155	0.6680398810016916	0.0012206204207537133
1727795920329	7593.75	0.20574244401475214	0.6500561392061333	0.001253488893681649
1727795920331	7593.75	0.2074557412698275	0.6270835041677443	0.00125085466252636
1727795920333	7593.75	0.2058271209795829	0.6156801064311972	0.0012492754981442396
1727795920334	7593.75	0.20751360386246184	0.6359315501734014	0.0012483122323375963
1727795920336	7593.75	0.21016117029616974	0.6665761177502819	0.0012595368989903578
1727795920338	7593.75	0.20220433771420104	0.6746255350966334	0.0012458792290506206
1727795920340	7593.75	0.19961600424912837	0.6606362517077707	0.0012261491786815612
1727795920342	7593.75	0.19953394531606053	0.6479347007516431	0.0012144623986215016
1727795920343	7523.4375	0.1929497590593952	0.6442686280616233	0.0011731378371460256
1727795920345	7523.4375	0.19303181799246308	0.6323486546005669	0.0011818138415356744
1727795920347	7523.4375	0.18768268821993778	0.6120394292331758	0.0011483356549741198
1727795920349	7523.4375	0.1823905824517478	0.5889114126777544	0.0011287590666505486
1727795920350	7523.4375	0.2206817791468371	0.5647865091873693	0.0011003390158129216
1727795920352	7523.4375	0.2237990003176241	0.5457264655009432	0.0011108410554921174
1727795920354	7523.4375	0.2250482879666091	0.5472028835013101	0.0011152317977681232
1727795920356	7523.4375	0.21750643301186784	0.5647939521857592	0.0010552272718215687
1727795920358	7523.4375	0.11022721345772267	0.5549391814102962	0.0011989742032962904
1727795920359	7523.4375	0.04662868488801732	0.48037744925860115	0.0014728033894434874
1727795920362	7523.4375	0.046196956142823535	0.37865265759572925	0.0017466325755906842
1727795920364	7523.4375	0.045342410484332164	0.3522485222044701	0.0017371139714809248
1727795920366	7523.4375	0.04506350315276584	0.4237177574831945	0.0017438283665929017
1727795920367	7523.4375	0.04403567187407053	0.5045904705257365	0.001732511812025788
1727795920369	7523.4375	0.0439640471510529	0.5335407327631215	0.0017332467931875338
1727795920371	7523.4375	0.05062580652738797	0.5262800029972936	0.0017647840315093003
1727795920373	7523.4375	0.043779739309393606	0.49795872374433453	0.0017963212698310668
1727795920375	7523.4375	0.04488446646542967	0.46668823129794546	0.0018093752316755637
1727795920375	7523.4375	0.044395628095953696	0.4611194406221198	0.0017998441983320438
1727795920377	7523.4375	0.044395628095953696	0.4736390238346784	0.0017998441983320438
1727795920379	7523.4375	0.04368394193608421	0.47438602025239207	0.0017854383414232513
1727795920381	7523.4375	0.04356980038490705	0.4582962760571419	0.001773234042795944
1727795920382	7523.4375	0.044586543428577395	0.43278976986941814	0.0017836107765980698
1727795920384	7523.4375	0.04455427126381004	0.4352728103493348	0.0013798819372550853
1727795920386	7523.4375	0.2817209051080726	0.44124871555828526	9.761530979121008E-4
1727795920388	7523.4375	0.28258582492436907	0.4465877337136243	9.755918122837573E-4
1727795920390	7523.4375	0.20119700470381993	0.4507795628943428	9.989019199597884E-4
1727795920391	7523.4375	0.20089710712004438	0.44877108538494737	9.981075390787227E-4
1727795920393	7523.4375	0.1992776601676564	0.43091720944154627	9.912657786789961E-4
1727795920395	7523.4375	0.1966042874208572	0.40513181379669927	9.836473316837937E-4
1727795920397	7523.4375	0.1914409078784816	0.38694621250869066	9.552606264169383E-4
1727795920398	7523.4375	0.18732459932860232	0.3703897064738182	9.366815138567699E-4
1727795920400	7523.4375	0.18676079187110428	0.3497276269836553	9.376191281850595E-4
1727795920402	7453.125	0.1890965656235961	0.3237242566986559	9.372753198333077E-4
1727795920404	7453.125	0.3021514426451595	0.2934181209999666	9.144372957722509E-4
1727795920406	7453.125	0.35284982295470685	0.26329475779971484	9.31514050827491E-4
1727795920407	7453.125	0.36160451061320753	0.23565110716378215	9.438779261977639E-4
1727795920409	7453.125	0.3656041769692128	0.20207029726026404	9.521388567693128E-4
1727795920411	7453.125	0.3953911658836731	0.1593340614783736	0.0010217286270721494
1727795920413	7453.125	0.4110431110043873	0.11397363780137068	0.0010539462575533437
1727795920414	7453.125	0.4258499253857907	0.0737067832608029	0.0010750914215452013
1727795920416	7453.125	0.4332208275480574	0.0532381757684646	0.0010904136727700351
1727795920418	7453.125	0.44482047912387146	0.07620608526536295	0.0011168708095348368
1727795920420	7453.125	0.4552181805147438	0.14369290970813484	0.001121906535385414
1727795920422	7453.125	0.4621341137778379	0.2150932398634347	0.0011409006377692084
1727795920423	7453.125	0.5160465937121343	0.2522469370854966	0.001135214185148008
1727795920425	7453.125	0.5022167478524753	0.25938696821241775	0.0011083551249845703
1727795920427	7453.125	0.4831360597346353	0.2594721608676137	0.0011204754000357605
1727795920429	7453.125	0.4876145303190169	0.26263861979508923	0.0011327948908012695
1727795920430	7453.125	0.4821023075019999	0.2694690095524927	0.0011256784183901743
1727795920432	7453.125	0.48179925310155297	0.2797092486810487	0.0011224241293950976
1727795920434	7453.125	0.4894362239928142	0.28939053095094314	0.0011401766750190263
1727795920436	7453.125	0.48614303284129157	0.29560968590486086	0.0011350009548922139
1727795920438	7453.125	0.48045571192623854	0.30281004486184265	0.0011218720814294527
1727795920439	7453.125	0.12051191932436872	0.31274460996982684	0.001256276338959419
1727795920441	7453.125	0.07360591279130861	0.34470738373854826	0.0014283963721381501
1727795920443	7453.125	0.07275265962622206	0.3716059012482659	0.0016005164053168811
1727795920445	7453.125	0.07052070897501012	0.35215573164818736	0.0015816486559760772
1727795920446	7453.125	0.0696779076861106	0.2995390509388133	0.001582479786563199
1727795920448	7453.125	0.06786260682653612	0.2644053345859478	0.0015678061327202167
1727795920450	7382.8125	0.0655760213679829	0.2532223338961031	0.001547177502018364
1727795920452	7382.8125	0.0645227572994991	0.2456034711118005	0.001537924768858433
1727795920454	7382.8125	0.05965740893443707	0.23229482861677908	0.0012235739771081294
1727795920455	7382.8125	0.4528776882840272	0.2253501731880909	9.092231853578258E-4
1727795920457	7382.8125	0.4478498400969032	0.21174161009012116	8.987205337491135E-4
1727795920459	7382.8125	0.45814964995205265	0.1989356328429324	9.04823480042833E-4
1727795920462	7382.8125	0.47048208710601463	0.1917937755863339	8.700045207708879E-4
1727795920463	7382.8125	0.5071734311559589	0.1854210860102105	8.42660441533505E-4
1727795920465	7382.8125	0.5153755921105008	0.17397683116398033	8.536935377791469E-4
1727795920467	7382.8125	0.4927467629841374	0.16257536719684101	8.179633812203139E-4
1727795920469	7382.8125	0.4857107860515683	0.151853370343336	8.082507985019433E-4
1727795920471	7382.8125	0.46464172805459353	0.14125922486835213	7.809275270341256E-4
1727795920472	7382.8125	0.5215006746643686	0.13132787947679475	7.25622548819643E-4
1727795920474	7382.8125	0.5164395107643929	0.1258584779750579	7.189667118455814E-4
1727795920475	7382.8125	0.5135988808508708	0.12521535755128035	7.105649675322514E-4
1727795920477	7382.8125	0.4268622248427673	0.12347830932813324	7.195976712402679E-4
1727795920478	7382.8125	0.45567668838567793	0.11662692562814954	7.680652212988958E-4
1727795920480	7382.8125	0.47993331604271156	0.10721772550126622	8.110482840219098E-4
1727795920482	7382.8125	0.4711969744583247	0.09960145501477502	9.220437757490004E-4
1727795920484	7382.8125	0.5441700318892978	0.09304495394183267	0.0010561555549625783
1727795920486	7382.8125	0.22002819545951724	0.08841072309244496	0.0012097478053278961
1727795920487	7312.5	0.24463677176942727	0.08728184921507377	0.0013591507761473527
1727795920489	7312.5	0.26129030981601287	0.085876630964054	0.0014440676979819633
1727795920491	7312.5	0.25857136482881526	0.0750768402405846	0.0014441073757471604
1727795920493	7312.5	0.24900802205297437	0.05991319376326858	0.001436968535538542
1727795920494	7312.5	0.22745977612206975	0.051149406396382734	0.0013734087297533914
1727795920496	7312.5	0.2219096082854799	0.048318794791493674	0.0013482042575481672
1727795920498	7312.5	0.20072550677250353	0.04554887900125734	0.0012585731765297722
1727795920500	7312.5	0.1903712087473237	0.04068402718279511	0.0011184415538986361
1727795920502	7312.5	0.17076449175364644	0.03552381535193488	9.658324574274886E-4
1727795920503	7312.5	0.15501279867941256	0.030762139996911003	8.496749801816323E-4
1727795920505	7312.5	0.15701055048173423	0.027817534867093034	8.565197989763272E-4
1727795920507	7312.5	0.5467710601112724	0.025974061228830052	8.11129860437891E-4
1727795920509	7312.5	0.5238461855133436	0.024338592067206538	8.762614226140115E-4
1727795920510	7312.5	0.5499025844461797	0.023088354447488545	9.157708211837036E-4
1727795920512	7312.5	0.5641576081904428	0.021982320503772343	9.380325014474565E-4
1727795920514	7312.5	0.5208350982478493	0.019517442163086433	9.94345543048855E-4
1727795920516	7312.5	0.09541822993526228	0.017014157016134138	0.0012019620053910622
1727795920518	7312.5	0.10606719662249803	0.01678357025991128	0.0014095784677332693
1727795920519	7312.5	0.11348794732265205	0.01870869340935212	0.0014659882088114491
1727795920521	7312.5	0.12139407416435356	0.021246692209832115	0.0015192262344862948
1727795920523	7312.5	0.1275016643755197	0.022052964439269407	0.001566659495266087
1727795920525	7242.1875	0.12990852957226554	0.021384461794149132	0.0015989986691995806
