# Supplementary material for: Identification and classification of repeated whistle types from free-ranging rough-toothed dolphins (Steno bredanensis)
Source: Sci Rep. 2026 Mar 20;16:14327. doi: 10.1038/s41598-026-44853-2 (PMC13144356; doi:10.1038/s41598-026-44853-2)
Supplement: Supplementary file 2 — Supplementary Material 2 [file 41598_2026_44853_MOESM2_ESM.zip › Dataset_StenoRepeatedCalls/Contours/2732.csv]

Time [ms]	Peak Frequency [Hz]	Duty Cycle	Energy	WindowRMS
1727795978994	6468.75	0.8216806830825852	0.004880538302249694	0.001451194058820946
1727795978996	6468.75	0.7537854179742975	0.00978046674533695	0.0017042250267103745
1727795978998	6539.0625	0.7424984338148585	0.014111262602557167	0.001957255994599803
1727795978999	6539.0625	0.6753492365020795	0.017701102176233687	0.0018352803753413464
1727795979001	6609.375	0.6436955302403504	0.016288533005769067	0.0016433646071909013
1727795979003	6609.375	0.5075892368904062	0.01898963920250406	0.0013422165154819768
1727795979005	6679.6875	0.5587303342130878	0.02277896909052839	0.001041068423773052
1727795979006	6750.0	0.6190978679094098	0.0367712032556665	8.98612877041326E-4
1727795979008	6750.0	0.5868115399733913	0.07387505963033568	8.719470403641086E-4
1727795979010	6750.0	0.5360995044902032	0.13734855913360966	7.683316704347385E-4
1727795979012	6750.0	0.5004236296445713	0.21146114272186473	6.647163005053684E-4
1727795979014	6679.6875	0.44629811372475997	0.41141965655878115	5.998095928412804E-4
1727795979015	6679.6875	0.31558705502665285	0.5132566476887653	6.353940569534032E-4
1727795979017	6679.6875	0.3210704850132179	0.5636458041305845	7.299308524266114E-4
1727795979019	6609.375	0.3856448282211106	0.5768622436466601	8.667833275262634E-4
1727795979021	6679.6875	0.4570486633060336	0.5170991653345182	9.934972852524739E-4
1727795979022	6820.3125	0.48942863838205813	0.25637867908000456	0.0010272404965917204
1727795979024	6960.9375	0.5053359971641959	0.027102063857217685	0.0010444920672304078
1727795979027	7101.5625	0.5565719504306621	0.03816462125834089	0.0011164136766397398
1727795979029	7101.5625	0.00833554641287035	0.06317496873603876	0.005024169983898195
1727795979031	7101.5625	0.00781954068821107	0.09911256538457029	0.006971430990281269
1727795979032	7101.5625	0.007245558479861356	0.11754846317720741	0.007942252877984739
1727795979034	7101.5625	0.006941820282599755	0.1009649327613761	0.008913074765688209
1727795979036	7101.5625	0.00628027255613729	0.07243630329858168	0.008900684583742366
1727795979038	7101.5625	0.0059919672182000205	0.05885839131121454	0.00889673033892159
1727795979039	7101.5625	0.005646924531262592	0.0556374574980214	0.008889876725396786
1727795979040	7101.5625	0.005293470748245724	0.05117477482539139	0.0047099464852872735
1727795979042	7171.875	0.17670560632861634	0.04381660154013106	5.30016245177761E-4
1727795979044	7242.1875	0.4430437757014998	0.03247068422064348	5.442941076949192E-4
1727795979046	7312.5	0.44646906748911463	0.019937198977723662	5.554123402434382E-4
1727795979047	7382.8125	0.4083996068237482	0.010354651827631813	5.236790143321724E-4
1727795979049	7453.125	0.41973850377585264	0.018282104955514213	5.373387784926918E-4
1727795979051	7593.75	0.42387247662297417	0.050866345374022515	5.424967358663787E-4
1727795979053	7593.75	0.38208539323294627	0.10088366329889041	6.09508319334926E-4
1727795979054	7593.75	0.40623406944034984	0.13761949795205525	8.196915429105237E-4
1727795979056	7593.75	0.3959646164996069	0.146237323953312	0.0010239383076973594
1727795979058	7593.75	0.4921544872739779	0.14601166452688072	0.0012281850724841952
1727795979060	7593.75	0.594837177556199	0.15648200198097847	0.001436121747555039
1727795979062	7593.75	0.6978736733490566	0.17278425277405793	0.0017154386259756644
1727795979063	7593.75	0.7874192287769161	0.18751627248183644	0.0019830552708060877
1727795979065	7593.75	0.8602827523718154	0.19841089868263934	0.002103355135564581
1727795979067	7593.75	0.9484001853397159	0.20179727570219308	0.002236530413836325
1727795979069	7593.75	0.9756841558902302	0.19810028877628408	0.0022877997873761
1727795979070	7593.75	0.9654758454589063	0.19750733476336632	0.002269435609055782
1727795979072	7593.75	0.9611589468157047	0.2080341130788107	0.002262792688949636
1727795979074	7593.75	0.9389140689542026	0.223349135953007	0.0022251644178427417
1727795979076	7593.75	0.8784286910543918	0.23202779578092875	0.0021029743712504146
1727795979078	7593.75	0.8439963124238625	0.22771466633457468	0.0019139916251349096
1727795979079	7664.0625	0.7420843049712448	0.21875768831666398	0.0017188087311614073
1727795979081	7664.0625	0.7052432647122359	0.2286844500946058	0.0016426010265652169
1727795979083	7664.0625	0.6627514962844414	0.23850118265786815	0.001494074941453404
1727795979085	7664.0625	0.6310409093764183	0.22838513193308832	0.001346516708608601
1727795979086	7664.0625	0.5965322818396226	0.20499168328297673	0.0011747831560289905
1727795979088	7664.0625	0.5559613094027869	0.1971866097538941	0.0011086810527018674
1727795979090	7664.0625	0.5421354985587001	0.21007979685640968	9.543466582169075E-4
1727795979092	7664.0625	0.4610982131158281	0.21767561581409023	8.178602458551154E-4
1727795979094	7664.0625	0.4141331318789308	0.19630553448528879	7.485752629096658E-4
1727795979095	7664.0625	0.3878713803721174	0.14367875253874265	6.879334159903028E-4
1727795979097	7593.75	0.3558720682651992	0.0849717735892813	6.362673185403831E-4
1727795979099	7593.75	0.4711621731562954	0.03632927112911656	5.739239847604565E-4
1727795979101	7664.0625	0.4320887476566279	0.01397477747088401	5.318908503451042E-4
1727795979102	7734.375	0.44048218895515845	0.013980131940342122	5.425122432513928E-4
1727795979104	7804.6875	0.43218471488343607	0.027756209578553376	5.350561259178296E-4
1727795979106	7875.0	0.32912920106132076	0.0345619263793587	6.126396311616407E-4
1727795979108	7945.3125	0.33956019883385746	0.03690663811966372	6.333275311875907E-4
1727795979110	8015.625	0.32064313908542974	0.036346103567746306	6.185261726078767E-4
1727795979111	8015.625	0.36287895538522014	0.03771229486196363	6.812501238663184E-4
1727795979113	8015.625	0.410836977528826	0.03881499068674737	7.856995920377002E-4
1727795979115	8015.625	0.4882966047562893	0.03697558771764634	8.951122562916056E-4
1727795979117	8015.625	0.5660520935432491	0.03303144541613016	0.0010368817152440763
1727795979118	8015.625	0.6192702829550559	0.03016871522367932	0.0010855429096219098
1727795979120	8015.625	0.6356968809983256	0.02937767383385641	0.0011029757814663924
1727795979122	8015.625	0.687200123603794	0.02845871976044187	0.0011643561812857417
1727795979124	8015.625	0.7316192400121498	0.026694137696450383	0.001201030888566223
1727795979127	8015.625	0.760753394477967	0.026558610691314096	0.0012397141624274815
1727795979128	8015.625	0.6958496372927387	0.030378570256619507	0.001144127612444001
1727795979130	8015.625	0.6681811641090828	0.03411465574877061	0.00111268456589805
1727795979132	8015.625	0.7418409866938891	0.03385758286490414	0.0010712825697170288
1727795979134	8015.625	0.7099225735268234	0.03173448001753691	0.0010378046083576646
1727795979135	8015.625	0.7186484294330235	0.03111863575929809	0.0010333060118037484
1727795979137	8015.625	0.7066740112820332	0.0305090594530588	0.0010155418036960464
1727795979139	8015.625	0.6863124450841658	0.027424414208387767	0.0010078268912567967
1727795979140	8015.625	0.6898914581310118	0.023862187096828007	0.001005708689102553
1727795979142	8015.625	0.6770150669168579	0.02234582630444777	0.001058541224227496
1727795979143	8015.625	0.006818285176363759	0.032364893797192526	0.004875309040592574
1727795979145	8015.625	0.006710254342286212	0.08262520410293521	0.006786015935832801
1727795979147	8015.625	0.0067815855493510895	0.14668876200717354	0.007743752517536129
1727795979149	8015.625	0.006943352778258458	0.14834223485944717	0.008701489099239457
1727795979150	8015.625	0.006965018032129979	0.08394606025695914	0.008702455793161137
1727795979152	8015.625	0.006862961555938217	0.027440974652833277	0.00869955255335664
1727795979154	8015.625	0.007364249573926129	0.013470870414459938	0.008715676001176668
1727795979156	8015.625	0.007563307300406299	0.013680552178364716	0.005020107952609276
1727795979158	8015.625	0.3651007058700994	0.013608921772786796	0.0013245399040418848
1727795979159	8015.625	0.6685340458903687	0.014361113778400892	0.0014445573744195346
1727795979161	8015.625	0.6581093706645395	0.01590335637505076	0.0014207308515138703
1727795979163	8015.625	0.6572212033889814	0.016022327140031097	0.0014126828541937944
1727795979165	8015.625	0.6809232267002713	0.013150328555182188	0.0014640764496794494
1727795979166	8015.625	0.6518131679017912	0.012183732581723304	0.0014198560439510788
1727795979168	8015.625	0.6271815796876926	0.02091565695406795	0.0013796201862634363
1727795979170	8015.625	0.6128768177622856	0.03735754612379569	0.001331101581825333
1727795979172	8015.625	0.5956328243020872	0.045549308170775536	0.0013185835597760182
1727795979174	8015.625	0.6039730896112148	0.036126303025973104	0.0011398523724872889
1727795979175	8015.625	0.5848956976401382	0.01945931992158387	0.0011174785370559688
1727795979177	8015.625	0.5632160315653795	0.01015095909750197	0.0010880036395149847
1727795979179	8015.625	0.6034777499344863	0.008206873057564427	0.0010188584145370725
1727795979181	8015.625	0.6335270079926624	0.007649743817507726	0.001063457620095605
1727795979182	8015.625	0.6628530176584422	0.007917635052900076	0.0011488773618670276
1727795979184	8015.625	0.6393170780679789	0.009220072718532755	0.0011594469791587289
1727795979186	8015.625	0.6494968283814618	0.01117698395335533	0.0011777171218001333
1727795979188	8015.625	0.690959351690731	0.012810902573655067	0.0012364553015704982
1727795979190	8015.625	0.7067680904155053	0.013876832594210832	0.001346937359191909
1727795979191	8015.625	0.6687602472794604	0.014214495851316516	0.0013858867387034795
1727795979193	8015.625	0.6707240397943562	0.013993450655092214	0.0013817561864743837
1727795979195	8015.625	0.6703038043590698	0.013985038653287036	0.0013866189255482286
1727795979197	8015.625	0.6020034239490235	0.015285618686832293	0.0012942899473319081
1727795979198	8015.625	0.5362567819534095	0.017065550556958485	0.001190330824330149
1727795979200	8015.625	0.5158592004406654	0.016846223328332705	0.0011619018736140913
1727795979202	8015.625	0.44514650700306185	0.014889520930303539	0.0010111740752815296
1727795979204	8015.625	0.3469851663356504	0.013552498063868587	8.560851358053909E-4
1727795979206	8015.625	0.4153977221058622	0.013129543186021764	7.16072046094927E-4
1727795979207	8015.625	0.37949531886341376	0.013324403940909009	5.76058956384463E-4
1727795979209	8085.9375	0.42901333928518454	0.012964966495984132	5.59719694658345E-4
1727795979211	8085.9375	0.4129949605689858	0.014640728949985644	7.164873331587705E-4
1727795979213	8085.9375	0.48658049748045507	0.015944622186739844	8.721228222762958E-4
1727795979214	8085.9375	0.5935572978085691	0.016521308540441017	0.0010277583113938212
1727795979216	8085.9375	0.6279546938173854	0.01683907318596368	0.0011270799494652582
1727795979218	8085.9375	0.6074725456957547	0.016563701029371075	0.0012990381505297438
1727795979220	8085.9375	0.6919796861692544	0.015335329161605052	0.0014257576153887343
1727795979222	8085.9375	0.767014061629897	0.01463623539362713	0.001516469989043229
1727795979223	8085.9375	0.8090597028752293	0.016176845935946628	0.0015749543711009342
1727795979226	8085.9375	0.7908779120295303	0.018783996948742155	0.0015502542164466566
1727795979228	8085.9375	0.5933481030623614	0.01924338393952991	0.0016876827220684196
1727795979230	8085.9375	0.6089928686046632	0.017349363122078278	0.0019273236497472418
1727795979231	8085.9375	0.010391745770481301	0.017592134867465057	0.005220758041560978
1727795979233	8085.9375	0.01035770383353368	0.05391731059296279	0.006862474652482306
1727795979235	8085.9375	0.009983016227434048	0.15622732887703916	0.0076764244613301245
1727795979237	8085.9375	0.009478820549717925	0.23943830208258024	0.008490374270177943
1727795979239	8085.9375	0.010048740118995788	0.2032068264114431	0.008520184999840034
1727795979239	8085.9375	0.01096244122436196	0.09371890506470995	0.008578997719372658
1727795979241	8085.9375	0.01096244122436196	0.025350171737032422	0.008578997719372658
1727795979243	8085.9375	0.011063176908624812	0.01267421785686551	0.008584956981350969
1727795979245	8085.9375	0.010039267861136666	0.012714787053598998	0.00527013226934749
1727795979246	8085.9375	0.5723138858520593	0.018042643717387695	0.001955307557344011
1727795979248	8085.9375	0.5566445703193243	0.0231370823838207	0.0019319716980980264
1727795979250	8085.9375	0.5596968612830844	0.022603423800939916	0.001933940765776433
1727795979252	8085.9375	0.5132380604827262	0.01919069784379538	0.0018711410893014514
1727795979254	8085.9375	0.41609523514615	0.0174110368087118	0.0015473802136062578
1727795979255	8085.9375	0.4566490433507876	0.017372192249328306	0.0012236193379110642
1727795979257	8085.9375	0.5235137397029669	0.01772737124256309	0.0011652185045393228
1727795979259	8085.9375	0.5370471785188281	0.0183005330560789	0.0010259878102693962
1727795979261	8085.9375	0.5452736349738277	0.01956077586214631	0.001031528611108019
1727795979262	8085.9375	0.5512163143857973	0.02177613850027352	0.0010355561610365673
1727795979264	8085.9375	0.5313571723116193	0.025046536175629304	0.0010198050875682859
1727795979266	8085.9375	0.5862601442460791	0.029996928970972864	0.0010846214349508674
1727795979268	8085.9375	0.02644224496535892	0.03726920906993112	0.0018720357700496896
1727795979270	8085.9375	0.02919956147937115	0.0450011905890896	0.002320706379352157
1727795979271	8085.9375	0.032651545585611536	0.04473282098465347	0.0027693769886546244
1727795979273	8085.9375	0.035504787619684085	0.034500968939233004	0.0028412350774400202
1727795979275	8085.9375	0.037958312182340054	0.02739629689564793	0.002877397685964012
1727795979277	8085.9375	0.04006884045065859	0.026345216551527436	0.0029054568850377617
1727795979278	8085.9375	0.043285932152994734	0.027330872069359014	0.0029572939261106185
1727795979280	8085.9375	0.04438965952815839	0.028749243288834853	0.002523070809994935
1727795979282	8085.9375	0.7257097324409238	0.029054165279653352	0.0020888476938792514
1727795979284	8085.9375	0.7189197034369018	0.027039614669244948	0.002075662236066227
1727795979286	8085.9375	0.6923465174166552	0.026690961448459057	0.0019979931568990935
1727795979287	8085.9375	0.6889417671090261	0.03103291736306246	0.001994349909368339
1727795979289	8085.9375	0.7177986949614323	0.03484642675531169	0.002066229055057622
1727795979291	8085.9375	0.7380018824486145	0.03462877615271038	0.0021176943225974646
1727795979293	8085.9375	0.7390922926778553	0.03504071218682487	0.002110511427921022
1727795979294	8085.9375	0.8282236410723	0.03882129695390298	0.001997584171045164
1727795979296	8085.9375	0.8115816002578753	0.0420382780992367	0.0019587484374851347
1727795979298	8085.9375	0.7316210450383593	0.04191534594564331	0.0017880400312183754
1727795979300	8085.9375	0.6887865697347375	0.041207159403219895	0.0016992506775788767
1727795979302	8085.9375	0.6673374113391913	0.043855197699361234	0.001586712239228188
1727795979303	8085.9375	0.7834347147807287	0.04775961352824039	0.0014872638870913877
1727795979305	8085.9375	0.7792749733805896	0.04660601326334639	0.00145726763979872
1727795979307	8085.9375	0.7141817743969866	0.04030343509865524	0.0013754466807471655
1727795979309	8085.9375	0.6483756760142374	0.03607794883370997	0.0012830801025552586
1727795979310	8085.9375	0.5427020496946057	0.038299707876207546	0.0011206153088298115
1727795979312	8085.9375	0.5349149947193137	0.043896372750304155	0.0011131566093510632
1727795979314	8015.625	0.5335271609777801	0.05057577450406026	0.0011061571745504114
1727795979316	8015.625	0.535394760547694	0.052815624309953825	0.0010957377588683235
1727795979318	8015.625	0.5261179286229035	0.05717544952816228	0.0010846554999627291
1727795979319	8015.625	0.5332920119780747	0.0659463376439841	0.001100317525078855
1727795979321	8015.625	0.5577572569990391	0.07694012126826977	0.001132551091107067
1727795979323	8015.625	0.5481178822174179	0.08753939083033678	0.0011268184680417073
1727795979326	8015.625	0.5763066556385394	0.0938599957836184	0.0011631457044093392
1727795979327	8015.625	0.006963909734713147	0.09737128185984846	0.004657204257760521
1727795979329	8015.625	0.007163030320488244	0.11329319986797486	0.006412725089217823
1727795979331	8015.625	0.007475469405985991	0.13700452505134308	0.007311642869060833
1727795979333	8015.625	0.00829913623979313	0.14079902208804687	0.008210560648903843
1727795979335	8015.625	0.008639423661924535	0.10416627921848412	0.00822179431520113
1727795979336	8015.625	0.008629967561211507	0.09580406370884922	0.010833159431342887
1727795979338	7945.3125	0.009010156752711699	0.11676447528377003	0.012145896684565768
1727795979339	7945.3125	0.009441813863607797	0.10869197165889816	0.011511926413094606
1727795979341	7945.3125	0.008384051918303518	0.098868710104087	0.010877956141623443
1727795979342	7945.3125	0.00854256829995697	0.0724099584692383	0.010827723867512934
1727795979344	7945.3125	0.008610558864504734	0.04287077457784253	0.010833038902164624
1727795979346	7945.3125	0.008697188512011293	0.028369755560008283	0.010840519012927131
1727795979348	7945.3125	0.008685956961376768	0.023162915619170152	0.006513878122052363
1727795979350	7945.3125	0.32483466766165486	0.020986986187549773	0.0021872372311775943
1727795979351	7945.3125	0.7196670818767006	0.021110816503533747	0.0021485940009419386
1727795979353	7945.3125	0.7040564129825706	0.022600219582851504	0.0021162954394625326
1727795979355	7945.3125	0.652187828439326	0.024026235993178782	0.001971575998002914
1727795979357	7945.3125	0.5983182251243364	0.024353378597687304	0.0017416647664453646
1727795979358	7875.0	0.7294300719704337	0.024197728787015652	0.001511753534887815
1727795979360	7875.0	0.7198927104608377	0.023890880559104266	0.0014887413549646241
1727795979362	7875.0	0.6835920989509366	0.023489758773236405	0.001348573886097513
1727795979364	7875.0	0.7222275831955521	0.021524974349963717	0.0014815567617541708
1727795979366	7875.0	0.7094687723998798	0.01768652116224143	0.0015171103810704605
1727795979367	7875.0	0.7052010533724102	0.014467735982637344	0.0015151766880497559
1727795979369	7875.0	0.7205595730823776	0.013344331690516008	0.0015414659285137788
1727795979371	7875.0	0.7557437928247164	0.0125801017424128	0.0016168414610250237
1727795979373	7875.0	0.7970510979794827	0.009825133599780262	0.0016798324745697674
1727795979374	7875.0	0.8446282619523832	0.005883275579607764	0.0017585292161547417
1727795979376	7875.0	0.8528061750447034	0.0033897500898856458	0.0017748891093378539
1727795979378	7875.0	0.8590346362355871	0.0024463524856803503	0.0017760069292371392
1727795979380	7875.0	0.8543249574810076	0.001938902562303021	0.0017452414569085787
1727795979382	7875.0	0.8161281008702285	0.0020051152380077776	0.0016933796020196102
1727795979383	7875.0	0.7261165431475342	0.0033203693841260978	0.0015806930275770231
1727795979385	7875.0	0.7015342789077189	0.00693527964218929	0.001505200747836328
1727795979387	7875.0	0.6741648215631686	0.014309684024180393	0.001461041113676682
1727795979389	7875.0	0.6290622036690333	0.0308038537961299	0.0013653773872451696
1727795979390	7875.0	0.7058501701227232	0.06598984338048211	0.001214658778273376
1727795979392	7875.0	0.6954492381454817	0.1228302963981148	0.0011783658280973355
1727795979394	7875.0	0.7032971926241015	0.19075703085811943	0.0010895482818024562
1727795979396	7875.0	0.7451158413295855	0.25554982940475846	0.0011823367484429693
1727795979398	7875.0	0.6765236610928557	0.3075601197373105	0.001270812089410483
1727795979399	7875.0	0.7475868534025863	0.33839790774638956	0.0013611343199676858
1727795979401	7875.0	0.744132033237492	0.35439316320251985	0.0013581881775143133
1727795979403	7875.0	0.6596507993406947	0.36760252291378576	0.0015163351904510835
1727795979405	7875.0	0.006192368040165501	0.37125407174098435	0.007166582370526151
1727795979406	7875.0	0.006526908965515123	0.3625966723307109	0.00999592989089983
1727795979408	7804.6875	0.0067050481302778	0.4248938420217876	0.011418670885603447
1727795979410	7804.6875	0.007025959227509624	0.4130409005155412	0.012841411880307062
1727795979412	7804.6875	0.007573675628443701	0.4247761569880387	0.012872538118388557
1727795979414	7804.6875	0.007922301398934782	0.443375955668135	0.01288954355366233
1727795979415	7804.6875	0.008328321362182908	0.44792912720142714	0.01291500865768703
1727795979417	7804.6875	0.008405488112877156	0.44797721861579787	0.007691376635236851
1727795979419	7804.6875	0.9026495225993321	0.44211758271289964	0.0024677446127866712
1727795979421	7804.6875	0.9139778583069367	0.4312191575733777	0.002497445802959433
1727795979422	7804.6875	0.9132661597490015	0.42056288728586966	0.002499359056293708
1727795979424	7734.375	0.9013774314760937	0.4738058219780089	0.0024738973981483663
1727795979427	7734.375	0.83749828295718	0.4820803445972885	0.0023246982251540894
1727795979429	7734.375	0.7655326697209407	0.4797292136883503	0.0021659226066726347
1727795979431	7734.375	0.7623951144286781	0.47969046771981316	0.0019419373434740252
1727795979432	7734.375	0.009851842571223028	0.501577444044073	0.004711767202214286
1727795979434	7734.375	0.009509902158813872	0.5878244588386342	0.0060816260510845295
1727795979436	7734.375	0.008975441903680883	0.7056755335381398	0.006754122020697882
1727795979438	7734.375	0.008392760220818887	0.7381192431990687	0.007426617990311235
1727795979439	7734.375	0.008068747349826433	0.6452016727193564	0.007414145561850648
1727795979440	7664.0625	0.007974243595786967	0.5480088950961615	0.007410527303499362
1727795979442	7664.0625	0.008016208677429734	0.5293407869001276	0.0074116589879775225
1727795979444	7664.0625	0.008162519367481542	0.5428184961502824	0.004420560875844266
1727795979446	7664.0625	0.7724952010348208	0.5612910009405335	0.0014294627637110094
1727795979447	7664.0625	0.8006280291340492	0.5781515689019295	0.001559590820244548
1727795979449	7664.0625	0.707927549001215	0.5829374421752604	0.001624844079355171
1727795979451	7664.0625	0.737935628394797	0.5750359068713241	0.0016883432186624088
1727795979453	7664.0625	0.7835322751393654	0.570229597503004	0.001769859208048076
1727795979454	7664.0625	0.8185829960870498	0.5827905931997303	0.0018341497746996935
1727795979456	7593.75	0.8306992946862493	0.6096936178194429	0.0018544836491856018
1727795979458	7593.75	0.8351451945754716	0.6363348093091377	0.001864422190796587
1727795979460	7593.75	0.8548481386685249	0.6525727971660394	0.001901312695024769
1727795979462	7593.75	0.8435693722305603	0.6576305258230342	0.0018773027443712282
1727795979463	7593.75	0.9690103843408638	0.653996765447886	0.0018565668685602175
1727795979465	7593.75	0.9628280745717477	0.6483286599024205	0.0018459271758848586
1727795979467	7593.75	0.9150218530107728	0.6498246208124572	0.001866749692833676
1727795979469	7593.75	0.008077347844921692	0.6669589272144368	0.006694797894108711
1727795979470	7593.75	0.008210379397310988	0.6983299852614427	0.009110987990604245
1727795979472	7593.75	0.00830043383288818	0.7166363736521012	0.010323354952569072
1727795979474	7593.75	0.008469867178225943	0.7007108159757763	0.011535721914533897
1727795979476	7593.75	0.008626799907853382	0.6708106609104519	0.01154379285468836
1727795979478	7593.75	0.008574722342804162	0.6560216125903571	0.011541665315583705
1727795979479	7593.75	0.00848551794909527	0.6549261730677866	0.0115377431373743
1727795979481	7593.75	0.008408864173559549	0.6535841520861624	0.011534213931067001
1727795979483	7593.75	0.008182703034128323	0.6607990840037226	0.0067017054235870375
1727795979485	7593.75	0.8771921276873185	0.6682165279902716	0.0018691969161070741
1727795979486	7593.75	0.8496975172067761	0.661219882217702	0.0018154192607011353
1727795979488	7593.75	0.839547137448219	0.6285185025864737	0.0017932160472541835
1727795979490	7593.75	0.8289722872633951	0.5971866889327674	0.0017693551487632537
1727795979492	7593.75	0.8206901983042378	0.6000155275544543	0.0018059395151790692
1727795979494	7593.75	0.758200874647193	0.6245773744765487	0.0019054629422007982
1727795979495	7593.75	0.798485084641458	0.6345785163374257	0.001992177939859527
1727795979497	7593.75	0.8105832481521935	0.622090749312155	0.002016799375725146
1727795979499	7593.75	0.8467707588250077	0.5967235192565555	0.0020924680512291343
1727795979501	7593.75	0.8703535248881972	0.5738477680805041	0.0021368950103943934
1727795979502	7593.75	0.888064984550598	0.5599058406471196	0.0021734853847083214
1727795979504	7593.75	0.8877062873749871	0.5569992364838049	0.002172606357591242
1727795979506	7593.75	0.8800886920929348	0.5600584519993075	0.0021534490304416084
1727795979508	7593.75	0.9120622413820333	0.5614579224561006	0.002057500840799099
1727795979510	7593.75	0.8779047634402376	0.5587582310162497	0.001987799600802519
1727795979511	7593.75	0.8541940036167032	0.5524580303511449	0.0019389670002368934
1727795979513	7593.75	0.8957785928817853	0.5458645322591837	0.001875757500600195
1727795979515	7523.4375	0.8651995211939763	0.5858290437647773	0.0018198629295279897
1727795979517	7523.4375	0.8741509285067657	0.5814130709321248	0.0017651653732649012
1727795979518	7523.4375	0.887805676789535	0.5762946011341132	0.0017557001709036354
1727795979520	7523.4375	0.7886111265128238	0.5724736120133279	0.0017539660712056165
1727795979522	7523.4375	0.8240758111778159	0.5684185721609	0.0018493541346978574
1727795979524	7523.4375	0.8176542414901247	0.5638526358187995	0.0019026140817107655
1727795979527	7523.4375	0.8338676519140323	0.5617724286281679	0.0019368347643513625
1727795979528	7523.4375	0.008737781881151502	0.5581430064628264	0.006560833652307819
1727795979530	7523.4375	0.00864968410467263	0.5239553624384797	0.009720798640501859
1727795979532	7523.4375	0.009346978756763089	0.474050839599106	0.011330470476105692
1727795979534	7523.4375	0.009674853738979658	0.4867884110671791	0.012940142311709523
1727795979535	7523.4375	0.009585003022093303	0.5617724001580174	0.012934999468090435
1727795979537	7523.4375	0.009504818519453917	0.6004089462773872	0.01293088372754015
1727795979539	7523.4375	0.009528533298966566	0.5593652868320914	0.012931150602443726
1727795979540	7523.4375	0.009472564415956253	0.516940368062953	0.012929357032153843
1727795979542	7523.4375	0.009388047646309806	0.5245748205092136	0.009849733806229985
1727795979543	7523.4375	0.011507585058164184	0.5313752500669555	0.006770110580306125
1727795979545	7453.125	0.011381172208162807	0.5475381334755052	0.004295765641108771
1727795979547	7453.125	0.36825395528242677	0.5452894950570395	0.001821420701911417
1727795979549	7453.125	0.8131685132922697	0.5422501149826612	0.0017243114706873642
1727795979550	7453.125	0.775605263622382	0.5396903536706507	0.0016543153781055598
1727795979552	7453.125	0.7581448186671856	0.5365212571142576	0.001617381594441449
1727795979554	7453.125	0.7771287517526584	0.5330439539489435	0.001559715101775864
1727795979556	7453.125	0.7984908585695876	0.5336481020728405	0.001602833120783715
1727795979558	7453.125	0.7109519201189499	0.5451208785880421	0.0016918129958509171
1727795979559	7453.125	0.7658952437106918	0.5635152467501479	0.0018102996954599804
1727795979561	7453.125	0.7909536810259097	0.5658764014560277	0.0018985108425509177
1727795979563	7453.125	0.8500005931922943	0.5512474453572391	0.0020322235234735697
1727795979565	7453.125	0.8729516755110064	0.5443412664723106	0.0022103968927014873
1727795979566	7453.125	0.9397202977594339	0.5464537869199095	0.002366450290842718
1727795979568	7453.125	0.9807911998820755	0.5344832174530041	0.0024560587831681316
1727795979570	7453.125	0.963857860907291	0.5103386055269178	0.002591824939377263
1727795979572	7453.125	0.9978942373485906	0.49867619309048145	0.002669843653751186
1727795979574	7382.8125	1.0218760918937806	0.5026446473556956	0.0027226929067594237
1727795979575	7382.8125	1.0098027038929653	0.5041762135385184	0.002693908648559292
1727795979577	7382.8125	1.0016533091660844	0.5000532636452035	0.0026742514930820174
1727795979579	7382.8125	0.9599054328994875	0.49856320106478597	0.0025787550139665105
1727795979581	7382.8125	0.9001441527268228	0.5029142326471335	0.0024425384291658888
1727795979582	7382.8125	0.8355063156956091	0.50935633279574	0.002282223289569499
1727795979584	7382.8125	0.875601830931346	0.5024522638014596	0.0021715655779896894
1727795979586	7382.8125	0.008036806045330957	0.45740622647791856	0.006980457046308564
1727795979588	7382.8125	0.007573991326570034	0.40572272082518185	0.009377625588387842
1727795979590	7382.8125	0.007304256025090648	0.4158275867309832	0.01057168127008027
1727795979591	7382.8125	0.007131468538112889	0.46383247563518176	0.011765736951772696
1727795979593	7382.8125	0.007090521916740125	0.48033009876607163	0.01176357680986732
1727795979595	7382.8125	0.007198919367893604	0.4699364682107756	0.011768761680248953
1727795979597	7382.8125	0.007424896652069871	0.4583297273819801	0.006878623306333153
1727795979598	7382.8125	0.11692429183485331	0.44215947564626634	0.001988484932417352
1727795979600	7312.5	0.8478687652146778	0.4274004668320361	0.0019535405002952945
1727795979602	7312.5	0.9071832459243627	0.42233331082992215	0.00207909411076519
1727795979604	7312.5	0.9420210328912888	0.4197856687071319	0.0021482494619766293
1727795979606	7312.5	0.9531498639299211	0.41173074190565534	0.0021689770899461667
1727795979607	7312.5	0.9463715471732593	0.40215135074707187	0.00215724671838159
1727795979609	7312.5	0.934710687298287	0.4016153428236528	0.002134922118671891
1727795979611	7312.5	0.8952664734445686	0.40613736645589593	0.002056100317518729
1727795979613	7312.5	0.8683720790404668	0.4061122351910781	0.0019976161554252094
1727795979614	7312.5	0.8530240572933908	0.40230345446544774	0.0019578818745003787
1727795979616	7312.5	0.8383326534139496	0.39664784121952174	0.0019211773838053044
1727795979618	7312.5	0.8219542467053542	0.3884735907734149	0.0018837670858588688
1727795979620	7312.5	0.8307293552338492	0.3825821923653015	0.0019073120948152839
1727795979622	7312.5	0.8494311790125372	0.38463053747785475	0.001946105055156778
1727795979623	7312.5	0.882713286723836	0.3874672649136246	0.002011923231913781
1727795979626	7312.5	0.901903364814355	0.37768052769434907	0.002051570912730078
1727795979628	7242.1875	0.9387177399264178	0.3636929064804414	0.0021300314789467352
1727795979630	7242.1875	0.01284939889946555	0.36476743253087546	0.004500998631065206
1727795979631	7242.1875	0.012922891201487737	0.38048458001044533	0.005686018021135773
1727795979633	7242.1875	0.012918518569980959	0.39847692854722455	0.00628183118534777
1727795979635	7242.1875	0.013061010194862405	0.4015164443321589	0.006877644349559766
1727795979637	7242.1875	0.013024424507392844	0.3912101035423761	0.006876435741692038
1727795979639	7242.1875	0.012984469085551087	0.3877630879108988	0.006874242313998844
1727795979639	7242.1875	0.010036395566618913	0.3815572425792178	0.010038167401672396
1727795979641	7242.1875	0.010036395566618913	0.3502112208234171	0.011625781142284911
1727795979643	7242.1875	0.010033638308386184	0.3514869306107502	0.013213394882897429
1727795979645	7242.1875	0.00898800302478314	0.43785405947745176	0.011485304326202705
1727795979646	7242.1875	0.008909872574684036	0.5175463349689312	0.011481452169200039
1727795979648	7242.1875	0.008966335367166648	0.48801364310283324	0.011485416396032143
1727795979650	7242.1875	0.008986953802623784	0.40164172111651686	0.011486769274303019
1727795979652	7242.1875	0.0090317531487768	0.3530708036251507	0.006903023955124172
1727795979654	7242.1875	0.14748942293676803	0.3433033196759963	0.0023192786359453256
1727795979655	7242.1875	0.8724791877246181	0.34865594032159614	0.00219658254893614
1727795979657	7171.875	0.8818931156877059	0.3529923650053307	0.0022175649250338846
1727795979659	7171.875	0.9053365382365602	0.35503760617617347	0.002268879539161708
1727795979661	7171.875	0.9429526445667364	0.3596017730991617	0.0023578844839490915
1727795979662	7171.875	0.9825670835570384	0.3705637921246804	0.002393793583761576
1727795979664	7171.875	0.9924290814989518	0.38460754750136417	0.0024176561838514595
1727795979666	7171.875	0.9945949759836631	0.3996586480135592	0.0024205311886617196
1727795979668	7171.875	1.0056928445537403	0.4157289544411209	0.002444728066674677
1727795979670	7171.875	0.986536849817201	0.43651783987558296	0.0024035458356071846
1727795979671	7171.875	0.9742811327545763	0.45519216201099705	0.0023778070473983613
1727795979673	7171.875	0.9594350807894871	0.46806831702248725	0.002345174440232794
1727795979675	7171.875	0.9225368524137777	0.47950141737977264	0.0022616517108601537
1727795979677	7171.875	0.8938611428442741	0.4884153144495713	0.0021479136539703336
1727795979678	7171.875	0.8846292059324848	0.48865008811179433	0.002059940552266031
1727795979680	7171.875	0.8755520299623183	0.48055816868135237	0.0020398558600258966
1727795979682	7171.875	0.8817750537782729	0.4679950475088099	0.0019310144061591987
1727795979684	7171.875	0.7931403394015331	0.45206780199227503	0.0019271847306030006
1727795979686	7171.875	0.7124606918238994	0.43352205927637566	0.0019421252574118712
1727795979687	7101.5625	0.6680435200402003	0.404195445945862	0.0019732017681399787
1727795979689	7101.5625	0.6649507889861836	0.35580439084133186	0.001984131677099659
1727795979691	7101.5625	0.6896394149586987	0.3046390728801609	0.002082201712571492
1727795979693	7171.875	0.7190648590096	0.3226862580783668	0.002166183460665909
1727795979694	7171.875	0.007311056776401259	0.46810799341867426	0.006673344613079704
1727795979696	7171.875	0.008233160159336256	0.6897969344651214	0.00893359360049188
1727795979698	7242.1875	0.008406986344343675	0.9000184698106326	0.010071317035577579
1727795979700	7242.1875	0.008616215458871899	1.0837653544948602	0.01120904047066328
1727795979702	7242.1875	0.00901105707531633	1.214920906240163	0.0112314662230419
1727795979703	7242.1875	0.009231126962672972	1.267896441892786	0.011244175659025513
1727795979705	7242.1875	0.009398554233089986	1.2797656788782208	0.011258131555961868
1727795979707	7242.1875	0.009521343027154683	1.2889008535103783	0.011269152726725545
1727795979709	7242.1875	0.009578867290276684	1.3039421588311324	0.007029444214550655
1727795979710	7242.1875	0.7721317037651458	1.3286450498368203	0.0027897357023757645
1727795979712	7242.1875	0.8318131176782456	1.3415595850613873	0.002756458273110668
1727795979714	7242.1875	0.8227526664249579	1.3302535869984675	0.00271181656064661
1727795979716	7242.1875	0.8105141626931227	1.3034929005703444	0.0026704461612915317
1727795979718	7242.1875	0.8030847495568675	1.2847141693907353	0.002640394430970525
1727795979719	7242.1875	0.8396415790421908	1.2826841191874616	0.0025643623633178573
1727795979721	7242.1875	0.8406754659656709	1.285117366867725	0.002563632088652074
1727795979723	7242.1875	0.8425973696278826	1.2821613416268909	0.002570558048837419
1727795979726	7242.1875	0.8945043955113409	1.2789151734571054	0.002560427417273547
1727795979727	7242.1875	0.014259318794359554	1.2761158446960836	0.00470026212617271
1727795979729	7242.1875	0.014288012661068532	1.3149723008531315	0.005784172200210428
1727795979731	7242.1875	0.014679113994978565	1.4719895921177029	0.006868082274248146
1727795979733	7242.1875	0.014696919915004823	1.6039914242078048	0.006870499982477164
1727795979735	7242.1875	0.014862754741916022	1.5167476365511456	0.006920716921851671
1727795979736	7242.1875	0.014593857834852852	1.249472996061363	0.006902691539922845
1727795979738	7242.1875	0.01400645900732003	1.033495866605514	0.0068696425576298585
1727795979739	7242.1875	0.013757097513619	0.9777439838340523	0.006852751110203081
1727795979741	7171.875	0.013747624606938362	1.033657575431411	0.004736594959466782
1727795979742	7171.875	0.2078945666256957	1.089990259335974	0.0026204388087304837
1727795979744	7171.875	0.202905569880426	1.1186317417467135	0.002562988458653016
1727795979746	7171.875	0.1950424277637439	1.1059423278192715	0.0024751167313707694
1727795979748	7171.875	0.006900736058684347	1.0896672826849656	0.008334686265416353
1727795979750	7171.875	0.007192030285141319	1.1240893174407203	0.011265964756167975
1727795979751	7171.875	0.00727954867813171	1.1862615235078469	0.012728288620523404
1727795979753	7171.875	0.007149981303632341	1.1577917412202232	0.014190612484878832
1727795979755	7171.875	0.007083227151289841	1.0089596529230611	0.01418661389865926
1727795979757	7171.875	0.007002661154004294	0.862369167968325	0.014181555553898611
1727795979758	7171.875	0.006864524115280505	0.7922323204678922	0.014172313197023915
1727795979760	7171.875	0.006792843800205963	0.7383107607927504	0.014168376198060854
1727795979762	7171.875	0.006830765958596023	0.6937158343946466	0.008093218679078943
1727795979764	7171.875	0.6991750161693207	0.6499089271717252	0.002018061160097034
1727795979766	7171.875	0.7049521070994469	0.6126213408808053	0.0020306236771246993
1727795979767	7171.875	0.7273553499194322	0.5752316786574774	0.002082284538121844
1727795979769	7171.875	0.7222507101955931	0.5232066442903212	0.0020633594014068143
1727795979771	7171.875	0.8561609068818545	0.4579838425912386	0.0020925952916325073
1727795979773	7171.875	0.8493020260765892	0.4064638818258373	0.0020770331485841045
1727795979774	7171.875	0.86169052262819	0.3765667015658049	0.0021027006475524057
1727795979776	7171.875	0.874656408775794	0.3535449887602239	0.0021280079360456094
1727795979778	7171.875	0.8894432928800223	0.319953482844611	0.002153701576907354
1727795979780	7171.875	0.8966638353003664	0.2762157652832084	0.002165911269046284
1727795979782	7171.875	0.8932661196008109	0.2332525383980069	0.002152657783342115
1727795979783	7171.875	0.8861978557552368	0.1904542546108432	0.0021367304506348735
1727795979785	7171.875	0.859952008899566	0.14243170719225332	0.002076740896757226
