# Supplementary material for: Identification and classification of repeated whistle types from free-ranging rough-toothed dolphins (Steno bredanensis)
Source: Sci Rep. 2026 Mar 20;16:14327. doi: 10.1038/s41598-026-44853-2 (PMC13144356; doi:10.1038/s41598-026-44853-2)
Supplement: Supplementary file 2 — Supplementary Material 2 [file 41598_2026_44853_MOESM2_ESM.zip › Dataset_StenoRepeatedCalls/Contours/2842.csv]

Time [ms]	Peak Frequency [Hz]	Duty Cycle	Energy	WindowRMS
1727947891477	5273.4375	0.07064274314517326	0.03179979771064185	0.002200703219241719
1727947891479	5273.4375	0.3398697728343523	0.03613263410044236	0.00194699496106166
1727947891481	5343.75	0.5017544519564473	0.04442071123025854	0.0019190705830041004
1727947891483	5343.75	0.5002905788179848	0.05093077079661307	0.0019178709419212818
1727947891484	5414.0625	0.4851128397967787	0.0478080708621779	0.0018682648417991307
1727947891486	5414.0625	0.47627391014008374	0.03838156166496338	0.0018385312924079048
1727947891488	5484.375	0.46842945951767034	0.030909670277067678	0.0018094957396220914
1727947891491	5554.6875	0.4612592656804999	0.031206181311273073	0.0017817544750756116
1727947891492	5554.6875	0.6878344758209708	0.03680061952265167	0.001800006650921812
1727947891494	5554.6875	0.9153451029556572	0.039898299393028976	0.0018067614764230777
1727947891496	5554.6875	0.9204090705601614	0.04214780393816918	0.001819080449494365
1727947891498	5554.6875	0.9555427692312273	0.0486266846261953	0.001880647988637248
1727947891500	5554.6875	0.9630844361460517	0.053544155262571495	0.0018920529509993047
1727947891501	5625.0	0.9401608706959533	0.04673236571337403	0.0018532931156624122
1727947891503	5625.0	0.9228828924067721	0.03696032256051301	0.0018280738916697844
1727947891504	5625.0	0.8947169960215362	0.03277374760662723	0.001781850181683391
1727947891506	5695.3125	0.8462758418997365	0.03233654550330431	0.001699751648538005
1727947891507	5695.3125	0.7839494902344991	0.03328709630674344	0.0015902037377327953
1727947891509	5765.625	0.7619797808569182	0.03418452013914379	0.0015480955111277209
1727947891511	5765.625	0.6903397613616511	0.03677306794198773	0.0014014974161699653
1727947891513	5765.625	0.8643908870545074	0.035513363352881674	0.0013265452051493848
1727947891515	5765.625	0.8315931276205452	0.03363634804364055	0.0012734902044764696
1727947891516	5765.625	0.7318392974819645	0.031204311198882843	0.001272439308909694
1727947891518	5765.625	0.7273864181580652	0.02368033895600389	0.0012652876463811304
1727947891520	5765.625	0.7556707824639289	0.013599333866353836	0.001315355797878695
1727947891522	6257.8125	0.7127897223158132	0.17711412352002562	0.00143067327220169
1727947891523	6257.8125	0.6621155991601386	0.16716027761138091	0.0015252188655715268
1727947891525	6257.8125	0.678937283059229	0.15950553347467875	0.0015560868162042424
1727947891527	6257.8125	0.7104727992685872	0.15908133802717853	0.0016190947953987507
1727947891529	6257.8125	0.7563622706876825	0.15939048283095403	0.0017189396227966789
1727947891531	6257.8125	0.8082771129899482	0.17354870838343206	0.0018264749245324502
1727947891532	6257.8125	0.8511847455760753	0.2002916227108768	0.0019220231721051467
1727947891534	6257.8125	0.3916732221076386	0.2171056290890281	0.0019844925072870006
1727947891536	6257.8125	0.4108116105742126	0.22752232825604585	0.0020730621996685843
1727947891538	6257.8125	0.05908933113050559	0.19248137537574442	0.002594423427718591
1727947891539	6257.8125	0.059270514069085345	0.12602516758638102	0.0028544301746622905
1727947891541	6257.8125	0.05916718006345579	0.0604866270162141	0.00311443692160599
1727947891543	6328.125	0.05854100386363896	0.031388315490367025	0.003097206520323053
1727947891545	6398.4375	0.056450431495411055	0.03335349437679859	0.003050566567439103
1727947891547	6468.75	0.053146331642959434	0.04105377077880854	0.002984238030522503
1727947891548	6468.75	0.04968016265643757	0.04062045285026394	0.0029011393825069207
1727947891550	6468.75	0.048523578381481774	0.04017723178045487	0.002288042126230916
1727947891552	6468.75	0.2966513418266553	0.0479141788199436	0.0016749448699549113
1727947891554	6468.75	0.8216087646888448	0.06753768872781288	0.0016041855148144003
1727947891555	6468.75	0.8194106101042702	0.09123964347545274	0.001597769112035479
1727947891557	6468.75	0.7977604037363456	0.09947539525786595	0.0015621684547336753
1727947891559	6468.75	0.8099229870076134	0.08186856421305025	0.0015824724587702032
1727947891561	6468.75	0.8271526398543528	0.0544039384390619	0.0016073936595213311
1727947891563	6468.75	0.848035108407812	0.03966672655944071	0.00162854026471215
1727947891564	6468.75	0.8554942873841443	0.039733734687829064	0.0016353177440256803
1727947891566	6468.75	0.8724330080064548	0.04524178411753352	0.0016630019762447184
1727947891568	6468.75	0.9244364770695107	0.049303756973956815	0.001678953520147962
1727947891570	6539.0625	0.9408415999291588	0.05098302428575106	0.0017084354717611474
1727947891571	6539.0625	0.9882473008025779	0.05271182617823373	0.0017861318127369026
1727947891573	6539.0625	1.013654360453815	0.054138487905044434	0.0018342724357452026
1727947891575	6539.0625	0.9581135276705737	0.053547992115631	0.001883735401426009
1727947891577	6539.0625	0.8737063825322965	0.05102303231585373	0.0019266206336895823
1727947891579	6539.0625	0.8592221200352064	0.04981498342018627	0.001960791792030523
1727947891580	6539.0625	0.8667125707119907	0.054807768347643816	0.0019766318588992993
1727947891582	6539.0625	0.8682480463409215	0.06449034162454047	0.0019822821514118025
1727947891584	6609.375	0.85558371039274	0.07076637067662897	0.001959426698008639
1727947891586	6609.375	0.8555469924972655	0.06621198878378054	0.001963863778584107
1727947891587	6609.375	0.3768069379710742	0.06119831599401258	0.001914943594072056
1727947891589	6609.375	0.3705949641468878	0.06468952893420707	0.0018831728385707129
1727947891592	6609.375	0.36370055670984325	0.07370021890406549	0.00184764695681862
1727947891594	6609.375	0.3481492960989755	0.07912978738544285	0.0017818558601139004
1727947891596	6609.375	0.34615835696503444	0.07923282412913352	0.0017696851227413629
1727947891597	6609.375	0.3520108345110188	0.07688894483789724	0.0017912286139699215
1727947891599	6679.6875	0.35349147172463063	0.07533945081495044	0.001796321079964957
1727947891601	6679.6875	0.9757399237702156	0.0723715171636494	0.0017731860858413073
1727947891603	6679.6875	0.7608926899179483	0.06948511193750226	0.0018043355507551867
1727947891604	6679.6875	0.7765022835490328	0.06983278916013148	0.0018386716540498295
1727947891605	6679.6875	0.7740377806488161	0.07302054188172422	0.001830451774180583
1727947891607	6679.6875	0.7618636524480075	0.0782557631355182	0.0018036105027369543
1727947891609	6679.6875	0.7675571702737699	0.08558353276995652	0.0018104463903381213
1727947891611	6679.6875	0.046127204230471786	0.0822624423373731	0.0024077110329656488
1727947891612	6679.6875	0.04444027888406613	0.08105803722942362	0.00269127642268892
1727947891614	6679.6875	0.043018896602443214	0.08280799424128649	0.0029748418124121915
1727947891616	6679.6875	0.040668757669428415	0.08311549896536205	0.0029280959807041376
1727947891618	6679.6875	0.03909169317518859	0.07905908924702272	0.0028887568772319617
1727947891619	6679.6875	0.03826286021345508	0.07340335574143621	0.0028705936727698744
1727947891621	6750.0	0.03874499661659491	0.07080553010683675	0.0028820727369743312
1727947891623	6750.0	0.0390261815112505	0.07189520774195851	0.0021937551253544893
1727947891625	6750.0	0.1598537411856994	0.07624324183193443	0.0015054375137346471
1727947891627	6750.0	0.74923843510776	0.0793358808566001	0.0015058417045108704
1727947891628	6750.0	0.7829335947426307	0.07816710009479919	0.0015674649929187689
1727947891630	6820.3125	0.7858223052061495	0.07358094946230014	0.0015708722610728908
1727947891632	6820.3125	0.6910207788573284	0.0706571331182152	0.0016059973885196252
1727947891634	6820.3125	0.7091026733832376	0.07192134509675015	0.0016488816572667452
1727947891635	6820.3125	0.71541815140484	0.07361546624065124	0.001658137026791466
1727947891637	6890.625	0.7113925348646432	0.06292804071340356	0.0016469509525149112
1727947891639	7031.25	0.32091887003848546	0.03394615812330491	0.001683696070454959
1727947891641	7171.875	0.32126107875423554	0.015665956224344437	0.0016910327116681791
1727947891643	7382.8125	0.33038168496096604	0.011662678598512922	0.0017466824982588028
1727947891644	7523.4375	0.3400736309366011	0.015595631835355167	0.0017923641522229832
1727947891646	7734.375	0.3337531847430952	0.01774607155821997	0.001766606122047629
1727947891648	7734.375	0.31674243584235284	0.019129385231610105	0.0016973301135912852
1727947891650	7734.375	0.29493034987323874	0.019249309598576597	0.0016216462707904246
1727947891651	7734.375	0.6330593938916449	0.017614401514408014	0.0015646048090770552
1727947891653	7734.375	0.6530139586383106	0.014788733835469442	0.001610975549787876
1727947891655	7734.375	0.7385737051598759	0.013058965251530535	0.0018331196312334466
1727947891657	7734.375	0.7991813921473297	0.011950191069859083	0.0019557078287827222
1727947891659	7734.375	0.7869885034360173	0.010393496311781774	0.0019235032341934925
1727947891660	7734.375	0.7727954556817554	0.00828690346243128	0.0018991491983019583
1727947891662	7734.375	0.7704080604604573	0.006827029674040785	0.0018938364991267897
1727947891664	7734.375	0.8029561030684514	0.006783427830853475	0.0019336010170305428
1727947891666	7734.375	0.8341471354166666	0.0068293832961326	0.001979622297325941
1727947891667	7734.375	0.8402616187247305	0.005975770227706351	0.0019542806622436047
1727947891669	7734.375	0.8133428116050371	0.005370343730897781	0.0018797688877354199
1727947891671	7734.375	0.8332902159368846	0.0061702138324911645	0.0016682258210057208
1727947891673	7734.375	0.8190521691958897	0.006736243195937089	0.0016386313120186579
1727947891675	7734.375	0.8247908154858332	0.006199295727766201	0.0016453857429215583
1727947891676	7734.375	0.8487961933108602	0.005549776133918084	0.0016797321735420147
1727947891678	7804.6875	0.8394902804082492	0.005920806465376084	0.0016685569209826767
1727947891680	7804.6875	0.9308314799636291	0.008986812716599407	0.0017056354504216527
1727947891682	7804.6875	0.03716835455175771	0.013902592974677518	0.0026510861399518647
1727947891683	7804.6875	0.03912206420901439	0.016384811731202983	0.003143055672256094
1727947891685	7804.6875	0.04040767989637271	0.01372985669528639	0.003635025204560324
1727947891687	7875.0	0.0400320646208436	0.0089328562360472	0.0036288620114248533
1727947891689	7875.0	0.04174716928885086	0.005300695094943864	0.0036663760721330598
1727947891692	7875.0	0.042238785606323236	0.004099663500515409	0.003681270383377473
1727947891693	7875.0	0.04228050396293414	0.004528088799364793	0.002799278142223078
1727947891695	7945.3125	0.37338775058962265	0.006157865252117287	0.001917285901068683
1727947891697	7945.3125	0.38006843887408454	0.008192471940221284	0.0018209805494749055
1727947891699	7945.3125	0.35047065053329796	0.009890410036508522	0.0016509262101524948
1727947891700	7945.3125	0.37341803468904	0.012217611150392719	0.001759140816929348
1727947891702	7945.3125	0.368944549415142	0.014545055194059556	0.0017379724084507343
1727947891704	7945.3125	0.3466037113682308	0.01700926047214697	0.0016560573726151918
1727947891705	7945.3125	0.7250508537716951	0.021387552705392648	0.0015775314766581366
1727947891707	8015.625	0.687383717249486	0.027422028377804806	0.0015247033478449524
1727947891708	8015.625	0.679012422234065	0.034070986928071985	0.0015145741357785341
1727947891710	8015.625	0.6870367588141025	0.03791278168873304	0.0015267514178060678
1727947891712	8015.625	0.7265568010231465	0.03532544894338561	0.0015972337346845274
1727947891714	8015.625	0.7600251830537639	0.02860067618795968	0.0015696660115456717
1727947891715	8015.625	0.7113521724285233	0.025085258426692975	0.001461551783776137
1727947891717	8015.625	0.6958877393085772	0.026623378686858098	0.0014381788922906776
1727947891719	8085.9375	0.6787115642247464	0.028175346481885695	0.0014222628879957875
1727947891721	8085.9375	0.6820217154275232	0.025257400341124208	0.0015152414393393996
1727947891723	8085.9375	0.6759931456367925	0.020349645172464365	0.0015046325087875634
1727947891724	8085.9375	0.6961919619459419	0.018515902161444945	0.001556388157233233
1727947891726	8085.9375	0.6679136191131326	0.020396930214087686	0.001497252655551017
1727947891728	8085.9375	0.5931761708221024	0.02188583198513773	0.0013442534247823468
1727947891730	8085.9375	0.5472215787848158	0.021953767276780587	0.0012757548034465806
1727947891731	8085.9375	0.5829981609389039	0.02366158289009255	0.0013297802607929346
1727947891733	8156.25	0.587180504080563	0.027021437682618114	0.0013358705110979776
1727947891735	8156.25	0.5967709030522268	0.028348123582889944	0.0014215896063383448
1727947891737	8156.25	0.6471234371901383	0.027636920009188007	0.0015298047078896723
1727947891739	8156.25	0.6226077013038982	0.02785768252068412	0.0014674359658547727
1727947891740	8156.25	0.6033347155380616	0.029538199444863564	0.0014398553384362422
1727947891742	8156.25	0.6327093326374724	0.030584561713752165	0.0014927342112737573
1727947891744	8156.25	0.6792197194246132	0.03087402196095866	0.0015737442431973695
1727947891746	8226.5625	0.7276632838616919	0.030719251675978332	0.001686534808359168
1727947891747	8226.5625	0.7321348378891863	0.029570544565710472	0.0016966853105032955
1727947891749	8226.5625	0.44173501239299445	0.02826400362416536	0.0016629980112196957
1727947891751	8226.5625	0.40040512671427325	0.028621466174791273	0.0015232518051697267
1727947891753	8226.5625	0.3869889084064902	0.029672277869219586	0.0014785526981567468
1727947891755	8226.5625	0.41096578687325297	0.03511004338196189	0.0015409243431277677
1727947891756	8226.5625	0.03416672445029781	0.035248567833696294	0.0027656718078907442
1727947891758	8226.5625	0.035743457017856445	0.04274590202235356	0.0033635830505560037
1727947891760	8226.5625	0.034196919745960196	0.05361214193365418	0.003961494293221263
1727947891762	8226.5625	0.034797088617665534	0.06085511501013154	0.003972791927116621
1727947891763	8226.5625	0.03370348078070507	0.06081125827938495	0.00395443527736499
1727947891765	8226.5625	0.03409646806930117	0.05635197422985265	0.003960910418725904
1727947891767	8226.5625	0.0346580706722892	0.04986022320644784	0.003973679621845468
1727947891769	8226.5625	0.035820888518614445	0.04203687851649622	0.0028405762951239227
1727947891771	8226.5625	0.15710242162187915	0.03674325134913116	0.001707472968402377
1727947891772	8296.875	0.7233587301002359	0.03504589497738493	0.0015016719586343774
1727947891774	8296.875	0.7279114153400157	0.035949701727254174	0.0015061507583477385
1727947891776	8296.875	0.7067295290389151	0.03394290835223684	0.0014613971389709325
1727947891778	8296.875	0.7292664725825472	0.029943296803061428	0.0014850894066513417
1727947891779	8296.875	0.7633079672759434	0.028483966815475444	0.0015393867732263584
1727947891781	8296.875	0.7604596599842767	0.030067000898827145	0.0015291545398494893
1727947891783	8296.875	0.8493492165724162	0.03183459037226147	0.001492891549818858
1727947891785	8296.875	0.9807699052595374	0.03250966995263692	0.0014849898089200084
1727947891787	8296.875	0.6864300342277798	0.033183166785922175	0.001453083140282798
1727947891788	8296.875	0.7065071023570072	0.03481809356870625	0.0014912805966352059
1727947891791	8296.875	0.5809128886521464	0.0362406825523671	0.0015244579404377551
1727947891793	8296.875	0.5872350932303578	0.037993819943760665	0.001532107470759444
1727947891795	8296.875	0.5574125504752715	0.03826064298955069	0.0014653146131041797
1727947891796	8296.875	0.517472735536378	0.03815497607727507	0.0013748805463199192
1727947891798	8296.875	0.49428938001774825	0.03743469981738972	0.0013244924385426916
1727947891800	8296.875	0.47534893916315274	0.03872038300294885	0.001277726339661593
1727947891802	8296.875	0.46671188875041686	0.04036549226992123	0.001250198738479451
1727947891804	8296.875	0.7799038996986373	0.04000952934170044	0.0011810906042724566
1727947891804	8296.875	0.7244752900892346	0.0379964203551098	0.0011276818726730202
1727947891806	8296.875	0.7244752900892346	0.03665685274571485	0.0011276818726730202
1727947891808	8296.875	0.6965625366918852	0.035196459395440485	0.0010912312881546649
1727947891810	8296.875	0.700740226877093	0.033942701597751736	0.0010983435470192358
1727947891811	8296.875	0.7517399531237238	0.033365620766074	0.0011670124533708658
1727947891813	8296.875	0.7755049281987667	0.032859394883697615	0.0012012920208095612
1727947891815	8296.875	0.7941699306491463	0.0329775057138778	0.0012313582637407347
1727947891817	8296.875	0.817959832276607	0.03496909544301641	0.0012715531388292666
1727947891819	8296.875	0.8103871456521073	0.03799091748486143	0.0012586621483744369
1727947891820	8296.875	0.964965006045121	0.03965149303313476	0.0012695527633691918
1727947891822	8296.875	0.9715198584458977	0.0398641328266514	0.0012768896923837415
1727947891824	8296.875	0.9935574234383935	0.03951436098193766	0.0013027234796476105
1727947891826	8296.875	1.018113401110158	0.03936043062417825	0.0013336819067742438
1727947891827	8296.875	1.008138625717672	0.03964982086247868	0.0013243538089464327
1727947891829	8296.875	0.9869502252775395	0.03998182855570354	0.0012978769921868595
1727947891831	8296.875	0.029754374195265686	0.03862380872831707	0.002645058278386241
1727947891833	8296.875	0.030047565407876488	0.03623663916157999	0.0033275387968354914
1727947891835	8296.875	0.031141742922980737	0.03506538718474715	0.003683903272394712
1727947891836	8296.875	0.032632887234540844	0.036989148630746795	0.0040402677479539325
1727947891838	8296.875	0.032908950438167515	0.039438739116797676	0.004045658459754266
1727947891840	8296.875	0.03309203302159459	0.040411310340705046	0.004049610389144056
1727947891842	8296.875	0.03431272751062367	0.04024911077783745	0.002856622537969516
1727947891843	8296.875	0.14582698179023357	0.040166010141246405	0.0016636346867949757
1727947891845	8296.875	0.6311460220844838	0.04300848948712024	0.0015439619757396177
1727947891847	8296.875	0.7730411683973714	0.04515341950361624	0.001576522370008858
1727947891849	8296.875	0.7791867977956891	0.04505631496168075	0.0015881297608427902
1727947891851	8296.875	0.7347772647997192	0.04352867157674899	0.0015010411124478536
1727947891852	8296.875	0.6989097467103255	0.04551977895028799	0.0014382422092764733
1727947891854	8296.875	0.6796305830490169	0.048946221102104844	0.0014017438313604542
1727947891856	8296.875	0.6440910306279385	0.04860618624395501	0.0013265968821126921
1727947891858	8296.875	0.6456824094957867	0.046131295591480416	0.0013412743566828238
1727947891859	8296.875	0.5052561588830697	0.045804312093258415	0.0014390239167372983
1727947891861	8296.875	0.5032944758644908	0.04586932705702814	0.0014627860220767746
1727947891863	8296.875	0.5067549411605738	0.04410228062685872	0.0015014978228073753
1727947891865	8296.875	0.5320197249005735	0.043005527201780094	0.0015698312097659998
1727947891867	8296.875	0.5788912474998844	0.04372914884201847	0.0017001615334915848
1727947891868	8296.875	0.6042689338596582	0.045406946697081	0.001756101787773086
1727947891870	8296.875	0.6230051236112074	0.0458362470292662	0.001804822722693624
1727947891872	8296.875	0.6575617929586339	0.04525879308450592	0.0018861832494689232
1727947891874	8296.875	0.7142980130892866	0.04447063127780713	0.0017661958224600158
1727947891875	8296.875	0.7653600633701226	0.0439248185443962	0.001654657781313488
1727947891877	8296.875	0.7706895054802466	0.04331244962368111	0.0016548943918569248
1727947891879	8296.875	0.7541682349388624	0.043869517111956566	0.0016176124828158921
1727947891881	8296.875	0.8033002381765144	0.04567548022765813	0.0015720576256233083
1727947891883	8296.875	0.7716734809458788	0.04760741595021791	0.0015225111035211151
1727947891884	8296.875	0.7346094652785671	0.04835020985388345	0.0013060521017417455
1727947891886	8296.875	0.6726141514286823	0.04825970901036199	0.001184814358160415
1727947891888	8296.875	0.6464826310029894	0.04722626730152757	0.001153634754503649
1727947891891	8296.875	0.6374024726541269	0.04622386576044928	0.001140518130103961
1727947891892	8296.875	0.5879607149463559	0.04554319580999709	0.0011099900542692071
1727947891894	8296.875	0.5911761815575286	0.04415508347898326	0.0011170956421184604
1727947891896	8296.875	0.51000371404458	0.04400897363145812	9.440698984725908E-4
1727947891898	8296.875	0.023422403580648638	0.044021010246907	0.002409782005886992
1727947891900	8296.875	0.025693470366788925	0.04125560697657293	0.003157328332992956
1727947891901	8296.875	0.0276597984789419	0.03584449592876695	0.003541536006236416
1727947891903	8296.875	0.029028431502114507	0.03459125182547822	0.003925743679479876
1727947891904	8296.875	0.02998468546048806	0.039265243222273705	0.003940165395879503
1727947891906	8296.875	0.02973420336186937	0.046863972435439036	0.0039364515510858
1727947891907	8296.875	0.029851880491824377	0.053053962648204854	0.003938767060317565
1727947891909	8296.875	0.030525069314360546	0.054769945285390594	0.003949918297475899
1727947891911	8296.875	0.031660529977436895	0.05167443151724524	0.002661690912299234
1727947891913	8296.875	0.6012202384058274	0.049182716902095684	0.001373463527122569
1727947891915	8296.875	0.6638561140110526	0.04908354999302417	0.0013647738393501353
1727947891916	8296.875	0.6401014028105346	0.048981944946889615	0.0012386190989699705
1727947891918	8296.875	0.6193683981081894	0.047911247453837694	0.0011973004086423572
1727947891920	8296.875	0.5946211047270172	0.047072522198173795	0.0011589128614541467
1727947891922	8296.875	0.6918010804971393	0.04715251963448564	0.0010437054810030696
1727947891923	8296.875	0.7285352023142688	0.04765878344983329	9.624017488071581E-4
1727947891925	8296.875	0.7270297164437156	0.04737860445191297	9.589607821731884E-4
1727947891927	8296.875	0.70901237791147	0.046558540658685886	8.73360026611927E-4
1727947891929	8296.875	0.7196305822606864	0.045926261400634556	8.897234500217047E-4
1727947891931	8296.875	0.7136643485669172	0.04596930008628557	8.83653362808073E-4
1727947891932	8296.875	0.7131355581285505	0.045034654156373574	9.313345050047617E-4
1727947891934	8296.875	0.704726019812494	0.043381878941911006	9.972579212228294E-4
1727947891936	8296.875	0.7825597377939313	0.04259493077798788	0.0010902273437250693
1727947891938	8296.875	0.6814008988674332	0.04187241721045964	0.0011405385643191996
1727947891939	8296.875	0.7049224661581172	0.0400406998705807	0.0011713090111263645
1727947891941	8296.875	0.737997570877555	0.03899235671901475	0.0012057643854826094
1727947891943	8226.5625	0.7377336610038325	0.03838221554150896	0.001203148408087442
1727947891945	8226.5625	0.7788748111364977	0.040596267372463295	0.0012466762278884266
1727947891947	8226.5625	0.7816770541592963	0.042435446796743125	0.0012489435689690693
1727947891948	8226.5625	0.7745274957620872	0.04309743574552194	0.0012348625104490452
1727947891950	8226.5625	0.7591151591366941	0.04289971548806241	0.0012125558279916624
1727947891952	8226.5625	0.7939015110373221	0.042109575115658764	0.0012004752139003101
1727947891954	8226.5625	0.7906537780458663	0.041163646289958805	0.0011932408527592254
1727947891955	8226.5625	0.8095138635670102	0.04031455776536349	0.0012214108181491637
1727947891957	8226.5625	0.7571402907050202	0.039454239358225014	0.0012721626648976173
1727947891959	8226.5625	0.7639768131481169	0.03863663445286867	0.0012833195785220204
1727947891961	8226.5625	0.7758264807249551	0.03787505645973318	0.0013020103000732394
1727947891963	8226.5625	0.7636660621279762	0.03886737502850365	0.0012868375508181332
1727947891964	8226.5625	0.7876624386979635	0.04148772794315314	0.0013246671855828421
1727947891966	8226.5625	0.769726953348342	0.04298211422209341	0.0013593756802720938
1727947891968	8226.5625	0.02826342586624679	0.042256628708127575	0.0027267064551882766
1727947891970	8226.5625	0.029681509616677777	0.03768974708472233	0.0034105094189502937
1727947891971	8226.5625	0.029304359683052516	0.03282379729027923	0.003754523130970973
1727947891973	8226.5625	0.029506943075971227	0.03224688846590547	0.004098536842991652
1727947891975	8226.5625	0.029042192939275357	0.03561453361701477	0.004095066909616399
1727947891977	8226.5625	0.02882528418753323	0.039007235814769795	0.0040915887264898
1727947891979	8226.5625	0.02906653337196647	0.04051371586928629	0.004097146303221232
1727947891980	8226.5625	0.027873852170102107	0.03982213223204573	0.0028015280145881017
1727947891982	8226.5625	0.3801862967270544	0.03754148539564342	0.0015059097259549716
1727947891984	8226.5625	0.5740980317213502	0.03618145034657545	0.0013630698560702687
1727947891986	8226.5625	0.5605980756386709	0.03611928601516739	0.001309442241446827
1727947891987	8226.5625	0.5338461495815244	0.035619168723752516	0.0012573270000558942
1727947891989	8226.5625	0.5296439740218177	0.03461441510078089	0.0012471826962996253
1727947891992	8226.5625	0.5255301222814743	0.03870277985552707	0.0012391810637358835
1727947891994	8226.5625	0.4922931896410781	0.05092752167795583	0.0011654283521936191
1727947891996	8226.5625	0.6836099129013572	0.059643414332206615	0.0010919383517993466
1727947891997	8226.5625	0.712044833841064	0.053666382566193965	0.0010654499229344973
1727947891999	8226.5625	0.690766767052651	0.03938456248062359	0.0010390130681362712
1727947892001	8226.5625	0.6842996422683001	0.031392507157987554	0.0010155402364371206
1727947892003	8226.5625	0.6998729905742269	0.030594587131401542	0.0010341140306674354
1727947892004	8226.5625	0.7456920098625305	0.030868713363265018	0.001095097307666591
1727947892005	8226.5625	0.729089679624716	0.030312596880094873	0.0010725433021838858
1727947892007	8226.5625	0.7104187224979255	0.029094724468482377	0.0010487294816044275
1727947892009	8226.5625	0.769551455969146	0.027601042848844064	0.001076599679151765
1727947892011	8226.5625	0.7785250870903974	0.026514260905597553	0.0010871120685191557
1727947892012	8226.5625	0.7832539069621046	0.02572652696244547	0.0010941033530634226
1727947892014	8226.5625	0.8212291121906617	0.023768405169956198	0.0011479932570861023
1727947892016	8226.5625	0.8348545509742812	0.02005732170044127	0.0011870283308908162
1727947892018	8226.5625	0.8013756984220575	0.015381875809085486	0.0011416505307189776
1727947892019	8226.5625	0.8201249526196092	0.010120608309431484	0.001166160523106473
1727947892021	8226.5625	0.8660905123399596	0.005607793588393885	0.0012288415524902313
1727947892023	8367.1875	0.868854368472035	0.005322837753435526	0.0012301031857345746
1727947892025	8507.8125	0.8579579753481581	0.022093064059565674	0.00121794385044373
1727947892027	8648.4375	0.02250222216803802	0.027236595886706242	0.002593708491374278
1727947892028	8648.4375	0.021190718172199367	0.03487194674276547	0.003281186283883703
1727947892030	8648.4375	0.021023778491038918	0.043415383974081644	0.0036311419915176007
1727947892032	8648.4375	0.02146987456849671	0.044686027639746724	0.003981097699151498
1727947892034	8648.4375	0.020893205337932094	0.037253724995212095	0.003976275700399801
1727947892035	8648.4375	0.020149827324797843	0.03049067754480668	0.003962339300870016
1727947892037	8648.4375	0.02028513389901641	0.02886580156949546	0.003968295440966778
1727947892039	8648.4375	0.020359945042441006	0.028162670615299833	0.0026285350981781917
1727947892041	8648.4375	0.13356066145272483	0.027676976536938316	0.0012887747553896056
1727947892043	8648.4375	0.6506341021478764	0.027970393876836083	0.001164486131845429
1727947892044	8648.4375	0.6701640251936292	0.029255630338670822	0.001185798526136206
1727947892046	8648.4375	0.6990726712938699	0.031316303251946315	0.0012263824364972299
1727947892048	8648.4375	0.7577721788088091	0.03209761978707966	0.0012385844036979733
1727947892050	8648.4375	0.6916023266669409	0.029997590244864116	0.0012567190534177577
1727947892051	8648.4375	0.728726020869899	0.027856883702095922	0.0013060589783713409
1727947892053	8648.4375	0.723807142546987	0.02774498305319921	0.001284676473745084
1727947892055	8648.4375	0.7332119307741882	0.02711033300472768	0.0012925512713585063
1727947892057	8578.125	0.7635286472616828	0.02512104541817309	0.0013320777799148674
1727947892059	8578.125	0.7543916745511554	0.023737100083651617	0.0013086625320636184
1727947892060	8578.125	0.7297214018735373	0.024271182865379267	0.0012681414969223444
1727947892062	8578.125	0.7269718292356845	0.02517675117673235	0.0012638963537741302
1727947892064	8578.125	0.7859379990295794	0.025245126925891113	0.001265226366796886
1727947892066	8578.125	0.7511594760342963	0.02494450655133305	0.0012057576911499667
1727947892067	8578.125	0.7476854624238404	0.02583924844663253	0.001200826978541566
1727947892069	8578.125	0.8642751995034451	0.027445041655403925	0.0011799952827516666
1727947892071	8578.125	0.8834495242601187	0.027317049146542628	0.00109775132423298
1727947892073	8578.125	0.9345783861299198	0.02459403352545936	0.0011577778041953202
1727947892075	8578.125	0.9643958075165227	0.021214159912161672	0.0011341707881554657
1727947892076	8578.125	0.8948856656928958	0.018365370261625234	0.00117971893246443
1727947892078	8578.125	0.9071927355065991	0.016200064472256446	0.0011969586252988179
1727947892080	8578.125	0.9093967314962541	0.015194416330551117	0.0012380701939420505
1727947892082	8578.125	0.02549582731489666	0.014737978447967775	0.0024323742889217166
1727947892083	8578.125	0.024957233733982086	0.013192702670770514	0.0030308199572081675
1727947892085	8578.125	0.025135631413527367	0.012059672536816881	0.003629265625494618
1727947892087	8507.8125	0.024587097785951917	0.012859851174456871	0.003618464848788854
1727947892089	8507.8125	0.025537156982591906	0.014029158505664833	0.0036368417571034147
1727947892092	8507.8125	0.026289461566715418	0.013069749124565556	0.0036555107528056033
1727947892093	8507.8125	0.024321070747685705	0.011591956438861168	0.002442187670714345
1727947892095	8507.8125	0.21140130201263518	0.011095408623913647	0.0012288645886230863
1727947892097	8507.8125	0.726135398480254	0.011304231337214954	0.001162665991185989
1727947892099	8507.8125	0.7239468471779793	0.010298828216491022	0.001162750764367458
1727947892100	8507.8125	0.7223266212708283	0.008170152869557364	0.0011618809344943184
1727947892102	8507.8125	0.7242659070489259	0.006362657018014902	0.001164402363724327
1727947892104	8507.8125	0.7628061653099887	0.005283482850667425	0.0011404006013381823
1727947892105	8507.8125	0.7851699789585646	0.0043856596582797945	0.001100632508302423
1727947892107	8507.8125	0.7991755489415695	0.0035304479582751315	0.0011166002176077495
1727947892108	8507.8125	0.7973070105843044	0.0030238551172570363	0.001117152428342235
1727947892110	8507.8125	0.7921021998127081	0.0029604165136005306	0.0011101162303762176
1727947892112	8507.8125	0.8151569147706252	0.002928474451880604	0.0011239212651613206
1727947892114	8507.8125	0.8276721701726092	0.002649513536701228	0.0011376240374697645
1727947892115	8507.8125	0.8076884064725537	0.002117250726522663	0.001111699484158145
1727947892117	8507.8125	0.8053174514572927	0.0016587207233942165	0.0011080301274224264
1727947892119	8507.8125	0.5017870964150223	0.002278664865138315	0.0011095586735406407
1727947892121	8507.8125	0.48552373298749346	0.004581141870701464	0.0010811265489631863
1727947892123	8507.8125	0.46518220263725407	0.006873592942443617	0.001044140223719122
1727947892124	8507.8125	0.42897174296600027	0.007750086823290884	0.0010087466132834993
1727947892126	8507.8125	0.4114335121584877	0.00737430234189999	9.899156631057832E-4
1727947892128	8507.8125	0.3820833885541083	0.007366774553870724	9.442455779057266E-4
1727947892130	8507.8125	0.3741242717619439	0.00858183109228683	9.281685197246717E-4
1727947892131	8507.8125	0.02482865692268395	0.010056220824094757	0.0017823238044191723
1727947892133	8507.8125	0.024620819614390683	0.009874115323545502	0.002226482086572128
1727947892135	8507.8125	0.026665786700706438	0.008152376611382512	0.0026706403687250836
1727947892137	8507.8125	0.0281838592056512	0.007791080292071848	0.0026882027943274365
1727947892139	8507.8125	0.03062549749730435	0.009235732433587466	0.002707583753686872
1727947892140	8507.8125	0.032539441063954955	0.009989963911095913	0.0027208708477338456
1727947892142	8507.8125	0.032671864834975306	0.01011047783319822	0.0027214234169418232
1727947892144	8507.8125	0.032743077618182626	0.011510398735530732	0.0019138277564705035
1727947892146	8507.8125	0.19718301415311112	0.013697809427024792	0.0011062320959991838
1727947892147	8507.8125	0.8434166255864006	0.014410688455117624	0.0010319536112639092
1727947892149	8507.8125	0.829773547047376	0.01340104344039201	0.0010120219118820535
1727947892151	8507.8125	0.838986400820961	0.012204181415857373	0.0010253384962199772
1727947892153	8507.8125	0.8521512164591709	0.011956076592757374	0.001042630588710571
1727947892155	8507.8125	0.8643028698996029	0.012663170044196604	0.0010536432134059324
1727947892156	8507.8125	0.8856736700465254	0.013365526092717494	0.0010762778737670898
1727947892158	8507.8125	0.8930552803446231	0.012912767377073574	0.0010873702382926743
1727947892160	8507.8125	0.8534207921917536	0.012263111705601171	0.0011441632841103994
1727947892162	8507.8125	0.8500118071200601	0.012468428781171633	0.001136862188591236
1727947892163	8507.8125	0.8465397987949403	0.012389187857621931	0.0011322994074728964
1727947892165	8507.8125	0.8337002432560077	0.011662196362313953	0.0011163649997968405
1727947892167	8507.8125	0.8418588898813714	0.011415473997056905	0.0011263679966301784
1727947892169	8507.8125	0.8471471137825025	0.012377206815029585	0.0011327712056889755
1727947892171	8507.8125	0.8544406230199239	0.013491228975320487	0.0011414795371316067
1727947892172	8507.8125	0.9325971272538801	0.013626542464592365	0.0011488416386576986
1727947892174	8507.8125	0.9267098855229919	0.01288556909251892	0.0011220076617691145
1727947892176	8507.8125	0.8437438580974843	0.011865240704089824	0.0011426566533313074
1727947892178	8507.8125	0.8529849375260128	0.01158815645983799	0.0011543953824174765
1727947892179	8507.8125	0.027487277065615684	0.013351836165708843	0.0022454908414259143
1727947892181	8507.8125	0.02713259291626413	0.01779282647860204	0.002794468543976896
1727947892183	8507.8125	0.02757527804473691	0.020655832787363916	0.0033434462465278775
1727947892185	8507.8125	0.029004288868131892	0.018227374725467173	0.003369210292607254
1727947892187	8507.8125	0.029225110275977552	0.01284818479423345	0.003373788688009567
1727947892188	8507.8125	0.03019877931569619	0.008299649082200674	0.0033916086623316673
1727947892191	8507.8125	0.030366144968035042	0.0047490366434274475	0.0023952416734394147
1727947892193	8859.375	0.2053458735627948	1.478302172743052E-4	0.0013988746845471618
1727947892195	9210.9375	1.0427533109579101	8.265737600751055E-5	0.0013433451478527438
1727947892196	9632.8125	1.0414186282958395	9.593307870045418E-4	0.0013419161777520718
1727947892198	9632.8125	1.014081256425375	0.0011949659325965793	0.0013101243885221734
1727947892200	9632.8125	0.9879781707335511	0.0013393146069562425	0.0012765413431211352
1727947892202	9632.8125	0.9290100009071117	0.0014663046466927526	0.0012066375358936753
1727947892204	9632.8125	0.8880246129656506	0.0015440730898438962	0.0011476883003535708
1727947892204	9632.8125	1.0129636073377781	0.0015363507275860215	0.0010434019685701499
1727947892206	9632.8125	1.0129636073377781	0.001612254700109655	0.0010434019685701499
1727947892208	9632.8125	0.7986512574009925	0.00182790477465797	0.0010244271226950224
1727947892210	9632.8125	0.7944167035180818	0.0019437910291851218	0.001019617005173848
1727947892211	9632.8125	0.7441238787189219	0.0019334086351393404	9.710241689149135E-4
1727947892213	9632.8125	0.7086579904616254	0.0017029842664731047	9.271857912546487E-4
1727947892215	9632.8125	0.7042794857385023	0.0014701984192896512	9.213266379783264E-4
1727947892217	9632.8125	0.676622930562721	0.0014399366365172015	8.894971268864868E-4
1727947892219	9632.8125	0.6750634631270882	0.0017358504210840328	8.853715586663833E-4
1727947892220	9632.8125	0.018845736119384164	0.0025813133017934804	0.0019901261710001924
1727947892222	9632.8125	0.019065576401410263	0.006026750336478394	0.002549017698739232
1727947892224	9632.8125	0.019736626416033444	0.011087157879550736	0.002837841979788538
1727947892226	9632.8125	0.02099081653512514	0.012464931648251413	0.0031266662608378437
1727947892227	9632.8125	0.022671323863819304	0.00845404073009436	0.0031598237358281965
1727947892229	9632.8125	0.023014971694423875	0.003812920881343664	0.003167233779066305
1727947892231	9632.8125	0.024372269264024835	0.002158964544844191	0.0031915743309707894
1727947892233	9632.8125	0.025462168731352094	0.0020271813289945884	0.0022870017311050423
1727947892235	9632.8125	0.1552745297089924	0.002008946228048696	0.0013824291312392954
1727947892236	9632.8125	0.9875318448339527	0.002225643320792782	0.001287166067333421
1727947892238	9703.125	0.9702926411818658	0.00239913153891655	0.0012678668741822076
1727947892240	9703.125	0.9845132393361682	0.002354248403978212	0.0012826707724768428
1727947892242	9703.125	0.9422353137804935	0.0020507498851813815	0.0012276720631900755
1727947892243	9703.125	0.9357502557264865	0.001747451828822152	0.0012187796391656056
1727947892245	9703.125	0.9387863098109633	0.0016096336382872914	0.001221806895157535
1727947892247	9703.125	1.0278325700133786	0.0016306171220306644	0.001152499233916715
1727947892249	9703.125	0.8301603826229785	0.0017671244766905819	0.0011456465985067409
1727947892251	9703.125	0.8226859066150045	0.0019064383978156774	0.0011373540848529256
1727947892252	9703.125	0.8348051964004942	0.001962805599790854	0.0011533838274490483
1727947892254	9703.125	0.8274403972231581	0.0019059128388259463	0.0011434762847832179
1727947892256	9703.125	0.8382600165655885	0.001817228702447007	0.0011601611707342998
1727947892258	9703.125	0.8862271784450808	0.0017363261318106824	0.0012375928830340081
1727947892259	9703.125	0.9435662255025831	0.0017425332452501502	0.001323562956462628
1727947892261	9703.125	0.8369606136269943	0.0017333374394694582	0.0013762400176700012
1727947892263	9703.125	0.8893119061828884	0.001610804481424547	0.0014672052327737452
1727947892265	9703.125	0.028390242361863115	0.0022846846017216165	0.0024524102065844448
1727947892267	9703.125	0.02922046467419844	0.0048553791951911375	0.002951466306238044
1727947892268	9703.125	0.029806972550618833	0.007516783410023392	0.003450522405891643
1727947892270	9703.125	0.029790791306150533	0.007311545311661313	0.0034500102944623966
1727947892272	9703.125	0.028539856637639284	0.00472015843831948	0.003419438692907387
1727947892274	9703.125	0.027552053898404934	0.0025405319041819576	0.0033929291281412496
1727947892275	9773.4375	0.0266359465192763	0.0017866276790805744	0.003367117078054763
1727947892277	9773.4375	0.02587480567370951	0.0015164336193721833	0.002346544151083566
1727947892279	9773.4375	0.30118146964771375	0.0013540378897010335	0.0013259712241123695
1727947892281	9773.4375	1.0437139675052411	0.0012699680126427035	0.00123235350910304
1727947892283	9773.4375	1.0946433177855457	0.0013558932318860223	0.0012051430684879014
1727947892284	9773.4375	1.116784327970575	0.001514950562039582	0.0012310343402314745
1727947892286	9773.4375	1.085574414852173	0.0016281542323462463	0.0012051029755636533
1727947892288	9773.4375	1.0492028358918744	0.001620371465121005	0.001167377125595472
1727947892291	9773.4375	1.0279049663423743	0.0015827986772710128	0.0011438704255660969
1727947892292	9773.4375	0.9477794406410145	0.001503559642276875	0.0010355158697585977
1727947892294	9773.4375	0.918662273159067	0.0013472442902614458	0.0010088067938676944
1727947892296	9773.4375	0.8976845482471466	0.0012681870971716115	9.901654194154892E-4
1727947892298	9773.4375	0.8506986594755827	0.001435461496194724	8.846901036787485E-4
1727947892300	9773.4375	0.8139902543662906	0.001717993018677234	8.514908518012563E-4
1727947892301	9773.4375	0.8044838537812923	0.0018804083973739199	8.402192762353963E-4
1727947892303	9773.4375	0.8598913871299905	0.0018703286789916655	8.011629147570687E-4
1727947892304	9773.4375	0.8910014585683279	0.0017506655791779708	8.312010280860912E-4
1727947892306	9773.4375	0.8417802209951015	0.0016155646978422884	8.878715568399844E-4
1727947892307	9773.4375	0.8629586295095213	0.0015628438157891454	9.497924717758346E-4
1727947892309	9773.4375	0.8632785202655485	0.001636123390223932	9.498656035238592E-4
1727947892311	9773.4375	0.01601360292378494	0.002100347513650518	0.002170460234840268
1727947892313	9773.4375	0.018084075218841793	0.0038318272303930444	0.0027788600345296545
1727947892315	9773.4375	0.0178848813532262	0.0058848201646552935	0.0030835235111737937
1727947892316	9773.4375	0.01793151757576679	0.006256404771538226	0.0033881869878179325
1727947892318	9773.4375	0.01758130594234876	0.004764992161278228	0.0033824469613457793
1727947892320	9773.4375	0.016303539439391074	0.0032318947213212917	0.0033597718778647983
1727947892322	9773.4375	0.01567890003418347	0.0025532940396554597	0.003345956077956804
1727947892323	9773.4375	0.014822289418272783	0.0020637865925619875	0.003333733016716129
1727947892325	9773.4375	0.014760804398461011	0.0018616742849986883	0.00208382863562526
1727947892327	9773.4375	0.8543162475841849	0.0020286183431978103	8.339242545343908E-4
1727947892329	9773.4375	0.8551799526254585	0.002167333664999221	8.347265651108447E-4
1727947892331	9773.4375	0.7125349890317508	0.002031228229918783	9.233293785681509E-4
1727947892332	9773.4375	0.7813465863702069	0.0018741274474392477	0.001007008504852876
1727947892334	9773.4375	0.8229158741631162	0.002000029847812791	0.0010514950242989686
1727947892336	9773.4375	0.6967900940286402	0.0026103699617687206	0.0011407261432773799
1727947892338	9773.4375	0.7878787843448969	0.00322581975905994	0.0012548834808777819
1727947892339	9773.4375	0.802222847815162	0.003002780898309461	0.0012735361786538981
1727947892341	9773.4375	0.8281995969046055	0.002123837444897916	0.0013115346009020523
1727947892343	9773.4375	0.8677915444505813	0.0016240072685482854	0.0013567619363200215
1727947892345	9773.4375	0.8654203036059032	0.001761028954736396	0.0013471392383189401
1727947892347	9773.4375	0.8285154384105564	0.0019174265900908252	0.0013004581118893767
1727947892348	9773.4375	0.980671096897725	0.0017521370182131057	0.0012499124422795846
1727947892350	9773.4375	1.008417326367409	0.0014161995192399513	0.001224754361156219
1727947892352	9703.125	0.9362122142102278	0.0013130901246195524	0.0011445786430138048
1727947892354	9703.125	0.7791045993295772	0.0014627389719802605	0.0011320471657536
1727947892355	9703.125	0.7466196930550096	0.0015980816737582513	0.0010817257715442835
1727947892357	9703.125	0.7394754661704009	0.001528487019935007	0.00107188612875581
1727947892359	9703.125	0.7522604333862902	0.00139685328875132	0.0010956058799898292
1727947892361	9703.125	0.7597778661529306	0.0014004032412870686	0.0011011805439743569
1727947892363	9703.125	0.7834551136115478	0.001485544953877963	0.0011318816517965243
1727947892364	9703.125	0.7927319455363383	0.001703126946579929	0.0011457038549646224
1727947892366	9703.125	0.8232281976109365	0.0021337759793561588	0.001180385512481158
1727947892368	9703.125	1.0250104709531598	0.0025031387287613787	0.0012613370381197656
1727947892370	9703.125	0.0170785370961621	0.004957249674938524	0.0026667529805814863
1727947892371	9703.125	0.018238737275248818	0.013303634322774708	0.0033780978017576655
1727947892373	9703.125	0.018703284563984245	0.021769597853734314	0.003759929663172194
1727947892375	9703.125	0.020315517288036575	0.02018528054112109	0.004141761524586723
1727947892377	9703.125	0.02094634380566024	0.010525727260883537	0.00416121551451113
1727947892379	9703.125	0.02172442714164203	0.003393530653004041	0.004185699770070712
1727947892380	9703.125	0.02164925524739802	0.0020747553310939354	0.004184605781329813
1727947892382	9703.125	0.02132604113163634	0.0021999387614320453	0.002922094188605685
1727947892384	9703.125	0.4012516148709541	0.0023409844320370363	0.001659582595881557
1727947892386	9703.125	0.799411083023886	0.0024524055101466974	0.0015280155778906726
1727947892387	9703.125	0.8007599031436954	0.0024372783338929573	0.001354156244261296
1727947892389	9703.125	0.7369955325898336	0.0024568927402013906	0.0012575382021932336
1727947892392	9703.125	0.6741814716477795	0.002729809688414919	0.0011518878751361039
1727947892394	9703.125	0.8520273450430321	0.00297326191470228	9.901966488763594E-4
1727947892396	9703.125	0.8142600322051197	0.002883596011222403	9.43326601779343E-4
1727947892397	9703.125	0.8003790544481639	0.002628934246984886	0.001023150991513476
1727947892399	9703.125	0.8219128618571211	0.0023871286241864114	0.0010493325783993046
1727947892401	9703.125	0.8368218348993204	0.0021664007356045224	0.001064712562587276
1727947892403	9703.125	0.9140228252910073	0.002125284890376628	0.00113537771132485
1727947892404	9703.125	0.934658874771759	0.002470891625472087	0.0011557478274351449
1727947892405	9703.125	0.9226722585717183	0.0030625607811281368	0.001145184572115289
1727947892407	9703.125	0.9135151277040222	0.0037012736019826635	0.0011363411663638133
1727947892409	9703.125	0.8395155707312494	0.004019217929431195	0.0011393051770509492
1727947892411	9703.125	0.8080612378848682	0.003734519571686565	0.0010969118291654734
1727947892412	9703.125	0.7770996322925466	0.003589783483027198	0.00104808221629678
1727947892414	9703.125	0.7390049402897072	0.0033962498817411667	0.0010161017200814402
1727947892416	9703.125	0.6937255973962734	0.0029378766994574567	9.628184150887642E-4
1727947892418	9703.125	0.6563012436344222	0.0021035615583158743	9.287267615365856E-4
1727947892419	9703.125	0.6821579656992162	0.0014734496274680688	9.745997443005819E-4
1727947892421	9703.125	0.7249335666156247	0.0014427450846031657	0.001039954512638011
1727947892423	9703.125	0.7700650197155071	0.0018286759197503476	0.0010421435091581307
1727947892425	9703.125	0.8077441521410672	0.002225597479486283	0.0010902314105634466
1727947892427	9703.125	0.014216279045691251	0.0032527843491421036	0.0028160071647338517
1727947892428	9703.125	0.01611079540214996	0.0089519915427658	0.0036840466648897932
1727947892430	9703.125	0.016625959090194556	0.017895329349243795	0.0041286996161031785
1727947892432	9703.125	0.01777428344237237	0.020611554242556188	0.004573352567316563
1727947892434	9703.125	0.01806237449026922	0.013644210279373683	0.004578362769920837
1727947892435	9703.125	0.018040744516763674	0.00547770938465977	0.004578857855045498
1727947892437	9703.125	0.018422172687686412	0.0025877492981857394	0.0045875815806779765
1727947892439	9703.125	0.018848291582077816	0.0023207948462964246	0.004599449496009866
1727947892441	9703.125	0.0184765421930739	0.002083212439535055	0.0029636748173066437
1727947892443	9703.125	0.9287464913300558	0.0019750893628221076	0.001327900138603421
1727947892444	9703.125	0.9134403944796926	0.002089533664204266	0.0013073035743130232
1727947892446	9703.125	0.8830228385347463	0.002435323506952789	0.0012706520354079905
1727947892448	9703.125	0.8330279683209318	0.0028346996169585767	0.0012060485303486094
1727947892450	9703.125	0.823058189941536	0.0029055467806200566	0.0011815551397340884
1727947892451	9703.125	0.8620590579289354	0.0026904497993333358	0.0011409025310525085
1727947892453	9703.125	0.8659908061302888	0.0024814854264126507	0.0011465669198223137
1727947892455	9703.125	0.8993991202595513	0.0025052598724920583	0.0012109944078797985
1727947892457	9703.125	0.9124334749454378	0.0024273586112215383	0.0012217867965977536
1727947892459	9703.125	0.8932973234505538	0.0022147008042480037	0.001195650989588156
1727947892460	9703.125	0.9054779995218483	0.0021073858096570734	0.0012093794586735792
1727947892462	9703.125	0.9275991614744672	0.002218355553692989	0.0012355175588232843
1727947892464	9703.125	0.9381240447966535	0.002394915196146544	0.001250535698225686
1727947892466	9703.125	0.9689252275620717	0.002542647626275034	0.0012928949552899196
1727947892467	9703.125	0.9769103811971797	0.002711177182253483	0.0012384636969651778
1727947892469	9703.125	0.9929608998808471	0.00270757432426872	0.0012604143798417775
1727947892471	9703.125	1.0559213986186862	0.0024166021225806226	0.0013388557442016343
1727947892473	9703.125	1.0782577706582892	0.002162025764095714	0.0013625615746537649
1727947892475	9703.125	1.1635786332424332	0.002276039301559814	0.0014590892912811277
1727947892476	9703.125	1.2059601597815939	0.0025418313221273196	0.0015107463954876642
1727947892478	9703.125	1.21143029170966	0.0027218397604487883	0.001517177297827755
1727947892480	9703.125	1.237197301696491	0.002770610280257452	0.001525894626894077
1727947892482	9703.125	1.2500660498246732	0.0028407831462116703	0.0015398180825092695
1727947892483	9703.125	0.013621902718501151	0.005673105333372375	0.003308151406585939
1727947892485	9703.125	0.01350096900634981	0.012360853517216018	0.004190342582789183
1727947892487	9703.125	0.013367088619418276	0.016396199836604387	0.00461806672212983
1727947892489	9703.125	0.012540737677311632	0.012616409797268571	0.005045790861470479
1727947892492	9703.125	0.011773529499541777	0.005712616930304343	0.005020472111119789
1727947892493	9703.125	0.010206393365921216	0.0023830556458177546	0.004977375066849309
1727947892495	9703.125	0.009821524033819131	0.0020957721380362223	0.0029999105639077666
1727947892497	9703.125	0.272893240649354	0.002150480656069593	0.0010224460609662242
1727947892499	9703.125	0.8427808185582865	0.0022416167788491086	9.664359965366407E-4
1727947892500	9703.125	0.8845903533004309	0.0024155369910793846	9.617402394991825E-4
1727947892502	9703.125	0.9182712955683672	0.0024924421100485264	0.0010058298623109429
1727947892504	9703.125	0.9225080709148614	0.002319760716553186	0.0010101977230319893
1727947892505	9703.125	0.9292257767914337	0.002170261306676487	0.0010172470037981686
1727947892507	9703.125	0.9781761711470709	0.0022353774038269686	0.0010631427440683718
1727947892508	9703.125	0.9330473605941676	0.0022100508404170834	0.001187890944132996
1727947892510	9703.125	0.9451572250270244	0.001991059929760155	0.0012034389331974154
1727947892512	9703.125	0.9624613156108736	0.0018372204383124875	0.0012244986037947662
1727947892514	9703.125	0.9850735934275501	0.001797423444861589	0.0012479549951214526
1727947892515	9703.125	0.9357344429447966	0.0015661347852871047	0.0011908968647613945
1727947892517	9703.125	0.9272893269856771	0.0010542967071622872	0.0011813500814448154
1727947892519	9703.125	0.9203556948487863	5.542802108912914E-4	0.0011748538946806041
1727947892521	9703.125	0.8764147008739928	2.942653793378086E-4	0.0011303335069574715
