# Supplementary material for: Identification and classification of repeated whistle types from free-ranging rough-toothed dolphins (Steno bredanensis)
Source: Sci Rep. 2026 Mar 20;16:14327. doi: 10.1038/s41598-026-44853-2 (PMC13144356; doi:10.1038/s41598-026-44853-2)
Supplement: Supplementary file 2 — Supplementary Material 2 [file 41598_2026_44853_MOESM2_ESM.zip › Dataset_StenoRepeatedCalls/Contours/3008.csv]

Time [ms]	Peak Frequency [Hz]	Duty Cycle	Energy	WindowRMS
1727948401864	5554.6875	0.8577243636988994	0.0028838193451224854	0.00174552479741783
1727948401866	5554.6875	0.36926205789180533	0.006813721398329064	0.00206916659583568
1727948401867	5554.6875	0.4198732610483534	0.012306400074649889	0.0023226653298411785
1727948401869	5625.0	0.4407622454578024	0.014067500880926075	0.002418694194538721
1727948401871	5625.0	0.48417767721677807	0.009775840970136099	0.002617850199384684
1727948401873	5625.0	0.5100413760254937	0.005308370617348297	0.0027308888263048556
1727948401875	5695.3125	0.518003468747099	0.00236596506249201	0.0027656503792419054
1727948401876	5906.25	0.5047776975779781	0.02999061014531526	0.002726404343352991
1727948401878	6117.1875	0.48993712731570127	0.04161611541637882	0.0026700970462172425
1727948401880	6117.1875	0.7687840454086509	0.04615724291616639	0.0024261692502734757
1727948401882	6117.1875	0.6581319511884942	0.04227129093075946	0.002161264722017161
1727948401883	6117.1875	0.768439844989447	0.040223231095803946	0.0018967557848761885
1727948401885	6117.1875	0.7128911990095809	0.04557676370935045	0.001650799125939659
1727948401887	6187.5	0.5573094896641538	0.07754141290392433	0.0013817961484654472
1727948401889	6328.125	0.4317879445589402	0.09213741616282864	0.0011264010499702842
1727948401891	6468.75	0.43566379050146	0.10683431612207177	9.109882694300108E-4
1727948401892	6539.0625	0.42076357516166174	0.12688977216083427	6.955754888897374E-4
1727948401894	6609.375	0.4133889668593321	0.15703161701787155	6.865885499006909E-4
1727948401896	6679.6875	0.4224774687333909	0.18944680445269607	7.084701049807005E-4
1727948401898	6750.0	0.46598982035886705	0.21135523544447424	7.791891229213534E-4
1727948401899	6820.3125	0.5407608622490738	0.22653126509414723	9.20557814913211E-4
1727948401901	6890.625	0.40847635274823485	0.2464082844239443	0.0010015179869644643
1727948401903	6890.625	0.4957196154288299	0.27427762750933277	0.001186862342379222
1727948401905	6890.625	0.5801128325434615	0.28805831845821367	0.0013367639659867695
1727948401907	6890.625	0.6358498735926931	0.3073625456194153	0.0014171095738983346
1727948401908	6890.625	0.6937778645369793	0.32881918598436743	0.0015081974884546601
1727948401910	6890.625	0.7163138665153672	0.3463168890541573	0.001540545813758461
1727948401912	6890.625	0.725168201215216	0.35254511485365797	0.0015511075930420804
1727948401915	6890.625	0.357611539300653	0.3336201529158933	0.0015265225006839977
1727948401916	6890.625	0.3150369877712076	0.2899005204169373	0.0013858152871298742
1727948401918	6890.625	0.3014987211912446	0.26621188832548254	0.001331836230263097
1727948401920	6890.625	0.2832787232977115	0.28976795816515166	0.0012533808697023387
1727948401922	6890.625	0.26799192466183686	0.3349504614468757	0.0011948483093916446
1727948401924	6890.625	0.2441314415333198	0.3650828209752377	0.0010901489237722922
1727948401925	6890.625	0.23877564376542232	0.3796332971562898	0.0010676311562528142
1727948401927	6890.625	0.5260474165328516	0.3910304870348951	0.001042933889601846
1727948401928	6890.625	0.5262720206807004	0.3996102880933538	0.0010450461546087845
1727948401930	6960.9375	0.5424843564436137	0.4100245565506817	0.0010723389196579873
1727948401931	6960.9375	0.8551299052007252	0.42383977445345594	0.0011019601495389742
1727948401933	6960.9375	0.6930999189898807	0.4370150645630551	0.0011293195262738242
1727948401935	6960.9375	0.7169834549745001	0.44655565590015117	0.001172823133562555
1727948401937	6960.9375	0.7055079201558193	0.45089313923735425	0.0013163595642431431
1727948401939	6960.9375	0.7134540020890067	0.45109228372186244	0.001446632858281078
1727948401940	6960.9375	0.7789649906491117	0.4485897278300686	0.0015744687130379036
1727948401942	6960.9375	0.8186855290191597	0.44392141823127024	0.0016498137066075283
1727948401944	6960.9375	0.871800159111404	0.43977047480987524	0.001828869059101814
1727948401946	6960.9375	0.9569061538972901	0.44111118105732383	0.0019802802617349246
1727948401947	6960.9375	0.8738873266942491	0.4487472013384594	0.002063793196929946
1727948401949	6960.9375	0.9029637698539601	0.45476624801488813	0.0021232757129185736
1727948401951	6960.9375	0.9278306675394414	0.45529234492240117	0.0021741552197522044
1727948401953	6960.9375	0.9208787365669305	0.45374332876396734	0.0021588455173180334
1727948401955	6960.9375	0.898705427484743	0.4533021562597197	0.0021176009636236803
1727948401956	6960.9375	0.8514212362421384	0.45054067386118357	0.0020245526434294423
1727948401958	6960.9375	0.5268913688378025	0.4292516699660249	0.0019686981322588493
1727948401960	6960.9375	0.47227975805176714	0.3808508674676024	0.0017951572033326555
1727948401962	6960.9375	0.431303838448737	0.3410273250573874	0.0016689761700389458
1727948401963	6960.9375	0.3833744673902362	0.32924534610117545	0.0014786680295927686
1727948401965	6960.9375	0.3718604864173161	0.33647917872380884	0.0014300417128766626
1727948401967	6960.9375	0.35123170514168034	0.3357616319923024	0.0013473433654193096
1727948401969	6960.9375	0.3488429556917812	0.3180577231951508	0.001332064295258379
1727948401971	6960.9375	0.36242023204107704	0.29600152834004057	0.0013840565483557686
1727948401972	6960.9375	0.6386974378257483	0.28046165334081713	0.0014119159527136089
1727948401974	6960.9375	0.6716035335957518	0.2699349633659452	0.0014776934264334209
1727948401976	6960.9375	0.7651567530510632	0.25672887544480594	0.0016249358046101572
1727948401978	7031.25	0.814621003668763	0.23505518762103467	0.0017107477893056726
1727948401979	7031.25	0.8363150807689428	0.20186777602161826	0.001748292601602248
1727948401981	7101.5625	0.8540534801774482	0.16805871948705436	0.001775915452862586
1727948401983	7101.5625	0.8568538952530698	0.1357623841449777	0.0017775115483946596
1727948401985	7171.875	0.8377408795672358	0.09670513804464957	0.0017400656223976333
1727948401987	7242.1875	0.8009954854091793	0.05244909689242875	0.0016796858787398844
1727948401988	7875.0	0.7520247805293501	0.0456170220368924	0.0015793883248187582
1727948401990	7875.0	0.8546129552460957	0.0804937140487375	0.001517394438488346
1727948401992	7875.0	0.914221192403312	0.11101680475274346	0.001405035864374909
1727948401994	7875.0	0.8521590621937024	0.1278773625737203	0.0013141064569319695
1727948401995	7875.0	0.9552312001088534	0.13264826805293128	0.0012380520122918781
1727948401997	7875.0	0.9303978346486454	0.13239246665051557	0.0012034615109108244
1727948401999	7875.0	0.8841800182178278	0.13141002994701403	0.0011429943836390594
1727948402001	7875.0	0.8895778056210693	0.131287705711422	0.0011515846408122188
1727948402003	7875.0	0.8970484851233672	0.13086783890330342	0.001159540713694015
1727948402004	7945.3125	0.9773494312598271	0.12578870044526652	0.00116481401924777
1727948402006	7945.3125	0.9999145251899896	0.11155080464173656	0.001191700489309049
1727948402008	7945.3125	1.0198909412592343	0.08887664232648865	0.0012757406343385902
1727948402010	7945.3125	0.25625125608833405	0.06276354488715834	0.001383049059293225
1727948402011	7945.3125	0.2759209297935286	0.040518866276351075	0.0014911573968032815
1727948402013	7945.3125	0.28365314635350164	0.02703828029807366	0.0015290375144440232
1727948402016	7945.3125	0.29407100214791104	0.02241770339569067	0.0015720991351597703
1727948402018	7945.3125	0.31430060493583606	0.022758782754039922	0.001668049102973227
1727948402020	7945.3125	0.32789620258635976	0.02220688876981011	0.0017510727813663319
1727948402021	8015.625	0.3377873209704686	0.018478414110029744	0.001803793982236404
1727948402023	8015.625	0.6930708484167032	0.014071369757155243	0.0017783919099680708
1727948402025	8015.625	0.6875806303248866	0.01222127148463429	0.0017635136873726787
1727948402027	8015.625	0.8202996808915384	0.013544023753287403	0.0017741333160720804
1727948402028	8015.625	0.8374646079910998	0.014560587561777652	0.001804772203538031
1727948402029	8015.625	0.8347070909785933	0.013925380759166453	0.0017993283204673482
1727948402031	8015.625	0.8308296628422335	0.012345900515115587	0.0017911481974023868
1727948402033	8015.625	0.9775263447562039	0.011133346936795468	0.0017664402115896449
1727948402035	8085.9375	1.1533981099318658	0.010944148106266918	0.0016922384415450921
1727948402036	8085.9375	1.1799551775733392	0.01065282151154546	0.0016828902028861187
1727948402038	8085.9375	1.1884686537488154	0.009688051229815461	0.001694649742783898
1727948402040	8085.9375	1.2050455988683675	0.00855634380452805	0.0016706881118948827
1727948402042	8085.9375	1.1470813938762292	0.007725396834711217	0.0015951701095312661
1727948402043	8085.9375	1.1358248436669547	0.007343161021480148	0.001579753589005791
1727948402045	8085.9375	1.132516001818695	0.007609139916161289	0.001575178487128424
1727948402047	8085.9375	1.113079259262335	0.00804868490141359	0.001549312684543157
1727948402049	8156.25	0.7424455173066185	0.00809935000733696	0.0015580000166823796
1727948402051	8156.25	0.7503560868435167	0.008258701116765335	0.0015753848910739108
1727948402052	8156.25	0.7501408332506759	0.00762170682326569	0.001574274610065106
1727948402054	8156.25	0.2947208373694407	0.007425624040457207	0.001646819378609682
1727948402056	8156.25	0.31194421266074235	0.007536425585217164	0.0017361071230733182
1727948402058	8156.25	0.32121464677041217	0.007483384215750239	0.0017876594535290776
1727948402059	8156.25	0.32225109281994047	0.006881773408608222	0.0017921615503783826
1727948402061	8226.5625	0.3241964856033805	0.005530238405760241	0.0018009604798839987
1727948402063	8226.5625	0.3187688534471867	0.0048641567876357445	0.0017767994845494023
1727948402065	8226.5625	0.3017991058267352	0.004455111452419379	0.0017010888102084883
1727948402067	8226.5625	0.27769213845252133	0.004184610163418725	0.001598791616177399
1727948402068	8226.5625	0.6681050159352263	0.004216931265345369	0.0014004984149268813
1727948402070	8226.5625	0.6281374885351153	0.004655080790841712	0.0013247155888389468
1727948402072	8226.5625	0.5407983551985063	0.00522454594811964	0.0011338230097440595
1727948402074	8226.5625	0.7296494884477638	0.005575870164919916	9.792355790746762E-4
1727948402075	8226.5625	0.702392551186831	0.005827497054239005	8.463483452835534E-4
1727948402077	8226.5625	0.7107586315748486	0.006270064660438548	7.930974592623383E-4
1727948402079	8226.5625	0.630015790483713	0.006787794230540604	6.974758579674159E-4
1727948402081	8226.5625	0.6715315749414085	0.007256039415334784	7.554414483145308E-4
1727948402083	8226.5625	0.7286411284042363	0.007690784162122762	8.263305916791191E-4
1727948402084	8226.5625	0.7723307722677369	0.007690353782623112	9.497042513557828E-4
1727948402086	8226.5625	0.7235241374935464	0.007020810567927735	0.001043683477685361
1727948402088	8226.5625	0.8147157994646337	0.0066429859430892245	0.001222400398029968
1727948402090	8226.5625	0.8762580530711427	0.007646397902395686	0.001405262162142695
1727948402091	8226.5625	0.9625372409015953	0.009195817766149722	0.0016038865620040972
1727948402093	8226.5625	1.0327290749875364	0.009661805619580932	0.001700733160989547
1727948402095	8226.5625	1.1330546182912447	0.008748349513748284	0.001849998575272717
1727948402097	8226.5625	1.2186807912448228	0.007315273325188795	0.0019653175372720644
1727948402099	8226.5625	1.2632985297184192	0.006440170611268368	0.002023072611596094
1727948402100	8226.5625	1.280212168277343	0.006252631503826699	0.0020477210888924695
1727948402102	8226.5625	1.288587064314408	0.00627625201584789	0.002059258188157632
1727948402104	8296.875	1.2469653758484813	0.006346607727821329	0.0020028391300718523
1727948402106	8296.875	1.1856072079570295	0.006558441273296378	0.001914845337108129
1727948402107	8296.875	1.164473618740546	0.007027050617926626	0.0018118493132527576
1727948402109	8296.875	0.5814836170972582	0.008542878297394087	0.0017591547115382074
1727948402111	8296.875	0.5409967376461853	0.011288607471056741	0.0016386982615249188
1727948402113	8296.875	0.5154757276829757	0.01260007498510286	0.001562789757062545
1727948402116	8296.875	0.48892604940626666	0.011676752002673327	0.001474744476085424
1727948402117	8296.875	0.4891794530639824	0.010299546618916425	0.001472790898740847
1727948402119	8296.875	0.49877617574480004	0.009832855022459537	0.0015040388089760433
1727948402121	8296.875	0.5191538441405126	0.010338262233629655	0.001569216317791956
1727948402123	8296.875	1.1268056778402813	0.010228706961396493	0.0016451016715783196
1727948402124	8296.875	1.0295765815256142	0.009347520932409729	0.0017430116226947944
1727948402126	8296.875	1.0483995487558504	0.008516963005763758	0.0017717328494038537
1727948402128	8296.875	0.9817308793076898	0.008040912654169027	0.0018657902562470394
1727948402129	8296.875	0.9913790483368994	0.007639943325014152	0.0018858288080749906
1727948402131	8296.875	0.9810343748986903	0.0069861901699939145	0.001870698475495261
1727948402132	8296.875	0.9751220022450237	0.006594862579952381	0.001861652143906502
1727948402134	8296.875	0.9803774446038385	0.00663206109282869	0.0018722050243953747
1727948402136	8296.875	0.976166758858523	0.006994910334942955	0.0018647583875615467
1727948402138	8296.875	0.8376936764710997	0.00740932579298892	0.0018685286755518238
1727948402139	8296.875	0.8442262420340068	0.007927933671532435	0.0018947022327249956
1727948402141	8296.875	0.685385506453328	0.00852420018897672	0.0018951812319980964
1727948402143	8367.1875	0.6835490113216031	0.008619027939315323	0.0018875799320154883
1727948402145	8367.1875	0.6965922692270712	0.008456375164065682	0.0019162009568846226
1727948402147	8367.1875	0.6913782800410614	0.008436592105983626	0.0019036021392391663
1727948402148	8367.1875	0.6645903059392109	0.00882827182797686	0.0018379049757677535
1727948402150	8367.1875	0.6453885756371318	0.009295448621747625	0.0017962167138560047
1727948402152	8367.1875	0.606468687078639	0.009438894182267673	0.0016906608258704517
1727948402154	8367.1875	0.5824092200296367	0.009814748978055694	0.0016065227688161381
1727948402155	8367.1875	0.8910237118383123	0.011023588886254022	0.0014880192308079439
1727948402157	8367.1875	0.9367259990612586	0.012412894448899462	0.0014135863893947297
1727948402159	8367.1875	1.02280670741819	0.01298732563460518	0.0013008226047411234
1727948402161	8367.1875	0.9918380452449584	0.012741709318746925	0.0012407998300834916
1727948402163	8367.1875	0.9365913883897374	0.012138199899057631	0.0011751210374102248
1727948402164	8367.1875	0.932021520446491	0.011574678564955997	0.001169885348586561
1727948402166	8367.1875	0.9313269005191175	0.01129540648476304	0.0011682714732971287
1727948402168	8367.1875	0.9252500234160034	0.011169337713026424	0.0011823168443221455
1727948402170	8367.1875	0.9626559764061607	0.011230414664275915	0.0012781556651764688
1727948402171	8367.1875	0.8417658041990381	0.011404273630514532	0.0014482718091380345
1727948402173	8367.1875	0.8983796938586756	0.011689729234724364	0.0015516446715856437
1727948402175	8367.1875	0.9765625	0.011847596495871108	0.0016783822645228558
1727948402177	8367.1875	1.070700704367832	0.011353923587157515	0.0018145724014303382
1727948402179	8367.1875	1.1595162066238847	0.010038413545230896	0.0019655201054480553
1727948402180	8367.1875	1.230451609806933	0.008915738330058423	0.002076012195536802
1727948402182	8437.5	1.178894794016612	0.008896878312428212	0.002122637275681185
1727948402184	8437.5	1.2108894329368334	0.009734256691529436	0.0021738428161296895
1727948402186	8437.5	1.2216002099462502	0.011361281322473377	0.0021899883783759967
1727948402187	8437.5	1.1897432631340579	0.012989662760350358	0.002135401271072908
1727948402189	8437.5	1.1854873252495215	0.014495851033493042	0.002128947671578342
1727948402191	8437.5	1.1662604999829096	0.01723868897392949	0.0020967508548696305
1727948402193	8437.5	1.1167205485092802	0.020579251571727582	0.0020134326337053316
1727948402195	8437.5	1.0627118622568876	0.021915108044038317	0.0019157944488162298
1727948402196	8437.5	1.081432868167971	0.020686348170715192	0.0018610628082677176
1727948402198	8437.5	1.0553515932095126	0.018882290816924913	0.0018179571588825346
1727948402200	8437.5	1.0317174825346627	0.017986277306394283	0.0017750853566484283
1727948402202	8437.5	1.0143212416023442	0.01798691696437597	0.0017435457936700993
1727948402203	8437.5	1.2199932304455285	0.018806183326446253	0.0017389411738653099
1727948402205	8437.5	1.2161229905041138	0.020121138824592825	0.0017335420624783567
1727948402207	8437.5	1.235726597163888	0.02111277441158301	0.0017612040309047707
1727948402209	8437.5	1.123625420281615	0.02162598726501291	0.0018468210930380707
1727948402211	8437.5	1.1422522020182877	0.021627880990212896	0.0018794654393120291
1727948402212	8437.5	1.174611436924416	0.021358432486643947	0.0019289598415645098
1727948402215	8437.5	1.1799079138706385	0.021478867953953578	0.0019368264293266148
1727948402217	8437.5	1.1895137762873427	0.022489344887947366	0.001952171849808392
1727948402219	8437.5	1.1606047916783655	0.022764079892756868	0.0019123130207951448
1727948402220	8437.5	1.0976228716845426	0.02326512042421143	0.0018317338682239696
1727948402222	8437.5	1.048926358881308	0.024170610273081674	0.0017716294733000914
1727948402224	8437.5	0.9910510905499114	0.025277222181023164	0.0015820544310239403
1727948402226	8437.5	0.8421984118475864	0.026249897000168176	0.001390102260075928
1727948402228	8437.5	0.6788796404067631	0.026501276738938345	0.0011788309212699822
1727948402228	8437.5	0.5252722537878788	0.026048598149898752	9.675595824640366E-4
1727948402230	8437.5	0.5252722537878788	0.02565357089229666	8.670819826323062E-4
1727948402232	8437.5	0.21029705942534677	0.02563514635511849	7.286644803883078E-4
1727948402234	8437.5	0.1630864423139054	0.025529210178662214	5.902469781443094E-4
1727948402235	8437.5	0.14522865041031274	0.025788844124685118	5.149554315270189E-4
1727948402237	8437.5	0.1474214358119023	0.026305003410558307	5.212682966589087E-4
1727948402239	8437.5	0.16618631520176402	0.026967367658107394	5.916707596125096E-4
1727948402241	8437.5	0.20551447351948177	0.026828724501605204	7.674463131773449E-4
1727948402243	8437.5	0.27695615809021495	0.026918141333964696	9.567234119486443E-4
1727948402244	8437.5	0.3556256209211036	0.027534392602268785	0.0011460005107199436
1727948402246	8437.5	0.39652606421502107	0.028185870733195433	0.0012566256014487737
1727948402248	8437.5	0.8686377567315251	0.028925699028686924	0.0014563231339268915
1727948402250	8437.5	0.9167824656826372	0.02926192778811544	0.0016685407729504576
1727948402251	8437.5	1.0180893521217582	0.028509381467879666	0.001828553309160654
1727948402253	8437.5	1.0716239687124585	0.027284547397886542	0.0019088760459064322
1727948402255	8437.5	1.1693509541066003	0.02668076159946622	0.002039161422848451
1727948402257	8437.5	1.2099202905271713	0.026420865566635	0.002102232212451075
1727948402259	8437.5	1.2336166475646597	0.027017392784560435	0.0021384442728272796
1727948402260	8437.5	1.2233729548154724	0.027649812083534	0.0021221281340499105
1727948402262	8437.5	1.2171102845536534	0.028507168457634784	0.0021120406417477256
1727948402264	8437.5	1.2339242843398055	0.029351019837322558	0.0020691750570863347
1727948402266	8437.5	1.2169715621343424	0.029095849820358146	0.0020403534930505786
1727948402267	8437.5	1.1973451483540842	0.027813371981565606	0.0020059882974555483
1727948402269	8437.5	1.2049466454356808	0.027208071395431157	0.0020198267054656036
1727948402271	8437.5	1.2127623949306165	0.028423904346938273	0.002033762578978893
1727948402273	8437.5	1.1832673761246506	0.030080547173189847	0.002079643636354646
1727948402275	8437.5	1.226866353566125	0.030504183223547282	0.0021562047464296274
1727948402276	8437.5	1.0808528657313525	0.03079018595486682	0.0022610427426092627
1727948402278	8437.5	1.1027154556442131	0.03484910232585036	0.0023052704125895627
1727948402280	8437.5	1.131146867698598	0.041486113799396755	0.0023621831817882796
1727948402282	8437.5	1.0559846543275329	0.04248723944082828	0.0024564003672247923
1727948402283	8437.5	1.0705297375436023	0.03790447037580827	0.002491673958902359
1727948402285	8437.5	1.0762684164172744	0.0350727595106639	0.0025054687358400636
1727948402287	8437.5	1.0538782140214578	0.034615022665358035	0.0024619890729042854
1727948402289	8437.5	1.0171816368056656	0.03309020409044484	0.002390827845186898
1727948402291	8437.5	0.9602883938068152	0.03281656257394078	0.0022710873836853753
1727948402292	8437.5	0.8885629723587548	0.0358695760005365	0.0021251544599328862
1727948402294	8437.5	0.8454373973940992	0.040636570267904876	0.002041912199118997
1727948402296	8367.1875	0.8406906785482907	0.043886375271953444	0.001845854131152073
1727948402298	8367.1875	0.8163379445992948	0.04435091621194699	0.0016422396337056342
1727948402299	8367.1875	0.831247796140862	0.043611269208822225	0.0014305218855161117
1727948402301	8367.1875	0.8994604096196417	0.04343949785968679	0.0013782541506983173
1727948402303	8367.1875	0.8845180979150512	0.044577803100768025	0.001293441337211318
1727948402305	8367.1875	0.8499173114822952	0.045723447152905945	0.001236190745280655
1727948402307	8367.1875	0.8577314100596622	0.04574575915092115	0.001248081524534265
1727948402308	8367.1875	0.8860851244130697	0.045808131922439294	0.0012861782330622492
1727948402310	8367.1875	0.8798275353773585	0.04698701311266805	0.0012769330512974386
1727948402312	8367.1875	0.89540314775028	0.04761779064819488	0.0012971260904204574
1727948402315	8367.1875	0.9347418230243604	0.04821346956052236	0.0013421322804994988
1727948402316	8367.1875	0.9696213088007236	0.048452939679661605	0.001391761793043049
1727948402318	8296.875	1.1166026757198309	0.04886386125222592	0.0014033579232527198
1727948402320	8296.875	1.086597393232057	0.04884359583034571	0.001452914292097958
1727948402322	8296.875	1.0778326015695192	0.04836750130222653	0.0014863401254333257
1727948402324	8296.875	1.1231071972568507	0.04798425987995737	0.0015452235331261562
1727948402325	8296.875	1.1591250684383423	0.04892155704587141	0.001590591748944291
1727948402327	8296.875	1.1550242212750044	0.05138565893724097	0.0016284347798315795
1727948402328	8296.875	1.210690544336347	0.053614636023205944	0.0017016505724460535
1727948402330	8296.875	1.21119703803339	0.05446570281886045	0.0017023881925706313
1727948402331	8296.875	0.9112342792364586	0.0539535663614014	0.0017559616240147432
1727948402333	8296.875	0.9240233810947728	0.05233332994238554	0.0017825833151965164
1727948402335	8296.875	0.9322452263629508	0.05101564236378933	0.0017998498831570113
1727948402337	8226.5625	0.9388571724385508	0.052116870115911915	0.0018120946346715649
1727948402339	8226.5625	0.9590259581869304	0.05396617767800957	0.0018508496180574267
1727948402340	8226.5625	0.9702051608526664	0.05502224306082848	0.0018707218727232915
1727948402342	8226.5625	0.971352850544699	0.05458054336245819	0.001874933043890331
1727948402344	8226.5625	0.9936681685498493	0.05280182710467379	0.0019178647177603802
1727948402346	8226.5625	1.0576950509738283	0.05211040795954054	0.001925424988149024
1727948402347	8226.5625	1.063820442998918	0.05250341586100635	0.0019351114100089341
1727948402349	8226.5625	1.0804919109162607	0.05200238187081188	0.001965370581841886
1727948402351	8226.5625	0.5238049535646843	0.052244594368859115	0.0019910997169171364
1727948402353	8226.5625	0.532297558460781	0.05223415054250191	0.0020240417455407475
1727948402355	8226.5625	0.5529433738116368	0.051783916927431825	0.0021046823527306464
1727948402356	8226.5625	0.5673404365385706	0.05062200284512198	0.002156582227516917
1727948402358	8226.5625	0.570492514730435	0.05003289583211923	0.0021689362583114727
1727948402360	8226.5625	0.5855603586921724	0.048667492662662085	0.002226047817720128
1727948402362	8226.5625	0.5988572610458001	0.04525159859477933	0.002271717830882781
1727948402363	8226.5625	0.6045519760716543	0.04453879654601205	0.002291027483171746
1727948402365	8226.5625	1.1800590851022013	0.04470080941540017	0.0022990785544412633
1727948402367	8226.5625	1.1559789885514937	0.044908074088889395	0.0022594857671122143
1727948402369	8226.5625	1.1201525034394653	0.04496229987788643	0.0021925995044999235
1727948402371	8226.5625	1.0950014126375787	0.04230727433168586	0.002144510112856532
1727948402372	8226.5625	1.1400992807487103	0.0383750263313714	0.002006501072493532
1727948402374	8226.5625	1.1349062180903455	0.03386260953009717	0.0019558212386623732
1727948402376	8226.5625	1.079187866819833	0.029835820715123414	0.0018707347562667812
1727948402378	8226.5625	0.9953675603496115	0.026307991976959096	0.0017193124009989757
1727948402379	8226.5625	0.9162408883069738	0.022380467311795407	0.0016080572995429646
1727948402381	8226.5625	0.9007280683499815	0.016959898293730253	0.0015860570142973906
1727948402383	8296.875	0.8010395711940437	0.010914911088270337	0.0014519811263318393
1727948402385	8578.125	0.7045620245444876	0.021522946555646405	0.001305278380263782
1727948402387	8859.375	0.6674938364201812	0.06492861476675112	0.0012688009582753144
1727948402388	8859.375	0.5988445274926008	0.1034020650977543	0.0011549633836968269
1727948402390	8859.375	0.5839549299967629	0.14329311929026317	0.001135434984979593
1727948402392	8859.375	0.6016851574061228	0.18289897373119482	0.001158581733970123
1727948402394	8859.375	0.600312261549667	0.21845774732511095	0.0011457023665314063
1727948402395	8859.375	0.6087811896976845	0.24599480105193278	0.0011892567274835299
1727948402397	8859.375	0.606600116361135	0.26619607473029594	0.0011910437735805626
1727948402399	8859.375	0.6710770063362099	0.281090981236469	0.0012903387071354175
1727948402401	8859.375	0.7459009082198756	0.2913218947826669	0.0013992935697571941
1727948402403	8859.375	0.7204720359178458	0.29758120292374324	0.0015090528007320437
1727948402404	8859.375	0.735872856476022	0.301088805179367	0.0015253270909782069
1727948402406	8859.375	0.7706168312696541	0.3003734528751201	0.0015937746854997703
1727948402408	8859.375	0.8312028608981917	0.29649579452655406	0.001695242475838611
1727948402410	8859.375	0.8657357077928459	0.2861831443128529	0.0017473008482764706
1727948402411	8859.375	0.8985219511595911	0.27093985495281453	0.0017918428850440254
1727948402413	8859.375	0.921995534836871	0.2595390583320661	0.001835977560205336
1727948402416	8859.375	0.9123586145629377	0.25884577136865117	0.001930701759096355
1727948402418	8859.375	0.969493517859262	0.2603187999118854	0.0020448116180370626
1727948402420	8859.375	1.0111107016509433	0.2572978077983314	0.0021225619700549546
1727948402421	8789.0625	1.0532312607077696	0.2527089005297871	0.0022102150189400177
1727948402423	8789.0625	1.0437849250911235	0.24769986151298343	0.002273352894813947
1727948402425	8789.0625	1.086010504886721	0.24223706769990358	0.0023573480242655236
1727948402427	8789.0625	1.1139701202026158	0.2367343930202526	0.002406580320072388
1727948402428	8789.0625	1.1151217269243139	0.23184409840860365	0.002405271227253849
1727948402429	8789.0625	1.1120333270797598	0.22848366361189343	0.0023989076043849974
1727948402431	8789.0625	1.0950837699667668	0.22426487186024657	0.002364210035512322
1727948402433	8789.0625	1.0860209740387363	0.21788086985288407	0.002346897937120831
1727948402435	8789.0625	1.0591675991191394	0.20989624907205517	0.002289986064191246
1727948402436	8789.0625	1.0564289611331137	0.2011936161185943	0.0022001578581356913
1727948402438	8789.0625	1.1065234511486723	0.19388207244197914	0.0021505360592759108
1727948402440	8789.0625	1.1236893503289473	0.18673603816332793	0.002092436049756316
1727948402442	8789.0625	1.1052878871338134	0.1771206555022223	0.002057522942608217
1727948402443	8789.0625	1.152260564342301	0.16457077693927122	0.0020537343190141742
1727948402445	8789.0625	1.074170962238079	0.151473489899314	0.002061918473018944
1727948402447	8789.0625	1.0730232725460467	0.14113336126244558	0.0020595801892966227
1727948402449	8789.0625	1.0570692107178956	0.1308481355506475	0.0020297217076015793
1727948402451	8789.0625	1.0547072418295147	0.11838785552460998	0.002024378670696424
1727948402452	8789.0625	0.5316359761025108	0.09623065615957473	0.001972179521122691
1727948402454	8789.0625	0.5172756036314065	0.06892967331878859	0.0019285001971603404
1727948402456	8718.75	0.4864558308347551	0.04079238505971915	0.0018383291404473945
1727948402458	9000.0	0.44170855901558104	0.002181880505442277	0.0016831826885352495
1727948402459	9281.25	0.3914789041330038	0.0034527129059140948	0.001513732833341456
1727948402461	9562.5	0.3680098125386809	0.004991649069255195	0.001438799136375651
1727948402463	9562.5	0.3315259315044577	0.004933228215953554	0.0013076757223189942
1727948402465	9562.5	0.29005788024387796	0.005095050300242456	0.001127198060262948
1727948402467	9632.8125	0.6638987824037205	0.00543634579677377	0.0010358427657358887
1727948402468	9632.8125	0.7690755394451592	0.005635442297549353	0.0010174891574316833
1727948402470	9703.125	0.5836920825493781	0.005578034990777304	0.0010578168887237563
1727948402472	9703.125	0.61045076457715	0.005709631594754132	0.001113089609964474
1727948402474	9773.4375	0.6758723778906968	0.00621019731645878	0.0012311099731012376
1727948402475	9773.4375	0.7576019500609498	0.006649743746791869	0.0013669889276066137
1727948402477	9843.75	0.8090964543693908	0.007354623903463158	0.001464731909411326
1727948402479	9843.75	0.920681538628012	0.009918711158690946	0.0016562725735414588
1727948402481	9914.0625	0.9362282742994137	0.012531238084768406	0.0018016921471559497
1727948402483	9914.0625	0.9100252227463311	0.015211009338757209	0.0019568771869126838
1727948402484	9984.375	0.8895790959367237	0.018632649789689777	0.002099536208590527
1727948402486	9984.375	0.911846718345357	0.024079956553646226	0.002145055334896875
1727948402488	9984.375	0.9508303800588631	0.02997277104066417	0.0022279446095137354
1727948402490	9984.375	0.9863301895050474	0.033380981991421026	0.00230215103438851
1727948402491	9984.375	0.9848979391284816	0.0358142747709679	0.002299191196208873
1727948402493	9984.375	0.982923756176999	0.03861095859426492	0.002295772993562761
1727948402495	9984.375	0.9990591534373183	0.043302462539438966	0.002335113969417416
1727948402497	9984.375	1.0002301148938348	0.04708804557667937	0.002334083015251504
1727948402499	9984.375	1.1205495542601163	0.04609724934819365	0.0023261617031085707
1727948402500	9984.375	0.9723027934165145	0.04001530081151144	0.0023701737642866376
1727948402502	9984.375	0.9728940753623325	0.03473882344914383	0.0023725037957636453
1727948402504	9984.375	0.9786675875557922	0.03283483329156133	0.0023895125012647076
1727948402506	9984.375	0.9936322835038801	0.03324161927250816	0.0024267245077264615
1727948402507	9984.375	1.0078849645433912	0.034769273193128676	0.0024614370132473133
1727948402509	9984.375	1.0073463097864677	0.03716023424133181	0.0024590746985701443
1727948402511	9984.375	1.0064052118203488	0.03793326524908908	0.00245596134431927
1727948402513	9984.375	1.0097021504187589	0.03704191925829556	0.0024632685311421106
1727948402516	9984.375	1.0908429210549502	0.03612855129395388	0.002480990103560026
1727948402517	9984.375	1.0848882673790838	0.03594785326262093	0.002407600534914994
1727948402519	9984.375	1.0753119271181193	0.035192444113972	0.002388074421652192
1727948402521	9984.375	1.0702367045747063	0.03474710542210701	0.002374538214138421
1727948402523	9984.375	1.0956825057558401	0.03672490967245086	0.0022684535893390846
1727948402524	9984.375	1.0634302057595837	0.039177813518638555	0.0022067348289375433
1727948402526	9984.375	1.0410122615771937	0.03993427317178188	0.0021636248947189502
1727948402528	9984.375	0.4531914250963858	0.038742796665578824	0.0019996000640363633
1727948402529	9984.375	0.40775642078415325	0.036583228226971444	0.001813886293476037
1727948402531	9984.375	0.38574443111735734	0.03525183694479754	0.001735781048766198
1727948402532	9984.375	0.35886133782864504	0.0361478628357977	0.001632968862691892
1727948402534	9984.375	0.3384444198768344	0.037705602404273356	0.0015419814454570684
1727948402536	9984.375	0.30623448819049565	0.03835687494428804	0.001390081405235307
1727948402538	9984.375	0.2882242004196462	0.038620652841117084	0.0013161514091534375
1727948402539	9984.375	0.2873986193451868	0.03858442155130189	0.001317313978653693
1727948402541	9984.375	0.6554462655713058	0.03779307724962787	0.0013227482536482668
1727948402543	9984.375	0.6917238560105038	0.03768115536098972	0.0013966533501971387
1727948402545	9984.375	0.7136004263113532	0.0395070854905438	0.0014376016385028328
1727948402547	9984.375	0.7082460486671691	0.04118929579256082	0.001441470684668845
1727948402548	9984.375	0.7140476138012222	0.041371380594034696	0.0014572033550935735
1727948402550	9984.375	0.7191605893491052	0.041020717083502425	0.0014638048793343178
1727948402552	9984.375	0.7169998427166407	0.04139511747794926	0.001464057269784262
1727948402554	9984.375	0.7565029535409353	0.04210783890430722	0.0013633217992832568
1727948402555	9984.375	0.7107084431650018	0.043494849422447586	0.001256815031216953
1727948402557	9984.375	0.7052349241583425	0.04481479570308145	0.0012491182364181431
1727948402559	9984.375	0.7548240707144009	0.04501701660702272	0.0012213962047692654
1727948402561	9984.375	0.7286828921373438	0.04346897463301211	0.0011695809482400144
1727948402563	9984.375	0.7011240957843258	0.04159740057900101	0.0011229424972334678
1727948402564	9984.375	0.8295886921432782	0.04096749720284338	0.0010995740798819304
1727948402566	9984.375	0.8615697704771029	0.04091870505050142	0.001136972783813885
1727948402568	9984.375	0.8146130739824164	0.04052205093764605	0.0011958727991253693
1727948402570	9914.0625	0.7038430505132146	0.040470078556312745	0.0013144983008357416
1727948402571	9914.0625	0.6800183878229148	0.039842501430023214	0.0015697959409348215
1727948402573	9914.0625	0.7388543698660582	0.03806107000206599	0.0017028740203157795
1727948402575	9914.0625	0.84705343056795	0.036029294753692084	0.0019792956742179253
1727948402577	9914.0625	0.9727514771552211	0.036226252420444395	0.002217039483481202
1727948402579	9914.0625	1.081382919623633	0.0384210980980865	0.0024052468852931467
1727948402580	9914.0625	1.1737708282427475	0.03976862591787899	0.0025704173604263673
1727948402582	9914.0625	1.2097369240555413	0.039959389042855106	0.0026360254633902296
1727948402584	9914.0625	1.2678671264129695	0.03992571089859558	0.0027410224104546105
1727948402586	9914.0625	1.2778753842285682	0.04006203764140721	0.0027651123631618245
1727948402587	9914.0625	1.2487463048986487	0.04098497608586526	0.002706708702087072
1727948402589	9914.0625	1.2181924148499916	0.042199546073008194	0.002652066166053093
1727948402591	9914.0625	1.1661868236160688	0.042963660090752614	0.002548628905246045
1727948402593	9914.0625	1.0922730384423338	0.042939736456559505	0.0024111389135159297
1727948402595	9914.0625	1.0069192681773755	0.04245122363161242	0.00224329215555586
1727948402596	9914.0625	0.9059963283596095	0.041779971322578095	0.002044354720631484
1727948402598	9914.0625	0.8605441747761914	0.04133901803164853	0.001947123183311926
1727948402600	9914.0625	0.8664508790691984	0.0417533352947715	0.0017109765767475593
1727948402602	9914.0625	0.964912309911817	0.0423927843142058	0.0015959473269483947
1727948402603	9914.0625	0.4000245270797417	0.04220606175273607	0.001572989518387474
1727948402605	9914.0625	0.3996094810023784	0.04030655940728657	0.0015713311759326604
1727948402607	9914.0625	0.41501100304688254	0.03830788989912925	0.001636825071195134
1727948402609	9914.0625	0.43888686964750345	0.04000050968420059	0.001734171653675991
1727948402611	9914.0625	0.4681895124239776	0.042293845281941786	0.0018414226814284442
1727948402612	9843.75	0.4933066201104221	0.04265225446863146	0.0019227728058247154
1727948402615	9843.75	0.5079365071941944	0.0419513183801987	0.0019691615568760705
1727948402617	9843.75	0.5308263957894359	0.04143037798465647	0.0020492873389945394
1727948402619	9843.75	1.137298113639505	0.04203411498834312	0.002027674647797029
1727948402620	9843.75	0.9645800499985304	0.0429589635160682	0.0020247871291782242
1727948402622	9843.75	0.9617302319455364	0.04398173037455786	0.0020450079241184716
1727948402624	9843.75	0.9175568728799062	0.04477596948893757	0.0019632076087288497
1727948402626	9843.75	0.9198814123737042	0.045149623101138014	0.0019744550815271496
1727948402628	9843.75	0.8189827531382625	0.04577830225556413	0.0020118636166218625
1727948402628	9843.75	0.8299027312391344	0.046436704040409456	0.002044817678178173
1727948402630	9843.75	0.8299027312391344	0.046001117331285375	0.002044817678178173
1727948402632	9843.75	0.8428169551263613	0.04585228828987622	0.0020747872983178173
1727948402634	9843.75	0.8856230196109449	0.04607121392784126	0.002173530838351423
1727948402635	9843.75	0.9100033765483586	0.04755590561666122	0.002225786318036454
1727948402637	9843.75	0.9273523786240221	0.049540802092375276	0.002254492740330818
1727948402639	9843.75	0.9813249711580253	0.05025002385478812	0.0023735020636578594
1727948402641	9843.75	1.0359030154644118	0.05031689829585718	0.002501368928852093
1727948402643	9843.75	1.1401507383100902	0.050344065460845	0.0025676020176271927
1727948402644	9843.75	1.1699523174733388	0.04991046732508663	0.002632692268965643
1727948402646	9843.75	1.1892025086734346	0.049356840738030455	0.002671873056527871
1727948402648	9843.75	1.2000476398003828	0.05010334791802047	0.002694865185497198
1727948402650	9843.75	1.189402788103295	0.05132418354038277	0.002675812107937953
1727948402651	9843.75	1.1351771324685533	0.0518169956841407	0.0025842902351175417
1727948402653	9843.75	1.0898639114626059	0.05083782147591845	0.0025048748819761746
1727948402655	9843.75	1.018822662580033	0.0499317890406992	0.002301054572210011
1727948402657	9843.75	0.8852777822043741	0.0503443022662293	0.002060671185246842
1727948402659	9843.75	0.7784648178175226	0.051567222284080415	0.0018017635118822732
1727948402660	9843.75	0.6853715899193797	0.05265043441036204	0.0015167195372363083
1727948402662	9843.75	0.6262782834610849	0.05304300317458655	0.0012879998136070708
1727948402664	9843.75	0.6028083072265477	0.052406453582698125	0.0010592800899778332
1727948402666	9843.75	0.6570788776622356	0.05076679882085561	9.127350784279518E-4
1727948402667	9843.75	0.746283807761181	0.04878954983519588	8.354333980782971E-4
1727948402669	9843.75	0.7338170908359035	0.04794390234026074	7.852480137261256E-4
1727948402671	9843.75	0.7542526419279932	0.04852191579681673	8.439868182134882E-4
1727948402673	9843.75	0.7540868973608352	0.04955158911106099	8.967955678647609E-4
1727948402675	9843.75	0.21603026004436454	0.04934765187098783	0.0010502410665430228
1727948402676	9843.75	0.2472521615167761	0.04709833233763112	0.0011728119860603466
1727948402678	9843.75	0.25387939608701826	0.04551272574307991	0.0011962103308404608
1727948402680	9843.75	0.2760727685034148	0.04715500147595648	0.0012798102351588697
1727948402682	9843.75	0.28950141604674035	0.050739806986399974	0.0013240307413841385
1727948402683	9843.75	0.3052755533448314	0.05324989298007651	0.0013786289991408237
1727948402685	9843.75	0.30871346298537805	0.05480806255548594	0.0013944506530553821
1727948402687	9843.75	0.3141552697848267	0.05601516038203542	0.0014163587950540189
1727948402689	9843.75	0.9925570378013626	0.057034556834837914	0.0014097591996876414
1727948402691	9843.75	0.987181143960883	0.058665853583410026	0.0014446695177366227
1727948402692	9773.4375	0.9839386139389777	0.05989152554107755	0.0015395843885736649
1727948402694	9773.4375	0.9895120017439893	0.05954596833425843	0.0015493836403003864
1727948402696	9773.4375	1.0516113009140395	0.05826827657090377	0.001644021185776693
1727948402698	9773.4375	1.0918985196953375	0.058117022526967724	0.0017456431354571978
1727948402699	9773.4375	1.0073710755224183	0.059106929601618285	0.0018478487661863893
1727948402701	9773.4375	0.9613018292271703	0.05957729975089966	0.0019348812745127422
1727948402703	9773.4375	1.019548435515693	0.05927822516165313	0.0020950104142094983
1727948402705	9773.4375	0.9676560961943739	0.058614709804613765	0.0022868419597818
1727948402707	9773.4375	0.8514856437769089	0.05859621864934469	0.0025427308710741572
1727948402708	9773.4375	0.9305806727765819	0.060832607053280245	0.002764142872417799
1727948402710	9773.4375	0.9703226980314255	0.06394030876400272	0.0028748854332826734
1727948402712	9773.4375	1.0524559420859538	0.06512018681258352	0.003129660742101266
1727948402715	9773.4375	1.1365078780136268	0.06465433720746566	0.0033591609170974084
1727948402716	9773.4375	1.1375238202219256	0.06389979631996451	0.0037049816993169797
1727948402718	9773.4375	1.17331612712643	0.06267878100651786	0.0038156389027934573
1727948402720	9773.4375	1.2190057769403082	0.06057599859679255	0.003955007143785498
1727948402722	9773.4375	1.2403174386816131	0.0596220881647846	0.0040155576265197244
1727948402724	9773.4375	1.2249534325391187	0.06076768169029469	0.003975315117284511
1727948402725	9773.4375	1.160132773872613	0.06245605630621753	0.003806604234590594
1727948402727	9773.4375	1.1139043201106311	0.06423794107467116	0.0036997030277068172
1727948402728	9773.4375	0.9818326038529117	0.06484110976118294	0.00339996219328668
1727948402730	9773.4375	0.9339242611291274	0.06432366657250659	0.0032003298072182363
1727948402731	9773.4375	0.7516057236389544	0.06412008628072395	0.002751652603477803
1727948402733	9773.4375	0.7054093549172155	0.06488286622757178	0.0023494632973890305
1727948402735	9773.4375	0.551038253015051	0.06601178539524617	0.0018787865166612328
1727948402737	9773.4375	0.4571810137122361	0.06678726963722291	0.0013991201702526226
1727948402739	9773.4375	0.3529569143513719	0.06692608076162089	9.612598559189221E-4
1727948402740	9773.4375	0.3608088550600343	0.06631810688502231	6.961063824259294E-4
1727948402742	9773.4375	0.4103284426241015	0.06458140468762363	4.3095290893293675E-4
1727948402744	9773.4375	0.08413800337739986	0.06143544299387614	6.178426143072178E-4
1727948402746	9773.4375	0.12392062797828396	0.058556004860574315	8.354012494156927E-4
1727948402747	9773.4375	0.17574124681914102	0.05983771360743435	0.0010069407476642255
1727948402749	9773.4375	0.20508028005351428	0.06546033442291095	0.0011784802459127582
1727948402751	9773.4375	0.2694153619972691	0.07066190030977923	0.001429098358633609
1727948402753	9773.4375	0.3361597264245766	0.07237452183033577	0.00167971647135446
1727948402755	9773.4375	0.40581846400284816	0.07185773847554555	0.0019190737227518114
1727948402756	9773.4375	1.0469723371119282	0.07076792245800274	0.002132296932078818
1727948402758	9773.4375	1.091320486159283	0.06944720177686867	0.0022040795328716993
1727948402760	9773.4375	1.1377008823625756	0.06804388283582172	0.0022830652909653
1727948402762	9773.4375	1.1563373414666576	0.0673687315933514	0.002314567320328154
1727948402763	9773.4375	1.1391610895783235	0.0678816531132318	0.0022891153202531196
1727948402765	9773.4375	1.0990618424551424	0.07069501639171498	0.002220518575440699
1727948402767	9773.4375	1.0228713912107688	0.073562539480883	0.0020989684384404967
1727948402769	9773.4375	0.8900903835148445	0.07398704775042218	0.0018988845300312066
1727948402771	9773.4375	0.7664582514412998	0.07305098093312407	0.0016350436743086233
1727948402772	9773.4375	0.6271344762291202	0.07254136694729217	0.001376405304029626
1727948402774	9773.4375	0.5718793675751223	0.07242191725588687	0.0011699974631194433
1727948402776	9773.4375	0.49851451479281106	0.07264841143418405	9.550285140479994E-4
1727948402778	9773.4375	0.46848800947081365	0.07296916439867611	7.426964938919941E-4
1727948402779	9773.4375	0.43884661212657233	0.0725212659785523	5.303644737359887E-4
1727948402781	9773.4375	0.4007999762687341	0.07278355616339856	4.5061817870077625E-4
1727948402783	9773.4375	0.41170366821715587	0.07479740366061524	4.417821000348853E-4
1727948402785	9773.4375	0.40195553057848527	0.07582484307126604	6.083449354717161E-4
1727948402787	9773.4375	0.47047863401239626	0.07347348164014837	8.379926247030264E-4
1727948402788	9773.4375	0.5352302898858146	0.07005278791756765	0.001041431701847312
1727948402790	9773.4375	0.5391499412963423	0.06801315957385717	0.0012448707789915977
1727948402792	9773.4375	0.6947307466710888	0.06678642912981554	0.0015955997219875373
1727948402794	9773.4375	0.7141125867115811	0.06597154269001343	0.0019787492254778613
1727948402795	9773.4375	0.8054543254303961	0.06553659585720818	0.0023618987289681856
1727948402797	9773.4375	0.8776077716964042	0.06506224910409059	0.0025349838353027295
1727948402799	9773.4375	1.0146267183084952	0.06463559891988997	0.002845844137919019
1727948402801	9773.4375	1.1310196653036984	0.06449853924087327	0.0030993335778437474
1727948402803	9773.4375	1.208185660633716	0.06355681296106143	0.0032721095996720395
1727948402804	9703.125	1.2479828523422547	0.06152310675803516	0.003362313647792593
1727948402806	9703.125	1.2554710776920404	0.0592799274362505	0.0033783894487051697
1727948402808	9703.125	0.6606206723209966	0.057404170210378275	0.003356646259972121
1727948402810	9703.125	0.6352646545794025	0.05654812286280154	0.0032353586366442536
1727948402811	9703.125	0.6099485001474056	0.05350146721075686	0.0031109150385795863
1727948402813	9703.125	0.5931247070784954	0.04889158449920644	0.003027563450036128
1727948402816	9703.125	0.5608044215083756	0.0459645061843769	0.00286258793784583
1727948402818	9703.125	0.5239854876292634	0.04489436152538089	0.0026657692531411414
1727948402820	9703.125	0.5058004363585511	0.043195929527718904	0.002569657262149198
1727948402821	9703.125	1.2432886427245857	0.041048929548734965	0.0025181245717104807
1727948402823	9703.125	1.1902190033393918	0.037859814882533864	0.002527717328748237
1727948402825	9703.125	1.197804816423605	0.03460926332731413	0.002544799456397583
1727948402827	9703.125	1.2033304156478997	0.03146470456929532	0.00255531115925213
1727948402828	9703.125	1.2201819085021062	0.02982908225364362	0.002589821000642286
1727948402829	9703.125	1.226623158330809	0.028817656446105597	0.0026034406237623927
1727948402831	9703.125	1.2381850080780104	0.025362886889650643	0.0026281783950881593
1727948402833	9703.125	1.2579524959339479	0.02069187328211208	0.002668722110763883
1727948402835	9703.125	1.2679542179205614	0.014599145329168062	0.0026882179767606868
1727948402836	9703.125	1.258839972673605	0.009389786535014915	0.002668527252491261
1727948402838	9773.4375	1.2533461994817143	0.005255059836090889	0.0026332383011362873
1727948402840	9773.4375	1.204417131176479	0.00251862478519146	0.0025405654677082543
1727948402842	9773.4375	1.155057987521474	0.0011579695065695509	0.002448929755797603
1727948402843	9843.75	1.0526680652006173	6.504621323921479E-4	0.0022702015289165997
1727948402845	9843.75	0.9839342047555615	3.893914874220696E-4	0.002152000486562717
1727948402847	9843.75	0.9988978289175724	2.3226052783571784E-4	0.0019131263604052445
1727948402849	9914.0625	0.877351796582397	8.02785684401195E-5	0.0016499092908779417
1727948402851	9914.0625	0.7171251454059712	5.1051221638797325E-5	0.0013788135772035007
1727948402852	9984.375	0.6230596436920722	2.484821041005884E-5	0.0011077178635290597
1727948402854	9984.375	0.618560873273248	1.8118669484927696E-5	9.359214874122368E-4
1727948402856	9984.375	0.5993084766151449	1.4040982149064623E-5	7.641251112954138E-4
1727948402858	10054.6875	0.5012162612133592	1.7117944746465967E-5	6.381633025264807E-4
1727948402859	10054.6875	0.45466530140947886	2.3853912704522234E-5	5.919425829683115E-4
1727948402861	10125.0	0.47370794112898695	2.7053236013953396E-5	6.19971929925109E-4
1727948402863	10125.0	0.5010723103731469	3.0296506340393976E-5	6.604172262436172E-4
1727948402865	10125.0	0.6226010935218722	3.845875330826418E-5	8.141974478403596E-4
1727948402867	10195.3125	0.7065107237617925	4.5320838614978695E-5	9.67977669437102E-4
1727948402868	10195.3125	0.7708611114833477	6.10235424201412E-5	0.0011092237794322287
1727948402870	10265.625	0.7602004965977179	5.305136363891588E-5	0.0012230889839027071
1727948402872	10265.625	0.799832784939095	5.8783327694268215E-5	0.0015173527153387492
1727948402874	10265.625	0.7580703790911536	7.149176883957119E-5	0.001811616446774791
1727948402875	10335.9375	0.8843565150284812	1.0273276911942408E-4	0.0020706063236348455
1727948402877	10335.9375	0.9544833032918872	1.3493312678860252E-4	0.002222833427594883
1727948402879	10406.25	1.0826483765119856	1.7171056181939444E-4	0.002482172472080114
1727948402881	10406.25	0.9948228917404053	1.8936971696341658E-4	0.002706619992675615
1727948402883	10406.25	1.0772005988399784	3.4008988262993216E-4	0.002894509366900966
1727948402884	10476.5625	1.1211437818482304	7.347432907577886E-4	0.0029940359491566664
1727948402886	10476.5625	1.1300400138224187	6.117188739081821E-4	0.0030144940286280643
1727948402888	10546.875	1.1276891670109719	4.0002652636258085E-4	0.0030084052727966013
1727948402890	10546.875	1.1148589792283545	3.4023478489047723E-4	0.002977656930206814
1727948402891	10546.875	1.0821152416376876	2.885613059897589E-4	0.0028922481083156876
1727948402893	10546.875	1.0628797668336547	2.459719508377002E-4	0.002842559924902011
1727948402895	10546.875	1.218903948121753	2.513113365547721E-4	0.0027333980027869366
1727948402897	10546.875	1.2605277134230006	2.989606529774547E-4	0.0026039027640135117
1727948402899	10546.875	1.279473074629102	3.208038567294561E-4	0.0025157671338546734
1727948402900	10546.875	1.2434464075829752	2.9072562150830595E-4	0.0024451287024560733
1727948402902	10546.875	1.2296499310160969	2.968233202607545E-4	0.002417706216417924
1727948402904	10546.875	1.303739811117805	4.452709585577822E-4	0.0023379093428095646
1727948402906	10546.875	0.6464952863128492	8.320228601959768E-4	0.0022602296578713966
1727948402907	10546.875	0.6363452777210481	0.001260272591499234	0.0022242076783613933
1727948402909	10546.875	0.6282368512503952	0.0013532733806857836	0.0021949718219712415
1727948402911	10546.875	0.6261266445201328	0.0010041467527028022	0.0021863069502933586
1727948402913	10546.875	0.6148979428538175	6.970123840495756E-4	0.0021477508912488437
1727948402916	10546.875	0.6108855477396701	5.975536289236695E-4	0.002133910748237883
1727948402917	10546.875	0.6121315132989003	6.677214199522343E-4	0.002136698952462524
1727948402919	10546.875	1.3220815159221793	8.408259158447496E-4	0.0021358168150406296
1727948402921	10546.875	1.320925284273888	9.857812520694675E-4	0.0021339769696329283
1727948402923	10546.875	1.2742089007563273	0.0012070325883774351	0.0020665108555074016
1727948402924	10546.875	1.2273710700923015	0.0016037962399960352	0.00195505706259761
1727948402926	10476.5625	1.1718712087021508	0.0018995724270110222	0.0018800181662920797
1727948402928	10476.5625	1.086363224835488	0.00173457460318574	0.0017719387494440084
1727948402929	10476.5625	0.9650322154160843	0.0012389896947357338	0.00159937033037294
1727948402931	10476.5625	0.8998218924096397	9.405409649667779E-4	0.0015074400380238817
1727948402932	10476.5625	0.7618660419214419	9.857457088511615E-4	0.0012959264621095294
1727948402934	10476.5625	0.8067443792817836	0.001165996012172218	0.00117894465275256
1727948402936	10476.5625	0.7891308895970599	0.0013311408103920761	0.001013117384650321
1727948402938	10476.5625	0.8760340073529411	0.0013134740818832717	8.933380948569464E-4
1727948402939	10476.5625	0.9386679628751367	0.00106671883795267	8.564400238542724E-4
1727948402941	10476.5625	0.9377999077930551	8.29975798405283E-4	8.790187465674529E-4
1727948402943	10476.5625	0.8495996037914524	7.95672658747686E-4	9.44302886400349E-4
1727948402945	10476.5625	0.7894659236409777	8.394997535012312E-4	0.001106338560001642
1727948402947	10476.5625	0.8215620661795439	7.690334602968036E-4	0.0013422810407799635
1727948402948	10476.5625	0.9063327694481882	6.094902879738043E-4	0.0015782235215582848
1727948402950	10476.5625	0.913825524927935	4.561152581361691E-4	0.0017048176806427387
1727948402952	10968.75	0.970707529798774	3.657302604564345E-4	0.001969814473680587
1727948402954	10968.75	1.1027080268586018	4.085304850689355E-4	0.0021950541214325516
1727948402955	10968.75	1.137618825723344	4.305197643911375E-4	0.0024186559334728663
1727948402957	10968.75	1.1890285588134808	4.2457587250669814E-4	0.002509175801578856
1727948402959	10968.75	1.242450912996679	3.653959594277117E-4	0.0025991564635807598
1727948402961	10968.75	1.2644928809035736	3.028213562535779E-4	0.002638775043135957
1727948402963	10968.75	1.2727873193477046	2.8686137164842424E-4	0.002654595329318127
1727948402964	10968.75	1.2401369368736406	2.8211182053688533E-4	0.002593897763383232
1727948402966	10968.75	1.2101664616304444	2.520472101868723E-4	0.002535450337433524
