# Supplementary material for: Identification and classification of repeated whistle types from free-ranging rough-toothed dolphins (Steno bredanensis)
Source: Sci Rep. 2026 Mar 20;16:14327. doi: 10.1038/s41598-026-44853-2 (PMC13144356; doi:10.1038/s41598-026-44853-2)
Supplement: Supplementary file 2 — Supplementary Material 2 [file 41598_2026_44853_MOESM2_ESM.zip › Dataset_StenoRepeatedCalls/Contours/3009.csv]

Time [ms]	Peak Frequency [Hz]	Duty Cycle	Energy	WindowRMS
1727948474826	7523.4375	0.4538127192543313	0.037460813072141164	5.847740465734845E-4
1727948474828	7523.4375	0.45116592503193786	0.03873786322031955	5.176117320019418E-4
1727948474829	7523.4375	0.47819829337002095	0.03989559333325663	5.179395466688045E-4
1727948474831	7523.4375	0.42243686819523557	0.04160529732099911	5.421353301614012E-4
1727948474833	7523.4375	0.4532622657269787	0.04283842403022976	5.717353088541346E-4
1727948474835	7523.4375	0.481806178244037	0.04486864354068461	5.918834263933734E-4
1727948474837	7523.4375	0.44189709037604824	0.04829645763593144	6.148126855038825E-4
1727948474837	7523.4375	0.4617303172497379	0.05134750966888605	6.364720503483458E-4
1727948474839	7523.4375	0.4617303172497379	0.054720512486120414	6.364720503483458E-4
1727948474841	7523.4375	0.5282739923185272	0.059740008679618865	7.28716548729708E-4
1727948474843	7523.4375	0.4766884090015723	0.06468221485950397	8.153531974566654E-4
1727948474844	7523.4375	0.5451092030267295	0.06817748552078645	9.368580933624794E-4
1727948474846	7523.4375	0.6098550920466457	0.06984751195139291	0.001031193291683834
1727948474848	7523.4375	0.4806596476794737	0.06811063911255492	0.001255533344226551
1727948474850	7523.4375	0.5812398632361043	0.06579678159572316	0.0014798733967692683
1727948474852	7523.4375	0.6711472107993334	0.06694691051688745	0.0016561516251386876
1727948474853	7453.125	0.7467136097000484	0.07314548936263211	0.001783619445177875
1727948474855	7453.125	0.7679149847302855	0.07872025526834607	0.0018218503269295287
1727948474857	7453.125	0.8062100093902865	0.08247019232605557	0.0018905969756187041
1727948474859	7453.125	0.7967740523201904	0.08594465794421384	0.0018826584172960585
1727948474860	7453.125	0.7732530591924018	0.09006628140740851	0.001846237922434846
1727948474862	7453.125	0.8842900114239387	0.09397889905338823	0.0017464384689459792
1727948474864	7453.125	0.7794235921466401	0.0972913466014147	0.0015792964736755215
1727948474866	7382.8125	0.6776417615752235	0.10298731995604529	0.001414760419801954
1727948474868	7382.8125	0.5660611720560245	0.11180269781506941	0.0012173525641107907
1727948474869	7382.8125	0.4896398871435764	0.11744463957750195	0.001029375908198356
1727948474871	7382.8125	0.45930130407082537	0.11605400396151634	9.615786335280199E-4
1727948474873	7382.8125	0.4690366221174004	0.11356403630516482	8.210487871819198E-4
1727948474875	7382.8125	0.5081022905591744	0.1145527676110326	7.372517763642065E-4
1727948474876	7382.8125	0.4943987798866926	0.11642155837995297	7.278100366573945E-4
1727948474878	7312.5	0.49211993907232704	0.12079193247382765	6.868521061669966E-4
1727948474880	7312.5	0.47581830614517817	0.12306096138495794	6.666514316147461E-4
1727948474882	7312.5	0.44558183202203716	0.11897384449964543	6.709617318165057E-4
1727948474884	7312.5	0.46908780463836475	0.11691321651897976	6.99783508335859E-4
1727948474885	7312.5	0.35929678106502033	0.12077852911054861	7.372554772400057E-4
1727948474887	7312.5	0.3805495702113392	0.11988332893886709	7.89354768396588E-4
1727948474889	7312.5	0.4273996413128931	0.1121867137681242	8.991198009585073E-4
1727948474891	7242.1875	0.5129753109970403	0.11010253866445695	0.001039949374630043
1727948474892	7242.1875	0.5940348758902145	0.11661487701650756	0.0011674994367021781
1727948474894	7242.1875	0.5843333320403012	0.12426495460654041	0.0012522106027411184
1727948474896	7242.1875	0.6680005909156735	0.12832660097395987	0.0013779639339717607
1727948474898	7242.1875	0.7279164662466898	0.1307454419910589	0.0014504274160118495
1727948474900	7242.1875	0.7755646994476166	0.13210483925149785	0.0015010036213445141
1727948474901	7242.1875	0.7829632675438596	0.13362791568311186	0.0014953958436816706
1727948474903	7242.1875	0.7587431598601456	0.1363357314066312	0.001455092008015629
1727948474905	7242.1875	0.7130344748220788	0.14317336711672582	0.0013835497319730414
1727948474907	7242.1875	0.666121653632903	0.15102323386601155	0.0013035264522570909
1727948474908	7242.1875	0.7641273717703553	0.15463921855981472	0.0011846243554079487
1727948474910	7242.1875	0.7647929915627808	0.1549831365094902	0.001121534275281233
1727948474912	7242.1875	0.7006497687796235	0.15295067957600617	0.0010241166757469521
1727948474914	7242.1875	0.6351590906299135	0.14922105212121187	9.688370058132213E-4
1727948474916	7171.875	0.64227665995152	0.1492532419218869	9.802920772099643E-4
1727948474917	7171.875	0.6565491191829359	0.15220403663683785	0.0010010413395678732
1727948474919	7171.875	0.6480277770031234	0.15073279024600905	0.0010211856007681717
1727948474921	7171.875	0.638856422570861	0.14602407081571803	0.0010079224316600162
1727948474924	7171.875	0.6182831241102541	0.14316788845493386	9.8304499199151E-4
1727948474925	7171.875	0.5738425169715706	0.14263839928742392	9.404993762097777E-4
1727948474927	7171.875	0.5341224599083163	0.14192681729607295	8.974915190504103E-4
1727948474929	7171.875	0.4650468062770907	0.14099958947273325	8.065388670938247E-4
1727948474931	7171.875	0.3791691068279364	0.14059701087988796	6.728315565123523E-4
1727948474933	7171.875	0.3916833814156559	0.14374649441180037	5.5080340317548E-4
1727948474934	7171.875	0.41073080355510455	0.15144612171665012	4.287752498386077E-4
1727948474936	7171.875	0.38570790711386577	0.1558498646130162	4.06916749670896E-4
1727948474937	7171.875	0.3995166161091112	0.14933034882093774	3.651324300367147E-4
1727948474939	7171.875	0.4481727653897465	0.1369660436014583	3.504172426242974E-4
1727948474940	7171.875	0.38611105062267725	0.12675051762290818	4.0569147370626455E-4
1727948474942	7171.875	0.3621115072831375	0.11762574094596376	4.692804466335616E-4
1727948474944	7171.875	0.43141889094528885	0.11148024891078373	5.908601609226651E-4
1727948474946	7171.875	0.4763751224417985	0.11524909685008713	7.420599298720514E-4
1727948474948	7171.875	0.5699364688937388	0.1289658588456763	9.000491487125444E-4
1727948474949	7171.875	0.6600199338858316	0.14426212937861227	0.0010580383675530373
1727948474951	7171.875	0.6985339278694969	0.15194872626601008	0.001143602345084205
1727948474953	7171.875	0.7048007622659377	0.14899719526253094	0.0013147541040939986
1727948474955	7171.875	0.8014092246350593	0.14001487140585855	0.0014491134585715103
1727948474956	7171.875	0.8638097327937393	0.13372571114535511	0.0015349809552534376
1727948474958	7171.875	0.894135376465123	0.1364336670813556	0.0015754624659842136
1727948474960	7171.875	0.8978999090440073	0.14501115607764714	0.0015787156578447358
1727948474962	7171.875	0.847080900302405	0.15384426820227667	0.001516226023298927
1727948474964	7171.875	0.7760956874910663	0.15892321629141118	0.0014308054939747151
1727948474965	7171.875	0.6675349432376536	0.15596598073691223	0.0013016640445497735
1727948474967	7171.875	0.632693646874532	0.14807087481843323	0.0012049556108136635
1727948474969	7171.875	0.5949189949457122	0.1464094407438842	0.0010264244085544305
1727948474971	7171.875	0.4923844973732577	0.15461314113947577	8.678872495734019E-4
1727948474972	7171.875	0.5236852905260851	0.16636419859427526	7.394503705211269E-4
1727948474974	7171.875	0.565940882770924	0.1774521765687872	6.813901215761577E-4
1727948474976	7171.875	0.5462749833696178	0.18673899142958855	6.585254087770638E-4
1727948474978	7171.875	0.5199799632241775	0.18995441064913635	6.324414023600979E-4
1727948474980	7171.875	0.5321382726513365	0.18250493096233145	6.406319199051499E-4
1727948474981	7171.875	0.5215671135136974	0.1728961079168868	6.321024664095187E-4
1727948474983	7171.875	0.5128857705347424	0.17042104926553625	6.261213254084041E-4
1727948474985	7171.875	0.5149601390526729	0.17266963793162507	6.220716758962734E-4
1727948474987	7171.875	0.4383842900114239	0.1733816727973126	6.639845708458502E-4
1727948474988	7171.875	0.49544280430056015	0.16852842987677663	7.537110820261902E-4
1727948474990	7171.875	0.5089356889637895	0.15741427974260902	8.16668937571213E-4
1727948474992	7171.875	0.615880420641486	0.13910626378242705	9.69882442760992E-4
1727948474994	7171.875	0.6383739927279874	0.1092322987318322	0.0011372721432451065
1727948474996	7312.5	0.7552812684257075	0.06726683005295052	0.001304661843729221
1727948474997	7453.125	0.9004748842251376	0.011192220121469969	0.0014869937991299233
1727948474999	7593.75	0.9441351740615174	6.043502393535834E-4	0.001536879374908299
1727948475001	7734.375	0.9853387028916077	1.5487667089492048E-4	0.001579821090656864
1727948475003	7875.0	1.0014228101046578	1.2642449728849124E-4	0.0015944558300919
1727948475004	8015.625	0.966010903412441	3.5787700122970486E-4	0.0015515364500847185
1727948475006	8156.25	0.9323216084414307	4.1003062815529365E-4	0.0015109143488373387
1727948475008	8367.1875	0.8468100109940055	3.987458187213278E-4	0.0013891665921487455
1727948475010	8367.1875	0.7767251452559945	7.426068485119637E-4	0.0012960687463623565
1727948475012	8367.1875	0.7449393393662839	0.0016662786799127446	0.0010943210201009015
1727948475013	8367.1875	0.7289484805329428	0.0026158381347151337	9.751879482487954E-4
1727948475015	8367.1875	0.6838341400369883	0.002663503466952333	8.961064345207663E-4
1727948475017	8367.1875	0.7177878521691695	0.0019043581672528757	7.785966732078452E-4
1727948475019	8367.1875	0.6166374158559356	0.0013062334977567507	6.723336293847511E-4
1727948475020	8367.1875	0.5432464791543828	0.0012862873218050207	6.109828589900206E-4
1727948475022	8367.1875	0.5120011495594209	0.0017992087457025234	5.845638498938963E-4
1727948475025	8367.1875	0.422151833460266	0.00298639860690784	4.946617300654187E-4
1727948475027	8367.1875	0.35954921250573246	0.003979186335435234	4.142150146216238E-4
1727948475029	8367.1875	0.39879463356687017	0.0036403471235983494	3.3376829917782885E-4
1727948475030	8437.5	0.40221784099842767	0.0023603047954843105	3.020175290986595E-4
1727948475032	8437.5	0.3459755622473046	0.001623602751229433	3.066685792770484E-4
1727948475034	8437.5	0.337090215676319	0.0014407622221071423	3.0548594031999584E-4
1727948475036	8437.5	0.37290843974987586	0.001356491122038644	3.614535745237633E-4
1727948475037	8437.5	0.4090931351632323	0.0014808662483298328	3.846793451481208E-4
1727948475038	8437.5	0.4494094722360145	0.0018704512196364117	4.111165983011071E-4
1727948475040	8437.5	0.5037572280494869	0.002384598506128859	4.4924589763766626E-4
1727948475042	8437.5	0.47680690766423983	0.0028425026959270593	5.079067872991547E-4
1727948475044	8437.5	0.4649150074430759	0.003140204232692246	5.721280921028162E-4
1727948475045	8437.5	0.5293765491243012	0.0032185194998314653	6.285366739319862E-4
1727948475047	8437.5	0.5456483255808875	0.0033582888152787474	6.4587553474186E-4
1727948475049	8437.5	0.5656521608577918	0.003317554006841512	6.658149484030587E-4
1727948475051	8507.8125	0.5475889961674528	0.002929991376683349	6.542537711374254E-4
1727948475052	8507.8125	0.5631001434930409	0.0027857069039334383	6.700648019550869E-4
1727948475054	8507.8125	0.5514916633909853	0.0034510421700109785	6.64642582222526E-4
1727948475056	8507.8125	0.512166426450035	0.005229760147703047	6.290340654198533E-4
1727948475058	8507.8125	0.5774497319400769	0.007154635661326786	5.8199904158651E-4
1727948475060	8507.8125	0.5633320849559383	0.0074809312301655296	5.404420687157765E-4
1727948475061	8507.8125	0.5229901409609478	0.006020555098042246	5.04852340521606E-4
1727948475063	8507.8125	0.4940125020568232	0.004465117947955146	4.7762329148838073E-4
1727948475065	8507.8125	0.47384599365127245	0.004154261822988964	4.6016959895028137E-4
1727948475067	8507.8125	0.5373334714431413	0.00464280967268567	4.496576930153582E-4
1727948475068	8507.8125	0.5732178908562245	0.005268565721208504	4.3350529854231445E-4
1727948475070	8507.8125	0.6055870719455234	0.005476583644226123	4.575122699217302E-4
1727948475072	8507.8125	0.622220374118222	0.005278053374305489	5.114362504272523E-4
1727948475074	8578.125	0.5188986340408805	0.005235351794571267	5.735044814231249E-4
1727948475076	8578.125	0.46163331811726516	0.005658067003001827	6.289715289000965E-4
1727948475077	8578.125	0.5299681750386741	0.006677379611240535	7.156699888350445E-4
1727948475079	8578.125	0.5553530543879337	0.008390636362749386	7.352929479503425E-4
1727948475081	8578.125	0.557210484584221	0.009844335338382101	7.323826031785767E-4
1727948475083	8578.125	0.5642006135562487	0.010024207746754785	7.398330966614602E-4
1727948475084	8578.125	0.5041870439142068	0.009204693796256403	6.938688497713382E-4
1727948475086	8578.125	0.47864118728126903	0.00889804024647831	6.725349888660997E-4
1727948475088	8578.125	0.4457646728069842	0.00900654655579201	6.353498613471715E-4
1727948475090	8578.125	0.41519000756182706	0.008940540663802144	5.524954456394475E-4
1727948475092	8578.125	0.3509041648240959	0.009082621841953365	4.696410299317235E-4
1727948475093	8578.125	0.43929755707443724	0.009723576260533157	3.9497058224965037E-4
1727948475095	8578.125	0.45764245011482124	0.010610620224325925	4.137866916572988E-4
1727948475097	8648.4375	0.47273455925707547	0.011197810569754467	4.297324089910049E-4
1727948475099	8648.4375	0.45071008070459906	0.011260090089341103	6.099157898851558E-4
1727948475100	8648.4375	0.5559202527049355	0.011272421537241884	7.504158784476132E-4
1727948475102	8648.4375	0.4960571890802949	0.011856227631503877	8.909159670100706E-4
1727948475104	8648.4375	0.6088679610477222	0.012196695074092523	0.0010444427596724845
1727948475106	8648.4375	0.7147294554935696	0.011541895127287389	0.0012195345940648967
1727948475108	8648.4375	0.6394169573061291	0.011454141524971368	0.0014084478227407947
1727948475109	8648.4375	0.7029363972387861	0.013023021807831247	0.0014964394490294625
1727948475111	8648.4375	0.7254905062411	0.015045973620817069	0.0015305935027281367
1727948475113	8648.4375	0.7464910325905572	0.016118325929632558	0.0015633673997208649
1727948475115	8648.4375	0.7424604090646137	0.016384720747773956	0.0015562949486411608
1727948475116	8648.4375	0.705724878923401	0.01663818679588211	0.0014908665865338182
1727948475118	8648.4375	0.6872919285666608	0.017312739705510036	0.001458901189210134
1727948475120	8648.4375	0.6214221969283997	0.018107832037844312	0.001341365640436408
1727948475122	8648.4375	0.7818166121334928	0.018441108722079026	0.00116199413823129
1727948475125	8648.4375	0.7599884609006485	0.018493834406661466	0.0010420872174937634
1727948475126	8648.4375	0.6717705876572327	0.018974956179409763	8.699083395028789E-4
1727948475128	8648.4375	0.6353746102494404	0.01956154722016849	8.245100493643207E-4
1727948475130	8648.4375	0.5473385054398519	0.019193237968654762	7.343516717922745E-4
1727948475132	8648.4375	0.461189213903102	0.018469475466961066	6.431799762663327E-4
1727948475133	8648.4375	0.3846821888158245	0.01882722424863394	5.660169547296265E-4
1727948475135	8648.4375	0.38083699349083255	0.019542179988789918	5.645755980464427E-4
1727948475137	8648.4375	0.3610449728840209	0.019580096374148218	5.302300554539975E-4
1727948475138	8648.4375	0.33001014767215653	0.019969708666146998	5.009269100674741E-4
1727948475140	8648.4375	0.38238141521717767	0.021790235846525605	4.353793126518028E-4
1727948475141	8648.4375	0.3292635551788522	0.023728562301485442	3.6983171523613143E-4
1727948475143	8718.75	0.3080460737608991	0.024500673458138902	3.499604680061265E-4
1727948475145	8718.75	0.40458503259302936	0.02456823015284743	2.9740230727709867E-4
1727948475147	8718.75	0.40409879864386794	0.024551779115320412	2.954216896467708E-4
1727948475148	8718.75	0.3705322046271339	0.02517519909502231	3.1456004408067284E-4
1727948475150	8718.75	0.3454918593019271	0.027171094831524432	3.3701189331591393E-4
1727948475152	8718.75	0.257325940343887	0.02857355490409574	4.818491912622195E-4
1727948475154	8718.75	0.34115931881494393	0.02761030486843988	6.435354363089835E-4
1727948475156	8718.75	0.4601642433745784	0.025654135810593892	7.803512751597185E-4
1727948475157	8718.75	0.5641482106946722	0.0248563630972828	9.171671140104533E-4
1727948475159	8718.75	0.6126547759433962	0.02534048954604344	9.668364612315022E-4
1727948475161	8718.75	0.7012561703867013	0.025204675827242045	0.0010482989195459023
1727948475163	8718.75	0.7062604801070774	0.024362215757475703	0.0011646202654472355
1727948475164	8718.75	0.7504199817391131	0.024076775335215274	0.0012160304910705448
1727948475166	8718.75	0.7568631484605126	0.025078340609174535	0.0012185922267644244
1727948475168	8718.75	0.7519068663671284	0.025883910408374924	0.001204959290434607
1727948475170	8718.75	0.7203518703725817	0.026474700436056646	0.001161363500941597
1727948475172	8718.75	0.6612895087597525	0.02570808275180754	0.0010897742655062537
1727948475173	8718.75	0.6026596070550713	0.024826092675282147	0.0010138799343740706
1727948475175	8718.75	0.576614830564346	0.02447344349495436	9.890390077840867E-4
1727948475177	8718.75	0.6431566217361326	0.025266420976273723	8.638219343319613E-4
1727948475179	8718.75	0.5791386152889473	0.025947427279859367	7.766384850890647E-4
1727948475180	8718.75	0.529682455584983	0.025650419622679062	7.104552024883451E-4
1727948475182	8718.75	0.4982555486551448	0.02551044927191449	6.65711637605446E-4
1727948475184	8718.75	0.5874917773713259	0.026253490125353787	6.20580067155065E-4
1727948475186	8718.75	0.5993603772582146	0.026678932762648103	6.291105105808842E-4
1727948475188	8718.75	0.6110957981364715	0.02626881802305827	6.387551884632155E-4
1727948475189	8718.75	0.5389449663200401	0.02579014541288742	6.376792718828178E-4
1727948475191	8718.75	0.5487161748677816	0.02767647869627125	6.475074642096593E-4
1727948475193	8718.75	0.531093102308462	0.03182035125467078	6.334849394212403E-4
1727948475195	8718.75	0.517050479738422	0.03346774074118749	6.160267348512634E-4
1727948475196	8718.75	0.46763608222555747	0.03254490690949772	5.587477633477711E-4
1727948475198	8718.75	0.45023635157590053	0.029622868771864732	5.426618457952658E-4
1727948475200	8718.75	0.44900797107275586	0.029356734678628288	5.494440860844381E-4
1727948475202	8718.75	0.42275133781803886	0.03185203898101257	5.228860259526428E-4
1727948475204	8718.75	0.5641321125844708	0.03368740360845771	5.894758460980742E-4
1727948475205	8718.75	0.5108839717580749	0.032084991114623214	6.71844773202591E-4
1727948475207	8718.75	0.5542871832860303	0.02844024806199125	7.273057916781515E-4
1727948475209	8718.75	0.6233835865879171	0.026214073214879913	8.08647918774593E-4
1727948475211	8718.75	0.69231376562817	0.026799627409801775	9.228663046765665E-4
1727948475212	8718.75	0.7142687700101403	0.028997284908461915	0.0010408142795112635
1727948475214	8718.75	0.3082378053239725	0.033497064118898766	0.001118501016131559
1727948475216	8718.75	0.33722213961601394	0.04271684624341144	0.0012247544539804105
1727948475218	8718.75	0.35491135449233036	0.0501415096081554	0.0012802839720945569
1727948475220	8718.75	0.3525478825576825	0.04859456987826766	0.0012727643959757507
1727948475221	8718.75	0.33332319205243527	0.04067889690469263	0.0012282979039237073
1727948475224	8718.75	0.32591809301639973	0.03540135713464622	0.0012136906128962554
1727948475226	8718.75	0.2745064409988847	0.03377820687104317	0.001079512989411187
1727948475228	8718.75	0.2296518055479377	0.030831660872203938	9.19377424441018E-4
1727948475229	8718.75	0.4131789989849534	0.028585191809467846	7.592418594708489E-4
1727948475231	8718.75	0.3922994458915492	0.028772115248463695	6.737108027546216E-4
1727948475233	8718.75	0.5647879922067268	0.030076964669963843	5.881797460383942E-4
1727948475235	8718.75	0.5449110535527104	0.03125775619018643	5.174524704659874E-4
1727948475237	8718.75	0.534309810132368	0.031541252560061864	5.174256657752392E-4
1727948475237	8718.75	0.5734108755667691	0.0304855470606926	5.475996762192197E-4
1727948475239	8718.75	0.5734108755667691	0.02919944287260551	5.475996762192197E-4
1727948475241	8718.75	0.6313391777541358	0.029490564126997208	6.413583860650564E-4
1727948475243	8718.75	0.6766489216866483	0.031038314760488087	6.986915749703632E-4
1727948475244	8718.75	0.4580284928299897	0.03198881952234584	7.666387874493139E-4
1727948475246	8718.75	0.4697632195510907	0.031681673666963776	7.807653349151659E-4
1727948475248	8718.75	0.5256866025047767	0.03062956290127731	8.497714447818612E-4
1727948475250	8718.75	0.5398460201715628	0.03106347936652064	8.69536844044602E-4
1727948475252	8718.75	0.5529510131184818	0.03447972665351212	9.062672493831055E-4
1727948475253	8718.75	0.5577955359097604	0.03792909542746173	9.256678017189948E-4
1727948475255	8718.75	0.5483883181325133	0.03810094424271828	9.128456776567838E-4
1727948475257	8718.75	0.5522707391056644	0.03574013284221455	9.22147217591188E-4
1727948475259	8718.75	0.648010231325726	0.03394529920678618	9.299516601450029E-4
1727948475260	8718.75	0.6505110243537273	0.03318587379331668	9.403175562771942E-4
1727948475262	8718.75	0.6576690504474195	0.0330478208042486	9.507709654451485E-4
1727948475264	8718.75	0.6878422755821078	0.0336324988287389	9.837857829791139E-4
1727948475266	8718.75	0.8033352577961215	0.034458500534811545	9.958083909676085E-4
1727948475268	8718.75	0.7875283892382949	0.03458860522566409	0.0010175374248246735
1727948475269	8718.75	0.7644981935361873	0.033544240849345854	0.0010477173638186279
1727948475271	8718.75	0.7713671204974271	0.031038903959995062	0.0010594199247336011
1727948475273	8718.75	0.48949567163379076	0.027724934805289606	0.001170619976154175
1727948475275	8718.75	0.5037092903534163	0.027214765247720405	0.0012091348348129318
1727948475276	8718.75	0.5203238346019153	0.029178200133057056	0.001268762876942848
1727948475278	8718.75	0.5354487096914131	0.031435691821006376	0.0013329587661722881
1727948475280	8718.75	0.5453638577560361	0.03232513924882478	0.0014688490923465533
1727948475282	8718.75	0.5221950920161097	0.03146293430014851	0.00143746094668948
1727948475284	8648.4375	0.4941889274197847	0.03017140507785394	0.001392906553758764
1727948475285	8648.4375	0.45411041100362437	0.03053936333338353	0.0013018590593036326
1727948475287	8648.4375	0.4400861833843007	0.031036876653480906	0.0012643553726397509
1727948475289	8648.4375	0.4121548406936228	0.029515104457867685	0.0012178214712942092
1727948475291	8648.4375	0.3778148391279581	0.027632874423709923	0.0010512795602174592
1727948475292	8648.4375	0.3502566145365379	0.027366461063232105	8.847376491407092E-4
1727948475294	8648.4375	0.31443616165019467	0.02771424340117488	7.893494394527938E-4
1727948475296	8648.4375	0.2940362711515424	0.02752299261200436	7.231096759399598E-4
1727948475298	8648.4375	0.39592239091981135	0.02765623859749245	6.91819400910898E-4
1727948475300	8648.4375	0.4664307120461134	0.02833197557412937	6.763492609421956E-4
1727948475301	8578.125	0.5835728675314465	0.02884279151027782	6.474732259642183E-4
1727948475303	8578.125	0.603825791077044	0.028348423660666602	6.587056187115468E-4
1727948475305	8578.125	0.6429069128027566	0.026211551220981514	6.501233558394247E-4
1727948475307	8578.125	0.6818095940789923	0.023722977707589125	6.645958840453582E-4
1727948475308	8578.125	0.722190934124624	0.023471496100134277	6.966181265860277E-4
1727948475310	8578.125	0.7301937663428014	0.02631659124478285	7.031508382939804E-4
1727948475312	8578.125	0.7535680448027755	0.02917034890966562	7.202558586597294E-4
1727948475314	8578.125	0.7902024905147663	0.029573269722206492	7.471269873551133E-4
1727948475316	8578.125	0.7410250546268036	0.02818384917296462	7.755722297361388E-4
1727948475317	8578.125	0.7565454014251141	0.027823327710442942	7.935620488305646E-4
1727948475319	8578.125	0.4353542581127708	0.027919215982650365	8.022298769779626E-4
1727948475321	8578.125	0.3096904133981064	0.02586282753251507	8.854693984751979E-4
1727948475324	8578.125	0.3266835666900237	0.022874604210572604	9.358718559360329E-4
1727948475325	8578.125	0.37958793441943534	0.022736335945454194	0.0010844003532244763
1727948475327	8578.125	0.3947340663026388	0.025691148139218117	0.0011281072302160376
1727948475329	8578.125	0.426100050345798	0.02907535277603061	0.0012019838083666353
1727948475331	8578.125	0.4595105535687836	0.029064216968876178	0.0012998726991601101
1727948475333	8578.125	0.4774021826363253	0.026778965922434003	0.0013704561238993048
1727948475334	8578.125	0.6868182488207547	0.023896831904858112	0.0013749190786303447
1727948475336	8578.125	0.687695086219381	0.02203514777574772	0.001376871649830192
1727948475337	8578.125	0.6852383252130917	0.02248707394721558	0.0013782752669833603
1727948475339	8578.125	0.6562218765516385	0.02574814331937786	0.0013353803970397235
1727948475340	8578.125	0.6333877376593016	0.029236030212808222	0.00130241093334378
1727948475342	8578.125	0.6282398535770439	0.02826801054482491	0.0012919701074678596
1727948475344	8578.125	0.6276822334802218	0.024250226736441814	0.0012991612799391327
1727948475346	8578.125	0.6077614575575141	0.02115853041285203	0.0012511128467791659
1727948475348	8578.125	0.6962998108294025	0.01996385809067962	0.001183015980073547
1727948475349	8578.125	0.6478987399886988	0.019463034822523637	0.001107214957244251
1727948475351	8578.125	0.6374479089892885	0.01951108432878873	0.0010867357356026132
1727948475353	8578.125	0.6182496652663129	0.019453868234625294	0.0010512735727859714
1727948475355	8578.125	0.5882743019727791	0.01791067982676181	0.00101153661487124
1727948475356	8578.125	0.23718458293377223	0.0155957932112534	9.725161351359812E-4
1727948475358	8578.125	0.2099151263315105	0.012904375125731908	8.514195517831044E-4
1727948475360	8578.125	0.18844377756431854	0.009862621534337576	7.811004560273036E-4
1727948475362	8578.125	0.17618528257071153	0.007785273983800252	7.418567163366221E-4
1727948475364	8578.125	0.1752867762274086	0.00857677974605268	7.563207046869715E-4
1727948475365	8578.125	0.16121861352827596	0.011762703616651106	7.019880299277135E-4
1727948475367	8578.125	0.16546648154567525	0.015285038200991358	7.169495236699554E-4
1727948475369	8578.125	0.18475483954920865	0.018426428565573694	7.81753252687685E-4
1727948475371	8578.125	0.5857902453700123	0.019836376068423908	7.978260871355932E-4
1727948475372	8578.125	0.605279458578204	0.018499775279637302	8.093554738150212E-4
1727948475374	8578.125	0.6431817934677544	0.015366413250380835	8.482027032253754E-4
1727948475376	8578.125	0.7042987578455253	0.012090638572599378	9.113765290505475E-4
1727948475378	8578.125	0.5809232123992728	0.009293579880344457	9.75167196892649E-4
1727948475380	8578.125	0.6459122183937697	0.006376574412211389	0.001069635879793574
1727948475381	8507.8125	0.6774182589548939	0.0034434224504111357	0.0011222428112352956
1727948475383	8789.0625	0.6859401486954598	0.04712436897314104	0.0011370272775033201
1727948475385	9140.625	0.7290390302550118	0.14389575429018184	0.0012023485583813642
1727948475387	9140.625	0.7798643719926878	0.1924784865757517	0.0013130531758158732
1727948475388	9140.625	0.7383636756385488	0.23049475257123933	0.001410773884630965
1727948475390	9140.625	0.40395223051565177	0.2549196539117773	0.0014788618430318476
1727948475392	9140.625	0.4216712703017796	0.2831907077494489	0.0015751837558172373
1727948475394	9140.625	0.43962804708159126	0.31323231217126557	0.0016741246036784626
1727948475396	9140.625	0.4236189687913182	0.3233763236252205	0.0016462933231144372
1727948475397	9140.625	0.40138074505186	0.30843596601586415	0.0016088374775728449
1727948475399	9070.3125	0.38038791418757145	0.29583883610987727	0.001562797249891418
1727948475401	9070.3125	0.3375821688844518	0.2971033595579686	0.0014698418580639569
1727948475403	9070.3125	0.2947938721680246	0.3004433211503477	0.0012924448703660301
1727948475404	9070.3125	0.31376699656933493	0.30119687249547994	0.0011150478826681034
1727948475406	9070.3125	0.2868703908230076	0.29878629890858727	9.609143678236147E-4
1727948475408	9070.3125	0.24239684841365608	0.28939720140150577	8.060136286844267E-4
1727948475410	9070.3125	0.3747912185673	0.27076019495630305	6.511128895452387E-4
1727948475412	9000.0	0.42862162400091713	0.2545069673112366	6.221942925554851E-4
1727948475413	9000.0	0.35371774942824474	0.252412484634256	6.682668203733402E-4
1727948475415	9000.0	0.4077385738279017	0.25781605190388796	7.775066378568851E-4
1727948475417	9000.0	0.3278103371728998	0.24881129572018496	9.495603938407624E-4
1727948475419	9000.0	0.39970692705701094	0.2254815776176091	0.0011216141498246398
1727948475420	9000.0	0.482533407601436	0.21202876973678705	0.0013109248225218384
1727948475422	9000.0	0.49834542594688325	0.2189800941846376	0.0014807604250576059
1727948475425	9000.0	0.33596471498183694	0.23069624840122413	0.0018779610528904
1727948475427	9000.0	0.4518616874262972	0.2331659352527407	0.00218782057134959
1727948475429	9000.0	0.5107557817540596	0.23191779391450756	0.0024976800898087797
1727948475430	9000.0	0.5538798133454647	0.23289580269343077	0.002614656369132859
1727948475432	9000.0	0.5760184598056957	0.2355797542943244	0.002700831930388405
1727948475434	9000.0	0.5919655655294405	0.23699470258766972	0.0027574869079896244
1727948475436	9000.0	0.5872002963362069	0.23120270829190778	0.002741955960768878
1727948475437	9000.0	0.8991588491493379	0.21569305496742996	0.0026111496112875892
1727948475438	9000.0	0.8410946219771458	0.19068599173772702	0.0024595142288781255
1727948475440	9000.0	0.7983959643029165	0.16162540515356777	0.002339036744202574
1727948475442	9000.0	0.6966139345408141	0.14012485998986546	0.002109246899243882
1727948475444	8929.6875	0.5870085483172225	0.13642130855434323	0.0018432927814883626
1727948475445	8929.6875	0.5253678523825737	0.141404124712702	0.00165705687639329
1727948475447	8929.6875	0.4844047146973824	0.14275405448261996	0.0014585047240732124
1727948475449	8929.6875	0.6053487492416085	0.14027080387831728	0.0012599525717531348
1727948475451	8929.6875	0.5491884499475891	0.13895735074408555	0.0011168914728151148
1727948475452	8929.6875	0.49246409740294944	0.1389289442116881	0.0010311495223606466
1727948475454	8929.6875	0.18395495642433904	0.13727330097391702	9.85555618858062E-4
1727948475456	8929.6875	0.16703451260136412	0.13149560677122527	9.240960187942505E-4
1727948475458	8929.6875	0.1523124291406432	0.12684070541898382	7.960249558405714E-4
1727948475460	8929.6875	0.1192499423343597	0.12538061022489333	6.679538928868923E-4
1727948475461	8929.6875	0.14103272564894886	0.11973149558384914	7.83849513439361E-4
1727948475463	8929.6875	0.15614934104210343	0.11026796737349723	8.697399966902092E-4
1727948475465	8929.6875	0.1943140854070216	0.10056905873725547	0.0010775262942997424
1727948475467	8929.6875	0.24248430175212557	0.09122508155300833	0.0012853125919092758
1727948475468	8929.6875	0.6046912409769868	0.0839457605945222	0.0015212076352215244
1727948475470	8929.6875	0.6166370257452574	0.08036913698800753	0.0017571026785337728
1727948475472	8929.6875	0.6856147231389417	0.07721376370358178	0.0020814825696853054
1727948475474	8929.6875	0.8331501809165874	0.06960299927876076	0.0023939450795042796
1727948475476	8929.6875	0.9165242982500792	0.05596395813114104	0.0025673955879155657
1727948475477	8929.6875	0.9644305855433577	0.03931855692899188	0.0026615844382839836
1727948475479	8929.6875	0.9727514273958191	0.023318560579434874	0.0026764295831125315
1727948475481	8929.6875	0.9453476060543075	0.011212730013333047	0.0026271408466805447
1727948475483	8859.375	0.8640585320658568	0.004941220845054449	0.002481307729460609
1727948475484	10125.0	0.5472192697989076	0.18628862677879146	0.002266953559127853
1727948475486	10125.0	0.49825376013737177	0.2380612725905931	0.0020144666911729803
1727948475488	10125.0	0.3970093460360808	0.2902643872049464	0.0017619798232181082
1727948475490	10125.0	0.33337600339291623	0.3478979458348926	0.001484426469875166
1727948475492	10125.0	0.28200222142916254	0.38647871839505593	0.0012558096596055853
1727948475493	10125.0	0.24935114032501654	0.39370248191422674	0.0011024521502558842
1727948475495	10125.0	0.236485470844712	0.3877424970865589	0.0010569427714346006
1727948475497	10125.0	0.21428168510530454	0.3884277071542793	9.931306952871766E-4
1727948475499	10125.0	0.44871256061850756	0.39084736594641567	9.520309116658834E-4
1727948475500	10125.0	0.5249256346724613	0.3878341203703243	0.001081382783532318
1727948475502	10125.0	0.4399847350496803	0.3856107824114885	0.00121734854839486
1727948475504	10125.0	0.4626954344668585	0.38580047570896303	0.0015555393357653295
1727948475506	10125.0	0.561910573376656	0.38217669550943606	0.001913098188644472
1727948475508	10125.0	0.6671085659631858	0.37103995636093223	0.0022706570415236146
1727948475509	10125.0	0.6413287458301462	0.3524971902589946	0.002658689419496182
1727948475511	10125.0	0.6798380596103178	0.3327722706728593	0.0027485305775103446
1727948475513	10125.0	0.5992255806907736	0.3186033190834198	0.0030847369721085562
1727948475515	10125.0	0.6382139178395462	0.30740729387452337	0.0032151856313061772
1727948475516	10125.0	0.6279691249793115	0.30033282087393776	0.0031834933601855436
1727948475518	10125.0	0.6020680755544522	0.30928027295099586	0.003099454586294984
1727948475520	10125.0	0.5335047371723258	0.32980610394018645	0.002892889062849594
1727948475522	10125.0	0.45079730597754825	0.3369510766217728	0.002590172289036462
1727948475525	10054.6875	0.3662528988785234	0.32685879000820905	0.0021012261825070285
1727948475526	10054.6875	0.4110968745957228	0.3110247836999902	0.0016122800759775953
1727948475528	10054.6875	0.3763161618501389	0.2930396081947301	0.0013965970669460102
1727948475530	10054.6875	0.3848895110733628	0.28304659197345045	0.001180914057914425
1727948475532	10054.6875	0.3762128551384521	0.2916230803417688	0.0011890860784039851
1727948475533	10054.6875	0.4176176225129451	0.30941679314052156	0.001386607939042617
1727948475535	10054.6875	0.43821666304617674	0.3206718093821443	0.0014388233938026167
1727948475537	10054.6875	0.488988376934376	0.3224481917067065	0.0015812273188378573
1727948475538	10054.6875	0.18128551070050716	0.32358311126857314	0.001842976356693726
1727948475540	10054.6875	0.2079192655229948	0.333501589653083	0.0020990951764914985
1727948475541	10054.6875	0.2766755664438892	0.35070276525945493	0.0024494331121453373
1727948475543	10054.6875	0.2907957419721687	0.3644335227171084	0.002799771047799176
1727948475545	10054.6875	0.3110359367530513	0.36295322036343775	0.002890006991716653
1727948475547	10054.6875	0.305462087275822	0.35078732714468924	0.002852181083637013
1727948475548	10054.6875	0.3711902916624651	0.33840230865532583	0.0032978860325147885
1727948475550	10054.6875	0.408653526321539	0.3336239672731708	0.0037435909813925633
1727948475552	10054.6875	0.4613693953753604	0.33187144117896156	0.004115628030191665
1727948475554	10054.6875	0.8546720758582012	0.3291715866584192	0.00429817142134804
1727948475556	10054.6875	0.845015925773335	0.32910304017326913	0.004267269731598281
1727948475557	10054.6875	0.8199825333543854	0.3318949035359753	0.004197359511676865
1727948475559	10054.6875	0.8148107430561037	0.33610718967674985	0.004198914029690224
1727948475561	10054.6875	0.7804681281002473	0.3410837687462246	0.004144299524064634
1727948475563	9984.375	0.6580894355576169	0.34000220839704826	0.0036989326419829514
1727948475564	9984.375	0.5435731368302491	0.3312411426301771	0.0031346139968533937
1727948475566	9984.375	0.4383471675537566	0.331776245990593	0.002712144953208903
1727948475568	9984.375	0.3460630072879483	0.36070624825720554	0.0022896759095644126
1727948475570	9984.375	0.2831039878452819	0.39543981585601656	0.002171530292133279
1727948475572	9984.375	0.30343432718304186	0.39490223104416716	0.002421318004975011
1727948475573	9984.375	0.3538281558165144	0.3551814961263916	0.002735912025251304
1727948475575	9984.375	0.3681757577952085	0.3223719519964465	0.0027857257336244253
1727948475577	9984.375	0.37181114347415795	0.31693730249519814	0.0027981113638206414
1727948475579	9984.375	0.3863219231764841	0.32091062667375686	0.0028479812923701614
1727948475580	9984.375	0.3686933789349265	0.3240374192560616	0.0027977123909049394
1727948475582	9984.375	0.36723012951153766	0.32961082547080284	0.0027835369824852616
1727948475584	9984.375	0.3590300693318824	0.33081349932290693	0.0024296059545753585
1727948475586	9984.375	0.34979867464913245	0.32595634538829144	0.002269700494701037
1727948475588	9984.375	0.4474017934575683	0.3201161330976787	0.002530892804817469
1727948475589	9984.375	0.511072525511777	0.318078540692113	0.0029776212378983214
1727948475591	9984.375	0.5548727205111604	0.32033006373706296	0.0034243496709791734
1727948475593	9984.375	0.33247422646370123	0.33184206708729036	0.0036272380793940535
1727948475595	9984.375	0.37116656126369446	0.3349668033962724	0.003803376715450931
1727948475596	9984.375	0.40300456587712175	0.32953669070769426	0.00397970903234009
1727948475598	9984.375	0.42559999783382363	0.3234168383352495	0.004107792265046203
1727948475600	9984.375	0.44969293129099885	0.3131539738152917	0.004250502516756508
1727948475602	9984.375	0.4345528113799283	0.3129795174264825	0.004108604333989742
1727948475604	9984.375	0.3723511889666599	0.3138014814070297	0.0035496853407204552
1727948475605	9984.375	0.7782221070534259	0.30685966889730415	0.003127747468569523
1727948475607	9984.375	0.7311544982904064	0.2951557458586519	0.003022762252967869
1727948475609	9984.375	0.6567753276461266	0.29066144663580357	0.002839945600328727
1727948475611	9984.375	0.565028627765091	0.29552704396416335	0.00246760660866663
1727948475612	9984.375	0.4467624764462913	0.2968487354042339	0.002095267617004533
1727948475614	9984.375	0.405680379162715	0.2879265018532309	0.0017143154239789076
1727948475616	9984.375	0.5439205131200309	0.27664152646543677	0.0013333632309532823
1727948475618	9984.375	0.2199652288205838	0.2695808411892874	0.0012050693908169411
1727948475620	9984.375	0.20873789778165164	0.2701377299670156	0.0011619739834896206
1727948475621	9984.375	0.2319602976739814	0.27579506215986427	0.0012984308214038637
1727948475624	9984.375	0.23858120182612114	0.2789353817824785	0.0013206938894631311
1727948475626	9984.375	0.28841239297067267	0.28057146611495953	0.001548596781494799
1727948475628	9984.375	0.3419036906959256	0.2782896096236418	0.001829906441352707
1727948475629	9984.375	0.36029434934286986	0.27337351185990855	0.0019128239839610863
1727948475631	9984.375	0.5861033761993297	0.26895724174955377	0.0018740826250181173
1727948475633	9984.375	0.6042544913895009	0.27031235285800204	0.0019051736112880365
1727948475635	9984.375	0.6606650469104866	0.27492025962441496	0.0021083897269078083
1727948475637	9984.375	0.732597814915815	0.27992694638245524	0.0022891060330487607
1727948475637	9984.375	0.7950404904923349	0.28584077704993127	0.002481190892577309
1727948475639	9984.375	0.7950404904923349	0.28684387456724253	0.002481190892577309
1727948475641	9984.375	0.32640508420365255	0.27921684843351463	0.0026214025518073018
1727948475643	9984.375	0.2939208281135484	0.270801660313518	0.0024575270264486334
1727948475644	9984.375	0.2839433574109228	0.26507402219572773	0.0024139160922574234
1727948475646	9984.375	0.288355249106245	0.263104766198577	0.002430631191399752
1727948475648	9984.375	0.28270020471676804	0.2644563958764554	0.0023931634675633125
1727948475650	9984.375	0.26123579506112476	0.2637905045215619	0.0022593101596848925
1727948475652	9984.375	0.2845540106590138	0.2587920174982263	0.0025216079498525117
1727948475653	9984.375	0.30152850648371854	0.2547361819613471	0.00270930829376885
1727948475655	9984.375	0.5152871384921676	0.2543767363715146	0.002697802209853212
1727948475657	9984.375	0.5205724446500845	0.2537692397148543	0.0026938479621978046
1727948475659	9984.375	0.5213437368062834	0.25227689090755	0.002694327085590806
1727948475660	9984.375	0.5144109932548261	0.251149969794113	0.002681856259355444
1727948475662	9984.375	0.5094047029229997	0.2548463789002764	0.002673779146959828
1727948475664	9984.375	0.4863690141473037	0.262835920824112	0.0026290446014436406
1727948475666	9984.375	0.2974793457837102	0.2661196828044754	0.002017796572393071
1727948475668	9984.375	0.1938837453722289	0.266069185093224	0.0015810508189491993
1727948475669	9984.375	0.16735595365538158	0.26953101281175335	0.0011443050655053277
1727948475671	9914.0625	0.17269336495062781	0.25745276078559814	0.001177910651620255
1727948475673	9914.0625	0.19197120702236384	0.24615203283205903	0.0012707760365228144
1727948475675	9914.0625	0.18580344099870647	0.23903327831258675	0.0012360481906141866
1727948475676	9914.0625	0.21191605535134816	0.23499967430205915	0.0013868453593606238
1727948475678	9914.0625	0.2404108349084482	0.23367990436328914	0.001545850910471232
1727948475680	9914.0625	0.5611960049486651	0.23829776744210643	0.0020259291430341463
1727948475682	9914.0625	0.6180777195665677	0.24915801337210913	0.002485192386209978
1727948475684	9914.0625	0.7343624277630825	0.2541967532199155	0.002944455629385809
1727948475685	9914.0625	0.809214743850768	0.2461079261889444	0.003174771378781654
1727948475687	9914.0625	0.8440342985934328	0.2335154882629648	0.003398346903532593
1727948475689	9914.0625	0.47568739700501933	0.2249213578088824	0.0037657148500684656
1727948475691	9914.0625	0.5064392335913562	0.21350698061566156	0.003941122603784842
1727948475692	9914.0625	0.48978326013445406	0.2013438682435329	0.0038819342042597967
1727948475694	9914.0625	0.46644895197095226	0.20042732847119354	0.0037746532749904
1727948475696	9914.0625	0.4189053113913078	0.21179402131918024	0.00349422046425549
1727948475698	9914.0625	0.3560649869980648	0.220334151206122	0.003104245570925664
1727948475700	9914.0625	0.3043420967258305	0.2176500213611788	0.002662596982963185
1727948475701	9843.75	0.5079892871940337	0.21307193026326574	0.002220948395000706
1727948475703	9843.75	0.45455225462035764	0.21271363444486424	0.0017852318003139206
1727948475705	9843.75	0.43731974446707644	0.21315327521073074	0.001349515205627135
1727948475707	9843.75	0.5538733016648915	0.2118120277618854	0.0011869105226244487
1727948475708	9843.75	0.46022906249238216	0.20848462408640253	0.001384528969044081
1727948475710	9843.75	0.5044573072071084	0.20626483527098194	0.0015821474154637132
1727948475712	9843.75	0.2588540249304548	0.20840049508099423	0.0019639557031959796
1727948475714	9843.75	0.30720969589078373	0.21479732649518718	0.0023457639909282464
1727948475716	9843.75	0.3401598217525399	0.21466216616149272	0.0025150660078725982
1727948475717	9843.75	0.36079307080007256	0.20375742788236845	0.002583424645118739
1727948475719	9843.75	0.37057168828616355	0.19527639021693458	0.002605413535211891
1727948475721	9843.75	0.4163182318124093	0.18593884560934723	0.002823584900903436
1727948475724	9843.75	0.4208478849177552	0.17868623832539213	0.0028352887390284166
1727948475725	9843.75	0.7604121097712518	0.17406101697708395	0.0024816960465685596
1727948475727	9843.75	0.7184787656598701	0.17378664809691657	0.002372727612548668
1727948475729	9843.75	0.6401893211731589	0.17320909548521066	0.002172543145174785
1727948475731	9843.75	0.57821306695704	0.16929688692480208	0.0020221398945226158
1727948475733	9843.75	0.5905018251356766	0.16304701436380264	0.0020633899805329475
1727948475734	9843.75	0.32173653864057367	0.1620722678791324	0.0018260104640864844
1727948475736	9843.75	0.29548736518648305	0.16006928381057933	0.0016646538173439183
1727948475737	9843.75	0.26143337532703764	0.14766200810397	0.0015399949722479244
1727948475739	9843.75	0.23106110790173912	0.13535437295408598	0.0013738483715194988
1727948475740	9914.0625	0.22022730161704604	0.13621526004481194	0.001324947367864207
1727948475742	9914.0625	0.22110538231577673	0.14713520012050865	0.0012991167376692077
1727948475744	9914.0625	0.27314215406020037	0.15175430708274473	0.0014705313773367198
1727948475746	9914.0625	0.2705685228440977	0.15114922271282283	0.0016419460170042316
1727948475748	9914.0625	0.3421795006071283	0.14991935353803182	0.002154316394294094
1727948475749	9914.0625	0.5022668738535115	0.1469615520491103	0.0024540682410007465
1727948475751	9914.0625	0.5393833412885595	0.14280437213409636	0.0027538200877073983
1727948475753	9914.0625	0.6553665896881551	0.13949125307234328	0.003153135888794663
1727948475755	9914.0625	0.7376105568259144	0.13807622426275237	0.003547556024475519
1727948475756	9914.0625	0.7610265601671093	0.13587471318248573	0.003941976160156375
1727948475758	9914.0625	0.749691137141767	0.1350062934632059	0.003905444759533652
1727948475760	9914.0625	0.8222117156119523	0.14611469750090375	0.004086046517036486
1727948475762	9914.0625	0.8228391315989839	0.16443188453531157	0.004060674043419188
1727948475764	9914.0625	0.760094307106687	0.16709188567848307	0.0037937828672354105
1727948475765	9914.0625	0.7072784615762578	0.15096794718797824	0.0036687700042235746
1727948475767	9914.0625	0.665830296962535	0.13765189903488334	0.003232071438206714
1727948475769	9914.0625	0.5485728618540576	0.13486252018948375	0.0027953728721898533
1727948475771	9914.0625	0.4820506382830255	0.1325188924762175	0.002502975474114092
1727948475772	9914.0625	0.6587285819270284	0.1300096511125925	0.0023850177267092346
1727948475774	9914.0625	0.6426229416949194	0.12541011721615228	0.0022960359795879503
1727948475776	9914.0625	0.6934666202357882	0.11915160200513678	0.0019402738341469587
1727948475778	9914.0625	0.6567127299758623	0.11452271185400414	0.0018147401760956034
1727948475780	9914.0625	0.7068136203214057	0.11402278091876908	0.0019119097889900025
1727948475781	9914.0625	0.6473889140962804	0.11834816093510098	0.0017848498286661093
1727948475783	9914.0625	0.3590431198516725	0.12111589682625837	0.0017660137798219634
1727948475785	9914.0625	0.347321529901173	0.11487574905882336	0.0017271919296658307
1727948475787	9914.0625	0.3551076142850434	0.1053209887715865	0.0017466757291670844
1727948475788	9914.0625	0.31361580160415625	0.10218365042517405	0.0015560406419505165
1727948475790	9914.0625	0.2880324676185854	0.10736916961902297	0.001446135944606291
1727948475792	9914.0625	0.28177846179367033	0.10917417629679618	0.0014424563634474563
1727948475794	9914.0625	0.2551777053504341	0.10431007706176984	0.0013202387000248042
1727948475796	9914.0625	0.2682428364762481	0.09806894324507348	0.0013970576842194074
1727948475797	9914.0625	0.5632143485716956	0.09368011136460445	0.0015535207522909538
1727948475799	9914.0625	0.578462125001611	0.0932096301191618	0.0015864968467816593
1727948475801	9914.0625	0.6378107752329493	0.09477780009769946	0.0017353490484240724
1727948475803	9914.0625	0.5785411428666785	0.09509975434204788	0.002029821796874565
1727948475804	9914.0625	0.656587244527758	0.09569294221401146	0.0022239353294417124
1727948475806	9914.0625	0.6606504606967684	0.09693741804185504	0.0022219925980367164
1727948475808	9914.0625	0.6867535463885922	0.10024534358860306	0.0022668569689205218
1727948475810	9914.0625	0.47495641776745734	0.09890442474311845	0.0023724372839448024
1727948475812	9914.0625	0.49960775232452054	0.09439062314440319	0.0024733741502793983
1727948475813	9914.0625	0.491944591546801	0.0909209359401962	0.0024480000037487406
1727948475815	9914.0625	0.4795075548939488	0.08989653610183798	0.0023948401809332095
1727948475817	9914.0625	0.4570741295786746	0.09011460469879604	0.002270554199901736
1727948475819	9914.0625	0.43623146965263215	0.08822325372242609	0.002169860521354302
1727948475820	9843.75	0.4454901349418951	0.08552614165092104	0.0022017662369611776
1727948475822	9843.75	0.44460707848451614	0.08435431757649521	0.002204342576136633
1727948475825	9843.75	0.8573273767518448	0.08312955697416194	0.0021941334243122906
1727948475827	9843.75	0.8361309464868693	0.07886571268994488	0.002211859516834133
1727948475829	9843.75	0.8531208085031686	0.07349448672827724	0.0022462181510048205
1727948475830	9843.75	0.8631482848432473	0.07170288376026132	0.002275703126937248
1727948475832	9843.75	0.8520805530675382	0.07278848562009507	0.002248613833409114
1727948475834	9843.75	0.8723582083198305	0.0736672843917165	0.0022920127769806534
1727948475836	9843.75	0.8885744719276609	0.07080158797627036	0.002330501256042138
1727948475837	9843.75	0.5174203897763008	0.06645701262250633	0.0022940030582577443
1727948475838	9843.75	0.5038767967856632	0.06472270820749826	0.002228853176152992
1727948475840	9843.75	0.4885586825284091	0.0660509636477781	0.002162959682718064
1727948475842	9843.75	0.4922665072005432	0.0668003721289547	0.002176004144290834
1727948475844	9843.75	0.5081010996238923	0.06371305006431303	0.002241570907092498
1727948475845	9843.75	0.5197724592624356	0.05570122867693785	0.002305924940957248
1727948475847	9843.75	0.5294145482686535	0.046614816697096814	0.0023591662850306373
1727948475849	9843.75	0.5406078166318253	0.0386947429161849	0.002418243672045864
1727948475851	9843.75	0.5775587050539611	0.03182317241228329	0.002499513705258261
1727948475852	9843.75	0.9498594414235383	0.02512569470998761	0.0025881996633083434
1727948475854	9843.75	0.9541729905514792	0.017502286141813875	0.002594401436273192
1727948475856	9914.0625	0.9386248780718611	0.010089772669626408	0.002562331667041491
1727948475858	10054.6875	0.9289712859233055	0.002612564693718633	0.0025375496333672337
1727948475860	10195.3125	0.8692242231175751	9.532250924382433E-5	0.0023971101927569138
1727948475861	10406.25	0.8090282549681987	6.133075326095546E-4	0.0022278491346845184
1727948475863	10546.875	0.7781284478407304	0.0012590120540974597	0.0021310574939065905
1727948475865	10757.8125	0.7198385358970006	0.0016418831357592361	0.001970459558336407
1727948475867	10757.8125	0.816845892345229	0.0019902650426720046	0.0016650339015993627
1727948475868	10757.8125	0.37788903983360195	0.0022230683768150955	0.001581095380786599
1727948475870	10757.8125	0.37166997773853544	0.0024214551617443626	0.00155917759495147
1727948475872	10757.8125	0.36075189726146456	0.0028751309720875112	0.0015142330160144045
1727948475874	10757.8125	0.34465640901046113	0.003387856731771694	0.0014380071081999915
1727948475876	10757.8125	0.3570501664424718	0.004030235948458952	0.0014766661365063964
1727948475877	10757.8125	0.34664905514700073	0.005021855835357723	0.0014319888274629301
1727948475879	10757.8125	0.35268293425164343	0.00564595152775346	0.0014595017997737225
1727948475881	10757.8125	0.3950686201743782	0.004918793222083328	0.0016264319234190196
1727948475883	10757.8125	0.6866804049858848	0.0034405937880029208	0.0018599649945265934
1727948475884	10757.8125	0.7600953334941395	0.0024499222995467366	0.0020560262795862316
1727948475886	10757.8125	0.7922414463770965	0.0020585726247247184	0.0021595317383072236
1727948475888	10757.8125	0.8037457625050806	0.0019238798541498124	0.0024373277016191317
1727948475890	10757.8125	0.820817287613011	0.0020894269439612517	0.002678450557844276
1727948475892	10757.8125	0.9084569583149077	0.0026027861340023597	0.0029035113401320524
1727948475893	10757.8125	0.948837568175118	0.003294635833151473	0.003008324326095442
1727948475895	10757.8125	0.9712723066221993	0.0038983690632895746	0.0030674550424524246
1727948475897	10757.8125	0.9606535329758746	0.004570188369847458	0.0030381931273803396
1727948475899	10757.8125	0.9584318916752654	0.005099827727423456	0.0030306952404262
1727948475900	10757.8125	0.9034282756301591	0.0053405279994805654	0.0028867842460079214
1727948475902	10757.8125	0.8912140468381485	0.005588631310853167	0.0028454855387468176
1727948475904	10757.8125	0.5753629398260263	0.005967510278464017	0.0026124691190758053
1727948475906	10757.8125	0.5346745493598383	0.00614782179521041	0.0024247995154352622
1727948475908	10757.8125	0.4937068257156194	0.005749463262756995	0.0022685947629819433
1727948475909	10757.8125	0.4605347255490861	0.005385787461442916	0.002123555885658174
1727948475911	10757.8125	0.4447806770482367	0.004791680290272704	0.002065825873844245
1727948475913	10757.8125	0.40647090284650855	0.004684517091312576	0.0019221602759106244
1727948475915	10757.8125	0.39476461487638986	0.0046655896825409165	0.0018768206359605112
1727948475916	10757.8125	0.36552717100899174	0.00451695405040824	0.0017421882966731947
1727948475918	10757.8125	0.6613033591080448	0.004622572510668406	0.0017573202555541986
1727948475920	10757.8125	0.657216817670418	0.005066258054145478	0.0017472904379637643
1727948475922	10757.8125	0.755794103816686	0.005509189795451525	0.0017861227107999118
1727948475925	10757.8125	0.7711084528526012	0.005740076608914216	0.001805942473903296
1727948475926	10757.8125	0.8193879140675512	0.005500457768117928	0.001773177879173649
1727948475928	10757.8125	0.8054932946496797	0.004910266596979338	0.001744581323078058
1727948475930	10757.8125	0.8043990888860724	0.004277791273871667	0.00175108777877097
1727948475932	10757.8125	0.8292824042184653	0.0029428989674381866	0.0017982952989180417
1727948475933	10898.4375	0.8337453287100305	0.007392131642962146	0.0018104171904644664
1727948475935	11109.375	0.8413330178576677	0.007599981768341285	0.0018289258124663324
1727948475937	11109.375	0.8107619786840887	0.008667660909428668	0.0018488735315059061
1727948475938	11109.375	0.7391073358883647	0.010078824978498345	0.0018866098772204096
1727948475940	11109.375	0.700540997741225	0.0110618867606613	0.001944364015279884
1727948475941	11109.375	0.25891535443192476	0.011466954284755379	0.002179248481852776
1727948475943	11109.375	0.27089412915811306	0.015000659191204123	0.0022661255883074747
1727948475945	11109.375	0.29167467066187663	0.024164490625642805	0.0024185455182319567
1727948475947	11109.375	0.3176407273550307	0.0268756694172081	0.0026318596606499122
1727948475948	11109.375	0.34485506191278004	0.02147061172884605	0.0028544419416625874
1727948475950	11109.375	0.35582301313508174	0.016207291876405364	0.002931131470244255
1727948475952	11109.375	0.36833864119852455	0.014580832037173173	0.003021717071533203
1727948475954	11109.375	0.38812525318453894	0.012753277989036377	0.003147865807936355
1727948475956	11109.375	0.9496431147644825	0.01249709299627502	0.003111251595228432
1727948475957	11109.375	0.9716392656415757	0.012187985998397053	0.003181605562875338
1727948475959	11109.375	0.9701454143519833	0.011343354792689485	0.0031779454463248453
1727948475961	11109.375	0.9483226982221339	0.009760845817037808	0.0031169340518392794
1727948475963	11109.375	0.8174531031621243	0.00860409476558163	0.0029257569327407456
1727948475964	11109.375	0.7404426025561233	0.008736684070056186	0.00272103133247952
1727948475966	11109.375	0.7167088410639413	0.008843233991396394	0.0026398429454114803
1727948475968	11109.375	0.6656158895112684	0.007667640046560512	0.0024724468771313663
1727948475970	11109.375	0.5984089742749825	0.005507703451292939	0.0022720958851396964
