# Supplementary material for: Identification and classification of repeated whistle types from free-ranging rough-toothed dolphins (Steno bredanensis)
Source: Sci Rep. 2026 Mar 20;16:14327. doi: 10.1038/s41598-026-44853-2 (PMC13144356; doi:10.1038/s41598-026-44853-2)
Supplement: Supplementary file 2 — Supplementary Material 2 [file 41598_2026_44853_MOESM2_ESM.zip › Dataset_StenoRepeatedCalls/Contours/3010.csv]

Time [ms]	Peak Frequency [Hz]	Duty Cycle	Energy	WindowRMS
1727948549515	7523.4375	0.3742244548200351	0.004741174349724039	0.002316362635541872
1727948549516	7523.4375	0.3868474456054915	0.004315541936110454	0.00260143128507013
1727948549518	7523.4375	0.38312147994243123	0.005504021243973137	0.0028864999345983877
1727948549520	7523.4375	0.5104747143214212	0.007248668210791173	0.002791739605976662
1727948549522	7523.4375	0.4778987087228546	0.008103779741374544	0.002664514114799626
1727948549524	7523.4375	0.41015001908440435	0.009209600888395555	0.002399947139587743
1727948549525	7523.4375	0.34549592480317426	0.010394588397708354	0.002121645769709482
1727948549527	7523.4375	0.3095694112425656	0.010517313659202313	0.001826088550951692
1727948549529	7523.4375	0.6585647057661447	0.010540202924875916	0.001530531332193902
1727948549531	7523.4375	0.5305068297955975	0.011491841102915401	0.0013042149187443217
1727948549532	7523.4375	0.5061157111843056	0.012263690880926856	0.001089913317135386
1727948549534	7523.4375	0.46391660510644833	0.012725948402476572	9.703904459850556E-4
1727948549536	7523.4375	0.5428439499530485	0.014118790409973105	9.16171095939388E-4
1727948549538	7523.4375	0.5848798401424404	0.015442122895255568	0.001023580580822999
1727948549540	7523.4375	0.6383386363812686	0.015106700497611933	0.0010883595829091082
1727948549541	7523.4375	0.673856612113642	0.013564845853089973	0.0011123558252977468
1727948549543	7523.4375	0.7130668006247931	0.01257293525763119	0.0011516058658650654
1727948549545	7523.4375	0.7690055920406115	0.012876659776905584	0.0012150706231253377
1727948549547	7523.4375	0.7492767505715202	0.013341494116705975	0.0011949985378608612
1727948549548	7523.4375	0.7334219545214747	0.012008704583141034	0.0011744600846179515
1727948549550	7523.4375	0.7217745637309666	0.009578596317277914	0.0011552072756212074
1727948549552	7523.4375	0.15139499567781464	0.00762288241743243	0.0011368070869559558
1727948549554	7523.4375	0.14592263195377633	0.00752684597671259	0.0011613453909967376
1727948549556	7523.4375	0.14286507147174837	0.009080830018881651	0.0011511144302423398
1727948549557	7523.4375	0.13635045902865384	0.01117203205014438	0.001116495139411102
1727948549559	7593.75	0.13357075714517516	0.02106695673833543	0.001091501607390234
1727948549561	7734.375	0.1330440532957163	0.02370780437666922	0.0010874438404773732
1727948549563	7875.0	0.13523679283848453	0.019638199068752856	0.001101461323344976
1727948549564	7875.0	0.13874629200489982	0.017882963413171922	0.0011264984944486297
1727948549566	7875.0	0.13896500801018355	0.01832060223911458	0.0011191805923213172
1727948549568	7875.0	0.655553517156025	0.018295111398295615	9.73474824588103E-4
1727948549570	7875.0	0.6495840774826817	0.01814589285719314	9.637401562865644E-4
1727948549572	7875.0	0.6632030787131984	0.0202458012144844	9.774854701732735E-4
1727948549573	7875.0	0.6163731478955458	0.024658833446603547	9.009377217170146E-4
1727948549575	7875.0	0.5920003369796067	0.02852299586772967	8.792899177259003E-4
1727948549577	7875.0	0.5488351377692904	0.030509362353404148	8.163066380289888E-4
1727948549580	7875.0	0.5377606284564086	0.03151561644390973	6.949440141209079E-4
1727948549581	7875.0	0.5729712613556953	0.03226156298404273	5.73581390212827E-4
1727948549583	7875.0	0.5734148432040531	0.032370499778871485	5.746768155851002E-4
1727948549585	7875.0	0.486031912894461	0.031824537826931065	6.221674322546387E-4
1727948549587	7945.3125	0.4195298974012437	0.03086767459233335	8.65838666569349E-4
1727948549589	7945.3125	0.519046833317875	0.030777749631524663	0.0012199950722988767
1727948549590	7945.3125	0.268558591251599	0.03055427979773201	0.0014745062299531754
1727948549592	7945.3125	0.2991818959824046	0.033037394585529505	0.0017290173876074741
1727948549593	7945.3125	0.3595550410237448	0.040354893734150105	0.0019217237928322874
1727948549595	7945.3125	0.3803994479991139	0.04738598564874961	0.0019830516590674716
1727948549596	7945.3125	0.4128428769129424	0.04848544155887472	0.002058593822353336
1727948549598	7945.3125	0.4267825232476215	0.049947707406893097	0.0020948834833038788
1727948549600	8015.625	0.2565203972582547	0.049520240288757254	0.002280820741884536
1727948549602	8015.625	0.2638130011444798	0.057182063677686495	0.0023560596366358874
1727948549604	8015.625	0.2869021727038092	0.07100749117227399	0.0025796534170911996
1727948549605	8015.625	0.3089031121251817	0.07239237640245397	0.002840377185479971
1727948549607	8015.625	0.32970898796743353	0.05924323480086947	0.0030452268723149536
1727948549609	8015.625	0.3697110252249095	0.05136294503906353	0.0033774613895679213
1727948549611	8015.625	0.4152538118037632	0.04903824579554087	0.0036950763350073967
1727948549612	8085.9375	0.46063997262565637	0.045388569666362226	0.0039626699032446824
1727948549614	8085.9375	1.012147342557785	0.04247011399830892	0.004004106870028579
1727948549616	8085.9375	1.0716041545699246	0.040776404450682736	0.0041723186220390725
1727948549618	8085.9375	1.1036776683417537	0.037498469672190685	0.004269199611387256
1727948549620	8085.9375	1.0947434605262107	0.032937743734987354	0.004226946542897909
1727948549621	8085.9375	1.0467111327937937	0.03340907431880979	0.004058423605996963
1727948549623	8085.9375	1.084056057899682	0.046666453307429814	0.0039853448639623435
1727948549625	8156.25	1.0531567298608997	0.07372575363596331	0.003863482406538681
1727948549627	8156.25	0.6848622362098705	0.10422142384349964	0.003660643117644919
1727948549628	8156.25	0.6452306362314313	0.12018511866454934	0.003487616606156961
1727948549630	8156.25	0.6274709698852435	0.11929474956017247	0.0034126188380196633
1727948549632	8156.25	0.5660777269680489	0.11179190006736749	0.0031297776357334757
1727948549634	8156.25	0.5150561062794812	0.10918706349521098	0.002892084191691016
1727948549636	8156.25	0.48668561581098047	0.11176994586926595	0.0027571576381415137
1727948549637	8226.5625	0.4521775198667629	0.11714458647954354	0.00265574676792002
1727948549639	8226.5625	0.4438942590812154	0.11986595070183978	0.0026073945462248187
1727948549641	8226.5625	0.4066885951340379	0.11826055085002861	0.002449047667557031
1727948549643	8226.5625	0.3855289204842107	0.11090616068497025	0.002342473156252188
1727948549644	8226.5625	0.26761686308993626	0.10788007693768857	0.0024023317730861174
1727948549646	8226.5625	0.26368935328641446	0.09770932513532592	0.0023760575020363617
1727948549648	8296.875	0.29963214250991066	0.08053089279805851	0.0027354609659144165
1727948549650	8296.875	0.30185163986183594	0.07787172860391929	0.00277183869195172
1727948549652	8296.875	0.309471846041583	0.08890005466838057	0.0027723504293149523
1727948549653	8296.875	0.30961988059357437	0.09744995458711038	0.002770625983596639
1727948549655	8296.875	0.32425794546565556	0.10080403152733348	0.002852609542308204
1727948549657	8296.875	0.3624375878161381	0.11066136300520399	0.003168705011488254
1727948549659	8367.1875	0.4500128691407074	0.12404932283054797	0.0031033130821079215
1727948549660	8367.1875	0.4686086125796716	0.13539986428396486	0.003205670639142581
1727948549662	8367.1875	0.43233300084618104	0.14956583373020615	0.0029619935605062022
1727948549664	8367.1875	0.39511446280364904	0.15452652664421535	0.00281608592937143
1727948549666	8367.1875	0.3873172866443217	0.14948074048226373	0.002804646356904705
1727948549668	8367.1875	0.4476426718611498	0.14331465542783411	0.0032512357587928357
1727948549669	8437.5	0.4923793815061808	0.13884217396706405	0.0034893334412374266
1727948549671	8437.5	0.48212213956774563	0.12476721495435839	0.0034244639750915357
1727948549673	8437.5	0.522918138605373	0.1025129395074994	0.0036587903447227814
1727948549675	8437.5	0.492961803296465	0.0939811133779288	0.003519131690708423
1727948549676	8437.5	0.5340582790304435	0.10763453431963607	0.003672626259261904
1727948549678	8507.8125	0.589617346765886	0.12814345763178678	0.003951314844606054
1727948549681	8507.8125	0.49810308617564997	0.13171697717060626	0.004782853802679192
1727948549683	8507.8125	0.5015243073116648	0.11781924254564088	0.005614392760752329
1727948549685	8507.8125	0.5092840030775636	0.10939983946140677	0.005658298723865092
1727948549686	8507.8125	0.49842899675772057	0.11062727471493716	0.005572641965755364
1727948549688	8507.8125	0.5118064501857031	0.1110523674794756	0.005651778934033426
1727948549690	8507.8125	0.516144924815587	0.10707329619766524	0.005682556782744635
1727948549692	8578.125	0.473832584277139	0.09915203224368331	0.004961053674236653
1727948549693	8578.125	0.34815630322982183	0.07779080680476029	0.004097893231130719
1727948549694	8578.125	0.2794141789402352	0.058983254818423196	0.0032347327880247845
1727948549696	8578.125	0.2706059869730248	0.056339960282353926	0.003115304225803983
1727948549698	8578.125	0.26243277815652843	0.06582103077675557	0.003033147370178592
1727948549700	8578.125	0.23270852910647602	0.07209992958219888	0.002735810757393069
1727948549701	8578.125	0.2115477555952732	0.07644846889714742	0.0024899007766485113
1727948549703	8648.4375	0.246898883043845	0.0820249776699078	0.0027399429432642007
1727948549705	8648.4375	0.38820699857269336	0.09052171417361204	0.00298998510987989
1727948549707	8648.4375	0.41648285681710634	0.1002280663221414	0.0031992501021874593
1727948549708	8648.4375	0.4550486379049124	0.10099789670324225	0.0033736898867152733
1727948549710	8648.4375	0.4515876062688272	0.09321820863877146	0.003360636014556716
1727948549712	8648.4375	0.4431611247226802	0.08938714930226924	0.0033307976939209493
1727948549714	8648.4375	0.43987649886273433	0.09001033660841314	0.003315892958569553
1727948549716	8718.75	0.40427731632014413	0.08653157149717307	0.002916750201866979
1727948549717	8718.75	0.4086913938169989	0.082787791422276	0.0025176074451644047
1727948549719	8718.75	0.3730941577029702	0.08108473123152472	0.0022278818688529676
1727948549721	8718.75	0.3096920688792236	0.0771242507929089	0.0018916751300469057
1727948549723	8718.75	0.4442783045791333	0.07240117192797048	0.0015554683912408441
1727948549724	8718.75	0.42943734542878664	0.0731914312151997	0.0014908743645786838
1727948549726	8718.75	0.41618053934775723	0.07647466832836962	0.001465481334376245
1727948549728	8718.75	0.40766657333798706	0.07912215811254465	0.00199640362544978
1727948549730	8718.75	0.44522281177174583	0.07957457521772163	0.002894688773758459
1727948549732	8718.75	0.4650299348966083	0.07986979383742729	0.003675631646408115
1727948549733	8718.75	0.573379053113158	0.08326982638015433	0.004153118334992929
1727948549735	8718.75	0.6184927317849384	0.08637854545149888	0.004630605023577743
1727948549737	8718.75	0.3703139403485193	0.08214080726492434	0.004947982631947871
1727948549739	8718.75	0.36958433092719645	0.07391776073657812	0.004944215940368556
1727948549740	8718.75	0.36441761053439264	0.07198033803468906	0.004917320002525512
1727948549742	8718.75	0.35908157422627746	0.07422958583815312	0.004892676418734251
1727948549744	8718.75	0.31703629649316806	0.07262911925060919	0.004282532250526803
1727948549746	8718.75	0.24557076286482488	0.07574849273886822	0.0035121713587285787
1727948549748	8718.75	0.17825670038136873	0.07470397823713643	0.0028091922832948106
1727948549749	8718.75	0.1375090805030123	0.07149042393739868	0.0022569579673044605
1727948549751	8718.75	0.4450675632024516	0.0671103938775951	0.0017047236513141103
1727948549753	8718.75	0.4215686252208052	0.06458170726411083	0.0016067201932132296
1727948549755	8718.75	0.4051523055337176	0.06506971130323143	0.0015580871401018538
1727948549756	8718.75	0.3836888205848668	0.06748421953062991	0.0014840290865875396
1727948549758	8718.75	0.38418405886642015	0.07036405672322503	0.0014788025715665313
1727948549760	8718.75	0.3894257787696163	0.07383760922763705	0.0020360653819687254
1727948549762	8718.75	0.5036819236227092	0.07585484744107539	0.002313965293920566
1727948549764	8718.75	0.5110599207535885	0.07414939560127995	0.0025918652058724064
1727948549765	8718.75	0.5389629659147332	0.07000885033974674	0.0026790457404159283
1727948549767	8718.75	0.5417675966388689	0.07141094258492792	0.0026832373449211157
1727948549769	8718.75	0.5553866777256177	0.07954231933870513	0.0026979044408624816
1727948549771	8718.75	0.5521669543075366	0.08705476604033137	0.002696450213308051
1727948549772	8718.75	0.4889351128276308	0.08827328940509528	0.0025392766485952153
1727948549774	8718.75	0.4571621548074463	0.0869896957688431	0.0021686246870443703
1727948549776	8718.75	0.5660480836195995	0.08845252745148237	0.0017979727254935256
1727948549778	8718.75	0.5493720394249613	0.09084361809703168	0.0017454487233796467
1727948549781	8718.75	0.4881350142258161	0.09306551460015743	0.0014666334348095436
1727948549782	8718.75	0.14380941482538895	0.09484575185705219	0.0017212151739664115
1727948549784	8718.75	0.14506931298618006	0.09548034385623458	0.0017252402645442433
1727948549786	8718.75	0.15185853970125787	0.09459638555864598	0.0017604732306521647
1727948549788	8718.75	0.15629687241393578	0.09982292554633738	0.0017544555657841804
1727948549789	8718.75	0.14134618865855678	0.10419289391691527	0.0015987360798826735
1727948549791	8718.75	0.1374404235455975	0.09978946338770095	0.0015582814355078736
1727948549793	8718.75	0.1479075184644985	0.0967010946485285	0.00164994772896259
1727948549794	8718.75	0.1799229934727739	0.09766920583524064	0.0019376984776159501
1727948549796	8718.75	0.18723670633689174	0.09655651148433658	0.002007273132819824
1727948549797	8718.75	0.5917361266423589	0.0947705347257143	0.0022696673355963397
1727948549799	8718.75	0.6651553922274782	0.09555253010192796	0.0025580369674621855
1727948549801	8718.75	0.7174169499808299	0.09951142613007512	0.003116701906177208
1727948549803	8718.75	0.8471703135649997	0.10505992206846654	0.00367536684489223
1727948549804	8718.75	0.89315228222031	0.10906030584823653	0.004078314928939335
1727948549806	8718.75	0.9017149796465098	0.11007640101360174	0.004100645860852262
1727948549808	8718.75	0.8739778573901141	0.10873837219924579	0.004040867389921102
1727948549810	8718.75	0.8261809910219772	0.10716219303936746	0.003944449400184444
1727948549812	8718.75	0.728680017724092	0.11053230292926229	0.00370054600260319
1727948549813	8718.75	0.6234031053459119	0.11816857534789796	0.0033274540134721267
1727948549815	8718.75	0.5706643590819593	0.12133190887570813	0.0029343849919688664
1727948549817	8718.75	0.47797558023825715	0.11614432398425276	0.0024473631425569768
1727948549819	8718.75	0.55973431684629	0.11003469530702656	0.0019603412931450868
1727948549820	8718.75	0.765424841643015	0.10752907646273108	0.001965815706462771
1727948549822	8718.75	0.7678907114030353	0.10604109314142751	0.0019676522833549396
1727948549824	8718.75	0.15676979582098127	0.10395755208815907	0.0020961258706926555
1727948549826	8718.75	0.15624330895168642	0.0996609631811574	0.0020938831788159347
1727948549828	8718.75	0.17029184465388333	0.10229055780012422	0.0021982401414491356
1727948549829	8718.75	0.17960799648410203	0.11704760201248314	0.002310671688799721
1727948549831	8718.75	0.18593117042824073	0.1248497824537742	0.0024037857273780635
1727948549833	8718.75	0.19067821595987017	0.12118133206089914	0.0024631663466354804
1727948549835	8718.75	0.21154708915619813	0.11895223012553807	0.0027495725150034032
1727948549836	8718.75	0.2428130783624869	0.12366034400909698	0.0030958986574323322
1727948549838	8718.75	0.3282145484080613	0.13160593593825626	0.0032530828696622485
1727948549840	8718.75	0.8336119881223472	0.1369340960811405	0.0034110971969945223
1727948549842	8718.75	0.8648585389751217	0.1326336944089417	0.0035046977084185658
1727948549844	8718.75	0.8155739314420872	0.1187299156638183	0.003394745725825224
1727948549845	8718.75	0.7314499113629674	0.1102709887897058	0.003185828383082834
1727948549847	8718.75	0.7062166763968926	0.11344478272183618	0.0031181446782971105
1727948549849	8718.75	0.6565992564122672	0.12362176652919085	0.0029173565667045616
1727948549851	8718.75	0.7195011006829256	0.1336234671797404	0.002847685960782805
1727948549852	8718.75	0.7301977618162759	0.1367414662585942	0.002603575859799204
1727948549854	8718.75	0.7086755117507624	0.1321888846755381	0.0025272024350240173
1727948549856	8718.75	0.6662103046979226	0.1256930365833176	0.0023942458579985075
1727948549858	8718.75	0.6537008312785878	0.1224502020476833	0.00238646031603167
1727948549860	8718.75	0.6603266412652469	0.12138524908942457	0.002405443362788075
1727948549861	8718.75	0.6426477332285115	0.12461579506968144	0.0023774346134224776
1727948549863	8718.75	0.16385564264261496	0.1385559038336253	0.0024342217008933836
1727948549865	8718.75	0.143027755449403	0.1582334283456848	0.002138175089900035
1727948549867	8718.75	0.14989900888886842	0.15217272718754038	0.002253378789414287
1727948549868	8718.75	0.14591337000049134	0.13553999658608418	0.0021945214768858945
1727948549870	8718.75	0.15024449090537784	0.13217773364080615	0.0022475056184746607
1727948549872	8718.75	0.1708246626943912	0.13390849403833247	0.002461495162221782
1727948549874	8718.75	0.19591829311922662	0.13787901079670498	0.0027311077079496867
1727948549876	8648.4375	0.22714183015643427	0.1454774954174285	0.0030481236023035705
1727948549877	8648.4375	0.773479158121411	0.1529875900846907	0.00326180826649368
1727948549880	8648.4375	0.8106847710963374	0.15278119369263926	0.003397041160545316
1727948549882	8648.4375	0.8027790420588169	0.14924875311374294	0.003446885301428124
1727948549884	8648.4375	0.8066159118472234	0.1516443348046828	0.0035013222282673224
1727948549885	8648.4375	0.7389731163978435	0.16065600634829563	0.003326236205698566
1727948549887	8648.4375	0.7115183027530626	0.1662450388832085	0.0032746039080916176
1727948549889	8648.4375	0.6043097205999061	0.16645289367116767	0.0029433276785144798
1727948549891	8648.4375	0.5244340600688545	0.1638601865870576	0.0026120623339385197
1727948549893	8648.4375	0.46264572027575335	0.1633356127928799	0.0022951280030963027
1727948549893	8648.4375	0.4213957839618862	0.16883432143219762	0.001987239323232028
1727948549895	8648.4375	0.4213957839618862	0.17783401639607135	0.001987239323232028
1727948549897	8648.4375	0.39199659313391993	0.18457450784032078	0.0018379257595199038
1727948549899	8648.4375	0.5002584751659386	0.1894539958944962	0.0016612992220980782
1727948549900	8648.4375	0.11927245316533941	0.18233925822551877	0.0018534195395826546
1727948549902	8648.4375	0.1201047615212992	0.14997931901978434	0.0018556664347432704
1727948549904	8648.4375	0.12646940278566368	0.12096940045688233	0.0019305507165314896
1727948549906	8648.4375	0.14334600972725706	0.12397001750720983	0.002197271678588396
1727948549908	8648.4375	0.15997440513778485	0.14435300136833076	0.0024673907765309965
1727948549909	8578.125	0.17232337310101473	0.1553927732435148	0.0026344956098583853
1727948549911	8578.125	0.18110615152482967	0.1456034767974372	0.0027154224134504253
1727948549913	8578.125	0.18983502243235112	0.13743940715900493	0.002771560022342951
1727948549915	8578.125	0.5722077887513103	0.14063529874982258	0.002646689575623016
1727948549916	8578.125	0.5555186310225741	0.14587665255345336	0.0026118518879637066
1727948549918	8578.125	0.5330367086889788	0.14818531532573995	0.0025554340832946
1727948549920	8578.125	0.4626863336234651	0.15397757944237211	0.0022868865523251337
1727948549922	8578.125	0.5304742134832182	0.16140068505928984	0.0019136950769631823
1727948549924	8578.125	0.5234172509151435	0.15834339531850014	0.001595004205000162
1727948549925	8578.125	0.5018434755885697	0.14846230633177315	0.0012763133330371415
1727948549927	8578.125	0.4687313549387916	0.14615153153526708	0.0012034984467588078
1727948549929	8578.125	0.43503443400065106	0.15214120767764833	0.0013162845112856252
1727948549931	8578.125	0.5073577353039628	0.1608918659172235	0.0014862850532205573
1727948549932	8507.8125	0.45895017577008285	0.16400816039694535	0.0020523883863611723
1727948549934	8507.8125	0.42203404101753367	0.15314619285165684	0.0023454668715163977
1727948549936	8507.8125	0.4269524569763399	0.13929679313794116	0.002638545356671623
1727948549938	8507.8125	0.17522692853376723	0.1394661575694728	0.0027547367138569434
1727948549940	8507.8125	0.18293383505590077	0.1649409655504348	0.002817403193767124
1727948549941	8507.8125	0.19097478134827045	0.18751059244488988	0.0028610603012189854
1727948549943	8507.8125	0.18619918146550202	0.16928887129260733	0.0028224482808360115
1727948549945	8507.8125	0.17176411109977222	0.13454064291690937	0.002547755479066478
1727948549947	8507.8125	0.14021303976299185	0.12072311592375333	0.0022145788113259084
1727948549948	8507.8125	0.1237700397286602	0.12222268174741506	0.0018814021435853386
1727948549950	8507.8125	0.12777482592430908	0.12536801065407868	0.0019284277451334163
1727948549952	8507.8125	0.5539228331367925	0.1234758779463387	0.001821228386297951
1727948549954	8507.8125	0.5233456891468771	0.11901821259442717	0.001748075982074079
1727948549956	8507.8125	0.5041469490416938	0.11524286593951918	0.001696891272166834
1727948549957	8507.8125	0.5563461688232683	0.10697651829925466	0.0018720631082022247
1727948549959	8507.8125	0.5917639510599838	0.08732446081728983	0.0019548613775904745
1727948549961	8507.8125	0.6361221248072146	0.06093373390821378	0.0022014915249141493
1727948549963	8507.8125	0.6023758913191524	0.04130392948796257	0.0021116852934948767
1727948549964	8507.8125	0.5520303838743841	0.03204561764385985	0.001965812236546308
1727948549966	8437.5	0.5503946622250931	0.02766965727371241	0.001974397789747881
1727948549968	8578.125	0.5632652732293795	0.021371409133832096	0.0019843907045884344
1727948549970	8718.75	0.5525316139761848	0.011621235460358927	0.0019704435765916287
1727948549972	8859.375	0.5011078505563233	0.030628737497189657	0.0018262311613354931
1727948549973	9000.0	0.1310317237579303	0.03805382734328112	0.002070674416077212
1727948549975	9140.625	0.1328426686317894	0.0676154987788479	0.0023151176708189306
1727948549977	9140.625	0.13352770979666173	0.10406337657518064	0.00234461189504042
1727948549980	9140.625	0.15038776861302217	0.18062640771588317	0.002555860467776525
1727948549981	9140.625	0.16031192532533667	0.2755264900851719	0.0026901472242719677
1727948549983	9140.625	0.16087795036613248	0.35594543513396615	0.002693948866236189
1727948549985	9140.625	0.16115956598366565	0.40424536621366086	0.002696517418168792
1727948549987	9070.3125	0.5073684792076922	0.4279263731611715	0.002487433867328652
1727948549989	9070.3125	0.5509269400451495	0.4565264385587918	0.002331000585312989
1727948549990	9070.3125	0.527731822164541	0.4982310388238236	0.002256808762686446
1727948549992	9070.3125	0.5281993273141316	0.5353117681291425	0.0020330107830519965
1727948549993	9070.3125	0.42706875080455325	0.5509635831200426	0.0018092128034175468
1727948549995	9000.0	0.4094556780200633	0.5616690628977278	0.0017576846351080291
1727948549996	9000.0	0.4106791198589043	0.5600978404042612	0.0017663329857582294
1727948549998	9000.0	0.4294819617710747	0.5539584556679361	0.001809255344065136
1727948550000	9000.0	0.4572731727157582	0.5523170504643002	0.0018812368089933533
1727948550002	9000.0	0.4992922265495697	0.5542047063751976	0.0020477958712322337
1727948550004	9000.0	0.4735580199774295	0.554092532883543	0.002118524440554307
1727948550005	9000.0	0.5174635421950023	0.5487181761845987	0.0022508266565137384
1727948550007	9000.0	0.5280529581251691	0.5351046231618215	0.002272214817858397
1727948550009	8929.6875	0.16648166639294534	0.5066672135443272	0.002499367016400468
1727948550011	8929.6875	0.16960870808474052	0.4522673763942315	0.0025223737835878913
1727948550012	8929.6875	0.17290051542621548	0.40662137630807166	0.0025416030214451004
1727948550014	8929.6875	0.168912251863399	0.40874619260718426	0.00250808743807696
1727948550016	8929.6875	0.1571624745050281	0.44731819319238847	0.0023649110343108336
1727948550018	8929.6875	0.13525740722791801	0.462331528463613	0.002043019140682367
1727948550020	8929.6875	0.11873059457954013	0.4495244520806617	0.001856581871070052
1727948550021	8859.375	0.10844442698162268	0.42586801473923325	0.0017643448462444347
1727948550023	8859.375	0.42001818236381455	0.4016101577450911	0.0015306385877843864
1727948550025	8859.375	0.48028302620153945	0.37526652450232234	0.0014851749895272207
1727948550027	8859.375	0.46810807951692013	0.3486647343895633	0.0014724272822121077
1727948550028	8859.375	0.48622255579203283	0.33281893892593567	0.0016801428148508003
1727948550030	8859.375	0.4970129530199987	0.3238138622958514	0.0017094530985917657
1727948550032	8859.375	0.3892939038897145	0.31340226148447964	0.0020214010148717674
1727948550034	8859.375	0.43284987866517327	0.29884376722963807	0.0021679728489900946
1727948550036	8859.375	0.4789176531852187	0.27928137853492335	0.002291679283107163
1727948550037	8859.375	0.45815893415162545	0.25176709460981544	0.002243480215845022
1727948550039	8859.375	0.4534596074836305	0.22211352943116258	0.002229604686783873
1727948550041	8859.375	0.440753371371622	0.21034978906998064	0.002192058380342563
1727948550043	8859.375	0.38700997153298294	0.22106299357107795	0.002006314654914699
1727948550044	8859.375	0.13187530448155024	0.22747660817070373	0.001870286393229868
1727948550046	8859.375	0.11493538740333255	0.21325949221564913	0.0016321523180053406
1727948550048	8859.375	0.09080269264491057	0.19398361677829135	0.0013940182427808132
1727948550050	8859.375	0.07176919266128898	0.1893669256808666	0.0011706348349265641
1727948550052	8859.375	0.06699737544744414	0.1955804139407018	0.0011231168191964938
1727948550053	8859.375	0.06129583318523072	0.20079696562246835	0.0010710852704228881
1727948550055	8859.375	0.05920701461023573	0.1980556602660243	0.001053386275036441
1727948550057	8859.375	0.0677868930580646	0.18728891484432766	0.0011423332538962143
1727948550059	8859.375	0.39640746162985996	0.17651746483646621	0.0011261879191305911
1727948550060	8859.375	0.4003365857801911	0.17686954226462923	0.0012856675841187602
1727948550062	8859.375	0.4204435796264809	0.182166707976845	0.0013312238805855078
1727948550064	8859.375	0.43623576792635654	0.17089821246298906	0.0013574221464905537
1727948550066	8859.375	0.45570298026059186	0.14508955547918143	0.00138820081165981
1727948550068	8859.375	0.48010097382959144	0.12747293127742948	0.0014407960421542246
1727948550069	8859.375	0.5204577964643972	0.11653478863900767	0.0015262790244740644
1727948550071	8859.375	0.519636495546597	0.09942028381084436	0.0015283618782002365
1727948550073	8859.375	0.46410643602822876	0.07742129935583109	0.0013995294879056027
1727948550075	8859.375	0.4218133231087066	0.0537475127713028	0.0013138440378494987
1727948550076	8859.375	0.40124263815623645	0.030443573796688207	0.001271863256858485
1727948550078	8859.375	0.40911048560600605	0.014811606748050635	0.0012845444331241883
1727948550081	9421.875	0.10161421262564578	0.003603582024394288	0.001476083600901385
1727948550083	9984.375	0.09312865333522855	0.14301883481853273	0.001391648490563103
1727948550085	9984.375	0.08442442586372698	0.1573021753635789	0.0013014851607246111
1727948550086	9984.375	0.08107379868773865	0.17202952376308242	0.001263728496871525
1727948550088	9984.375	0.08743505486473775	0.1965684809819865	0.0013380282618224266
1727948550090	9984.375	0.08843996882545765	0.2254449904610748	0.0013353992116143557
1727948550092	9984.375	0.08899246585979616	0.24797655490713075	0.0013331839103509757
1727948550093	9984.375	0.3726156425752903	0.25428490566559664	0.001159231341349949
1727948550094	9984.375	0.40850443256380015	0.2487150828191449	0.0012602871040583894
1727948550096	9984.375	0.4308869426932148	0.2452587704111575	0.00130397631593736
1727948550098	9984.375	0.4624143913280116	0.2488128493170005	0.0013617843124678535
1727948550100	9984.375	0.4528088101339502	0.25283512784441	0.0013459270025475082
1727948550101	9984.375	0.4186474302279874	0.24648580864678293	0.0013627281029534586
1727948550103	9984.375	0.4006532442799826	0.2309384373218505	0.001315440842725257
1727948550105	9984.375	0.4427570449739753	0.22263402612577396	0.001421348151482615
1727948550107	9984.375	0.4310609564763609	0.2254989424211687	0.0014036104915097416
1727948550108	9984.375	0.3880093966872695	0.23037685521875326	0.001289111244501945
1727948550110	9984.375	0.38075030328291043	0.2354054813210443	0.0012695764040138223
1727948550112	9984.375	0.39323530856918243	0.2430549397511701	0.001310281009129253
1727948550114	9984.375	0.383950975757699	0.23790438437033887	0.0012911231424947035
1727948550116	9984.375	0.12380017280961461	0.21372169187672407	0.0014577840769845313
1727948550117	9984.375	0.11475556796132744	0.18575654300338676	0.0013941480696457646
1727948550119	9984.375	0.10555496532307976	0.1812625374254929	0.0013212149219170917
1727948550121	9984.375	0.10233046650232504	0.2043699722782782	0.001287881552700675
1727948550123	9984.375	0.10266369738349725	0.23393219338637455	0.0012900287122935255
1727948550124	9914.0625	0.091003066769537	0.24747944589286505	0.001205532042113341
1727948550126	9914.0625	0.08409505992405994	0.24191226828864756	0.0011403536462568768
1727948550128	9914.0625	0.08816570382543824	0.2327010892761308	0.0010388994425122072
1727948550130	9914.0625	0.34481456876983113	0.22790646782293852	9.374452387675375E-4
1727948550132	9914.0625	0.3740992706297099	0.22634904330057562	0.001013617739423094
1727948550133	9914.0625	0.3760116986089863	0.22481549340518056	0.0010100113409326065
1727948550135	9914.0625	0.39101371049705363	0.22243949848004166	0.0010461213904414085
1727948550137	9914.0625	0.4043557487322228	0.2189454309456231	0.0010679308698123178
1727948550139	9914.0625	0.42082061240190666	0.2133945663796745	0.0011000765521474054
1727948550140	9914.0625	0.4292795614748003	0.2122914582902496	0.0011149740634210283
1727948550142	9914.0625	0.4375136901285047	0.2225815155176855	0.0010975532931879954
1727948550144	9914.0625	0.38523941440563436	0.2321173557206935	0.0010981239855832224
1727948550146	9914.0625	0.34892097432298974	0.22799339461649198	0.0010021760415003186
1727948550148	9914.0625	0.0916213097586274	0.21107305906337614	0.001144549112459807
1727948550149	9914.0625	0.09736401925904481	0.19099200885962184	0.0012869221834192952
1727948550151	9914.0625	0.09497958804286082	0.17842585151832258	0.001270342964089418
1727948550153	9914.0625	0.1004357367223101	0.18106463646883528	0.001312507942017708
1727948550155	9914.0625	0.09813635430593216	0.1886687120514945	0.0012964311409882987
1727948550156	9914.0625	0.09845356334304661	0.1911514217405327	0.001302542559303144
1727948550158	9914.0625	0.09356057563528603	0.198684392149351	0.0012574449015135146
1727948550160	9914.0625	0.10149003535774365	0.21128748689449922	0.0013177448141115603
1727948550162	9914.0625	0.3234655848983358	0.21332509027660665	0.0012370006955528345
1727948550164	9914.0625	0.2982387217121518	0.20572252703640134	0.0010985981460572317
1727948550165	9914.0625	0.30145424697403617	0.20456794623779814	0.0011175849469482228
1727948550167	9914.0625	0.31711061454759865	0.21279971606302653	0.0011730323961360882
1727948550169	9914.0625	0.34298188330193785	0.21616877701842968	0.0012422784906961396
1727948550171	9914.0625	0.35008595074098464	0.20912199172009158	0.0012693733845903807
1727948550172	9914.0625	0.37294359930802295	0.19965555638410248	0.0013575091620434123
1727948550174	9914.0625	0.3720088535923589	0.19360817287724277	0.001362560823728566
1727948550176	9914.0625	0.3640373421291758	0.18983236766302586	0.001347268435210904
1727948550178	9914.0625	0.3817750768296169	0.18939716636855525	0.0013955040052116244
1727948550181	9914.0625	0.15764281740850822	0.1954451209671458	0.001522672532828839
1727948550182	9914.0625	0.15334289809305207	0.20302943177813634	0.0015157508746892643
1727948550184	9914.0625	0.15528378629237663	0.20379111129162222	0.0015263764494111477
1727948550186	9914.0625	0.15223927498475803	0.1967914889253859	0.001503041552153717
1727948550188	9914.0625	0.13656919780736587	0.18364740220239695	0.001376359544575723
1727948550189	9914.0625	0.14208241706175395	0.1827609096845123	0.0014450392535769656
1727948550191	9914.0625	0.13597772632785426	0.1921168186353494	0.0013980008381362231
1727948550193	9914.0625	0.1371322708218016	0.189750633012648	0.001403635843029321
1727948550194	9914.0625	0.24890544439705836	0.17262006034329336	0.0012620546452844158
1727948550196	9914.0625	0.23084683478544604	0.15712109716095976	0.0011830598004772949
1727948550197	9914.0625	0.23333266547597237	0.15461915305486365	0.0011762243774896396
1727948550199	9914.0625	0.23744528041899463	0.16410304270489004	0.0011937470403753337
1727948550201	9914.0625	0.24850853140074494	0.1792061194089594	0.001231098983998424
1727948550203	9914.0625	0.24328344200326676	0.19478175695431732	0.0012128799061706616
1727948550204	9914.0625	0.3643392046112452	0.20154979707317697	0.0010953912705090685
1727948550206	9914.0625	0.3531832004777924	0.1997230184823249	0.0010641996958004102
1727948550208	9914.0625	0.33410283277875286	0.19658713914896433	0.0010222814849862498
1727948550210	9914.0625	0.3289518476747233	0.1969011003760466	0.001020239094390298
1727948550212	9914.0625	0.10126788469741069	0.1882795142067485	0.0011480598039410037
1727948550213	9914.0625	0.09465227161531514	0.1621423303011879	0.0010861681657184346
1727948550215	9914.0625	0.09206047587286453	0.14142555316610916	0.0010652498357848594
1727948550217	9914.0625	0.09673950208017382	0.1479736248539364	0.0011041710878562103
1727948550219	9914.0625	0.0946940162246123	0.17324691464140274	0.001090579538264618
1727948550220	9914.0625	0.09448438568661999	0.19278353298136292	0.001099993149991599
1727948550222	9914.0625	0.10012081543324487	0.2003293476209189	0.0011408869861071476
1727948550224	9914.0625	0.10156735689454256	0.19901620663554742	0.0010354218292497723
1727948550226	9914.0625	0.3648130752529073	0.19266286981288264	9.299566723923971E-4
1727948550228	9914.0625	0.33833336346342113	0.18515053439450938	8.828855994000565E-4
1727948550229	9914.0625	0.34048447790583836	0.17645927230600683	9.023636447177115E-4
1727948550231	9914.0625	0.3332742609784769	0.16499277605660576	8.798790420433315E-4
1727948550233	9914.0625	0.3391155868970274	0.15720474610253746	8.928574291140579E-4
1727948550235	9914.0625	0.34901803971259676	0.15981265727814725	8.957626843660907E-4
1727948550236	9914.0625	0.35522863085879003	0.16728480304253115	9.335972302095885E-4
1727948550238	9914.0625	0.3786300106225666	0.17327843725298891	9.936196044075844E-4
1727948550240	9914.0625	0.32438775821405336	0.17528266341929474	0.0012169161292275175
1727948550242	9914.0625	0.14887784951077257	0.17730068891966638	0.0014402126540474507
1727948550244	9914.0625	0.15561526757447305	0.17845216289484112	0.001483483468696236
1727948550245	9914.0625	0.15930974643570459	0.17608697435311108	0.0015046189838668303
1727948550247	9914.0625	0.16128304011558728	0.1732605931448881	0.0015099022826271075
1727948550249	9914.0625	0.16952169685162757	0.17620044138472735	0.0015566393397462716
1727948550251	9914.0625	0.186774010522905	0.17967917662339025	0.0016851438663738486
1727948550252	9914.0625	0.20113174513694118	0.18090328559479862	0.0017906480992206921
1727948550254	9914.0625	0.18959181579869966	0.18383056286868377	0.0016970964719555158
1727948550256	9914.0625	0.2783369468193134	0.18656276253998522	0.0015725463417504471
1727948550258	9914.0625	0.38486038578167114	0.18498799186691406	0.0015643421876699473
1727948550260	9914.0625	0.3677639614218329	0.18659844681529092	0.001525128597323627
1727948550261	9914.0625	0.3539139712488769	0.19274615543015014	0.0014905601602803787
1727948550263	9914.0625	0.3406584294979784	0.19520216993950512	0.0014508496746672617
1727948550265	9843.75	0.39564088705450734	0.19113559861068893	0.00132481942673717
1727948550267	9843.75	0.38983852212864606	0.18825731942229681	0.0011568536261553435
1727948550268	9843.75	0.35658122608496706	0.19019015946219903	0.0010764257450963481
1727948550270	9843.75	0.3446333063473491	0.19614729776018974	0.0010414766503142492
1727948550272	9843.75	0.3357593368434306	0.20269971681553756	0.0010134567777902136
1727948550274	9843.75	0.10938367092119866	0.20559279452516047	0.001196046377035316
1727948550276	9843.75	0.10842715992647058	0.2074337244606477	0.0011882151476755303
1727948550277	9843.75	0.1070533608490566	0.20674060488429757	0.0011813089885251266
1727948550280	9843.75	0.11311758636237514	0.20106430327741268	0.0012269563992746042
1727948550282	9843.75	0.1186091697881983	0.1970950764320465	0.001271926629991904
1727948550284	9843.75	0.11639447199870513	0.19918176318665964	0.001267340773694436
1727948550285	9843.75	0.10931321968645948	0.20625446744276255	0.0012257890994782589
1727948550287	9843.75	0.10885167377682205	0.2109377057315964	0.0012126692698934166
1727948550289	9843.75	0.4039251772023397	0.21281937602000578	0.0010583794681652836
1727948550291	9843.75	0.30973259242769435	0.20853198693411196	0.0010931408391985434
1727948550293	9843.75	0.2959838183012985	0.207198599482197	0.001054087231307022
1727948550293	9843.75	0.2930434346989582	0.21352087070332848	0.0010444920672304078
1727948550295	9843.75	0.2930434346989582	0.2168209508440832	0.0010444920672304078
1727948550297	9843.75	0.2977464816508364	0.2153956190568444	0.001077819068580508
1727948550299	9843.75	0.3312762555887135	0.21155113110364027	0.0011635778341300199
1727948550300	9843.75	0.3572644417436786	0.20908416691128054	0.0012216862057817654
1727948550302	9843.75	0.3625811566765071	0.21042313420129796	0.0012310740503761674
1727948550304	9843.75	0.3886816310152205	0.2133498556935891	0.0012873235382598659
1727948550306	9843.75	0.10908696971374868	0.2179037155562107	0.0015276071327969304
1727948550308	9843.75	0.11053086240542094	0.22583740296928295	0.001548012011485964
1727948550309	9843.75	0.09854648811210345	0.22867718808411663	0.0014269792339633004
1727948550311	9843.75	0.1033094503739265	0.22274866622631354	0.0014672678395604593
1727948550313	9843.75	0.09884656837461024	0.2181368046450687	0.001427814723280961
1727948550315	9843.75	0.0944103168747805	0.2180063231806288	0.0013916926036561747
1727948550316	9843.75	0.08753120419034469	0.21692600923689315	0.0013305376836100144
1727948550318	9843.75	0.08428163372860997	0.21206512677793535	0.0011361962344737522
1727948550320	9843.75	0.3901514349916714	0.2102296484231125	9.4185478533749E-4
1727948550322	9843.75	0.41722979342639316	0.21271669014995884	8.485617006649233E-4
1727948550324	9843.75	0.4454396945160523	0.21625936975885818	8.870878362930561E-4
1727948550325	9843.75	0.45857290903078785	0.218885996981286	7.856596551903287E-4
1727948550327	9843.75	0.448109887599864	0.2197559062645354	7.629314064555215E-4
1727948550329	9843.75	0.4042139593160377	0.2168346227697888	7.647259478800358E-4
1727948550331	9843.75	0.3913567204848979	0.21009342265480344	7.449515075786477E-4
1727948550332	9843.75	0.3899634185253125	0.20584504716973562	7.421504314554968E-4
1727948550334	9843.75	0.38563659985489945	0.2113207587352908	7.366485937549836E-4
1727948550336	9773.4375	0.37835730798441264	0.2133963913932109	7.248967810924622E-4
1727948550338	9773.4375	0.06469429373668593	0.20550634509223914	9.201925153293917E-4
1727948550340	9773.4375	0.07211988689917664	0.18861154353726303	0.0010275363326844402
1727948550341	9773.4375	0.07409426640411905	0.18166659841691088	0.0011348801500394889
1727948550343	9773.4375	0.07483104704864633	0.19083709454979372	0.0011349549784415278
1727948550345	9773.4375	0.07575976214678998	0.2021175266279672	0.0011420049844792714
1727948550347	9773.4375	0.07541923327747063	0.20385277096030754	0.0011423106622687137
1727948550348	9773.4375	0.08040746526016658	0.20086564728903453	0.0011940451848161699
1727948550350	9773.4375	0.08150128526464687	0.19936360518636873	0.0010551685677791071
1727948550352	9773.4375	0.3427491516285846	0.19778957428360888	9.162919507420443E-4
1727948550354	9773.4375	0.4346288748263127	0.1942043922693736	8.950658969997193E-4
1727948550356	9773.4375	0.40122335271317827	0.18592611560526426	8.28634052997609E-4
1727948550357	9773.4375	0.3637514983385439	0.18104173965003784	7.671622298247903E-4
1727948550359	9773.4375	0.29923729644580177	0.18332129631174693	8.639798508319178E-4
1727948550361	9773.4375	0.3075380514483551	0.1885628140502685	8.7813559971232E-4
1727948550363	9773.4375	0.29981802120289736	0.1898810456109529	8.491940993264083E-4
1727948550364	9773.4375	0.3050084537776165	0.19049529262506068	8.547337650363065E-4
1727948550366	9773.4375	0.308269699023679	0.18647519253485648	8.602932620910015E-4
1727948550368	9773.4375	0.065702717814611	0.17535387150285145	0.001027753665498066
1727948550370	9773.4375	0.07124606918238993	0.16122865142441456	0.0010799263694147244
1727948550372	9773.4375	0.07367368458646342	0.1584318388777501	0.0010969712147906041
1727948550373	9773.4375	0.0691177293522886	0.16863732569687087	0.0010408340497263747
1727948550375	9773.4375	0.06913479019261005	0.1794074979096663	0.0010405128737617823
1727948550377	9773.4375	0.06407340756391218	0.1818846717588043	9.967069237453593E-4
1727948550380	9773.4375	0.06448713294170742	0.1774592875255433	0.001010536184228328
1727948550381	9773.4375	0.3466075350529706	0.17242329364220715	8.542058243473766E-4
1727948550383	9773.4375	0.3348831581858407	0.16682930197507403	8.981969302515498E-4
1727948550385	9773.4375	0.3408144423630823	0.16104693757104144	9.081097964753281E-4
1727948550387	9773.4375	0.3524358187493043	0.15979696724442963	9.215962159911951E-4
1727948550389	9773.4375	0.39099256297135027	0.16114886278398655	0.0010081220559282364
1727948550390	9773.4375	0.4085146499050342	0.16281590729640671	0.0010432077876082139
1727948550392	9773.4375	0.41892327230999893	0.1612922451723302	0.0010616300391328242
1727948550393	9773.4375	0.43459395610702956	0.1568231279881824	0.0010851078866897458
1727948550395	9773.4375	0.4276061831674041	0.1582320127772063	0.0010689460767201952
1727948550396	9773.4375	0.09290485362645375	0.1559536989126801	0.0012246450093727186
1727948550398	9773.4375	0.09053301557394329	0.1517500456872164	0.0012111344671174647
1727948550400	9773.4375	0.09055732012300458	0.15033901173136005	0.0012108118935206585
1727948550402	9773.4375	0.09585785633740031	0.1522741185524547	0.0012812855785327162
1727948550404	9773.4375	0.09795948499152349	0.14981763213092292	0.00131859200920216
1727948550405	9773.4375	0.09948638254431504	0.14342221899699145	0.0013313878389477612
1727948550407	9773.4375	0.0930099350591599	0.14143458970185743	0.0012854228852380908
1727948550409	9773.4375	0.0854154783171855	0.1428673846792371	0.0012307202155481803
1727948550411	9773.4375	0.12835001411062733	0.14062932771875974	0.001176871974589297
1727948550412	9773.4375	0.3201103567084183	0.13059598835035358	0.0011405609916949975
1727948550414	9773.4375	0.3254974899538394	0.11984973261061685	0.0011543721404986293
1727948550416	9773.4375	0.3379524797682411	0.115066714903141	0.0011933955704386049
1727948550418	9773.4375	0.4981455176767677	0.11587653234140546	0.0011662076089347048
1727948550420	9773.4375	0.541594305514212	0.1181921760948401	0.00129785080117826
1727948550421	9773.4375	0.5908748740611833	0.11902955227076273	0.0013746584270125865
1727948550423	9773.4375	0.6218452684214142	0.11756073916265998	0.0014165694801967573
1727948550425	9773.4375	0.6545113943621389	0.11246491661372515	0.0014559376794955818
1727948550427	9773.4375	0.6099788742405508	0.10268349776638064	0.0013838785388507904
1727948550428	9773.4375	0.12502059610558805	0.09376745888771347	0.0014375300685028308
1727948550430	9773.4375	0.11587576973328491	0.09476433509541679	0.001371884702138264
1727948550432	9773.4375	0.10666534550974577	0.09880820242294433	0.0013026747828657316
1727948550434	9773.4375	0.10146448871175331	0.09262616469639362	0.0012215877471753011
1727948550436	9773.4375	0.09234962679001472	0.07343711464834625	0.0011413855146008157
1727948550437	9773.4375	0.08145714408478293	0.05093193098900947	0.001051814900460687
1727948550439	9843.75	0.08244111185332245	0.03182917532085653	0.0010577226306342528
1727948550441	9984.375	0.07944061754678834	0.011748894822004688	9.378876880275785E-4
1727948550443	10125.0	0.4239392712358869	5.089030306502224E-4	8.180527454209041E-4
1727948550444	10265.625	0.4828423363264378	3.9755064830016874E-4	9.162790470879572E-4
1727948550446	10406.25	0.4617942954009434	0.00101704706229465	9.152337437972788E-4
1727948550448	10546.875	0.3992906174011811	0.0012490362658572954	8.094491591421033E-4
1727948550450	10687.5	0.3611358334590281	0.00112115775604759	7.425423302041704E-4
1727948550452	10687.5	0.3544002732146775	9.625704133173199E-4	7.333544664862145E-4
1727948550453	10687.5	0.3177140110222868	8.446996073079886E-4	6.770081848339373E-4
1727948550455	10687.5	0.31400030252440764	8.155010738099297E-4	6.759430360445941E-4
1727948550457	10687.5	0.29307498348828065	8.735706180075815E-4	6.03996442933182E-4
1727948550459	10687.5	0.2548532456669592	0.0010783057632971188	5.320498498217697E-4
1727948550460	10687.5	0.06228869945184842	0.0016243756285338	6.745248088827847E-4
1727948550462	10687.5	0.06046578131582708	0.002504215438816529	7.780478724956164E-4
1727948550464	10687.5	0.06821846388725888	0.0030987122594580167	8.81570936108448E-4
1727948550466	10687.5	0.07389292794895956	0.002934071905140973	9.185256389968248E-4
1727948550468	10687.5	0.07999625990462594	0.0026276618035957025	9.617569068949713E-4
1727948550469	10687.5	0.0915435509083198	0.0027563853015711683	0.0010317016294476252
1727948550471	10687.5	0.09600120563489287	0.003142707628418035	0.001050774811660763
1727948550473	10687.5	0.10262340345799102	0.0031537846739004925	0.0010922841660850422
1727948550475	10687.5	0.4399060127612604	0.0026750544621542837	9.706465147073851E-4
1727948550476	10687.5	0.4667729588038403	0.002149231349695742	0.001003467857576377
1727948550478	10687.5	0.47915370042802236	0.0019870740863816563	0.0010198769889799553
1727948550481	10687.5	0.47930879897639916	0.002138355040238553	0.0010206901810707325
1727948550483	10687.5	0.5297701116908075	0.0022157423911798244	0.0011042125804611948
1727948550485	10687.5	0.5560282959310082	0.002024774851262386	0.0011599075389907311
1727948550486	10687.5	0.5794249119536561	0.001685868338608334	0.0012070021040377378
1727948550488	10687.5	0.5708479622284162	0.001544198273478779	0.0011936920883519912
1727948550490	10687.5	0.5953264327723373	0.0016916947150419372	0.0011639393824643633
1727948550492	10687.5	0.5384470746919435	0.0017776676090514715	0.0010956874371722924
1727948550493	10687.5	0.11199439776048922	0.001690678119059126	0.0012403319105579798
1727948550494	10687.5	0.1079221240287275	0.0020717688277157665	0.001219847218887869
1727948550496	10687.5	0.100440544789776	0.0031469698891254155	0.0011705266432119775
1727948550498	10687.5	0.08390841876486148	0.003831574748335622	0.0010556043910640567
1727948550500	10687.5	0.07015869824203635	0.00342583822199108	9.370410698583859E-4
1727948550501	10687.5	0.06206481803919914	0.0025116640622326394	8.76056927287852E-4
1727948550503	10687.5	0.06607526053758107	0.0017145924424981415	9.225888416788287E-4
1727948550505	10687.5	0.07064046660212035	0.0014536316943019767	9.551592233816327E-4
1727948550507	10687.5	0.36422066066576086	0.0016071154550679262	8.157340384488801E-4
1727948550508	10687.5	0.42533926667820277	0.0018863085885591204	9.271888566232853E-4
1727948550510	10687.5	0.4605467214524371	0.0020625192342146955	9.85006269926193E-4
1727948550512	10687.5	0.5097113193007156	0.002070478216279903	0.0011169550888886573
1727948550514	10687.5	0.576907963214767	0.0019241322494557979	0.001217438945490451
1727948550516	10687.5	0.6263212924468136	0.0016660808379198209	0.0012890409550832841
1727948550517	10687.5	0.6609282495427417	0.0013796871653300072	0.001334709539556389
1727948550519	10687.5	0.6575987743269477	0.0010943924838520344	0.0013308529356652029
1727948550521	10687.5	0.6464744100765306	8.260075351822241E-4	0.0013157166820716947
1727948550523	10687.5	0.5977622291546335	7.114751350725501E-4	0.0012491919553173087
1727948550524	10687.5	0.5821646170260557	8.097885001553232E-4	0.001227434789869055
1727948550526	10687.5	0.7019796129264191	0.0012269341011743999	0.001202392808828235
1727948550528	10687.5	0.10227693275336666	0.004307072766715512	0.001313354446792903
1727948550530	10687.5	0.10421261213664645	0.009876322483562029	0.0013387973224850006
1727948550532	10687.5	0.09372044283663614	0.012680921992218484	0.0012488402497307525
1727948550533	10687.5	0.09399368027930853	0.008781414380093585	0.001254721757430416
1727948550535	10687.5	0.0876973392090313	0.003375368535669266	0.0012174538865127387
1727948550537	10687.5	0.09640529770811285	9.273592943039616E-4	0.0012727077640814824
1727948550539	10687.5	0.09072819584215296	9.30082678724577E-4	0.0012279992806620015
1727948550540	10687.5	0.11749285685148927	0.0010803704721015338	0.0010590431980432825
1727948550542	10687.5	0.5491589215701097	0.0010687168087510216	9.89462725755695E-4
1727948550544	10687.5	0.5279864273652144	9.042916569914314E-4	9.305487832374307E-4
1727948550546	10687.5	0.5146823391855967	6.711837772930944E-4	9.057407285544027E-4
1727948550548	10687.5	0.4604305505989325	5.389903914310187E-4	8.306043417252087E-4
1727948550549	10687.5	0.4834879395662653	5.793638087332145E-4	8.519054485898982E-4
