# Supplementary material for: Identification and classification of repeated whistle types from free-ranging rough-toothed dolphins (Steno bredanensis)
Source: Sci Rep. 2026 Mar 20;16:14327. doi: 10.1038/s41598-026-44853-2 (PMC13144356; doi:10.1038/s41598-026-44853-2)
Supplement: Supplementary file 2 — Supplementary Material 2 [file 41598_2026_44853_MOESM2_ESM.zip › Dataset_StenoRepeatedCalls/Contours/3014.csv]

Time [ms]	Peak Frequency [Hz]	Duty Cycle	Energy	WindowRMS
1727948637445	7875.0	0.02185884791221112	0.020598736614290243	0.003313547796138776
1727948637447	7875.0	0.021775464065853303	0.021222473529592827	0.0026313854822498845
1727948637449	7875.0	0.6905690374766429	0.0210462267937467	0.001949223168360993
1727948637451	7875.0	0.6763213813690638	0.02108856143276793	0.0019117456061196786
1727948637452	7875.0	0.653656425889846	0.024816374007150893	0.0018555537042807425
1727948637454	7875.0	0.7752198307554891	0.030392261193612012	0.0017685692210874984
1727948637456	7875.0	0.8729865873779378	0.03144979041248079	0.0016749298016431394
1727948637458	7875.0	0.9311733109344503	0.02665489440499405	0.001627337219964522
1727948637460	7875.0	0.9231053675892525	0.02038839453380016	0.0015706944335190382
1727948637461	7875.0	0.8948435838073436	0.0163874523240364	0.0015168002624217777
1727948637463	7875.0	0.9607072564012619	0.014586378702167434	0.0015056766585790206
1727948637465	7875.0	0.9839839655398324	0.014114033014443583	0.0015730085264338202
1727948637467	7875.0	1.0246266784833837	0.013898768135366397	0.0016349517512445765
1727948637468	7945.3125	1.0235840715748505	0.013505756649057267	0.0016349810948719696
1727948637470	7945.3125	0.9166830780943566	0.01305436435352599	0.0016859654471898223
1727948637472	7945.3125	0.9293901559359398	0.012407199742724865	0.0017904698761318798
1727948637474	7945.3125	0.9953681190429877	0.010946881158563966	0.0019214755465515434
1727948637476	7945.3125	1.0454356326109453	0.008995357641161945	0.002030014736246757
1727948637477	7875.0	1.0707396442509787	0.01064043031587381	0.002074163643696997
1727948637479	7875.0	1.034895666368993	0.011476680888897795	0.0021116753874604547
1727948637481	7875.0	1.0378287229708585	0.012266392369088738	0.0021244064034963424
1727948637483	7875.0	1.0532654706772455	0.013422227539998907	0.0021496904852625356
1727948637484	7804.6875	1.0350894642639068	0.018693379566067914	0.002118590981898934
1727948637486	7804.6875	1.0126312697494961	0.024932945605067654	0.0020784942835971993
1727948637488	7804.6875	0.95942256694793	0.03045188624178613	0.0019742255589212864
1727948637490	7804.6875	0.9036096359171181	0.032665333066522195	0.0019541458701983587
1727948637492	7734.375	0.8950472266807885	0.031809476576502266	0.0019349835668627784
1727948637493	7734.375	0.8912725157596669	0.032223177585464904	0.0019168255924752154
1727948637496	7734.375	0.024682114174788265	0.04981645875955015	0.003139352739976157
1727948637498	7734.375	0.025112817714944457	0.0959909883652761	0.003748279987151143
1727948637500	7734.375	0.025018097952658074	0.12856789629217585	0.004357207234326129
1727948637501	7734.375	0.02525332161371492	0.10738187945129898	0.0043656252266694425
1727948637503	7734.375	0.025277220407711395	0.06017845099102499	0.004364222387344574
1727948637505	7734.375	0.02536843851519976	0.03653765605722439	0.0043725461447314635
1727948637507	7734.375	0.0262009569434285	0.03652666337144751	0.0032250138178679996
1727948637509	7664.0625	0.8848670451338494	0.03934635996527926	0.002077481491004536
1727948637509	7664.0625	1.007575451810048	0.03431293523381501	0.0021098398694026125
1727948637511	7664.0625	1.007575451810048	0.02965455634957158	0.0021098398694026125
1727948637513	7664.0625	1.0401530188775587	0.029748489332238275	0.0021083095446055825
1727948637515	7664.0625	1.017207443118757	0.0323940648043859	0.002067592201030663
1727948637516	7664.0625	0.9865129842227772	0.033513223103472475	0.002009185152152087
1727948637518	7664.0625	0.9786248545212111	0.032760929514961686	0.001996340139068092
1727948637520	7664.0625	0.9661100695468096	0.03212855236490968	0.001860610159263881
1727948637522	7664.0625	0.873729617840589	0.0326589577914625	0.0017032097987781498
1727948637524	7593.75	0.8258052100240076	0.034504072135196136	0.0015564490758200793
1727948637525	7593.75	0.7647308413587527	0.03644329575364221	0.0013871317509170124
1727948637527	7593.75	0.9624650534648163	0.03845227588789942	0.001323837361088262
1727948637529	7593.75	0.9925078238388969	0.03854411631235706	0.0012845392999037307
1727948637531	7593.75	0.9568705979976296	0.03682690239378955	0.0012793420100769832
1727948637532	7593.75	0.9050042174397274	0.03602961303404277	0.0013604936266947082
1727948637534	7593.75	0.8611475146791471	0.03664438653719053	0.001385353593264599
1727948637536	7593.75	0.8999989324788485	0.036173591521461934	0.0015254841234199057
1727948637538	7593.75	0.9751321313337639	0.03392916538736029	0.0016525795274135225
1727948637540	7593.75	0.9524155122503513	0.03206869028221226	0.0017899428491444092
1727948637541	7593.75	1.031594599934765	0.03214344031143423	0.0019268652670637963
1727948637543	7593.75	1.0665389216282783	0.032464691352328816	0.001990077180518978
1727948637545	7593.75	1.063634303092495	0.03131419653537915	0.0021857652565400593
1727948637547	7593.75	1.1129688397662676	0.029753985097684836	0.0022767498807383098
1727948637548	7593.75	1.1438481405153906	0.032713530413560614	0.002330382663643244
1727948637550	7593.75	0.03732807759752615	0.03999342506208703	0.0031997493625334624
1727948637552	7593.75	0.038547650572919256	0.05068279735292893	0.003619399941627843
1727948637554	7593.75	0.037550961973279645	0.05696415163796531	0.004039050520722224
1727948637556	7593.75	0.035192589140521036	0.051889869301044264	0.0039705632036802175
1727948637557	7593.75	0.03232823282570914	0.040527034069888376	0.003883551369773618
1727948637559	7593.75	0.03035440294567442	0.03241896740839362	0.003815491146687977
1727948637561	7523.4375	0.027598904977689707	0.028873115666884455	0.0037283104594049428
1727948637563	7523.4375	0.025429152541549097	0.028210321026897352	0.002533465741151154
1727948637564	7523.4375	0.8596744177476415	0.028668903998186494	0.0013386210228973647
1727948637566	7523.4375	0.8802881780660377	0.028952233030665544	0.0013104684086324748
1727948637568	7523.4375	0.9174791279121267	0.027582339922462985	0.001292845272755985
1727948637570	7523.4375	0.91147078313573	0.024621709550109134	0.0013409130595568768
1727948637572	7523.4375	0.8596351058715996	0.024013087547782225	0.0014212326481388286
1727948637573	7523.4375	0.9158418387583351	0.02737181128729667	0.0015096668194007042
1727948637575	7523.4375	0.9534471168873607	0.02912089296479712	0.0015734412406575762
1727948637577	7523.4375	1.0242454931755323	0.02700388912457584	0.00168708895028288
1727948637579	7523.4375	1.0815945829307796	0.025752307768622272	0.0017747098802064043
1727948637580	7523.4375	0.8212478164477609	0.027747185251588244	0.0019018449055380792
1727948637582	7523.4375	0.8583705871489372	0.02951056174865868	0.001990258093025247
1727948637584	7523.4375	0.8980083610354316	0.028407599090499933	0.00207381244033684
1727948637586	7523.4375	0.934118512033046	0.02684105467611402	0.0021532007310778745
1727948637588	7523.4375	0.950078854615661	0.027162781267112895	0.0021876281180453036
1727948637589	7523.4375	0.9533880693331842	0.02762392053929456	0.0022022020396450007
1727948637591	7523.4375	0.9502807167134297	0.02755256808614546	0.002196636892308332
1727948637593	7523.4375	0.9439038599527624	0.027674768550300443	0.002186737411661501
1727948637596	7523.4375	0.9399824405124972	0.02854794353412992	0.002170111629423326
1727948637597	7453.125	1.0232136453703284	0.029894379394070785	0.0021127533113462073
1727948637599	7453.125	1.0230739947792635	0.030677342987824704	0.0020879429985304855
1727948637601	7453.125	1.0261076772111803	0.03031723327127837	0.0020901134136779524
1727948637603	7453.125	1.022138547248046	0.029474324396893483	0.0020791790285438288
1727948637605	7453.125	1.0121728631903737	0.0307647100743246	0.0020546885481767317
1727948637606	7453.125	0.03743835635195724	0.033670627207900004	0.0027237360929269977
1727948637608	7453.125	0.0367155586558487	0.04674696309725112	0.0030249011273179253
1727948637609	7453.125	0.03453447354562401	0.06550216942045041	0.0033260661617088533
1727948637611	7453.125	0.033634117053356206	0.06950870168601996	0.0032967874202279356
1727948637612	7453.125	0.03245129831862061	0.052641900471372904	0.003257704039022985
1727948637614	7453.125	0.03190864962722216	0.03561546854910182	0.0032392556146588407
1727948637616	7453.125	0.030586607182879564	0.03328205566839317	0.0031968900322084572
1727948637618	7453.125	0.030072450785540217	0.03671485889652609	0.0024034053885070997
1727948637620	7453.125	0.25357076306069776	0.03733795864604106	0.0016099207448057424
1727948637621	7453.125	0.963765328116712	0.0358738348506571	0.0015744698683410995
1727948637623	7453.125	1.0744234800838575	0.03404788980129023	0.0015845704138062197
1727948637625	7453.125	1.0662893963675213	0.03284489253958945	0.0016325901571124686
1727948637627	7453.125	0.9535220205897934	0.032690448679210914	0.0017315662371507605
1727948637628	7453.125	0.9851077556740498	0.03365519399980039	0.0017901664687716729
1727948637630	7453.125	1.015062047902567	0.03505120826237217	0.001844098586702402
1727948637632	7453.125	0.9797217411065251	0.03674021991039637	0.0019401317990502772
1727948637634	7453.125	1.0348606709414307	0.03788631114101327	0.0020481424880767576
1727948637636	7453.125	1.0203416624484543	0.03561235424510159	0.002134675871629983
1727948637637	7453.125	1.0508411335495282	0.02697782689865954	0.002188423189157908
1727948637639	7453.125	1.07403260979404	0.014912261395842964	0.0022289233095041682
1727948637641	8578.125	1.0699766364346	0.04941070360174798	0.0022216649684608375
1727948637643	8578.125	0.05748746159700857	0.059166611538742676	0.0025466539968077443
1727948637644	8578.125	0.055534327734234376	0.05425480831859939	0.0028716430251546515
1727948637646	8578.125	0.05446802521414353	0.04365092606738236	0.0028418748160934067
1727948637648	8578.125	0.05143326361756983	0.04219941404223852	0.0027562052307296353
1727948637650	8578.125	0.04823786423874867	0.05115737662252832	0.0026689100115519847
1727948637652	8578.125	0.045717143545366816	0.05899190665567554	0.002600194816301918
1727948637653	8578.125	0.04182712423917219	0.060187528293995235	0.002499752482661025
1727948637655	8578.125	0.04033522391669011	0.05766176147137245	0.0019498946680286625
1727948637657	8578.125	0.4832062383092062	0.05490549579769058	0.0014000368533963
1727948637659	8578.125	0.899567047776043	0.05309790140025896	0.0012739481760363014
1727948637660	8578.125	0.9645635009319841	0.051994586820858044	0.0011895916447351115
1727948637662	8578.125	0.9559405588688267	0.051589795582421646	0.0011591014882320336
1727948637664	8578.125	0.8941452726784709	0.05282034823118773	0.0011976455117627218
1727948637666	8578.125	0.9045441094938046	0.05547036885851351	0.001214296321646926
1727948637668	8578.125	0.8517552520445356	0.057134774760867084	0.0013261828956741696
1727948637669	8578.125	0.9102030321535776	0.05705235765889245	0.0014157714400698052
1727948637671	8578.125	0.916443830766018	0.05573184986982233	0.0014823848815762777
1727948637673	8578.125	1.0052950877063678	0.05407782824495701	0.0016101794625763615
1727948637675	8578.125	1.029206733548372	0.05240061346232543	0.001739421890219067
1727948637676	8578.125	0.04858529454024602	0.050617772569286366	0.0022359756595130382
1727948637678	8578.125	0.04955712844831397	0.04918501467884403	0.0025034948115555855
1727948637680	8578.125	0.05105931958886157	0.048790123987018416	0.002771013963598133
1727948637682	8578.125	0.0529351382556009	0.049406948644655835	0.002825534058826854
1727948637684	8578.125	0.05437569822809829	0.05071212912045403	0.0028666961767921926
1727948637685	8578.125	0.05644061668048727	0.05247377330357298	0.0029287891016283657
1727948637687	8578.125	0.0570179745366729	0.054169484245987276	0.0029454709099031922
1727948637689	8578.125	0.057931103385559464	0.05482987407015445	0.0026034647178834807
1727948637691	8578.125	1.10126505643531	0.0540338778705049	0.0022614585258637692
1727948637692	8578.125	1.1143824053796048	0.05296901380602872	0.0022862799794349615
1727948637694	8578.125	1.1206815113525757	0.052785342103685864	0.0022969795301256706
1727948637697	8578.125	1.1756896487973285	0.054645807114572224	0.0022735473193248204
1727948637699	8578.125	1.1781656517172758	0.05754384002609986	0.0022118793566667343
1727948637701	8578.125	1.181723740963392	0.05991996158369813	0.00212776537695926
1727948637702	8578.125	1.1273770831731098	0.06011621074931958	0.002034614201199157
1727948637704	8578.125	1.1041697042380196	0.05970459415811994	0.001995551201567087
1727948637706	8578.125	1.0855194976460276	0.06064261459650873	0.0018599899937089895
1727948637708	8578.125	1.0393027483728243	0.06236231855187066	0.0017621558310246925
1727948637709	8578.125	1.0825402302591278	0.06427184355652157	0.0016445581992194046
1727948637710	8578.125	1.0644236119619375	0.06633944468163165	0.0016153539840302144
1727948637712	8578.125	1.0700850879779047	0.06805414392857259	0.0016009847175111772
1727948637714	8578.125	1.0979544688146161	0.06869364212922477	0.0015756018025796811
1727948637716	8578.125	1.010333601180204	0.0688274380325629	0.0016372999404158164
1727948637717	8578.125	1.0314557537342768	0.06875298479369954	0.0017220266092067423
1727948637719	8578.125	0.9867497902304063	0.06844143166575184	0.001788303304148773
1727948637721	8648.4375	0.9985438417687091	0.06847991594437741	0.0019763532345033496
1727948637723	8648.4375	1.0625377331733763	0.06975764752622271	0.002133777766486298
1727948637724	8648.4375	1.0694517961156376	0.07195280721255055	0.002322992270886451
1727948637726	8648.4375	1.092012818708905	0.0731079817755289	0.002366858028439126
1727948637728	8648.4375	0.0762929559596463	0.06872517686349562	0.0027563142552929896
1727948637730	8648.4375	0.07878524572619265	0.05809208428090447	0.0031457704821468532
1727948637732	8648.4375	0.08052166991251791	0.05118265616728031	0.0031913839670572506
1727948637733	8648.4375	0.08026817572578292	0.05629313101952391	0.0031847680001153567
1727948637735	8648.4375	0.07970688287345469	0.06760407676376862	0.003170081602951769
1727948637737	8648.4375	0.07914668930207501	0.07418001239739043	0.003155490601719904
1727948637739	8648.4375	0.07419772647171523	0.07775797231374446	0.002791112918790717
1727948637740	8648.4375	0.18869377268318482	0.08442893388816536	0.0024267352358615297
1727948637742	8648.4375	0.9858365010331441	0.0905785272280261	0.002229502807068221
1727948637744	8648.4375	0.9610785570592192	0.08999120393497895	0.002038462008579565
1727948637746	8648.4375	0.876710519850629	0.0847797915296274	0.0018194718877838144
1727948637748	8648.4375	0.7951256858875626	0.08186132474965113	0.0016293502670285214
1727948637749	8648.4375	0.7110558949718988	0.082624462529942	0.0013985831379267758
1727948637751	8648.4375	0.7754151926100629	0.08529327149449677	0.0012932407455998444
1727948637753	8648.4375	0.7577092392639544	0.08891116449641273	0.0012357849271056375
1727948637755	8648.4375	0.8968137345224056	0.09197158335381814	0.0011555624901391193
1727948637756	8648.4375	0.8637645139211844	0.09320070216988689	0.001246870633970566
1727948637758	8648.4375	0.891597712997719	0.09391467608470216	0.0012851543438105683
1727948637760	8648.4375	0.9550063685473691	0.09580538595356307	0.0013636494809684155
1727948637762	8648.4375	1.0116243290620295	0.09789666840842376	0.001437149936494301
1727948637764	8648.4375	1.0771577801122776	0.1001011432596254	0.0015095245598288642
1727948637765	8648.4375	1.0974225591396969	0.10218600253866575	0.0015562523600988402
1727948637767	8648.4375	1.1203907154224537	0.10398781155012793	0.0015874642354904672
1727948637769	8648.4375	1.1359907212913827	0.10564706642302256	0.0016068285186591198
1727948637771	8648.4375	1.106525788250086	0.1061379001665091	0.001587463232874978
1727948637772	8648.4375	1.082215843618075	0.1057385408192428	0.001556569006885418
1727948637774	8648.4375	1.0799389225655855	0.10522559578414496	0.0015533003181253187
1727948637776	8648.4375	1.0607191848130437	0.10680188739066752	0.0015266459742351566
1727948637778	8718.75	1.0551346809845352	0.10921790239470332	0.0015206376599331676
1727948637780	8718.75	0.9305208116560303	0.11037681086979065	0.0015675090899961333
1727948637781	8718.75	0.9360241579594486	0.10998556773036196	0.0016005847360150126
1727948637783	8718.75	0.9103389220683709	0.10863783912355422	0.0016929175085932844
1727948637785	8718.75	0.9356783975683878	0.10904193639837616	0.001736888299655825
1727948637787	8718.75	0.9695129074640493	0.11006203909513587	0.0018535614725149407
1727948637788	8718.75	1.010306976126425	0.11023294328449236	0.0019216470623610003
1727948637790	8718.75	1.0308639558356263	0.11116337263297865	0.001955724221596313
1727948637792	8718.75	1.0926668499000918	0.11079983523370456	0.0020607587930428026
1727948637794	8718.75	1.1131438569202863	0.11150320212252879	0.002099038957736317
1727948637797	8718.75	0.08499563833795233	0.11225516720123692	0.0023563177231280368
1727948637798	8718.75	0.0844833385129437	0.11144043313477876	0.002613596488519756
1727948637800	8718.75	0.0847911740386993	0.10852825627782146	0.002619479832347167
1727948637802	8718.75	0.08263404720465796	0.10635702362483508	0.002577198619223982
1727948637804	8718.75	0.0817133883195813	0.1087025629937998	0.0025593666675347874
1727948637805	8718.75	0.07841832368635458	0.1130124693353113	0.002495023034223759
1727948637807	8718.75	0.07606185839900248	0.11608604103129164	0.002447505592553108
1727948637809	8718.75	0.07295274806579279	0.1166772178401395	0.0020863776730645402
1727948637810	8718.75	0.9509976652759263	0.11732908987472104	0.0017252497535759728
1727948637812	8718.75	0.9287875110020166	0.11889139364375233	0.0016828954045760213
1727948637813	8718.75	1.0227227360947326	0.121786094927236	0.0016095687540945453
1727948637815	8718.75	1.0711017344732705	0.12320220502444638	0.0015781665410920856
1727948637817	8718.75	1.0883110041055206	0.1221075359153131	0.0015403995422175346
1727948637819	8718.75	1.0759534224672784	0.12083783573458531	0.0015675035054019805
1727948637820	8718.75	1.0814917862290356	0.12084612369886491	0.0015974526611577404
1727948637822	8718.75	1.0835710087977903	0.11975156966035036	0.0016231992123469207
1727948637824	8718.75	1.0337358425447072	0.11502038947591732	0.0016955547561473686
1727948637826	8718.75	1.03760648082258	0.10826938009986976	0.00178679065705322
1727948637828	8718.75	1.0230586213885613	0.10264643434522103	0.001950388370454799
1727948637829	8789.0625	1.059006025206368	0.10015827829785104	0.0020933874091700103
1727948637831	8789.0625	1.0495268395290505	0.10059107212645334	0.0021735513941747706
1727948637833	8789.0625	1.0672835184093292	0.10239139604307562	0.002206003150282137
1727948637835	8789.0625	1.0866414790169212	0.10566865568431597	0.0022396044884603356
1727948637836	8789.0625	1.070135116005915	0.10777365840590086	0.0022131174521832883
1727948637838	8789.0625	1.0565169095350404	0.1082014776007235	0.0021886772579552843
1727948637840	8789.0625	1.0147556283224768	0.10798479076677694	0.002118240060078122
1727948637842	8789.0625	0.9181193728474094	0.10779627749760345	0.0019424492930690315
1727948637844	8789.0625	0.8216403208295896	0.10717520414657326	0.0017569138699792927
1727948637845	8789.0625	0.9364458296330266	0.10661338938636239	0.0015392293865054325
1727948637847	8789.0625	0.8840880063354104	0.10711374464713978	0.0014594726670233051
1727948637849	8789.0625	0.866781324044047	0.10842371376128189	0.001273185483165447
1727948637851	8789.0625	0.8220991355710917	0.10938792604702256	0.0011726719062405302
1727948637852	8789.0625	0.8650741737093816	0.10993055882399998	0.0010426351683159938
1727948637854	8789.0625	0.9528495414664175	0.10976807190673608	0.001009272677476991
1727948637856	8789.0625	0.8982734465512248	0.10899125184472733	0.0010242489907069062
1727948637858	8789.0625	0.9072169186355235	0.10836995723505782	0.001033913926946505
1727948637860	8789.0625	0.9062949712184202	0.10857902253431867	0.0010728304108041913
1727948637861	8789.0625	0.9660809269567477	0.10948889909963803	0.0011396560707825974
1727948637863	8789.0625	0.9023187636238564	0.10951345509101405	0.0011880509517434518
1727948637865	8789.0625	0.06655860330407058	0.10793246148670638	0.0015398381694961558
1727948637867	8789.0625	0.07452032878741556	0.1043987623709241	0.0017603808860270707
1727948637868	8789.0625	0.08027162785367396	0.10140724186792316	0.0019809236025579856
1727948637870	8789.0625	0.0833519326424136	0.10301818053921724	0.0020307493061988546
1727948637872	8718.75	0.09077676545336195	0.10796610012504695	0.002149419590136522
1727948637874	8718.75	0.09720151874283564	0.11134201842537288	0.0022480730943885345
1727948637876	8718.75	0.1050670899287549	0.11206954181658829	0.002376517744040856
1727948637877	8718.75	0.11059652324258738	0.11214321914144812	0.0024646246820933283
1727948637879	8718.75	0.11411457327641693	0.11255808276863921	0.002524490933883819
1727948637881	8718.75	1.1529185843713745	0.11352647860577265	0.0023296578065644313
1727948637883	8718.75	1.2075621369718201	0.11512157511822124	0.0024357404007847583
1727948637884	8718.75	1.2111638032772731	0.11685901311568155	0.0025355396549754956
1727948637886	8718.75	1.2254781672011843	0.11830791662133165	0.002563938944632002
1727948637888	8718.75	1.2577590310075384	0.11989801899620378	0.002625967773401933
1727948637890	8718.75	1.2148205933675422	0.12247401955980591	0.0026326362603699004
1727948637892	8718.75	1.1952086963142388	0.1241562917987734	0.002597974255206509
1727948637893	8718.75	1.1352386898248485	0.12445567409208376	0.0024860654648420277
1727948637896	8718.75	1.0910626409870956	0.12465950628899455	0.0024054249304120423
1727948637898	8718.75	0.9298791992906821	0.12671543599260507	0.0021147931172148314
1727948637900	8718.75	0.7938236087650151	0.12965605042304018	0.0018649768159042226
1727948637901	8718.75	0.6494646916964134	0.13097189641877915	0.0015919079800768478
1727948637903	8718.75	0.645283633058176	0.13056385873546045	0.0013676396848555233
1727948637905	8718.75	0.5890559778844714	0.13010353527457905	0.0011579796131614248
1727948637907	8718.75	0.56712161337178	0.13018178518829288	9.48319541467326E-4
1727948637909	8718.75	0.5890048524868563	0.13121765414757933	8.438504886285123E-4
1727948637909	8718.75	0.585185568552303	0.13437952843887566	9.122264982172574E-4
1727948637911	8718.75	0.585185568552303	0.14039011629259063	9.122264982172574E-4
1727948637913	8718.75	0.5667228756641727	0.14713413213273477	0.001221075498282766
1727948637915	8718.75	0.5698347089020844	0.15211682382390904	0.0015705179526679398
1727948637916	8718.75	0.7067474429212526	0.15509214358844955	0.0018246848516720014
1727948637918	8648.4375	0.7874750741122903	0.1573910442323677	0.002078851750676063
1727948637920	8648.4375	0.9289155585063538	0.1598829154823249	0.0023751201411302057
1727948637922	8648.4375	1.0652488034365657	0.16311793763041832	0.0026246491177211832
1727948637924	8648.4375	1.1498635792833023	0.16564700759361825	0.0027805700664668164
1727948637925	8648.4375	1.214891601461813	0.16935531556435612	0.002901757843588233
1727948637927	8648.4375	0.18145079887950813	0.16607131155111457	0.0031207097347907315
1727948637929	8648.4375	0.17631275661115256	0.15247845118092931	0.003056878212460734
1727948637931	8648.4375	0.16596597130758392	0.13978696568884177	0.0029152930451600083
1727948637932	8648.4375	0.15036557517445032	0.1447710449331776	0.0027268766208018652
1727948637934	8648.4375	0.14020959129938815	0.16333155001248423	0.002606079841493098
1727948637936	8648.4375	0.11830912234518982	0.1770087948114247	0.0023405244322425903
1727948637938	8648.4375	0.09685415886420255	0.17772069061487084	0.0020853301431090583
1727948637940	8648.4375	0.07589999248178922	0.1727348880302927	0.0016065841842218386
1727948637941	8648.4375	0.5275536564979095	0.17191716687085748	0.0011278382253346187
1727948637943	8648.4375	0.4666144674747177	0.1768802086250536	9.283087436291635E-4
1727948637945	8648.4375	0.3413336150233169	0.18080040105506465	7.447243183921728E-4
1727948637947	8648.4375	0.3075238624877481	0.1817666954808033	5.61139893155182E-4
1727948637948	8648.4375	0.2966459150126603	0.18128175746738542	5.309906668243547E-4
1727948637950	8648.4375	0.31075434368108307	0.179567064439409	5.588507082628697E-4
1727948637952	8648.4375	0.4570202637800071	0.1780191222460654	8.121740031660951E-4
1727948637954	8648.4375	0.54499906582421	0.17747569617633205	0.0010885149456996445
1727948637956	8648.4375	0.605312262164626	0.17699677557270643	0.0013650196558916408
1727948637957	8648.4375	0.7412152431636193	0.1758608151507448	0.0015715379273709919
1727948637959	8648.4375	0.8058416503378915	0.17438667524162277	0.001778056198850343
1727948637961	8648.4375	0.8948759008874991	0.17407862682920477	0.0020612728345332366
1727948637963	8648.4375	1.0267190227230107	0.17423410713348841	0.002266100253359458
1727948637964	8578.125	1.111768876940165	0.17305421360120643	0.0023879231723785773
1727948637966	8578.125	1.124587985401881	0.16928615637405606	0.0024096653345493657
1727948637968	8578.125	1.127218720023008	0.16416577129693358	0.0024141049415669314
1727948637970	8578.125	1.0970938151379754	0.1615823253423774	0.0023578337123655755
1727948637972	8578.125	1.0513077631844672	0.1602659430025552	0.00226962886642073
1727948637973	8578.125	0.9974420985055545	0.1569679104158612	0.002118105074666039
1727948637975	8578.125	0.9619360183664698	0.15253307118817	0.002039779560423211
1727948637977	8578.125	1.0616548472164626	0.14907795122530573	0.0019032915597468575
1727948637979	8578.125	1.1027379517549944	0.14549575853270208	0.0018414049006290263
1727948637980	8578.125	1.1400080497795757	0.1419704681103102	0.0017704042862284452
1727948637982	8578.125	1.1373549811295876	0.13975081367127698	0.0017662476380972017
1727948637984	8578.125	1.1477680326257862	0.13828640983676052	0.0017597259111628697
1727948637986	8578.125	0.09855782873827061	0.13616919236252858	0.001985508701215292
1727948637988	8578.125	0.1013508342739969	0.13088392475383992	0.002031837822081483
1727948637989	8578.125	0.10272947790018666	0.1240757146419075	0.0020562369959288046
1727948637991	8578.125	0.10430683013717923	0.11969626397895629	0.0020830736452544132
1727948637993	8578.125	0.10483110884791308	0.11879786798578525	0.0020920096608497323
1727948637996	8578.125	0.10838199887856084	0.11828867745930728	0.00214579788821863
1727948637997	8578.125	0.10620646803425488	0.11567832523456757	0.002113469129501573
1727948637999	8507.8125	0.1069865224981502	0.11239704867570523	0.002123833773218304
1727948638001	8507.8125	1.0057365369496856	0.10766688050498167	0.0018244679514535151
1727948638003	8507.8125	0.9615620842404452	0.10121825510181906	0.0017562776726064726
1727948638005	8507.8125	0.9657720386442514	0.09356299592106046	0.0016068572438423057
1727948638006	8507.8125	0.8707972534011159	0.08588819520709683	0.0014662175051241499
1727948638008	8507.8125	0.8500412518161373	0.07864678311021482	0.0013749276779685402
1727948638009	8507.8125	0.8214847199561686	0.07148061880514761	0.001229008254036461
1727948638011	8507.8125	0.7886507821923192	0.06422351202269587	0.0011801230295226948
1727948638012	8507.8125	0.8157334237728479	0.05810136865955615	0.0010518647270897072
1727948638014	8437.5	0.8431552591063941	0.05303402445833742	0.0010139383526680877
1727948638016	8437.5	0.7947225990535328	0.049266097754268254	0.001018744370770555
1727948638018	8437.5	0.8340331743348319	0.04488102637769587	0.0010762001275485343
1727948638020	8437.5	0.6014721706054253	0.037462507780728266	0.0012408827468828381
1727948638021	8437.5	0.6770439383020456	0.026979572578620117	0.00139898675167614
1727948638023	8437.5	0.7265513949439362	0.01609160381897173	0.0015155166202100393
1727948638025	8437.5	0.8425883739120766	0.008916025667013433	0.0017322846218634207
1727948638027	8437.5	0.9425493883409568	0.009363820195489418	0.0019113365445096787
1727948638028	8367.1875	1.027651270802198	0.015392715296355925	0.0020977536939288713
1727948638030	8718.75	1.0142136419844079	0.04225813716380833	0.0021931738782147545
1727948638032	9070.3125	1.0793220738611546	0.1502190991959613	0.002304705723937593
1727948638034	9070.3125	1.1024110777628553	0.2504145256003453	0.0023408747161844856
1727948638036	9070.3125	1.0905609024229124	0.3211551667768317	0.002323360122433993
1727948638037	9070.3125	0.9922193753366672	0.35473394512278295	0.0021692264659687105
1727948638039	9070.3125	0.09333933280064098	0.36463499277996664	0.0022870288747714423
1727948638041	9070.3125	0.08106305461051273	0.359196973754579	0.0021240136767887966
1727948638043	9070.3125	0.06779699678702956	0.34653649795923236	0.0019057014028124315
1727948638044	9070.3125	0.05739934976411591	0.3444097598924063	0.0016912150275289173
1727948638046	9070.3125	0.05185822603725238	0.3539326884743351	0.0015847971871814043
1727948638048	9070.3125	0.04056967470557405	0.35735990385836697	0.0013695965185517923
1727948638050	9000.0	0.031117672655558076	0.3524112123113988	0.0011924463701714508
1727948638052	9000.0	0.03229801822592602	0.3478827836181391	0.0010976947131154696
1727948638053	9000.0	0.4503583766371207	0.34914430187011736	0.0010029430560594885
1727948638055	9000.0	0.4297328966707684	0.35329271376432386	0.001326377692244281
1727948638057	9000.0	0.5590654075055876	0.35683883113493975	0.001643807968968628
1727948638059	9000.0	0.6603650746855346	0.359659037535729	0.0019612382456929748
1727948638060	9000.0	0.8024364927279873	0.3609852510625055	0.0022590355004149017
1727948638062	9000.0	0.8778129913522013	0.3590489545795138	0.0023881595873925217
1727948638064	9000.0	1.0198966931996856	0.3594944741496045	0.002604978153901761
1727948638066	8929.6875	1.0907036163522013	0.3704108189347352	0.002712804081092229
1727948638068	8929.6875	1.0935565300707546	0.3844768751367469	0.0027168632639263226
1727948638069	8929.6875	1.02876560043239	0.39314952045933876	0.002589333823532883
1727948638071	8929.6875	0.9774131534984276	0.39342566310097743	0.002484271393120461
1727948638073	8929.6875	0.885496511399371	0.38439239614535897	0.002287244454287457
1727948638075	8929.6875	0.8108279057495639	0.3706100953184327	0.002018738977852875
1727948638076	8929.6875	0.732484750079633	0.36229865426123387	0.0017630141333277642
1727948638078	8929.6875	0.7744317570286763	0.36329685522470134	0.0016738860929864413
1727948638080	8929.6875	0.8510456225802224	0.3677745206722685	0.0016164829597283491
1727948638082	8929.6875	0.8323160807291666	0.3681257401391957	0.0017148881424497399
1727948638084	8929.6875	0.7621717153105346	0.36363369110606686	0.0019102445314511736
1727948638085	8929.6875	0.8511621247297562	0.36190743899960975	0.0021229252441770296
1727948638087	8929.6875	0.10598021557583585	0.36735630966830923	0.0023050197747833422
1727948638089	8929.6875	0.11676508598325988	0.375976769162759	0.0025148255651986132
1727948638091	8929.6875	0.11980250992733965	0.37829519505549325	0.002557025289163899
1727948638092	8929.6875	0.1146377967593707	0.3689722913532387	0.002502802551627725
1727948638094	8929.6875	0.10820431962716252	0.36067608458534905	0.0024357949159295026
1727948638097	8929.6875	0.09475195586143154	0.36130607540246956	0.002280444283602162
1727948638099	8929.6875	0.07499532697053932	0.3660678849810014	0.0019381731857439515
1727948638101	8859.375	0.06291984333820924	0.36786718416108644	0.0015583993042969325
1727948638102	8859.375	0.5376578722220872	0.3663796576761236	0.0011786254228499135
1727948638104	8859.375	0.5800536683881753	0.3670760439908519	0.0010646797815365909
1727948638106	8859.375	0.6023063099859146	0.3672821634417786	9.676196223548447E-4
1727948638108	8859.375	0.5642126524556691	0.36352416049771846	9.22525008455816E-4
1727948638109	8859.375	0.6116471200619104	0.35757746895313386	9.809824498317446E-4
1727948638110	8859.375	0.63441267886585	0.35753475166762544	0.001006833388538249
1727948638112	8859.375	0.6016220992021897	0.3566069530033124	0.0010793263585007977
1727948638114	8859.375	0.5126804965070892	0.34579168522179465	0.0013976477079222739
1727948638116	8859.375	0.5699062881088125	0.3315093001658762	0.001828294397968336
1727948638117	8859.375	0.5887752327896939	0.3251633134878014	0.0021578778210608663
1727948638119	8859.375	0.6648850900256121	0.3252609088246648	0.0024874612441533966
1727948638121	8859.375	0.760563586526845	0.32412376446251034	0.002955041470515219
1727948638123	8859.375	0.9169847443469512	0.322039838693911	0.003422621696877042
1727948638124	8859.375	1.0408572888351455	0.32457902882536827	0.003718435351088246
1727948638126	8859.375	1.0808317052086664	0.3345358495555048	0.0038093045980038412
1727948638128	8859.375	1.1121267805271293	0.34026619428095184	0.003891415374206788
1727948638130	8859.375	1.0892139273920245	0.3396135126984571	0.0038387500811592605
1727948638132	8859.375	0.26309731289190486	0.3355845583505991	0.0036509069947690182
1727948638133	8789.0625	0.2240978409484098	0.32963752035135196	0.003306756124352103
1727948638135	8789.0625	0.2006318427046261	0.32584534899693063	0.0030669100304611297
1727948638137	8789.0625	0.16217886676529017	0.3214564100904138	0.0026170475495063726
1727948638139	8789.0625	0.133109416853204	0.31005938872773614	0.0022081675266685643
1727948638140	8789.0625	0.11166217829670846	0.29203722128048293	0.0017992875038307557
1727948638142	8789.0625	0.1064713282382758	0.2748257582553559	0.001703855802535002
1727948638144	8789.0625	0.09571782694928539	0.2623944705867654	0.0014775510186335833
1727948638146	8789.0625	0.6425404799682884	0.25750148025174013	0.0012512462347321646
1727948638148	8789.0625	0.6223420744337856	0.2587681460549391	0.0012340611983862415
1727948638149	8789.0625	0.6784128136924952	0.2570623480372859	0.0013073939255864666
1727948638151	8789.0625	0.7191503623308424	0.2502336010264534	0.0013806705255350153
1727948638153	8789.0625	0.612464454384348	0.23920520268575193	0.0016103290677749577
1727948638155	8789.0625	0.6660515407346329	0.2268603275902649	0.0019743084241456692
1727948638156	8789.0625	0.7028746321682827	0.21716661221117584	0.0023382877805163812
1727948638158	8789.0625	0.7490786731233001	0.21020762332409137	0.002542994247149525
1727948638160	8789.0625	0.8844910238584693	0.20179871765433147	0.0028816414787739934
1727948638162	8789.0625	1.0123919938142742	0.19009938258290918	0.0030906991908755876
1727948638164	8789.0625	1.0859132643846676	0.17899024429451324	0.0032063093583281836
1727948638165	8789.0625	1.0727579731854495	0.167221786326764	0.0031833638682058144
1727948638167	8789.0625	1.0338108413543259	0.15388701823058237	0.0031124554099281475
1727948638169	8789.0625	0.9125938590602689	0.14000908906083578	0.002877007613870195
1727948638171	8789.0625	0.18762595483666575	0.12730801684860568	0.0025017660438021536
1727948638172	8789.0625	0.14508462217541745	0.11719968036346123	0.0021265244737341117
1727948638174	8789.0625	0.1267308502609463	0.10590038421129215	0.0018346348853859945
1727948638176	8789.0625	0.10019296778033314	0.09024681360313291	0.0015427452970378772
1727948638178	8789.0625	0.08532584595692919	0.06907076910966838	0.001286549422540771
1727948638180	8789.0625	0.08575682315460173	0.04496013073811897	0.0012914198458950682
1727948638181	8859.375	0.1003839473361703	0.024123261840905286	0.0014927403802318731
1727948638183	9351.5625	0.10827522258336202	1.245181131706296E-4	0.001583654093930223
1727948638185	9914.0625	0.21929789076280132	0.023773980102341056	0.0017266399917202947
1727948638187	9914.0625	0.9371491771986942	0.03134172262866754	0.0017814692388932057
1727948638188	9914.0625	1.0422917053873564	0.035382183651933484	0.0019194101791521825
1727948638190	9914.0625	1.0572166954000888	0.03775769316460607	0.0019348297443823553
1727948638192	9914.0625	1.050699268953377	0.039650089977500004	0.0019299160319489735
1727948638194	9914.0625	0.9836056599500956	0.04176082822282911	0.0018492979467854026
1727948638197	9914.0625	0.8691213893712421	0.04381859539927284	0.0016053999022461844
1727948638198	9914.0625	0.655179857853428	0.04509918912577176	0.0013615018577069662
1727948638200	9914.0625	0.5775581901392632	0.04547031672965098	0.0011595385343192866
1727948638202	9914.0625	0.5499775138124563	0.045555647487247115	9.548297313669798E-4
1727948638204	9914.0625	0.41170473451967593	0.04616643756725396	7.622262914269687E-4
1727948638205	9914.0625	0.35374758088291236	0.04751646543098342	5.696228514869576E-4
1727948638207	9914.0625	0.3196142053091398	0.048809324486891084	4.937511360154121E-4
1727948638209	9914.0625	0.37120123329402516	0.04994775707066544	4.178794205438665E-4
1727948638210	9914.0625	0.41106078473413377	0.0506992584634822	6.627965137202675E-4
1727948638212	9914.0625	0.051799638629493605	0.05046016686670417	8.745879392679445E-4
1727948638213	9914.0625	0.06878548365193263	0.04609705011837978	0.0010299924392696805
1727948638215	9914.0625	0.07923776655403642	0.039584689849097784	0.0011853969392714165
1727948638217	9914.0625	0.09808771298576784	0.03909600073758615	0.0013412752042857117
1727948638219	9914.0625	0.12066019627435368	0.0462702355197755	0.0015199223873610802
1727948638220	9914.0625	0.14424334548659462	0.05369262158863881	0.0016996981401905785
1727948638222	9914.0625	0.15638691796521445	0.05606511949953538	0.0018058339422082788
1727948638224	9914.0625	0.17977813272383902	0.056372082681677566	0.0020110293822908853
1727948638226	9914.0625	0.19947018271774697	0.05728610277265732	0.0022006550945045202
1727948638228	9914.0625	0.9900922524167866	0.05849438017396947	0.0023216671407800082
1727948638229	9914.0625	1.0472451384557409	0.059290083702800755	0.002514765304012913
1727948638231	9914.0625	1.0796519226489814	0.059521613335320134	0.002583279244368138
1727948638233	9914.0625	1.1257732959824445	0.06088704697450517	0.0026771606407601546
1727948638235	9914.0625	1.1330223906355579	0.06305118489332359	0.0026933656300387994
1727948638236	9914.0625	1.085137123811009	0.06426931496028113	0.0026139022197411077
1727948638238	9914.0625	1.0343712539470606	0.06521956395749326	0.0025312510586490964
1727948638240	9914.0625	0.9135635846295286	0.06597793551265846	0.002342901225180689
1727948638242	9914.0625	0.7467899930236109	0.06633351862279738	0.00205240711381626
1727948638244	9914.0625	0.6643340000089337	0.0664533381386356	0.0017170034734456045
1727948638245	9914.0625	0.12059767931544849	0.06615221678494976	0.0015155770062723942
1727948638247	9914.0625	0.10434798604714811	0.06445126143666005	0.0012753399411905616
1727948638249	9914.0625	0.0777580606958555	0.06424382891267728	0.0010570067055190244
1727948638251	9914.0625	0.057494022366119606	0.06633334824286756	8.386734698474873E-4
1727948638252	9914.0625	0.05522942295481188	0.07020347269223966	8.193304336337274E-4
1727948638254	9914.0625	0.05674294158510414	0.0731818874441284	8.330998834511745E-4
1727948638256	9914.0625	0.07454098182636484	0.07449015464934204	0.0010122679489217561
1727948638258	9914.0625	0.09175754017264585	0.07569204594124422	0.0011914360143923375
1727948638260	9914.0625	0.6804153154481132	0.07689980923817824	0.00119968883895331
1727948638261	9914.0625	0.7623022307389936	0.07774505778749485	0.0012894807080377204
1727948638263	9914.0625	0.8127733146619497	0.07842205573044184	0.00133440789296155
1727948638265	9914.0625	0.9046459397929769	0.07942097145569399	0.0014037756326423562
1727948638267	9914.0625	0.9470557766640461	0.07976605036645276	0.0014393930492145992
1727948638268	9914.0625	0.9193967423349056	0.07989950971784926	0.00141795905667428
1727948638270	9914.0625	0.8776522782363733	0.08059556262954773	0.0013606736093471588
1727948638272	9914.0625	0.15585469336614363	0.0805681962815785	0.0013292162296749547
1727948638274	9914.0625	0.1463049750413137	0.08001092680284859	0.0012449404574121246
1727948638276	9914.0625	0.15194158073016942	0.08081034607553281	0.00130062909535657
1727948638277	9914.0625	0.16722387197066327	0.0820589883979519	0.0014468078614085886
1727948638279	9914.0625	0.17898964982882895	0.08205780579481782	0.0015511889472184033
1727948638281	9914.0625	0.2089833252360496	0.08215819205603712	0.0018064779231712058
1727948638283	9914.0625	0.24820454327810135	0.08237696450869884	0.002064028953049163
1727948638284	9914.0625	0.9910946800595237	0.08206626585322051	0.002275636283762022
1727948638286	9914.0625	1.0538709559959007	0.0808822068608856	0.002384738190553522
1727948638288	9914.0625	1.1407247236582576	0.08016643841329732	0.0025301033085386596
1727948638290	9914.0625	0.38674279819100743	0.08251795200247519	0.002574164005652306
1727948638292	9914.0625	0.3754101223510722	0.08850945448071934	0.0025220929282561747
1727948638293	9914.0625	0.34199416311493386	0.09074266500117006	0.0023786574164788364
1727948638296	9914.0625	0.31454013224810107	0.08723916916702693	0.002125016083278215
1727948638298	9914.0625	0.24156858941385329	0.08388460599568062	0.0018713747500775939
1727948638300	9914.0625	0.20835424678477785	0.08307035253957216	0.0015994311756194533
1727948638301	9914.0625	0.18909473496433102	0.0832758027111351	0.0014161239144059835
1727948638303	9914.0625	0.7545012745557702	0.08307749371894117	0.0013673418380484306
1727948638305	9914.0625	0.8000391034460167	0.08168870662872542	0.0013005116996174734
1727948638307	9914.0625	0.2911246589723831	0.07885082598478725	0.0012856447699288887
1727948638309	9914.0625	0.2975307089044694	0.07477357252040091	0.001312151287176048
1727948638309	9914.0625	0.29748130003522166	0.07213002498097318	0.0013119433309471474
1727948638311	9914.0625	0.29748130003522166	0.07686677520401362	0.0013119433309471474
1727948638313	9914.0625	0.2831166214719939	0.08588548011919712	0.0012692459323418305
1727948638315	9914.0625	0.2798689384895152	0.08762490754570784	0.0012551209998868437
1727948638316	9914.0625	0.2838634555340852	0.08338952175109457	0.0012816725548002504
1727948638318	9914.0625	0.2968940946276232	0.08041681924721622	0.0013572047088488794
1727948638320	9914.0625	0.4423041170189933	0.07841331670924725	0.0017826919196998457
1727948638322	9914.0625	0.5743785713467511	0.0752942673532725	0.0022586579279408768
1727948638324	9914.0625	0.7699945724359551	0.07359914085987773	0.002736839018960994
1727948638325	9914.0625	0.9286401172191515	0.07540758216955526	0.0032150201099811104
1727948638327	9914.0625	0.9907127813947576	0.0781162632755313	0.003442631927651256
1727948638329	9914.0625	1.125795560265083	0.07837758754935217	0.0037952540028225444
1727948638331	9914.0625	1.208465292292773	0.07704509539336134	0.003989325792586693
1727948638332	9914.0625	1.2112075414324652	0.07598642887307087	0.003996481573631763
1727948638334	9914.0625	1.175227301882085	0.07580435092244105	0.003924485977789629
1727948638336	9914.0625	1.0395055077051087	0.07619348524457675	0.0036716470161040557
1727948638338	9914.0625	0.8692033312502354	0.07627178936922352	0.003291176077411372
1727948638340	9914.0625	0.7099207209107727	0.07595032457890116	0.0027966882223819213
1727948638341	9914.0625	0.5940079793420607	0.07550301943380204	0.0023022003673524713
1727948638343	9914.0625	0.5402605897566467	0.07481471021515876	0.001892820459898473
1727948638345	9914.0625	0.5525402544454882	0.0734303465138161	0.0015518475361805007
1727948638347	9914.0625	0.6940539407659756	0.07159545103216852	0.0012108746124625284
1727948638348	9914.0625	0.7741891038615882	0.07036580785807191	0.0011215653945931825
1727948638350	9914.0625	0.7725103935657796	0.07041230397658735	0.0011204438445867042
1727948638352	9914.0625	0.760822444748545	0.07072038990625655	0.001112205575768675
1727948638354	9843.75	0.7591437344527363	0.07055865170756444	0.001107011533044862
1727948638356	9843.75	0.17608354023606299	0.07004102761896168	0.0011804789326966348
1727948638357	9843.75	0.17693614702661725	0.0694514000982989	0.0011874891075136943
1727948638359	9843.75	0.17604959264562742	0.06723744920602304	0.0011806940600051846
1727948638361	9843.75	0.18009457861367817	0.06535391438501541	0.0012098252387862582
1727948638363	9843.75	0.19920446067577974	0.06674902779546964	0.0013181528259662296
1727948638364	9843.75	0.2324704879495037	0.06781425751410479	0.00145997555377152
1727948638366	9843.75	0.2546591553287982	0.06701260967686773	0.0015533066856863714
1727948638368	9843.75	0.2821789000830285	0.06594297634537402	0.0016807991723266408
1727948638370	9843.75	1.1421994408156702	0.06559845688876004	0.0017298410674979011
1727948638372	9843.75	0.9052118077232858	0.06460245535949381	0.0018214937902516777
1727948638373	9843.75	0.9637894502828647	0.06420219429968481	0.001937421354348623
1727948638375	9843.75	0.9929258530259587	0.06448708591446224	0.0019991431836194327
1727948638377	9843.75	1.044255147396026	0.06516094098377652	0.002101192176220251
1727948638379	9843.75	0.9044688482704403	0.0634213634554476	0.002226107825520855
1727948638380	9843.75	0.899035859378809	0.05854637413265998	0.002285084510051182
1727948638382	9843.75	0.9098645334363268	0.0535495456375325	0.002310183171865546
1727948638384	9843.75	0.9091682130929745	0.054656808799228775	0.0023089438988242645
1727948638386	9843.75	0.8648715266350984	0.055794585843580345	0.0022270342428468474
1727948638388	9843.75	0.7863390899623982	0.057069832938941495	0.002081408724564818
1727948638389	9843.75	0.6746391894136072	0.05814096032774539	0.001876623274962938
1727948638391	9843.75	0.6122738827641265	0.058696684164700204	0.0017653893623267955
1727948638393	9843.75	0.4795415369725391	0.05827762560122814	0.001469404778194695
1727948638396	9843.75	0.4914760299376141	0.05728388246530007	0.00108521248829994
1727948638397	9843.75	0.36955059699292453	0.05659657709158997	8.188476855791191E-4
1727948638399	9843.75	0.30614404759809444	0.056304621548621266	6.02448678824991E-4
1727948638401	9843.75	0.32227019875719254	0.05594006114191848	4.5997799594907834E-4
1727948638403	9843.75	0.38584470307875507	0.05549096666366953	3.1750731307316567E-4
1727948638405	9843.75	0.43807345498635775	0.0551642780414249	3.553422368716058E-4
1727948638406	9843.75	0.40256097279713776	0.05452982207199687	4.435903590570648E-4
1727948638408	9843.75	0.4573132134634514	0.0535611298140624	5.318384812425238E-4
1727948638409	9843.75	0.5758111949083878	0.05362478519526324	6.250533652756051E-4
1727948638411	9843.75	0.6338520170007862	0.055051567933726675	7.182682493086865E-4
1727948638412	9843.75	0.594303550423003	0.056214650530377074	8.251166960470819E-4
1727948638414	9843.75	0.6460742884193419	0.056285649238224725	9.319651427854773E-4
1727948638416	9843.75	0.7367532913263869	0.055597186799104324	0.0010359455991804133
1727948638418	9843.75	0.8314772412260631	0.0555420233909685	0.001136579851995749
1727948638420	9843.75	0.7534722862003734	0.05486221868683795	0.0012159129683095079
1727948638421	9843.75	0.7809764934035966	0.05301957124234776	0.0012529824337768045
1727948638423	9843.75	0.7827278952928459	0.05070672123842626	0.0012552544147625526
1727948638425	9843.75	0.7942967444845715	0.0498628487137828	0.0012721885804884768
1727948638427	9843.75	0.788725846968357	0.049393752058428844	0.0012648668060956459
1727948638428	9843.75	0.7950260954083137	0.048169143147182326	0.001276499128701368
1727948638430	9843.75	0.7982793843971109	0.0476733074794955	0.0012818770851465333
1727948638432	9843.75	0.8159085639617728	0.047465483771501005	0.001310355364824607
1727948638434	9843.75	0.28299516554279597	0.04621253711391737	0.0014773716478306467
1727948638436	9843.75	0.30446135856153916	0.04270481812574297	0.00158120100400738
1727948638437	9843.75	0.33617928866629854	0.040728648900350724	0.0017337351211999543
1727948638439	9843.75	0.3455947399187007	0.04293594766671486	0.0017774145847788039
1727948638441	9843.75	0.3522393279081811	0.046389555524668856	0.0018122563655125522
1727948638443	9843.75	0.35373367472562267	0.047791354831301806	0.0018196653886658517
1727948638444	9843.75	0.32787279203479086	0.047662046346169495	0.0017478128940441788
1727948638446	9843.75	0.31465368736429317	0.04702179487424578	0.0017117831024906027
1727948638448	9843.75	0.702632048344962	0.046094661350074256	0.001509498802559818
1727948638450	9843.75	0.5780345988723466	0.04533940110024349	0.001290104291942829
1727948638452	9843.75	0.4380184149592178	0.04498165081793034	0.001058996375301356
1727948638453	9843.75	0.33488070073096476	0.04425366610350676	8.278884586598829E-4
1727948638455	9843.75	0.3014024315661381	0.04309528912391642	6.572335382148711E-4
1727948638457	9843.75	0.3780891451955025	0.04270496738879305	4.8657861776985935E-4
1727948638459	9843.75	0.43191273536733876	0.04249720978108374	5.368294904426374E-4
1727948638460	9843.75	0.45766130683307127	0.04170871931030103	6.887148512252255E-4
1727948638462	9843.75	0.40754402208628143	0.04035031060341387	9.321171564408725E-4
1727948638464	9843.75	0.48650737157605095	0.03935168473329927	0.0012109005802796444
1727948638466	9843.75	0.6221593700864779	0.03887338158319089	0.0014556435887131524
1727948638468	9843.75	0.7578493514150944	0.038315931162762745	0.0017003865971466604
1727948638469	9843.75	0.8381432107409591	0.03745277887958108	0.0017758285811526257
1727948638471	9843.75	0.8671982483294025	0.0373642840186985	0.0017994922095274399
1727948638473	9843.75	0.858342392639544	0.03794606988231168	0.0017901272849595619
1727948638475	9843.75	0.7852383979461478	0.038900354410825295	0.0017287267380946924
1727948638476	9843.75	0.6658359743514151	0.03908421834731151	0.0015777611352010288
1727948638478	9843.75	0.5884825508549528	0.038165099949853586	0.0013597189775164118
1727948638480	9843.75	0.46415003827375045	0.03716592465143965	0.0010586964078784062
1727948638482	9773.4375	0.3725447744693396	0.03675568752142833	7.973547609537164E-4
1727948638484	9773.4375	0.39294669602041116	0.03666521354697206	5.360131140290267E-4
1727948638485	9773.4375	0.4465035172628407	0.03628001065129099	5.366039031208724E-4
1727948638487	9773.4375	0.30413979769313104	0.03530931075475609	7.718472963114695E-4
1727948638489	9773.4375	0.42232559230274447	0.033955276699687925	0.0010374637841765455
1727948638491	9773.4375	0.56562450729793	0.03242731747696331	0.0013120871160854815
1727948638492	9773.4375	0.6511460193793124	0.03103755006992685	0.0015548201605218729
1727948638494	9773.4375	0.5606461023308609	0.030370259629025037	0.001797553204958264
1727948638497	9773.4375	0.6888554197853882	0.030170207696545204	0.0021740174745909138
1727948638499	9773.4375	0.8716063429474581	0.029025224273523307	0.0025504817442235637
1727948638501	9773.4375	0.9028223492231175	0.02827261410296797	0.0026006673254008396
1727948638502	9773.4375	0.880853851552946	0.02862700910229437	0.002560364011135439
1727948638504	9773.4375	0.8459777618770745	0.02846781268733625	0.002500824653156816
1727948638506	9773.4375	0.7646082165689422	0.027275377247297197	0.0023760125255832217
1727948638508	9773.4375	0.6437348286477441	0.02593655975228279	0.0021229468790643306
1727948638509	9773.4375	0.5430901070241759	0.025125686241600075	0.0017955843749296945
1727948638510	9773.4375	0.5293076114264906	0.02448321775902888	0.0015871483802885691
1727948638512	9773.4375	0.48525493466158404	0.023272721787208753	0.001383819097738986
1727948638514	9773.4375	0.6797310691209709	0.021241452713771983	0.001180489815189403
1727948638516	9773.4375	0.6867926575602725	0.018681710543872593	0.0011030121655760785
1727948638517	9773.4375	0.6060266394785115	0.015698705372598133	0.0010155902755814895
1727948638519	9773.4375	0.5751226333202306	0.012420670794819033	9.904224590878224E-4
1727948638521	9773.4375	0.556886301100629	0.008732660570675843	9.813579800256392E-4
1727948638523	9914.0625	0.5962047137054508	0.0046284868199695664	0.0010259773943396117
1727948638524	10054.6875	0.6208517815112555	1.584603458012037E-4	0.0011793528710253268
1727948638526	10265.625	0.5564563679245282	9.408121892155566E-5	0.0013093816391181873
1727948638528	10406.25	0.5315119216672068	1.379565906100208E-4	0.001689796798401306
1727948638530	10546.875	0.6341309226694152	7.747430911005175E-4	0.0020264525767546434
1727948638532	10757.8125	0.7786443799060205	8.293776896788061E-4	0.002363108355107981
1727948638533	10757.8125	0.9076038206571966	8.269021317107476E-4	0.002544610522262294
1727948638535	10757.8125	0.9826897510307144	8.578641311315649E-4	0.0026542065653572663
1727948638537	10757.8125	1.0790496376371284	9.302450270594091E-4	0.002811304059415971
1727948638539	10757.8125	1.1403748932903044	9.706513609790551E-4	0.002929374908184433
1727948638540	10757.8125	1.124237747701522	9.03495994840196E-4	0.002888961594347459
1727948638542	10757.8125	1.0871138149860171	7.686032888871956E-4	0.0027993324306030596
1727948638544	10757.8125	1.0418046098024365	6.967731273294583E-4	0.0025498523170360454
1727948638546	10757.8125	1.0474105381212981	7.657090854498506E-4	0.002261844477253462
1727948638548	10757.8125	0.947082858677566	8.769314558355755E-4	0.0020956382807675762
1727948638549	10757.8125	0.8708141428987082	8.630021898137688E-4	0.0019179530396770702
1727948638551	10757.8125	0.8169144322184455	7.285398178584064E-4	0.001807944607599445
1727948638553	10757.8125	0.6935935350334119	6.490464223611949E-4	0.0015307739092534985
1727948638555	10757.8125	0.7647340402663129	7.494490074204281E-4	0.001318182667119569
1727948638556	10757.8125	0.7785334701715559	9.382839114040567E-4	0.0012178912970599732
1727948638558	10757.8125	0.7346462112706772	0.001053966326385664	0.00117059326873618
1727948638560	10757.8125	0.7446530952496339	0.0010485526952856373	0.0011778242669264936
1727948638562	10757.8125	0.6860420974411993	0.0010338344626737521	0.0011270298167173367
1727948638564	10757.8125	0.5754142334636426	0.0010618079280292493	9.84985840839024E-4
1727948638565	10757.8125	0.5469062926045896	0.0010922462510648285	0.0010194576598650275
1727948638567	10757.8125	0.4438072951763252	0.0011286653493668432	0.0011246874324098482
1727948638569	10757.8125	0.416893629158068	0.0011640736056373257	0.0013621631089507796
1727948638571	10757.8125	0.4527747770623881	0.0012809550313725	0.001599638785491711
1727948638572	10757.8125	0.5355409227132666	0.0017473318004896403	0.0018210946645075003
1727948638574	10828.125	0.5817597696646405	0.0022328075752290452	0.0020425505435232895
1727948638576	10828.125	0.6613314144216158	0.0022205579657598503	0.002179100946010413
1727948638578	10828.125	0.7445639834549512	0.0016849409272989408	0.002315774030649665
1727948638580	10828.125	0.7603438294737453	0.0012782147769443714	0.0023380185091435054
1727948638581	10828.125	0.7413899801414567	0.0011711822768418064	0.002287692995375385
1727948638583	10828.125	0.7137591477248744	0.0010528937129060459	0.0021998172090989085
1727948638585	10828.125	0.7264113638552087	9.70484477780493E-4	0.0022455806966592533
1727948638587	10828.125	0.3553959641899786	0.001704450968519921	0.0021180141492255964
1727948638588	10828.125	0.3450048461316933	0.003406038358683406	0.002062638925246283
1727948638590	10828.125	0.3355680688288893	0.004198272182651653	0.002019063781078356
1727948638592	10828.125	0.2974304263196901	0.003170552116901038	0.0018706903927484793
1727948638594	10828.125	0.27066223443095955	0.0016891848131080917	0.001776905758888167
1727948638597	10828.125	0.260901567737678	0.0011600697692305995	0.0017456475640228088
1727948638598	10828.125	0.2313689865656119	0.0011671007879392307	0.0015394296068076698
1727948638600	10828.125	0.5970983915411981	0.0012018500887016293	0.0013288506274756607
1727948638602	10828.125	0.49923120751540556	0.0011517307219788713	0.0011440872693307012
1727948638604	10828.125	0.4844309285365447	0.0010954890675488852	0.0011023191151216154
1727948638605	10828.125	0.5092389413494218	0.001108029707736613	0.0011316485052227678
1727948638607	10828.125	0.507389391160028	0.0012033267547183776	0.001131882254439781
1727948638609	10828.125	0.49128240691109204	0.001324926858408664	0.0011183672470751489
1727948638610	10828.125	0.45273654017573534	0.0013840877538084976	0.0010752684261210192
1727948638612	10828.125	0.5287563875786163	0.0013577432599717412	9.487827738657504E-4
1727948638613	10757.8125	0.5017611682931137	0.001394347013026443	8.456742961732878E-4
1727948638615	10757.8125	0.5700286372880776	0.001381358630804935	9.309641968705591E-4
1727948638617	10757.8125	0.5883152618978443	0.001371402585918411	9.599063619313346E-4
1727948638619	10757.8125	0.5304972330729166	0.0012982907230605386	0.0010197307283732497
1727948638620	10757.8125	0.6211430771545794	0.0012515788523049128	0.0011745707209324765
1727948638622	10757.8125	0.6861896634851612	0.001325057107024477	0.0012548468797487042
1727948638624	10757.8125	0.833259438568691	0.0014215009676979238	0.0014319091168117173
1727948638626	10757.8125	0.8937645939979094	0.0013982232327205202	0.0016204308113583203
1727948638628	10757.8125	0.9880218593102308	0.0012519185956196078	0.0017336399060662732
1727948638629	10757.8125	0.9964233538026194	0.0011600784838718646	0.0017388081918682725
1727948638631	10757.8125	1.0068968679647299	0.001165297998259817	0.0017529469165197711
1727948638633	10757.8125	0.9990711768331904	0.0011708357150444228	0.0017367989522147698
1727948638635	10757.8125	0.9559688055562999	0.0011352289459979233	0.0016686191950527674
1727948638636	10757.8125	0.932112225401122	0.0011126525304171646	0.0016283179775480306
1727948638638	10757.8125	0.9274970742209834	0.0011199653240145124	0.0016210826622863124
1727948638640	10757.8125	1.0501811945377788	0.0011614691742586434	0.0015154893144179538
1727948638642	10757.8125	0.9622953722811846	0.0012615134551185693	0.0013868082241265812
1727948638644	10757.8125	0.9059466156069836	0.001322232554039344	0.001323514167461928
1727948638645	10757.8125	0.864670045054267	0.0012846055469765718	0.0012654671551202885
1727948638647	10757.8125	0.8525781744764368	0.0011653250573485149	0.0012458023026834435
1727948638649	10757.8125	0.8627187114425009	0.0010755961852060064	0.001260671147352044
1727948638651	10757.8125	0.827248158111679	0.0010958855601342812	0.0012246277424090447
1727948638652	10687.5	0.8105753591855801	0.001157289041651978	0.0011422213861357678
1727948638654	10687.5	0.7614568290122824	0.001113336338670119	0.0010941295377380304
1727948638656	10687.5	0.7473760724295871	9.868969123521748E-4	0.0010880705118466068
1727948638658	10687.5	0.7425081696204767	9.267793259321478E-4	0.001082615582676547
1727948638660	10687.5	0.6944856129939158	9.517015053205058E-4	0.0010407214309364557
1727948638661	10687.5	0.5928771822446678	9.514823581840557E-4	9.322888378082092E-4
1727948638663	10687.5	0.5410103732282837	9.186280181698771E-4	8.603619767925632E-4
1727948638665	10687.5	0.4918579333102475	9.524293700467921E-4	7.13219993940895E-4
1727948638667	10687.5	0.5603526373329403	0.0010436923951894054	5.660780110892268E-4
1727948638668	10687.5	0.5515759982266653	0.001046094861222695	5.600238765929939E-4
1727948638670	10687.5	0.5052761734383934	9.500172004417806E-4	5.101395487687215E-4
1727948638672	10687.5	0.4162447598404445	9.153052004125164E-4	4.337166206714569E-4
1727948638674	10687.5	0.4011179731294436	9.915981583565909E-4	4.4398097573553774E-4
1727948638676	10687.5	0.3783756108016157	0.0010484434240719737	5.961307754972606E-4
1727948638677	10687.5	0.46676631172319555	0.0010031802373483168	7.075696162223432E-4
1727948638679	10687.5	0.5223115332840421	9.415896778404067E-4	8.190084569474258E-4
1727948638681	10687.5	0.6224160138701706	9.669907889826978E-4	9.272797095482562E-4
1727948638683	10687.5	0.7098345410458471	0.001042629942186102	0.0010107605998045523
1727948638684	10687.5	0.7890480226583557	0.0010353840243495223	0.0012019508931468482
1727948638686	10687.5	0.8573018946404394	9.326416177462391E-4	0.0013044660278574561
1727948638688	10687.5	0.8542332991672151	8.187891438911953E-4	0.0015225149863880509
1727948638690	10617.1875	0.9447236986594083	7.386961412090677E-4	0.0016388247990278887
1727948638692	10617.1875	0.9713222430570791	6.657131130232743E-4	0.001677272111366074
1727948638693	10617.1875	1.0017416221592987	5.870045965779753E-4	0.001722728052498422
1727948638696	10617.1875	1.0228454848732083	5.906591818095033E-4	0.0017495363275306438
1727948638698	10617.1875	1.086282053589385	6.628299217006155E-4	0.0018303050677358262
1727948638700	10617.1875	1.0808096898653468	6.61363256469675E-4	0.0018200112272663866
1727948638701	10617.1875	1.2101230668992848	5.799251153817054E-4	0.0017249296676306333
1727948638703	10617.1875	1.240538179820867	4.7086443416220443E-4	0.001696391936118117
1727948638705	10617.1875	1.1750839215317654	4.1230976178962566E-4	0.0015977742350780585
1727948638707	10617.1875	1.1173645025094567	3.995410688750684E-4	0.001528671584978376
1727948638709	10617.1875	1.0583043239705814	4.066049953995344E-4	0.0014549575394820007
1727948638709	10617.1875	0.9650686860530034	4.0225624213808837E-4	0.0013424870676044583
1727948638711	10617.1875	0.9650686860530034	3.6513544455541927E-4	0.0013424870676044583
1727948638713	10617.1875	0.8791162488727802	2.921847579874859E-4	0.001203912881831035
1727948638715	10617.1875	0.8303876573886892	2.1103899254456334E-4	0.0010607285187597755
1727948638716	10617.1875	0.8903408429999359	1.42412344975995E-4	9.015095469729807E-4
1727948638718	10546.875	0.9098861398089281	1.047275867166851E-4	8.657563963766934E-4
