# Supplementary material for: Identification and classification of repeated whistle types from free-ranging rough-toothed dolphins (Steno bredanensis)
Source: Sci Rep. 2026 Mar 20;16:14327. doi: 10.1038/s41598-026-44853-2 (PMC13144356; doi:10.1038/s41598-026-44853-2)
Supplement: Supplementary file 2 — Supplementary Material 2 [file 41598_2026_44853_MOESM2_ESM.zip › Dataset_StenoRepeatedCalls/Contours/3016.csv]

Time [ms]	Peak Frequency [Hz]	Duty Cycle	Energy	WindowRMS
1727948713543	5484.375	1.1560382749716107	9.313454396737823E-4	0.002040479247380177
1727948713545	5484.375	1.198025003002708	6.426106607368025E-4	0.0021085067865149903
1727948713546	5484.375	1.2211296460080363	4.887473768473423E-4	0.0021450772765733124
1727948713548	5484.375	1.236573971709032	5.893438481176198E-4	0.00216913936057841
1727948713550	5554.6875	1.2255228123908106	6.466761342859799E-4	0.0021516906782652035
1727948713552	5554.6875	1.182145625873515	6.412503755389533E-4	0.0020883104983267496
1727948713554	5554.6875	1.1186238521466632	8.031588364950062E-4	0.001986301627492713
1727948713555	5554.6875	1.128912206905452	0.001080925190963876	0.0018562294331476914
1727948713557	5625.0	1.0894893326253126	0.0013099430074419015	0.0017918959892943682
1727948713559	5625.0	1.0494496087608098	0.0013182407958060103	0.0016627495630383135
1727948713561	5625.0	1.0623341686320755	0.0011939714523014693	0.0015778938563987773
1727948713562	5695.3125	0.9772865059136415	0.0011326739060883253	0.001523299197215287
1727948713564	5906.25	0.9711105896972773	0.001964336128526418	0.0015124050947141097
1727948713566	6117.1875	0.9985013369133628	0.003690229872344667	0.0015558334254213138
1727948713568	6398.4375	1.0141865120088966	0.005807094801631275	0.0015805405452688254
1727948713570	6398.4375	1.001665741096241	0.010817541471802694	0.0017068564416310972
1727948713571	6398.4375	1.0755649693304812	0.014193091991336337	0.00183298758966296
1727948713573	6468.75	1.0400081878825151	0.014744911739309127	0.0019156901229566469
1727948713575	6468.75	1.1084689372950056	0.013843086641600423	0.002032501872266871
1727948713577	6468.75	1.1055657176124452	0.01336693482990205	0.0021534700947090967
1727948713578	6539.0625	1.1692104069388856	0.013860954713542074	0.0022727324554190445
1727948713580	6539.0625	1.1919284668123848	0.013701084809899677	0.002312572566072276
1727948713582	6539.0625	1.2399973844180803	0.015161750607196814	0.002393079097487601
1727948713584	6609.375	1.2475196640143573	0.0174424402583678	0.002406002552842104
1727948713586	6609.375	1.208361158012912	0.019984019402782622	0.002343096040767445
1727948713587	6609.375	1.1368723596023125	0.021557412576260385	0.0022271844225760884
1727948713589	6679.6875	1.0914323623916047	0.0218821870852637	0.0021568069977153537
1727948713591	6679.6875	0.9812813733343657	0.023141609058115298	0.00197839541560417
1727948713594	6679.6875	0.8902328329904323	0.026548483179546122	0.0016669497291651402
1727948713595	6679.6875	0.7050039279937468	0.029654160426005927	0.0013555040427261102
1727948713597	6679.6875	0.6990641528714872	0.030376396042555178	0.001177879305367187
1727948713599	6679.6875	0.6468677681260518	0.029939200833219912	0.0010002545680082636
1727948713601	6679.6875	0.7255602182832154	0.02961804006634664	8.636129137735304E-4
1727948713603	6679.6875	0.7130609232061178	0.029050509745971984	8.248229869165933E-4
1727948713604	6679.6875	0.7066891891309445	0.02903611838323896	8.540709928429587E-4
1727948713606	6679.6875	0.6225407911340124	0.029855366359789613	9.272379011432678E-4
1727948713607	6679.6875	0.6932409540713578	0.031030164511606086	0.0010941295377380304
1727948713609	6679.6875	0.7616853060787672	0.03331198875436796	0.0011786042020880206
1727948713610	6679.6875	0.8028663893451444	0.036692207812559156	0.0014032058581574477
1727948713612	6679.6875	0.820541599943271	0.03962045233081337	0.0014903286591588104
1727948713614	6679.6875	0.9303237452651515	0.041333836331670766	0.0016559664100679005
1727948713616	6679.6875	1.0180508770078438	0.041694819719303	0.0017872378938101785
1727948713618	6679.6875	1.0745668493045133	0.04155569830218122	0.0018631905977794841
1727948713619	6750.0	1.084080691198542	0.04111025200829829	0.0018766455684665622
1727948713621	6750.0	1.063626585448381	0.041376218482772106	0.0018489813814448885
1727948713623	6750.0	1.0606995850307317	0.04288818941935367	0.0018466920011450014
1727948713625	6750.0	1.0318788819615672	0.044210665176037424	0.0017968833121359837
1727948713626	6750.0	1.0824635051148566	0.04449649119069552	0.0017578672816098199
1727948713628	6750.0	1.0724735508705323	0.04476922219523351	0.0017400304719207289
1727948713630	6750.0	0.8962253294045011	0.0460264256817769	0.0017633552225959869
1727948713632	6750.0	0.9259615985920525	0.04877940053948875	0.0018290081110404954
1727948713634	6820.3125	0.9558040506319546	0.05140406127034113	0.00198798449492026
1727948713635	6820.3125	0.8823384156066347	0.05041058183501924	0.0021496218920478145
1727948713637	6820.3125	0.9189192345860399	0.0469590926056619	0.002229078513140663
1727948713639	6820.3125	0.993059423611648	0.043537366322663876	0.0024007228965970805
1727948713641	6820.3125	1.0535470946988734	0.04212265482789524	0.0025268939073346815
1727948713642	6820.3125	1.117102570577508	0.03966600799832741	0.002675499768846779
1727948713644	6820.3125	1.137485380258274	0.035986089886700844	0.0027220088691468883
1727948713646	6890.625	1.1832287095480205	0.029478389774031253	0.00282107961370566
1727948713648	7382.8125	1.1899180972265182	0.0020147166142549335	0.002835067474632703
1727948713650	7875.0	1.1896537940444891	0.008542043305068497	0.0028328467367288094
1727948713651	7875.0	1.1581733971849546	0.015160438635807945	0.002766530498672812
1727948713653	7875.0	1.1343829643358851	0.028176875057017728	0.0027177056801330492
1727948713655	7875.0	1.0893475899980023	0.04805178350418987	0.0026226281685182875
1727948713657	7875.0	1.0586870802143151	0.06741568323016266	0.002424805657368558
1727948713658	7875.0	1.0241729075220563	0.07530150259681789	0.0022156072691076243
1727948713660	7945.3125	0.9539000171063359	0.06705387249410548	0.0020900569533295957
1727948713662	7945.3125	0.8701781248073129	0.05081527997434292	0.001849611692011101
1727948713664	7945.3125	0.7917193021108068	0.03852542665093404	0.0015740110740887273
1727948713666	7945.3125	0.685633489784341	0.035245564009645805	0.0013397341113584786
1727948713667	7945.3125	0.5895992348687491	0.03612742755545111	0.00110545714862823
1727948713669	8015.625	0.6257885764122866	0.034702650385647814	0.0010015899525871773
1727948713671	8015.625	0.5841936383928571	0.03087281567897518	9.349481754620339E-4
1727948713673	8015.625	0.5606032184251616	0.028141961508469093	9.239343499090459E-4
1727948713674	8015.625	0.5883867708812701	0.027199565592878717	0.00109286769619135
1727948713676	8015.625	0.6398820491492587	0.026272999439610565	0.001261801042473654
1727948713678	8085.9375	0.7463605815426275	0.024229712643961617	0.0015238951688707723
1727948713680	8085.9375	0.8265783262558764	0.02275440059755944	0.0017859892952678904
1727948713682	8085.9375	0.9085409296383649	0.02259103375055737	0.002070060989320311
1727948713683	8085.9375	1.0082316848466981	0.023164916397592637	0.0022260245291506877
1727948713685	8085.9375	1.044071081912879	0.022848762397926145	0.002282340250016059
1727948713687	8085.9375	1.1115936226951115	0.022634022100343074	0.0023953115272985596
1727948713689	8085.9375	1.1172085778927245	0.021975113081383477	0.0024047728060299926
1727948713690	8085.9375	1.0834281140562465	0.02193268780546546	0.0023434689352175198
1727948713692	8085.9375	1.065777123758219	0.02271952902380104	0.002310248671016341
1727948713695	8085.9375	1.0044488312517867	0.023359993383314247	0.0021953153461033714
1727948713697	8085.9375	1.0075119306456368	0.022895863280529845	0.0019305546031549658
1727948713699	8156.25	0.9266595420597484	0.021636308598657998	0.0017509181253122935
1727948713700	8156.25	0.9152202486242138	0.021039724014999924	0.0015641698683773195
1727948713702	8156.25	0.9076130094897702	0.021594823427003036	0.001478068054023208
1727948713704	8156.25	0.8704202544949154	0.02143711375218371	0.0013492081059539548
1727948713706	8156.25	0.9137741514274148	0.019204282995835296	0.001224811632345532
1727948713707	8156.25	0.8791179595185343	0.01660629584082591	0.0011563370891242368
1727948713708	8156.25	0.8584355680924814	0.015860801772596127	0.0011252508293092935
1727948713710	8156.25	0.844048695170875	0.017143430182887658	0.0011436742170956896
1727948713712	8156.25	0.7691354909994356	0.01865460996788432	0.0012048809781277374
1727948713714	8156.25	0.7380775435665619	0.01953743965114386	0.0013548491912151396
1727948713715	8156.25	0.773697884340864	0.019659156844591408	0.001513544611930977
1727948713717	8226.5625	0.8307408039556438	0.01859712986262553	0.0016236766662986925
1727948713719	8226.5625	0.8995796810297185	0.016886414131018615	0.001863621086033263
1727948713721	8226.5625	0.8539534807142197	0.015641283542487002	0.002061567334289994
1727948713722	8226.5625	0.9211402168473521	0.015413730003199788	0.0021961543278817743
1727948713724	8226.5625	0.8962099722057147	0.015619875095241292	0.0022779440845872097
1727948713726	8226.5625	0.9368728730639949	0.01631922446248527	0.0023667850174445655
1727948713728	8226.5625	0.957813375342012	0.017508337976793395	0.002417627358227929
1727948713730	8226.5625	0.9718774857778686	0.018743262967834684	0.002446027662090158
1727948713731	8226.5625	0.9508311928561258	0.019634369565521836	0.002403236996456585
1727948713733	8226.5625	0.9411740183788937	0.02023839384072015	0.0023787540550762117
1727948713735	8226.5625	0.9048062176558709	0.020662306537885596	0.002287948065443281
1727948713737	8226.5625	0.8712403576966646	0.021509608259724568	0.002208925322730346
1727948713738	8226.5625	1.0134212971887095	0.025446235038779887	0.0021006822747063614
1727948713740	8226.5625	1.0205820018175165	0.03124598207987941	0.002051287392404233
1727948713742	8226.5625	0.9711427271117441	0.033146477949633754	0.0019525597218104358
1727948713744	8226.5625	0.9262376663300175	0.029312562493779212	0.0018591551815702178
1727948713746	8226.5625	0.9589943719264352	0.02541904584862178	0.001779427605502431
1727948713747	8226.5625	1.0473863133844339	0.02595868248964422	0.001733445459470181
1727948713749	8226.5625	1.0573120665571651	0.028478834281429218	0.0017503130044764382
1727948713751	8226.5625	1.0386069295566567	0.030140520445379248	0.0018244257655225962
1727948713753	8226.5625	0.9055608390943252	0.03033222309633763	0.001963647897256257
1727948713754	8226.5625	0.9569746205318505	0.03052719193384266	0.0020708941710422964
1727948713756	8226.5625	0.988944017116924	0.031557398198641416	0.002161662566895437
1727948713758	8226.5625	1.045348318458762	0.03325534445799027	0.0022741147957887607
1727948713760	8226.5625	1.102645987439251	0.035664244480295086	0.0023875589350978183
1727948713762	8296.875	1.1493418951454402	0.03854194576099371	0.0024741177863458084
1727948713763	8296.875	1.1267564445308034	0.04168197973145946	0.002437766862439469
1727948713765	8296.875	1.1079363989243853	0.04604846668312944	0.002409283810801308
1727948713767	8296.875	1.0359330610795454	0.05041342426535759	0.0022861027999544386
1727948713769	8296.875	0.9529510724878502	0.05179717973429435	0.002150884988993499
1727948713770	8296.875	0.8486772844237712	0.05105507460321202	0.001934096187248661
1727948713772	8296.875	0.7957709077185972	0.05195582687378435	0.001834732883812568
1727948713774	8296.875	0.7266062610554245	0.05510655940076057	0.0015710764480946215
1727948713776	8296.875	0.6301915239159219	0.05741622103716782	0.0013074200123766749
1727948713778	8296.875	0.5640206057596823	0.057968880475757	0.0011778642266673037
1727948713779	8296.875	0.6166949961920205	0.05903008891865432	0.0010595057696222818
1727948713781	8296.875	0.6807755124393998	0.061277057090254806	0.0010395145197091668
1727948713783	8296.875	0.7081758848323559	0.06450106096953542	0.0011135845544976537
1727948713785	8296.875	0.6180444504994917	0.06727679758739408	0.0013261504055557696
1727948713786	8296.875	0.6716465088185312	0.06910416718358665	0.0014153600019705353
1727948713788	8296.875	0.7130151691343466	0.0710510854118948	0.0014857561030784362
1727948713790	8296.875	0.8047016760073217	0.07467213843555051	0.0016342254329207626
1727948713792	8296.875	0.8626232288986563	0.07755665379777982	0.0017265395126608407
1727948713795	8296.875	0.8447279583869354	0.07352364502704184	0.0018584435682703975
1727948713796	8296.875	0.7570519027713862	0.06601577900146864	0.0019053730269875317
1727948713798	8296.875	0.7356988046958889	0.06426235745853266	0.001874187689800748
1727948713800	8296.875	0.663699977949072	0.07230068682941959	0.0017260565916612086
1727948713802	8367.1875	0.6710403004678631	0.08261332022140651	0.0017449291428342595
1727948713803	8367.1875	0.6389263894481516	0.08749499896081699	0.0016741789972866102
1727948713805	8367.1875	0.6108945965638902	0.08695652134460621	0.0016184993921737859
1727948713807	8367.1875	0.5970035355387457	0.08550505049395836	0.0015755482629945556
1727948713808	8367.1875	0.5522188296949302	0.08493952621963227	0.001457696028062801
1727948713810	8367.1875	0.6382547324849637	0.0860661795279605	0.0013924174919235023
1727948713811	8367.1875	0.7103990138726944	0.08874369760835266	0.0013520175902469343
1727948713813	8367.1875	0.7082122550416048	0.0899523339175598	0.001352398197634801
1727948713815	8367.1875	0.6818108921864081	0.08845977709901769	0.001337410671759463
1727948713817	8367.1875	0.5922137566332547	0.0892059992519511	0.0013016602016009996
1727948713818	8367.1875	0.5354796770029302	0.09262376318453772	0.0013378440429688294
1727948713820	8367.1875	0.5538530387900228	0.09578347792323248	0.0013845835424133148
1727948713822	8367.1875	0.5287968682997427	0.09741034331441936	0.001348318428275589
1727948713824	8367.1875	0.5119799204456118	0.09860977171468635	0.0013356697375926435
1727948713826	8367.1875	0.5671767795883361	0.10024033659303928	0.0014319244400204478
1727948713827	8367.1875	0.500186709417843	0.09876147882032799	0.001581364637760455
1727948713829	8367.1875	0.45539726050175444	0.09270087680935826	0.0017116244314281446
1727948713831	8367.1875	0.488616861101752	0.0905630392177675	0.0020008468419743554
1727948713833	8367.1875	0.38534954444631625	0.09657199961945054	0.0023065301921535255
1727948713834	8367.1875	0.41507044225987694	0.10171101068854992	0.0024283536572023198
1727948713836	8367.1875	0.4108798733559199	0.1025579061222242	0.0024215758072106738
1727948713838	8367.1875	0.43646656397015693	0.10786163576618493	0.002553756102221026
1727948713840	8367.1875	0.47481537246056704	0.12232239860425619	0.002771355165494761
1727948713842	8367.1875	0.4950751203422931	0.1292086822455219	0.0028525684529224606
1727948713843	8367.1875	0.4483406041760258	0.11771148450801197	0.0026725994903291778
1727948713845	8367.1875	0.43443754260335554	0.09983535132164938	0.0026137650822460725
1727948713847	8367.1875	0.43450326971636644	0.09539696700359822	0.0024191269630796136
1727948713849	8367.1875	0.40783938788434654	0.0971190840568875	0.00230130089936852
1727948713850	8367.1875	0.3875227705348823	0.09942625015755718	0.0022191328699157973
1727948713852	8367.1875	0.3694193233048955	0.099597596114849	0.0021221903839045687
1727948713854	8367.1875	0.4691468613933237	0.09517712960097541	0.001831611285450531
1727948713856	8367.1875	0.5377172629262297	0.08748564222700086	0.0016413756648510146
1727948713858	8367.1875	0.5495398523303294	0.08243314123814785	0.0016832312510933827
1727948713859	8367.1875	0.5617347294455195	0.08250330860285439	0.0015192280304548152
1727948713861	8367.1875	0.5340907386197612	0.0862137799682445	0.0014096328268575898
1727948713863	8367.1875	0.4799346490701703	0.08701826847004389	0.001299657354856598
1727948713865	8367.1875	0.5553869702962375	0.08258743639186462	0.0014596852292697916
1727948713866	8367.1875	0.5899662660957471	0.08019240289296622	0.0016714706837439631
1727948713868	8367.1875	0.6290744588785757	0.08366336876375348	0.001759900335627472
1727948713870	8367.1875	0.6427544322742316	0.08704756362800682	0.001801331305020604
1727948713872	8367.1875	0.6390983905045395	0.08476988595046618	0.0017617339764346594
1727948713874	8367.1875	0.6410982236825421	0.08208699215440027	0.0017413968976802208
1727948713875	8367.1875	0.7220697973726922	0.08341261636087834	0.001884595821707516
1727948713877	8367.1875	0.7548348660351999	0.08464485149161148	0.0019324401062082042
1727948713879	8367.1875	0.7713164633102556	0.08283834175031783	0.0019687993605272563
1727948713881	8367.1875	0.8042394135394477	0.08075412572961337	0.002060806953676615
1727948713882	8367.1875	0.8185823995541712	0.08033600506886705	0.00197121303414622
1727948713884	8367.1875	0.8273916988355373	0.08165476218168223	0.0019819491980421337
1727948713886	8367.1875	0.8440489846647717	0.08415433115529646	0.0020127097623412857
1727948713888	8367.1875	0.8816688577779057	0.08570251860665049	0.002181497427692008
1727948713890	8367.1875	0.9261758048189266	0.08464698293399847	0.0022906444635999697
1727948713891	8367.1875	0.9448742682227904	0.08048693863680348	0.002496681202159037
1727948713894	8367.1875	0.934269178632538	0.07528820960509451	0.0025691020532545316
1727948713896	8367.1875	0.8535466280593901	0.07283880770213007	0.0024240487227235263
1727948713898	8367.1875	0.7760587375427765	0.07406525758112349	0.002335462630921738
1727948713899	8367.1875	0.722782813836767	0.0763517682181346	0.0022571768231099644
1727948713901	8367.1875	0.7111425537380341	0.07759674883836157	0.002229761474548477
1727948713903	8367.1875	0.7081111183970935	0.07904775997623849	0.0022139559525391505
1727948713905	8367.1875	0.6876051800805818	0.0812640331004735	0.002144757245055685
1727948713907	8367.1875	0.6818518661717703	0.08259189091133701	0.001880420135443827
1727948713907	8367.1875	0.670176055273343	0.08305409634804356	0.0017688916935493081
1727948713909	8367.1875	0.670176055273343	0.08340145649966596	0.0017688916935493081
1727948713911	8367.1875	0.6700284133859459	0.08248232160858335	0.001765779375507815
1727948713913	8367.1875	0.6583811089357228	0.0794034315725967	0.0017590392213845197
1727948713914	8367.1875	0.5967816325827824	0.07707664858902284	0.0016878614258075872
1727948713916	8367.1875	0.5415930950737112	0.07733939008311148	0.0015738461701363675
1727948713918	8367.1875	0.5170155148035355	0.07791325878309457	0.001316024599793267
1727948713920	8367.1875	0.5846083539087068	0.07722320413866825	0.0011158762807213993
1727948713922	8367.1875	0.5846433133984726	0.0771991433495485	9.635410121396512E-4
1727948713923	8367.1875	0.613789194505069	0.07831692254135646	9.558864210330182E-4
1727948713925	8367.1875	0.6613373745218484	0.0789956863987534	0.0010046881977324362
1727948713927	8367.1875	0.5044565701001817	0.07973844110431343	0.0012011840349825827
1727948713929	8367.1875	0.610580475151102	0.08098183917658922	0.00138827754524333
1727948713930	8367.1875	0.6718631274830834	0.08002382690600596	0.0015492166286046533
1727948713932	8367.1875	0.6977468595136315	0.07756396354098219	0.001609796808220054
1727948713934	8367.1875	0.7148907191027206	0.0742117737536183	0.0016526118600729452
1727948713936	8367.1875	0.7810498397840857	0.07160327262807221	0.001784071937538472
1727948713938	8367.1875	0.8019946870349702	0.07159162777737633	0.0018188720104848
1727948713939	8367.1875	0.8116805221406811	0.07302412699001722	0.0018336326982806737
1727948713941	8367.1875	0.799139662037427	0.07359381458296767	0.0018037522582048568
1727948713943	8367.1875	0.8154232439862	0.07076654547362769	0.0018341188447226887
1727948713945	8367.1875	0.8017376319631626	0.0670180504326091	0.00180477289645372
1727948713946	8367.1875	0.8519136741332348	0.06333097217721356	0.0017137244200448453
1727948713948	8367.1875	0.828811745352503	0.06137473450459112	0.0016748655901102504
1727948713950	8367.1875	0.8084364490522362	0.0616024549929294	0.001511779404142733
1727948713952	8367.1875	0.7276704309704752	0.06175904538986777	0.0014155143755477143
1727948713954	8367.1875	0.6558187019566736	0.059849376194761675	0.0013252195985128167
1727948713955	8367.1875	0.5619243672475541	0.05443723165796009	0.0011758129459391931
1727948713957	8367.1875	0.5006915572849664	0.043842890248839486	0.0010050966138582483
1727948713959	8367.1875	0.476836838312369	0.02913039227112523	8.462409071288946E-4
1727948713961	9000.0	0.5211996924307624	0.043750074976513224	6.87385200399541E-4
1727948713962	9000.0	0.46268998951781964	0.08258540930417312	6.129448159222618E-4
1727948713964	9000.0	0.4481097055852091	0.12109072095426505	5.993554769181108E-4
1727948713966	9000.0	0.42945502360214605	0.15238568623450024	5.78164415260827E-4
1727948713968	9000.0	0.4498281749823791	0.17425458097975177	6.153738251950123E-4
1727948713970	9000.0	0.4538889950926199	0.19058220691710165	6.810777152874268E-4
1727948713971	9000.0	0.513928491364485	0.20618080964552896	7.57459090264538E-4
1727948713973	9000.0	0.5094120337528253	0.22125830318478845	7.544538854482753E-4
1727948713975	9000.0	0.49115777414900347	0.22873454381263408	8.710329694425451E-4
1727948713977	9000.0	0.5579900156062818	0.2246756066539592	0.0010571340766425566
1727948713978	9000.0	0.5953602565590291	0.21146501157230999	0.0012432351838425682
1727948713980	8929.6875	0.6552683083580055	0.20347362941823838	0.0013350855439858188
1727948713982	8929.6875	0.7420226813925968	0.2115199877098631	0.0014883173958230547
1727948713984	8929.6875	0.7949963843426403	0.22928011323413391	0.0016516712715562156
1727948713986	8929.6875	0.8790753074177308	0.23997602308098184	0.0017942545275969224
1727948713987	8929.6875	0.8132372030714705	0.23691758783334377	0.002012801491025092
1727948713989	8929.6875	0.8213071738582057	0.22833591740176457	0.00208926803510076
1727948713991	8929.6875	0.8613685793421606	0.22336731552545092	0.002183628740355136
1727948713994	8929.6875	0.9274423928233175	0.2201121232905972	0.002339584545768623
1727948713995	8929.6875	0.9397643221993641	0.21836574973618586	0.0025477254968111467
1727948713997	8929.6875	0.9646877815412249	0.21507819893895744	0.002615756370943296
1727948713999	8929.6875	0.987784361120197	0.20928686825208445	0.0026689553766833123
1727948714001	8859.375	1.002351765855254	0.20292459090734713	0.002700305460687821
1727948714003	8859.375	0.9511935285687233	0.19671555107107322	0.002590188836121418
1727948714004	8859.375	0.8874740919309209	0.18780324506073276	0.0024691502421910587
1727948714006	8859.375	0.8477646747535348	0.17972164706233168	0.002386675154953063
1727948714007	8859.375	0.7319119177655741	0.17166465827446142	0.00216093404057414
1727948714009	8859.375	0.6682233027188633	0.16446895031241096	0.0019084148683408385
1727948714010	8859.375	0.6407121033447684	0.15888124978593748	0.0016558956961075367
1727948714012	8859.375	0.5830645820475518	0.15235346564552218	0.001414745667911708
1727948714014	8859.375	0.4701463522310368	0.14482107064768293	0.0011277490759064816
1727948714016	8859.375	0.46676355728224345	0.14079547763769049	9.036058711643746E-4
1727948714018	8789.0625	0.41547411392819705	0.14164064966148657	7.142469989872237E-4
1727948714019	8789.0625	0.4436819502270248	0.14506158613622705	5.248881268100728E-4
1727948714021	8789.0625	0.41496228871855345	0.14841703397652015	4.865508131772561E-4
1727948714023	8789.0625	0.4191143401641317	0.14948561795837928	4.903618157699034E-4
1727948714025	8789.0625	0.46855508860383777	0.14946282623049595	5.372640877302211E-4
1727948714026	8789.0625	0.5030327837207996	0.15163494181004483	5.726385457852952E-4
1727948714028	8789.0625	0.5216386746325888	0.15498325127206944	5.923837660143674E-4
1727948714030	8789.0625	0.5096880671458919	0.15557401997934275	5.633437009312032E-4
1727948714032	8789.0625	0.34683995276876967	0.15175215224052457	6.695291237126366E-4
1727948714034	8789.0625	0.3895078091113641	0.14837855682653275	8.395420780220818E-4
1727948714035	8718.75	0.410367377898978	0.1475885533819962	9.408481934887372E-4
1727948714037	8718.75	0.429322824538129	0.14848281564769306	0.0010421543089553925
1727948714039	8718.75	0.4936438986340409	0.14968953114022354	0.001163148538890234
1727948714041	8718.75	0.5642757775648585	0.14922135918131482	0.0012978795324237904
1727948714042	8718.75	0.6323050253046384	0.14328974930364952	0.0013993981292984947
1727948714044	8718.75	0.6595251695165094	0.13455451486198772	0.001429582930249208
1727948714046	8718.75	0.6888105284492925	0.12552711540832287	0.0014787919624154626
1727948714048	8718.75	0.7190018180031447	0.11905172672252626	0.0015356682634756179
1727948714050	8718.75	0.7256427500982704	0.11154789045327845	0.0015409762822026997
1727948714051	8718.75	0.6894638106569279	0.1019485515256053	0.0014443647823891477
1727948714053	8718.75	0.6730397052689	0.09273403959086982	0.0014229811513737634
1727948714055	8718.75	0.6188397657854415	0.08568907968045159	0.001326579228185778
1727948714057	8718.75	0.5345922917368598	0.08120754188083923	0.0011981614144784922
1727948714058	8718.75	0.48885705336084906	0.07852205022382681	0.0011257761763988582
1727948714060	8718.75	0.4717200485736748	0.0755576434625858	0.0010050015782092038
1727948714062	8718.75	0.3857059941458895	0.07143771656533911	8.842269800195495E-4
1727948714064	8718.75	0.4462476046580189	0.06800638394054007	8.648732462163626E-4
1727948714066	8718.75	0.49468047123375836	0.06622289389224931	0.001044785352409576
1727948714067	8718.75	0.578625430068163	0.06603912131630321	0.0012246974586027895
1727948714069	8718.75	0.6027922978652637	0.06674697465097833	0.001272156856158274
1727948714071	8648.4375	0.6510669767045062	0.06740727004111952	0.0013154871656537634
1727948714073	8648.4375	0.6739119740122856	0.06605134698154799	0.0014787808919158076
1727948714074	8648.4375	0.780273768681018	0.06565576501727896	0.0016552800824594957
1727948714076	8648.4375	0.7991172159213528	0.06849597087958889	0.0016782402839406341
1727948714078	8648.4375	0.80392310410308	0.07282734070099915	0.0016918076871824692
1727948714080	8648.4375	0.7946190128070287	0.07582695641673759	0.001846504780320351
1727948714082	8648.4375	0.7755881065322398	0.07705060055086123	0.0018143600609158556
1727948714083	8648.4375	0.705630591897912	0.07568862743023169	0.0017299671157313303
1727948714085	8648.4375	0.6951278002648875	0.07181747413003692	0.001721346344932261
1727948714087	8648.4375	0.6613300450361919	0.06850383389393175	0.001654248717022734
1727948714089	8648.4375	0.5743508839027707	0.06758834877279946	0.0014667224199147733
1727948714090	8648.4375	0.6030649698194657	0.06921989418097803	0.0015208273208427113
1727948714092	8648.4375	0.5752707859687517	0.07238670011534826	0.0013069675957444351
1727948714095	8648.4375	0.47323133078408247	0.0769072515944268	0.001093107870646159
1727948714097	8648.4375	0.6417043148691144	0.08183473830844135	0.0010432857040640238
1727948714099	8648.4375	0.6330205776973907	0.08680478666815272	0.0010364167245966358
1727948714100	8648.4375	0.5538917086308006	0.09081035615957195	9.574438935549548E-4
1727948714102	8648.4375	0.5617973331527282	0.09298517099203275	9.704314496374694E-4
1727948714104	8648.4375	0.5830569876026096	0.09235820273020569	0.0010497124651874495
1727948714106	8648.4375	0.5565849889350036	0.0903703494350408	0.0010003165096480785
1727948714107	8648.4375	0.5364892023758474	0.08707816633549152	9.857346305202964E-4
1727948714108	8578.125	0.5274159372958016	0.08101708563976216	9.780728685574531E-4
1727948714110	8578.125	0.46652036973934086	0.07561449481789108	8.92918163085146E-4
1727948714112	8578.125	0.44005834169270197	0.07229799484441427	8.537701074113896E-4
1727948714114	8578.125	0.4666806266992597	0.0706401348461364	0.0010402068273678985
1727948714115	8578.125	0.5331939121462264	0.06916254070554709	0.0012266435473244075
1727948714117	8578.125	0.5417469912355051	0.06695923490134333	0.0012505993339633657
1727948714119	8578.125	0.5627555090503296	0.06353971990231365	0.001436779199084691
1727948714121	8578.125	0.5914127993941249	0.05588967793356687	0.0014829973695341995
1727948714122	8578.125	0.7175063533256985	0.044021598712053266	0.0017010181006879119
1727948714124	8578.125	0.7539000785691068	0.03659686382466331	0.001740593251574479
1727948714126	8578.125	0.7546862716194969	0.03789575719737639	0.0017416090605229086
1727948714128	8578.125	0.6996527580921929	0.04039729844831831	0.00165978391478683
1727948714130	8578.125	0.633132705725387	0.03872299869271637	0.0015466352704417306
1727948714131	8578.125	0.551582709221547	0.036624830219875344	0.0013898681772056963
1727948714133	8578.125	0.5273546754996673	0.036694497932274556	0.0013159373464754433
1727948714135	8578.125	0.5569875426238048	0.03653025199851378	0.0014983226697742145
1727948714137	8578.125	0.5476873040583294	0.034988326505407605	0.0016807079930729856
1727948714138	8578.125	0.5458959158245769	0.03332234919648666	0.0016517313602710303
1727948714140	8578.125	0.5568658280922432	0.03228536901784046	0.0016642764470005743
1727948714142	8578.125	0.5877095387441197	0.031092468925997832	0.0017332016654175487
1727948714144	8578.125	0.6764090036196279	0.0299028520413136	0.0020626750266822345
1727948714146	8578.125	0.716898449039332	0.029099314380378938	0.002118672116581695
1727948714147	8578.125	0.6428873604857538	0.028787695663858318	0.001987373072035765
1727948714149	8507.8125	0.5691990707859849	0.02933702120574872	0.0018037760195918902
1727948714151	8507.8125	0.5808692671854155	0.030181202937877977	0.0018266256729247356
1727948714153	8507.8125	0.6512725067527728	0.03140044098362689	0.0020682938641904194
1727948714154	8507.8125	0.67844420048365	0.0327842897706061	0.0023099620554561037
1727948714156	8507.8125	0.6410636687874489	0.03300188029345823	0.0022540136853314192
1727948714158	8507.8125	0.5295782820335075	0.03269010023409849	0.0019658163426134584
1727948714160	8507.8125	0.506263433336786	0.03378267306576281	0.0019108493983959055
1727948714162	8507.8125	0.6049955537605707	0.0379582003699213	0.0021364546662427657
1727948714163	8507.8125	0.6414164131886898	0.04364595543700488	0.0022044663503419035
1727948714165	8507.8125	0.5782336660252528	0.04629929649807872	0.0018634355222603405
1727948714167	8507.8125	0.5496153484078449	0.04559797743067221	0.0015224046941787774
1727948714169	8507.8125	0.4803253121173541	0.04434555303319957	0.0013778829956681085
1727948714170	8507.8125	0.5746517541273585	0.045492937432747	0.0015452907774481269
1727948714172	8507.8125	0.6075625680501057	0.04946647890800401	0.001606265514606609
1727948714174	8507.8125	0.6015939161031335	0.05244998509562862	0.001600973071735303
1727948714176	8507.8125	0.5581453911163522	0.05221364698041032	0.0013433773067370828
1727948714178	8507.8125	0.557841670662278	0.04994157681161367	0.0011902096177381337
1727948714179	8507.8125	0.6144939720264013	0.047709693522531654	0.0012806628177140665
1727948714181	8507.8125	0.6468570737438661	0.04748939085979609	0.0013248679960511179
1727948714183	8507.8125	0.6501094136062444	0.04798814983963089	0.0013277274439430766
1727948714185	8507.8125	0.5653285931965228	0.0470181405106974	0.0011405737501830966
1727948714186	8507.8125	0.46321063930004336	0.045298850389961245	9.672761344687523E-4
1727948714188	8507.8125	0.5114016301597628	0.04326091906842631	0.0010528246988817716
1727948714190	8507.8125	0.5437558974190174	0.04120611670869093	0.0012787141343621137
1727948714192	8507.8125	0.5738523207150482	0.038761146304055485	0.001504603569842456
1727948714195	8507.8125	0.5654917263501817	0.035998410234166965	0.0014758841075879236
1727948714196	8507.8125	0.5688655466541168	0.0338949549050439	0.001485764749568432
1727948714198	8507.8125	0.5610841907831993	0.03304921035193743	0.0015899930368645711
1727948714200	8507.8125	0.6325875243856277	0.03371193572304049	0.0018985740770074428
1727948714202	8507.8125	0.6632207801779588	0.03475394258901858	0.0020811913250506978
1727948714203	8507.8125	0.6102495553777983	0.034643580483382654	0.001979117550882272
1727948714205	8507.8125	0.5680508195617275	0.033664766488641945	0.001865055999766402
1727948714207	8507.8125	0.557517241995426	0.03289974799296393	0.0018433984293671128
1727948714208	8507.8125	0.5806755431331639	0.032388170723130064	0.0018784508872415394
1727948714210	8507.8125	0.5922130855337665	0.03091650725967941	0.0018879150157985825
1727948714211	8507.8125	0.5315000570380878	0.027417565703213367	0.0017883181164702765
1727948714213	8507.8125	0.4633861433868804	0.024174910456424482	0.0015015804449763552
1727948714215	8507.8125	0.36248769772308126	0.02294563281144761	0.001215351133407985
1727948714217	8507.8125	0.4838323077930979	0.023015887231710788	9.291218218396147E-4
1727948714218	8507.8125	0.458870986030479	0.023672129117467314	8.791555710826355E-4
1727948714220	8507.8125	0.44275341332295187	0.024321530836585014	8.533625447969927E-4
1727948714222	8507.8125	0.36645700731232866	0.022133576317308244	7.077324872673087E-4
1727948714224	8507.8125	0.3728326761497641	0.019899754232699723	5.621024297376249E-4
1727948714226	8507.8125	0.36226988338574423	0.021084248323567357	5.43945182562929E-4
1727948714227	8507.8125	0.4236651452296721	0.023157473825054422	7.205191152224444E-4
1727948714229	8507.8125	0.43766742371302114	0.023181068030183508	8.621274386146162E-4
1727948714231	8507.8125	0.5250284044034863	0.02247036210238654	0.001003735762006788
1727948714233	8507.8125	0.49657471404515097	0.02240472934196222	9.72362984479045E-4
1727948714234	8507.8125	0.4889399880013005	0.022328836318847682	9.587993005839437E-4
1727948714236	8507.8125	0.5073277825699782	0.02184398210824768	9.814595721033886E-4
1727948714238	8507.8125	0.5862862994021274	0.02234400208092976	0.001068092456642877
1727948714240	8507.8125	0.6158726399929147	0.02363524086429578	0.0010935641419488958
1727948714242	8507.8125	0.5579084350007765	0.023858460854793706	0.0010039686051904503
1727948714243	8507.8125	0.5268521874596149	0.02234796268661666	8.505113561339902E-4
1727948714245	8507.8125	0.5120285374666149	0.019822895412492967	8.256704927495819E-4
1727948714247	8507.8125	0.5698612805042216	0.01901716327377968	8.982057902677918E-4
1727948714249	8507.8125	0.6382425307734556	0.02131036210508753	9.778478106395427E-4
1727948714250	8507.8125	0.5901484893275609	0.02515050033905157	9.24454812828973E-4
1727948714252	8507.8125	0.5670164438081545	0.027557540377141622	8.969666911339168E-4
1727948714254	8507.8125	0.5661645703427888	0.027377292391437713	9.011905654511885E-4
1727948714256	8437.5	0.5259174637491265	0.025389600890782155	0.001038757107668143
1727948714258	8437.5	0.5541738243453677	0.02359288781073298	0.0012063781212945314
1727948714259	8437.5	0.6055458190652213	0.024012184709882485	0.00137399913492092
1727948714261	8437.5	0.6224655793609398	0.026246829190485446	0.001405064426667752
1727948714263	8437.5	0.6285779534991837	0.028598719841712854	0.0014156674473927945
1727948714265	8437.5	0.7040893968084785	0.02925260130289137	0.0015291326819088407
1727948714266	8437.5	0.7826274988094157	0.028075618282809977	0.0016485912233630752
1727948714268	8437.5	0.792032287036617	0.026117033725736753	0.0016601957923899249
1727948714270	8437.5	0.7463777244062197	0.025534838074868404	0.0016026506818355717
1727948714272	8437.5	0.6476137173250786	0.026139748448584188	0.001398737331151
1727948714274	8437.5	0.607252620800986	0.025939213178405217	0.0012669450230321881
1727948714275	8437.5	0.5674222230411425	0.02467040697251736	0.0011942315943899654
1727948714277	8437.5	0.5582413583431604	0.023315906076160214	0.0011784661613512626
1727948714279	8437.5	0.46525711283493837	0.021737269825855686	9.678337518397371E-4
1727948714281	8437.5	0.5578786347570888	0.019981631669791344	7.946856852647047E-4
1727948714282	8437.5	0.5283681315981581	0.018662168229813605	6.215376186896723E-4
1727948714284	8437.5	0.5077567214975613	0.018245267666321067	6.121263182197533E-4
1727948714286	8437.5	0.503745683119946	0.019046406006268737	6.099043638351242E-4
1727948714288	8437.5	0.45494732754540496	0.020562630445755323	5.571994710033776E-4
1727948714290	8437.5	0.4516583283028227	0.021201652975122276	4.597536172980333E-4
1727948714291	8437.5	0.45464037485706116	0.02066485071376028	3.6230776359268905E-4
1727948714294	8437.5	0.43396379962657233	0.02008790542197406	4.0126774743742117E-4
1727948714296	8437.5	0.4440566547629643	0.01996330792337925	5.00286288584832E-4
1727948714298	8437.5	0.5018108182775602	0.019771311322521835	5.993048297322429E-4
1727948714299	8437.5	0.6023627435438175	0.01902989414888914	6.96135708807767E-4
1727948714301	8437.5	0.6428065921850896	0.017233318767930238	7.488264153323242E-4
1727948714303	8437.5	0.6383274631634744	0.015120488959499521	9.199413317058272E-4
1727948714305	8437.5	0.7481887258514844	0.013967091542335022	0.00109105624807933
1727948714307	8437.5	0.8573091078633693	0.013894122735043462	0.0012074932019969977
1727948714307	8437.5	0.8659066423591841	0.013965868689681358	0.0012162641939158936
1727948714309	8437.5	0.8659066423591841	0.013416381866450807	0.0012162641939158936
1727948714311	8437.5	0.8136050979730429	0.013039997387756033	0.0012576795865417325
1727948714313	8437.5	0.8577550732114779	0.013580937891345204	0.0013044856369125665
1727948714314	8437.5	0.9019707102366766	0.01411323037936418	0.0013708807072016515
1727948714316	8437.5	0.8857017398393537	0.013757774468782442	0.0013499128569432236
1727948714318	8437.5	0.7841734647829774	0.012926954701564583	0.001225666483347238
1727948714320	8437.5	0.6913024437660336	0.012955579519200401	0.001097880149518841
1727948714322	8437.5	0.677781166599429	0.013628539402988906	0.0010827828527082705
1727948714323	8437.5	0.6677859202680706	0.01382287045959847	0.0010154035397638944
1727948714325	8437.5	0.6363302962922979	0.012928298216561168	9.887168744792103E-4
1727948714327	8437.5	0.5613947603170121	0.011637306995782666	8.48800593479999E-4
1727948714329	8437.5	0.46612906121492503	0.010018654152004206	7.088843124807877E-4
1727948714330	8437.5	0.5159467494896833	0.007787822612745134	6.715069332653657E-4
1727948714332	8437.5	0.510949719153426	0.005329270017076897	6.69985563510646E-4
1727948714334	8437.5	0.5032117301286825	0.003226022617927714	6.63378521100608E-4
1727948714336	8437.5	0.5509768624533786	0.0017576823643186414	5.528471892219639E-4
1727948714338	8648.4375	0.5012792297425771	3.622158546752298E-4	5.167718164646572E-4
1727948714339	8859.375	0.47834529433139533	3.006710181403013E-4	4.96940506276021E-4
1727948714341	9070.3125	0.4206972901926101	7.090961211169203E-4	5.094060533596181E-4
1727948714343	9281.25	0.4943463787342767	0.013063816657494948	5.708989506319352E-4
1727948714345	9562.5	0.4823850235849057	0.01447192688698396	5.591512965362919E-4
1727948714346	9562.5	0.4310021033653846	0.012909226325645227	6.627406975469222E-4
1727948714348	9562.5	0.4261181097302854	0.011054809865155517	6.600108414604013E-4
1727948714350	9562.5	0.42007283260400086	0.009069739039243659	8.369480790414713E-4
1727948714352	9562.5	0.5260252759268205	0.006936060969776087	9.858141308895433E-4
1727948714354	9562.5	0.6192175467790976	0.0050143540354804315	0.0011346801827376153
1727948714355	9562.5	0.7331202389155679	0.004499816764916837	0.0012979736052832595
1727948714357	9562.5	0.7455890410107411	0.005893958275219048	0.001313389504012137
1727948714359	9562.5	0.7865520158464044	0.008275601005527086	0.0013554743522345679
1727948714361	9562.5	0.8041914858727363	0.011295065522999232	0.0013788371217909852
1727948714362	9562.5	0.8739168791912933	0.01554191606751613	0.0014644065840380418
1727948714364	9562.5	0.8982196543951454	0.02162080874289	0.0014477549627746101
1727948714366	9562.5	0.9131635194265144	0.02905812214205738	0.0013975266562401406
1727948714368	9562.5	0.8897626688053417	0.03631821866751977	0.0013752447410149537
1727948714370	9562.5	0.7787386892016303	0.04133269474826207	0.0012267990565777264
1727948714371	9562.5	0.7436752950699271	0.04304113903628568	0.0011853732502196124
1727948714373	9562.5	0.7446652727780536	0.04326407198502394	0.0011873928877670816
1727948714375	9562.5	0.6969089501743007	0.04286745900622656	0.00112620306128469
1727948714377	9562.5	0.5852334036096284	0.04209324611745571	9.739616944897967E-4
1727948714378	9562.5	0.598371137733947	0.04196697859295346	8.549589187356697E-4
1727948714380	9562.5	0.5380961068795752	0.04356209980773973	7.678819541822317E-4
1727948714382	9562.5	0.5168396481361991	0.04446432567899193	6.452752044813885E-4
1727948714384	9562.5	0.4560797186498754	0.042695852272318216	5.933931422462666E-4
1727948714386	9562.5	0.43598816490150705	0.040195354167615695	5.255695903704477E-4
1727948714387	9562.5	0.4757959137922562	0.03940859751948124	4.577460384946288E-4
1727948714389	9562.5	0.44066231205778306	0.04105362137069679	4.2478563927826846E-4
1727948714391	9562.5	0.48030858808055155	0.043747169775670225	4.4893300466932113E-4
1727948714394	9562.5	0.38427334054568174	0.045879278671707054	5.128806476727273E-4
1727948714395	9562.5	0.49428605647742585	0.04678539730044496	5.83208795151946E-4
1727948714397	9562.5	0.49328525539785484	0.04668856974629879	6.535369426311647E-4
1727948714399	9562.5	0.5389656553585467	0.04716376516400388	6.933389370216358E-4
1727948714401	9562.5	0.5418575380986937	0.049423780630950785	7.977207758156601E-4
1727948714403	9562.5	0.5541826828586115	0.05397165063556437	8.098395149988609E-4
1727948714404	9562.5	0.5992843266207063	0.0581095446815157	8.600929009747753E-4
1727948714406	9562.5	0.6008138965741413	0.05911358771640942	8.615909109941661E-4
1727948714407	9562.5	0.5313631527425012	0.05801671070742191	7.866580461986302E-4
1727948714409	9562.5	0.48836392945694246	0.05677653259344393	7.40531330629738E-4
1727948714410	9562.5	0.4825232163915094	0.05480505551989685	7.337135669464497E-4
1727948714412	9562.5	0.4917892212445573	0.05195044611624045	7.413546646421528E-4
1727948714414	9562.5	0.5426466839868318	0.050099244134329736	6.994785044231426E-4
1727948714416	9562.5	0.4994614319231525	0.05013091783800087	6.488453764985185E-4
1727948714418	9562.5	0.5764559379913522	0.051464349523251726	6.597863615945426E-4
1727948714419	9562.5	0.4223373700987618	0.05264108163479418	8.071637658069118E-4
1727948714421	9562.5	0.46899296643775434	0.053594349630768076	9.545411700192809E-4
1727948714423	9562.5	0.5586240982241953	0.05512929277746056	0.001071356003746153
1727948714425	9562.5	0.6527352059632816	0.058298198702239915	0.0011856259409995216
1727948714426	9562.5	0.7001317257445431	0.06163887338804196	0.0012510905837809605
1727948714428	9562.5	0.7192980744774324	0.06292255237634616	0.0012798904470486241
1727948714430	9562.5	0.7855538478657973	0.06325446133654446	0.001355236553224506
1727948714432	9562.5	0.8470270662805216	0.06298072160543623	0.0014371945514503328
1727948714434	9562.5	0.8272239467721051	0.06384038953144999	0.0014073194199053182
1727948714435	9562.5	0.8631739349772767	0.0654639835767545	0.0012777450244617881
1727948714437	9562.5	0.8147275754932368	0.06796630331504984	0.0012292543796302315
1727948714439	9562.5	0.8425108246378884	0.07173066551940736	0.0011593581400630051
1727948714441	9562.5	0.7786722621259767	0.07392674176535202	0.0010943405508732926
1727948714442	9562.5	0.6628485436618544	0.07288282663990124	9.777317739771243E-4
1727948714444	9562.5	0.5947467098014341	0.07034337564778885	8.498716124221762E-4
1727948714446	9562.5	0.5600236068410265	0.06854755464797335	7.220114508672283E-4
1727948714448	9562.5	0.5611443669541077	0.0682738305069495	6.163424165268784E-4
1727948714450	9562.5	0.5989988437541817	0.0694806050609833	6.423306262980785E-4
1727948714451	9562.5	0.5733204640873812	0.07091599529543333	6.195349786736489E-4
1727948714453	9562.5	0.5671245855550998	0.0701369443589518	5.992194596192977E-4
1727948714455	9562.5	0.5068237872145884	0.0671758794487844	5.532396144321618E-4
1727948714457	9562.5	0.5354220208034249	0.06417615604540168	5.712025531172771E-4
1727948714458	9562.5	0.5874612926621889	0.06219096493513337	6.032917268075737E-4
1727948714460	9562.5	0.6007047699617172	0.06018015043484373	6.128483605711488E-4
1727948714462	9562.5	0.6617399262117172	0.0591610701754543	6.705337627828373E-4
1727948714464	9562.5	0.523341276860587	0.0598850612135619	7.123739681261538E-4
1727948714466	9562.5	0.5964043255372118	0.06140823180889802	7.979048834019073E-4
1727948714467	9562.5	0.6601978840441024	0.06113953879256509	8.765225518891106E-4
1727948714469	9562.5	0.695612445567389	0.05880543264048204	9.513831033424151E-4
1727948714471	9562.5	0.7976196097128047	0.05645818800247936	0.001064371034892014
1727948714473	9562.5	0.8379438388272651	0.055868414688561956	0.0011004324129735318
1727948714474	9562.5	0.818496251684636	0.05587258738108658	0.0011686131830798419
1727948714476	9562.5	0.8177339977117026	0.054730356621609695	0.0011671564267976217
1727948714478	9562.5	0.8220333294727089	0.052569022176855565	0.001169440286965369
1727948714480	9562.5	0.7746803578447888	0.05079670147276236	0.0011269692913139415
1727948714482	9562.5	0.7007088194210468	0.050643440769400916	0.001066693675549743
1727948714483	9562.5	0.5858552423770216	0.05072830651787614	9.371327873359162E-4
1727948714485	9562.5	0.5320752084737196	0.05020405817792818	8.626860589358757E-4
1727948714487	9562.5	0.5122127344451932	0.05035797403958775	8.391588893239837E-4
1727948714489	9562.5	0.5550052175965305	0.05162826038797316	7.899804531657143E-4
1727948714490	9562.5	0.5132711158608491	0.05146927906353556	7.15340609283409E-4
1727948714492	9492.1875	0.4957411024305556	0.04943697707267778	6.981009993117461E-4
1727948714495	9492.1875	0.4433877812991352	0.04717302601926721	6.308213193659063E-4
1727948714497	9492.1875	0.4619990254848008	0.04500076179226267	6.480443289470282E-4
1727948714499	9492.1875	0.4782366802607442	0.04263223697787048	6.587867316132134E-4
1727948714500	9492.1875	0.44167956466194963	0.04137987293231199	6.312470363982829E-4
1727948714502	9492.1875	0.4280442973507537	0.04195744035445417	6.519495775792024E-4
1727948714504	9492.1875	0.4277883847459319	0.042817496182520655	6.495330777004122E-4
1727948714506	9492.1875	0.4542753393449885	0.04251354931942369	6.916050811004326E-4
1727948714507	9492.1875	0.4802626550489168	0.04233640384234869	7.215553069719025E-4
1727948714508	9492.1875	0.4910292639232055	0.042995011219541183	7.318030601752594E-4
1727948714510	9492.1875	0.4852773234719726	0.04402785502313117	7.271794803752541E-4
1727948714512	9492.1875	0.5187104773447638	0.043680960590363485	7.499743574959995E-4
1727948714514	9492.1875	0.5362892360331187	0.04196996821024032	7.605971202276489E-4
1727948714515	9492.1875	0.5663163149988769	0.040504995457623746	7.867866573730077E-4
1727948714517	9492.1875	0.5896160230799989	0.03967830371112354	7.463305859591204E-4
1727948714519	9492.1875	0.5437503070951257	0.03838453279242113	8.196385522970422E-4
1727948714521	9492.1875	0.6104362394648307	0.03646664057107599	8.905358732066998E-4
1727948714522	9492.1875	0.6303579067240103	0.03489703864033383	9.150131092708977E-4
1727948714524	9492.1875	0.6641101449055448	0.03407509404439097	9.495882475851012E-4
1727948714526	9492.1875	0.6883559825020811	0.033047626153342946	9.727840323339718E-4
1727948714528	9492.1875	0.7500798447327044	0.03122648446709742	0.0010429245149788872
1727948714530	9492.1875	0.7560919092356873	0.029213422002496416	0.001050197333308625
1727948714531	9492.1875	0.7878626138970513	0.026308602011918567	9.87166706842387E-4
1727948714533	9562.5	0.7682978854939942	0.020685741470215725	9.617836214091154E-4
1727948714535	9632.8125	0.7530830544187014	0.012698793685185722	0.0010682910536065503
1727948714537	9773.4375	0.7480024365288568	0.004066104494601601	0.0010666526419564968
1727948714538	9914.0625	0.7225316055077692	8.822544601409887E-4	0.0010404162830977373
1727948714540	10054.6875	0.7095421591027331	0.0010905674757885318	0.0010272718163116103
1727948714542	10195.3125	0.6256780931343646	0.0015859232255238255	9.40780378433982E-4
1727948714544	10195.3125	0.5904129598478542	0.0021395651423093205	8.996912653029064E-4
1727948714546	10195.3125	0.5599744135566963	0.0024560248185399184	8.778912673882538E-4
1727948714547	10195.3125	0.4621386483912551	0.002416563834650245	7.422657942329489E-4
1727948714549	10195.3125	0.5060747028764335	0.0023300661863966984	5.910154576853309E-4
1727948714551	10195.3125	0.45811098183868676	0.0024559391442104377	4.39765121137713E-4
1727948714553	10125.0	0.3840060032710018	0.0023798630081926404	3.852953413559028E-4
