# Supplementary material for: Identification and classification of repeated whistle types from free-ranging rough-toothed dolphins (Steno bredanensis)
Source: Sci Rep. 2026 Mar 20;16:14327. doi: 10.1038/s41598-026-44853-2 (PMC13144356; doi:10.1038/s41598-026-44853-2)
Supplement: Supplementary file 2 — Supplementary Material 2 [file 41598_2026_44853_MOESM2_ESM.zip › Dataset_StenoRepeatedCalls/Contours/3047.csv]

Time [ms]	Peak Frequency [Hz]	Duty Cycle	Energy	WindowRMS
1727787088747	5062.5	0.4552965144191398	9.915262362240418E-4	8.025526111004003E-4
1727787088749	5062.5	0.6619819305227987	0.0017904969703669612	9.392508320853678E-4
1727787088751	5062.5	0.6368208000725689	0.0023958717273037766	9.183358784508372E-4
1727787088753	5062.5	0.4349822626281942	0.0026158435502507903	0.0010766860549000323
1727787088754	5062.5	0.4966018679351521	0.0029844711109258825	0.0011985865161033484
1727787088756	4992.1875	0.4469352438422349	0.004834824034885096	0.0012313256721010754
1727787088758	4992.1875	0.4860717368410464	0.005323625982411164	0.0012985286190019003
1727787088760	4992.1875	0.5027382971125514	0.005408248714446303	0.0013212350568072436
1727787088761	4992.1875	0.5275144658730748	0.005884013515225597	0.0013663023039876539
1727787088763	4921.875	0.5547087064901822	0.007329616146892142	0.001421586087582279
1727787088765	4921.875	0.5765952793820879	0.008084943628687825	0.0014684557774895253
1727787088767	4921.875	0.5804188555053112	0.009190687861025554	0.0014661136011944616
1727787088769	4921.875	0.5706407774352499	0.009907654203048967	0.0014383522366585618
1727787088770	4851.5625	0.7438627514001005	0.008857076115666109	0.001430909498790676
1727787088773	4851.5625	0.7350575110022369	0.006600128276742954	0.0014150790020565401
1727787088775	4851.5625	0.6944782143551838	0.00581577393985542	0.0013537616029409593
1727787088777	4851.5625	0.6643979301915158	0.006538643807180819	0.0012987730370117867
1727787088778	4851.5625	0.628927651680931	0.00738728990897947	0.001238793203160034
1727787088780	4781.25	0.6178904312451371	0.00846227612721881	0.0012133927982801997
1727787088782	4781.25	0.5730687895614504	0.007658887799791682	0.0011236708861740174
1727787088784	4781.25	0.6267432060674655	0.005939594054675668	0.001101256733100932
1727787088786	4781.25	0.6364061130426335	0.00581830860937941	0.001118373854585018
1727787088786	4710.9375	0.6798891944308899	0.006922386520396433	0.0011876910000270188
1727787088788	4710.9375	0.6798891944308899	0.008113014966352014	0.0011876910000270188
1727787088790	4710.9375	0.7421289048380684	0.008772312953883334	0.0013070902370478268
1727787088792	4710.9375	0.6369850852272727	0.009312776987009696	0.0014203145266396705
1727787088793	4710.9375	0.6727477085120068	0.01032397124854631	0.001483282747907165
1727787088795	4640.625	0.6903463530499572	0.011241453803265132	0.00151244771525867
1727787088797	4640.625	0.7128026841230704	0.011426823200582364	0.001548645086368885
1727787088799	4640.625	0.7126421571255003	0.010169873828010302	0.0015476772333054944
1727787088801	4640.625	0.6835379145225844	0.009210637927425939	0.0014984970156671864
1727787088802	4570.3125	0.6230436644600486	0.010016378061743835	0.0014055557204956854
1727787088804	4570.3125	0.5775796269743425	0.012124005956140507	0.001322864793254942
1727787088806	4570.3125	0.5491475039308176	0.01522180253572049	0.0011598187351726918
1727787088808	4570.3125	0.6955488334883515	0.017735113458922796	0.0010459561919853012
1727787088809	4570.3125	0.6223001580631587	0.016975905060904378	9.357666510034545E-4
1727787088811	4570.3125	0.6144605817886881	0.014425191794200242	9.229875145439494E-4
1727787088813	4570.3125	0.36894318089853867	0.01481888985805431	9.524226319216183E-4
1727787088815	4570.3125	0.40396557355253415	0.017450326855737424	0.0010716443852383036
1727787088817	4570.3125	0.468136196843124	0.01863588391053836	0.0012259791209725816
1727787088818	4570.3125	0.5377003395697901	0.01983438840046457	0.0013585844618178421
1727787088820	4570.3125	0.5751646546000476	0.023222563703369854	0.0014395183889586926
1727787088822	4570.3125	0.6359707798213624	0.028140464977893066	0.0015680006739049368
1727787088824	4570.3125	0.6924898312803894	0.033065326844076016	0.001668416421053337
1727787088825	4570.3125	0.7177832438989747	0.037480293679546126	0.0017170788876579319
1727787088827	4570.3125	0.7865720430514684	0.04041362670547823	0.0017156468423243515
1727787088829	4570.3125	0.7617719986043794	0.04207644312390968	0.0016625058645324603
1727787088831	4570.3125	0.725057931100701	0.043413624011686046	0.0015891719164741296
1727787088833	4570.3125	0.6878578644300675	0.041710375167948836	0.0015263629681965317
1727787088834	4570.3125	0.7958629073081213	0.033279941931709925	0.0014053449212275044
1727787088836	4640.625	0.745986730919537	0.019301102979232303	0.0013192033280878398
1727787088838	4710.9375	0.6895044384529948	0.010078476175990376	0.001211636087996371
1727787088840	4781.25	0.6455559121667946	0.010323710241105444	0.0011218892072045272
1727787088841	4851.5625	0.6708064517972063	0.010704563158142034	0.0011769697305934674
1727787088843	4851.5625	0.6589648934373012	0.010200988966814241	0.0012025329245009715
1727787088845	4851.5625	0.6011058056772237	0.009345875615994035	0.0013081690898826188
1727787088847	4851.5625	0.6685680242026055	0.008948041305450434	0.001455622572576616
1727787088849	4851.5625	0.7437405239218329	0.008803066868847726	0.0015966899184586757
1727787088850	4851.5625	0.8161418557202755	0.009090736548278485	0.0017234991322916038
1727787088852	4921.875	0.8513846772985924	0.00986752638324603	0.0017839388784591113
1727787088854	4921.875	0.9183277588256213	0.011371849375914657	0.0018987735272005361
1727787088856	4921.875	0.9512600551718329	0.011966726522914663	0.0019576831036728273
1727787088857	4921.875	0.9617012894485624	0.013320199825822877	0.0019755106801606164
1727787088859	4921.875	1.0488712799466235	0.017335075074475258	0.0019508115633916872
1727787088861	4992.1875	1.0493390378255743	0.021760618389766836	0.0018975351122207003
1727787088863	4992.1875	0.7485911823851433	0.022057456803763333	0.0018213502322375846
1727787088865	4992.1875	0.7020338136201232	0.0179487425927305	0.001721506365259
1727787088866	4992.1875	0.6535196496938437	0.01355773299563485	0.0016098208900926835
1727787088868	4992.1875	0.6418194502368078	0.01109885719135808	0.0015778574708619618
1727787088870	4992.1875	0.5849413133724497	0.010133578390757767	0.0014377091845100775
1727787088873	4992.1875	0.5597495262246255	0.009361819164638312	0.0013707818513376123
1727787088874	4992.1875	0.5513418608906018	0.008227738492003787	0.001347791678283679
1727787088876	4992.1875	0.5408868947180038	0.007353981927173216	0.0013199441681651422
1727787088878	5062.5	0.9768750789673181	0.005562197553970215	0.0013528676928350697
1727787088880	5132.8125	1.0049194445614331	0.007205390710024394	0.0013927535108060798
1727787088882	5273.4375	0.8883254333112224	0.043403561744378004	0.0014079145805967713
1727787088883	5343.75	0.8759662657810766	0.0634809269065456	0.0014720871306964838
1727787088885	5484.375	0.9009041964368295	0.07495331407866478	0.0015128758084676005
1727787088886	5484.375	0.7967958910160344	0.08146981132681183	0.0015142736331147336
1727787088888	5484.375	0.8033016692667387	0.08904314704573525	0.0015277530664180002
1727787088889	5484.375	0.8381257766947556	0.10163724133997021	0.0015915409337224874
1727787088891	5554.6875	0.8288849324800183	0.11482169819569286	0.00158039258021173
1727787088893	5554.6875	0.791837584297612	0.12657755056378378	0.0015205333625178293
1727787088895	5554.6875	0.7870392229572032	0.13613226131111245	0.0015119846128682794
1727787088897	5554.6875	0.7505036999844406	0.14354183213090818	0.0014597983131669756
1727787088898	5625.0	0.6892726106463738	0.15096140796920707	0.0013493149458122518
1727787088900	5625.0	0.7311026013992807	0.15863300480508594	0.001303233639185812
1727787088902	5625.0	0.6786978771325815	0.1651132009678763	0.0012202235859479131
1727787088904	5625.0	0.6031815972786995	0.1726424051258469	0.0010800633206016301
1727787088905	5625.0	0.5752430004902226	0.17362598932001955	0.0010337718517861038
1727787088907	5625.0	0.5627474057168547	0.17049071387201292	0.001015281269654603
1727787088909	5625.0	0.5540993245883937	0.16383698238493563	9.964227536625248E-4
1727787088911	5625.0	0.737458005887426	0.14663272326325133	0.001019596154544719
1727787088913	5625.0	0.7026772221071307	0.11343851417038792	0.0010772478561208206
1727787088914	5625.0	0.7593186355946158	0.07402047491940404	0.0011582780927468998
1727787088916	5765.625	0.7883163003436808	0.02496173042340008	0.001198679561083934
1727787088918	5976.5625	0.8489675876864482	0.03341116711219609	0.0012790494379062353
1727787088920	6117.1875	0.9237286510788502	0.04765978500686101	0.0013779576636920297
1727787088921	6328.125	0.9808161824855517	0.047155837431849805	0.0014421342115900737
1727787088923	6328.125	0.8690283317823179	0.04610431466450666	0.0014333617900973835
1727787088925	6328.125	0.8737827563200917	0.04356194301893146	0.0014378451079906762
1727787088927	6328.125	0.8636819166406191	0.040116193044227845	0.0014191421269913408
1727787088929	6328.125	0.7931206068144478	0.037618464745522585	0.0013970647639054738
1727787088930	6328.125	0.7668751877075825	0.03643877924972093	0.0013544221844298265
1727787088932	6328.125	0.7601380727289591	0.03527124122644566	0.001340982919055552
1727787088934	6328.125	0.7616304170199986	0.03382053876878181	0.001344553792651764
1727787088936	6328.125	0.668337702858266	0.03430264396854772	0.0014008666619554457
1727787088937	6328.125	0.7123948857255166	0.03602458649972243	0.0015026652823696299
1727787088939	6328.125	0.7527669270833334	0.036604902130361626	0.0015925178226928293
1727787088941	6328.125	0.818569369571728	0.03571927941646371	0.0017309244013926956
1727787088943	6328.125	0.8947837991820156	0.03453819962216793	0.0018853970591033845
1727787088945	6328.125	0.9669621214248278	0.03378839611355409	0.002005441037949559
1727787088946	6328.125	1.0397217308700208	0.03253154545908733	0.0021411929647886766
1727787088948	6328.125	1.0151622634809176	0.031100597351538056	0.0021882523735161836
1727787088950	6328.125	1.0560198740798312	0.029863513342504974	0.0022704698803159592
1727787088952	6328.125	1.0870853378269725	0.02656394683575553	0.0023297635533335312
1727787088953	6328.125	1.0873575357793739	0.023353387088791804	0.002331350105810236
1727787088955	6328.125	1.0774292899514009	0.019993669226636417	0.002314299071574255
1727787088957	6257.8125	1.0621513074435391	0.017009594540279015	0.0022837989127587667
1727787088959	6257.8125	1.0436034597895225	0.01585254770538145	0.002249586775455386
1727787088961	6328.125	1.001472102362064	0.019322340473918027	0.0021676439251560316
1727787088962	6398.4375	1.1294770875673257	0.025042614604913926	0.0020907168131924386
1727787088964	6468.75	1.1123777959525258	0.03139044657448493	0.002037911866068142
1727787088966	6539.0625	1.0527253932930953	0.03999923436865616	0.001931400876300321
1727787088968	6539.0625	1.0188139585983322	0.04697940806688727	0.0017993422206585511
1727787088969	6539.0625	0.9949301808518904	0.0499951952909544	0.0017033541030978302
1727787088971	6539.0625	0.9493435163220345	0.04792861133474123	0.001633416108156759
1727787088974	6539.0625	0.8627676869652259	0.043346059233727974	0.001510375357074868
1727787088976	6539.0625	0.7490889273210106	0.03993486096813847	0.0013366695612532422
1727787088978	6539.0625	0.7846387094088487	0.039850392385467795	0.0011661241594577406
1727787088979	6539.0625	0.7273622695421689	0.04163106366864277	0.0010677996024330933
1727787088981	6539.0625	0.7071238477108447	0.04250795036392203	0.0010308347033454002
1727787088983	6539.0625	0.7053591170400944	0.041835696455249906	0.0010276676020120588
1727787088985	6539.0625	0.857064109178459	0.04236695103470363	0.0010386143814998462
1727787088986	6539.0625	0.8564000732628133	0.0452950450928202	0.0011671955829390891
1727787088987	6539.0625	0.8781474134935283	0.048591649265226765	0.0012340138456651566
1727787088989	6539.0625	0.9162283217545117	0.04829278265719903	0.0012836497924589823
1727787088991	6539.0625	0.946736411755837	0.04354928009920998	0.0013835712604508815
1727787088993	6539.0625	0.9759128756954524	0.03800673665997933	0.0015138282870515536
1727787088994	6539.0625	1.0560430493821562	0.03449526225387566	0.0016300245662605052
1727787088996	6539.0625	1.0913294604700854	0.032196923792744275	0.0016772980034300484
1727787088998	6539.0625	1.1289929059451096	0.029536164549203773	0.0017290935270728237
1727787089000	6539.0625	1.1789696848290598	0.027508059162351765	0.0017964975202135977
1727787089001	6539.0625	1.1657114433407918	0.026888964675065134	0.0017780842677763192
1727787089003	6539.0625	1.1564542970009877	0.026280387832627643	0.0017656997958616638
1727787089005	6539.0625	1.1375315284329142	0.02416044160077959	0.0017426396084038972
1727787089007	6539.0625	1.0862243747064648	0.02078913263092305	0.0016528900323969687
1727787089009	6539.0625	1.0046846364376583	0.017716771672905196	0.0015386556860839263
1727787089010	6679.6875	0.9342870670995671	0.011639910424376695	0.0014337537896685372
1727787089012	6890.625	0.9074810526295638	4.740830398930737E-4	0.001394468426056262
1727787089014	7101.5625	0.9221699448403746	2.850697041229294E-4	0.0012617726610130034
1727787089016	7312.5	0.8864492740271226	3.667006560401313E-4	0.001187596902666144
1727787089017	7523.4375	0.8610687651018545	0.004621257444075634	0.0011495438265077163
1727787089019	7734.375	0.9673370603606042	0.007714792517439116	0.0011601135455089368
1727787089021	7734.375	0.9656316755432262	0.009115162989015501	0.0011583446376141025
1727787089023	7734.375	0.8569216044197467	0.00905220515084882	0.0012393765537656283
1727787089025	7734.375	0.8476214199705436	0.009278109841993265	0.0013336689497991303
1727787089026	7734.375	0.9343126247039448	0.010616152575148795	0.0014781146642839557
1727787089028	7734.375	0.9229653683407325	0.012571030081208488	0.0015769661594690926
1727787089030	7734.375	0.9975217423349056	0.014083704337064068	0.0016947720356814556
1727787089032	7734.375	1.0216884226502445	0.014702104395615772	0.0018303310931493946
1727787089033	7734.375	1.0698593344100356	0.014984698705261727	0.001949577630481693
1727787089035	7734.375	1.1092517947707308	0.015628503749454944	0.0020106277977837133
1727787089037	7734.375	1.1733036599330053	0.016473529747947607	0.002115692994285128
1727787089039	7734.375	1.2103595269453276	0.017607441679241286	0.0021736976853484716
1727787089041	7734.375	1.2235863142923673	0.017916592955147914	0.002195849713702543
1727787089042	7734.375	1.2300661883459802	0.016685962531881957	0.0022069802991439447
1727787089044	7734.375	1.2363541279459769	0.014404141984495692	0.0022174852041615123
1727787089046	7804.6875	1.215633551931655	0.011976738893916303	0.0021819295673594272
1727787089048	7875.0	1.2103429297147972	0.0096449180539974	0.0021258227848640864
1727787089049	8015.625	1.1896097435141508	0.0011181461175750517	0.0020683766351266204
1727787089051	8156.25	1.2031761223062338	6.992221054748337E-4	0.0020046375344030397
1727787089053	8226.5625	1.1257926667129117	2.670369812492623E-4	0.0018928958969787527
1727787089055	8367.1875	1.0493214642873658	2.7466377081255107E-4	0.0017779752504455788
1727787089057	8507.8125	1.0006656760763646	7.681330410684178E-4	0.0016188429801828165
1727787089058	8648.4375	0.9262852698751965	9.356613177388805E-4	0.0014781447371209524
1727787089060	8718.75	0.8992225119152909	0.0010748641094870345	0.0014330342617695053
1727787089062	8859.375	1.0175333441137473	0.0013094603125869283	0.001346789813000603
1727787089064	9000.0	0.8771302165225366	8.683883301100548E-4	0.0012899312397397977
1727787089065	9140.625	0.8897671809486374	0.0021260391454433415	0.0013116132193931765
1727787089067	9140.625	0.905526279153564	0.004107189166956088	0.0013361068217466287
1727787089069	9140.625	0.922733842701782	0.0062856832271001185	0.001360776541369659
1727787089071	9140.625	0.965563376244759	0.00730354957212853	0.0014217378660088791
1727787089074	9210.9375	0.9886415749475891	0.0077701696915481195	0.0014512493278553257
1727787089075	9210.9375	1.016996691561845	0.006902256837767157	0.0014942548877020332
1727787089077	9210.9375	1.0095649895178198	0.0052610568225985865	0.001484843653806643
1727787089079	9281.25	1.1307059191072937	0.0032431229918316283	0.0014838032323197846
1727787089081	10125.0	1.1517866602483786	0.00246559212563168	0.0014460500167197087
1727787089082	10125.0	1.1319754258641657	0.005370014437338	0.0014218822723774751
1727787089084	10195.3125	1.1132618166365713	0.009356230360863858	0.001399326636439733
1727787089086	10195.3125	1.1054681556223371	0.013078717969495378	0.0013483914452526347
1727787089087	10265.625	1.06399793077323	0.014747605117053387	0.001299768005350295
1727787089089	10335.9375	1.093089485229453	0.013650413149424096	0.0012663267011857183
1727787089090	10335.9375	1.0856805460956138	0.010116780437222923	0.0012377029279272184
1727787089092	10335.9375	1.0732048066105508	0.005904419792662511	0.0012220505638927065
1727787089094	10335.9375	1.0950654790345098	0.0026939076221342796	0.001250670965748331
1727787089096	10406.25	1.0551337628375512	0.0010305959597189213	0.0013115507237110345
1727787089097	11109.375	0.9511196688286163	1.2418810393456677E-4	0.0014265859307102744
1727787089099	11109.375	0.9980386857966457	5.713090994319381E-5	0.001498144191449092
1727787089101	11109.375	0.9438376756584119	2.6954557189838132E-5	0.0016717204880378222
1727787089103	11109.375	0.8950492677879226	2.0911782044651053E-5	0.0018091121974039073
1727787089105	11109.375	0.974365705659599	3.614585343235705E-5	0.0019501405084601832
1727787089106	11179.6875	1.0320182547072514	1.0103144554096006E-4	0.002049429963546665
