# Supplementary material for: Identification and classification of repeated whistle types from free-ranging rough-toothed dolphins (Steno bredanensis)
Source: Sci Rep. 2026 Mar 20;16:14327. doi: 10.1038/s41598-026-44853-2 (PMC13144356; doi:10.1038/s41598-026-44853-2)
Supplement: Supplementary file 2 — Supplementary Material 2 [file 41598_2026_44853_MOESM2_ESM.zip › Dataset_StenoRepeatedCalls/Contours/3069.csv]

Time [ms]	Peak Frequency [Hz]	Duty Cycle	Energy	WindowRMS
1727787143118	4851.5625	0.31789241805949975	0.041002807344672515	0.0011871004054967147
1727787143120	4851.5625	0.24238328018615488	0.08501822740617979	0.0011060294827242838
1727787143121	4851.5625	0.20101700326546362	0.1421589353912917	0.0010249585599518528
1727787143123	4851.5625	0.18140975426529773	0.18907844991776576	8.970009240061917E-4
1727787143125	4851.5625	0.14715209559459927	0.20891555980015034	7.690432880605307E-4
1727787143127	4851.5625	0.13093275383074404	0.21129180387543411	7.079708733561969E-4
1727787143129	4851.5625	0.14939015697575875	0.19992922030146523	8.237865297363478E-4
1727787143130	4851.5625	0.17705513129471756	0.19564287224572105	9.584016459013927E-4
1727787143132	4851.5625	0.20046761290281864	0.21252058720591013	0.0010842545131521599
1727787143134	4921.875	0.4096602798269258	0.21837237126568526	0.0013246043929778298
1727787143136	4921.875	0.41192492599007474	0.20556558386683496	0.0015649542728034998
1727787143137	4921.875	0.018882294790198876	0.19593731776588955	0.0031275269876363263
1727787143139	4921.875	0.020640509167770892	0.2049813142686131	0.003964014697605276
1727787143141	4851.5625	0.024003809888882205	0.20772777840173473	0.004427854018285021
1727787143143	4851.5625	0.026600615844003264	0.17939808348134037	0.004891693338964767
1727787143145	4851.5625	0.02875885875898495	0.15428274748994034	0.0049682671044001805
1727787143146	4851.5625	0.029432280270398244	0.14734790895400787	0.00499635995092084
1727787143148	4781.25	0.02931729828644674	0.14942380386930953	0.004991605074480139
1727787143150	4781.25	0.02880694919686737	0.1530635539571141	0.003732955487418416
1727787143152	4781.25	0.8774080799409271	0.15165637847771504	0.0024743059003566933
1727787143153	4781.25	0.8282701565129772	0.14229790907804704	0.0023434074694518555
1727787143155	4710.9375	0.8052515385898329	0.13114358324247555	0.0022789131349519763
1727787143157	4710.9375	0.7914343373926583	0.12555955027975865	0.002085742581189646
1727787143159	4710.9375	0.6713158506440493	0.12870633867985928	0.0018295402273962346
1727787143161	4710.9375	0.5742088284651669	0.14110350479723208	0.001607496493928827
1727787143162	4710.9375	0.4671182618604862	0.15598308776182468	0.0013801607359398911
1727787143164	4640.625	0.6216364359433069	0.16667779651283782	0.001277448526732204
1727787143166	4640.625	0.5048935078819671	0.16486801960655145	0.0010696526378855154
1727787143168	4640.625	0.3897019497081255	0.16199041165672026	8.2816169914022E-4
1727787143169	4640.625	0.4338976153322218	0.16924364845896211	5.866707603949246E-4
1727787143171	4570.3125	0.4429119162227554	0.16954346209934937	6.005083922420507E-4
1727787143173	4640.625	0.4339902733443125	0.16439194241028185	5.872448524051725E-4
1727787143175	4710.9375	0.4011893370642214	0.13095440673685535	5.518851964599198E-4
1727787143177	4851.5625	0.41401585330934176	0.11880738095708837	5.639955647856616E-4
1727787143178	4851.5625	0.47257571695063433	0.12010164854425097	6.292630117092653E-4
1727787143180	4851.5625	0.2691454190961303	0.11478586450929935	6.60720646346941E-4
1727787143182	4851.5625	0.2912320986289454	0.10869784230431113	7.150247518770613E-4
1727787143185	4851.5625	0.3237827602255852	0.11055935916607501	7.928448445138843E-4
1727787143186	4851.5625	0.35210020081746446	0.11765012061953702	8.55586456091629E-4
1727787143188	4921.875	0.3760777901525739	0.12086780148477025	9.118403261554058E-4
1727787143190	4921.875	0.4365549147503931	0.11803892813310393	0.0010186515194504572
1727787143192	4921.875	0.4296452744202044	0.11720268865065585	0.0010109063588684328
1727787143194	4921.875	0.5341391893302869	0.12063489697614023	9.681756661606821E-4
1727787143195	4921.875	0.5019229912907822	0.12193595696427437	9.345084991390174E-4
1727787143197	4921.875	0.45363708112224843	0.1148295548750141	8.59585974545627E-4
1727787143198	4921.875	0.4247365507689662	0.09923682928337108	8.283498674505848E-4
1727787143200	4921.875	0.3966133549528302	0.08240252575343066	7.384148222016062E-4
1727787143201	4921.875	0.3200075161532036	0.07682102864982521	6.484797769526275E-4
1727787143203	4992.1875	0.3039713925535574	0.08797837427572738	6.151689095923777E-4
1727787143205	5132.8125	0.32951501360859003	0.11299391350965624	6.619678002172463E-4
1727787143207	5273.4375	0.4082603892087495	0.17825248112031797	8.644869061218377E-4
1727787143209	5484.375	0.43742812149729127	0.24384503651685477	0.0010815522804679756
1727787143210	5484.375	0.5547703852785043	0.30750422085258605	0.0012756691467191556
1727787143212	5484.375	0.5681531592642066	0.33314918333441124	0.0014697860129703356
1727787143214	5554.6875	0.5952398311303787	0.3411342720270288	0.0018214312930019258
1727787143216	5554.6875	0.7347830830265033	0.3588529357248222	0.002173076573033516
1727787143217	5625.0	0.8269640920518302	0.3838342175819064	0.0023742063523331716
1727787143219	5625.0	0.024942295503445577	0.4066049762073907	0.0037059705504689584
1727787143221	5695.3125	0.027363277723548792	0.43356630985867245	0.004416964159437471
1727787143223	5695.3125	0.029283283469313293	0.46783836926341643	0.005127957768405984
1727787143225	5695.3125	0.02949575215442659	0.4919999696620306	0.005145265988359857
1727787143226	5695.3125	0.028212711657601332	0.49118941651521836	0.005089300145424386
1727787143228	5695.3125	0.026679733931607535	0.4604140235143748	0.005030699295570361
1727787143230	5695.3125	0.02366667524769793	0.39300269758653755	0.0049106009962544585
1727787143232	5695.3125	0.020123693802473593	0.2955372731444569	0.003386822664926527
1727787143233	5765.625	0.45695848343543877	0.1896079499823562	0.0018630443335985953
1727787143235	6046.875	0.4685705344796824	0.01194807087031102	0.0015731843036405511
1727787143237	6328.125	0.3477017801903883	0.04346857422496131	0.0012362944670707198
1727787143239	6609.375	0.3437724147782532	0.04047254135535007	8.994046305008883E-4
1727787143241	6609.375	0.007214927024247835	0.04437299440317098	0.002801955083918433
1727787143242	6609.375	0.007472270762091011	0.03810098516694254	0.003758984948400811
1727787143244	6609.375	0.007828037420904037	0.028094932740420447	0.004260274245779343
1727787143246	6609.375	0.009638811001946157	0.0192397171859425	0.004761563543157875
1727787143248	6609.375	0.012085463004984497	0.014215831719399054	0.004835099698906571
1727787143249	6609.375	0.013833787145094	0.01161702646799832	0.004883050563529693
1727787143251	6539.0625	0.014841825204148054	0.01611984443578358	0.004910847366297323
1727787143253	6750.0	0.01630776077854036	0.004623737378088735	0.003318737390997067
1727787143255	6960.9375	0.3324394355835352	0.003650040243996245	0.0017266274156968115
1727787143257	6960.9375	0.7854352473568007	0.003510252054120912	0.0017024302639519278
1727787143258	6960.9375	0.6972171498908923	0.002613263742798477	0.0015975085978951241
1727787143260	6960.9375	0.651597738448172	0.0017560219729158624	0.0015261675889400347
1727787143262	7031.25	0.6680752713092938	0.0012670020919117386	0.001276388509612356
1727787143264	7171.875	0.5352335047738122	8.780434587960854E-4	0.001051818195280386
1727787143265	7242.1875	0.5151580714579648	8.387489134209572E-4	8.272478809484161E-4
1727787143267	7382.8125	0.44477810649751864	5.923756810229901E-4	7.202829736750265E-4
1727787143269	7523.4375	0.3010941371730953	7.869476019830937E-4	6.133180664016369E-4
1727787143271	7523.4375	0.39406815832487463	0.0014261552257412381	8.38965981224009E-4
1727787143273	7523.4375	0.5119839402465967	0.0018069534180687671	9.761199148995881E-4
1727787143274	7523.4375	0.5637770881224623	0.0013486551008012923	0.001113273848575167
1727787143276	7734.375	0.5735001474056604	2.5418940265582826E-4	0.0011198260513623586
1727787143278	7945.3125	0.5776643961841215	8.337531037427754E-4	0.0011222788746108327
1727787143280	8226.5625	0.5957936986257065	0.010946929119722443	0.0011325262966792311
1727787143281	8226.5625	0.6226944242864054	0.015545610700109893	0.0011419884590245987
1727787143283	8226.5625	0.6190230626864619	0.017689169768813344	0.0010150583537288141
1727787143286	8226.5625	0.47241958989729477	0.01721215612776189	8.881282484330298E-4
1727787143288	8226.5625	0.4179494065369045	0.015776690098430843	8.956707922901828E-4
1727787143290	8226.5625	0.4578643899546205	0.014458792079135236	0.0012916217537552793
1727787143291	8226.5625	0.5052936220250858	0.01281011453024009	0.0016649638268199764
1727787143293	8296.875	0.5110574718291404	0.010671668773828158	0.002128308122408752
1727787143295	8296.875	0.6832552693660753	0.009038231227608837	0.0026284041865106294
1727787143297	8296.875	0.642751883707218	0.008146382405264847	0.0031285002506125066
1727787143298	8296.875	0.029581767315038008	0.006977740001690699	0.004939305156342579
1727787143299	8296.875	0.031754693516669735	0.005965360686436965	0.0058789142460618105
1727787143301	8296.875	0.033372304087560374	0.006375382033458239	0.006818523335781042
1727787143303	8367.1875	0.03488845745606002	0.005997961872949958	0.006894659077217974
1727787143305	8578.125	0.034736885057566565	0.0032335877365481584	0.006889761537652423
1727787143306	8789.0625	0.031633116627226586	0.0010085854625682142	0.006761478116325656
1727787143308	9000.0	0.029245559983535542	0.003501022928151608	0.006660741998666285
1727787143310	9210.9375	0.025971632980382593	0.04793278802759459	0.006486449900210219
1727787143312	9492.1875	0.02263581340334058	0.10170780778181224	0.004494597813000724
1727787143313	9492.1875	0.5536749954442587	0.14067303659683517	0.0025027457257912303
1727787143315	9492.1875	0.7866528197041922	0.1540734377215248	0.0024373892709888554
1727787143317	9492.1875	0.7530760832502321	0.14122978066009095	0.002457696936002355
1727787143319	9492.1875	0.7834146084285699	0.11145009968691175	0.0025545886218443503
1727787143321	9492.1875	0.86237566975592	0.07415169030737623	0.0027183069892463604
1727787143322	9562.5	0.9194201351515343	0.04000170389856533	0.002791288404057971
1727787143324	10406.25	0.88990602641826	0.029913485365572062	0.00274846588537696
1727787143326	10406.25	0.838449558739342	0.06329518751435738	0.002675574001015514
1727787143328	10406.25	0.7847980822754421	0.09408114038921751	0.0025448762948330505
1727787143329	10406.25	0.6985975404312669	0.10503069258810303	0.0026918637188185126
1727787143331	10406.25	0.6339385965424372	0.08984599022631365	0.00288356326038597
1727787143333	10406.25	0.6333199910302088	0.059084085964108385	0.0037001780335931644
1727787143335	10687.5	0.6477767885560162	0.008359962457725967	0.004650286930585507
1727787143337	10968.75	0.7485744528739329	0.010349780958007574	0.005632335810849304
1727787143338	10968.75	0.9116689393561535	0.008038131086279984	0.006614384691113101
1727787143340	10968.75	1.0033161913019675	0.004027421649505024	0.007033667201545184
1727787143342	10968.75	1.1474224346367972	0.001109078340412136	0.007640997973793008
1727787143344	11601.5625	1.1957423682315123	0.00433959752008347	0.00783539968954521
1727787143345	11601.5625	1.141635407908425	0.003348146578822606	0.007642622834363918
1727787143347	11601.5625	1.0801734729337675	0.001955904837898274	0.007461957317533014
1727787143349	11671.875	0.9486224102324763	9.79600983331639E-4	0.006869982634521696
1727787143351	12375.0	0.852863933887448	0.012014860787350817	0.006251499579774447
1727787143353	12445.3125	0.7983174378669554	0.009965882294117769	0.005778685625566529
1727787143354	12515.625	0.907457958134709	0.007318548265594984	0.005561708380664621
1727787143356	12585.9375	0.9076735205988634	0.004588083190255402	0.005613894406366717
1727787143358	12656.25	0.8525227199536565	0.0027103099943622936	0.0058144424427158765
