# Supplementary material for: Identification and classification of repeated whistle types from free-ranging rough-toothed dolphins (Steno bredanensis)
Source: Sci Rep. 2026 Mar 20;16:14327. doi: 10.1038/s41598-026-44853-2 (PMC13144356; doi:10.1038/s41598-026-44853-2)
Supplement: Supplementary file 2 — Supplementary Material 2 [file 41598_2026_44853_MOESM2_ESM.zip › Dataset_StenoRepeatedCalls/Contours/3079.csv]

Time [ms]	Peak Frequency [Hz]	Duty Cycle	Energy	WindowRMS
1727787230568	4781.25	0.012028511570023501	0.052153765449159346	0.005543961979367309
1727787230570	4781.25	0.009970324126687503	0.039108659929410816	0.005412847261714325
1727787230571	4781.25	0.009003118947254134	0.02009759066388853	0.0053673250374996475
1727787230574	4781.25	0.008696952536566114	0.011035681534686054	0.005357144850564312
1727787230576	4781.25	0.008722389011198603	0.009784199234055818	0.003207754264233461
1727787230578	4781.25	0.653498427672956	0.010483794858126004	0.0010583636779026094
1727787230579	4781.25	0.7119488666142558	0.010241461117526603	0.0010643364274731243
1727787230581	4710.9375	0.4916833822758663	0.00874530136784822	0.0010935596716633166
1727787230583	4710.9375	0.5151821808715624	0.006860816660494967	0.0011627781407758883
1727787230585	4710.9375	0.579626996238747	0.006164051516675572	0.0013432721951083771
1727787230587	4710.9375	0.650921237205574	0.007385913928172273	0.0015007341880312428
1727787230587	4710.9375	0.7995349556145178	0.009381328444874298	0.0017615910339897766
1727787230589	4710.9375	0.7995349556145178	0.01012951736932439	0.0017615910339897766
1727787230591	4710.9375	0.9371665824348607	0.009268350045100564	0.0020174265064214843
1727787230593	4640.625	1.049069852734726	0.008673306890225288	0.002188597212064569
1727787230594	4640.625	1.091734139852875	0.010561555026022415	0.0022597448763546748
1727787230596	4640.625	1.0957629354316412	0.013461984728433038	0.0022647781787177848
1727787230598	4640.625	1.0294998502545671	0.013693158928619734	0.0021715747396538984
1727787230600	4640.625	0.9242100928421684	0.010902181408558252	0.002038592006375894
1727787230602	4640.625	0.777901200771189	0.008494846601171334	0.0018459002617622873
1727787230603	4640.625	0.6783755073084841	0.00841249926898618	0.0015767448932217172
1727787230605	4570.3125	0.6020424001121921	0.008643212766216546	0.0013427281490321586
1727787230607	4570.3125	0.5105140338859601	0.007831113941583312	0.001049692292182016
1727787230609	4570.3125	0.4250441790460124	0.00670431107770649	8.075049212293618E-4
1727787230610	4570.3125	0.5124813260027766	0.006649160326459996	5.653175502767074E-4
1727787230612	4570.3125	0.4798787861416841	0.0071286631826069395	4.8537458387118594E-4
1727787230614	4570.3125	0.5128269246967655	0.00732843877532818	4.0543161746566447E-4
1727787230616	4570.3125	0.5334132658075023	0.008500149913287399	4.1376965696485646E-4
1727787230618	4570.3125	0.423716168798708	0.011383487173786557	4.3618351618957544E-4
1727787230619	4570.3125	0.44944651221829135	0.015495613431943703	5.224329575833921E-4
1727787230621	4570.3125	0.4801418074299732	0.020536636181452305	6.086823989772087E-4
1727787230623	4500.0	0.5284679195342303	0.023388551208953293	7.806084947924254E-4
1727787230625	4500.0	0.48893195461104083	0.024865057801037226	9.379480388349781E-4
1727787230626	4500.0	0.5886208372881194	0.02269308080553217	0.0010952875828775307
1727787230628	4570.3125	0.640425863434505	0.0184492856816591	0.0011944858375578624
1727787230630	4570.3125	0.008710727171703661	0.017836415269850466	0.00367256088196419
1727787230632	4570.3125	0.00955642304856346	0.022100846774602462	0.00491331368022431
1727787230634	4640.625	0.00962108990032012	0.027589223427030355	0.005533267396266639
1727787230635	4640.625	0.009512885813718069	0.0268119432127918	0.006153221112308968
1727787230637	4640.625	0.009206506368504707	0.02465309467593497	0.006146108180108879
1727787230639	4710.9375	0.008469270178451529	0.023122637463716077	0.006123210100815496
1727787230641	4710.9375	0.007669795338585126	0.02321804202426058	0.00610101842458804
1727787230642	4710.9375	0.006660983931174442	0.026144672115888612	0.003526142147378901
1727787230644	4710.9375	0.5451552672955975	0.030013062360160752	9.512658701697621E-4
1727787230646	4710.9375	0.45968557553721173	0.03099614517620996	8.031156644483402E-4
1727787230648	4710.9375	0.4121728413259958	0.028484894217402117	7.179188423932487E-4
1727787230650	4710.9375	0.38353110259433965	0.02677943691098657	6.514873072177047E-4
1727787230651	4781.25	0.5669809944121394	0.028541337740639362	7.347286983216922E-4
1727787230653	4781.25	0.583320793615697	0.029222134690202003	7.882265342267167E-4
1727787230655	4781.25	0.4765487460587281	0.02477681089326659	9.937786988202795E-4
1727787230657	4781.25	0.5751744692350796	0.017623331008455527	0.0011794990625219096
1727787230658	4781.25	0.6735143325868962	0.011631033849498302	0.0013652194262235395
1727787230660	4781.25	0.7174714061768199	0.007883273541970699	0.001428814755969491
1727787230662	4781.25	0.7517664176974609	0.008756054449685555	0.0014627577319451545
1727787230664	4851.5625	0.7883319729672655	0.01781479430089088	0.0015072760722133914
1727787230666	5062.5	0.7551232287798575	0.05988363781358401	0.0014737768436452684
1727787230667	5343.75	0.6842218248716212	0.0750920685118774	0.0013883871105007382
1727787230669	5343.75	0.7295620516411163	0.09188135325713	0.001283799901877183
1727787230671	5343.75	0.6477557488207547	0.10691417317199053	0.0010922687973126128
1727787230674	5343.75	0.5845791946359458	0.12400574910364197	8.726046598585889E-4
1727787230675	5414.0625	0.4463051849941038	0.1383460287884426	6.52940522404565E-4
1727787230677	5414.0625	0.43957255088225017	0.1561387774881075	5.597385652406873E-4
1727787230679	5414.0625	0.49512371327142296	0.178704397896314	4.665366080768096E-4
1727787230681	5484.375	0.3538503586871069	0.19823002140069454	5.645348545825605E-4
1727787230683	5484.375	0.393552872846984	0.21796922416334635	6.625331010883114E-4
1727787230684	5484.375	0.37645982456084737	0.2400838474126304	8.30548756003068E-4
1727787230686	5554.6875	0.42939658515503476	0.2604408543045655	9.644974371021057E-4
1727787230687	5554.6875	0.49799767373791165	0.28150243208688386	0.0010984461182011434
1727787230689	5554.6875	0.5372307271061574	0.30758014682246093	0.0011613520476579423
1727787230690	5554.6875	0.6074044399218909	0.33150108813361123	0.0012571259815106217
1727787230692	5554.6875	0.6330823804798978	0.34619110274215337	0.0012871907093162354
1727787230694	5554.6875	0.6611914907837121	0.3573031977428275	0.0013153406724571
1727787230696	5554.6875	0.40019101316823896	0.3730959473054399	0.0012966572793275755
1727787230698	5554.6875	0.008678037563565518	0.3972376487528071	0.00394246116141491
1727787230699	5554.6875	0.008170369831945136	0.4874472257582647	0.005261068771993965
1727787230701	5554.6875	0.007848686806240025	0.6296228429727336	0.005914092523514095
1727787230703	5554.6875	0.007295845064296622	0.6909486302391552	0.006567116275034225
1727787230705	5554.6875	0.006418631892131324	0.6030303053901876	0.006545593691990651
1727787230706	5554.6875	0.006002017336440078	0.46828736850822783	0.006536181786315277
1727787230708	5554.6875	0.005782846260014333	0.36907240631858723	0.006531851379704446
1727787230710	5554.6875	0.005555345536807075	0.2648458816919893	0.006526921190431448
1727787230712	5625.0	0.005303428811922788	0.14991169214683742	0.0035534083684311242
1727787230714	5906.25	0.33712220475192173	0.00829300658523447	5.798955464308006E-4
1727787230715	6257.8125	0.43905911615936866	0.04015100666487245	5.464741069521901E-4
1727787230717	6257.8125	0.47064778253797	0.05440453581427422	5.228164463369587E-4
1727787230719	6257.8125	0.4423068227912151	0.050410082428432285	5.027295312245433E-4
1727787230721	6257.8125	0.4110818747650054	0.03857545106998534	4.669472761379083E-4
1727787230722	6257.8125	0.4420667715596801	0.0347705393125536	4.934004378557125E-4
1727787230724	6257.8125	0.45735476803903474	0.0382526461823091	5.047185609494962E-4
1727787230726	6257.8125	0.42808491839913815	0.04146300019880138	5.502415687671625E-4
1727787230728	6257.8125	0.4893655112993766	0.043903458982230054	6.613880950579281E-4
1727787230730	6257.8125	0.516510847574748	0.04494255851958969	7.725346213486935E-4
1727787230731	6257.8125	0.5859850266266098	0.04533980323236561	8.342307988181755E-4
1727787230733	6257.8125	0.6030093080045174	0.0472075581275661	8.462040665446975E-4
1727787230735	6257.8125	0.6542222947551661	0.05210481168064871	8.938009494031102E-4
1727787230737	6257.8125	0.6447352489049866	0.05708015674231045	8.892649932077108E-4
1727787230738	6257.8125	0.6496889857554656	0.05993848035755845	8.982250288592807E-4
1727787230740	6257.8125	0.6288382016197465	0.057109507187929384	8.781352113206084E-4
1727787230742	6257.8125	0.5661357700622883	0.046049303694897695	8.195768268600686E-4
1727787230744	6468.75	0.5515487515874455	0.05020676988660165	8.028914064681455E-4
1727787230746	6750.0	0.5750710570875666	0.0622587936361597	8.402298300490276E-4
1727787230747	6750.0	0.6531086530902274	0.08073922591438623	9.231151126115185E-4
1727787230749	6750.0	0.6799853822720126	0.09701070717796197	9.59576344339764E-4
1727787230751	6750.0	0.6774663722537396	0.10713606432063306	0.001067519021526773
1727787230753	6750.0	0.7443892475538628	0.10681778328433263	0.0011535702046435142
1727787230754	6750.0	0.7808931056646269	0.10223198486652944	0.00118915883431154
1727787230756	6750.0	0.8254322737389513	0.10056658452685996	0.0012513270056739318
1727787230758	6750.0	0.825634583027898	0.10237628226627883	0.0012461510340078823
1727787230760	6750.0	0.8258265174815145	0.10181966492755024	0.0012446578840587838
1727787230762	6679.6875	0.7755137535457036	0.09282210321540049	0.0011888900646483298
1727787230763	6679.6875	0.7480984037556649	0.08042559646347963	0.001084253150068307
1727787230765	6679.6875	0.7063300795701535	0.07393910235494286	0.0010334358301156347
1727787230767	6679.6875	0.6123442937390169	0.07799127179199067	9.185026173021462E-4
1727787230769	6679.6875	0.007400799000864412	0.0958502922670196	0.0034921381807616037
1727787230770	6679.6875	0.006372892238877462	0.13756344886984503	0.00477811752952213
1727787230772	6679.6875	0.006254828607975719	0.17389706451220216	0.005415860076289233
1727787230775	6679.6875	0.005693240766690243	0.16112122234881632	0.006053602623056336
1727787230777	6609.375	0.005493425428543906	0.1105897824243028	0.006050764708508829
1727787230779	6820.3125	0.0052988972660949	0.06822594520029752	0.006048404370088054
1727787230780	7031.25	0.005384689173636513	0.0016293827377617239	0.006048859821735301
1727787230782	7312.5	0.005377107563202603	1.42676305849206E-4	0.003274270172144702
1727787230784	7523.4375	0.38986938436155244	3.8569959476395617E-4	4.996805225541028E-4
1727787230786	7734.375	0.43285596742938315	0.004672583053121804	5.471626916944006E-4
1727787230787	8015.625	0.430559177703193	0.0077680005342237145	6.370287450301276E-4
1727787230788	8015.625	0.4738005336840832	0.010044969904061387	6.910576395919413E-4
1727787230790	8015.625	0.5195990471546927	0.01203297697111929	7.576492301000298E-4
1727787230792	8015.625	0.6006071979317852	0.01429688077051478	8.602330000663625E-4
1727787230794	8015.625	0.4908974000525533	0.01650273450436849	9.80327680094257E-4
1727787230795	8015.625	0.5648756144572908	0.017179381845099432	0.0011226941277423135
1727787230797	8015.625	0.602590734592904	0.01554755919827648	0.001162401463036082
1727787230799	8015.625	0.6367175149435159	0.014362456356234635	0.0012087165468585778
1727787230801	8015.625	0.646869178544572	0.015073312031349102	0.0012210359343200346
1727787230802	8015.625	0.6226770924126676	0.0165986391099786	0.0011870924021854022
1727787230804	8015.625	0.5942958282061799	0.016370969137591007	0.0011506814731682606
1727787230806	8015.625	0.5344873834640758	0.01580926025490596	0.0010802276180585213
1727787230808	8015.625	0.48112543287060777	0.016519294999178633	9.484129870654906E-4
1727787230810	8015.625	0.6529812148295266	0.017988219743980707	8.1659835607246E-4
1727787230811	8015.625	0.5619100002241256	0.019055895122469222	7.179053819974117E-4
1727787230813	8015.625	0.5170579489579885	0.01974456479448991	6.574249547028931E-4
1727787230815	8015.625	0.5262602800093357	0.019755116232316444	5.591376739068488E-4
1727787230817	8015.625	0.5031321783485653	0.018564148564282068	5.336489561432822E-4
1727787230818	8015.625	0.5201423693003144	0.016713658087961956	5.485596510547831E-4
1727787230820	8015.625	0.5299741137610705	0.014675634651683526	5.7575041135551E-4
1727787230822	8015.625	0.4998051512763124	0.012878528266957925	5.509471116616708E-4
1727787230824	8015.625	0.518254361001476	0.011681457287461266	5.856760038801408E-4
1727787230826	8015.625	0.5303736507869657	0.011459865596271846	5.970700058543015E-4
1727787230827	7945.3125	0.5032051330260878	0.011198520252663609	5.802203055309995E-4
1727787230829	8226.5625	0.5282976250641765	3.891120935060451E-4	6.014306076522198E-4
1727787230831	8578.125	0.5259709094427866	0.0017218594733077622	6.008888002291053E-4
1727787230833	8929.6875	0.5435818748195033	0.01353011344196728	6.160796980069713E-4
1727787230834	8929.6875	0.44346455508058175	0.022369316104318786	6.656612571038432E-4
1727787230836	8929.6875	0.503234143527049	0.030322365038238763	7.572556913580484E-4
1727787230838	8929.6875	0.5607510467290833	0.03466485357850911	8.640331411364367E-4
1727787230840	8929.6875	0.5975642411097157	0.03303290668926459	0.0038110287949903736
1727787230842	8929.6875	0.009704205974842768	0.02727482925474241	0.005309015656738392
1727787230843	8929.6875	0.011214265190412711	0.024727187985290982	0.00606960383753617
1727787230845	8929.6875	0.011994925796661978	0.026007657369080058	0.0068301920183339495
1727787230847	9070.3125	0.013350579108925153	0.03618720273446802	0.006873729002136137
1727787230849	9281.25	0.014154557963079614	0.029702289931479848	0.006897443592690068
1727787230850	9281.25	0.014314161594447048	0.030487501157616434	0.006905246738769607
1727787230852	9281.25	0.014070249860224033	0.034894147175724935	0.006900668719812908
1727787230854	9281.25	0.013398789228827297	0.03322819363671695	0.004323478925628951
1727787230856	9281.25	0.5535230799989156	0.0224019153364861	0.0017462891314449932
1727787230858	9351.5625	0.5702969387932059	0.00995393613647504	0.0015410231291564578
1727787230859	9773.4375	0.4701426376859706	0.006479443251840515	0.0013250729801302036
1727787230861	10195.3125	0.5014786630306605	0.07940860705762713	0.0011960178610358092
1727787230863	10195.3125	0.41905433126965413	0.08900473000705826	0.0010272891911507682
1727787230865	10265.625	0.43834129264700306	0.08975784561469353	9.060312563156479E-4
1727787230866	10265.625	0.367612290257729	0.07690093651024678	7.606270137417427E-4
1727787230868	10335.9375	0.34622662969093354	0.05443956163472413	7.198259257733304E-4
1727787230870	10406.25	0.3564741545422191	0.032266233493076835	6.239390072540815E-4
1727787230872	10617.1875	0.3645405890117712	0.0027899613862399455	6.350976907572335E-4
1727787230875	10828.125	0.4777248550511006	2.6697106092989006E-4	7.179663476555814E-4
1727787230876	11039.0625	0.559917962246809	8.479611234332593E-5	8.325460939568016E-4
1727787230878	11250.0	0.6131176766844709	6.706398716502856E-5	9.471258402580218E-4
1727787230880	11460.9375	0.6732446442610063	8.050583972944519E-5	0.0011235831644602426
1727787230882	11742.1875	0.7203608087171947	1.8046546632796072E-4	0.0012442121572252866
1727787230883	11812.5	0.7593789611820719	1.36204934045854E-4	0.0014065402989832953
1727787230885	11882.8125	0.7956955476865593	9.671962596700185E-5	0.0014612445784381487
1727787230887	12023.4375	0.7751073732033197	6.528911879404034E-5	0.0016661530278632164
1727787230888	12093.75	0.7096340207797313	1.4517701294443515E-4	0.001915595465170379
1727787230890	12164.0625	0.7359930190763769	3.2465615123340985E-4	0.0019806806523019194
1727787230891	12304.6875	0.7423733856102297	0.0010534578296942027	0.0020443221884448885
1727787230893	12375.0	0.728019295739807	0.0015887792008004407	0.002240318646915845
1727787230895	12515.625	0.805688609219238	0.0015164028786991417	0.0025097112901831223
1727787230897	12796.875	0.7639798112143472	0.0010415842636311017	0.0025674923400721486
1727787230898	13078.125	0.7149671299828894	0.0011959896288175945	0.002945463872518265
1727787230900	13429.6875	0.7537002554068011	6.689772209300227E-4	0.0033234354049643815
