# Supplementary material for: Identification and classification of repeated whistle types from free-ranging rough-toothed dolphins (Steno bredanensis)
Source: Sci Rep. 2026 Mar 20;16:14327. doi: 10.1038/s41598-026-44853-2 (PMC13144356; doi:10.1038/s41598-026-44853-2)
Supplement: Supplementary file 2 — Supplementary Material 2 [file 41598_2026_44853_MOESM2_ESM.zip › Dataset_StenoRepeatedCalls/Contours/3081.csv]

Time [ms]	Peak Frequency [Hz]	Duty Cycle	Energy	WindowRMS
1727787272232	4781.25	1.1520445226005769	0.013373584320995703	0.0018597906937648716
1727787272234	4781.25	1.090029073025495	0.013472528276354024	0.0021611716451608613
1727787272235	4781.25	1.0129539068997218	0.014165967559875346	0.0024625525965568506
1727787272237	4710.9375	0.9752015102379932	0.016985277013903212	0.002367106152920499
1727787272239	4710.9375	0.9770924429161796	0.018654333021713834	0.0021884922285579935
1727787272241	4710.9375	1.0946541712219109	0.017709864077986127	0.002063813854208421
1727787272243	4640.625	1.0704811202930464	0.015634010913104877	0.002058723377259293
1727787272243	4640.625	1.1033710731529127	0.01441906034087011	0.0021475842517884847
1727787272245	4570.3125	1.1033710731529127	0.014030673671848227	0.0021475842517884847
1727787272247	4570.3125	1.142227136985023	0.012250740365121847	0.002216891847272436
1727787272249	4570.3125	1.144150358984896	0.012469171188407503	0.0022207096905736286
1727787272250	4570.3125	1.1495477884684104	0.017439907729014836	0.0022296326799444858
1727787272252	4570.3125	1.1422659116221172	0.024030579983358023	0.00221595954804643
1727787272254	4570.3125	1.1471553933596974	0.026854971753178452	0.002226316997514012
1727787272256	4570.3125	1.1461588851863764	0.02844020341721094	0.0022252305291743262
1727787272258	4570.3125	1.0950267712502382	0.03282047504762365	0.0021257281784403765
1727787272259	4500.0	1.1134893559522616	0.04032318588683809	0.002049193581937007
1727787272261	4500.0	1.09977625179814	0.0493526584961243	0.002024177162607841
1727787272263	4500.0	1.0955291915479057	0.057853193533996636	0.0020150372147155903
1727787272265	4500.0	1.0992412855550815	0.06431725951951663	0.0020222657133288835
1727787272266	4500.0	1.054153428130254	0.07044105388749475	0.0020898393110681847
1727787272268	4500.0	1.0373503560886097	0.08114131309460154	0.0021232381788493233
1727787272270	4500.0	0.9963755232469933	0.09271453418634229	0.0022576020301918933
1727787272272	4429.6875	1.0432515898158512	0.09030029206138089	0.0024562603605346642
1727787272274	4429.6875	1.032696632294866	0.06727969255371588	0.0026569928692512217
1727787272275	4429.6875	1.101935870538979	0.04126402699986013	0.0028157630274843006
1727787272277	4429.6875	1.126565970889096	0.025186303090821024	0.00286628077099198
1727787272279	4429.6875	1.176093987106004	0.02000090171383916	0.0029661541496182543
1727787272281	4429.6875	1.1766593754189825	0.018074745260464663	0.0029672057609304923
1727787272282	4500.0	1.1568945902884427	0.018580780492808882	0.0029220845228126523
1727787272284	4500.0	1.1252268933057261	0.02027352527302835	0.002852659598025004
1727787272286	4500.0	1.0265785356028472	0.021105693341350176	0.0026429857362875843
1727787272288	4500.0	0.9447632950395617	0.020645336502763248	0.002380496317522374
1727787272290	4500.0	0.21639782341564331	0.019705671908545743	0.0021434443934972695
1727787272291	4500.0	0.17679893280207995	0.020732040739941577	0.001882629371245921
1727787272293	4570.3125	0.011664554810151547	0.02980055742194636	0.005121085976789023
1727787272295	4570.3125	0.010083822034922876	0.05179827187869378	0.006715841513865086
1727787272297	4570.3125	0.008325063099818172	0.06863112180447498	0.007497908001971418
1727787272298	4570.3125	0.0069251822965270635	0.06553742107122795	0.00827997449007775
1727787272300	4570.3125	0.006496541929444581	0.04917260093483445	0.008272412651487527
1727787272302	4570.3125	0.006437155722839108	0.03619550271207447	0.008272009274157215
1727787272304	4570.3125	0.007319603845677023	0.031101748158286802	0.008283888482170904
1727787272306	4570.3125	0.009474418002529756	0.02889031491942487	0.0051352338124507745
1727787272307	4570.3125	0.5643262368545483	0.027680943656523908	0.001986579142730645
1727787272309	4570.3125	0.6124706226162778	0.024684960605554876	0.002257863117913425
1727787272311	4570.3125	0.7579977483318904	0.01813454854553737	0.002765734265262351
1727787272313	4570.3125	0.9516858633954353	0.011059309514438353	0.0032736054126112774
1727787272314	4570.3125	1.121616661536826	0.01136235185310501	0.0036311962058482726
1727787272316	4570.3125	1.180790415727226	0.025815786945340254	0.003761521512769462
1727787272318	4851.5625	1.249845776441547	0.07374000040262316	0.003911255998096891
1727787272320	5132.8125	1.257535225935485	0.16381807305226356	0.003930010860712787
1727787272322	5132.8125	1.1890665327963688	0.2756956731019816	0.0037712204053427494
1727787272323	5132.8125	1.0829183300020273	0.3515530033781489	0.0035017579118936278
1727787272325	5203.125	1.0181434697438294	0.3879755591624414	0.003327168883367688
1727787272327	5203.125	0.8610445158913808	0.4161448100721695	0.002892939011091712
1727787272330	5273.4375	0.752041564407978	0.4547898215057376	0.002407316316354327
1727787272331	5273.4375	0.7260301530367126	0.5095081187247097	0.0019216936216169414
1727787272333	5273.4375	0.7898242355006432	0.5679101601409197	0.0018023342648887518
1727787272335	5343.75	0.7922946618486599	0.617414129333818	0.001750322812244738
1727787272337	5343.75	0.7123266423642308	0.6546576146436635	0.0018785969201660507
1727787272339	5414.0625	0.7029721012296262	0.685364565655206	0.0021261103219024544
1727787272340	5414.0625	0.7773875716663046	0.7214439511387339	0.0024929597979127588
1727787272342	5484.375	0.7783297528316445	0.7576526547463979	0.0026454279203433516
1727787272343	5484.375	0.88838875983311	0.8028319462744091	0.0029624660803412193
1727787272345	5484.375	0.9473908326114703	0.8437172284519925	0.0031290452167501213
1727787272346	5484.375	1.0413534106818756	0.8620006189994238	0.0033711971957552317
1727787272348	5484.375	1.0825055792739149	0.8532757706697907	0.0034874388486236725
1727787272350	5484.375	1.1230395194281249	0.8393732237142656	0.003703391514193668
1727787272352	5554.6875	1.1626676629053214	0.8319177302652261	0.0038143093984828545
1727787272354	5554.6875	1.1836908067708922	0.8179870896226924	0.003877799201592437
1727787272355	5554.6875	1.1765145269602304	0.7842387653919827	0.003854894328695098
1727787272357	5554.6875	1.1658949200655293	0.7247549883349712	0.0038237007106975258
1727787272359	5554.6875	1.1228901093744115	0.6408176065435187	0.0036951170396760514
1727787272361	5554.6875	1.0523133972326573	0.5299109383887027	0.0035096335328397266
1727787272362	5625.0	0.9456087072076902	0.4014106911081139	0.003196126502497887
1727787272364	5765.625	0.913165821105505	0.06535967880426247	0.00301382412638573
1727787272366	5906.25	0.014235866706165749	0.0766821751377651	0.006081273005184659
1727787272368	6046.875	0.012165438445252892	0.18734913985986384	0.007570011705165249
1727787272370	6187.5	0.010493026055395144	0.30080530795901433	0.00905875040514584
1727787272371	6187.5	0.00934562321183547	0.2998085795741893	0.008999282059202559
1727787272373	6187.5	0.008687515228128167	0.21217579332967665	0.008968645446107778
1727787272375	6187.5	0.007653726760692602	0.1457838681299572	0.008934384177474953
1727787272377	6187.5	0.006915379537734202	0.1336868258460679	0.008918752659575554
1727787272378	6187.5	0.007619547403653979	0.13483344243829967	0.005131776663009463
1727787272380	6187.5	0.15547197166284993	0.13327232814388978	0.0013448006664433718
1727787272382	6187.5	0.48335218482921444	0.13040787082708497	0.0019830169506763196
1727787272384	6187.5	0.5594236142838915	0.12967060736635452	0.0026238978947111993
1727787272386	6187.5	0.6662867461253369	0.12957357076749132	0.0033114356397307685
1727787272387	6187.5	0.7845238285807792	0.12622210906483175	0.0038023747314323434
1727787272389	6187.5	0.8719139302128688	0.12153144503752082	0.004293313823133918
1727787272391	6187.5	1.0360204934999218	0.11816189192570356	0.004734419853313941
1727787272393	6187.5	1.1426839408091791	0.11481062827075136	0.005026186406993304
1727787272394	6187.5	1.1721723681308518	0.11166490250469809	0.005103754346318209
1727787272396	6187.5	1.1521938153209397	0.10636777585323336	0.005046064605993034
1727787272398	6187.5	1.049087669016264	0.10016905427427095	0.004746009174272059
1727787272400	6187.5	0.8917014170508553	0.09266667951990987	0.004314083675036846
1727787272402	6187.5	0.733808873032737	0.08504730105902827	0.003636150235114602
1727787272403	6187.5	0.6593381882100832	0.07879081077788615	0.0029582167951923586
1727787272405	6187.5	0.6126634022109745	0.07374830264703423	0.0024718687316773466
1727787272407	6187.5	0.5707585971695457	0.0699117752331546	0.0019816544391576363
1727787272409	6187.5	0.603459213562029	0.06592332960707488	0.0015627049335925477
1727787272410	6187.5	0.7153475963454166	0.05944877570741502	0.001143755428027459
1727787272412	6257.8125	0.6469190197725511	0.06048494089872471	0.0010590627353139538
1727787272414	6328.125	0.6939666240603731	0.05410112615516597	0.001116591868732836
1727787272416	6398.4375	0.6813301617341246	0.06248227267291106	0.0014728362581536147
1727787272418	6539.0625	0.568726463352145	0.08103961781562209	0.0019455280944732313
1727787272419	6539.0625	0.5957148668724564	0.09692204426520104	0.0023247854844493467
1727787272421	6539.0625	0.6673877079575934	0.10747090800231848	0.002704042874425462
1727787272423	6539.0625	0.7280457694575472	0.10962521879973239	0.0033190789226336757
1727787272425	6539.0625	0.8649013705864169	0.10778201288230078	0.003934114970841889
1727787272426	6539.0625	1.0468403250843408	0.10725983432866541	0.004447300433544409
1727787272428	6539.0625	1.1187822032471224	0.10552373693987585	0.004652102714297368
1727787272431	6468.75	1.2198645764162392	0.10112634848633227	0.004947794658433086
1727787272433	6468.75	0.5222296564833923	0.09792444867999223	0.005074276481847508
1727787272435	6468.75	0.49466152272424674	0.09572042666058346	0.004885299941238149
1727787272436	6468.75	0.44717399796841717	0.09870050609542881	0.004536973206618737
1727787272438	6468.75	0.02288898451963091	0.10583079264017539	0.006560178771242157
1727787272440	6468.75	0.019068635211187644	0.12760551141455856	0.007452650595296728
1727787272442	6468.75	0.01585695120452745	0.15312608119844615	0.008345122419351298
1727787272443	6398.4375	0.013760156024090944	0.15121777547659104	0.008170595049400178
1727787272444	6398.4375	0.012817960246488392	0.12075278251935823	0.008092286287943347
1727787272446	6398.4375	0.012024823010075151	0.08916998889892859	0.008028555816835987
1727787272448	6398.4375	0.01113396322426444	0.07413378147614995	0.00795147413682151
1727787272450	6398.4375	0.010518046425882971	0.06743802832829074	0.0047959312178224005
1727787272451	6398.4375	0.6970837892514816	0.06594664392887636	0.0016403882988232903
1727787272453	6398.4375	0.7162477062356374	0.06726061927574212	0.0016537442735705188
1727787272455	6398.4375	0.8118571475366877	0.06873129159525247	0.001816571594892021
1727787272457	6398.4375	0.6841084950178866	0.06998267606893839	0.0022873927351506813
1727787272458	6398.4375	0.6538905964484532	0.07249478377713403	0.002668998806644028
1727787272460	6398.4375	0.6934179803263608	0.07508914372275269	0.0030506048781373746
1727787272462	6398.4375	0.7695148466262081	0.07471170755443111	0.0036498077662499673
1727787272464	6398.4375	0.8929609459996944	0.07182879490888626	0.004225085190210842
1727787272466	6328.125	1.0445108183132825	0.06904122452614973	0.004766029164034403
1727787272467	6328.125	1.1991272272003561	0.06667564365953495	0.00520451087177905
1727787272469	6328.125	1.2456616474363136	0.06490282610143477	0.005340412682346901
1727787272471	6328.125	1.2758517043835829	0.06398726655829858	0.005434437907141424
1727787272473	6328.125	1.2394774841234637	0.06323897189613838	0.005314441023811267
1727787272474	6328.125	1.1388157871011482	0.06318354635356223	0.004980159234499062
1727787272476	6328.125	1.0653894129603385	0.06366452181095184	0.004749241387170398
1727787272478	6328.125	0.905770382213411	0.06311403163446737	0.004226001670778099
1727787272480	6328.125	0.7195313094377663	0.059824789910978525	0.0035532763618113007
1727787272482	6328.125	0.6070406931751179	0.051911410474409475	0.0028776224723076945
1727787272483	6398.4375	0.5030719062488016	0.037920083780010806	0.0022019685828040887
1727787272485	6679.6875	0.4485149903367401	0.008104045975219592	0.0017153586231323944
1727787272487	7031.25	0.38570146401592836	0.0010338029143520412	0.0012703518447575476
1727787272489	7382.8125	0.47107202842645496	0.013428272453254241	8.253450663827009E-4
1727787272490	7734.375	0.44289834844241355	0.07965897718641354	9.018708977659992E-4
1727787272492	7734.375	0.47189682181834997	0.1007115437630551	0.0010476577906450354
1727787272494	7734.375	0.5823662808759383	0.11180180262277825	0.001382400913579757
1727787272496	7734.375	0.6310010623373454	0.11747154185357908	0.0017427837837663512
1727787272498	7734.375	0.7487106115439137	0.12267713270748896	0.0020803541111164324
1727787272499	7734.375	0.912438256953214	0.12535329918088406	0.0024179244384665136
1727787272501	7734.375	0.9873743037887511	0.12179511435840598	0.002568320141515188
1727787272503	7734.375	1.0934248902388823	0.11394463031908804	0.0027728252951562077
1727787272505	7734.375	1.1741159480930892	0.10687891444788093	0.0029319923540277884
1727787272506	7734.375	1.1903502780202297	0.1021782230693607	0.002964733257607611
1727787272508	7734.375	1.193771849697296	0.09954354579122308	0.0029711087002259034
1727787272510	7734.375	0.013990116159475922	0.1354407371168112	0.005881849229383876
1727787272512	7734.375	0.013116223247466478	0.21887117020482394	0.0073013943048809175
1727787272514	7734.375	0.011829124133790503	0.2577661408352315	0.008720939380377959
1727787272515	7804.6875	0.010094513364828172	0.19507768410299295	0.008632205780198358
1727787272517	9070.3125	0.009331963817867137	0.09734854288583304	0.008598788912466121
1727787272519	9070.3125	0.008096307162598166	0.036671593627176945	0.008531897367711433
1727787272521	9070.3125	0.007549526655728124	0.03760328606387629	0.008499591808612001
1727787272522	9070.3125	0.00695620896154612	0.041352617891004764	0.004877061728856923
1727787272524	9070.3125	0.5871235765827557	0.04250561723036594	0.001254531649101844
1727787272526	9070.3125	0.666966742475292	0.0437019810575843	0.0010572896018552149
1727787272528	9070.3125	0.6078470519467134	0.04555861675815827	0.0011270157952881703
1727787272531	9140.625	0.5775208432874511	0.0471023746728341	0.0017639945940498148
1727787272532	9140.625	0.6436936575226628	0.048484500482106584	0.002210225061379472
1727787272534	9140.625	0.7015321312881098	0.05092817168465105	0.002680161351997906
1727787272536	9140.625	0.799024239852583	0.052489743818785656	0.0031500976426163405
1727787272538	9140.625	0.9428219762810375	0.047076720853721415	0.0035702389260913216
1727787272539	9140.625	1.1114336201637312	0.03246779026216159	0.003921343510248845
1727787272541	9210.9375	1.175340027084015	0.015847044338983877	0.004060390731527759
1727787272543	10195.3125	1.2583289345950575	0.012577575439221328	0.004257748889808506
1727787272544	10195.3125	1.264253385359863	0.015333521435438022	0.004272168465591752
1727787272546	10195.3125	1.2418314471657215	0.013694110826770193	0.004208279273029444
1727787272547	10195.3125	1.1730235002681135	0.009654442290341582	0.004009426997153461
1727787272549	10195.3125	1.1189246110933126	0.005696558812277198	0.0038517483306960026
1727787272551	10195.3125	1.0879226315603148	0.0029773893945076297	0.0035093056700526816
1727787272553	10195.3125	1.002902387939792	0.0013986942265652941	0.003134822169464522
1727787272554	10265.625	0.8858303176179773	5.438362853244599E-4	0.0027380188097843984
