# Supplementary material for: Identification and classification of repeated whistle types from free-ranging rough-toothed dolphins (Steno bredanensis)
Source: Sci Rep. 2026 Mar 20;16:14327. doi: 10.1038/s41598-026-44853-2 (PMC13144356; doi:10.1038/s41598-026-44853-2)
Supplement: Supplementary file 2 — Supplementary Material 2 [file 41598_2026_44853_MOESM2_ESM.zip › Dataset_StenoRepeatedCalls/Contours/3125.csv]

Time [ms]	Peak Frequency [Hz]	Duty Cycle	Energy	WindowRMS
1727796064385	6890.625	1.2429788786877582	0.005403072995246597	0.0030451578021066118
1727796064387	6890.625	1.2220364448138792	0.009851281944261667	0.003457719289038678
1727796064389	6890.625	1.1471797364898497	0.013440884977242855	0.0038702807759707445
1727796064390	6890.625	1.0206453616940647	0.015175667179371665	0.0035087127764471247
1727796064392	6890.625	0.9687015323779739	0.015179284733583012	0.0032979849399356474
1727796064394	6890.625	0.7945163150699586	0.013944409480076924	0.002809332095416331
1727796064396	6890.625	0.717520529086626	0.012626747500198574	0.0023206792508970145
1727796064398	6890.625	0.6025796079579118	0.013424390801095077	0.001962533145839915
1727796064399	7031.25	0.008228640195162238	0.018362145449233577	0.004416962314063649
1727796064401	7031.25	0.007863922684317064	0.026689594791463635	0.00563405777943971
1727796064403	7031.25	0.007470344286700262	0.03174020516812673	0.006242755118786667
1727796064405	7031.25	0.007500007926613882	0.02847025651295779	0.006851452458133623
1727796064406	7031.25	0.007667286390869041	0.01960590973107009	0.006854080201749424
1727796064408	7031.25	0.007639266483579501	0.011756513526310818	0.0068538976954330534
1727796064411	7031.25	0.00777971005708806	0.007276113254874872	0.0068591355511308915
1727796064413	7101.5625	0.00853269250427685	0.007500552215996742	0.004426401300594415
1727796064415	7171.875	0.6375215779486912	0.010526544991908207	0.0019936670500579376
1727796064416	7242.1875	0.6256430933222346	0.011714509813061793	0.002393758804371621
1727796064418	7382.8125	0.5953380230171209	0.010833529939038007	0.0027938505586853047
1727796064420	7382.8125	0.7068726573028975	0.01033819279152189	0.0033456964412455215
1727796064422	7382.8125	0.8650175073468852	0.010783246432586586	0.0038975423238057382
1727796064423	7382.8125	1.0037660098925576	0.010801628766852107	0.004274093420356641
1727796064424	7453.125	1.0421145137251049	0.009654062150347332	0.004381360488100548
1727796064426	7453.125	1.0740487509125112	0.009085371149804485	0.004464336116118723
1727796064428	7453.125	1.0649218106562595	0.009228838471995645	0.004437743569919589
1727796064430	7453.125	0.9981012015901094	0.009703900498935884	0.004255730177306065
1727796064431	7523.4375	0.8584241018783693	0.009712584911879376	0.0038861337019638178
1727796064433	7523.4375	0.789736311646725	0.009152042497841592	0.003608566507392322
1727796064435	7523.4375	0.6844844097705519	0.008582979598659762	0.002986027879529436
1727796064437	7523.4375	0.5539462397774774	0.008331904072171659	0.0023498598302271927
1727796064438	7593.75	0.44946630402046284	0.008064542152540958	0.0018581288266432804
1727796064440	7593.75	0.4422515639165109	0.00689992197093742	0.0013769171984388021
1727796064442	7593.75	0.3531680209216663	0.004935724998803354	9.201062673534742E-4
1727796064444	7664.0625	0.22559886406227145	0.0025065639194113455	4.6329533626814616E-4
1727796064446	7664.0625	0.2711676742243491	0.001915144316850422	5.969075769450598E-4
1727796064447	7664.0625	0.3438929777771684	0.0016804297043475894	7.277909725089894E-4
1727796064449	7734.375	0.40686979652305466	9.974661974078349E-4	8.586743680729191E-4
1727796064451	7734.375	0.5058678022615913	4.592836649466516E-4	0.0010062913623831622
1727796064453	7734.375	0.5854313286734862	2.058165319763512E-4	0.001121323614365197
1727796064454	7804.6875	0.9249741176389298	1.9870695581593903E-4	0.0012501458131820077
1727796064456	7804.6875	0.9878026614399076	3.0636278939310965E-4	0.0013055932007408622
1727796064458	7875.0	1.0528264555541225	3.339130518698075E-4	0.0013427327126862138
1727796064460	7875.0	1.0613855325950767	2.987441107237326E-4	0.00135274861146437
1727796064462	7875.0	1.0568270893216882	1.9232513158144797E-4	0.0013459988823116913
1727796064463	7945.3125	1.0139988581910753	1.5652197014267018E-4	0.0012723366466880907
1727796064465	7945.3125	1.0165092389812318	1.819144450558737E-4	0.0012758793778862064
1727796064467	8015.625	0.8677630840071877	1.8110248646048557E-4	0.001345452128006364
1727796064469	8015.625	0.8791346988130847	1.4199333674578843E-4	0.001475941570588918
1727796064470	8015.625	0.7050050310653193	1.099815640926998E-4	0.0017092630173032388
1727796064472	8015.625	0.7280439415103699	9.467878346107014E-5	0.001947872203872826
1727796064474	8015.625	0.8375687070937329	1.0509219386652157E-4	0.0022587421850123403
1727796064476	8015.625	0.9432575752575566	1.519397927352197E-4	0.0026414890084090177
1727796064478	8015.625	1.0804362804198346	2.1046172737948065E-4	0.002935840495737465
1727796064479	8015.625	1.1863325343359852	2.559432526351597E-4	0.0031561475807163545
1727796064481	8015.625	1.2129627236019196	2.910284228444205E-4	0.003209167922136428
1727796064483	8015.625	1.2388280397467264	2.8970902214062324E-4	0.0032590741891066746
1727796064485	8015.625	1.2000085803294847	2.337740158966082E-4	0.0031914581690124064
1727796064486	8015.625	1.0661328665854102	1.8244026021541567E-4	0.0029376633164247394
1727796064488	8015.625	0.9834864637968763	1.8325351820642748E-4	0.0028099830053309473
1727796064490	8015.625	0.8244634424365541	2.0503251643756932E-4	0.0024271813718502446
1727796064492	8015.625	0.6958903506616876	2.022360301234029E-4	0.001996288415522981
1727796064494	8015.625	0.5529648900079325	1.7130591951066318E-4	0.0015803710671556796
1727796064495	8015.625	0.46573400260675274	1.4410809129052765E-4	0.0012480127793260544
1727796064497	8015.625	0.39902300477505004	1.2837829258883246E-4	9.06620013658131E-4
1727796064499	8015.625	0.4193244353916523	9.804230767253913E-5	6.466655635945858E-4
1727796064501	8015.625	0.6780601320603532	6.460787030585023E-5	3.8671111353104045E-4
1727796064502	8015.625	0.43672907749534123	1.2439381441769543E-4	5.210555407649167E-4
1727796064504	8015.625	0.523447907112596	2.921346945892266E-4	6.496471974307259E-4
1727796064506	8015.625	0.6152281193585488	3.9038272310883696E-4	7.782388540965351E-4
1727796064508	8015.625	0.5605233842170015	3.228804885184153E-4	9.845753532438098E-4
1727796064511	8015.625	0.6778127839632851	2.127901198824214E-4	0.0012401250525459115
1727796064512	8015.625	0.9230451919591808	1.8854921266154916E-4	0.001406384675312861
1727796064514	8015.625	0.9943351318738259	2.2689871204897619E-4	0.0015726442980798106
1727796064516	8015.625	1.092052202661725	2.570457245222121E-4	0.0016692556336128422
1727796064518	8015.625	1.1447818316461447	2.801030185440974E-4	0.0017365822082973585
1727796064519	8015.625	1.1574744321372417	3.2341773830413506E-4	0.001753442919909182
1727796064521	8015.625	1.1796490931680348	3.4441198771344064E-4	0.001783263297578888
1727796064523	8015.625	1.1346457770864367	2.8724882880453177E-4	0.0016988413089826576
1727796064524	8015.625	1.1426161078181893	1.8477722793631675E-4	0.0017105412363433302
1727796064526	8015.625	1.1441667361671426	1.3001596873627865E-4	0.0017127963508932673
1727796064527	7945.3125	0.01661602210032576	0.0011244912103690523	0.003931289910709152
1727796064529	7945.3125	0.01687799927916995	0.008059454064990455	0.0050636411466905935
1727796064531	7945.3125	0.017947703204258557	0.01949065278857465	0.005664505904434606
1727796064533	7945.3125	0.019578183593471816	0.023470265658531067	0.006265370662178618
1727796064534	7945.3125	0.02109844604183453	0.014905250190662942	0.00633183440540355
1727796064536	7945.3125	0.022072524260495066	0.004369727116072848	0.00637471674869639
1727796064538	7945.3125	0.023943559186528043	4.791247261884943E-4	0.006453916794457097
1727796064540	7945.3125	0.02569860137255605	2.9757910305073013E-4	0.0065361306493332706
1727796064542	7945.3125	0.02667479080811175	3.241361364030591E-4	0.004792855592143364
1727796064543	7945.3125	1.339397359674851	3.4310263391671233E-4	0.003049580534953457
1727796064545	7945.3125	1.3525899825464978	3.283002063100721E-4	0.0030785680093932508
1727796064547	7945.3125	1.3277992691870935	2.5846700490774594E-4	0.003027185892716494
1727796064549	7945.3125	1.2902063637249368	2.2853235680645421E-4	0.0029542367535781264
1727796064550	7875.0	1.2171892480799467	4.123145314379312E-4	0.0028114112212070013
1727796064552	7875.0	1.1746946319562033	6.634422547064843E-4	0.002725391341486799
1727796064554	7875.0	1.0908423301237506	7.910996234677881E-4	0.0024651235460433282
1727796064556	7875.0	0.9472547944129746	7.429831176266782E-4	0.002217421425400001
1727796064558	7875.0	0.7582747604219311	6.475938869740119E-4	0.0018658104779437946
1727796064559	7875.0	0.6871416787936572	6.297583924933468E-4	0.001514199530487588
1727796064561	7875.0	0.6102331348584069	6.923566743293519E-4	0.0013029965766288322
1727796064563	7875.0	0.627476380972659	7.838793490344717E-4	0.0010844586819154975
1727796064565	7875.0	0.5372445885255327	8.259042287976239E-4	8.84442317087729E-4
1727796064566	7875.0	0.6866367835191538	7.245531568690114E-4	6.844259522599606E-4
1727796064568	7875.0	0.6549763229658019	5.177889808543527E-4	6.478139475532671E-4
1727796064570	7875.0	0.6053425413934269	4.234922060546858E-4	5.688463448823499E-4
1727796064572	7875.0	0.604125396077811	5.511045145156623E-4	5.671394197036823E-4
1727796064574	7875.0	0.6301067672380734	7.378703757462111E-4	5.765191965716023E-4
1727796064575	7875.0	0.5064638405725891	8.697967750631019E-4	7.16402147380219E-4
1727796064577	7875.0	0.1291789959672723	0.0010991486408022438	8.562850981888359E-4
1727796064579	7875.0	0.16164577509899838	0.0017202784118422224	0.0011291361505554247
1727796064581	7875.0	0.20664374144683206	0.0026593798256015436	0.001457566446711211
1727796064582	7875.0	0.2707839706353366	0.003129072721256069	0.0017216858618655994
1727796064584	7875.0	0.3120285521124505	0.002509873215487846	0.001985805277019988
1727796064586	7875.0	0.4079659224500641	0.0016000651742736239	0.0023965119353282025
1727796064588	7875.0	0.49954282634885283	0.0014661845062276723	0.0028072185936364167
1727796064590	7875.0	0.5838717165844106	0.0023079517855269017	0.0031741112702527293
1727796064591	7875.0	1.044715418276881	0.0033561994400328216	0.003439776347129736
1727796064593	7875.0	1.0891031512547833	0.0034925750971377904	0.0035624867890442836
1727796064595	7875.0	1.1338076917043172	0.002762152954292242	0.0036777577067752384
1727796064597	7875.0	1.1566525166112565	0.001905993582835858	0.0037454824543633695
1727796064598	7875.0	1.1292798885696087	0.0015911295038016657	0.0036690276890990665
1727796064600	7875.0	1.0990143689439362	0.0014597686430514161	0.0035868715762527228
1727796064602	7875.0	1.160843077649692	0.0013747616234967399	0.0033965094712411705
1727796064604	7875.0	1.0897330432961438	0.0014479234668846562	0.003105754475348992
1727796064606	7875.0	0.9522998070832777	0.0015684870567582447	0.0027623235428186218
1727796064607	7875.0	0.8299871943510526	0.0016069971134436934	0.002419356569684801
1727796064610	7875.0	0.7751320552600472	0.0016299068060810456	0.0020883071328545917
1727796064612	7875.0	0.8524524135027438	0.0017201048917106503	0.0017572576960243824
1727796064614	7875.0	0.9213640011105744	0.0017727402186745577	0.0015286711387601478
1727796064615	7875.0	1.0676929785770441	0.0016935366262841125	0.001370821742858808
1727796064617	7875.0	1.0327077569394048	0.0016267864591291534	0.0013263056479869033
1727796064619	7875.0	1.0483082280550828	0.001613888221373867	0.0012610128817723667
1727796064621	7875.0	0.9983989771819259	0.0015441689314806936	0.0012009361324571148
1727796064623	7875.0	1.0143863829926625	0.0015096377587259103	0.0011982508871355131
1727796064623	7875.0	1.0591080246588611	0.0016298882350354689	0.0011651435706976697
1727796064625	7875.0	1.0591080246588611	0.0017980623417089476	0.0011651435706976697
1727796064627	7875.0	0.9276564553412184	0.0020044367737475886	0.0012318930865777738
1727796064629	7875.0	0.9107490352629541	0.0024236235927294634	0.0012132464404387147
1727796064630	7875.0	0.97432230981003	0.0025095225612104238	0.0013023321958080304
1727796064632	7875.0	0.9951543597607481	0.00227000431193212	0.001328889382310444
1727796064634	7875.0	1.0074324354055195	0.002054392076169872	0.0013458983678237167
1727796064636	7875.0	1.0442150978597577	0.002130668778701037	0.001392324656086201
1727796064638	7875.0	1.0810264072473716	0.002237013391712638	0.0014385936824827107
1727796064639	7875.0	1.0680493464282361	0.0022177193447990825	0.0014184314574465702
1727796064641	7875.0	1.0649153719169482	0.002181488816099909	0.0014122605343413355
1727796064643	7875.0	1.0916887958497605	0.0022047898287188444	0.0014393544262619993
1727796064645	7875.0	1.0733948641961184	0.00222602500055634	0.0014138101123726309
1727796064646	7875.0	1.0943013961736132	0.0021947321835962927	0.0014354840320318855
1727796064648	7875.0	1.0870651808029428	0.002375520917599552	0.0014265051211943126
1727796064650	7875.0	1.0949201699345255	0.002510682346167381	0.0014356663332471755
1727796064652	7875.0	1.0234930676180307	0.002584572711423445	0.001490798793816768
1727796064654	7875.0	1.014416772614485	0.00264425084767259	0.0016073210207997333
1727796064655	7875.0	0.9744188725068016	0.002664382175988136	0.0017247581003129535
1727796064657	7804.6875	0.9482353490930753	0.002677775164887283	0.0018363421808454499
1727796064659	7804.6875	0.9998606821914503	0.0027438681903185725	0.0020252307585233707
1727796064661	7804.6875	1.0849123495781183	0.0028193436468790275	0.0021858225734235543
1727796064662	7804.6875	1.1307676161138045	0.0028393641992772193	0.0024119435470514737
1727796064664	7804.6875	1.1605885432590117	0.002911197523921601	0.002464996349015625
1727796064666	7804.6875	1.1839903292332723	0.003360443071095083	0.0025051029828028894
1727796064668	7804.6875	1.1900113841300517	0.003921595983535853	0.002517163651183343
1727796064670	7804.6875	1.1465453390694154	0.004185521154078668	0.0024492073036058797
1727796064671	7804.6875	1.0836548164344573	0.004072638154085682	0.002325618952390276
1727796064673	7804.6875	1.031050558776642	0.003802918605829342	0.0022370910690065115
1727796064675	7804.6875	0.95981799609284	0.0037335602389311838	0.002096155917579424
1727796064677	7804.6875	0.9456986483762075	0.003883524742382574	0.0018410787653728733
1727796064678	7804.6875	1.0183861464692008	0.003968100058994177	0.0017226332849062998
1727796064680	7804.6875	0.9899798473339808	0.003912069974995145	0.0016703762192010311
1727796064682	7804.6875	1.1083872895262556	0.003964290261195243	0.0015935851456022798
1727796064684	7804.6875	1.132919983294025	0.004058181997259775	0.0016805334670564522
1727796064686	7804.6875	1.1384732868186584	0.003959742304907059	0.0016891474269376807
1727796064687	7804.6875	1.1659702215687446	0.003384855234434214	0.0018107957475702497
1727796064689	7804.6875	1.1696145466374095	0.00256777317673241	0.0018164959928303186
1727796064691	7804.6875	1.2157759975071651	0.002489542720001325	0.0018773274521199882
1727796064693	7804.6875	1.2049790771037336	0.0032022943867452895	0.001863230563674632
1727796064694	7804.6875	1.2315534955044383	0.0039173720678074096	0.0019009197489218243
1727796064696	7804.6875	1.2023697403545697	0.004231317890787137	0.0018643190758691418
1727796064698	7804.6875	1.128671769265982	0.004461057029874321	0.0017587854007654236
1727796064700	7804.6875	1.0838465709214036	0.004667519574171489	0.0016917900810995226
1727796064702	7804.6875	1.1398767846613882	0.004699097368461752	0.0015747173725063996
1727796064703	7804.6875	1.0518775795990565	0.004535128186520318	0.0014645677420741542
1727796064705	7804.6875	1.0203729099983154	0.004633888464347706	0.001418175676732492
1727796064707	7804.6875	0.9772699155576146	0.005241759322780601	0.0013597321552767782
1727796064710	7804.6875	1.0059459199899943	0.005983407187256969	0.0013099611534381811
1727796064711	7804.6875	0.9956856595053812	0.0066709670355983115	0.0014044816571427026
1727796064713	7804.6875	0.9180346393972414	0.007312904074151499	0.001449104201125434
1727796064715	7804.6875	0.8915156817596508	0.008034225436612943	0.0015640399077414323
1727796064717	7804.6875	0.9891419282128786	0.008635788111131219	0.001724899679184271
1727796064719	7804.6875	1.0781509795416757	0.008894421767312616	0.0018660870946590764
1727796064720	7804.6875	0.49341198563813465	0.009047494901121458	0.0020013518455383513
1727796064722	7804.6875	0.5025068699426676	0.00973688142149772	0.0020356733413314835
1727796064723	7804.6875	0.5317239751112134	0.011518234756419823	0.002138374946709537
1727796064725	7804.6875	0.5450657603016184	0.014007014021699666	0.0021891604319449294
1727796064726	7804.6875	0.5583532420856343	0.015578573917114386	0.0022396002752090873
1727796064728	7804.6875	0.5601452544964719	0.016870254561562704	0.002247009288353164
1727796064730	7804.6875	0.5829526851798589	0.018577380875507716	0.0023410566857796676
1727796064732	7804.6875	0.5856491301867618	0.020912639931485785	0.0023516554781774874
1727796064734	7804.6875	0.5838383924633763	0.019043741093032425	0.0023449285039134292
1727796064735	7804.6875	1.06220230629517	0.023097578599635946	0.002360675143113473
1727796064737	7804.6875	1.0561513200995807	0.026685132324539142	0.00234910872657754
1727796064739	7734.375	1.0388031393095551	0.029863854472777097	0.0023115989373597356
1727796064741	7734.375	1.0247784551110972	0.03192945416838153	0.0022823704355977546
1727796064742	7734.375	0.9933988555803819	0.0337647402405403	0.0022114127136793737
1727796064744	7734.375	1.2665114812631029	0.036310863219625185	0.0021478632120783417
1727796064746	7734.375	1.2055778075977734	0.039149561842201835	0.0020537402421143443
1727796064748	7734.375	1.1564249383268272	0.04131579843417027	0.001974309689597326
1727796064750	7734.375	1.1843716336154564	0.04252833815624321	0.001845274105102871
1727796064751	7734.375	1.0931031565958123	0.0428955942743436	0.001728655646466456
1727796064753	7734.375	1.0418056369292852	0.04240265810114282	0.0016527685613195876
1727796064755	7734.375	0.9393370587909209	0.04047356865026783	0.0014916728471197989
1727796064757	7734.375	0.8832304813657998	0.03689201120578827	0.0013289556821112966
1727796064758	7734.375	0.8232708497117399	0.03161539361684806	0.0011991241992906846
1727796064760	7734.375	0.7991670812450865	0.025399964938752993	0.0011629751341375488
1727796064762	7734.375	0.8679336924104024	0.01990604726482634	0.0010911094924071993
1727796064764	7664.0625	1.009132300359821	0.018536078751382395	0.001038543229995396
1727796064766	7734.375	0.8773509617823088	0.02637720072421548	0.0010809903634923625
1727796064767	7804.6875	0.86427198612119	0.04079796391683061	0.0011190204901234812
1727796064769	7875.0	0.9007867777122641	0.05422895093958673	0.0011637254563264924
1727796064771	7875.0	0.8907571362082897	0.06156737522704447	0.0012835056886161596
1727796064773	7875.0	0.9496709268230494	0.06382154963197942	0.0014046619117871475
1727796064774	7875.0	0.9086451226274708	0.06513381521424179	0.0015253449042037903
1727796064776	7875.0	0.935643902436171	0.0671872028971669	0.0015727539585544165
1727796064778	7875.0	0.9897922676956986	0.06930399075489733	0.0016539831455880825
1727796064780	7875.0	1.0340148797824946	0.0706802745678365	0.0017173290087186047
1727796064782	7875.0	1.0836847744576408	0.07413522761867293	0.0017899348463338266
1727796064783	7875.0	1.1055013240186995	0.08009861991296795	0.0018202987929945567
1727796064785	7875.0	1.1104687704730085	0.08522925949419993	0.0018286844897077142
1727796064787	7875.0	1.1337796668515088	0.08759711910336337	0.001866849141443042
1727796064789	7804.6875	1.17387111831761	0.08701048245888164	0.0018868926555277235
1727796064790	7804.6875	1.0987880853164087	0.08492533543502673	0.0019203012075003775
1727796064792	7804.6875	1.110476677884955	0.08378116369248013	0.0019389455991894462
1727796064794	7804.6875	1.147595507274221	0.0868104756663831	0.0019983795309313846
1727796064796	7804.6875	1.1724434710334075	0.09162908868486812	0.0020420974826150812
1727796064798	7804.6875	1.1809452738937556	0.09700351193010155	0.002099907418221461
1727796064799	7804.6875	1.2130426202139055	0.10184920229023378	0.0021550021129002456
1727796064801	7804.6875	1.0525900689913597	0.10752505299021449	0.0022036262511455538
1727796064803	7804.6875	1.0767104081796741	0.11579146366940928	0.002325628240436373
1727796064805	7804.6875	1.1189639057139795	0.12940145712315135	0.00242016716143729
1727796064806	7804.6875	1.039218436080538	0.14589169313741981	0.0025771899290343227
1727796064808	7734.375	1.0431962366201015	0.1619241611121513	0.0026737055027641616
1727796064811	7734.375	1.0666890137427432	0.17663397706487682	0.0027297434287076538
1727796064813	7734.375	1.107845666273585	0.193470539025751	0.002824764650889713
1727796064815	7734.375	1.1116105344022134	0.21308577706721243	0.0028354359316380084
1727796064816	7734.375	1.0571395364658926	0.22312277466714844	0.002719966591423258
1727796064818	7734.375	1.0272597712944485	0.2266620468642022	0.002654050307062321
1727796064820	7734.375	0.8185138859985819	0.2204582804644949	0.00251673143345458
1727796064822	7734.375	0.7316315566615798	0.20198247077328074	0.00225853359989248
1727796064823	7734.375	0.6571258633989497	0.17962056158524384	0.0020576236133452185
1727796064824	7734.375	0.6272844465190426	0.1699003935740178	0.001974541217596342
1727796064826	7734.375	0.5879040127417582	0.17858566997611425	0.0018431054004210143
1727796064828	7734.375	0.5265025502142681	0.18497734783437728	0.001632040219651224
1727796064830	7734.375	0.49676149121860486	0.18031255921997932	0.0015242365104278703
1727796064831	7734.375	0.49202209013518927	0.17450033221466904	0.0015066084099192318
1727796064833	7734.375	0.4918966427798845	0.17475883941386325	0.0015060162439302666
1727796064835	7734.375	0.9665916266121327	0.1766664234988894	0.0015269039108798386
1727796064837	7734.375	0.9279594617683319	0.1765845529443597	0.0016381460024191795
1727796064838	7734.375	1.0065129990574972	0.17478085575921096	0.0017642046929778894
1727796064840	7734.375	1.0359749376876073	0.17056445913583315	0.0018103248152894207
1727796064842	7734.375	1.0996593383418134	0.16448546511192616	0.0019376344664242691
1727796064844	7664.0625	1.1545838383342069	0.1587473842116787	0.0020447933819077676
1727796064846	7664.0625	1.1427615739304038	0.15570483297777096	0.002135456159877597
1727796064847	7664.0625	1.175125617736092	0.15499756023442368	0.002234457854882448
1727796064849	7664.0625	1.1955577328705504	0.15428306993786894	0.002271196458163334
1727796064851	7664.0625	1.2206041897146307	0.1549825478071366	0.0023152556553793506
1727796064853	7664.0625	1.1721343910285766	0.16070575768684225	0.0023597455470349845
1727796064854	7664.0625	1.1499072632350247	0.16847061983273046	0.002322416863026464
1727796064856	7664.0625	1.1382756626576145	0.16803204738213512	0.0023010303135365157
1727796064858	7664.0625	1.114788848547124	0.1589848527030982	0.00225853943892721
1727796064860	7664.0625	1.0632497891478903	0.15232677931540795	0.0021627578924890787
1727796064862	7664.0625	1.0180091613333486	0.1519293734208335	0.002073708882370649
1727796064863	7664.0625	0.9522594986013159	0.15210257125591634	0.0019448607124063868
1727796064865	7664.0625	0.9223214507197595	0.15026286591727497	0.0018854072495423477
1727796064867	7664.0625	1.0040587279057134	0.14893603404339759	0.0017613136344717584
1727796064869	7664.0625	1.112519270219143	0.14913493331655114	0.0017522585433355346
1727796064870	7664.0625	1.1120879098381309	0.15139724625264564	0.001707057313432302
1727796064872	7664.0625	1.116435356236727	0.15368721951134834	0.0016906890008818798
1727796064874	7664.0625	0.9878844761964702	0.1548205725243412	0.001732325901551538
1727796064876	7664.0625	0.9987233814085577	0.15601124560475357	0.001754066858761598
1727796064878	7664.0625	1.019724029827839	0.15658902211387005	0.0017891107463771632
1727796064879	7593.75	1.060224356107784	0.15866301638464256	0.0018572191514664238
1727796064881	7593.75	1.073051615996661	0.16467726952845288	0.001879179788916674
1727796064883	7593.75	1.0794005489342626	0.1767867393461066	0.001890616037611473
1727796064885	7593.75	1.1153375796653062	0.1913273685810986	0.0019515517700116362
1727796064886	7593.75	1.1250649286837375	0.20296805281940275	0.0020113795089398106
1727796064888	7593.75	1.0614014859098424	0.2114462421108852	0.0020239998997785133
1727796064890	7593.75	1.0778564025724566	0.2208985314402734	0.002054699448246061
1727796064892	7593.75	1.1013509145603042	0.2306123522996153	0.0021397268790425716
1727796064894	7593.75	1.1201953881880917	0.23317993557649816	0.00217684017595375
1727796064895	7593.75	1.155553979754304	0.22885943364250969	0.0022447469696254153
1727796064897	7593.75	1.1699277377251285	0.2258538495314312	0.0022698254631064395
1727796064899	7593.75	1.1841386422201576	0.22546500962498608	0.0022970304589465893
1727796064901	7523.4375	1.182541127171876	0.22588332279172205	0.0022945487290990064
1727796064902	7523.4375	1.162870753773982	0.22699069189276574	0.002260925132966405
1727796064904	7523.4375	1.1530724029802746	0.23202842317080258	0.002244108033518093
1727796064906	7523.4375	1.1060292144342054	0.23975595496299007	0.002128535967432745
1727796064908	7523.4375	1.0376728470668806	0.24501962942428646	0.002016285723891427
1727796064911	7523.4375	0.9612804767667991	0.24632560063120498	0.0018459802023328437
1727796064912	7523.4375	0.8649639661844019	0.24686036962005184	0.0016311651334458212
1727796064914	7523.4375	0.8984139322345326	0.24843518714766827	0.0015600343979476254
1727796064916	7523.4375	0.8695239321478562	0.24863537343452952	0.0014352663014175196
1727796064918	7523.4375	0.8331781004923109	0.24494852298353856	0.0013685124260657184
1727796064919	7523.4375	0.9787767003634582	0.24078966298653048	0.0013517247682865152
1727796064921	7453.125	0.982782288960669	0.23930103142647324	0.0013573430822873794
1727796064923	7453.125	0.9212903626689741	0.23928005272250946	0.0014208339935090845
1727796064924	7453.125	0.8675001088791809	0.24001108712443053	0.0015311795791611723
1727796064926	7453.125	0.8997450970867281	0.2439678907063768	0.0015919553992348038
1727796064927	7453.125	0.8682649385958643	0.246961576630825	0.0017396058660138062
1727796064929	7453.125	0.8679934053515274	0.24272858957969348	0.001847208129952205
1727796064931	7453.125	0.9490847980308474	0.234908060390788	0.0020099435681434933
1727796064933	7453.125	1.0373417436451782	0.23006258680298594	0.002172700806491786
1727796064934	7453.125	1.0787045323730908	0.2291786426234885	0.002243251460295318
1727796064936	7453.125	1.0976420651299041	0.2294719073846747	0.002273087034387442
1727796064938	7453.125	1.1172449706592544	0.2295913515836676	0.0023076602626501846
1727796064940	7453.125	1.0931526268624587	0.23096940879454825	0.0022669711615727534
1727796064942	7453.125	0.7817010459659984	0.23285588176588953	0.002232382506006615
1727796064943	7453.125	0.7535080073347965	0.23102100100692782	0.002151830477913768
1727796064945	7453.125	0.7335041720578922	0.22321471739875076	0.002095888571932434
1727796064947	7453.125	0.7006167365819903	0.21532353537465734	0.0019967080437989547
1727796064949	7453.125	0.682830810546875	0.2148200549407044	0.0019465629954672008
1727796064950	7453.125	0.6740578065628275	0.21710503800475522	0.001922835774522462
1727796064952	7453.125	0.6776032624421295	0.21496316123015607	0.0019331473573309162
1727796064954	7453.125	0.6942669050748493	0.20803273346624523	0.001982192910482432
1727796064956	7453.125	0.9927602625169564	0.200779131880313	0.0020009296260698104
1727796064958	7453.125	1.018216115123821	0.1963483227687258	0.0020103169005788613
1727796064959	7453.125	1.045896902024371	0.19715858622163937	0.0020633128982274628
1727796064961	7453.125	0.9784996162448316	0.20313555816309334	0.0020853970894370907
1727796064963	7453.125	1.0159765954842914	0.21189539769512866	0.0021630114019025566
1727796064965	7453.125	1.0295328548563796	0.21647502701537938	0.0021875893495125077
1727796064966	7453.125	1.0231919092035726	0.21395550021555595	0.002171804606246098
1727796064968	7453.125	1.022075845899211	0.20988194274432528	0.0021682155766209812
1727796064970	7382.8125	1.000358817906694	0.21027518446897953	0.002126419205759578
1727796064972	7382.8125	0.9630488927287153	0.21149184222591982	0.002059557336769598
1727796064974	7382.8125	0.9130712936120574	0.20910041016021702	0.001966347919134481
1727796064975	7382.8125	0.9226347347293692	0.20516792046482557	0.001827190837517559
1727796064977	7382.8125	0.9428487959734756	0.20479207405488523	0.0017380360546094124
1727796064979	7382.8125	0.8780259688013685	0.2045913186892762	0.0015727123940139874
1727796064981	7382.8125	0.8065478334159697	0.20298756020467543	0.0014505004658338873
1727796064982	7382.8125	0.8832874064491268	0.20449618113427623	0.0013609762006097977
1727796064984	7382.8125	0.8615634568437602	0.21100885666068883	0.0013273334242453556
1727796064986	7382.8125	0.7265230894588575	0.2175265205254496	0.0013367604790836627
1727796064988	7382.8125	0.768623665789792	0.2214113447805968	0.001446224697328152
1727796064990	7382.8125	0.7516642448302041	0.22426867681886245	0.001609155292703317
1727796064991	7382.8125	0.798059999858349	0.22667205722576106	0.001856708377209367
1727796064993	7382.8125	0.8472713021098929	0.22829989133008072	0.0019466232089394248
1727796064995	7382.8125	0.9473469637089921	0.22900382514101653	0.0021356116616241686
1727796064997	7382.8125	0.9365142246462264	0.22649817792118013	0.00236753336943977
1727796064998	7382.8125	1.026741843553459	0.22598088241232792	0.0025491684151177254
1727796065000	7382.8125	1.0587595813679245	0.23879863527082204	0.0026163776344775955
1727796065002	7382.8125	1.12455471206761	0.2573632923910513	0.0027696789463846376
1727796065004	7382.8125	1.150412121658805	0.26363103510062147	0.0028253601957872495
1727796065006	7382.8125	1.1005668085211724	0.2524636119551008	0.002834803843509792
1727796065007	7382.8125	1.1153325751131236	0.23972227125483744	0.0028729515550439608
1727796065010	7382.8125	1.101094261981492	0.2361742966939249	0.002843819873193825
1727796065012	7382.8125	1.0431476387713645	0.2428291436602482	0.0027024322211128605
1727796065014	7382.8125	1.0134549392523644	0.25039424340044825	0.0026301288168857273
1727796065015	7382.8125	0.9714286196528877	0.25362479847976055	0.0025158085724958767
1727796065017	7312.5	0.9518776780570359	0.2559251592372011	0.0024602758707562176
1727796065019	7312.5	0.9390986528322891	0.25458276196146135	0.0024287824577995743
1727796065021	7312.5	0.9851067820934879	0.25155098905516937	0.0023236495865729028
1727796065023	7312.5	1.1298789961722233	0.24962887337808498	0.0022854508024562985
1727796065023	7312.5	1.101327348615818	0.2483879065208906	0.0022318684483226435
1727796065025	7312.5	1.101327348615818	0.24691466897039097	0.0022318684483226435
1727796065027	7312.5	1.059263668984693	0.240867974210838	0.0021369655549264457
1727796065029	7312.5	1.0333098405562107	0.23147126300208976	0.0020525089217002333
1727796065030	7312.5	0.9947882758246527	0.22792683386819212	0.001912803360241555
1727796065032	7312.5	0.9655342661859605	0.2323304659271486	0.0018585334906179411
1727796065034	7312.5	0.9432967694709476	0.23581375236620242	0.001683218283203848
1727796065036	7312.5	0.84748221779633	0.23210615207721486	0.0015353413824518434
1727796065038	7312.5	0.7646271526309368	0.2224677681746776	0.001370746934937011
1727796065039	7312.5	0.7022065384858671	0.20733324114388701	0.0012695414801790626
1727796065041	7312.5	0.6823777238984674	0.19250566887053266	0.0012322031294829615
1727796065043	7312.5	0.8214684937949236	0.183592064906182	0.0011860873582796964
1727796065045	7312.5	0.8166427132468553	0.17714665121149684	0.0012748197504099548
1727796065046	7312.5	0.670603312816872	0.16831170188400263	0.0013879370844018931
1727796065048	7312.5	0.7196014369043607	0.16264910167641733	0.001487184922206869
1727796065050	7312.5	0.8306061405989281	0.16099013169444165	0.0016949913089667713
1727796065052	7312.5	0.933831623377535	0.1510577422614132	0.0018810188787032006
1727796065054	7312.5	1.0522512642291586	0.13074114712292795	0.002067275297407494
1727796065055	7312.5	1.1182923843918464	0.11399878941317483	0.0021604350819100886
1727796065057	7312.5	1.1431106843533403	0.10283922246767993	0.002200506669019467
1727796065059	7312.5	1.1563972489791907	0.08055732832450695	0.0022222699427442505
1727796065061	7242.1875	1.1582941221346408	0.05523030077924928	0.0021683373234753474
1727796065062	7242.1875	1.0919777378661866	0.038681277065799914	0.0020632161969099143
1727796065064	7171.875	1.0504512035542866	0.0645780931079583	0.0019953503717066606
1727796065066	7171.875	0.9605612276564052	0.09011376888010827	0.001836926141249657
1727796065068	7171.875	0.9564477692610063	0.09305199427874646	0.0016377452395412203
1727796065070	7101.5625	0.9097190415941337	0.08924286160582706	0.00153571038645558
1727796065071	7101.5625	0.9559205892950733	0.09641826250930559	0.0014218304604838247
1727796065073	7031.25	0.9113047857704403	0.11903918543465569	0.0014300757380293916
1727796065075	7031.25	0.8367161042573779	0.13725625685013024	0.0015299348272351692
1727796065077	6960.9375	0.8397915751648537	0.13669369272747178	0.00166808018162371
1727796065078	6960.9375	0.8752101408075023	0.12931194082259914	0.0018720787759867476
1727796065080	6960.9375	0.8994999364397611	0.12811952516694058	0.0020007142780152144
1727796065082	6960.9375	0.9862261356096014	0.13025494468128623	0.0021572536747664376
1727796065084	6960.9375	1.064704435873579	0.12599982714667446	0.0023020656004287907
1727796065086	6960.9375	0.7694374604446027	0.11757345729224038	0.002404662320647507
1727796065087	6960.9375	0.7681144405630711	0.10424158342979095	0.0024021380700379193
1727796065089	6960.9375	0.7524410006526641	0.08870766192260261	0.002364473679675803
1727796065091	6960.9375	0.7251790654295716	0.07815755642300042	0.0022962204133104088
1727796065093	6960.9375	0.6373479280388433	0.07450627839938845	0.0020976952713800206
1727796065094	6960.9375	0.5347004165368755	0.07046635308093069	0.0018302117707300791
1727796065096	6960.9375	0.49390167022665243	0.06103690367982861	0.0017293093688353215
1727796065098	6960.9375	0.38559028164060954	0.05077715820828882	0.0014273826376558136
1727796065100	6960.9375	0.5010543824296773	0.04455812756803114	0.0011743076220314948
1727796065102	6960.9375	0.5748637414343377	0.04133520508574955	9.212326064071757E-4
1727796065103	6960.9375	0.5668254119291515	0.03718984860074594	9.047430634630692E-4
1727796065105	6960.9375	0.531243443104071	0.031548249755237	9.527867478508923E-4
1727796065107	6960.9375	0.5445119838215823	0.0259175877745015	0.001357943353886234
1727796065110	6960.9375	0.5223026826395584	0.020804098687502097	0.0018387041992559262
1727796065111	6960.9375	0.7586090195766194	0.017278460841176513	0.0021917371075981643
1727796065113	6960.9375	0.7895462057387298	0.015634285755710242	0.0025447700159404022
1727796065115	6960.9375	0.9537545037870394	0.014766902230594448	0.002920745613671952
1727796065117	6960.9375	1.0478616409910408	0.01406581461485825	0.0031204389403236316
1727796065119	6960.9375	1.116795737305306	0.013313910760473915	0.003270291069205411
1727796065120	6890.625	1.1288038780879341	0.013882642361900734	0.003295803613700481
1727796065122	6890.625	1.1174295074474485	0.013979498090705348	0.003268945722258848
1727796065123	6890.625	1.0444609231551538	0.01380281184169334	0.0030870197876785026
1727796065125	6890.625	1.0160417425129797	0.014169465424322803	0.0030144757375705758
1727796065126	6890.625	0.9393091818886918	0.014717902280862602	0.0028127396478042598
1727796065128	6890.625	0.9579266452408415	0.014895986857618903	0.0026245824549950944
1727796065130	6890.625	1.0487769963553735	0.015178044724034848	0.002383931814017631
1727796065132	6890.625	0.9677606916934519	0.016856365787865105	0.00216309749268054
1727796065134	6890.625	1.1465997359515996	0.020307786533349453	0.002069490406299406
1727796065135	6890.625	1.1577998067348008	0.02324173818960559	0.0020404028596530004
1727796065137	6890.625	1.1014558484219403	0.022624328342363022	0.002074816722731109
1727796065139	6890.625	0.9967324539852973	0.01923917986954726	0.0022544524993912286
1727796065141	6890.625	1.0713579164597815	0.017113392798698616	0.0024279187404805556
1727796065142	6890.625	1.1080940520370883	0.017659440037225787	0.002615793270191835
1727796065144	6890.625	1.1535260662342768	0.018769871976348194	0.0027150141786247382
1727796065146	6890.625	1.1561345612495666	0.0190489369527694	0.002880836385447293
1727796065148	6890.625	1.177543564949797	0.019167027983881535	0.0029262991352767315
1727796065150	6890.625	1.1745149299494255	0.01972626047808868	0.0029208493829711037
1727796065151	6890.625	1.1340122263516441	0.020189174089005932	0.0028396492728646723
1727796065153	6890.625	1.0799199589198607	0.020311295281239865	0.00273406072875704
1727796065155	6890.625	0.9729535277540484	0.02027160956887993	0.0025257651523892697
1727796065157	6890.625	0.8579107365872456	0.01998384719944205	0.002284398530157597
1727796065158	6890.625	0.699536097750458	0.019323944646639855	0.0019387477602398862
1727796065160	6890.625	0.7061577014631767	0.018856848922984577	0.0016925956447734862
1727796065162	6890.625	0.7166961892048265	0.018690439499411154	0.001446443529307086
1727796065164	6820.3125	0.5865599454968892	0.018727963232721086	0.0012349441688443395
1727796065166	6820.3125	0.5265938435154189	0.018973375558654186	0.0010796254579217976
1727796065167	6820.3125	0.567288075304744	0.020007774849281148	0.0011790678851580476
1727796065169	6820.3125	0.5943817904345878	0.020043979574350553	0.0012343311847333401
1727796065171	6820.3125	0.6964166225506357	0.01874814034761066	0.001458097469276745
1727796065173	6820.3125	0.7259680789971501	0.018083781604350053	0.0018054223574094793
1727796065174	6820.3125	0.79872151912062	0.016936640836248296	0.0021527472455422133
1727796065176	6820.3125	0.8834164050021214	0.013920620906493722	0.002333534847846886
1727796065178	6820.3125	1.020728750382163	0.011798386166602224	0.0026287473779556354
1727796065180	6820.3125	1.1369465853361784	0.012050309579778864	0.0028585744553078296
1727796065182	6820.3125	1.2158194594579839	0.012461894193029907	0.0030154243502291335
1727796065183	6820.3125	1.254684663025981	0.011960244135535803	0.0030919040581547617
1727796065185	6820.3125	1.2462060347019441	0.011542092973885702	0.0030763533873712193
1727796065187	6820.3125	1.2186162186392508	0.011982597758441575	0.003019571709058684
1727796065189	6820.3125	1.1390213053824123	0.012624354716383554	0.0028530314016140907
1727796065190	6820.3125	1.0774061631805645	0.01268835601380363	0.0025762150742818465
1727796065192	6820.3125	1.0122915865096338	0.011819778969030638	0.002441816230339896
1727796065194	6750.0	0.9517446896672141	0.010320706467548218	0.0021815622045922556
1727796065196	6820.3125	0.8118621743914252	0.0087358006518655	0.0018832485408249975
1727796065198	6890.625	0.9351223071640281	0.0077550723527319435	0.0016541561430017842
1727796065199	6960.9375	0.9206014729835357	0.007289759940011908	0.001624893056108113
1727796065201	7101.5625	0.9773934061156556	0.009576301720637618	0.001554135928952734
1727796065203	7101.5625	0.806850217423349	0.013709719851436741	0.0016486950048845612
1727796065205	7101.5625	0.8989749164701258	0.018590672925064302	0.001845613358695116
1727796065206	7101.5625	0.9048494490093618	0.023606302422485688	0.002013773761428184
1727796065208	7101.5625	0.9509383700089435	0.02966288875270682	0.002119987009656716
1727796065211	7101.5625	1.0536039331616756	0.03513452508842227	0.002292457310419447
1727796065213	7101.5625	1.1130719181849	0.03552377068817213	0.0023872969355744457
1727796065215	7101.5625	1.1297649330498816	0.030834196691624634	0.002414243719908868
1727796065216	7101.5625	1.0841408808186919	0.0260379489507996	0.0023371473219395917
1727796065218	7101.5625	1.0295681047959582	0.022581131498315976	0.0022404602233187113
1727796065220	7101.5625	0.9495789810347066	0.018819139515178527	0.002098050008853352
1727796065222	7101.5625	0.888947217086081	0.014526204717450614	0.0018741420128216156
1727796065223	7101.5625	0.8750291740369497	0.010926165363700403	0.0016377087953785682
1727796065224	7101.5625	0.8250665031555731	0.007828431287495026	0.0015543536115440067
1727796065226	7171.875	0.6846246057256365	0.005406031700866298	0.0014877856532203942
