# Supplementary material for: Identification and classification of repeated whistle types from free-ranging rough-toothed dolphins (Steno bredanensis)
Source: Sci Rep. 2026 Mar 20;16:14327. doi: 10.1038/s41598-026-44853-2 (PMC13144356; doi:10.1038/s41598-026-44853-2)
Supplement: Supplementary file 2 — Supplementary Material 2 [file 41598_2026_44853_MOESM2_ESM.zip › Dataset_StenoRepeatedCalls/Contours/3156.csv]

Time [ms]	Peak Frequency [Hz]	Duty Cycle	Energy	WindowRMS
1727948001247	5484.375	0.6421174361316025	0.005723478883618318	0.0017670909685643193
1727948001249	5484.375	0.7520412187112656	0.004343421928477342	0.0022428921649686054
1727948001252	5484.375	0.906981357129126	0.0030017076911859498	0.002710387932651656
1727948001253	5484.375	1.1410047595767725	0.0025171954743111215	0.0031778837003347063
1727948001255	5484.375	1.1862294878130515	0.0026038498423267345	0.0032593039913262384
1727948001257	5554.6875	1.2185103774291888	0.0030244727036130635	0.0033268952106556594
1727948001259	5554.6875	1.2009960133308448	0.0033800290358619606	0.003295772603070018
1727948001261	5554.6875	1.116895582885107	0.003109521971043693	0.003128679905892245
1727948001262	5554.6875	0.9823012020807882	0.002627725838393017	0.0028197356425344283
1727948001264	5554.6875	0.9097665484946948	0.0023955822895314538	0.0026506265066905494
1727948001265	5625.0	0.7578538805158703	0.0023470321846759154	0.002307959281708553
1727948001267	5625.0	0.6819831575777114	0.0020986503206492334	0.002000621203229477
1727948001268	5625.0	0.6887265268658989	0.0018077764959712533	0.0016932831247504008
1727948001270	5625.0	0.6593550629027162	0.0016991802924686008	0.0014210461523960674
1727948001272	5625.0	0.6825812957571737	0.0017919970194244397	0.0011825682611980698
1727948001274	5695.3125	0.7954822706571243	0.001864522291899817	9.440903700000722E-4
1727948001276	5695.3125	0.6452511934322127	0.0016990101707688252	9.403280747445956E-4
1727948001277	5695.3125	0.6566807549799584	0.0013011554187599224	9.738386573141974E-4
1727948001279	5695.3125	0.682362125534259	8.389592725634354E-4	0.0010019619573774679
1727948001281	5765.625	0.7128553739397866	5.057321700051081E-4	0.0010422136512988748
1727948001283	5906.25	0.6879633676172601	2.9579810964088735E-4	0.001020151059656723
1727948001284	6046.875	0.6705541016836079	5.963345787582321E-4	0.0010073030064311614
1727948001286	6187.5	0.636995308624546	0.0014699958032392672	9.781802643093523E-4
1727948001288	6398.4375	0.6298856239342502	0.0032435982500932286	9.741524064124208E-4
1727948001290	6398.4375	0.5788418724809549	0.004418109419967714	8.543819812254167E-4
1727948001292	6398.4375	0.6749029579402516	0.00528279816174979	7.288534366518789E-4
1727948001293	6398.4375	0.608720119644261	0.006752005903496449	6.033248920783412E-4
1727948001295	6398.4375	0.6369440810485456	0.008817537718393859	5.705820364461315E-4
1727948001297	6398.4375	0.44644991394696587	0.010492367494830561	8.260445913916009E-4
1727948001299	6398.4375	0.5249594559532712	0.011267036985863234	0.0011798157737644786
1727948001300	6398.4375	0.5781101618523335	0.01117146309063918	0.0014313740650711724
1727948001302	6398.4375	0.6432243736866661	0.010014139692075427	0.0016829323563778665
1727948001304	6398.4375	0.7741631342117057	0.007965498772283048	0.0019314663890097638
1727948001306	6468.75	0.9111469331356903	0.005651544142581308	0.0021305237908692733
1727948001308	6468.75	1.0353984820431434	0.004928898332847996	0.0022535915342784597
1727948001309	6468.75	1.0441377779124787	0.0055236078844608195	0.002257096788800718
1727948001311	6468.75	1.0078783101984512	0.007109235299306601	0.002215728669543869
1727948001313	6468.75	0.8901381824744314	0.009211925990438078	0.0020884636858093594
1727948001315	6468.75	0.782441498980685	0.010661041373900308	0.0018155631624459738
1727948001316	6468.75	0.7115581915207245	0.0104462484228363	0.0015360809300576633
1727948001318	6468.75	0.6763157588673391	0.009079375854356364	0.0013660055263021134
1727948001320	6468.75	0.660437092237594	0.00771692604275619	0.00116986179138017
1727948001322	6468.75	0.7465306305740282	0.007100750855711107	9.737180564582265E-4
1727948001324	6539.0625	0.7208302925881535	0.006965429040918579	9.457026139214232E-4
1727948001325	6539.0625	0.6706378597342509	0.007103220039664813	9.198966173906791E-4
1727948001327	6539.0625	0.6739982859057635	0.007033227662246219	9.201630313868674E-4
1727948001329	6539.0625	0.6859548584261264	0.006289346285604659	9.399361521245825E-4
1727948001331	6539.0625	0.6280758799450655	0.005638270517275067	0.001162734028850077
1727948001332	6539.0625	0.6454173402056391	0.006095659099593286	0.0013855319055755715
1727948001334	6539.0625	0.5487947382478633	0.007144214619544908	0.0015661707569026295
1727948001336	6539.0625	0.6640292313613732	0.0076052557974142666	0.001990988750752381
1727948001338	6539.0625	0.8072553190795131	0.00743022339715632	0.002367618941845278
1727948001340	6539.0625	0.9945173683406422	0.007365261026822944	0.002744249132938176
1727948001341	6539.0625	1.1566270072505158	0.007443977068976674	0.002982308008179291
1727948001343	6539.0625	1.201188789223725	0.007506717870966244	0.0030435484125078357
1727948001345	6539.0625	1.2157638117952168	0.007495168873511404	0.003069266481825784
1727948001347	6539.0625	1.1849733268689808	0.0075920650368674104	0.0030161004556917307
1727948001348	6539.0625	1.0742301461081833	0.00785603832001791	0.0028114627382896536
1727948001350	6539.0625	1.0039551453020588	0.007950225841769007	0.0026649946299519916
1727948001353	6539.0625	0.8614993183463112	0.00779903767549728	0.0021815061094910917
1727948001355	6539.0625	0.6777358425342294	0.007656280525374073	0.0017706528262700035
1727948001357	6539.0625	0.6949836258290862	0.007710306451021087	0.001416623854851882
1727948001358	6609.375	0.6401064537172088	0.007768360841458879	0.0010625948834337606
1727948001360	6609.375	0.6847190015429926	0.007732903765477851	9.768923653107624E-4
1727948001362	6609.375	0.7474053482478864	0.007657442611138453	9.644633593821721E-4
1727948001364	6609.375	0.6339834921015134	0.007808589394529	0.0010997923181114942
1727948001365	6609.375	0.6631479839238013	0.00841005924308964	0.0012909561028317648
1727948001366	6609.375	0.7231842554904646	0.009279995113997536	0.0014821198875520354
1727948001368	6609.375	0.787199555299841	0.00979763574128572	0.001583636362276429
1727948001370	6609.375	0.9091212733841382	0.00965508648197066	0.0017618065725581655
1727948001372	6609.375	0.9970396360084027	0.010027431784735103	0.0018607754325947123
1727948001373	6609.375	1.0894240863490734	0.0113486654972733	0.001997810156465168
1727948001375	6609.375	1.0915044081689154	0.012448075128409513	0.0020013312252087556
1727948001377	6679.6875	1.0842108989314938	0.012475194391374855	0.001991696810254754
1727948001379	6679.6875	1.0450660391007163	0.011880206644103905	0.001875531599139165
1727948001380	6679.6875	0.9844163695962552	0.01172564292478331	0.0017219365566485793
1727948001382	6679.6875	0.9238798016970289	0.011819610281006171	0.001640031478733011
1727948001384	6679.6875	0.7660037859534267	0.01179757087764061	0.0014230520150771437
1727948001386	6679.6875	0.6859075529304923	0.0118878396234212	0.001309542255201947
1727948001388	6679.6875	0.6753770597362956	0.012124640505617033	0.0011694432034040424
1727948001389	6679.6875	0.7608813252146831	0.012215597360968488	0.001054283506128124
1727948001391	6679.6875	0.7012517197327044	0.011966056132768714	9.861499692166156E-4
1727948001393	6679.6875	0.610091712778181	0.011689305027378225	8.9669680854161E-4
1727948001395	6750.0	0.5870072146881552	0.011470013869216786	0.0010265741452450045
1727948001396	6750.0	0.6369463454437849	0.011343412847574183	0.0012304672392089236
1727948001398	6750.0	0.7113263376373578	0.011346660215372594	0.0014343603331728426
1727948001400	6750.0	0.8367340780523653	0.011183908831146613	0.0016943142808641836
1727948001402	6750.0	0.8820765064751676	0.010743177353857852	0.001778767312223766
1727948001404	6750.0	0.9166413980785992	0.010350417510426218	0.0018165376119042443
1727948001405	6750.0	0.9638447562038557	0.010183509567153198	0.0018452449634708981
1727948001407	6750.0	0.9567556988844169	0.009833182220781502	0.0018422894107142057
1727948001409	6750.0	0.8480790732563406	0.009416649179897773	0.0017408552756080834
1727948001411	6750.0	0.6790849593352646	0.009146219614009297	0.0014990893746499015
1727948001412	6750.0	0.5059976345664138	0.008696340551177338	0.0012573234736917196
1727948001414	6750.0	0.44464815087788256	0.007899517394154384	0.0010138874367714452
1727948001416	6750.0	0.5391334110563178	0.007024296779294994	7.704513998511705E-4
1727948001418	6750.0	0.5290467569877303	0.0066286110892703415	7.687080868500881E-4
1727948001420	6750.0	0.5092585567540696	0.0069788972666274185	9.202668081694794E-4
1727948001421	6750.0	0.5951793780080342	0.007124352551290878	0.0011536951406412046
1727948001423	6820.3125	0.6817049299793513	0.00637302145070845	0.001392313874650224
1727948001425	6820.3125	0.8424449528416156	0.006025510732786427	0.0016309326086592435
1727948001427	6820.3125	0.8577379701413538	0.007997544510508443	0.0018069080810462614
1727948001428	6820.3125	0.9467841545725917	0.013381542904088137	0.0019097672267676326
1727948001430	6820.3125	0.9743733070240985	0.018368010077215998	0.0019470802099465863
1727948001432	6820.3125	0.9799983167538451	0.01680133456908504	0.0019573817441685204
1727948001434	6820.3125	0.947996572210287	0.010281366191118123	0.001912371340267957
1727948001436	6820.3125	0.8374461276095181	0.005433876868535912	0.0017475206215273459
1727948001437	7171.875	0.6801054838311071	1.7278930301336504E-4	0.0015090641011728237
1727948001439	7593.75	0.6212253144167601	0.01940168049715813	0.0013960706526611553
1727948001441	7593.75	0.602263841730373	0.021035891452180523	0.001180778309123918
1727948001443	7593.75	0.682635240971031	0.02205612988373193	9.984786133910891E-4
1727948001444	7593.75	0.5980425857369317	0.02313188532303189	8.161789176582602E-4
1727948001446	7593.75	0.6106992173593806	0.0235186440866358	7.252240151145459E-4
1727948001448	7664.0625	0.5855085682210487	0.022802452431059016	6.045420775982083E-4
1727948001450	7664.0625	0.5988109930123444	0.02141976970889845	6.27236281428658E-4
1727948001453	7664.0625	0.5594231261932839	0.020921605882746587	0.0010210670129039618
1727948001454	7664.0625	0.5509158600301363	0.021203693129942924	0.0013160766770339174
1727948001456	7734.375	0.598931462509827	0.02262349064571615	0.0016566374447048492
1727948001458	7734.375	0.6369636299280806	0.02484311144904042	0.002065354203547023
1727948001460	7734.375	0.7596923428480659	0.026889788094640127	0.0024740709623891966
1727948001461	7734.375	0.9022724266486005	0.027679526275469137	0.0028581751717154566
1727948001463	7734.375	0.9719738683605627	0.028921496767247076	0.0030103557623023898
1727948001465	7804.6875	1.0907596866344391	0.03066067385458164	0.0032823293861482757
1727948001466	7804.6875	1.1328123983128722	0.0297727863763936	0.0033724455919072883
1727948001468	7804.6875	1.1562309438322609	0.029701718305665755	0.003427354803206444
1727948001469	7804.6875	1.088611546060852	0.029204236146899286	0.0033031935886152944
1727948001471	7875.0	1.0369773647707632	0.02863849241407397	0.003225730421505852
1727948001473	7875.0	0.8777454914368049	0.02930338612262422	0.0029328437206898946
1727948001475	7875.0	0.7765009932333783	0.029656566472859046	0.0025280539973245213
1727948001476	7875.0	0.6817568243762717	0.027668412730738626	0.002193375047117556
1727948001478	7875.0	0.6261833323578546	0.02651628104185533	0.0019315729467721393
1727948001480	7875.0	0.6224271674461678	0.025997879948570324	0.0016697708464267229
1727948001482	7875.0	0.556925468741672	0.022827561674155464	0.0014503051355439377
1727948001484	7875.0	0.7089232669572486	0.019686003420167915	0.0012659163544401848
1727948001485	7875.0	0.7392586288288153	0.019271447576208137	0.001297460588907666
1727948001487	7875.0	0.7902888979903073	0.019567087041649802	0.0013469415793829537
1727948001489	7945.3125	0.6789733642438536	0.01908952647689024	0.0015912475357496084
1727948001491	7945.3125	0.723095748434117	0.018320739265289876	0.0018693595407694777
1727948001492	7945.3125	0.8013200509153651	0.018178160746751357	0.002147471545789347
1727948001494	7945.3125	0.8310447194942777	0.01876085223685554	0.0022275242548840373
1727948001496	7945.3125	0.8480450777383621	0.01929641050602675	0.002267348653478608
1727948001498	7945.3125	0.8655897746787685	0.018744714316385552	0.002277194997306661
1727948001500	7945.3125	0.8460156068763532	0.017561131117303962	0.002264156594699356
1727948001501	7945.3125	0.8023426525125013	0.017430322316278855	0.0022028662908233627
1727948001503	7945.3125	0.7534276850384061	0.018733314452251872	0.001973647103566559
1727948001505	7945.3125	0.6821066134186466	0.020395846801089385	0.001681878075810579
1727948001507	8015.625	0.5446993163380066	0.021304188613370134	0.0012996126388931497
1727948001508	8015.625	0.5211707588419132	0.021204578548390546	9.173472019757202E-4
1727948001510	8015.625	0.7359227594339622	0.020671668782252073	7.651223307115185E-4
1727948001512	8015.625	0.6455830508058176	0.02061251904326919	6.913426790079783E-4
1727948001514	8015.625	0.6890063015919812	0.02081381649785824	7.215387631883645E-4
1727948001516	8015.625	0.7049215064858491	0.020298933965051804	7.449225111683536E-4
1727948001517	8015.625	0.6156152194855393	0.0191089327784175	8.636679320482869E-4
1727948001519	8015.625	0.6682052597764199	0.018415913385267442	9.824133529282202E-4
1727948001521	8085.9375	0.6529269975021893	0.01901417049291149	0.0011714818616017006
1727948001523	8085.9375	0.7340521888295413	0.020397251864881057	0.0013916682599369795
1727948001524	8085.9375	0.8671333877209391	0.021221628790478095	0.0016194320091471811
1727948001526	8085.9375	0.9465015935060183	0.02083106780063147	0.001708323473840936
1727948001528	8085.9375	1.0644243568933889	0.019708989845733462	0.0018560472782698804
1727948001530	8085.9375	1.1369932295055303	0.01938314356527973	0.0019418988217980132
1727948001532	8085.9375	1.1597341530443503	0.020339832774567933	0.001972793290186664
1727948001533	8085.9375	1.1470708913919614	0.021005214012176733	0.0019552458669786156
1727948001535	8156.25	1.1209457442686872	0.02123173660066104	0.0019180297401089842
1727948001537	8156.25	1.0375005859516193	0.021038681176885125	0.0017916090680415995
1727948001539	8156.25	1.059821645616104	0.02074905083092893	0.0016217232451513196
1727948001540	8156.25	0.9195983745293362	0.020212386713306694	0.0014423215051060484
1727948001542	8156.25	0.9267374285046941	0.019144074483817712	0.0013395449789583907
1727948001544	8156.25	0.8280453386076692	0.01836825312778918	0.0011792012277826922
1727948001546	8156.25	0.7251799302426546	0.018782348852468347	0.0010215944277090368
1727948001548	8226.5625	0.8678297503160068	0.019782615829724702	9.095148506632754E-4
1727948001549	8226.5625	0.7544597260349004	0.020182051662295118	9.605157551980897E-4
1727948001552	8226.5625	0.6424248198806273	0.019855353060512206	0.0010432238072708628
1727948001554	8226.5625	0.6133524159574104	0.019327439933301202	0.0014962490043094823
1727948001556	8226.5625	0.7649439164188543	0.018931767624195187	0.001835058200094284
1727948001557	8226.5625	0.8918910330359585	0.01900278377452979	0.0021738673958790855
1727948001559	8226.5625	0.9265994582307903	0.019216097276061963	0.0022209375430292987
1727948001561	8226.5625	0.962008861430134	0.018964821438836016	0.002260883749409568
1727948001563	8226.5625	0.9345805935107329	0.0183066804014124	0.0022298803709597816
1727948001565	8226.5625	0.8530601895764971	0.017648965094944905	0.0021498596055190074
1727948001565	8226.5625	0.7096389186286274	0.017187328605292373	0.0019003689135701665
1727948001567	8226.5625	0.7096389186286274	0.017099284271833524	0.0019003689135701665
1727948001569	8226.5625	0.587774009666708	0.01747892581103263	0.0015399349210411875
1727948001571	8226.5625	0.5421984966190787	0.017652867211928703	0.0012322336646043057
1727948001572	8226.5625	0.7093065689694706	0.01734988487260217	9.24532408167424E-4
1727948001574	8226.5625	0.7342589619131851	0.0172727187036859	8.861797610697318E-4
1727948001576	8226.5625	0.7640830625777975	0.017826889740844006	7.939504787780944E-4
1727948001578	8226.5625	0.742810327301985	0.01847672223832749	7.769913348634791E-4
1727948001580	8226.5625	0.580961599289996	0.01862974444224285	0.0010637601789191843
1727948001581	8226.5625	0.6222040096872365	0.018287390298206363	0.0012978165010492145
1727948001583	8226.5625	0.6395365671327493	0.017783411474328728	0.0015318728231792445
1727948001585	8226.5625	0.6557909284956852	0.01712955961651774	0.0019454333641914718
1727948001587	8226.5625	0.7830550497337093	0.016073573044366036	0.0022995921823356115
1727948001588	8226.5625	0.9139023949171278	0.015092772667767691	0.002653751000479751
1727948001590	8226.5625	0.9673121252054074	0.015025194931657224	0.0027276798091151093
1727948001592	8226.5625	1.062508727966733	0.016092512738196358	0.002844518182273078
1727948001594	8226.5625	1.060017909418298	0.01706111325827963	0.0028425295688944497
1727948001596	8226.5625	0.9770069797873221	0.017797125348598574	0.0027166427742668854
1727948001597	8226.5625	0.8604176225868326	0.018295458720996378	0.002492019830841177
1727948001599	8226.5625	0.784714633355204	0.018340059537555197	0.0021952653965781567
1727948001601	8226.5625	0.6281443258947861	0.01831499589360876	0.0017897077908614974
1727948001603	8226.5625	0.6683326408506981	0.018843071154144443	0.0014299333401331929
1727948001604	8226.5625	0.5903567907945164	0.019555383337203816	0.0010701588894048886
1727948001606	8226.5625	0.5181702427894064	0.019905533131233572	8.724865504773751E-4
1727948001608	8226.5625	0.7624459073871294	0.019748477645274588	6.748142115498614E-4
1727948001610	8226.5625	0.7495040413718553	0.019542264969575254	6.640934572625526E-4
1727948001612	8226.5625	0.7048488522731631	0.019786215674305548	6.070777517660708E-4
1727948001613	8226.5625	0.6060994761429608	0.02026770573713809	6.626725924888022E-4
1727948001615	8226.5625	0.5761739928974192	0.02063689814436314	7.225790231227642E-4
1727948001617	8226.5625	0.5784507326230752	0.020994504629702152	7.280005805926796E-4
1727948001619	8226.5625	0.5572452847131858	0.02191313514579	7.147020740206221E-4
1727948001620	8226.5625	0.5526454762558285	0.0232733700501194	7.141634229768446E-4
1727948001622	8226.5625	0.5862737162153003	0.02359473228474489	7.421029423672922E-4
1727948001624	8226.5625	0.6086837182823682	0.023080925467543773	7.69949536681542E-4
1727948001626	8226.5625	0.49581098625725684	0.02226499424380133	0.001066651845369735
1727948001628	8226.5625	0.60401974589333	0.021556787752576533	0.0013382045524324253
1727948001629	8226.5625	0.6696536076440781	0.021494610042126956	0.0015658224444116253
1727948001631	8226.5625	0.6394008420548348	0.022142304628664032	0.0017934403363908252
1727948001633	8226.5625	0.8040134261988994	0.022773501204458074	0.0021232947741890045
1727948001635	8226.5625	0.9210614538292714	0.023239752727700885	0.002292321821912066
1727948001636	8226.5625	1.0270316645784197	0.02279812817950326	0.0024772700930736557
1727948001638	8226.5625	1.0759077731918238	0.02444323464279533	0.002550690345067144
1727948001640	8226.5625	1.0785404741139282	0.024633744130748148	0.0025493656627483437
1727948001642	8226.5625	1.0285927314678327	0.024236288041468355	0.0024535996422014915
1727948001644	8226.5625	0.975330920589295	0.02435686656656997	0.0023455409455989517
1727948001645	8226.5625	0.8859054597418764	0.025102913163550646	0.002068097177835647
1727948001647	8226.5625	0.959569375384977	0.02515450672848374	0.0019195580709894127
1727948001649	8226.5625	0.8188833995898982	0.024059446242003964	0.0016673151622530148
1727948001652	8226.5625	0.6822575595058878	0.022955015206947416	0.0014150722535166168
1727948001653	8226.5625	0.8325226467077979	0.022669961175405633	0.0012338199016495484
1727948001655	8226.5625	0.7928395030079299	0.022949880539013548	0.0011925471394079196
1727948001657	8226.5625	0.5879255368669315	0.022977770990462176	0.001252739155023655
1727948001659	8226.5625	0.6022903154481132	0.022318450200481826	0.0012829476317950102
1727948001661	8226.5625	0.6712533748138034	0.021206485284714638	0.0014018902161871522
1727948001662	8226.5625	0.663862888168239	0.02072641161289935	0.001396092150924165
1727948001664	8226.5625	0.6525488572182224	0.02069115484202232	0.001391668913465205
1727948001665	8226.5625	0.6101131597049818	0.020865325323087304	0.0013583766675914124
1727948001667	8226.5625	0.5853192690230884	0.021031808115789793	0.0013172312987381328
1727948001668	8226.5625	0.5999103282232704	0.02107403696826484	0.001341431154101653
1727948001670	8226.5625	0.5857500816511746	0.02086915038558822	0.001400137541181352
1727948001672	8226.5625	0.5535184521505473	0.020446946822311175	0.0018606799570843747
1727948001674	8226.5625	0.6101558147790932	0.0200240782994878	0.002353706962849956
1727948001676	8226.5625	0.7173308813954161	0.019681179656695993	0.002872379305278159
1727948001677	8226.5625	0.8588704865790655	0.019383266875060205	0.0033910516477063625
1727948001679	8226.5625	0.9473774953672507	0.01934378423031378	0.0035990598202257037
1727948001681	8226.5625	1.0957505053908356	0.01956159581206518	0.003900540953430302
1727948001683	8226.5625	1.1486235119047619	0.019564056402066186	0.003995753982245247
1727948001684	8226.5625	1.1048141986747528	0.018837834390921473	0.003913009511565086
1727948001686	8226.5625	1.0506535861691375	0.018265455207897848	0.0038098691248114503
1727948001688	8226.5625	0.9126647784703503	0.01812491703896371	0.0034835441638939547
1727948001690	8226.5625	0.8197246321877808	0.017683020800715456	0.0031600267220041212
1727948001692	8226.5625	0.764874604027932	0.016884284029327387	0.0028136869797526823
1727948001693	8226.5625	0.8486568648497848	0.016441409598637744	0.0027068730924296332
1727948001695	8226.5625	0.830896876971874	0.016694306314651526	0.0027028744073273638
1727948001697	8226.5625	0.8593814651605429	0.017494993194618783	0.0027983143025491343
1727948001699	8226.5625	0.9002407747007924	0.0184624269612688	0.002894558698042551
1727948001700	8226.5625	0.9299678859312934	0.01971820884773403	0.002927795062198009
1727948001702	8226.5625	0.9149439640291397	0.020843263255186904	0.002915347172091144
1727948001704	8226.5625	0.8339754045897468	0.02103766051702313	0.002806096047142803
1727948001706	8226.5625	0.7829966035279088	0.019881333054087066	0.002675112130440848
1727948001708	8226.5625	0.7122914864503166	0.018321005883484814	0.0024130325898758056
1727948001709	8226.5625	0.754650110055772	0.01657347567235615	0.0022981888465581283
1727948001711	8226.5625	0.7313359992555678	0.013925604036832451	0.0023821558416840965
1727948001713	8226.5625	0.7461470458637655	0.012397573694178075	0.0026137565136322
1727948001715	8226.5625	0.7973883004705419	0.014588823712366411	0.0030045806745259878
1727948001716	8226.5625	0.9603338774336384	0.018090766159753326	0.0033984331457430285
1727948001718	8226.5625	1.023965793938448	0.019709732372053184	0.003521497102285641
1727948001720	8226.5625	1.1120817725675176	0.020145891198514027	0.003740223677371049
1727948001722	8226.5625	1.129651678256798	0.01994329524677371	0.0037846430071387127
1727948001724	8226.5625	1.1020379555123936	0.019357988069147264	0.0037136145842949935
1727948001725	8226.5625	1.0102978027885683	0.019474925821755366	0.0034482889809938845
1727948001727	8226.5625	0.9649832073159453	0.019484381211733064	0.003323075452823446
1727948001729	8226.5625	0.8640098783469756	0.018745821397705725	0.0030161359248966975
1727948001731	8226.5625	0.9116410213096222	0.018398899380860062	0.0025734001544700518
1727948001732	8226.5625	0.7894446204824289	0.018626874777319672	0.0022422061043048842
1727948001734	8226.5625	0.7799667810815364	0.01864660900120974	0.002010990261998763
1727948001736	8226.5625	0.9315432076017645	0.019575830958163565	0.0017021678016796518
1727948001738	8226.5625	0.8552267514582849	0.021503748193347088	0.0014441010777619808
1727948001740	8226.5625	0.8294560315650434	0.02173889402615479	0.0012138237111810318
1727948001741	8226.5625	0.818365858119322	0.01965224239579196	0.0010981481073969756
1727948001743	8226.5625	0.8851039879931388	0.017515149819119363	0.0010375121901879743
1727948001745	8226.5625	0.5933168152284498	0.016728409802160817	0.0011076954896180348
1727948001747	8226.5625	0.573656828592286	0.017139198231246135	0.0012756885013601455
1727948001748	8226.5625	0.6455852443424304	0.017917026105542303	0.0014352426967692412
1727948001750	8226.5625	0.681230214299753	0.018101643480105217	0.0015057705844656202
1727948001753	8226.5625	0.729158989288522	0.017761262920500724	0.0015548909580697463
1727948001755	8226.5625	0.8609787886262995	0.017610419346816654	0.001717334437093664
1727948001757	8226.5625	0.8355768512446252	0.017976502625338446	0.0016982389871277234
1727948001758	8156.25	0.8429095307787029	0.01820864793224063	0.0017005187730549612
1727948001760	8156.25	0.990775012223884	0.017580450665432314	0.0016633032904900997
1727948001762	8156.25	0.687752427504921	0.016542649365799814	0.0019105464830692586
1727948001764	8156.25	0.5962318626948317	0.015991302647251866	0.002560481528955884
1727948001765	8156.25	0.736558012230811	0.015779811255298447	0.0030275826027577916
1727948001766	8156.25	0.8100116290975171	0.015379551950776026	0.0034946836765596986
1727948001768	8156.25	0.8839355356202048	0.014824299577675549	0.0037661920327718154
1727948001770	8156.25	0.9944676732698228	0.014259911448108216	0.004090682596575976
1727948001772	8156.25	1.075329357110664	0.013653160096807747	0.0042150263009096325
1727948001773	8156.25	1.0488564710055894	0.012990934915288955	0.004183777785656575
1727948001775	8156.25	1.010925801444318	0.012434781805586971	0.004131866367496149
1727948001777	8156.25	0.9435075684960403	0.011887337991846228	0.003952831206838689
1727948001779	8156.25	0.8659459513864878	0.011083518501660845	0.0036321681693742827
1727948001780	8156.25	0.8254668746295565	0.010280850733426793	0.0034236492218213625
1727948001782	8156.25	0.8609667764019916	0.009804415531166587	0.003343308633996693
1727948001784	8156.25	0.9017735466090917	0.009459439784920297	0.003293781551340772
1727948001786	8156.25	0.9337701490531354	0.008845528774550384	0.003396780246242802
1727948001788	8156.25	0.9663538451200056	0.008215853827108786	0.00345261974733937
1727948001789	8156.25	0.9589067883196911	0.007978210228880515	0.0034418321771598546
1727948001791	8156.25	0.9193140976172309	0.007723212718666612	0.0033969350703079255
1727948001793	8156.25	0.8387829169846004	0.00675423356535384	0.0032254058102318675
1727948001795	8156.25	0.7719829529689234	0.005059071087238494	0.002976526092168145
1727948001796	8226.5625	0.7969143279886893	0.0034857602076681757	0.002758017837741484
1727948001798	8367.1875	0.7854642448949445	0.0014007967000412812	0.0027519648508774913
1727948001800	8578.125	0.7633828104886167	0.014036059606982322	0.002960976919098399
1727948001802	8789.0625	0.814422498486104	0.020878312727275538	0.0034210615701682455
1727948001804	8789.0625	0.9856176562765596	0.02549595131805967	0.003932231199538793
1727948001805	8789.0625	1.1632140874660037	0.028274448630782562	0.0043471650827373995
1727948001807	8789.0625	1.231843623178013	0.03050870883712973	0.0045242445514934665
1727948001809	8789.0625	1.2813440375074365	0.032387306420923884	0.0046495422550359685
1727948001811	8789.0625	1.2702367388024818	0.03268032792082557	0.004618935110181414
1727948001812	8789.0625	1.2049561999351945	0.03182689804619306	0.004426553152944785
1727948001814	8789.0625	1.1591865763906595	0.031056641506226872	0.004290310605709032
1727948001816	8789.0625	1.0704593518822818	0.030980144924712336	0.003956269683121067
1727948001818	8789.0625	0.9815549768673617	0.03141555244685387	0.003512897079594425
1727948001820	8789.0625	0.8465090533071431	0.03203093865406095	0.002980177948233527
1727948001821	8718.75	0.8383164561025226	0.03777784922213738	0.002447458816872629
1727948001823	8718.75	0.8499047954350538	0.03940300511818654	0.002252873055063962
1727948001825	8718.75	0.7706643746664215	0.039434112136092096	0.0019036850912246808
1727948001827	8718.75	0.7145606805517019	0.03856384432531645	0.001653259824543653
1727948001828	8718.75	0.7071649519531514	0.038793262823709235	0.001477040408897039
1727948001830	8718.75	0.709427705622797	0.03974784933590682	0.0014400336125877397
1727948001832	8718.75	0.5935808963069646	0.03953700248043192	0.0017018566012214568
1727948001834	8718.75	0.6217647083433028	0.03860998595696612	0.002023635046712086
1727948001836	8718.75	0.65912026372566	0.038490299991671646	0.0026192378999455885
1727948001837	8718.75	0.785932792297061	0.038794720711051243	0.0029750413819888107
1727948001839	8718.75	0.8380674987245751	0.03879867040093857	0.0033308448640320333
1727948001841	8648.4375	0.8512885156093185	0.03951407272307374	0.0033614624898578634
1727948001843	8648.4375	0.8160910037855027	0.039129679201668786	0.003321761580568623
1727948001844	8648.4375	0.8463431406448633	0.03866576355851705	0.0034257560799241644
1727948001846	8648.4375	0.8545936243614968	0.03842906519270965	0.003561738177517243
1727948001848	8648.4375	0.7360021025371783	0.03866704752894218	0.0040351893945091465
1727948001850	8648.4375	0.655016054620213	0.039359927280334966	0.004616950194093134
1727948001853	8648.4375	0.7044646077037959	0.04048475852906716	0.005209096071902438
1727948001854	8648.4375	0.8454072900288261	0.04111241860619833	0.005942951911224522
1727948001856	8648.4375	0.8971798317209703	0.03989928065877482	0.006080545774267996
1727948001858	8648.4375	0.9454158033881465	0.03917682388552175	0.006208282551955044
1727948001860	8648.4375	0.8944939341509192	0.03871430101176822	0.006050647652916002
1727948001861	8578.125	0.7873364547846786	0.03880600264409682	0.005660973308418901
1727948001863	8578.125	0.727351014126679	0.038770913672729085	0.00537101649200351
1727948001865	8578.125	0.6442361476413809	0.03734775209567884	0.0045003691171848
1727948001866	8578.125	0.6447105140952797	0.03456460797606313	0.0041299112370084485
1727948001868	8578.125	0.7451489763427278	0.03302534939800759	0.003923391101926039
1727948001869	8578.125	0.8498134374857579	0.034592605300482394	0.003850300138949806
1727948001871	8578.125	0.8707240935145307	0.03667025938686983	0.003951582730691111
1727948001873	8578.125	0.9353197729620514	0.0361102234821369	0.004185671088197058
1727948001875	8578.125	1.011741210967171	0.03398044582888972	0.004358616061415893
1727948001876	8578.125	1.045254635563835	0.03268774699466565	0.0044106640679669115
1727948001878	8578.125	1.029436269483183	0.03211685002238022	0.004381732071349718
1727948001880	8578.125	0.9147002638822425	0.031205555561719063	0.004145520100191682
1727948001882	8578.125	0.8178458788315838	0.02983163802663552	0.0037307698729069855
1727948001884	8578.125	0.7819053473302859	0.02822962770280105	0.003378865411312141
1727948001885	8578.125	0.7612884251209328	0.026908332706165293	0.003307291070907384
1727948001887	8507.8125	0.7643456667749646	0.02625736344768401	0.00332668149177485
1727948001889	8507.8125	0.7636609844969281	0.02650621078637871	0.003722049745645468
1727948001891	8507.8125	0.8319341475711244	0.02790588828453163	0.004335522309145177
1727948001892	8507.8125	0.9659683743465436	0.02962388069948376	0.004754843547906673
1727948001894	8507.8125	1.0469417472568268	0.030622267081737216	0.004990226322096889
1727948001896	8507.8125	1.1344130036780022	0.03404173190135691	0.005256735815056225
1727948001898	8507.8125	1.1587837578910323	0.03815781816184162	0.00532479699090454
1727948001900	8507.8125	1.120985794251935	0.03825690023817348	0.0051889236830572096
1727948001901	8507.8125	1.015592453166156	0.03435333312561541	0.004858766519678263
1727948001903	8507.8125	0.9360741730794429	0.03159595718949546	0.004594678474293011
1727948001905	8507.8125	0.8772591371333135	0.031985586582342636	0.003952241795285382
1727948001907	8507.8125	0.7180128826850333	0.032385686044748015	0.003350645506498368
1727948001908	8507.8125	0.6072061876784912	0.03136610940001429	0.002749049217711354
1727948001910	8507.8125	0.6618248932425671	0.030701123667317108	0.0024800245588990095
1727948001912	8437.5	0.7415022669675679	0.03192664753513846	0.0023545793500127227
1727948001914	8437.5	0.6756910036581963	0.03356302535960308	0.0023455414302923703
1727948001916	8437.5	0.6916653718872174	0.03247141479374068	0.002898916650462156
1727948001917	8437.5	0.8184804856402319	0.02934817005539652	0.0034522918706319412
1727948001919	8437.5	0.8726419892700963	0.02716023699179288	0.0036104409288127953
1727948001921	8437.5	0.942524124241475	0.028110555388112562	0.003750260407716235
1727948001923	8437.5	0.927125382973213	0.029440743804515376	0.003739083876506867
1727948001924	8437.5	0.8648846384364354	0.029858490533695964	0.0036122514959531873
1727948001926	8437.5	0.849176002998272	0.03019821367847483	0.0035604580626017674
1727948001928	8437.5	0.8791697600102775	0.03135773810394114	0.003681295676059221
1727948001930	8437.5	0.7924537375151872	0.03283070557459795	0.0038359685844265674
1727948001932	8437.5	0.8043088383579435	0.03412144817573563	0.004133908330081996
1727948001933	8437.5	0.8823093313123803	0.03506168020014114	0.0045447759793544925
1727948001935	8437.5	0.9357071653036984	0.03425330368665527	0.004767201113097362
1727948001937	8437.5	1.0776735701650944	0.032090458250453674	0.005188167618008034
1727948001939	8437.5	1.1879257273080734	0.02931468711386494	0.005435508639517948
1727948001940	8437.5	1.1792686489523516	0.027745288516619813	0.005410494460686532
1727948001942	8437.5	1.133484771286232	0.028854221330616103	0.005290553504059392
1727948001944	8437.5	0.9795800434098988	0.031035334675680776	0.004860084507097196
1727948001946	8437.5	0.8025102227347359	0.031284940224366606	0.004181563862674228
1727948001948	8437.5	0.6865053866503529	0.03022957125445363	0.003518590264861062
1727948001949	8437.5	0.6196133791444054	0.029952064566103376	0.0028556166670478957
1727948001952	8437.5	0.6011407949704761	0.02956979179324505	0.002546737801122064
1727948001954	8437.5	0.797619806366958	0.0293783217702051	0.002137022265508742
1727948001956	8437.5	0.8268473332463399	0.030113235831969513	0.0022122653242210855
1727948001957	8437.5	0.9499968837396252	0.030758739813680266	0.0024445762301340862
1727948001959	8437.5	1.0143043651004613	0.028967241472561567	0.002526517756715442
1727948001961	8437.5	1.0878687507652207	0.027102917867841882	0.0026166668784451726
1727948001963	8437.5	1.0673978400237782	0.026536586673680813	0.0025821566898451506
1727948001965	8437.5	0.9348151831052169	0.0269605482523582	0.0023946382283336395
1727948001965	8437.5	0.796062305472858	0.027868740134698155	0.0021753311157226562
1727948001967	8437.5	0.796062305472858	0.0283498678879141	0.0021753311157226562
1727948001969	8437.5	0.7984214897137306	0.028083319776078943	0.001879369138481595
1727948001971	8437.5	0.7253888482353437	0.028019212937508805	0.0018344451637942463
1727948001972	8437.5	0.6085495112410465	0.028315657709403304	0.00203938107295193
1727948001974	8437.5	0.5697414310223401	0.029672184101449794	0.0022772670865196785
1727948001976	8437.5	0.6004828523019974	0.0337784460500861	0.0029649375692970955
1727948001978	8437.5	0.7224845362465674	0.03853321921671548	0.0036215270457694124
1727948001980	8437.5	0.9181765798703384	0.03863409682141811	0.004278116522241729
1727948001981	8437.5	1.0622134650994515	0.03309457816795265	0.004876108591940907
1727948001983	8437.5	1.1280151370630271	0.026159701410144114	0.005076713465951333
1727948001985	8437.5	1.076866850314313	0.022944256857153067	0.00549468230171091
1727948001987	8437.5	1.085490509951215	0.02583731471353855	0.005526856713015909
1727948001988	8437.5	1.0260637346652406	0.03202031576861737	0.005337312288537597
1727948001990	8437.5	0.9622522242257203	0.03579289300873568	0.005145958743768382
1727948001992	8437.5	0.815508663320139	0.03320837634127605	0.004641018434938558
1727948001994	8437.5	0.7190340748942641	0.026986324576662408	0.004192022802249539
1727948001996	8437.5	0.6788676988490931	0.022617884846570832	0.003922800165020235
1727948001997	8437.5	0.7017748527086075	0.02358841968953357	0.0040862145099882265
1727948001999	8437.5	0.7738526601418557	0.026532414173718405	0.003920918496304458
1727948002001	8437.5	0.7925370987146053	0.026017002413305877	0.004004333634970471
1727948002003	8437.5	0.8289184012265189	0.022116246814036452	0.004127680452733587
1727948002004	8437.5	0.8705267468761256	0.020642579170883975	0.004188692197743266
1727948002006	8367.1875	0.863535936028108	0.025217343092066333	0.004183443459809688
1727948002008	8367.1875	0.82358989494154	0.02888569165501297	0.004108679984241649
1727948002010	8367.1875	0.7554151152275025	0.02918238274623499	0.003833760817832792
1727948002012	8367.1875	0.7063636338066845	0.027854813399262292	0.0033107134924377423
1727948002013	8367.1875	0.8659152678388315	0.026746160832336024	0.002977768108189682
1727948002015	8367.1875	0.8787121427035126	0.02595619761352227	0.0029864898598510486
1727948002017	8367.1875	0.898154257860399	0.025574442491718707	0.003065816155940015
1727948002019	8367.1875	0.9817869799701356	0.02594817147368658	0.003317947391203967
1727948002020	8367.1875	1.1226644546546813	0.026088812244946892	0.003584034774372148
1727948002022	8367.1875	1.1644675372253372	0.026184852877909292	0.003661853718029383
1727948002024	8367.1875	1.1701048573409871	0.02549624278915738	0.0036728102213391374
1727948002026	8367.1875	1.0907936782749397	0.024507956792697193	0.0035101948550797708
1727948002028	8367.1875	0.9823229478783474	0.02417489742130829	0.0032667062366914463
1727948002029	8367.1875	0.852926205732746	0.025556921203671167	0.0028251751351740305
1727948002031	8367.1875	0.7577902711938752	0.026881985503800762	0.0024526960720332794
1727948002033	8367.1875	0.6182729715928235	0.025748258116153035	0.0020080825649502554
1727948002035	8367.1875	0.5310648913161963	0.023519492416336368	0.0015811855448803205
1727948002036	8367.1875	0.4801146271696572	0.022294348180472642	0.0011542885248103855
1727948002038	8367.1875	0.6696150161012336	0.02208405441789872	9.888150661265065E-4
1727948002040	8367.1875	0.6409666810850345	0.02233088387571067	8.733518257506725E-4
1727948002042	8367.1875	0.7002621909940601	0.022359317669399886	8.380198374205636E-4
1727948002044	8367.1875	0.7577873302426316	0.022101747253054947	8.436342290409349E-4
1727948002045	8367.1875	0.8321046631178057	0.02175416757351406	9.274843105973348E-4
1727948002047	8367.1875	0.8605761475391598	0.020593001275763276	9.420909759391456E-4
1727948002049	8367.1875	0.8315976664478759	0.018598493807045802	9.279347886759837E-4
1727948002052	8367.1875	0.7420403261095289	0.01734539385231359	8.549141055082908E-4
1727948002053	8367.1875	0.7389689724733578	0.018067600682904646	8.769997258242614E-4
1727948002055	8367.1875	0.6487975099782293	0.01988297781054694	9.377589196516859E-4
1727948002057	8367.1875	0.5324136568673947	0.020687321421039184	0.001245444164270369
1727948002059	8367.1875	0.4376425433208857	0.01969598898686895	0.001834991140741244
1727948002061	8367.1875	0.4087065843586506	0.018149877521778	0.002482694802686733
1727948002062	8367.1875	0.5712495885468846	0.017423078088013015	0.0029668602735478653
1727948002064	8367.1875	0.6517227791967566	0.01754303245746679	0.0034510257444089975
1727948002065	8367.1875	0.7916005325083834	0.01800557843385519	0.003892431769684602
1727948002067	8367.1875	0.8588047678339108	0.018758561781995964	0.0041118137631660796
1727948002068	8367.1875	0.9638880319213697	0.020770462259974094	0.0044459994387489165
1727948002070	8367.1875	0.9720579852124729	0.022999468857506884	0.00446353314013338
1727948002072	8367.1875	0.9194356727568249	0.02248268607016974	0.004392565486874022
1727948002074	8367.1875	0.8607711860540206	0.019459036922107514	0.004056093384463659
1727948002076	8367.1875	0.7957295351808176	0.01830257839807454	0.003737035447569569
1727948002077	8367.1875	0.6730663991006954	0.02022987307185293	0.003129436605057269
1727948002079	8367.1875	0.6118176150286866	0.021301855806625563	0.0027079494606538166
1727948002081	8367.1875	0.4798871804381189	0.019408455665337977	0.002034322438433417
1727948002083	8367.1875	0.503802905814192	0.016693461150923072	0.001360695416213017
1727948002084	8367.1875	0.6069109597018402	0.014938058277242122	0.0011464843214624367
1727948002086	8367.1875	0.6410989880571085	0.014074753816295792	0.0011882140952097617
1727948002088	8367.1875	0.6782205331232044	0.013868720665981871	0.0012277951271902168
1727948002090	8367.1875	0.6326870459541696	0.013030389255961384	0.0011572101036731728
1727948002092	8367.1875	0.5644531629129785	0.010436889379217199	0.0010463892390736027
1727948002093	8367.1875	0.5757502097695936	0.008240516778822928	8.773317790051351E-4
1727948002095	8367.1875	0.5505608844815125	0.009605352979925092	7.951849739674975E-4
1727948002097	8367.1875	0.558807874553028	0.015249485123013702	7.961037341683492E-4
1727948002099	8367.1875	0.6275575575516078	0.027733373323738614	8.807257180548871E-4
1727948002100	8367.1875	0.610885640979628	0.039240152076439994	9.495431112256574E-4
1727948002102	8367.1875	0.5744571904346515	0.03628796463324692	9.566953017565354E-4
1727948002104	8367.1875	0.551440831435233	0.020503447994141957	9.36058790258209E-4
1727948002106	8367.1875	0.573121536976609	0.01594411624147606	9.680973413372025E-4
1727948002108	8367.1875	0.48223727322591775	0.02577528720713123	0.0010783434860394592
1727948002109	8367.1875	0.4200204796934497	0.028726802555474183	0.0013738019775965701
1727948002111	8367.1875	0.4805333653213644	0.021039901044840114	0.0017139061696050872
1727948002113	8367.1875	0.5519296676569303	0.015251628300349648	0.0020540103616136043
1727948002115	8367.1875	0.6128241298730577	0.013283036542716804	0.002398224261954583
1727948002116	8296.875	0.7144184232507861	0.010921787846499513	0.0027424381622955622
1727948002118	8296.875	0.7725316597010267	0.007763193646982868	0.002887359714668827
1727948002120	8296.875	0.845125786163522	0.007430915799800226	0.0030259877170210835
1727948002122	8296.875	0.8687766269538475	0.01007844525611284	0.0030626138179624084
1727948002124	8296.875	0.7976253959720682	0.013646413984761767	0.002923204764114265
1727948002125	8296.875	0.7293486656897429	0.01698990191932376	0.002748045969939646
1727948002127	8296.875	0.69990817855739	0.01923057099571894	0.002645379831061946
1727948002129	8296.875	0.7022151068611787	0.01901441782911478	0.00240218572821018
1727948002131	8296.875	0.6829151688349564	0.016394564902066762	0.002324214368397075
1727948002132	8296.875	0.7112628030353717	0.01378003602884031	0.002194074355552786
1727948002134	8296.875	0.6884838587317119	0.013223424197895562	0.002142216552789212
1727948002136	8296.875	0.6552124976303582	0.013678549747103976	0.002075770351909569
1727948002138	8296.875	0.6791076564869641	0.013497905099701803	0.0021161932620531666
1727948002140	8296.875	0.6900383916822784	0.012842220282159476	0.002133612007195064
1727948002141	8296.875	0.6987067505519872	0.012035939318958513	0.0021622954753397145
1727948002143	8226.5625	0.7119984271539219	0.011059334849901582	0.002225611627303438
1727948002145	8226.5625	0.6650907280109509	0.010084421950761056	0.0020875721120500322
1727948002147	8226.5625	0.6143929992345979	0.009661392743837387	0.00195511276963603
1727948002148	8226.5625	0.6380387832596996	0.009910361310225527	0.0020286069496797
1727948002150	8226.5625	0.6721382367514838	0.010874284768937561	0.0021038710358317306
1727948002153	8226.5625	0.7068626035934225	0.012036220102969182	0.002388940314292744
1727948002155	8226.5625	0.7375644316454973	0.01175364470634514	0.00282478541799773
1727948002157	8226.5625	0.7221872806026862	0.010348559714361058	0.0031453014999414434
1727948002158	8226.5625	0.7671246905163566	0.010084029768757012	0.003565220297872739
1727948002160	8226.5625	0.8212839726826374	0.01165673571756186	0.003734284560008895
1727948002162	8226.5625	0.8895308883101852	0.01315540495372765	0.003915960414415079
1727948002164	8226.5625	0.8770693661920568	0.013595470054701794	0.003898246104679062
1727948002165	8226.5625	0.8076619579884768	0.01348273380551761	0.003732445315406206
1727948002166	8226.5625	0.7816495080108606	0.014043397967714125	0.0036729179384195052
1727948002168	8226.5625	0.7402396496431327	0.015014740613605311	0.0035277808706552782
1727948002170	8226.5625	0.7045487271248253	0.015020141809673924	0.003376019270384596
1727948002172	8226.5625	0.673980958388182	0.013781455601267239	0.0031833352978374633
1727948002173	8226.5625	0.8047048264465856	0.012514502328307045	0.0030872917826932802
1727948002175	8226.5625	0.8204347273497802	0.012936081323594546	0.003151410140787973
1727948002177	8226.5625	0.8246354745959745	0.014847186279171379	0.0031565578665373258
1727948002179	8226.5625	0.8910295280338765	0.01603100308633694	0.0032875783309916687
1727948002180	8226.5625	0.9232461622880485	0.015715768289147353	0.003333331066756563
1727948002182	8226.5625	0.9032588062319092	0.014703889792596193	0.0033071776327519434
1727948002184	8226.5625	0.8383108044161396	0.014490535271351159	0.00316752020564805
1727948002186	8226.5625	0.7879061996084815	0.014660325016574263	0.00297911260554135
1727948002188	8226.5625	0.8030120767351752	0.014334186163909178	0.0030258952554487414
1727948002189	8226.5625	0.7591268054107012	0.013817467725122422	0.0033326239387213843
1727948002191	8226.5625	0.7436949426335034	0.01345728262160218	0.0036235492872379767
1727948002193	8226.5625	0.8117487156011102	0.013311068062622658	0.004234923687200726
1727948002195	8226.5625	0.922379072822632	0.012784795372368886	0.004663945706925661
1727948002196	8226.5625	1.0489250982280824	0.012129062205961199	0.004977288522603136
1727948002198	8226.5625	1.0771692458421438	0.01235297507953861	0.005037290722227115
1727948002200	8226.5625	1.0558215016994008	0.01315409410388866	0.005000924079968251
1727948002202	8226.5625	0.942199614373238	0.013545337420282185	0.004740305462543952
1727948002204	8226.5625	0.8318422673659117	0.013120923186434208	0.004338200077686834
1727948002205	8226.5625	0.7705277188447608	0.012463754658709756	0.0038541575591811315
1727948002207	8226.5625	0.7846538837139423	0.011983534462633207	0.0036015615042645135
1727948002209	8226.5625	0.818781775013899	0.01183123215905445	0.0031976463756150622
1727948002211	8226.5625	0.8932003302165574	0.012305879441562901	0.002738927732157847
1727948002212	8226.5625	0.8181064957122294	0.013316554537669932	0.002515761801460873
1727948002214	8226.5625	0.784125629725652	0.014123991140045877	0.0024823239325069955
1727948002216	8226.5625	0.7780373559543216	0.013985386458970614	0.0024764393088690132
1727948002218	8226.5625	0.7518552384286556	0.013549112567836082	0.0024288721405782334
1727948002220	8226.5625	0.6393760034784846	0.013967566821830948	0.0020151939290427765
1727948002221	8226.5625	0.5079737249410378	0.014810404589201359	0.0016700914986906438
1727948002223	8226.5625	0.48246243714786424	0.01454959294251906	0.001324989068338511
1727948002225	8226.5625	0.49247537324569063	0.012856183939989368	0.001572289457537595
1727948002227	8226.5625	0.5674811832981358	0.010932193840130736	0.0022169435682437635
1727948002228	8226.5625	0.662740228937906	0.010014044396182522	0.0027145679024677544
1727948002230	8226.5625	0.7083082824771334	0.010234959702326686	0.0032121922366917456
1727948002232	8226.5625	0.848045447910886	0.010854384856697683	0.0038332232990634066
1727948002234	8226.5625	0.9825896181856194	0.011003085698556457	0.004274475126322788
1727948002236	8226.5625	1.1158184729399818	0.010643367416980973	0.004605893033610126
1727948002237	8226.5625	1.1423449434559594	0.010438489078676286	0.004658405847216246
1727948002239	8226.5625	1.0957989567436643	0.010607619386343484	0.004578898474529096
1727948002241	8226.5625	0.9748068642625092	0.010812126021749295	0.004336609187076621
1727948002243	8226.5625	0.8889199596898507	0.01065569390983853	0.00403043572195242
1727948002244	8226.5625	0.8504654810037223	0.010404965604998819	0.003689966999864889
1727948002246	8226.5625	0.8847763318300612	0.01042093558349328	0.003606985790461665
1727948002248	8226.5625	0.8859716066439701	0.010408250643902252	0.003426199945919693
1727948002250	8226.5625	0.9042253125297789	0.009900868132650332	0.0032356934575855393
1727948002253	8226.5625	0.885411083118925	0.008956054000250272	0.0031809393314378076
1727948002254	8226.5625	0.8975948495866687	0.00802553186421467	0.00318997561954547
1727948002256	8226.5625	0.8910295280338765	0.007498449377157514	0.003178522495114526
1727948002258	8226.5625	0.8475523029528779	0.007331658953578307	0.0030632815122057957
1727948002260	8226.5625	0.8363782280350677	0.007101206444186655	0.0030166939163125905
1727948002261	8226.5625	0.840710130491233	0.0063467020624250565	0.003035563176156974
1727948002263	8226.5625	0.8581982673134648	0.005111779168913741	0.0031141373986475905
1727948002265	8226.5625	0.8915591079457685	0.0038097719307211898	0.0033791293910738446
1727948002266	8226.5625	0.9971163228925299	0.0027045821529817155	0.003675195043958845
1727948002268	8226.5625	1.0465748010454594	0.0018158623610951498	0.003761968856353196
