# Supplementary material for: Identification and classification of repeated whistle types from free-ranging rough-toothed dolphins (Steno bredanensis)
Source: Sci Rep. 2026 Mar 20;16:14327. doi: 10.1038/s41598-026-44853-2 (PMC13144356; doi:10.1038/s41598-026-44853-2)
Supplement: Supplementary file 2 — Supplementary Material 2 [file 41598_2026_44853_MOESM2_ESM.zip › Dataset_StenoRepeatedCalls/Contours/3160.csv]

Time [ms]	Peak Frequency [Hz]	Duty Cycle	Energy	WindowRMS
1727948064150	5062.5	0.8744073698566388	0.008883429134119384	0.0032531509503016735
1727948064152	5062.5	0.7357910384667862	0.012942569054768241	0.0032240000960365367
1727948064154	5132.8125	0.6717178997680047	0.017261620700838455	0.0031948492417714
1727948064155	5203.125	0.5911834271762043	0.019730505552949442	0.0026754252371674375
1727948064157	5273.4375	0.5162614968315882	0.01896429475755319	0.0021920496935350447
1727948064159	5343.75	0.5180113323520741	0.015010711451237033	0.0017398620690419323
1727948064161	5414.0625	0.5827090437678305	0.011805931287199641	0.0012876744445488198
1727948064163	5484.375	0.5800304349334073	0.010177642051360177	0.0010911599210381632
1727948064164	5484.375	0.737563201183756	0.010025438765796731	9.6306268569005E-4
1727948064166	5484.375	0.7454671249130065	0.01096111048376109	9.651201751376175E-4
1727948064168	5554.6875	0.7583991020337149	0.013316284371004225	9.736587429102975E-4
1727948064170	5554.6875	0.8043249263777194	0.01634817458033663	0.0010185409126620103
1727948064171	5625.0	0.5150752997248428	0.019177329772292265	0.0012340460355488169
1727948064173	5625.0	0.5752624546615923	0.021412856019770183	0.0014495511584356232
1727948064175	5695.3125	0.5405562530497723	0.02186434187129459	0.0019611921480250285
1727948064177	5695.3125	0.5894086456243675	0.020972801428996955	0.00251705926016678
1727948064179	5695.3125	0.7151185667576736	0.02037074992685773	0.0030615671828751233
1727948064180	5695.3125	0.8911620993610285	0.02063146341795776	0.0036060751055834663
1727948064182	5695.3125	0.9866328000826754	0.021109111892655828	0.003852991211089692
1727948064184	5695.3125	1.1441713478645406	0.021761427338786322	0.004250996499262125
1727948064186	5695.3125	1.232164949871394	0.02123595793474571	0.004472315825792303
1727948064187	5695.3125	1.2585288160708488	0.017032174625044777	0.004540339884171439
1727948064189	5765.625	1.2531233577086751	0.009810617714222359	0.004525655615427696
1727948064191	5835.9375	1.1850951113660446	0.005345080579972783	0.004331014182275376
1727948064193	5976.5625	1.0514628342797205	0.0035218974008385568	0.003952793501167155
1727948064195	6117.1875	0.9268180966083881	0.003667255452017966	0.0035497856488071475
1727948064196	6117.1875	0.7923981569047682	0.003527054907976099	0.0030406401077912237
1727948064198	6117.1875	0.7042498009607184	0.006012384452256824	0.0026234537058747176
1727948064200	6187.5	0.7467138300610744	0.01576560119326057	0.0022287334940253077
1727948064203	6257.8125	0.7047129377129192	0.024512222793318536	0.0018375440634170424
1727948064204	6328.125	0.6754431796062379	0.028902317767059198	0.0014463546328087771
1727948064206	6328.125	0.6891517288510673	0.02846194555181658	0.0014878671077305451
1727948064208	6328.125	0.7414021928009343	0.025987410632965495	0.001617296048432367
1727948064210	6328.125	0.7934147704528733	0.02441176220515388	0.0018398224627652904
1727948064212	6328.125	0.9118506543999915	0.02599771714257709	0.002038394524687247
1727948064213	6328.125	0.9811358347396172	0.030772280069253578	0.002294151530049293
1727948064215	6328.125	1.0427335574915961	0.0357503907981828	0.0024188688058469775
1727948064216	6398.4375	1.1055854726215164	0.03865915547246365	0.0025440736207751257
1727948064218	6398.4375	1.1518615312313625	0.03834636036003025	0.0026309735102998002
1727948064219	6398.4375	1.1823096158472945	0.03938564166944821	0.0026835772521351794
1727948064221	6398.4375	1.1923332272266727	0.04109833649666048	0.002705174274714911
1727948064223	6398.4375	1.1968900158927023	0.040703468889135	0.002717613815691289
1727948064225	6398.4375	1.1568452085959526	0.03958141372006953	0.002637029984809577
1727948064227	6398.4375	1.1177201477571967	0.04115123434809161	0.0027058231997396306
1727948064228	6468.75	1.0685786858605613	0.04435145253660371	0.0025858746756373843
1727948064230	6468.75	1.055586439837718	0.04677668743639859	0.0025555041513569366
1727948064232	6468.75	1.0520411139953085	0.04825041863472563	0.0025497857051962184
1727948064234	6468.75	1.0760313602546403	0.05074683098609073	0.0026089622972874857
1727948064235	6468.75	1.0792677184400086	0.054192213520223395	0.0026163681184725625
1727948064237	6468.75	1.0993880667727667	0.055221434182728894	0.002662861749344425
1727948064239	6468.75	1.1476775269484711	0.05221607729653865	0.0027682173718745224
1727948064241	6539.0625	1.1305604287763704	0.04748064092883605	0.002814182583434564
1727948064243	6539.0625	1.1384584559779378	0.04489939574751261	0.0028293750670524923
1727948064244	6539.0625	1.1381531744060442	0.04704199493666258	0.0028284962948353634
1727948064246	6539.0625	1.1149155038642724	0.051506170336685246	0.002776651269293823
1727948064248	6539.0625	1.0386223141992275	0.05493633511639221	0.0026176893822029883
1727948064250	6539.0625	0.9802258788627247	0.05707156693273387	0.0024918541778142143
1727948064251	6539.0625	0.8892821963366018	0.057667375155439626	0.0022919795934636276
1727948064253	6539.0625	0.8495472305532858	0.05652848958618645	0.002193271795504711
1727948064255	6539.0625	0.8072205360862494	0.0550114906377576	0.0019132723611650227
1727948064257	6539.0625	0.8981372825254683	0.0532210547848626	0.0017267466537862692
1727948064259	6539.0625	0.8247503444583661	0.052559149446310134	0.0015810822942325898
1727948064260	6539.0625	0.9961044579221491	0.05607368806996996	0.0014974345734892508
1727948064262	6539.0625	1.0186517053153965	0.061196541092139047	0.0015347794138637235
1727948064264	6539.0625	0.849517721351634	0.06222689143230251	0.0016623714868622408
1727948064266	6539.0625	0.9023531211502301	0.060416014382354846	0.001760493507848569
1727948064267	6609.375	0.8727069400621139	0.058841919335842506	0.0019668902762756016
1727948064269	6609.375	0.9242179974786106	0.05595346549992585	0.002075423528765603
1727948064271	6609.375	0.9749371091315373	0.050014044013604195	0.0021726158811568174
1727948064273	6609.375	0.9772196835691823	0.046895129310925224	0.0024380712343136306
1727948064275	6609.375	1.0580686173349056	0.05065687790584024	0.002613075153660202
1727948064276	6609.375	1.1221163767688678	0.05514906666997156	0.0027694446405564575
1727948064278	6609.375	1.1085568652567523	0.05484986606441918	0.002822226654262883
1727948064280	6679.6875	1.144060207953652	0.052319629062257546	0.002963710037516742
1727948064282	6679.6875	1.1786171338979416	0.051140468619719014	0.003050043772117336
1727948064283	6679.6875	1.2037547311261196	0.04811683149632115	0.0031082334533120088
1727948064285	6679.6875	1.222721344860754	0.043645771559521755	0.0031478538536736786
1727948064287	6679.6875	1.2243876848898776	0.038384728410377836	0.003151969324434804
1727948064289	6679.6875	1.2326699473732015	0.03282614258400177	0.0031723537496506993
1727948064291	6750.0	1.2163089892512984	0.027404363868227602	0.003130614253106131
1727948064292	6750.0	1.197595380023704	0.022486123893497016	0.0030832192567999102
1727948064294	6750.0	1.231919955824729	0.021312171577329404	0.0030498523649528262
1727948064296	6750.0	1.193572358769128	0.02255892021434521	0.0029572106577025834
1727948064298	6750.0	1.1845282001929966	0.022105407593267023	0.0028327557567981105
1727948064299	6750.0	1.1362551118752577	0.01746523204498379	0.0027295317265385176
1727948064301	6750.0	1.1081697523182157	0.011227650948957852	0.0026584532001067457
1727948064304	6750.0	1.1375817969802897	0.0075352820497716425	0.0025063269567417506
1727948064306	6750.0	0.9484159617794486	0.007667456304969406	0.0024904631886182626
1727948064308	6750.0	0.9250634555507282	0.009417902046139362	0.00244060923374292
1727948064309	6750.0	0.8935862051576464	0.010126160537188008	0.0023710532424951244
1727948064311	6750.0	0.9107131081314725	0.009188555496675996	0.0024194029958790136
1727948064313	6750.0	0.9104648921463446	0.010471523689795292	0.0024213122767680678
1727948064315	6750.0	0.910525503026434	0.018074472963510627	0.0024262850350535033
1727948064316	6750.0	0.940718380008098	0.02548119745208364	0.0024997990074883893
1727948064317	6820.3125	0.9463696230183359	0.014413472276051604	0.0025143777986800105
1727948064319	6960.9375	0.9659151887309665	0.0063999401433630495	0.0025669092922264067
1727948064321	7101.5625	1.053432248673349	0.0029537718006448625	0.002599903477424477
1727948064323	7242.1875	0.9805492527936882	0.0039760317027543336	0.002736766315824052
1727948064324	7382.8125	0.9186242002715399	0.0035366860431551017	0.0029925858614105023
1727948064326	7523.4375	0.9595474518113111	0.0024305026998129673	0.0031112198047894054
1727948064328	7664.0625	0.9302061569635288	0.0033919852408577475	0.003391095297678534
1727948064330	7804.6875	1.0061329233212843	0.005205404096529486	0.003665015252380097
1727948064331	7804.6875	0.9754421869392176	0.009027544530105867	0.003600766742892516
1727948064333	7804.6875	0.9571333090594665	0.012722800351318371	0.0035582794237024092
1727948064335	7804.6875	0.9677731537708076	0.013134465663143552	0.003602198481086819
1727948064337	7804.6875	0.918658796085632	0.011242928587553207	0.0034972699717057145
1727948064339	7804.6875	0.7706961085439739	0.010796610235574735	0.003145819523180569
1727948064340	7804.6875	0.6898312024937192	0.011978882742207573	0.0028809521284997256
1727948064342	7875.0	0.6484192578819302	0.013192014800674598	0.0025326563518178096
1727948064344	7875.0	0.6408603593101286	0.014724106222379369	0.002184360575135894
1727948064346	7875.0	0.5599317614558926	0.015292133884340588	0.0020069711758459617
1727948064347	7875.0	0.4956801350158774	0.014587589139439716	0.0018624476251774236
1727948064349	7875.0	0.4339098572637913	0.01420677642672381	0.0015738795336133439
1727948064351	7875.0	0.6756595452769354	0.01431132599344557	0.0012853114420492643
1727948064353	7875.0	0.7576155569711178	0.013453127894012663	0.001362457108639128
1727948064355	7945.3125	0.7351840621368266	0.012301752047257601	0.0014594724333357905
1727948064356	7945.3125	0.6641307619056774	0.012697217364990854	0.001326669380727746
1727948064358	7945.3125	0.6615187843412462	0.013632141394486267	0.001320951247001504
1727948064360	7945.3125	0.7889215366612831	0.012384332338521958	0.0015422071833343526
1727948064362	7945.3125	0.8766230644995898	0.010279770096443944	0.0016558334927876993
1727948064363	7945.3125	0.949574846826292	0.009484980573303436	0.0017849097013979043
1727948064365	7945.3125	0.9820284594399439	0.009789501254527225	0.0018345534901312564
1727948064367	8015.625	1.0381066998008954	0.009783994968056531	0.0019123168850354159
1727948064369	8015.625	0.892516339714601	0.009423353903793879	0.0019553312794169135
1727948064371	8015.625	0.850782409627863	0.008939757977707376	0.0022923881289647094
1727948064372	8015.625	0.8708925568575167	0.009287397749025046	0.002333789778998825
1727948064374	8015.625	0.8857402624260772	0.010649962993214246	0.0023766776118279843
1727948064376	8015.625	0.9426751012536501	0.011764039707882794	0.0026586360538806346
1727948064378	8015.625	1.0152756792944182	0.011256133696523944	0.0028592771528407686
1727948064379	8015.625	1.0654967000435198	0.009512028118046812	0.0029768205187786782
1727948064381	8015.625	1.0894473779340745	0.008613716583085459	0.003023697475157801
1727948064383	8015.625	1.1403237177462375	0.00997639652482911	0.0031487661115508327
1727948064385	8015.625	1.1537481618163186	0.012862932581147781	0.0031878552628019116
1727948064387	8085.9375	1.21723185331031	0.014192581660942328	0.0033375021197580477
1727948064388	8085.9375	1.230411809445427	0.013462145991182664	0.0034686103756923744
1727948064390	8085.9375	1.2294867920092483	0.012767442657930289	0.003465865389246056
1727948064392	8085.9375	1.2231422920147077	0.014021415999643403	0.003448430250511545
1727948064394	8085.9375	1.246078459221862	0.01657588362600078	0.0035080089821359264
1727948064395	8085.9375	1.2701609016381137	0.01838404841831676	0.0035643892701455997
1727948064397	8085.9375	1.248733552496888	0.018099988805700865	0.003512608975016183
1727948064399	8085.9375	1.1754625748288456	0.016865898501713567	0.003342529743004265
1727948064401	8085.9375	1.1190125194152363	0.01564595048488127	0.003205824515009915
1727948064404	8085.9375	1.0177927625575585	0.014348434171182447	0.0027987249971797297
1727948064405	8156.25	0.8189499372609241	0.01356736319239939	0.0023916254793495445
1727948064407	8156.25	0.7592282319722502	0.013739448644365437	0.0021027187188811564
1727948064409	8156.25	0.6831384949451065	0.013624813603527196	0.0017711426015903546
1727948064411	8156.25	0.5727510440041674	0.012527958158066519	0.0014474456947136919
1727948064412	8156.25	0.4749036249640732	0.011845920310093662	0.0011237487878370293
1727948064414	8156.25	0.4106241573045581	0.012758726164530295	9.280022790712954E-4
1727948064416	8156.25	0.5101303130477369	0.014468961931011742	7.322557703055615E-4
1727948064417	8156.25	0.4599478373661532	0.015170283462650805	8.804889361101597E-4
1727948064419	8156.25	0.48395933771503885	0.014073089591509212	0.0010287221019147578
1727948064420	8156.25	0.37653652519455055	0.012264026969849103	0.001421755696039805
1727948064422	8156.25	0.44788026228878075	0.0113932088179922	0.0017391183887256506
1727948064424	8156.25	0.5396662334681753	0.011545017049425423	0.0020564810814114962
1727948064426	8156.25	0.596353834671936	0.011030735513020366	0.002492192277746017
1727948064427	8156.25	0.736717056826874	0.009830970176213568	0.0029279034740805373
1727948064429	8156.25	0.8147710929532127	0.008894294216343239	0.003178797747538412
1727948064431	8156.25	0.8746338928108532	0.008563246274865034	0.003337473131635918
1727948064433	8156.25	0.9275289532604537	0.008566555906974489	0.0034884122803514376
1727948064435	8156.25	0.926721791071732	0.00833475897289837	0.0034872836741788723
1727948064436	8156.25	0.858160729272905	0.00803536323150899	0.003307442418848239
1727948064438	8156.25	0.8541186934280979	0.00811795732242411	0.003293538034799746
1727948064440	8156.25	0.7579958440899626	0.008923000387663969	0.0030174349186096764
1727948064442	8156.25	0.6803593863916851	0.009618390449275187	0.0025716238247007178
1727948064443	8156.25	0.6600156090224634	0.009937007119929182	0.002125812730791759
1727948064445	8226.5625	0.6138627550221005	0.010495347657425812	0.0019080590000588277
1727948064447	8226.5625	0.49253065195908646	0.011096423259574998	0.0015512278746014846
1727948064449	8226.5625	0.5381222936003753	0.010691355974566982	0.0011943967491441414
1727948064451	8226.5625	0.4947740004416887	0.009243197683207461	0.0011132746655299257
1727948064452	8226.5625	0.5165816542642594	0.007703012576806973	0.0010826650418551498
1727948064454	8226.5625	0.5445731984882166	0.007011066616506474	0.0011417152566117182
1727948064456	8226.5625	0.5197364389616316	0.006598223182847566	0.0011007542831601568
1727948064458	8226.5625	0.5327703326623834	0.005921978989154596	0.001116023387507611
1727948064459	8226.5625	0.6236987285273441	0.005437262134662699	0.0012388729506771295
1727948064461	8226.5625	0.6768050063141582	0.00539999766570971	0.0013352476658799871
1727948064463	8226.5625	0.7920649791688265	0.005394868474710817	0.0015608460823854232
1727948064465	8226.5625	0.7045029224774405	0.005603932201412818	0.0017154631467184568
1727948064467	8226.5625	0.6460690490460009	0.00661037753402964	0.0020423330640080978
1727948064468	8226.5625	0.717736363845012	0.007945530072630425	0.002369202981297739
1727948064470	8226.5625	0.6587869111374614	0.008362073519279135	0.0025515342020707736
1727948064472	8226.5625	0.6280043448150391	0.007709038065719457	0.0028661757400176647
1727948064474	8226.5625	0.726561822177425	0.006969768729483533	0.003293986981769822
1727948064475	8226.5625	0.8054624448667418	0.006707748359023597	0.0036138051199865566
1727948064477	8226.5625	0.8200494633415846	0.006656391478896796	0.003662806093230737
1727948064479	8226.5625	0.871906348602435	0.006294514417700528	0.0038205517011739632
1727948064481	8226.5625	0.8670630296422602	0.005346499300226404	0.003798614454726429
1727948064483	8226.5625	0.8455404337489022	0.004291294736696318	0.003724207339232422
1727948064484	8226.5625	0.9948050976661335	0.0037339595306085586	0.0035012884271597377
1727948064486	8226.5625	0.9750755595202596	0.0036289461750996987	0.003448412283064483
1727948064488	8226.5625	0.8812108262915875	0.0037355201746332675	0.0030726726783594695
1727948064490	8226.5625	0.9717509523230832	0.004013233292683022	0.0026225853832597948
1727948064491	8226.5625	0.8172832761714437	0.004467570520705764	0.002316620866489339
1727948064493	8226.5625	0.7459352601249263	0.004654440567691963	0.0019799555473724965
1727948064495	8226.5625	0.6134973356635086	0.004291333116406997	0.0016416012230617604
1727948064497	8226.5625	0.6364241131651122	0.003804219638659939	0.0013032468987510242
1727948064499	8226.5625	0.5189166060851736	0.0034020946642988165	0.0011066140597549446
1727948064500	8226.5625	0.5162658339976969	0.003091556767784975	9.099812207588651E-4
1727948064503	8226.5625	0.49914989652269315	0.0033873137645247845	8.256978926694378E-4
1727948064505	8226.5625	0.5166474434284942	0.00451845495548615	8.426052598294087E-4
1727948064507	8226.5625	0.6178796582918413	0.005851314801366984	0.0011381819828320502
1727948064508	8226.5625	0.531960775745116	0.006615854688494008	0.0014036130664814425
1727948064510	8226.5625	0.6018966037483873	0.006432418396052713	0.0016690441501308346
1727948064512	8226.5625	0.7478849020067327	0.0057307694950844874	0.0019508082998944039
1727948064514	8226.5625	0.9053564581737488	0.005577759641351539	0.002220909542650612
1727948064516	8226.5625	0.9937316110388781	0.00608605409803437	0.0023566576078671827
1727948064516	8226.5625	1.0275153558061871	0.00615526996899756	0.0024037308646524826
1727948064518	8226.5625	1.0275153558061871	0.005544688549403871	0.0024037308646524826
1727948064520	8226.5625	1.0263768728078133	0.005402815007860404	0.0024020945758062417
1727948064522	8226.5625	1.0029608694666183	0.005791289920697804	0.002361502218702516
1727948064523	8226.5625	0.9204746197526974	0.005611680916795297	0.0021537912068894066
1727948064525	8226.5625	0.8861460855318083	0.004874213919753799	0.0020202055835224094
1727948064527	8226.5625	0.8301148133557356	0.004919273531786372	0.0018847860748025956
1727948064529	8226.5625	0.9616675427314431	0.005829352317301673	0.0017281818687499716
1727948064531	8226.5625	1.10074409148978	0.0063979444270833175	0.0016912148930849345
1727948064532	8226.5625	1.1077423169524068	0.006494678656717728	0.0017028694805112034
1727948064534	8226.5625	1.1223047284460166	0.006984048401659486	0.001725036699065051
1727948064536	8226.5625	1.1247406373141355	0.007982510249333928	0.0017967018477564973
1727948064538	8226.5625	1.0310473825563695	0.008768865259506771	0.0019155139192267075
1727948064539	8226.5625	0.9487915700905443	0.009234484158836473	0.002190999547864077
1727948064541	8226.5625	0.9667077141882696	0.009831305767207884	0.002307195647112591
1727948064543	8226.5625	0.9428384874734091	0.010595284956034144	0.0025968346750807943
1727948064545	8226.5625	0.9205054917937963	0.011291162887461983	0.0029507623061398145
1727948064547	8226.5625	0.9697517001668833	0.011600178887757006	0.003262376510328722
1727948064548	8226.5625	1.0293548185174464	0.011012413924131161	0.0034191449078323608
1727948064550	8226.5625	1.0442245667862389	0.010019105535257124	0.0034550351702110757
1727948064552	8226.5625	1.083882592274178	0.00987406965421588	0.0035595410312401097
1727948064554	8226.5625	1.050371066534384	0.010589681835028475	0.0034776044841837578
1727948064555	8226.5625	0.9643775354656253	0.011492708546971224	0.0032740948717826157
1727948064557	8226.5625	0.9097922963036192	0.01190593158309118	0.003148234995336094
1727948064559	8226.5625	0.7795733893357153	0.01195091674698017	0.0027786628497663553
1727948064561	8226.5625	0.6940728660767854	0.011709143695383645	0.0023226937677084474
1727948064563	8226.5625	0.6834515985452904	0.010653768922750178	0.0019738375241069436
1727948064564	8226.5625	0.5464253935424037	0.009272267569900029	0.0016249812805054394
1727948064566	8226.5625	0.6416017936468689	0.009751820984310568	0.0013445489302506743
1727948064568	8226.5625	0.4965045750349406	0.012465532086939906	0.0010641165799959095
1727948064570	8226.5625	0.40255905780485673	0.014569266598935707	9.070502437259949E-4
1727948064571	8226.5625	0.35289577383827764	0.01370493971035355	7.499839074560802E-4
1727948064573	8226.5625	0.42795625122838044	0.011188872722186041	6.571309122373164E-4
1727948064575	8226.5625	0.39806532225808233	0.010045155329527728	5.846692493494625E-4
1727948064577	8226.5625	0.45655971939322465	0.010630052113882783	5.076352039764738E-4
1727948064579	8226.5625	0.3575205719612596	0.011150585702741819	8.797841171253179E-4
1727948064580	8226.5625	0.37111519371136953	0.010806810013952707	0.0011906195042813619
1727948064582	8226.5625	0.41404278877797285	0.010606168386821395	0.001596166355376496
1727948064584	8226.5625	0.5241072618489919	0.011369637814529182	0.0019645756738266087
1727948064586	8226.5625	0.6697329273619905	0.012809416245697125	0.002332984992276721
1727948064587	8156.25	0.8203252255171987	0.014259419975005232	0.00263876491856767
1727948064589	8156.25	0.8875312059129189	0.014343957919651306	0.0027558241591015306
1727948064591	8156.25	0.9953116039553179	0.013552905659122906	0.0029283574634801396
1727948064593	8156.25	1.034090251303093	0.012801856042052065	0.002983010332364614
1727948064595	8156.25	1.000136257686633	0.012521134978611171	0.0029046092330988747
1727948064596	8156.25	0.9348259586752606	0.012217209412680004	0.002727265197061812
1727948064598	8156.25	1.0512357507861634	0.01175370207219845	0.002618803911941392
1727948064600	8156.25	0.9970150353773586	0.011544925966020669	0.002475565583223686
1727948064603	8156.25	0.9900044180058096	0.011765688739438226	0.0023021125154234407
1727948064604	8156.25	1.1093380545761937	0.012035210616016336	0.00212478075891365
1727948064606	8156.25	1.2034930023257338	0.012520540426390489	0.002115381254378492
1727948064608	8156.25	1.1867989700711916	0.012484146458959967	0.002090856013592203
1727948064610	8156.25	1.1356676316277952	0.01160973587535882	0.0020205527134670173
1727948064612	8156.25	1.0111448233315863	0.010426811036827454	0.0018673665175928543
1727948064613	8156.25	0.852649616745283	0.009569826282954103	0.0016615104597563547
1727948064615	8156.25	0.7646242111067435	0.009019435336864267	0.001541609444036089
1727948064616	8156.25	0.6160242919068833	0.008911824247670954	0.0013454617606442237
1727948064618	8156.25	0.553441893931179	0.00952641872700325	0.0011207795937614442
1727948064619	8156.25	0.4661682383016653	0.01037807545405815	8.960974268786648E-4
1727948064621	8156.25	0.430256113435285	0.010423703835903856	7.444833643364195E-4
1727948064623	8156.25	0.44061376393128004	0.009650519493533134	5.928693017941743E-4
1727948064625	8156.25	0.3811187231439002	0.008878939236076496	9.093532213376475E-4
1727948064627	8156.25	0.4219547243032433	0.00844308962304004	0.0012574740267728628
1727948064628	8156.25	0.588777391704085	0.00800507958102729	0.0015289976123340735
1727948064630	8156.25	0.661832648169986	0.007294746503621998	0.0018005211978952842
1727948064632	8156.25	0.8062198231479936	0.006946971716744065	0.00209362683766868
1727948064634	8156.25	0.9313644839758306	0.007972458907914972	0.002233662984524623
1727948064635	8156.25	1.0494126656248262	0.0099320868598204	0.0023748043978481987
1727948064637	8156.25	1.0663402653127956	0.011133695610755128	0.002396289239640781
1727948064639	8156.25	1.0623928700012522	0.010625949356288831	0.002387837093601104
1727948064641	8156.25	1.0071938799691798	0.009539367007446535	0.0022861830620209945
1727948064643	8156.25	0.935311879287374	0.0086598088113524	0.002130177823544805
1727948064644	8156.25	0.919101424158118	0.007925182067800796	0.0018820532489777645
1727948064646	8156.25	0.8806325420177689	0.007324604988460172	0.0017942595965177645
1727948064648	8156.25	1.0532336188318159	0.006732273582604157	0.0017895828142924241
1727948064650	8156.25	1.0316833969234496	0.006181568898120874	0.0017468687681628321
1727948064651	8156.25	0.9969576219407984	0.006016082574749009	0.0018102101404315787
1727948064653	8156.25	1.0079479556543958	0.006280295226945907	0.0018296816515848801
1727948064655	8156.25	1.0318938649870966	0.006619231428295254	0.0018692464847445034
1727948064657	8156.25	1.0406978149247161	0.0066618553492020175	0.0018862064546178905
1727948064659	8156.25	1.064764726412958	0.006274264895016356	0.0019253949339779277
1727948064660	8156.25	1.0919860389215033	0.0053761735281957195	0.00197148892506432
1727948064662	8156.25	1.0794560570908531	0.004407246395679772	0.0019482717855002008
1727948064664	8156.25	1.072175065317798	0.00361965029634262	0.0019348342687475067
1727948064666	8156.25	1.1748284781223952	0.002985144927485764	0.0019091061005464345
1727948064667	8156.25	1.0912760281679799	0.002172244089598273	0.0019478686436272283
1727948064669	8296.875	1.1095540938277524	0.0018622780698264985	0.001980800208443321
1727948064671	8437.5	1.1443638325363708	0.007531921496158154	0.0020367320423269825
1727948064673	8648.4375	1.1765792923664387	0.012234005052890882	0.0020916661826065387
1727948064675	8648.4375	1.155614144356037	0.014890712059332293	0.0020603344012057167
1727948064676	8648.4375	1.1453509240121122	0.01640459519169785	0.002045068852448647
1727948064678	8648.4375	1.129730412325489	0.018406715553730676	0.0020220971098473296
1727948064680	8648.4375	1.0947435033519939	0.02008992547444099	0.001970254209011722
1727948064682	8648.4375	1.0461988507757964	0.019603640486211223	0.0018877493482707436
1727948064683	8648.4375	0.998374017571638	0.017113125362908155	0.0017669223255981827
1727948064685	8648.4375	0.9768040354921913	0.014521782750513813	0.0017249291403657495
1727948064687	8648.4375	0.9836366555761455	0.01266123633983612	0.0016312144082731314
1727948064689	8648.4375	0.9705917197682239	0.011125554151026335	0.001583963827437828
1727948064691	8648.4375	0.9924883783220202	0.010312983439394493	0.0016019643636565268
1727948064692	8648.4375	0.8478873842432021	0.010184421012745894	0.0017191052238021089
1727948064694	8648.4375	0.8597603312649745	0.011009776445302927	0.0018011088822208862
1727948064696	8648.4375	0.9175673327998652	0.013089391129850633	0.0019229381164290202
1727948064698	8648.4375	1.009845762204253	0.01504177348047968	0.002111677433275719
1727948064699	8648.4375	1.0542669824763409	0.015046804167604679	0.002223922856207519
1727948064701	8648.4375	1.065848234979456	0.013775539713678077	0.0022428147633118205
1727948064704	8648.4375	1.0434751962164026	0.013068113554210154	0.0022152800807951844
1727948064706	8648.4375	0.9111418225551056	0.013159869917767984	0.0020610867375255556
1727948064708	8648.4375	0.8014893070636051	0.012734206468428856	0.0018713619924419043
1727948064709	8578.125	0.6621340295237778	0.011620566672768302	0.0016539089099221788
1727948064711	8578.125	0.5852914413863178	0.009829059655849173	0.0013969713957519329
1727948064713	8578.125	0.44486422803006703	0.008639205824074589	0.001140033881581687
1727948064715	8578.125	0.4438714561222484	0.008311274291486275	0.001077602499273303
1727948064716	8578.125	0.41973775879385206	0.008170115599216855	0.0011586502238012455
1727948064717	8578.125	0.44303402320985513	0.007408207312399967	0.001213382773050195
1727948064719	8578.125	0.5014137927070712	0.006180454084294491	0.0013558887022525434
1727948064721	8578.125	0.5253340389473141	0.005517135025642432	0.0015747954134479225
1727948064723	8578.125	0.44371702270803093	0.005936515660673044	0.0020850047485001418
1727948064724	8578.125	0.5436515447063717	0.007470839497129288	0.0024940639402589917
1727948064726	8578.125	0.5958273263230691	0.01076575340449731	0.0029031231320178416
1727948064728	8578.125	0.6890751827416902	0.015294074878409107	0.0032382184144583003
1727948064730	8578.125	0.7589877559164315	0.018952001430063467	0.0034594117483479135
1727948064731	8507.8125	0.793155676220023	0.017405804338846902	0.003556608080923725
1727948064733	8507.8125	0.8103490569481793	0.015311205737614967	0.0036155525617322555
1727948064735	8507.8125	0.8578411746486142	0.0117254587233808	0.003740940856707901
1727948064737	8507.8125	0.8423787915628856	0.007821844196360561	0.0036601875833163775
1727948064739	8507.8125	0.801175666333282	0.004622992379674791	0.0035239239977331374
1727948064740	8507.8125	0.786974347153366	0.0031163725361930336	0.0031937874399236583
1727948064742	8507.8125	0.8275799236003163	0.005946625743102641	0.0030101701781437666
1727948064744	8507.8125	0.7419203455200378	0.012152369024626332	0.0026682224543719056
1727948064746	8507.8125	0.6966186288978646	0.015388117827359974	0.0025313686389371423
1727948064747	8507.8125	0.6357558688636877	0.0136152958754156	0.002354518463996747
1727948064749	8507.8125	0.5685604211682767	0.01272299152634921	0.0021522205057856853
1727948064751	8507.8125	0.5609440949222757	0.016071304302711042	0.0018202431447014488
1727948064753	8437.5	0.5284486390589456	0.01884457918903426	0.001719215725822494
1727948064755	8437.5	0.47831971573358534	0.016380187037321595	0.0015865223571940629
1727948064756	8437.5	0.43464305701915784	0.01234286552516161	0.0014634033723599897
1727948064758	8437.5	0.43632826874665465	0.010639296709456054	0.0014729553844961636
1727948064760	8437.5	0.4642759742134917	0.011714076293171664	0.0012965421545007062
1727948064762	8437.5	0.33366501502567164	0.014089367562234244	0.001362871087468966
1727948064763	8437.5	0.39132354662871727	0.01593176607414708	0.001528351389912515
1727948064765	8437.5	0.4084625824683108	0.015176664826976266	0.0015755422017948058
1727948064767	8437.5	0.47642396597658976	0.011572043539338259	0.0019841682641568974
1727948064769	8437.5	0.507169974682698	0.0075833968017027156	0.0023118284849701592
1727948064771	8437.5	0.5946940642374619	0.006802960805818187	0.002639488705783421
1727948064772	8437.5	0.7043935086548905	0.00969601877938263	0.002975457410010643
1727948064774	8437.5	0.7340958600284477	0.011528604879557456	0.003030425781178499
1727948064776	8437.5	0.7384035023534251	0.009395476936071125	0.003027937017953255
1727948064778	8437.5	0.7834408229592168	0.007595821838696384	0.0031794126517494595
1727948064779	8437.5	0.7224214281236446	0.009955704083757691	0.003497446774493534
1727948064781	8437.5	0.7500302065119415	0.013361795760434779	0.003651311036499889
1727948064783	8437.5	0.7556139548119759	0.013898181083061996	0.003820531377324748
1727948064785	8437.5	0.7382406878521357	0.013623739256517517	0.003774664087510998
1727948064787	8437.5	0.6726294943371659	0.014626960544533147	0.003554391611159903
1727948064788	8367.1875	0.6420495375147406	0.015355327603761248	0.0034785208921005073
1727948064790	8367.1875	0.6437337623452241	0.01425725677732388	0.0034811274905517243
1727948064792	8367.1875	0.5916219587346042	0.01276990873116002	0.003318113362873707
1727948064794	8367.1875	0.5037783576757403	0.013044346098801196	0.0028280945273319235
1727948064795	8367.1875	0.39672531671743966	0.015289693088560754	0.0023701626041142472
1727948064797	8367.1875	0.34385757555436336	0.01759887440673576	0.0019338661175497904
1727948064799	8367.1875	0.5234224198816281	0.016846697743896386	0.0014975696309853335
1727948064801	8367.1875	0.5276172339269796	0.013524441449729316	0.0015839416492301037
1727948064804	8367.1875	0.4856947677767838	0.010692573380387685	0.0016640335869881518
1727948064805	8367.1875	0.5223217540639582	0.010882469469291795	0.0019085481567285801
1727948064807	8367.1875	0.5159445770567052	0.015272734791566604	0.0018812326391831205
1727948064809	8367.1875	0.5516914403276527	0.020636966791358624	0.0019955083025881494
1727948064811	8367.1875	0.5908492570980626	0.021578765557966083	0.002347124825303884
1727948064812	8367.1875	0.6793950183664064	0.01807048657579573	0.002600156077939731
1727948064814	8367.1875	0.6928061625449559	0.014586832019522397	0.0026173902611562314
1727948064816	8367.1875	0.6558731201542507	0.013350358128850656	0.002540258831553888
1727948064817	8367.1875	0.5692886201418257	0.014197104260141848	0.0023119117567831507
1727948064819	8367.1875	0.5541809518847592	0.015733365966632332	0.0022645109099644865
1727948064820	8367.1875	0.5574967850317176	0.015224667431197915	0.0022770413757679385
1727948064822	8367.1875	0.595299047821559	0.012996831724644482	0.002411297900364941
1727948064824	8367.1875	0.5927520499612905	0.011787595396212394	0.002831476551334566
1727948064826	8367.1875	0.6296228430317654	0.011770649033542297	0.0033828152151246936
1727948064827	8367.1875	0.5992859980382995	0.011158498736584583	0.0038655607356574587
1727948064829	8296.875	0.6300621444649638	0.009760600094821725	0.003942567164088106
1727948064831	8296.875	0.671979180572861	0.009669389645327318	0.004036100405942505
1727948064833	8296.875	0.71304591083719	0.011986670236198144	0.0041269772591230195
1727948064835	8296.875	0.7882639367880028	0.014923164482717638	0.004332996403820804
1727948064836	8296.875	0.8126055711922985	0.015420567505879	0.004453799298629037
1727948064838	8296.875	0.8347797283724059	0.013562868205978143	0.004658494557331665
1727948064840	8296.875	0.8315793831008704	0.011542123495201067	0.004646049949390043
1727948064842	8296.875	0.7997455803145538	0.011693864141222211	0.004447697640998879
1727948064843	8296.875	0.7605003759672462	0.013166760333641548	0.00434142915756385
1727948064845	8296.875	0.7517173978613113	0.013402792192710403	0.004327059705117151
1727948064847	8296.875	0.7006901497133595	0.011934225451272795	0.004231427391212395
1727948064849	8296.875	0.6096125789107955	0.010684220753271752	0.004002798383930046
1727948064851	8296.875	0.513339119603591	0.010746926740229477	0.003259664102409644
1727948064852	8296.875	0.46954129682779167	0.011061010715299661	0.002516529820889242
1727948064854	8296.875	0.4471382667854745	0.010694377232371016	0.0018654577749088914
1727948064856	8296.875	0.416570133075897	0.010045161547670326	0.0012143857289285407
1727948064858	8296.875	0.4158221550707547	0.009937308282472277	0.0012375004671590763
1727948064859	8296.875	0.5320678966850104	0.010675201682212521	0.0015650351058222127
1727948064861	8296.875	0.5804666572035871	0.011668422075039857	0.0018235714800070527
1727948064863	8296.875	0.6883395070827509	0.012220422022012014	0.0020821078541918927
1727948064865	8296.875	0.6747448608199395	0.01234439116410093	0.0020709014174948356
1727948064867	8296.875	0.670417094325064	0.012158419636247175	0.0020724436761361633
1727948064868	8296.875	0.7402414268139995	0.011639774063625898	0.0021892489737144884
1727948064870	8296.875	0.7660032956993944	0.01152575320005205	0.002223321962189625
1727948064872	8296.875	0.7377277963399721	0.012002354182662711	0.0019788492016927697
1727948064874	8296.875	0.6759415330106099	0.011837084830891697	0.0017343764411959146
1727948064875	8226.5625	0.7238959445340947	0.01082828004665202	0.001459426474063898
1727948064877	8226.5625	0.7764664699582797	0.010157426747288263	0.0014473695043904433
1727948064879	8226.5625	0.7046272694080125	0.009835217308589127	0.0018834433007823234
1727948064881	8226.5625	0.717948979713794	0.008759079720356482	0.0022759551560894223
1727948064883	8226.5625	0.8161338275738886	0.0073956909283957924	0.0026684670113965208
1727948064884	8226.5625	0.9218611807193396	0.0068227398136036	0.0029654776977827775
1727948064886	8226.5625	0.9542801894981656	0.00694817966756454	0.003062870794847437
1727948064888	8226.5625	1.0209351865500524	0.00727931222749478	0.003179692010341688
1727948064890	8226.5625	1.074725456957547	0.007643006466535604	0.0032581429196066156
1727948064891	8226.5625	1.0943155668566562	0.007664295965980457	0.0032938461639052384
1727948064893	8226.5625	1.0887520268278303	0.007194468713994006	0.0032789683867244937
1727948064895	8226.5625	1.0826542692364387	0.006638853426370848	0.0033066736452956394
1727948064897	8226.5625	1.0684006106020876	0.006043344257452745	0.0032580172669857735
1727948064899	8226.5625	1.0394816444394448	0.005409827983174315	0.003164504356184269
1727948064900	8226.5625	1.0278241518355884	0.005096357314879213	0.003119148181367822
1727948064903	8226.5625	1.0370092256224657	0.005171005186572079	0.003133982503713086
1727948064905	8226.5625	1.0053097353357228	0.005018945001754437	0.003072419740512586
1727948064907	8226.5625	0.923858814308952	0.0042743585538797405	0.002907171899779198
1727948064908	8226.5625	0.8045273983263685	0.0031911748545394108	0.002541203503130649
1727948064910	8226.5625	0.7662763706971586	0.0025924479114485793	0.0022172141893920566
1727948064912	8226.5625	0.700977155870243	0.0027821847337572833	0.0018554271395357323
1727948064914	8226.5625	0.5666986883129645	0.0030698247550963527	0.0014881574554682934
1727948064916	8226.5625	0.5367172803304694	0.0030156120370293774	0.0011914535780816306
1727948064916	8156.25	0.40384380001263476	0.003190313422735435	8.947497006949676E-4
1727948064918	8156.25	0.40384380001263476	0.0038618989398460186	7.62397437104146E-4
1727948064920	8156.25	0.39313839740243844	0.004396005589218426	6.342365473202629E-4
1727948064922	8156.25	0.44524620750871613	0.00441916229791004	5.0607565753638E-4
1727948064923	8156.25	0.4298222806385395	0.006140152912583286	4.787722898681709E-4
1727948064925	8156.25	0.42362919560185186	0.010910615255938835	4.7606668214151036E-4
1727948064927	8156.25	0.4519672513757862	0.014416104676258666	4.8757502960190043E-4
1727948064929	8156.25	0.46630688766596784	0.012555008164114237	5.010185906676782E-4
1727948064931	8156.25	0.562521496658805	0.007451041842257224	5.90254104631624E-4
1727948064932	8156.25	0.5089255897059215	0.004004457937847801	6.808348004937551E-4
1727948064934	8156.25	0.5640400560308069	0.002773238786174745	7.480464133167523E-4
1727948064936	8156.25	0.5903408478519984	0.0025060171388280026	8.320326094325248E-4
1727948064938	8156.25	0.6015579339803666	0.0025821473613245457	0.0010152919676943224
1727948064939	8156.25	0.6999062099988913	0.0025127636439269785	0.00119855132595612
1727948064941	8156.25	0.7405963141655579	0.002618838155393275	0.0012417843956767359
1727948064943	8156.25	0.7347496954246291	0.003004348225773264	0.0012397908246619437
1727948064945	8156.25	0.6957525515667835	0.003060294677118747	0.0012123352890648293
1727948064947	8156.25	0.6781093460228189	0.0025513109248984436	0.0011978791001017832
1727948064948	8156.25	0.612576033603451	0.0020555873069162465	0.0011272382009954148
1727948064950	8156.25	0.616001325391066	0.0020719500133926415	0.0011337793920671957
1727948064952	8156.25	0.5937701906220633	0.0022468171945325627	0.0012574600000581058
1727948064954	8156.25	0.44176646831733707	0.0020474803377571495	0.0017319818790566444
1727948064955	8156.25	0.5724662604821803	0.0016449486539438815	0.0020727503165514833
1727948064957	8156.25	0.6562085421580188	0.0013628315406017018	0.0024135187540463223
1727948064959	8156.25	0.8306308962264152	0.0011546633085048259	0.0028125047254232934
1727948064961	8156.25	0.9716976013823375	9.331894690009462E-4	0.003113138561546877
1727948064963	8085.9375	1.1408456814046295	7.037008595737554E-4	0.0034634010276894845
