# Supplementary material for: Identification and classification of repeated whistle types from free-ranging rough-toothed dolphins (Steno bredanensis)
Source: Sci Rep. 2026 Mar 20;16:14327. doi: 10.1038/s41598-026-44853-2 (PMC13144356; doi:10.1038/s41598-026-44853-2)
Supplement: Supplementary file 2 — Supplementary Material 2 [file 41598_2026_44853_MOESM2_ESM.zip › Dataset_StenoRepeatedCalls/Contours/3162.csv]

Time [ms]	Peak Frequency [Hz]	Duty Cycle	Energy	WindowRMS
1727948118458	5414.0625	0.8554042600235849	0.001596370430563199	0.0022329349363851285
1727948118459	5414.0625	0.8478312942216981	0.002050800235409507	0.002198998184983406
1727948118461	5414.0625	0.887050412735849	0.002583466628547314	0.0022422715610730744
1727948118463	5414.0625	0.9224922612028301	0.003257107715122227	0.002291690444998961
1727948118465	5484.375	0.8403965212264152	0.0038707047711353405	0.0021629903254329667
1727948118467	5484.375	0.7793659849915818	0.004025967033816936	0.0018790200671013988
1727948118468	5484.375	0.8343155676922891	0.0046610499123921545	0.001735602824809006
1727948118470	5484.375	0.8449032988785138	0.006086373997560397	0.0017614345261377784
1727948118472	5554.6875	0.7550601265552365	0.0068722549322147225	0.0018720647478602367
1727948118474	5554.6875	0.7344133753457938	0.0062788910467099866	0.0021810636907939685
1727948118475	5554.6875	0.834539598403912	0.005180540449987817	0.0024975904197619293
1727948118477	5625.0	0.8337659138812079	0.004824782657617665	0.0026935658244076617
1727948118479	5625.0	0.8486244770608715	0.0052150719523203935	0.0032032906336521665
1727948118481	5625.0	1.0187091124775383	0.006112367058628897	0.003626503241902983
1727948118483	5625.0	1.1420385149932615	0.006774191114055157	0.003961107081308905
1727948118484	5625.0	1.227919860455975	0.006679272661179833	0.004208926611687064
1727948118486	5625.0	1.2440774511455526	0.007693726321890331	0.004254021725597084
1727948118488	5625.0	1.2065877168969001	0.013450361796670078	0.00415669256530906
1727948118491	5625.0	1.119026122388814	0.020548494792927342	0.003973665145176449
1727948118492	5625.0	0.8956621278007075	0.020808494480829387	0.0034104967641026213
1727948118494	5625.0	0.8075682361691712	0.014152608611943758	0.0031712420781736263
1727948118496	5625.0	0.6416633125258916	0.011798908833447353	0.002650098879904808
1727948118498	5625.0	0.5118795910721304	0.020672837277337652	0.0020308439829637807
1727948118500	5625.0	0.4522871421318134	0.03005022941799876	0.0014821138604387974
1727948118501	5625.0	0.39931660020481624	0.027943661577211974	9.33383737913814E-4
1727948118503	5625.0	0.5933312055284617	0.017644995782213617	8.133570067428233E-4
1727948118504	5695.3125	0.5839202410759047	0.010277033418250274	9.509415812595205E-4
1727948118506	5695.3125	0.5038810289960525	0.007608618497673131	0.001112695396232648
1727948118507	5695.3125	0.5136702266217513	0.00695074889261396	0.001546014604466421
1727948118509	5695.3125	0.5639087194683908	0.007677048614101222	0.0020843820729029867
1727948118511	5695.3125	0.6539046889331106	0.008923433690111187	0.002694370154004624
1727948118513	5695.3125	0.7340301872933801	0.008901480995892464	0.003278768771179081
1727948118515	5695.3125	0.9182301745686179	0.007438406735639772	0.0038631673883535384
1727948118516	5695.3125	1.0651850350497905	0.005550905063898955	0.0042753642139903856
1727948118518	5695.3125	1.12143856270662	0.003706469286539404	0.004423412043918781
1727948118520	5695.3125	1.191840120293098	0.0023717022123585126	0.0045871483312382375
1727948118522	5695.3125	1.171790351984559	0.0016924292260937595	0.004537957422706284
1727948118523	5695.3125	1.0589663587526206	0.0013796591643033516	0.004275750698841339
1727948118525	5695.3125	0.9792003683881632	9.191520176352214E-4	0.004104418710035446
1727948118527	5765.625	0.8169174825699272	4.527730219722912E-4	0.003536049076468652
1727948118529	6117.1875	0.7017855859701622	8.558992110594876E-4	0.0029504221508229378
1727948118531	6539.0625	0.5648427745213651	0.016811847514936997	0.0023771447157000442
1727948118532	6539.0625	0.5733750992010316	0.015551667404247026	0.0018038672805771505
1727948118534	6539.0625	0.5230483768870995	0.015422697198266652	0.0014720813519179597
1727948118536	6539.0625	0.640215591662686	0.016315336666192393	0.0011402954232587691
1727948118538	6539.0625	0.6019565163983457	0.017562867753801774	9.864085162547772E-4
1727948118539	6539.0625	0.6516091250512716	0.01868308439104898	0.0010280644517600566
1727948118541	6539.0625	0.7144690494400009	0.019495853247704698	0.0011160472243162548
1727948118543	6539.0625	0.7098729637786718	0.02003008988492477	0.0013862911971733647
1727948118545	6539.0625	0.6071624977322205	0.021118594200954466	0.0016565351700304745
1727948118547	6539.0625	0.6622038547347926	0.02291624965126271	0.0020426301435786305
1727948118548	6539.0625	0.7180731199848188	0.023988434625520638	0.0024287251171267866
1727948118550	6539.0625	0.8026778271389069	0.02419072333223274	0.002632163832055053
1727948118552	6539.0625	0.9641609751703354	0.024913906273234268	0.0030449084069011966
1727948118554	6609.375	1.111507775648585	0.02581246495864404	0.003334464491763082
1727948118555	6609.375	1.1907869414963312	0.026127518170260634	0.0035125080907547936
1727948118557	6609.375	1.2093380462198637	0.026867979421593722	0.0035512288171002278
1727948118559	6609.375	1.1760642893409328	0.027728215325636196	0.00348356567055248
1727948118561	6609.375	1.0670045736700733	0.028629111129419446	0.0032700935716695446
1727948118563	6609.375	0.8971118727070231	0.028913605388704033	0.0029533909379390135
1727948118564	6609.375	0.7641683667794047	0.027914752672325245	0.0025638263167900117
1727948118566	6609.375	0.6929868315867679	0.025975601555188837	0.0022210677285577985
1727948118568	6679.6875	0.5752495347157208	0.023982940738479844	0.0017897162558341497
1727948118570	6679.6875	0.5017341103398371	0.023707286830652607	0.0013345551245019821
1727948118571	6679.6875	0.4378140510153823	0.025532213284373318	0.0010217624556704322
1727948118573	6679.6875	0.49540139908576786	0.028347189248165008	7.888540821153478E-4
1727948118575	6679.6875	0.6291808245393887	0.02983679873222008	5.559457085602633E-4
1727948118577	6679.6875	0.6905309501491695	0.028611006402755566	5.9170630545094E-4
1727948118579	6679.6875	0.5018518268613251	0.02689715123327807	9.253899503425499E-4
1727948118580	6750.0	0.4539690044663464	0.0270350964902112	0.001185696397481391
1727948118582	6750.0	0.5218644967832208	0.029338357472766172	0.0015772610446047335
1727948118584	6750.0	0.5425705141949245	0.031227497800855573	0.002089217026870475
1727948118586	6750.0	0.6648773319755235	0.030676508894934316	0.002619004891973964
1727948118587	6750.0	0.8034595582041779	0.028997415398946336	0.0030372636730904836
1727948118589	6750.0	0.8495696332778394	0.02769375115018798	0.003455522454207003
1727948118592	6750.0	1.018339897773017	0.026473498858032688	0.00401713339547481
1727948118594	6750.0	1.206132184803994	0.02510649048671523	0.0045718724495915795
1727948118596	6750.0	1.2655635327400063	0.024200033721229017	0.004740219962308824
1727948118597	6750.0	1.2610555853110903	0.024813246887599016	0.004729667321186348
1727948118599	6750.0	1.2340641747135237	0.024939812610736627	0.0046529891085677
1727948118601	6750.0	1.137887930280467	0.023948546669581884	0.004392964020306218
1727948118603	6750.0	0.9691785504441207	0.021828377547172956	0.0039666343806279425
1727948118604	6750.0	0.8156171156664443	0.01935245555939506	0.0033947658526896326
1727948118605	6750.0	0.7401205791950559	0.017498732108627492	0.003106166586222012
1727948118607	6750.0	0.6495125888528563	0.016910047498647714	0.0026500492224003917
1727948118609	6750.0	0.6175806642026508	0.017918142921958313	0.002158017978912495
1727948118611	6750.0	0.5878312532756813	0.01983826190676996	0.0017083237148679531
1727948118612	6750.0	0.5420571031528271	0.021038741957222037	0.0012586294508234114
1727948118614	6750.0	0.5897983887199743	0.020555654593958406	0.001084090721115989
1727948118616	6750.0	0.6022903154481132	0.019079644387817528	9.353701432199178E-4
1727948118618	6750.0	0.6235032450608422	0.0178745899399635	9.516315038903929E-4
1727948118619	6750.0	0.687086400724068	0.017698474356108027	0.001033789447292504
1727948118621	6750.0	0.7351757171605824	0.01795367979467745	0.0010911887810035935
1727948118623	6750.0	0.6012437675852367	0.017700774782939816	0.0012777255388783358
1727948118625	6750.0	0.6085265015550866	0.01660902313489594	0.0016583066011051028
1727948118627	6750.0	0.697255884326479	0.015469676829867851	0.002089758006322975
1727948118628	6750.0	0.7983792651810406	0.014458218435419294	0.0024287584456716468
1727948118630	6750.0	0.8154064585097162	0.013042434904682354	0.0027677588850203183
1727948118632	6750.0	0.9549544718206479	0.011352788757369631	0.003230237767597232
1727948118634	6750.0	1.0885621775880308	0.010242421566455925	0.0035612085074855173
1727948118635	6750.0	1.1943417571421986	0.010363110959160973	0.0038132635342907665
1727948118637	6750.0	1.2368824885715117	0.010813534698833862	0.003927143004696505
1727948118639	6750.0	1.2542798065770828	0.01072562727965845	0.003973806791108155
1727948118641	6750.0	1.2219589924125513	0.01001895985710406	0.003900699098744983
1727948118643	6750.0	1.118804886618963	0.009349437862453012	0.003654820762535607
1727948118644	6750.0	1.0055300251957946	0.008977463065054175	0.0033002859442548887
1727948118646	6750.0	0.9100997289477349	0.008402278668788923	0.0030882186910522924
1727948118648	6750.0	0.7694227155750074	0.007409086909697469	0.002644172876192179
1727948118650	6750.0	0.5936622820902452	0.006478874166678878	0.002113823206919575
1727948118651	6750.0	0.5157694626654219	0.005911885382462388	0.0015834735376469718
1727948118653	6750.0	0.5026174234463541	0.0050969217631471435	0.0012536883781404046
1727948118655	6750.0	0.43841766322972103	0.00360077802694172	9.45547588335461E-4
1727948118657	6820.3125	0.3883025931112421	0.0020435243417701314	7.353498375230566E-4
1727948118659	7312.5	0.4041612714268097	4.43308305415887E-4	5.251520867106522E-4
1727948118660	7875.0	0.46410370027832726	0.001220586386308324	6.610780598814302E-4
1727948118662	7875.0	0.5204581324336832	0.0017554510408730453	8.865669384885697E-4
1727948118664	7875.0	0.47086572378765307	0.0018056537015437625	0.0011750931318363284
1727948118666	7875.0	0.6375698883854684	0.001569307338472605	0.0014863608618209461
1727948118667	7875.0	0.7139927091743866	0.0014049506011551982	0.0017387397960592099
1727948118669	7875.0	0.748186091457023	0.0015080974030191588	0.0019911187302974736
1727948118671	7875.0	0.9068399498740206	0.0018289824877649838	0.0023176952981728096
1727948118673	7945.3125	1.0325021060781852	0.0021614377620307237	0.0026094973495679277
1727948118675	7945.3125	1.1431863714749442	0.0023174846309552176	0.0028310604752870513
1727948118676	7945.3125	1.2435588035653151	0.002431652226929055	0.003015910286900334
1727948118678	7945.3125	1.2668912225476772	0.002820534076487916	0.0030646892840289403
1727948118680	7945.3125	1.293567015883356	0.0031824476849943643	0.0031238892018653633
1727948118682	7945.3125	1.3084357446046357	0.003189327002936572	0.0031575605029902495
1727948118683	7945.3125	1.2785311184444106	0.003112887185368528	0.003088353497604218
1727948118685	8015.625	1.2783484711417756	0.0031267298915483846	0.003088179263993322
1727948118687	8015.625	1.2780569155003094	0.0033341248167563084	0.003037447981778351
1727948118689	8015.625	1.2326282328558358	0.0037469007211751735	0.0029370924009266604
1727948118692	8015.625	1.1563075425784874	0.004542951985708593	0.0027770573618054275
1727948118693	8015.625	0.9904321241236209	0.005604016980282542	0.002464417699559457
1727948118695	8015.625	0.9705574550946815	0.006115205650339252	0.00231947244576544
1727948118697	8015.625	0.8274210845638501	0.005640090217605094	0.002075425719870718
1727948118699	8085.9375	0.6616264345347963	0.004768999067004723	0.001716090224996791
1727948118700	8085.9375	0.5945551505862412	0.004229603925630734	0.001356754730122864
1727948118702	8085.9375	0.5199896472619531	0.003834579147271468	0.0011031171696419865
1727948118704	8085.9375	0.5228469002376358	0.0036296291636513257	8.701188193386733E-4
1727948118705	8085.9375	0.4828673747221318	0.0036833553929696457	6.371204690353601E-4
1727948118707	8085.9375	0.5605426132717237	0.003749810774400476	6.175179277444862E-4
1727948118708	8085.9375	0.6007861760565075	0.0037573253457585994	6.73385409948349E-4
1727948118710	8085.9375	0.5869146208547742	0.0037920576723586424	7.480391183217868E-4
1727948118712	8085.9375	0.5599650294428449	0.003905285800347338	0.0010015818253804082
1727948118714	8085.9375	0.7278254187341746	0.004257486065901377	0.0012607077873870364
1727948118715	8085.9375	0.7397921580188679	0.004620446193170409	0.0014964781894785798
1727948118717	8085.9375	0.6925292915802564	0.004456231285022236	0.0017322485915701234
1727948118719	8085.9375	0.8206157564367138	0.004168203837865141	0.0019736633288578854
1727948118721	8085.9375	0.8718942446278827	0.004648995673963255	0.002244686193932674
1727948118723	8085.9375	0.9812879560053142	0.0056497634658819115	0.0025453364727688974
1727948118724	8085.9375	1.0710240084588758	0.006071023574856491	0.002736945432908312
1727948118726	8085.9375	1.0959933417967798	0.005762448640171457	0.0027946717208211878
1727948118728	8085.9375	1.1630364928041659	0.0052299168253941005	0.0029402694400223867
1727948118730	8085.9375	1.182869719677856	0.005096218812202142	0.002981471452565621
1727948118731	8085.9375	1.1449172852371898	0.0053898693650063344	0.0028955715680370423
1727948118733	8085.9375	1.1454975521899835	0.005777732662052349	0.002896462018170543
1727948118735	8085.9375	1.0980465940912802	0.005910256435599483	0.002791931647055873
1727948118737	8085.9375	1.1325016001558412	0.005686118233980089	0.002550449293670029
1727948118739	8085.9375	1.0484981499040313	0.005505201365256927	0.002341876417703588
1727948118740	8085.9375	0.9671790378232006	0.005618745518358879	0.00211559476436024
1727948118742	8085.9375	0.9512986571151651	0.005962077810451969	0.00197217514007666
1727948118744	8085.9375	0.9710705573385685	0.0063823261965929535	0.0017455417963858234
1727948118746	8085.9375	0.9057299623222197	0.006597230118034682	0.001628249274622738
1727948118747	8085.9375	0.8804321289062499	0.006472660164747594	0.0014271690739471163
1727948118749	8085.9375	0.8624008712682429	0.006086690755245879	0.001362901617808143
1727948118751	8085.9375	0.8388372260396508	0.005859029203709715	0.0013221574908579893
1727948118753	8085.9375	0.8666726432102684	0.0064766731307313655	0.0013685081062475134
1727948118755	8085.9375	0.9207122032367321	0.008378085860339793	0.0013543203643921738
1727948118756	8085.9375	0.9796124173451365	0.01064066185786778	0.0014302172358220963
1727948118758	8085.9375	1.0095489336311063	0.011233783775182967	0.001472182118483648
1727948118760	8085.9375	0.9771235391721094	0.009789139287176181	0.0015232688216959055
1727948118762	8085.9375	1.0191719487028301	0.008107406304041822	0.001571892806038013
1727948118763	8085.9375	0.938555437458623	0.007688657226771627	0.001773363994494805
1727948118765	8085.9375	0.9590136298514564	0.008347649426877945	0.0018100209047514355
1727948118767	8085.9375	0.9876704539577127	0.00865438287717774	0.0018662461567327433
1727948118769	8085.9375	1.0324677717624355	0.008285426236430617	0.0020321417904318358
1727948118771	8156.25	1.091940310137539	0.007712318756038034	0.0021395590301406826
1727948118772	8156.25	1.1090205377775395	0.007494304890366119	0.0021692871546605498
1727948118774	8156.25	1.1337820210259035	0.007534001555443765	0.0022117484413235362
1727948118776	8156.25	1.1865969542119306	0.00771042980375812	0.0022969099899217533
1727948118778	8156.25	1.157329858133219	0.00795347194824197	0.0022392851726194107
1727948118779	8156.25	1.1567521160405152	0.008408173502930612	0.0022390216139117364
1727948118781	8156.25	1.1500479812869258	0.009992646639613008	0.0022264983729423605
1727948118783	8156.25	1.2469239886519974	0.011818394161847228	0.002140964165812459
1727948118785	8156.25	1.2433112181992285	0.011905409282659873	0.0020850048667596798
1727948118787	8156.25	1.2290902142638402	0.011006396066907224	0.0020612943443666914
1727948118788	8156.25	1.2331359614895487	0.01061674822097779	0.0020438863184320333
1727948118791	8156.25	1.140833626559647	0.01073145614658341	0.0020728407985581006
1727948118793	8156.25	1.16058017335751	0.010242117000665253	0.002113486880647484
1727948118795	8156.25	1.2041472305170928	0.00982325782444945	0.002191279777655436
1727948118796	8156.25	1.2211860568510347	0.009588532575901192	0.0022241718986870077
1727948118798	8156.25	1.204584758518885	0.009398589447282226	0.0021989316985785833
1727948118800	8156.25	1.2045930137642016	0.009381389794028236	0.002200595425873089
1727948118802	8156.25	1.2055960260701968	0.009810365869393585	0.002204177584629003
1727948118804	8156.25	1.1692229665495966	0.010298837501794712	0.002117003078709117
1727948118804	8156.25	1.1308693640282672	0.010452763846475423	0.002024058315100109
1727948118806	8156.25	1.1308693640282672	0.010301899994984768	0.002024058315100109
1727948118808	8156.25	1.0609377294776765	0.010199027129506369	0.001916361020617433
1727948118810	8156.25	1.0481174922553533	0.010104920210432607	0.0017436698080070634
1727948118811	8156.25	0.9970760798962648	0.009871753468061061	0.0016369680047933182
1727948118813	8156.25	0.9690349243557295	0.00973303777196579	0.001598253736066887
1727948118815	8156.25	1.0153227426741405	0.009770383133275306	0.0014783889120586306
1727948118817	8156.25	1.0126678036971832	0.009698378344246823	0.0014288172225516093
1727948118819	8156.25	0.9424032855083857	0.009653047429849076	0.0014045793552792138
1727948118820	8156.25	0.9306537223350052	0.009838763674338709	0.0014723293760507776
1727948118822	8156.25	0.9720338187146724	0.01034375415419756	0.0015417073750171424
1727948118824	8156.25	0.9947245867313594	0.010841205414696414	0.0016650580721873647
1727948118826	8156.25	1.0065372957454182	0.010874689422192227	0.0018786668763850027
1727948118827	8156.25	0.993083213250529	0.010507741887418638	0.0021284391848382577
1727948118829	8156.25	1.0313445393779757	0.010376552911324008	0.002201819936063039
1727948118831	8156.25	0.969275283695484	0.010527577272061885	0.002345115103729976
1727948118833	8156.25	1.0061643603119448	0.010698549389635258	0.0026056339691663643
1727948118835	8156.25	1.0170416227825387	0.010815843669451902	0.0026341308108529054
1727948118836	8156.25	1.036873872890561	0.010802065496797924	0.0026809687395969247
1727948118838	8156.25	1.0596657229703779	0.010748414842793777	0.002734297609325012
1727948118840	8156.25	1.0373134174408278	0.010621853737048213	0.002689784097960051
1727948118842	8156.25	0.9689349369043762	0.011429747876416483	0.0025397212339293806
1727948118843	8156.25	0.9524432253783787	0.012526099740222422	0.00250181943262725
1727948118845	8156.25	0.9346739043596067	0.012637698950999645	0.002461714998194622
1727948118847	8156.25	1.0166091667602575	0.01185128489728302	0.002151493168042735
1727948118849	8156.25	0.9954963768624587	0.011347297225851984	0.0021018733669587175
1727948118851	8156.25	0.9556105694538034	0.011844181926704143	0.002017823357384918
1727948118852	8156.25	0.9662376136188646	0.01238753747336333	0.0018653478964515845
1727948118854	8156.25	0.9635703183253096	0.012863574106041404	0.0018596468826788874
1727948118856	8156.25	0.9866024527592718	0.013096742406960321	0.0019003229086940565
1727948118858	8226.5625	0.9694470742762432	0.013292663218958497	0.0018642998669585872
1727948118859	8226.5625	1.0923328463165927	0.013706872720238416	0.0018302835763038864
1727948118861	8226.5625	1.1215926892573067	0.013936785100062816	0.0018685126737816929
1727948118863	8226.5625	1.1266462105184054	0.01356435515272387	0.0018748383900391242
1727948118865	8226.5625	1.1658051899375863	0.012679789123576556	0.0018704768254180408
1727948118867	8226.5625	1.156643830773508	0.012027623039552827	0.001858330394506326
1727948118868	8226.5625	1.1749384611328426	0.011422459127526088	0.0018887297728440496
1727948118870	8226.5625	1.154069100298167	0.011350076064784305	0.00185742585786772
1727948118872	8226.5625	1.1499916634908538	0.011778458249963136	0.0018508644826385264
1727948118874	8226.5625	1.154396793267756	0.011787555750287712	0.0018580567914004823
1727948118875	8226.5625	1.1211222357202884	0.011134423394689612	0.0019183334294786995
1727948118877	8226.5625	1.1136257613135256	0.01070431878780079	0.0019047414126307902
1727948118879	8226.5625	1.1265140495667065	0.010702460434627128	0.001924823756503172
1727948118881	8226.5625	1.1832737004016662	0.010527122942679495	0.002018828348999835
1727948118883	8226.5625	1.1730857313579846	0.010117778282189509	0.002002146730787049
1727948118884	8226.5625	1.2125977550852127	0.009729799745505592	0.0020655326967819352
1727948118886	8226.5625	1.2285614068825454	0.009857888475588796	0.0020919817825194153
1727948118888	8226.5625	1.2673101050815985	0.010114905565736184	0.002150087722275118
1727948118891	8226.5625	1.2539938250582845	0.010375382390603989	0.0021277454474174402
1727948118892	8226.5625	1.2161628824075579	0.010209133015524206	0.0020757181568686243
1727948118894	8226.5625	1.1838340607605002	0.009718286848825121	0.002026331832840155
1727948118896	8226.5625	1.161922647044206	0.009332006822401822	0.0019873176972328922
1727948118898	8156.25	1.1143802622691208	0.008996480171080068	0.0019222699282574961
1727948118900	8156.25	1.0983768998951782	0.008706357040735037	0.001827282173410464
1727948118901	8156.25	1.0490908741272649	0.00848232095176145	0.0017426176229596278
1727948118903	8156.25	1.0291296909511642	0.008213606248475934	0.0017095126858547105
1727948118904	8156.25	1.0122211795611524	0.007699505053798308	0.0016792621272540816
1727948118906	8156.25	0.9644279773213661	0.00686493802992738	0.0017235629171440375
1727948118907	8156.25	1.008393762829752	0.006108575986396502	0.001795087095942257
1727948118909	8156.25	0.9929739276898628	0.005627005497839893	0.0018332742361649899
1727948118911	8156.25	0.9390556106395366	0.006183036185958636	0.001995408429280879
1727948118913	8156.25	1.013319758569924	0.00797195944942022	0.002132809829470077
1727948118915	8156.25	1.077244795838525	0.008937042577681185	0.0022628017827019623
1727948118916	8156.25	1.1398987200275157	0.007736757051025286	0.0023747003216550784
1727948118918	8156.25	1.1541127338094814	0.0058332250301585415	0.0023970355895204425
1727948118920	8156.25	1.1610296169492405	0.004678036535021243	0.0024084778166634734
1727948118922	8156.25	1.1516827711986026	0.004364323350200032	0.002392349428762088
1727948118923	8156.25	1.106139984619749	0.004356570798013773	0.002300553487282121
1727948118925	8156.25	1.1531500313863754	0.00438378949506943	0.002225855424357375
1727948118927	8156.25	1.093642516705975	0.004390797466817305	0.002121623585706123
1727948118929	8156.25	1.055982526679379	0.0044491590689671795	0.00196882823243935
1727948118931	8156.25	1.087165844794409	0.004438947739797531	0.0018458926863206327
1727948118932	8156.25	1.0888510927554558	0.004296193185709061	0.001780424195151834
1727948118934	8156.25	1.1615274895603611	0.004138455424180899	0.0017578931506847834
1727948118936	8156.25	1.1707951817492648	0.004025983591848048	0.0017724601617568724
1727948118938	8156.25	1.0532737911593169	0.0037050093894336203	0.0017834566473142958
1727948118939	8156.25	1.0623742616068308	0.003165030682870115	0.0018803373663310791
1727948118941	8156.25	1.0719496582372467	0.0024925417147361427	0.0018972415162811385
1727948118943	8156.25	1.1038692850932288	0.0017828719259844667	0.0019915025562025845
1727948118945	8156.25	1.1114131436179757	0.0012056927596406537	0.0020025186782023025
1727948118947	8226.5625	1.0128138869966263	7.279375180861395E-4	0.002046692901803817
1727948118948	8367.1875	1.0108162779259784	5.912365836986633E-4	0.0020545093803746722
1727948118950	8507.8125	0.9967920187229041	0.0017528816137370512	0.002034757742507323
1727948118952	8648.4375	0.99682183378366	0.0018744387004800975	0.002047155497180636
1727948118954	8648.4375	0.978228416519738	0.001745598475678057	0.002021287516126186
1727948118955	8648.4375	0.9145546273928375	0.0018021941642975092	0.0019104368719374493
1727948118957	8648.4375	0.8955475261609268	0.002071909762003082	0.0018747198385969579
1727948118959	8648.4375	0.8984917634105759	0.0022197700133228435	0.0018807734200434328
1727948118961	8648.4375	0.8823929958959928	0.0020474023409546085	0.0018132191118649984
1727948118963	8648.4375	0.883730202600891	0.0016694584081350568	0.0017214835815973458
1727948118964	8648.4375	0.9010242965986144	0.001344959594369227	0.001737417875257127
1727948118966	8648.4375	0.8904599043808142	0.0012585889053107627	0.0017132785636781494
1727948118968	8648.4375	0.9023435793915968	0.0014141253918483602	0.0016127493427616304
1727948118970	8648.4375	1.0424268218854336	0.0016315696243809103	0.0016710311742449547
1727948118971	8648.4375	1.0833904080859795	0.0019201161108827046	0.0017599325053626515
1727948118973	8648.4375	1.0801041157338165	0.002305478631593778	0.0017536523936416235
1727948118975	8648.4375	1.1030145356362173	0.0024185377531436955	0.001785620377449334
1727948118977	8648.4375	1.1326842426239363	0.0021134659212682385	0.0018951622759110583
1727948118979	8648.4375	1.1476551300060118	0.001805623745756074	0.001919478411003136
1727948118980	8578.125	1.1575770122317794	0.001777701250671373	0.001932843642795639
1727948118982	8578.125	1.1777459362282647	0.002155487194600237	0.0019585043617631336
1727948118984	8578.125	1.1944555239548649	0.0024948770398251353	0.0019824559761609014
1727948118986	8578.125	1.1401945248913246	0.0027161185760420136	0.0018962130329168774
1727948118987	8578.125	1.106495350941084	0.0029084316749452446	0.0018464019577838183
1727948118989	8578.125	1.0959908911972807	0.0030519609737474787	0.0018300383324993752
1727948118992	8578.125	1.1728989827733196	0.003109318245604317	0.0017691508758556466
1727948118994	8578.125	1.1510583375449235	0.003212182392130854	0.001736737420901446
1727948118996	8578.125	0.9930983913884857	0.0034252332216782046	0.001777593924936275
1727948118997	8578.125	0.8779228144186133	0.003693363398171324	0.0018259543049863236
1727948118999	8578.125	0.900216458192947	0.003975642622292709	0.0018774802332558577
1727948119001	8578.125	0.92523739915581	0.004549932268940055	0.0019219721845023924
1727948119003	8578.125	0.860158219469567	0.005544848861332401	0.002087278067851841
1727948119004	8578.125	0.9348631920933506	0.006805200471220376	0.0023477418269867187
1727948119005	8578.125	0.9527595320345784	0.008138648572116346	0.00238980037488708
1727948119007	8578.125	0.9879113984993152	0.008957901875452135	0.0024678934576441896
1727948119009	8578.125	0.9599087090753463	0.008985693356464932	0.0026584644898527635
1727948119011	8507.8125	0.9742898848028324	0.008634473908152081	0.002695832895830256
1727948119012	8507.8125	0.9828824286755993	0.008143968939654132	0.0027154785566392715
1727948119014	8507.8125	0.9891550691524815	0.007233080493099127	0.00272972472894106
1727948119016	8507.8125	0.9918977846780718	0.005738697981029827	0.0027378798335649184
1727948119018	8507.8125	0.6380856039042796	0.0039648640029975035	0.002534789235985585
1727948119019	8507.8125	0.5855208950641302	0.0023734552823119464	0.0023617424819296117
1727948119021	8507.8125	0.5640203391128323	0.0016584639776850746	0.0022928220283045192
1727948119023	8507.8125	0.5165686861740972	0.0017154549646338584	0.002082317186972056
1727948119025	8507.8125	0.4847894069453756	0.0019754430875987003	0.001960497405135759
1727948119027	8507.8125	0.4377820286810012	0.001651950709135828	0.0017797049923295968
1727948119028	8507.8125	0.4370785937799301	0.0012953468595828443	0.0017697128105165054
1727948119030	8507.8125	0.42613150991783194	0.001112021826510455	0.0017251598692644837
1727948119032	8507.8125	0.416071026831322	9.801640735755965E-4	0.0016846892314466388
1727948119034	8507.8125	0.7784937452324242	8.951842668181926E-4	0.001602057611771497
1727948119035	8507.8125	0.79934714878356	9.086661925571461E-4	0.001517189886540707
1727948119037	8507.8125	0.7900682530474402	0.0010153242546723418	0.0014967262901446194
1727948119039	8507.8125	0.895277074112897	0.0010849478655884327	0.0014636221214864985
1727948119041	8507.8125	0.9090916156509629	9.90734684808917E-4	0.0014760716628708466
1727948119043	8507.8125	1.089845167362119	8.331493837707325E-4	0.0014073245899783994
1727948119044	8437.5	1.086053723693759	7.504119739638035E-4	0.001402926718704679
1727948119046	8437.5	0.8896786290208001	7.052486746857162E-4	0.0014773623365982739
1727948119048	8437.5	0.9454228692482193	6.497130772866406E-4	0.0015687683793227586
1727948119050	8437.5	1.0129514224350231	6.605216256596381E-4	0.0016604043631852485
1727948119051	8437.5	0.9974095345004838	7.135378933497105E-4	0.001805720807970247
1727948119053	8437.5	1.0181553288496095	8.139279895452051E-4	0.0018404220592070492
1727948119055	8437.5	1.0484514441435138	9.620719313930836E-4	0.0018876757537419466
1727948119057	8437.5	1.0987360030664606	0.0010817635986531226	0.0020221268511958473
1727948119059	8437.5	1.1108551985062893	0.0010527962445150653	0.002188404747113588
1727948119060	8437.5	1.0954614095654793	9.283407652173015E-4	0.002320134384663812
1727948119062	8437.5	1.1298876341804795	8.305554969086177E-4	0.002391927072350791
1727948119064	8437.5	1.209420249175263	7.975377616076049E-4	0.002547106145262463
1727948119066	8367.1875	1.2359323166934844	7.882137967013292E-4	0.002601656352462631
1727948119067	8367.1875	1.2227860310705496	7.654800211894143E-4	0.00275422512986216
1727948119069	8367.1875	1.2439054969493437	7.571313805679008E-4	0.002790749627434071
1727948119071	8367.1875	1.2583156019278097	8.586912590190768E-4	0.0028199591581148306
1727948119073	8367.1875	1.2647846275123051	0.0010440174672456152	0.0028326768944587715
1727948119075	8367.1875	1.2187804424733386	0.0011180783367533275	0.0027383220665324615
1727948119076	8367.1875	1.1513797383442712	0.0011635029142440987	0.002608549081669165
1727948119078	8367.1875	1.1068943389817474	0.0011957265002635656	0.002523124020154434
1727948119080	8367.1875	1.0426346839109926	0.001204353480474535	0.0023948509094853603
1727948119082	8367.1875	1.0617357892186623	0.0013610467347159496	0.0021544886414170553
1727948119083	8367.1875	0.9868471461680366	0.001699597157412899	0.0020183007936151447
1727948119085	8296.875	0.9568293577588891	0.0018879257730411558	0.0019498863180997012
1727948119087	8296.875	0.8962359726467237	0.0016751324298164606	0.0017608798277784707
1727948119089	8296.875	0.8522242273235946	0.0013859142249698236	0.001661097744638519
1727948119092	8296.875	0.8532387380069951	0.0012036269558839776	0.0016606682231649309
1727948119093	8296.875	0.892252353476768	0.001141587489319852	0.0017364631218253093
1727948119095	8296.875	0.8960048678964511	0.001231387815607689	0.0017426276045161818
1727948119097	8296.875	0.92079183162062	0.0012858683045855	0.00177458790693056
1727948119099	8296.875	1.096667769284404	0.0011810221123055651	0.001809809160927551
1727948119100	8296.875	1.1155367540220686	9.798220665658823E-4	0.001838535002545126
1727948119102	8296.875	1.1144079966400868	8.886020745159102E-4	0.0018373650106912884
1727948119104	8296.875	1.0578541232008951	9.463085129222462E-4	0.0018949620856580293
1727948119105	8296.875	1.0157851053233917	0.001604313424590836	0.0019250431058627174
1727948119107	8296.875	1.008219688943347	0.0042515026915133005	0.0019117137907128084
1727948119108	8296.875	1.021339208574915	0.007389949359242489	0.0019394350084647642
1727948119110	8296.875	1.0319355898683176	0.007628347472792732	0.001956214663581657
1727948119112	8296.875	1.0483659788247675	0.004754236695536463	0.001983434008215413
1727948119114	8296.875	1.0432997089761857	0.002089165918009537	0.0019740003290408563
1727948119115	8296.875	1.0950100496879913	0.0012294345001588691	0.0020647904596373095
1727948119117	8296.875	1.1066700677451848	9.983361020575766E-4	0.0020843482165860718
1727948119119	8296.875	1.1752451945196363	8.715390145885224E-4	0.0020246411964353877
1727948119121	8296.875	1.208576357248785	8.524660907796273E-4	0.0020788654224619236
1727948119123	8296.875	1.2212571176274836	8.829877642408667E-4	0.0021005233211703975
1727948119124	8296.875	1.1962621100022581	8.513871095261422E-4	0.0021969437259911117
1727948119126	8296.875	1.2188246175816273	7.441164448255504E-4	0.002237910528521247
1727948119128	8296.875	1.2410808467775658	7.0382822133144E-4	0.002275328819835838
1727948119130	8296.875	1.2575953772121304	7.159776586753979E-4	0.0023069163893467298
1727948119131	8296.875	1.274126242493811	7.474819628869034E-4	0.002332853368279078
1727948119133	8296.875	1.2492850237417201	8.077383170200657E-4	0.002299239504880972
1727948119135	8296.875	1.18869090836386	0.0010618375497690035	0.002211980146435765
1727948119137	8296.875	1.1324622808778269	0.0013411892443561384	0.0021213041960828874
1727948119139	8296.875	1.0613342534038288	0.0013784118618096063	0.001952062887060139
1727948119140	8296.875	0.9433979137509503	0.001170196593280919	0.0017628022894782094
1727948119142	8296.875	0.9034333640023499	9.643317882434996E-4	0.0016886655942374633
1727948119144	8296.875	0.8393574536331301	8.46351479302145E-4	0.0014355126135987618
1727948119146	8296.875	0.8132756345462713	7.234893292678161E-4	0.0011823596329600602
1727948119147	8296.875	0.7827959447809463	5.983558204469977E-4	0.001085394813997803
1727948119149	8296.875	0.7555819657363732	5.851025910595828E-4	0.0010429929695890214
1727948119151	8296.875	0.8776257212679482	6.645224430332887E-4	9.503478208896896E-4
1727948119153	8296.875	0.7706575446386029	7.465970494836949E-4	0.0010707426962936596
1727948119155	8296.875	0.6511227056581936	8.56587550960943E-4	0.0012642098788239776
1727948119156	8296.875	0.7176732275115856	9.330765701730182E-4	0.0015039206607568624
1727948119158	8296.875	0.7958370184748427	9.019144455506033E-4	0.001647073128733302
1727948119160	8296.875	0.8115322497949138	8.020238523760594E-4	0.002013793319468333
1727948119162	8296.875	0.8414858057019977	6.781423013234947E-4	0.0023805135102033643
1727948119163	8296.875	0.9737032411542151	5.827177407153529E-4	0.0026919233940985083
1727948119165	8296.875	1.0319638155232613	6.776078593937275E-4	0.002819219279604075
1727948119167	8296.875	1.0928450425677096	9.280175062162388E-4	0.0030881021018312536
1727948119169	8296.875	1.1727303248045664	0.0010237394828931862	0.003272728474365122
1727948119171	8296.875	1.2010393050618966	9.120319716513285E-4	0.0033366461317347208
1727948119172	8296.875	1.2262854439678559	8.349268239706846E-4	0.0033970010005928077
1727948119174	8296.875	1.2173537336192866	7.446434889970818E-4	0.0033766774479126707
1727948119176	8296.875	1.1664235208568627	8.135154234981476E-4	0.003247324309944173
1727948119178	8296.875	1.1048693305914496	0.001122590141061851	0.0030867625745705373
1727948119179	8296.875	1.0511871562264705	0.001391877354436629	0.002943935268610964
1727948119181	8296.875	1.0948590858581275	0.0013585180813616763	0.0028032850579535838
1727948119183	8296.875	1.1017655731581786	0.0012178427130890939	0.0025663245171363403
1727948119185	8296.875	1.0294839143048164	0.0011748767087177013	0.002388649481343481
1727948119187	8296.875	0.9779078020418613	0.0011596359251608956	0.0021297141509609937
1727948119188	8296.875	1.0466038113812288	0.0011892489065330378	0.0019249845797089423
1727948119191	8296.875	1.0286334448367818	0.001314897163321739	0.001717165657524022
1727948119193	8296.875	0.8154727855091302	0.0013773253429173586	0.0014873769713459701
1727948119195	8296.875	0.792393610628612	0.0012723124768455412	0.0012575882851679184
1727948119196	8296.875	0.6603738310465537	0.0010683562209753787	0.0010774471923903355
1727948119198	8296.875	0.6261124409665254	8.677586289150962E-4	9.316797286804332E-4
1727948119200	8296.875	0.6586562298992281	7.305052819623759E-4	7.859122649705309E-4
1727948119202	8296.875	0.6319668716945397	6.36408692011835E-4	7.479395649263521E-4
1727948119204	8296.875	0.5937709022811422	5.686651266871032E-4	8.107751815979083E-4
1727948119204	8296.875	0.6124602122506893	5.766672235888873E-4	9.233915013380642E-4
1727948119206	8296.875	0.6124602122506893	6.236762933012809E-4	0.0010360078210782202
1727948119208	8296.875	0.5906108188943895	6.183526869654518E-4	0.0013571542308908873
1727948119210	8296.875	0.7403158920328943	6.11406394709699E-4	0.001691483093273391
1727948119211	8226.5625	0.8071075419597836	7.21696273958422E-4	0.002025811955655895
1727948119213	8226.5625	0.8958805359720641	8.818127800927734E-4	0.0021917257054831856
1727948119215	8226.5625	1.0137820516693088	9.484402710153122E-4	0.0025354872844288406
1727948119217	8226.5625	1.0841747270932354	9.555157263552085E-4	0.0028430514951153234
1727948119219	8226.5625	1.1430753743178037	0.0010026958921202853	0.0031211600110887926
1727948119220	8226.5625	1.04945200794148	0.0011862524580441543	0.0032974534138808316
1727948119222	8226.5625	1.068724626265232	0.0019262485710490275	0.0033531450030815373
1727948119224	8226.5625	1.0935657429245285	0.0024967131515054837	0.003422342037400693
1727948119226	8226.5625	1.062282826165733	0.0026836386830650567	0.003347325833700284
1727948119227	8226.5625	0.9963653372518672	0.002115986868237274	0.0031877282661662977
1727948119229	8226.5625	0.9545596140735555	0.0014583633748911833	0.003080727309720421
1727948119231	8226.5625	0.8456919928016902	0.0012043936346163389	0.0028112182866015765
1727948119233	8226.5625	0.7029119527564859	0.001029805849864115	0.0024297710789719837
1727948119235	8226.5625	0.6088564941244621	8.006273551744199E-4	0.00202266911331397
1727948119236	8226.5625	0.6009999997935496	6.628759737014276E-4	0.0016155671476559567
1727948119238	8226.5625	0.570124253557941	6.607906867452684E-4	0.0013451501735625905
1727948119240	8226.5625	0.6145741204795597	7.192978823960329E-4	0.001083193626039907
1727948119242	8226.5625	0.5105790265244736	8.878265062103332E-4	8.476115870801142E-4
1727948119243	8226.5625	0.48307544885454595	0.0011812933590444445	6.120295481203214E-4
1727948119245	8226.5625	0.5753939006813418	0.0017424640544731252	5.609376620999135E-4
1727948119247	8226.5625	0.489419619862828	0.0030243542164278257	6.307248941100871E-4
1727948119249	8226.5625	0.5023827872098132	0.004398782849870698	8.766910808448256E-4
1727948119251	8226.5625	0.57844185219877	0.004389053336985107	0.0011464702338922924
1727948119252	8226.5625	0.6330558089090343	0.002893633320005299	0.0013846952990194449
1727948119254	8226.5625	0.6028826648825498	0.0014967937528230508	0.0016229203641465973
1727948119256	8226.5625	0.6970332330900395	0.0010610257472381361	0.0020421860093434276
1727948119258	8226.5625	0.8750786116992448	0.0010413301017875643	0.0024681874105858667
1727948119259	8226.5625	0.8612691324054663	0.0010197806785290078	0.0028941888118283058
1727948119261	8226.5625	0.9109186182469966	9.936080026678388E-4	0.0031208019008287773
1727948119263	8226.5625	1.0099062267563927	9.700049874617178E-4	0.003382454658216274
1727948119265	8226.5625	1.084248072251723	9.703993053083108E-4	0.003589374913721439
1727948119267	8226.5625	1.1322064008774904	0.0010727996612485498	0.0037111986361127868
1727948119268	8226.5625	1.117320562295221	0.0011826254208896058	0.003676717216308268
1727948119270	8226.5625	1.0985730484785146	0.0013176003168595236	0.00362836394793079
1727948119272	8226.5625	1.0495849397902308	0.0016417434777620857	0.0034912606111573937
1727948119274	8226.5625	0.9639270066882742	0.001986638516643442	0.0032375588114920708
1727948119275	8226.5625	0.8920854351451267	0.001877879030742983	0.0029161984081852365
1727948119277	8226.5625	0.8590632890272311	0.0014538341449796429	0.002814087323765867
1727948119279	8226.5625	0.8576179771731807	0.0011574255953135247	0.0025266531053973677
1727948119281	8226.5625	0.925370839299753	0.0010329907433741852	0.0023138120575026807
1727948119283	8226.5625	1.0032099815966267	9.042708669677881E-4	0.002185308436143486
1727948119284	8226.5625	0.9690506433107582	8.12048620974029E-4	0.00209701884957533
1727948119286	8226.5625	0.9320477936933818	8.809377636926916E-4	0.002016745090752891
1727948119288	8226.5625	1.0052821615084713	0.0010237026984703118	0.0019571609074601312
1727948119291	8226.5625	0.45116961607912287	0.0010685060735900155	0.001885441558958582
1727948119292	8226.5625	0.4007849764812379	9.910380267200841E-4	0.001714495968448008
1727948119294	8226.5625	0.38897547101305485	9.382434876153548E-4	0.001673741014052851
1727948119296	8226.5625	0.3377658823693381	0.0010040272245846079	0.0014810492281432778
1727948119298	8226.5625	0.29714221705200017	0.0010326546466786824	0.001345286249923026
1727948119300	8226.5625	0.25040802312001087	0.0012532038338289378	0.0011692963030662132
1727948119301	8226.5625	0.20750698168957124	0.0017191339016311797	9.99012880313817E-4
1727948119303	8226.5625	0.30664120780826787	0.0019900834184432333	9.631239502297131E-4
1727948119304	8226.5625	0.5742918770268278	0.0017251457794474829	0.0010699266375400632
1727948119306	8226.5625	0.5983844493170204	0.001245284083843867	0.001122256487089954
1727948119307	8226.5625	0.6215322495138199	9.525926561252943E-4	0.0013741185382391743
1727948119309	8226.5625	0.4884524721025067	8.246269302494997E-4	0.0016259805893883944
1727948119311	8226.5625	0.5844003673829804	7.955391139824731E-4	0.0018624885226200918
1727948119313	8226.5625	0.6553608822847383	8.002806547197234E-4	0.0019886585008315246
1727948119315	8226.5625	0.7504416204654202	7.297852010180452E-4	0.00214387815822316
1727948119316	8226.5625	0.8450142156322112	6.237376479881724E-4	0.0023341617735964113
1727948119318	8226.5625	0.8829647661587712	5.673798217454307E-4	0.002422658549200269
1727948119320	8226.5625	0.9044918030787634	5.658715150523415E-4	0.002476760088857141
1727948119322	8226.5625	0.8740059838921317	6.425051443365177E-4	0.0024093220319555417
1727948119323	8226.5625	1.0527481520198632	7.744479694448779E-4	0.0022726768801925325
1727948119325	8226.5625	1.0345478353907016	8.033051044066673E-4	0.0022358822146197645
1727948119327	8156.25	0.9996122430994315	8.389867853350851E-4	0.0021787139560650714
