# Supplementary material for: Identification and classification of repeated whistle types from free-ranging rough-toothed dolphins (Steno bredanensis)
Source: Sci Rep. 2026 Mar 20;16:14327. doi: 10.1038/s41598-026-44853-2 (PMC13144356; doi:10.1038/s41598-026-44853-2)
Supplement: Supplementary file 2 — Supplementary Material 2 [file 41598_2026_44853_MOESM2_ESM.zip › Dataset_StenoRepeatedCalls/Contours/3163.csv]

Time [ms]	Peak Frequency [Hz]	Duty Cycle	Energy	WindowRMS
1727948202946	4992.1875	1.175281513066656	0.001582516236144788	0.001596109982253047
1727948202947	4992.1875	1.1323442661958518	0.0012077397273811215	0.0017806225025936884
1727948202949	4992.1875	1.1212465729564165	0.0010271442692781024	0.0019651350229343296
1727948202951	5062.5	1.0624671856781323	0.0011350687164766958	0.0018716813324302667
1727948202953	5062.5	0.9672375047478976	0.0013204919340885747	0.0017373454379035489
1727948202955	5132.8125	0.9125292789935117	0.0017130155845267033	0.001533486356625668
1727948202956	5132.8125	0.800863142033543	0.0024305255464995316	0.0013357011450197383
1727948202958	5132.8125	0.7474716395547945	0.0034536955508036784	0.0011760967467274203
1727948202960	5203.125	0.7141484963842717	0.004455926281932301	0.0010164923484351023
1727948202962	5203.125	0.59906703525881	0.005308522481598508	8.875685524675596E-4
1727948202963	5273.4375	0.5453280733663788	0.006264190463688886	7.432320534666558E-4
1727948202965	5273.4375	0.5076113266675993	0.007325384818180248	6.485739714154951E-4
1727948202967	5343.75	0.7303639111362247	0.007520802012169642	5.539158893643344E-4
1727948202969	5343.75	0.7408669909591195	0.0065073446307651	5.602217700944887E-4
1727948202971	5343.75	0.6048796857132647	0.005247922998209686	6.780545633606752E-4
1727948202972	5414.0625	0.6646794820254431	0.005341142868737989	7.958873566268615E-4
1727948202974	5414.0625	0.6992276836763864	0.006018347970970356	8.347712363679612E-4
1727948202976	5414.0625	0.7702643698184677	0.006669953771850571	8.929086139923241E-4
1727948202978	5484.375	0.838948986474414	0.0066696100501501985	9.71169804652693E-4
1727948202979	5484.375	0.8399191278945112	0.006379905850998216	9.774770961486687E-4
1727948202981	5484.375	0.8611645270511721	0.006051807923169721	9.94784714720816E-4
1727948202983	5554.6875	0.9397529615137221	0.005546909239346817	0.0010515983812079649
1727948202985	5554.6875	0.8637365059381121	0.004972673978210767	0.0010706423555711414
1727948202987	5554.6875	0.8704699441469481	0.005234863583676654	0.0010791033491207777
1727948202988	5554.6875	0.8948739379542994	0.006462893114785587	0.0011128031829685436
1727948202990	5554.6875	0.9307877060457265	0.007705777900305344	0.0011556882158150349
1727948202992	5554.6875	0.8923992420892295	0.008400632169078647	0.0012366106801630376
1727948202994	5554.6875	0.9540384273550222	0.008225117029854347	0.001306252031499482
1727948202995	5554.6875	0.95545535523319	0.006587160864798743	0.0013033430265645728
1727948202997	5554.6875	0.9789447452772382	0.0040678131084032456	0.0013258837679167444
1727948203000	5554.6875	0.9791761956477756	0.002059793556456061	0.0013176684595963975
1727948203002	5625.0	0.9940285352790881	8.622989090971461E-4	0.0013339780075419057
1727948203004	6398.4375	1.005228475160701	0.0034306425146744405	0.0013478220441044493
1727948203005	6398.4375	1.0640366272356525	0.004843059535089643	0.001341427086075897
1727948203007	6398.4375	0.9600456200326312	0.005861504962281346	0.001390331969754894
1727948203009	6398.4375	1.0080039226284068	0.0062626907744540595	0.0015082142225615342
1727948203011	6398.4375	1.0485865435010482	0.0060750987915236905	0.0015594234436586635
1727948203012	6398.4375	1.1111520571278826	0.005951883581363131	0.0016446410138029977
1727948203013	6398.4375	1.151427582874738	0.006201040825650964	0.001702510129936166
1727948203015	6398.4375	1.0796382389818708	0.006382626428059475	0.0017694377122769766
1727948203017	6398.4375	1.068691037735849	0.006088591879480982	0.0019445766588059468
1727948203019	6468.75	1.1017538336153267	0.005622428322281327	0.0019943352591685563
1727948203020	6468.75	1.1206718947609038	0.005736388100607931	0.002026176641163121
1727948203022	6468.75	1.134666419922409	0.006309273677280646	0.0020543004790981095
1727948203024	6468.75	1.166581736702847	0.007429689974906192	0.002134493564485071
1727948203026	6468.75	1.0790927670570771	0.008641404581492035	0.002189244351974632
1727948203027	6468.75	1.058758895621527	0.009714092680263239	0.002165242033992305
1727948203029	6468.75	1.0347465910652134	0.010732395694103959	0.002129691623947577
1727948203031	6468.75	0.9521514190060756	0.011811127724533228	0.001983350379220219
1727948203033	6468.75	0.9004260154771172	0.012708704226456783	0.0019035710238472913
1727948203035	6539.0625	0.812285242117375	0.01295992310509954	0.0017759826042790126
1727948203036	6539.0625	0.6852768101796727	0.01288389246849279	0.001542069252718996
1727948203038	6539.0625	0.6225869180577182	0.01300044461026389	0.0014252110671901046
1727948203040	6539.0625	0.5443453039013364	0.013768915557028917	0.0012210993222581115
1727948203042	6539.0625	0.5022076568670469	0.014940340892875065	0.0010169875773261183
1727948203043	6539.0625	0.4033792676224038	0.016104777402466863	8.521845803968662E-4
1727948203045	6539.0625	0.5073952742084147	0.017280049102575128	7.157437828999049E-4
1727948203047	6539.0625	0.4318454119533252	0.018944259934634583	5.793029854029435E-4
1727948203049	6539.0625	0.4300952540836827	0.021424240199765212	4.894609747028725E-4
1727948203051	6609.375	0.39153735819346935	0.023339440624549124	4.247821600294278E-4
1727948203052	6609.375	0.37297774288796254	0.023066084838947162	4.0202321509243713E-4
1727948203054	6609.375	0.40556709721403306	0.02204228672049817	4.00164686452189E-4
1727948203056	6609.375	0.47850218958824686	0.022392473275734213	4.6439312581058397E-4
1727948203058	6609.375	0.45882262058460743	0.02347960455440346	6.455748469919172E-4
1727948203059	6609.375	0.6030117242565333	0.023794924838143723	7.72257098290824E-4
1727948203061	6609.375	0.6219790755287583	0.023406765014114445	8.989393495897308E-4
1727948203063	6609.375	0.5279041986045597	0.024611158448965515	0.0015140734794295873
1727948203065	6609.375	0.06277774099395385	0.031445289645427865	0.001888395829261879
1727948203067	6679.6875	0.07413238983465294	0.039070507148410455	0.002262718179094171
1727948203068	6679.6875	0.08248378975299711	0.04025897745018002	0.0023719490262748004
1727948203070	6679.6875	0.08710722560092672	0.03351436904040712	0.002433246054659284
1727948203072	6679.6875	0.09061173861326492	0.026714147029416997	0.002479901747784721
1727948203074	6679.6875	0.09007779063717494	0.026062527618403445	0.002474255725766107
1727948203075	6679.6875	0.08511884469308886	0.02838829141380355	0.0024153037665676108
1727948203077	6679.6875	0.08061413806407744	0.02840935751164234	0.0019844701427488495
1727948203079	6679.6875	0.7116515563821834	0.025857149475646667	0.001553636518930088
1727948203081	6679.6875	0.7527384923494642	0.024800121330219308	0.001346675372811103
1727948203083	6679.6875	0.598579582678197	0.025900071641547708	0.0011126501695394157
1727948203084	6679.6875	0.5278467804666046	0.02628073626247539	8.786249662677283E-4
1727948203086	6679.6875	0.4844864316599281	0.025913622704533897	7.338956911403752E-4
1727948203088	6679.6875	0.5214219323244235	0.026975730725929358	5.891664160130221E-4
1727948203090	6679.6875	0.5365047814711085	0.029028502761731665	7.036366865520229E-4
1727948203091	6679.6875	0.5612035467439728	0.029354595306615938	7.966814525400402E-4
1727948203093	6750.0	0.6071726481119791	0.027168031072220773	9.101476165268384E-4
1727948203095	6750.0	0.7261360216440644	0.024730240124140716	0.001048573476141433
1727948203097	6750.0	0.7748946032701172	0.023801305546951323	0.0012222973464224786
1727948203100	6750.0	0.9131930058006118	0.02325021522714341	0.0014152870662451245
1727948203101	6750.0	1.1163997180036758	0.02152637608620233	0.0016401241568366873
1727948203103	6750.0	1.156083463143273	0.018466080633369197	0.0016894594880207153
1727948203105	6750.0	1.1780262398675208	0.015364383628401207	0.0017140486546138672
1727948203107	6820.3125	1.1754532807055287	0.01324863212729547	0.0017078296105303287
1727948203108	6820.3125	1.1660848044019845	0.011332787655629234	0.00169831061565113
1727948203110	6820.3125	1.119330608984574	0.008475985087886962	0.0016431891495931614
1727948203112	6820.3125	1.0453995324186214	0.005198522542086535	0.0015555539024250005
1727948203113	6820.3125	0.9855138778512669	0.0027400935315680442	0.001386151184122351
1727948203115	6820.3125	0.9294133842203309	0.0015548128895975755	0.0013122860945223604
1727948203116	6890.625	0.8999446652970224	0.0011465054178482193	0.0011722337215958562
1727948203118	7804.6875	0.9429772237434708	0.003916331095633123	0.0011264932465682635
1727948203120	7804.6875	0.9101262408798135	0.005060756485592459	0.0010507196316078976
1727948203122	7804.6875	0.8856993079213253	0.0063600511479757925	9.577428340741776E-4
1727948203123	7804.6875	0.8576425599110822	0.007568548075163349	0.0010040847800853586
1727948203125	7804.6875	0.8349678206666125	0.008485140083143852	9.836083815218447E-4
1727948203127	7804.6875	0.8732752902366623	0.0089553572167979	0.0010253451488407067
1727948203129	7804.6875	0.903183972853638	0.009094780533230581	0.0010578392428879258
1727948203131	7804.6875	0.9259048167506129	0.009003769007511764	0.0011003120490073977
1727948203132	7804.6875	0.8983378242091727	0.009263280022272335	0.0010718583400413277
1727948203134	7804.6875	0.8871861071414295	0.009951096479348956	0.0010611133254176124
1727948203136	7875.0	0.8335160289081655	0.010664218426170727	0.001020604635866144
1727948203138	7875.0	0.695967341318223	0.011168408991658975	8.793087944351718E-4
1727948203139	7875.0	0.6356413666087037	0.011442984329619736	8.284835332493236E-4
1727948203141	7875.0	0.5840988329968819	0.01171312694947844	7.745008368055187E-4
1727948203143	7875.0	0.561346467427513	0.011796357306018282	7.398423165352277E-4
1727948203145	7875.0	0.5927688611804784	0.011605725173204894	6.519987508286926E-4
1727948203147	7875.0	0.6819852456521321	0.011326728265413824	6.062610841970358E-4
1727948203148	7875.0	0.6249479436311167	0.011244142520424261	5.667949306472474E-4
1727948203150	7875.0	0.6063630709272894	0.011288206278983498	5.579043657137404E-4
1727948203152	7875.0	0.6745138459455055	0.011090299130430506	6.047511580095162E-4
1727948203154	7945.3125	0.49459763838264725	0.010729115200499255	8.888746225043331E-4
1727948203155	7945.3125	0.6084790312452063	0.010655587691419204	0.001115396670923636
1727948203157	7945.3125	0.5664974479464456	0.010789880732652883	0.0014424372695795514
1727948203159	7945.3125	0.6372757938542521	0.010865382582839265	0.0017735292105611985
1727948203161	7945.3125	0.799241768782472	0.010948789219283358	0.0021046211515428456
1727948203163	7945.3125	0.9475594298745442	0.010998601486263776	0.0024443946649646514
1727948203164	7945.3125	1.11154242062391	0.010965734261983974	0.00269066342842753
1727948203166	7945.3125	1.1881226547222663	0.010891445733372737	0.002818098407091341
1727948203168	7945.3125	1.2699093124867873	0.010795483334485791	0.002963914218824808
1727948203170	7945.3125	1.3023994606687015	0.010702615719930074	0.0030292055432581495
1727948203171	7945.3125	1.2710770481541673	0.01055844428004828	0.0029653215096669175
1727948203173	7945.3125	1.2221966653701575	0.010417728815762382	0.0028718338400811065
1727948203175	8015.625	1.118816575126513	0.010158082335570652	0.0026827789548821155
1727948203177	8015.625	0.9682408896892944	0.009903652861847183	0.002374279661825095
1727948203179	8015.625	0.7997624953001095	0.009836267625706545	0.0020898234806668217
1727948203180	8015.625	0.6400196220433415	0.01004997439999898	0.001751925027505627
1727948203182	8015.625	0.567708733892193	0.010482345761850075	0.001480764191816893
1727948203184	8015.625	0.5977832428667221	0.0108429604905646	0.0011912654173475018
1727948203186	8015.625	0.5628545434853618	0.010842439274467312	9.371758737436684E-4
1727948203187	8015.625	0.6052800636679063	0.010575687823046818	6.83086330139835E-4
1727948203189	8015.625	0.7201971267235123	0.010314514667662427	5.969970751797374E-4
1727948203191	8015.625	0.6877159114961297	0.010105515025041681	5.712775827593253E-4
1727948203193	8015.625	0.6644475500423319	0.009756641954939192	5.609656302567278E-4
1727948203195	8015.625	0.6868497457567327	0.00926926809288375	5.791889543070814E-4
1727948203196	8085.9375	0.6555201372510482	0.009149219746864827	6.024180320974261E-4
1727948203199	8085.9375	0.554200071792016	0.009459227427975883	6.744060505865421E-4
1727948203201	8085.9375	0.49733095948801104	0.009815351986215493	9.151604461129107E-4
1727948203203	8085.9375	0.6201114294663915	0.009963705111547268	0.0011984701678100088
1727948203204	8085.9375	0.5900653011502068	0.01003747237328373	0.0014091533142481022
1727948203206	8085.9375	0.6600781482396312	0.010028698716189097	0.0016198364606861953
1727948203208	8085.9375	0.8077570126140291	0.009604729342357907	0.0018744468082456112
1727948203210	8085.9375	0.9211435879423054	0.008714551495143412	0.00206822349896667
1727948203212	8085.9375	0.9937259359152785	0.007962183204277731	0.002189394527562862
1727948203212	8085.9375	1.03140042127918	0.007843468722552285	0.0022517646643675205
1727948203214	8085.9375	1.03140042127918	0.00807580722817957	0.0022517646643675205
1727948203216	8085.9375	1.0280977653656014	0.008215870198663234	0.002244966052340759
1727948203218	8085.9375	1.0088178630428777	0.008232638471140578	0.002210894191657739
1727948203219	8085.9375	1.0315914649641065	0.00817266228287953	0.002035560359130199
1727948203221	8085.9375	1.0367564116235113	0.008057213572660739	0.0019481113090808418
1727948203223	8085.9375	0.9393820544137467	0.008013193205096622	0.0017404667318329542
1727948203225	8085.9375	0.9466351203198702	0.008061270736646722	0.001547074111990255
1727948203227	8085.9375	0.8792890526047126	0.00820820385671827	0.0013313055207107279
1727948203228	8085.9375	0.7656849503093383	0.008464833954979116	0.001127482544520747
1727948203230	8085.9375	0.7526015681694485	0.008672941931575662	0.001043279928638315
1727948203232	8085.9375	0.8383696933962264	0.00853577634032328	9.088391146044194E-4
1727948203234	8085.9375	0.7436794182590488	0.008057340095030762	7.917069370834012E-4
1727948203235	8085.9375	0.6674840515264675	0.007498678421239667	6.958320468436641E-4
1727948203237	8085.9375	0.6551522628816169	0.007345708305645074	6.861608834848713E-4
1727948203239	8156.25	0.6353578798854447	0.007836174323461903	6.811568317086024E-4
1727948203241	8156.25	0.581725909703504	0.008597788343983948	8.626865257352141E-4
1727948203243	8156.25	0.6672902891256739	0.009053720819159023	0.001014246751599834
1727948203244	8156.25	0.7594517299107143	0.009260979166044462	0.0011658069774644537
1727948203246	8156.25	0.7607239811461142	0.009511724067227294	0.0011673880328387798
1727948203248	8156.25	0.7889712488769093	0.009776831049074819	0.001186021028012363
1727948203250	8156.25	0.7928044541077045	0.009528243370817471	0.001190985833150014
1727948203251	8156.25	0.8580442544549267	0.008803900736830432	0.001354350332007743
1727948203253	8156.25	0.797688516413449	0.007841870422186889	0.0014556970798490115
1727948203255	8156.25	0.5515628503479604	0.007166573011339472	0.0017446109732129722
1727948203257	8156.25	0.6222085659174839	0.007085704689792367	0.0021995264255008458
1727948203259	8156.25	0.7182691082264642	0.007245433979988518	0.002651652893518428
1727948203260	8156.25	0.8799978772049429	0.007304393994660209	0.0031037793615360104
1727948203262	8156.25	0.9573881288697801	0.007324937290502002	0.0033123848683989407
1727948203264	8156.25	1.1370936158700047	0.007531446207202202	0.00371479390559283
1727948203266	8156.25	1.2278798045700028	0.008002914662237915	0.003914909675675669
1727948203267	8156.25	0.11698768298218613	0.008024631336135969	0.004479369788099028
1727948203269	8156.25	0.11529938649096612	0.006844035697974933	0.004441367956555336
1727948203271	8156.25	0.10653623214990772	0.005726499425339949	0.004272647384211247
1727948203273	8156.25	0.09159334411462929	0.006464137457452692	0.003948082668389974
1727948203275	8156.25	0.07572840125429414	0.008249748070833509	0.0035937215448951557
1727948203276	8156.25	0.0624143912490939	0.008780988270532274	0.0032072475256637338
1727948203278	8156.25	0.056146598540519815	0.008256753162625552	0.003001068443277801
1727948203280	8226.5625	0.04920895886353409	0.007823234290937939	0.0022812098923655714
1727948203282	8226.5625	0.5554642602216493	0.0076801284033842605	0.0015613513414533412
1727948203283	8226.5625	0.8597080062770244	0.007813967159904244	0.0014689642569226634
1727948203285	8226.5625	0.8960843835986635	0.008035840118749396	0.0015228155798367514
1727948203287	8226.5625	0.9503586487200276	0.008087172985867978	0.0015816524655422031
1727948203289	8226.5625	0.9987693162834119	0.00788914461397515	0.0016102021972492129
1727948203291	8226.5625	0.9301335556702045	0.007802459505143112	0.0015621425466123572
1727948203292	8226.5625	0.7978187417084317	0.007950323723169105	0.001439169195449616
1727948203294	8226.5625	0.7471838210781387	0.007963047855405577	0.0013390186831649838
1727948203296	8226.5625	0.753414020384097	0.00783047983070991	0.0011957767786153685
1727948203299	8226.5625	0.7563191468219046	0.0077740423082849	0.0011380398850067614
1727948203300	8226.5625	0.6375156791039502	0.00767749946035202	0.0013205534836577448
1727948203302	8226.5625	0.6869485054611865	0.007418948370028474	0.00142145988643635
1727948203304	8226.5625	0.8233599878100487	0.007173483734094687	0.0016745608572119115
1727948203306	8226.5625	0.9936597623401173	0.006990095258850626	0.0018738891011396948
1727948203308	8226.5625	1.105650281174917	0.006766366302386886	0.0019761041418703577
1727948203309	8226.5625	1.1534829348963853	0.006442562657314586	0.0020305290023080835
1727948203311	8226.5625	1.1555273603124339	0.006168765017436217	0.002032978265928035
1727948203312	8226.5625	1.1009748441474985	0.006010374010973096	0.0019735640206139564
1727948203314	8226.5625	1.0653656115844286	0.00626558925499262	0.0019161791829123537
1727948203315	8226.5625	0.9407289844798954	0.00674506440185174	0.0017414133493850647
1727948203317	8156.25	0.8672590635158293	0.006984018849310357	0.0016199361892868449
1727948203319	8156.25	0.84382442317678	0.006926967709849899	0.0014114585275702082
1727948203321	8156.25	0.9945023734614534	0.0069168330388410075	0.001301161045854998
1727948203323	8156.25	0.9504714102115271	0.007091651988734051	0.0012408457327752788
1727948203324	8156.25	0.935505975512793	0.007249204710000881	0.0012647331467575348
1727948203326	8156.25	0.9590363061608232	0.007151007514363585	0.0013176693223839954
1727948203328	8156.25	0.5803138205090409	0.006723656438791007	0.0015434855700685469
1727948203330	8156.25	0.6602965061019801	0.00607467634963536	0.0017693018177530983
1727948203331	8156.25	0.7426333877275575	0.00566377179818274	0.0019370588574157575
1727948203333	8156.25	0.7677018267553557	0.005741961085746564	0.001994310860931621
1727948203335	8156.25	0.7611910502115885	0.006442771718295824	0.0019830304471364878
1727948203337	8156.25	0.7252183350377113	0.00671002428880062	0.0019394625589802396
1727948203339	8156.25	0.7007286983465998	0.006721566466741669	0.001900745046905303
1727948203340	8156.25	0.7324818545167551	0.006452335531316024	0.0019812493834766988
1727948203342	8156.25	0.7546482019758043	0.0060677688375986895	0.0019091340291863732
1727948203344	8156.25	1.035791727527337	0.005766068004338532	0.0019001984087691586
1727948203346	8156.25	1.016031203098199	0.005652467376028791	0.0018652182582713163
1727948203347	8156.25	0.9718457659559567	0.0057704356419966615	0.0017742590369921004
1727948203349	8156.25	0.9380211792565784	0.005938078070464549	0.0017496343163221225
1727948203351	8156.25	0.950724151485578	0.005842562831906346	0.0017620522156541112
1727948203353	8156.25	1.0172040690174762	0.0054375746353155785	0.0018485094761305652
1727948203355	8156.25	0.7611997592374214	0.004826520925207101	0.0020319671806351717
1727948203356	8156.25	0.7528259838382922	0.004137117898137656	0.0023786561260258987
1727948203358	8156.25	0.7210857463332841	0.003580607108973223	0.0025914256180354462
1727948203360	8156.25	0.8299861860271566	0.0032637409992330962	0.003036096141196639
1727948203362	8156.25	0.9799083203519294	0.0029700844010035537	0.003469486233898427
1727948203363	8156.25	1.1482040318784454	0.0023702434727907768	0.003810086682696238
1727948203365	8437.5	1.2081349726298625	1.668991789829898E-4	0.003928024055332379
1727948203367	8718.75	1.2627296616585137	0.0010077687020817875	0.004032586502360016
1727948203369	8718.75	1.2135588981153913	0.0021296856842045585	0.00393538588827881
1727948203371	8718.75	1.076321024657388	0.003065746383954842	0.003663706245056288
1727948203372	8718.75	0.8862964373325762	0.0036448849167001456	0.003240957177052706
1727948203374	8718.75	0.8003785193859674	0.004203204501930018	0.0029984310296870386
1727948203376	8718.75	0.6770851453853177	0.004671079262053283	0.0025290183770295288
1727948203378	8718.75	0.6971173094281389	0.00467774631271363	0.0021197099586278034
1727948203379	8718.75	0.8141207669544321	0.004463796637248647	0.0018848234716939808
1727948203381	8718.75	0.8555401496167453	0.004473184181576985	0.0018634197646206386
1727948203383	8718.75	0.8830597115762578	0.004676855851775074	0.0019235288260783336
1727948203385	8718.75	0.9408780463836478	0.004855041499696265	0.0020029439115341803
1727948203387	8718.75	0.9973797108392296	0.0049719071657290306	0.002040692404717433
1727948203388	8718.75	0.9297803962755503	0.004961783737674509	0.0019987193031061074
1727948203390	8648.4375	0.8752710114485063	0.004928089180049852	0.0019298454003719612
1727948203392	8648.4375	0.8030192057291666	0.005009943531954389	0.001798168097335657
1727948203394	8648.4375	0.7511700324292453	0.005374970505134252	0.0016745133331608566
1727948203395	8648.4375	0.8262342013516651	0.005771036784872624	0.0016035767773373484
1727948203397	8648.4375	0.7917564507147326	0.005807289104449121	0.0016308530017296744
1727948203400	8648.4375	0.7977461787338757	0.005462178691060603	0.0017468849080160493
1727948203402	8648.4375	0.9130773569008971	0.00505384285099688	0.0019799944567752163
1727948203404	8648.4375	1.026424060313001	0.004731097861116089	0.002091942219650769
1727948203405	8648.4375	1.058537328797478	0.004601256840888421	0.00213399955795734
1727948203407	8648.4375	1.0588910903394377	0.004613308999470977	0.0021346042395080536
1727948203409	8648.4375	1.0357084190791095	0.004668148361450656	0.0020947746715100717
1727948203411	8648.4375	0.9661604052981255	0.0046772151093812855	0.0019611801620315417
1727948203412	8578.125	0.9067359930902392	0.004675563517109693	0.0018254985554547883
1727948203413	8578.125	0.8877683529681526	0.004738985202286939	0.0017877784364788145
1727948203415	8578.125	0.8839195779284591	0.004745380024657989	0.0017375447478610944
1727948203417	8578.125	1.1647620128973313	0.004776438958325975	0.001684534014823906
1727948203419	8578.125	0.8485873804858027	0.004556543390434595	0.0016998270924460422
1727948203420	8578.125	0.6818415013411024	0.004202884604061583	0.0018678756555103638
1727948203422	8578.125	0.6977014968539008	0.0037531994194449432	0.0019102001927941764
1727948203424	8578.125	0.723587245002659	0.004026343699157732	0.0019770302281617988
1727948203426	8578.125	0.6832527840882816	0.004197749873439717	0.0019208597620672078
1727948203427	8578.125	0.6350659459685998	0.004382797210975399	0.0018425767696452257
1727948203429	8578.125	0.6152712941566663	0.004679761548831807	0.0018058844316620039
1727948203431	8578.125	0.613205176214796	0.005029432013351357	0.0017992638095380067
1727948203433	8578.125	0.6614371753823877	0.005248766360512579	0.00194586365855366
1727948203435	8578.125	0.8937553850215996	0.005440475772346901	0.0018781949239908718
1727948203436	8578.125	0.8858220942721238	0.00576935809211351	0.0018615794719103178
1727948203438	8578.125	0.860796943491519	0.00605279937617114	0.0018170774469352768
1727948203440	8578.125	0.8540307693185788	0.006272197441296729	0.001800520882189899
1727948203442	8578.125	0.8355934293802807	0.006790898608209976	0.00178814417520506
1727948203443	8578.125	0.8864153462196652	0.00773545526898072	0.0018577401274933575
1727948203445	8578.125	0.9082532218311257	0.008854274763713638	0.0019052835848849747
1727948203447	8578.125	0.7469339190788988	0.010078417211712919	0.00207154180494952
1727948203449	8578.125	0.7921222143680318	0.011125472833169493	0.0023053425608460074
1727948203451	8578.125	0.8001476859619687	0.011766254131584216	0.002671820677591428
1727948203452	8578.125	0.9331672793729686	0.012379898879743525	0.003029444601510065
1727948203454	8578.125	0.05408549104751555	0.013379856550276686	0.0036947152349829883
1727948203456	8507.8125	0.06112669828465666	0.014143021098044613	0.004359985868455912
1727948203458	8507.8125	0.06324154384721538	0.014068842935532658	0.004420567243957565
1727948203459	8507.8125	0.0606078279929808	0.012685955248389056	0.00435276758732361
1727948203461	8507.8125	0.05721073346878828	0.010818742511953352	0.004252870436323678
1727948203463	8507.8125	0.049392673842302524	0.0091769481724316	0.0040440381718449825
1727948203465	8507.8125	0.04113869976507075	0.007686825354048233	0.003743167865046592
1727948203467	8507.8125	0.0350353690734741	0.006327409141698664	0.002758113147218645
1727948203468	8507.8125	0.5958905905320098	0.005229955574695807	0.001773058429390698
1727948203470	8507.8125	0.6720022326874593	0.004245373388363577	0.0017169140182282708
1727948203472	8507.8125	0.7574168854956882	0.0033370576222580954	0.0015957854022485116
1727948203474	8507.8125	0.7699777093261687	0.002536805016965485	0.0016144964006178635
1727948203475	8507.8125	0.7790480962888219	0.0019700632220939042	0.0016267784484063402
1727948203477	8507.8125	0.8121597575962037	0.001668855939436296	0.0016504673158136156
1727948203479	8507.8125	0.7861556071897491	0.0015208024673466856	0.0016328823230847577
1727948203481	8507.8125	0.6854711459751669	0.0014387772260647292	0.0015213206872494768
1727948203483	8507.8125	0.6195169273366077	0.00138570216117395	0.0013957060275275681
1727948203484	8507.8125	0.5810113142708941	0.0013279193412407296	0.001292834720467564
1727948203486	8507.8125	0.7232660828207335	0.0012128845304723139	0.0012018879923030832
1727948203488	8507.8125	0.5988354952830188	0.0010674472437254827	0.0013328703184534172
1727948203490	8507.8125	0.7268157895006223	9.229199065783548E-4	0.0016130709259209127
1727948203491	8507.8125	0.8247822543530885	8.374684505497767E-4	0.001893271533388408
1727948203493	8507.8125	0.9140146722145681	8.830726149978611E-4	0.002028163778553657
1727948203495	8507.8125	1.0886180147717013	9.747101480919253E-4	0.002247199263549337
1727948203497	8507.8125	1.1899708083278846	9.919315043061005E-4	0.0023883383827212976
1727948203500	8507.8125	1.2422871994967775	9.56512858571025E-4	0.002465439158180945
1727948203501	8507.8125	1.2262483204025	9.177354521826885E-4	0.002431248744573374
1727948203503	8507.8125	1.1991380539144716	8.801544929149094E-4	0.0023801488077166643
1727948203505	8437.5	1.1135656930595772	8.080489284888347E-4	0.002230256596563836
1727948203507	8437.5	1.1300357656852302	7.078832252128437E-4	0.002076765366693342
1727948203508	8437.5	1.012328350335176	6.696864383876028E-4	0.0018800100026707435
1727948203510	8437.5	1.071062799198394	7.192662826813574E-4	0.001790256454928328
1727948203512	8437.5	0.9127276042200745	7.506371016595947E-4	0.0016870774271704571
1727948203513	8437.5	0.8508245704406788	6.990493216610318E-4	0.0015838934877161275
1727948203515	8437.5	0.822735380402738	6.450949410658892E-4	0.001537579069629231
1727948203516	8437.5	0.7616209468784181	6.782282555347582E-4	0.0014314526005245122
1727948203518	8437.5	0.7101366159398926	7.118666290801552E-4	0.0013769499229639526
1727948203520	8437.5	0.5975879213345126	7.56043667175038E-4	0.001220906974490813
1727948203522	8437.5	0.5239643684201531	7.895961496387067E-4	0.0011041505983769395
1727948203523	8437.5	0.5667574066003556	8.36721440969144E-4	0.0012066437542581241
1727948203525	8437.5	0.6009008769034557	8.770019184738988E-4	0.001287180287316556
1727948203527	8437.5	0.7661417279563886	9.123287646817267E-4	0.0013397649432715369
1727948203529	8437.5	0.8075945190308467	9.508163339725193E-4	0.0013936875047699123
1727948203531	8437.5	0.7891385060436321	9.654785808116161E-4	0.001371038513493355
1727948203532	8437.5	0.79240139175511	9.552593349505896E-4	0.0013731703937061937
1727948203534	8437.5	0.8239493548416295	9.831691960344457E-4	0.0013973900652647702
1727948203536	8437.5	0.9266250922860224	0.0011050776012600729	0.0015414823752149976
1727948203538	8437.5	0.7185783863905179	0.0012212161527794727	0.0017246209923778113
1727948203539	8437.5	0.6900958987209724	0.0011925781132879052	0.0020176477338380416
1727948203541	8437.5	0.6915754813496743	0.0010505177157794615	0.0022148196979662233
1727948203543	8437.5	0.8164370691894093	9.35533862398793E-4	0.0025921890257575367
1727948203545	8437.5	0.9506297223444835	8.826829747829695E-4	0.0029596971276972415
1727948203547	8437.5	1.0988869229033793	8.272968690446905E-4	0.0031949740694567057
1727948203548	8437.5	1.166664114749424	7.877663918583785E-4	0.003296922664201915
1727948203550	8437.5	1.1650502433577485	8.105168107914312E-4	0.003295422842284675
1727948203552	8437.5	1.0888549685742206	8.762453887664788E-4	0.0031802271317949602
1727948203554	8437.5	0.9268974326501462	9.78322694686847E-4	0.0029076866018461567
1727948203555	8437.5	0.7847496949810103	0.001110888426378662	0.0025484762999313853
1727948203557	8437.5	0.7224818329444038	0.00116478186868664	0.0023613226913112018
1727948203559	8437.5	0.6984993494419477	0.001073156704262552	0.001987606967791108
1727948203561	8367.1875	0.8308450794085321	0.0010100996819817243	0.0017726870770327506
1727948203563	8367.1875	0.8678858743719237	0.0010854901295162306	0.0017302049262567737
1727948203564	8367.1875	0.8989792558577727	0.0011983233570760639	0.0017840022229558298
1727948203566	8367.1875	0.9432076299519757	0.0011687803659429811	0.0018454647773633334
1727948203568	8367.1875	1.0354112724740223	0.0010721054022112878	0.001922838730748673
1727948203570	8367.1875	0.9906821998051681	9.94485552424829E-4	0.0018903284035807276
1727948203571	8367.1875	0.9056343744125136	9.357110152844274E-4	0.0018057810589725768
1727948203573	8367.1875	0.8618065591780318	8.517747698847191E-4	0.0017292338305702135
1727948203575	8367.1875	0.8587606428489029	7.60436073975084E-4	0.0017273469988054282
1727948203577	8367.1875	0.7813304296758011	7.230085148290339E-4	0.0018137907729886766
1727948203579	8367.1875	0.6523457319614502	7.518019372403427E-4	0.0020925009215023763
1727948203580	8367.1875	0.7257354775804005	7.921762490054706E-4	0.0023300823261556557
1727948203582	8367.1875	0.7733760591950466	8.141750673936628E-4	0.0024531766624729338
1727948203584	8367.1875	0.911160494620913	8.713690675035388E-4	0.0027307588960572213
1727948203586	8367.1875	1.014323221583813	9.846411419192483E-4	0.0028740667388596304
1727948203587	8367.1875	1.0330293440064788	0.0010407267262602582	0.002901000970856606
1727948203589	8367.1875	1.012523665926502	0.0010065352179856903	0.00286131185821303
1727948203591	8367.1875	0.9026228145281346	9.998918537769933E-4	0.0026704459058581632
1727948203593	8367.1875	0.7941659278451086	0.0010745701602360219	0.0023781725392422806
1727948203595	8367.1875	0.6828148770569278	0.0011482123028401668	0.001984569028097436
1727948203596	8367.1875	0.5900721290332877	0.0011579600021010984	0.0015909655169525916
1727948203599	8367.1875	0.7051093958692601	0.0011599381783301208	0.0013680864112725721
1727948203601	8367.1875	0.5947894287550604	0.0011797073056307582	0.0011452073055925524
1727948203603	8367.1875	0.5269064041829321	0.0011415738897679081	0.0010190696184464588
1727948203604	8296.875	0.5106559537767477	0.0011019011147884936	9.931819779517696E-4
1727948203606	8296.875	0.49897663196703534	0.0011032351064120065	9.788590023574661E-4
1727948203608	8296.875	0.4673581884126726	0.0011478282465086265	9.466592751257929E-4
1727948203610	8296.875	0.5557980548100556	0.0012692015569287314	0.0011055014724130278
1727948203612	8296.875	0.7040974678983228	0.0012701310028064147	0.0011842703700214168
1727948203612	8296.875	0.7492457592058778	0.0010850555271327733	0.0013583471235841444
1727948203614	8296.875	0.7492457592058778	9.412756782969801E-4	0.0013583471235841444
1727948203616	8296.875	0.8064517046281737	9.779235985220803E-4	0.0014577406381014492
1727948203618	8296.875	0.8784437116623961	0.0010893284061412887	0.0015233521103712783
1727948203619	8296.875	0.8699085523793578	0.0011779401695442152	0.0015198345722171327
1727948203621	8296.875	0.9105607435675325	0.0012538981714321944	0.0015506148326862048
1727948203623	8296.875	0.9093898033809498	0.0013168465938483438	0.0016485816378963081
1727948203625	8296.875	0.7785703256458264	0.0013509059619028836	0.0018803634852465867
1727948203627	8296.875	0.7526492446446196	0.0013294054955899574	0.0022618516252852043
1727948203628	8296.875	0.7684781330722147	0.0012567370312801098	0.002643339765323822
1727948203630	8296.875	0.824602420781345	0.001204400177641925	0.0028587531384263003
1727948203632	8296.875	0.9365993475764053	0.00127835622106633	0.0032562407929070743
1727948203634	8296.875	1.0804686156458825	0.001504683250400266	0.0035450244544128267
1727948203635	8296.875	1.1928006538055227	0.0017385033482682254	0.003775427270816949
1727948203637	8296.875	1.2019775198690545	0.0017382025845492644	0.0037903289009436195
1727948203639	8296.875	1.1668775066639643	0.0014669185673601534	0.0037161223017784712
1727948203641	8296.875	1.034982549319477	0.001210900893929262	0.0034461688144368304
1727948203643	8296.875	0.8617641041113895	0.0011791778261639018	0.0030912874875070624
1727948203644	8296.875	0.02325673048242249	0.0018128897632979787	0.004134823167849459
1727948203646	8296.875	0.023006857861728774	0.005866115666223756	0.004581125724083496
1727948203648	8296.875	0.0202614566727539	0.011206468690413902	0.005027428280317534
1727948203650	8296.875	0.01771080690478284	0.012133210303155853	0.0048833287048168465
1727948203651	8296.875	0.01736165521724433	0.007937241809255967	0.0048678150581436055
1727948203653	8226.5625	0.017028339454478604	0.0034073634891482836	0.00485532823443131
1727948203655	8226.5625	0.017471364676848122	0.001753333681988984	0.004863265776518339
1727948203657	8226.5625	0.018439031041569996	0.001696861467589064	0.004874432369605894
1727948203659	8226.5625	0.01808013416955592	0.0018059753316297985	0.0031846238644969147
1727948203660	8226.5625	0.7294162631306036	0.0017076322731295317	0.001494815359387935
1727948203662	8226.5625	0.6970275107040813	0.0015187975636676856	0.0014145681912182744
1727948203664	8226.5625	0.6780052936450341	0.0014894039564976645	0.0013372374199765518
1727948203666	8226.5625	0.6034013206507771	0.0015608696862849008	0.0013754052702265604
1727948203667	8226.5625	0.6547189155443631	0.001553922725966612	0.001581396988650606
1727948203669	8226.5625	0.6921658655788955	0.0014689700410376134	0.0016737147952635015
1727948203671	8226.5625	0.7997101481220243	0.001398242654825486	0.0018917673984080261
1727948203673	8226.5625	0.9002860791376127	0.0013964748989451741	0.0021639635708023126
1727948203675	8226.5625	0.9900246156771261	0.0014967024348251311	0.0022911189854972138
1727948203676	8226.5625	1.0496478019466091	0.0016291623185407682	0.00238515438432081
1727948203678	8226.5625	1.0472043929023107	0.0015819740688421677	0.00238182823922327
1727948203680	8226.5625	1.0043813128076293	0.0014640361106656012	0.0023064020368876773
1727948203682	8226.5625	0.9465539654258954	0.0014408881825655907	0.0021765845165086194
1727948203683	8226.5625	0.890115222091195	0.0014237898175520605	0.002051424169806808
1727948203685	8226.5625	0.8574496470809407	0.0012756853765567267	0.001982224397618653
1727948203687	8226.5625	0.8835447965300508	0.0011426605363008286	0.0017367060652766974
1727948203689	8226.5625	0.9104574653776462	0.001166712586150041	0.0015329890445518089
1727948203691	8226.5625	0.7999229789471535	0.0012505026293817454	0.0013199867157168053
1727948203692	8226.5625	0.7041800911107367	0.0012415806953581983	0.0012151823333766318
1727948203694	8226.5625	0.6775984156124929	0.0011452563825476592	0.0011757875167569872
1727948203696	8226.5625	0.6612316412950257	9.988927111236154E-4	0.0011438936820897373
1727948203699	8226.5625	0.6598657301367723	8.545354814616522E-4	0.0011577275277739189
1727948203700	8226.5625	0.7506064341310877	8.436759839893595E-4	0.0013296356843546847
1727948203702	8226.5625	0.8066463731908159	0.0010124661540549715	0.0014048687673729376
1727948203704	8226.5625	0.8712987556820473	0.0012385411341865372	0.0014631821818832417
1727948203706	8226.5625	0.9387021986751128	0.0013606144541990458	0.0015039620099097665
1727948203708	8226.5625	0.9280326116125422	0.0013078825473428618	0.0015035585992303924
1727948203709	8226.5625	0.8949066934768586	0.0011854284734770311	0.001456743215371837
1727948203711	8156.25	0.9269615189334383	0.0010804191691815557	0.001450090179115442
1727948203712	8156.25	0.7303453270065888	9.951058764886926E-4	0.0016532673887046853
1727948203714	8156.25	0.7465503833912037	9.55537814902748E-4	0.0017606582352697002
1727948203715	8156.25	0.7470907016026137	0.001004099597760272	0.002047728639423403
1727948203717	8156.25	0.8078112112073409	0.0011022317065911087	0.0022096319035841408
1727948203719	8156.25	0.9303032009614652	0.0011273052332483196	0.002528955532024002
1727948203721	8156.25	1.0899864749362826	0.0010242127291248395	0.0027964474831595827
1727948203723	8156.25	1.1997884609898053	8.760968205457024E-4	0.002971360237854108
1727948203724	8156.25	1.2655043413344491	8.595115480494713E-4	0.0030724161512797887
1727948203726	8156.25	1.2588826026846849	9.600182292429332E-4	0.003060529552372485
1727948203728	8156.25	1.1862725605948214	0.0010887198062625302	0.002928894060944419
1727948203730	8156.25	1.0498164512245765	0.0011652634530281314	0.0026718234433611107
1727948203731	8156.25	0.8801711599636716	0.00118964081093973	0.0023564447602399292
1727948203733	8156.25	0.7937590920294617	0.0011679669727519884	0.0020648628985143343
1727948203735	8156.25	0.7011474232748902	0.0011056587660096078	0.0017388164929120612
1727948203737	8156.25	0.5678002757528111	0.0010024591462174754	0.00138498019618932
1727948203739	8156.25	0.5492800943263428	9.066828216090532E-4	0.001061985132247093
1727948203740	8156.25	0.4866438091925855	8.986509621911434E-4	7.389900683048658E-4
1727948203742	8156.25	0.654441648416442	9.131378288713202E-4	6.322439965105012E-4
1727948203744	8156.25	0.5889645805256064	8.574958484863858E-4	5.57835077987034E-4
1727948203746	8156.25	0.6240428868579665	7.750063078006389E-4	5.841926613969299E-4
1727948203747	8156.25	0.7184197996218928	7.905896525168074E-4	6.463636290461919E-4
1727948203749	8156.25	0.7428594533823749	8.293028752142333E-4	6.57658192493847E-4
1727948203751	8156.25	0.7340670274595686	8.065956456884436E-4	6.529156234632143E-4
1727948203753	8156.25	0.7010543014375561	7.979813205759357E-4	6.368834585878711E-4
1727948203755	8156.25	0.5671966158763654	8.50810113305319E-4	7.116950734660298E-4
1727948203756	8156.25	0.5659613885886181	8.514205572848348E-4	9.021471768045919E-4
1727948203758	8156.25	0.571140064494526	7.650209319731072E-4	0.0011662430924559463
1727948203760	8156.25	0.6367353265325962	6.986131303249357E-4	0.0014351171355680339
1727948203762	8156.25	0.7549501814932194	7.183404169521932E-4	0.0017039911786801217
1727948203763	8156.25	0.9152834270485293	8.150008052748962E-4	0.001947461507049616
1727948203765	8156.25	0.9908656154288685	9.313375766292662E-4	0.002032577382347394
1727948203767	8156.25	1.112340131395768	9.817217738844269E-4	0.0021478154685038104
1727948203769	8156.25	1.1817204377436288	9.106752863908219E-4	0.0022330448053097507
1727948203771	8156.25	1.2007859268028531	7.941746861013717E-4	0.0022618783039247622
1727948203772	8156.25	1.1860109725088444	7.484946925480633E-4	0.0022329162510023454
1727948203774	8156.25	1.1643103833468456	7.645129785937996E-4	0.002191308623568393
1727948203776	8156.25	1.1602247895824693	7.685767643359861E-4	0.0020687646465672093
1727948203778	8156.25	1.135601646318905	7.485512814732273E-4	0.0018981832591398336
1727948203779	8156.25	1.0843299567227191	6.896444561424991E-4	0.0017268080144091267
1727948203781	8156.25	1.0216346920816997	6.371181300361571E-4	0.0016639496878665563
1727948203783	8156.25	0.9789504637216164	6.575218821421834E-4	0.0016038910275697896
1727948203785	8156.25	0.9603253437551049	7.53987586187182E-4	0.0015710179387317396
1727948203787	8156.25	0.9051439267654708	8.428110006186891E-4	0.0015575149843694278
1727948203788	8156.25	0.853877072263109	8.565588932877562E-4	0.0015045442545991924
1727948203790	8156.25	0.8316126756436122	8.21217068990296E-4	0.0014708583784402759
1727948203792	8156.25	0.7796886247821475	8.047626712137181E-4	0.0014147812322829777
1727948203794	8156.25	0.7625301471215049	8.14433788413861E-4	0.0014054519426122518
1727948203795	8156.25	0.8454504560103623	7.780115677191852E-4	0.0015267172388021986
1727948203797	8156.25	0.8489216247531812	6.588989745243979E-4	0.001599164249660471
1727948203800	8156.25	0.6341750574504113	5.123355187431431E-4	0.0018675239488026814
1727948203802	8156.25	0.6920368974006209	4.156121369431429E-4	0.002440424166608515
1727948203804	8226.5625	0.8342726310209542	2.92574205091955E-4	0.004354343757464835
