# Supplementary material for: Identification and classification of repeated whistle types from free-ranging rough-toothed dolphins (Steno bredanensis)
Source: Sci Rep. 2026 Mar 20;16:14327. doi: 10.1038/s41598-026-44853-2 (PMC13144356; doi:10.1038/s41598-026-44853-2)
Supplement: Supplementary file 2 — Supplementary Material 2 [file 41598_2026_44853_MOESM2_ESM.zip › Dataset_StenoRepeatedCalls/Contours/3169.csv]

Time [ms]	Peak Frequency [Hz]	Duty Cycle	Energy	WindowRMS
1727948254697	4921.875	1.0789514589945923	0.01239818395658372	0.0022632874666054605
1727948254699	4921.875	1.1738271333386563	0.012952887421351934	0.002201269096645999
1727948254701	4992.1875	1.1373475912481983	0.010730028638387186	0.002138930874669118
1727948254703	5062.5	1.2022299729811496	0.008236173638302322	0.002091337271065981
1727948254705	5062.5	1.1272870269711412	0.009510604208199549	0.0021191492029356503
1727948254706	5132.8125	1.1302380191954926	0.011649841190423022	0.002124836029075279
1727948254708	5203.125	1.1423858706556276	0.01241414249784925	0.002146462857547591
1727948254710	5273.4375	1.1281987156258189	0.013544593448850163	0.002120833491036277
1727948254712	5273.4375	1.1091532197388463	0.015478018968322	0.002089908397670519
1727948254713	5273.4375	1.0549397338611275	0.016869082985193278	0.0020091970912466312
1727948254715	5343.75	1.0226747524813287	0.01608528814597853	0.0019681134703677453
1727948254717	5343.75	0.9364162101185796	0.014743804954360644	0.0018307123013104295
1727948254719	5343.75	0.9540542337217907	0.01410573312901655	0.0016525036463688324
1727948254721	5414.0625	0.8954116767453788	0.012958801119572186	0.001497825364173713
1727948254722	5414.0625	0.8952979781866547	0.010710112229134481	0.0013207831525904198
1727948254724	5414.0625	0.8709827750764625	0.0090472918113259	0.0012778851517549136
1727948254726	5484.375	1.0118321104593635	0.009222000258217124	0.0011597419820243253
1727948254728	5484.375	0.9566145536827694	0.010528759234184832	0.0010984123773760772
1727948254729	5554.6875	0.9912289396280634	0.01161635250553204	0.0011354931568358486
1727948254731	5554.6875	0.9595174822320703	0.012429755558854585	0.0011797757880561569
1727948254733	5554.6875	0.9854843563761665	0.01397149713032073	0.0012151900048930876
1727948254735	5554.6875	0.7411841000563987	0.016292011334029168	0.0013886487055759025
1727948254737	5554.6875	0.8236533277895988	0.0184390473014531	0.0015434057977514652
1727948254738	5625.0	0.8561027679151285	0.019016420029374415	0.0016018053893630362
1727948254740	5625.0	0.8804993059650157	0.01760376403951399	0.0016385114898561125
1727948254742	5625.0	0.9614288855811628	0.014796859588102767	0.001756274630213983
1727948254744	5625.0	0.9978672243514151	0.011409949376287724	0.0018089826769901655
1727948254745	5695.3125	1.0214459547293717	0.007773706429981549	0.0018490679519868576
1727948254747	5976.5625	1.0374182392607498	0.006183022391516944	0.0018746172901005233
1727948254749	6328.125	1.1262803010046438	0.02676139094737033	0.0018984862907264997
1727948254751	6328.125	1.1337344995520697	0.03358333641474037	0.0019115158096746113
1727948254753	6328.125	1.1485622441579917	0.03695653117681923	0.0019594353430380596
1727948254754	6328.125	1.0984008917018804	0.03726071532595701	0.002072496995889091
1727948254756	6328.125	1.105138590750704	0.03631798683341707	0.0020858851657084595
1727948254758	6328.125	1.158212465810076	0.03557685631709833	0.0021817253629829846
1727948254760	6398.4375	1.2031531183974549	0.035650963373557554	0.0022583418094123497
1727948254761	6398.4375	1.2375733637459871	0.03480400318741084	0.00231891930478648
1727948254763	6398.4375	1.2248097225804997	0.03342175714860329	0.0022973752505250837
1727948254766	6398.4375	1.2113303258484016	0.032496074564562764	0.002274459262423233
1727948254768	6398.4375	1.1303699741323538	0.03410254117280392	0.002152480379470989
1727948254770	6468.75	1.0225427975444674	0.03874517303914261	0.0019877132385484417
1727948254771	6468.75	0.9807602922436093	0.043842093917941846	0.001858560955828133
1727948254773	6468.75	0.9466122885565692	0.04614031722329341	0.0017584526056349684
1727948254775	6468.75	0.8650507885920443	0.04666904599888118	0.0015600602682058768
1727948254777	6468.75	0.9355278980960732	0.04671635440470662	0.0015006631289594039
1727948254778	6539.0625	0.9042721105340873	0.04669461423537879	0.001443339921448333
1727948254779	6539.0625	0.7719019576112592	0.046936270633804185	0.0014588868506921508
1727948254781	6539.0625	0.7997296125426536	0.047762748971556794	0.00156216365157509
1727948254783	6539.0625	0.8143797146413596	0.04860020370548304	0.0017917170020153343
1727948254785	6539.0625	0.8300483037791074	0.04919329633291301	0.002095073849646558
1727948254786	6539.0625	0.9262541764937107	0.05152351279299343	0.0024080386964147977
1727948254788	6609.375	0.9422921736027997	0.0560817354121993	0.0025862999977598615
1727948254790	6609.375	1.0704356359784217	0.05959723785274181	0.0028771580065189003
1727948254792	6609.375	1.1499537936423425	0.059657068282644866	0.003055305542218993
1727948254793	6609.375	1.2041251446555548	0.06023565101782234	0.0031614465770621893
1727948254795	6609.375	1.2104131465314933	0.06131082755172973	0.0031765139974397586
1727948254797	6679.6875	1.1641168375032267	0.061139424665333224	0.00309486862441098
1727948254799	6679.6875	1.0732630883025909	0.05938153040765119	0.0029265365382396954
1727948254801	6679.6875	0.9321568885745213	0.05773889415530561	0.0026478413607478315
1727948254802	6679.6875	0.8119975972103575	0.057550217450534236	0.0022786320574786087
1727948254804	6679.6875	0.7341797508688355	0.05862749858324116	0.0019687959551415142
1727948254806	6750.0	0.6118002503759912	0.0636647402633405	0.001624788195093498
1727948254808	6750.0	0.4611333732824036	0.07083844701281428	0.0012590331740731722
1727948254809	6750.0	0.39486185897806453	0.07328428577892782	8.932781530528466E-4
1727948254811	6750.0	0.3680286696783666	0.07040683989575751	8.210447716758896E-4
1727948254813	6750.0	0.5673759619164248	0.06533434498155032	7.993405197245141E-4
1727948254815	6750.0	0.635756704724128	0.06250068617341296	9.339675898957702E-4
1727948254817	6750.0	0.6359940055031447	0.06126153189906316	0.0012195577708944206
1727948254818	6750.0	0.6575636374073729	0.06057228721422914	0.001424608903270695
1727948254820	6750.0	0.7326043077479917	0.05962032851596421	0.0016296600356469693
1727948254822	6750.0	0.8631121348426116	0.05867300434405041	0.0018310426423550836
1727948254824	6750.0	0.9640772588093125	0.05917044351444248	0.001980740861745599
1727948254825	6750.0	1.0473312034918114	0.0634037522099381	0.0020971390375730216
1727948254827	6750.0	1.048049532437029	0.06849701196735498	0.002098158434049753
1727948254829	6750.0	1.072043239480198	0.07123001688201348	0.0021394677411641725
1727948254831	6750.0	1.0740081922033595	0.07115168242656594	0.0021466373692573125
1727948254833	6750.0	1.019962951299552	0.06985785834866286	0.002002727020324531
1727948254834	6750.0	1.059752376038859	0.06886719168164165	0.0019118031103808914
1727948254836	6750.0	1.0821793969244742	0.06856553869262892	0.0018629722651298745
1727948254838	6750.0	1.0437969184874936	0.06883533173653761	0.001795374537841963
1727948254840	6820.3125	1.0068925559576736	0.06933510441539016	0.0017296014979628364
1727948254841	6820.3125	1.0215281095817068	0.07106716854781404	0.0017518158099825507
1727948254843	6820.3125	1.0094649188647618	0.07601513921551813	0.0017291210100977528
1727948254845	6820.3125	1.1318526256956511	0.07869052182563463	0.0016877003709993184
1727948254847	6820.3125	0.987876086914265	0.07659769720348455	0.0017641515929241011
1727948254849	6820.3125	0.9629758671621879	0.07257353740414678	0.0018851217758137783
1727948254850	6820.3125	0.9656435621942697	0.07339005893368819	0.0018901095968098778
1727948254852	6820.3125	0.9941778176319007	0.07525703596739915	0.0019457921451946228
1727948254854	6820.3125	1.0426186615566038	0.07743452849618197	0.0020608637188892238
1727948254856	6820.3125	1.0818807733883649	0.07865013451063427	0.0021301979438065662
1727948254857	6820.3125	1.1038073653694969	0.07501536558002006	0.0021687631739638743
1727948254859	6820.3125	1.1250737028301887	0.06581384945051331	0.0022053224197207846
1727948254861	6820.3125	1.14213283706761	0.058213565525033054	0.0022355820474424196
1727948254863	6820.3125	1.0852242715703617	0.0526272031457885	0.0021297548804775327
1727948254866	6820.3125	1.0588256068199686	0.04793289004720438	0.0020881850656667136
1727948254867	6820.3125	1.0838015138114638	0.04463001657151115	0.0018910094414444714
1727948254869	6820.3125	1.050522696842392	0.043271712527767854	0.0018347296616973462
1727948254871	6820.3125	0.9620321894319076	0.042192171895863356	0.0016985090175819892
1727948254873	6820.3125	0.9446749069819453	0.04042186744514149	0.0016433654970332684
1727948254874	6820.3125	0.9946092600361836	0.03668011672764738	0.0015366807458610128
1727948254876	6820.3125	0.9976703685015522	0.030496655287009063	0.0015422944617548887
1727948254878	6820.3125	1.0375828920612602	0.02373150649443898	0.0016078143620034586
1727948254879	6820.3125	1.0015276885739555	0.01908062071730484	0.0016740274920937486
1727948254881	6820.3125	1.0297531822280799	0.016032486788741487	0.0017440975962983401
1727948254882	6820.3125	1.0672438078327189	0.012645681953278795	0.0018495395304045808
1727948254884	6820.3125	1.1162157733657738	0.008949543062822727	0.0019228646862196747
1727948254886	6890.625	1.2064161419928794	0.005757175525480628	0.0020573073845809413
1727948254888	7382.8125	1.1342166604735815	7.334055780061664E-4	0.0021343615245517245
1727948254889	7875.0	1.1487472900421962	0.019419113015183526	0.002197586080077942
1727948254891	7875.0	1.1349027232101159	0.02793555926265564	0.0022388333314419307
1727948254893	7875.0	1.1355450385103367	0.03206687808743681	0.0022431946478687274
1727948254895	7875.0	1.1020420244780964	0.03359094051359678	0.002185569941353134
1727948254897	7875.0	1.0524621245290802	0.03482839376712458	0.0021012242607581734
1727948254898	7875.0	0.9944447099854443	0.03655583294976242	0.0019981162858175357
1727948254900	7875.0	0.9575248826106078	0.03777862377342685	0.001930988030358491
1727948254902	7875.0	0.8760914647257768	0.03785606023468834	0.001771482516128453
1727948254904	7875.0	0.821886134478719	0.038376553978452466	0.0016584547858179682
1727948254905	7875.0	0.9856945392667991	0.039579753026888286	0.0014744435663290802
1727948254907	7875.0	1.0400738810318673	0.04008351019038526	0.0014526504959977784
1727948254909	7875.0	0.9802443975468377	0.03975891709722408	0.0013737188606569796
1727948254911	7875.0	1.00886063928701	0.03913459571287594	0.0012983599857774725
1727948254913	7945.3125	0.9623947844853653	0.04047850821023935	0.0012393076633321152
1727948254914	7945.3125	0.9318801591981132	0.041535552934210115	0.0012056695299213457
1727948254916	7945.3125	0.9290218122581035	0.040294109262087215	0.001202419566321175
1727948254918	7945.3125	0.6046215193326618	0.037102110698019435	0.0011552774416038612
1727948254920	7945.3125	0.5930774616745282	0.03730923550354112	0.0011313620539085778
1727948254921	7945.3125	0.6344233418910508	0.04149533926558368	0.0012335359789695881
1727948254923	7945.3125	0.6750494679065121	0.04516902712620275	0.0013294813438424684
1727948254925	7945.3125	0.7409989458959807	0.04742755524356617	0.0014635951680158211
1727948254927	7945.3125	0.8148017419459185	0.049831628827692515	0.0016111295265664291
1727948254929	7945.3125	0.8616712742746885	0.05248509191840806	0.0018404315103225813
1727948254930	7945.3125	0.9597571621670143	0.05386610076968288	0.0020324420215434465
1727948254932	7945.3125	1.0105939550450531	0.05446651308048844	0.002124177723143969
1727948254934	8015.625	1.0290256966519689	0.053990585914751824	0.0023499945402402724
1727948254936	8015.625	1.0814354854559747	0.05428281767117049	0.002455477657122843
1727948254937	8015.625	1.1035392377764783	0.055586481792157034	0.002596984000972842
1727948254939	8015.625	1.130561673372179	0.057799150795002106	0.002649893448656171
1727948254941	8015.625	1.1465099748625864	0.06093704287479471	0.0026719720673581797
1727948254943	8015.625	1.1320971490011098	0.06320623559649333	0.0026426035674097974
1727948254945	8015.625	1.0740071382326515	0.06496111751251597	0.0025319603199383126
1727948254946	8015.625	1.0183687272078643	0.06727801657645033	0.00242017448949302
1727948254948	8015.625	0.9701722117207733	0.06949863970097513	0.0023190100007138784
1727948254950	8015.625	0.8741533722864147	0.0716808753938558	0.0021297489018816795
1727948254952	8015.625	0.8127395890365284	0.07524630570191465	0.0018607319924870422
1727948254953	8015.625	0.8787082544583747	0.0778727036736348	0.0017019059669286082
1727948254955	8015.625	0.8279284591194969	0.07618253403069697	0.0016190279481059925
1727948254957	8015.625	0.8317315700979827	0.0726866954709982	0.0013934480683593336
1727948254959	8015.625	0.8062885516734737	0.07098737342082187	0.001349730091709044
1727948254961	8015.625	0.7803399498101702	0.07288656795469402	0.0013067600305005358
1727948254962	8085.9375	0.778654671680856	0.07424705369443307	0.0013100555736593666
1727948254965	8085.9375	0.8077725326928977	0.0746710577357734	0.0013547897808789762
1727948254967	8085.9375	0.7539879569052756	0.07475223577265795	0.0014528594396004126
1727948254969	8085.9375	0.8077051016471798	0.07290367540767374	0.0015452872460904525
1727948254970	8085.9375	0.8550475723019536	0.06762883034087723	0.0016145794896954004
1727948254972	8085.9375	0.8546351174122675	0.06276929313759382	0.0016111188714521265
1727948254974	8085.9375	0.860274723379165	0.06332018077960026	0.0016188976160358868
1727948254976	8085.9375	0.837144579862505	0.06594951580356272	0.0015907066044076438
1727948254978	8085.9375	0.7878296764184398	0.0673644714703885	0.0015138249826963887
1727948254978	8085.9375	0.741185520477887	0.06641827119650709	0.0014446688094903574
1727948254980	8085.9375	0.741185520477887	0.06424448920802342	0.0014446688094903574
1727948254982	8085.9375	0.8659804381295004	0.06225715441580019	0.0012221416364475686
1727948254984	8085.9375	0.7526082612683438	0.05990317537957334	0.001170994786904883
1727948254985	8085.9375	0.7313498508566306	0.05741287968975235	0.0012678285854519718
1727948254987	8085.9375	0.7479732470710615	0.0556444849634897	0.0013000842476327014
1727948254989	8156.25	0.6733755252789009	0.05452720446756731	0.0015607838385597926
1727948254991	8156.25	0.7976247508142407	0.053306623100816436	0.0018214834294868838
1727948254993	8156.25	0.8283544906771961	0.051236640437256106	0.0021675135899648637
1727948254994	8156.25	0.9366096678615103	0.048821563232504736	0.0024792993855760424
1727948254996	8156.25	0.9404143775751158	0.04715138212010755	0.0026674630769924516
1727948254998	8156.25	1.0824346653999104	0.046541444203033674	0.002958054727784597
1727948255000	8156.25	1.1642183563802622	0.045767366579362555	0.003155557469463084
1727948255001	8156.25	1.2177806777719435	0.04530792948647753	0.0032645587897400584
1727948255003	8156.25	1.2301597495394918	0.04456343246413296	0.003296493636855995
1727948255005	8156.25	1.2154494447002824	0.04383349019764981	0.0032681050687994465
1727948255007	8156.25	1.1757988687422531	0.04394281369885461	0.0031758753714233585
1727948255009	8156.25	1.0835162230509456	0.04433030528559144	0.002980601135310873
1727948255010	8156.25	1.0168775937726777	0.04356941454438198	0.0026908406711743213
1727948255012	8156.25	0.9458500345836357	0.04155709414033655	0.0025434439934042606
1727948255014	8156.25	0.8362478353420739	0.04017397759941091	0.0022107401797922736
1727948255016	8156.25	0.7092718595630293	0.039839206581962154	0.0018952388242870764
1727948255017	8156.25	0.7848959548918206	0.03941384938522612	0.001579737468781879
1727948255019	8156.25	0.7191624031626703	0.038296731944318846	0.0013963157642743304
1727948255021	8156.25	0.6585028427831092	0.037401144842817625	0.0012128940597667815
1727948255023	8156.25	0.7747183229015482	0.037237823452656	0.0010489312026993433
1727948255025	8156.25	0.7698133090655314	0.03809992376742527	9.396306995518357E-4
1727948255026	8156.25	0.7639251504037416	0.03865894634752328	9.324430839473351E-4
1727948255028	8156.25	0.7386678775583626	0.038331851878521	8.960558129341155E-4
1727948255030	8156.25	0.7533144122461078	0.03715262100847179	9.428709376852102E-4
1727948255032	8156.25	0.751097401994734	0.035706166210729674	9.756143025368512E-4
1727948255033	8156.25	0.8433356165612209	0.03483442226231935	0.0010721730952532181
1727948255035	8156.25	0.7861851484298875	0.03437263296470714	0.0011337531203808409
1727948255037	8156.25	0.6205391422243032	0.034458788212957905	0.0012983967612450998
1727948255039	8156.25	0.6944188531839622	0.03485264614033372	0.0014343345735689387
1727948255041	8226.5625	0.7471255595152763	0.034908696953336905	0.0015275928437991496
1727948255042	8226.5625	0.8416476327903409	0.03553698474852333	0.001720113299845931
1727948255044	8226.5625	0.8682361997471946	0.035884978743398	0.0017683880013693166
1727948255046	8226.5625	0.9327035956383338	0.03471892888159951	0.0018848909048583412
1727948255048	8226.5625	0.9860952445296122	0.03379063324344262	0.0019767073177073737
1727948255049	8226.5625	0.997810773041528	0.033875317566980284	0.00199691818771013
1727948255051	8226.5625	1.0751925648067693	0.03595248583808838	0.0020030076518549214
1727948255053	8226.5625	1.0821754540303425	0.03839361925145826	0.0019950235313067276
1727948255055	8226.5625	1.0592576635261943	0.039934725608276336	0.001962508931527186
1727948255057	8226.5625	1.1336288612093814	0.03980841597501838	0.0018750955390384914
1727948255058	8226.5625	1.0922806960588873	0.03868929968522651	0.0018146230863008708
1727948255060	8226.5625	1.0886849902089086	0.03739159551538803	0.0017648776492338535
1727948255062	8226.5625	0.9453491594806407	0.03631601524439065	0.0018012812559738153
1727948255065	8226.5625	0.961479650853315	0.035803162202241084	0.0018336193680433908
1727948255066	8226.5625	0.9756508113453223	0.03575757169737841	0.0018623979976715207
1727948255068	8226.5625	0.9893141452621363	0.036533845969360025	0.0018846115662721373
1727948255070	8226.5625	0.9752349533624868	0.037869464521634505	0.0018695753074409183
1727948255072	8226.5625	0.9422262259749247	0.03940636019571299	0.0018160053165469548
1727948255074	8226.5625	0.9276152156933799	0.039996693911649	0.0018044787613278538
1727948255075	8226.5625	0.9252474528652852	0.039583892595367876	0.001605158887109702
1727948255077	8226.5625	0.8629647226667789	0.0386288251939339	0.0015271693971484553
1727948255078	8226.5625	0.7645754658486823	0.03784468577346461	0.001352321613946745
1727948255080	8226.5625	0.8665757131015859	0.03773935170346119	0.0012557388641530928
1727948255081	8226.5625	0.743485320669647	0.0380894294016231	0.0010735832688048305
1727948255083	8226.5625	0.6881623629347366	0.03796500343635833	9.999054636634964E-4
1727948255085	8226.5625	0.6711288963496198	0.037354469928666686	9.077784961810155E-4
1727948255087	8156.25	0.7052788535413093	0.038330599577907805	8.156515286985346E-4
1727948255089	8156.25	0.6891598491548742	0.038472373251198906	8.75224439696522E-4
1727948255090	8156.25	0.689795974772574	0.038078203221589155	0.0010411967283112029
1727948255092	8156.25	0.6970401294362084	0.0381127417667012	0.0010464740887807756
1727948255094	8156.25	0.5549359304589736	0.03811809220082842	0.0011993609120661333
1727948255096	8156.25	0.7043875725377683	0.03790298688629896	0.0014798041827717451
1727948255097	8156.25	0.8164625609082135	0.03783425370957643	0.0017602474534773572
1727948255099	8156.25	0.8743659549843547	0.03839060911589558	0.0018742292409330145
1727948255101	8156.25	1.0005600077254186	0.039153689305215726	0.002089820325452218
1727948255103	8156.25	1.019486652041192	0.03948466864083457	0.002285025653032762
1727948255105	8156.25	1.086472393903021	0.03868890726252988	0.002445856988373199
1727948255106	8156.25	1.1551266624813987	0.03743317065674129	0.002534429598299918
1727948255108	8156.25	1.1562337129906504	0.03632806510514928	0.00253567295286485
1727948255110	8156.25	1.1127948332561208	0.0352409610513203	0.0024556339585039503
1727948255112	8156.25	1.0702916339829711	0.03497849674673374	0.0023718731043932497
1727948255113	8156.25	0.951120902692961	0.0355113921885566	0.0021817446952191325
1727948255115	8156.25	0.9052245764719508	0.03622274765107893	0.0020906570520523526
1727948255117	8156.25	0.7840522430227987	0.03638640184076846	0.0018754284888386399
1727948255119	8156.25	0.8328920134840294	0.03563547436797735	0.0015720734630147904
1727948255121	8156.25	0.8201012333532243	0.03417478918429427	0.00144206499512036
1727948255122	8156.25	0.7979927454433549	0.03292266340191141	0.0012755949240034151
1727948255124	8156.25	0.7817086223260096	0.03259094834415486	0.001246629627930431
1727948255126	8156.25	0.7830925707547169	0.03280711996638689	0.0012271969148357376
1727948255128	8156.25	0.8071453448714391	0.03285807655277292	0.001435164513500728
1727948255129	8156.25	0.8692318811084013	0.032594809563227675	0.0016095418431302502
1727948255131	8156.25	0.9430132299371962	0.03207298789333795	0.00171627538047845
1727948255133	8156.25	0.8406100317599896	0.03155610594070499	0.002000975476871207
1727948255135	8156.25	0.932404338809369	0.030895782312912946	0.002204671851747192
1727948255137	8156.25	1.0042109889649073	0.0292033466011908	0.0023162917009333303
1727948255138	8156.25	1.0649615527492002	0.02901119807943687	0.002428863340953152
1727948255140	8156.25	1.0647232892895386	0.02890667527873631	0.002428630513759648
1727948255142	8156.25	1.0425250769643921	0.02806940373250081	0.0023871529712153504
1727948255144	8156.25	0.9709831639862557	0.027375113372575616	0.0022736731763272765
1727948255145	8156.25	0.8686258435585421	0.027468392365338615	0.002100838618698221
1727948255147	8156.25	0.8077329835413957	0.02779168123079309	0.001961703316697154
1727948255149	8156.25	0.8170340118748732	0.027186693512975542	0.0016386624629582086
1727948255151	8156.25	0.6797162612746839	0.025580049558764247	0.001369335712870116
1727948255153	8156.25	0.611383521770093	0.02427698304302058	0.0011108831962274497
1727948255154	8156.25	0.4853595810949511	0.02409112937207816	8.524306795847835E-4
1727948255156	8156.25	0.5120811222484276	0.0246039921381471	7.397688616854255E-4
1727948255158	8156.25	0.6321441202543566	0.02479356613912175	6.921887166800036E-4
1727948255160	8156.25	0.6128222823756433	0.02414606116478606	7.820225342883005E-4
1727948255161	8156.25	0.48583073802243304	0.0228943971305325	9.895525033906628E-4
1727948255163	8156.25	0.5676126696307774	0.021840745408705266	0.0012266655269766032
1727948255166	8156.25	0.7278600840326532	0.021330566172438482	0.0014637785505625437
1727948255168	8156.25	0.8818593263610952	0.02115351915823351	0.0017846775833693074
1727948255170	8156.25	1.0424250985682295	0.021113155345203964	0.002105576616176071
1727948255171	8156.25	1.138636605590099	0.02100940332988433	0.002246032344633746
1727948255173	8156.25	1.1928086510744236	0.020123861185875738	0.002330037828420592
1727948255175	8156.25	1.2355770757893398	0.019205679173476736	0.0023908669319897837
1727948255177	8156.25	1.2222579879474778	0.017996853455771015	0.0023679872985593628
1727948255178	8156.25	1.144010770291357	0.016448197744200126	0.0022598074606177084
1727948255179	8156.25	1.0855463724807033	0.015079002083181584	0.0021928556816315286
1727948255181	8156.25	1.0178807532875929	0.013861513001367315	0.0021012446041574263
1727948255183	8156.25	0.9162020224354394	0.012765233331542043	0.0019037704879808924
1727948255185	8156.25	0.7885389484187216	0.012032314299616813	0.0016906331883505515
1727948255186	8156.25	0.6719910272277227	0.011724440420403942	0.0014584814175239965
1727948255188	8156.25	0.6288266789164176	0.011153905376703348	0.0013511252188506992
1727948255190	8156.25	0.586737923681814	0.009545982970189801	0.0012515280472576889
1727948255192	8156.25	0.5177023312959245	0.006751035361773724	0.0010719397949973176
1727948255193	8156.25	0.5647699802778037	0.004065726769865148	0.0011596931632028103
1727948255195	8156.25	0.5995082160412385	0.0023101103734177947	0.0012195207972056346
1727948255197	8718.75	0.6282793806724423	0.02246041590088588	0.0012830984435825761
1727948255199	8718.75	0.9085166852863291	0.02974455236264768	0.0014020021233626474
1727948255201	8718.75	0.9822245663816824	0.0338850275854505	0.0014888898763107505
1727948255202	8718.75	0.9889220686315582	0.036501724081260255	0.0014971709523230123
1727948255204	8718.75	0.9666576720120613	0.03876932892463444	0.0014722103819591187
1727948255206	8718.75	0.9630462737400695	0.04017527547059664	0.001467156726174076
1727948255208	8718.75	0.8964551201485434	0.03992503885722839	0.0013980229572754885
1727948255209	8718.75	0.8329046123748344	0.03910574845222502	0.0013147736461774184
1727948255211	8718.75	0.7990231304048742	0.039508157401301744	0.0012589799568358654
1727948255213	8718.75	0.8134070877911084	0.04070204275561259	0.0011425445187256726
1727948255215	8718.75	0.9100936131838268	0.041226497344686544	0.0010630794368481431
1727948255217	8718.75	0.8847423159765182	0.040421547993033026	0.0010927976887642142
1727948255218	8718.75	0.9366527195136096	0.03901350828520076	0.0011557865831757963
1727948255220	8648.4375	0.9232587034597337	0.03766576366447026	0.0011988825087663182
1727948255222	8648.4375	1.0088314800142493	0.03586493695552705	0.0012861032751402019
1727948255224	8648.4375	0.9631270882468553	0.03401677110435585	0.0013929365073983109
1727948255225	8648.4375	0.9909783336918877	0.03242342011746839	0.001452510557411167
1727948255227	8648.4375	1.0153384470481683	0.03036343238459367	0.0014884556483355732
1727948255229	8648.4375	1.0124490554085925	0.02734878537273489	0.0014863717145455616
1727948255231	8648.4375	1.0093521670624044	0.02421016801262923	0.0014817597111782504
1727948255233	8648.4375	1.0441493647612825	0.02108902027012232	0.0015320657681546512
1727948255234	8648.4375	1.0435223697787364	0.01849944720197299	0.0015774184726711255
1727948255236	8648.4375	1.0557231586261289	0.0170069393536238	0.001641138352166886
1727948255238	8648.4375	0.9355329749048329	0.01611535258724497	0.00179658332922175
1727948255240	8648.4375	1.0120804757323734	0.015408586978854829	0.0019474343615847186
1727948255241	8648.4375	1.0469113240800298	0.01509266759693403	0.002083912317000183
1727948255243	8578.125	1.1012124115566038	0.015084148379099495	0.002194719362459274
1727948255245	8578.125	1.1719172255797956	0.014842583186104376	0.0023121243770447926
1727948255247	8578.125	1.2246262652319182	0.014126271886804286	0.0023998471856266613
1727948255249	8578.125	1.2631858969634433	0.014472611979459192	0.0024609722801436063
1727948255250	8578.125	1.2325186099646226	0.014134082217800535	0.0024109964671059276
1727948255252	8578.125	1.2073176162047956	0.013899524615608852	0.0023635406713662355
1727948255254	8578.125	1.1444782760908019	0.014432652216922937	0.002252971102629729
1727948255256	8578.125	1.0390256485849056	0.015498982985926245	0.002088756855538804
1727948255257	8578.125	1.0005176450648365	0.016019263284878394	0.0018425588765817922
1727948255259	8578.125	0.9214622158438449	0.01576018934876964	0.0017403194295815812
1727948255261	8578.125	0.7705801696324465	0.01544945778609981	0.0014949576527224819
1727948255263	8578.125	0.6925330971771816	0.015720527050314844	0.0012495958758633823
1727948255266	8578.125	0.6346194393065607	0.016398392748555153	0.0010593494013097144
1727948255267	8578.125	0.6788233655460505	0.01674951740301558	8.691029267560464E-4
1727948255269	8578.125	0.6991098613553992	0.01653762517125168	8.994991744719229E-4
1727948255271	8578.125	0.6847290713741185	0.016341375024157532	0.0010003407169896584
1727948255273	8578.125	0.7344159991934166	0.01634958605219068	0.0012302572558892653
1727948255274	8578.125	0.8604105714115119	0.01644064504374166	0.001460173794788872
1727948255276	8578.125	0.9344875523072407	0.016581274372192395	0.0015447896854059028
1727948255278	8578.125	1.0666842293980376	0.01668703437899161	0.0017160151683010575
1727948255279	8578.125	1.1319288703344939	0.016504971216314054	0.001878494159681224
1727948255281	8578.125	1.1594851740322702	0.01613315047614124	0.0019148490774957428
1727948255282	8578.125	1.1978949140952568	0.01588104950084135	0.0019716228197415565
1727948255284	8578.125	1.2154614864690962	0.01637059084750587	0.0019944718951800124
1727948255286	8578.125	1.1938414412295972	0.016937330356691944	0.001963554625012449
1727948255288	8578.125	1.1259514830647275	0.017136534320696117	0.0018678273286762803
1727948255289	8578.125	1.0864678240350778	0.016651915932924855	0.0018038307893421498
1727948255291	8578.125	1.052893004256046	0.01614080869965316	0.0017535920371720322
1727948255293	8578.125	1.0699124388043166	0.016262611969574663	0.0016297118673022344
1727948255295	8578.125	1.0160710855820672	0.016564729502338577	0.00154452001443479
1727948255297	8507.8125	1.082532571666211	0.01674180846266002	0.0014641679195692187
1727948255298	8507.8125	1.1280262031109614	0.016413172073918066	0.001393330578549728
1727948255300	8507.8125	1.116333434333508	0.015908329260111338	0.0013786094551071922
1727948255302	8507.8125	1.1361727543644553	0.01550094736929688	0.0014015741518121894
1727948255304	8507.8125	1.079229984098056	0.015283615806153493	0.0013955719466251122
1727948255305	8507.8125	0.7219232467313152	0.015815966124654506	0.0014616278555479817
1727948255307	8507.8125	0.6550425072601523	0.01724137094841589	0.0014970547681218505
1727948255309	8507.8125	0.6660423369811999	0.01747264124775082	0.001521018228749643
1727948255311	8507.8125	0.6893656823103042	0.017419358921001875	0.0015783103209694672
1727948255313	8507.8125	0.7424653416676833	0.016684766340702546	0.0016989972928593406
1727948255314	8507.8125	0.7538622771548336	0.015572368444732603	0.0017197225157384074
1727948255316	8507.8125	0.7587731517956381	0.015081905061061402	0.0017301358666620135
1727948255318	8507.8125	0.7993639795207791	0.01457456962871332	0.0018316088647460746
1727948255320	8507.8125	0.7827417939946595	0.014463096255521755	0.0018007799314164502
1727948255321	8507.8125	0.9652884370941003	0.014680263925096164	0.0017728487476698933
1727948255323	8507.8125	0.988299709087452	0.014851526900679405	0.001812924277682485
1727948255325	8507.8125	0.9162366667307561	0.014671918435431811	0.0017214052563327875
1727948255327	8507.8125	0.8629247859947533	0.014131749927438852	0.0016242780808496335
1727948255329	8507.8125	0.8132763498299493	0.01350795234640493	0.0015618653901602574
1727948255330	8507.8125	0.7842984198220023	0.01312651054548756	0.0015049900061902587
1727948255332	8507.8125	0.8214889397226104	0.012879285499644686	0.0013791344089328264
1727948255334	8507.8125	0.7327393961948715	0.012304560585209751	0.0012694441361123532
1727948255336	8507.8125	0.6812346149133278	0.011701566390634665	0.0011914969862193133
1727948255337	8507.8125	0.7147759011706466	0.011469119285586934	9.964990802832083E-4
1727948255339	8507.8125	0.7045613894672513	0.01145741267506669	9.894297496108745E-4
1727948255341	8437.5	0.6600749688546105	0.011597748926334002	8.970526207283928E-4
1727948255343	8437.5	0.6426720659024125	0.011085723850760815	8.585362657697924E-4
1727948255345	8437.5	0.65853797457206	0.010493032736193461	7.480186007670206E-4
1727948255346	8437.5	0.6908942386720983	0.010202990358983744	8.114317059314956E-4
1727948255348	8437.5	0.5826373087186641	0.010087296389070171	8.948888205069635E-4
1727948255350	8437.5	0.6509016063897034	0.010176630616497461	0.0010662907319135082
1727948255352	8437.5	0.6567738214724224	0.01044218891667852	0.0013005101096351802
1727948255353	8437.5	0.7856753409022935	0.010568835067962135	0.001534729487356852
1727948255355	8437.5	0.8137394960115019	0.010445587946948661	0.0015788006299913742
1727948255357	8437.5	0.9125940846001676	0.010286874161332869	0.0017326977025527014
1727948255359	8437.5	1.000379062200916	0.010251918215981266	0.0018372838289851725
1727948255361	8437.5	1.0400427342895475	0.01029696852973133	0.0018938856629862858
1727948255362	8437.5	0.9989145188700608	0.010382430090679918	0.00183559112817718
1727948255365	8437.5	0.994203779780216	0.010582939857797409	0.0018282238863743905
1727948255367	8437.5	1.0035749894125299	0.010604800211435702	0.0016771455598469547
1727948255369	8437.5	0.9487731330371181	0.010367803664657067	0.001586852379090663
1727948255370	8437.5	1.0272685521014358	0.01009795140047041	0.0015494989823321194
1727948255372	8437.5	1.0215155693996192	0.009827467955232694	0.0015392935691432776
1727948255374	8437.5	0.9737693486092146	0.009413146640810593	0.0014710316588055817
1727948255376	8437.5	1.0209347151320962	0.009062102381102735	0.001541370268660907
1727948255378	8437.5	1.0409009492148709	0.009030285501230013	0.0015692743476965953
1727948255378	8437.5	1.021545874839664	0.009370773104982764	0.0015442917435582223
1727948255380	8437.5	1.021545874839664	0.009517206460359147	0.0015442917435582223
1727948255382	8437.5	1.036718798488704	0.009344613610385619	0.0015662282463702111
1727948255384	8437.5	0.990235304366828	0.009061853113325496	0.001514851464170681
1727948255385	8437.5	0.9800995777880728	0.009023215238741911	0.0013770914308171933
1727948255387	8367.1875	0.9383894790964735	0.00920540103642449	0.0013375935054088654
1727948255389	8367.1875	0.8787527024371068	0.009588802562036723	0.0012673700171956911
1727948255391	8367.1875	0.8559436918054737	0.009830074020659683	0.0011096499628144392
1727948255393	8367.1875	0.749923897989141	0.009382565365421343	0.0010113715001402509
1727948255394	8367.1875	0.8279075208154659	0.008547550666153364	9.455257623678139E-4
1727948255396	8367.1875	0.95136599832313	0.008068169180437965	9.242992336160492E-4
1727948255398	8367.1875	0.947592648639268	0.008247878970719335	9.220569686200227E-4
1727948255400	8367.1875	0.8507347014657415	0.008700329684269911	9.20449006947001E-4
1727948255401	8367.1875	0.7752547697831597	0.00888486791727816	0.0010869262194365978
1727948255403	8367.1875	0.7936919361036796	0.008815969823733243	0.001111057387589286
1727948255405	8367.1875	0.8195543875551488	0.008819530773245798	0.00114598761424047
1727948255407	8367.1875	0.9773989904545668	0.008942300023270637	0.0013206240758120644
1727948255409	8367.1875	1.035855922700765	0.009188451759221238	0.0013967175728996954
1727948255410	8367.1875	1.07695854270804	0.009306474671304582	0.0014442372655667874
1727948255412	8367.1875	1.1033538271202947	0.00924120443978106	0.0014690008631259674
1727948255414	8367.1875	1.1076795140600066	0.008791716236861667	0.0014705332487737377
1727948255416	8367.1875	1.019762075530367	0.008520732908482521	0.0013726191400362292
1727948255417	8367.1875	0.9664157561983714	0.00855657523552549	0.0013188683962910251
1727948255419	8367.1875	0.9405017402668263	0.008791539860716853	0.0012909576809288677
1727948255421	8367.1875	0.8492833817126271	0.009076284972560866	0.001137462233504245
1727948255423	8367.1875	0.8478936133532584	0.009420467165472629	9.989299172732341E-4
1727948255425	8367.1875	0.8763358047404148	0.009952933686965707	9.099441148511197E-4
1727948255426	8367.1875	0.975767980633867	0.010483143548011163	8.358090340158745E-4
1727948255428	8367.1875	0.9824544413668276	0.010501320203826126	8.418270693279321E-4
1727948255430	8296.875	1.0033976147707329	0.010014187385871459	8.609577146333356E-4
1727948255432	8296.875	0.8449982868479055	0.009472535366085309	9.565782442292511E-4
1727948255433	8296.875	0.8555683914006346	0.009332811094386174	9.682998925406837E-4
1727948255435	8296.875	0.7910947610516449	0.009343496012032266	0.0010452817594522625
1727948255437	8296.875	0.7795046760351153	0.009461510079439316	0.001210187437516627
1727948255439	8296.875	0.8005816381682389	0.009810453996595985	0.0012382063641769852
1727948255441	8296.875	0.8161007269087863	0.009852063863596001	0.0014049560810700668
1727948255442	8296.875	0.8095671424857983	0.009720749493406762	0.0015465447085054537
1727948255444	8296.875	0.7110414333870665	0.00977908601999063	0.001578863852062045
1727948255446	8296.875	0.7414973811829236	0.009724904513593542	0.001642297436986556
1727948255448	8296.875	0.8046667076878137	0.009500657755571225	0.0017488803500649104
1727948255449	8296.875	0.7889632998222116	0.009283621116701083	0.0017136762572229534
1727948255451	8296.875	0.796890721016531	0.00882012413885166	0.0017303151793446768
1727948255453	8296.875	0.8508401502816485	0.008600683565330952	0.0018324225378031171
1727948255455	8296.875	0.8484524152439993	0.008963014774733997	0.001827578112650114
1727948255457	8296.875	0.8498681519477382	0.009505411862474361	0.0018281148740319432
1727948255458	8296.875	1.0813454748156583	0.009627853558915303	0.0018506582719844086
1727948255460	8296.875	1.0817028700051508	0.009851690368827397	0.0018511260060306044
1727948255462	8296.875	1.0186248252028662	0.00995098029451897	0.0017658827721826642
1727948255465	8296.875	0.9623196398557797	0.009838555065480736	0.001702891177997295
1727948255466	8296.875	0.7653640044413721	0.009446693413025245	0.001459386433789695
1727948255468	8296.875	0.7079733966669378	0.009186182161313361	0.001307773564967364
1727948255470	8296.875	0.605604695769098	0.00930946039688215	0.0011561606961450332
1727948255472	8296.875	0.5718953621129236	0.009574430928776414	9.67011064210307E-4
1727948255474	8296.875	0.5333592710601113	0.009698703584796589	7.77861432275581E-4
1727948255475	8296.875	0.6763031936003265	0.009604421002914544	7.830101725905988E-4
1727948255477	8296.875	0.5999992883192323	0.009539422157697203	8.54229647247674E-4
1727948255478	8296.875	0.6194171788845093	0.009800096923147116	9.806259303679974E-4
1727948255480	8296.875	0.666438490781425	0.010059655852480304	0.0011070222134883208
1727948255481	8296.875	0.8330428549986	0.009860779416251006	0.001297794387979878
1727948255483	8296.875	0.906041049110989	0.009539584782650087	0.0013830108356960888
1727948255485	8296.875	0.9937892745218403	0.009461502009893227	0.0014726025396031987
1727948255487	8296.875	1.1027081330904842	0.009750440664153072	0.0015859465532508006
1727948255489	8296.875	1.1168902487453691	0.010002452287465217	0.0016020097819856606
1727948255490	8296.875	1.0685017325213233	0.010127298375000841	0.0015530657248353722
1727948255492	8296.875	0.7856947978732208	0.009937874242881787	0.0014972024647839398
1727948255494	8296.875	0.7013284935141509	0.009148749583004528	0.0013789707687825517
1727948255496	8296.875	0.5809431634806356	0.008429579473088611	0.0012078131792590252
1727948255497	8296.875	0.4758277345043032	0.008574822214153396	0.0010353398652230917
1727948255499	8296.875	0.43335162973766966	0.009165365272706855	8.881332030104198E-4
1727948255501	8296.875	0.3244742854704568	0.009019424721491524	7.49439480096738E-4
1727948255503	8296.875	0.27981618902060573	0.00880566972955878	6.107457571830563E-4
1727948255505	8296.875	0.24547002363662693	0.009021000407681506	5.473020910963926E-4
1727948255506	8296.875	0.4404475853877997	0.00930955741043517	6.458595601626437E-4
1727948255508	8296.875	0.4638276010189416	0.00936332536834121	7.444170292288948E-4
1727948255510	8296.875	0.5989914420265822	0.009503178054363858	8.950843216411276E-4
1727948255512	8296.875	0.7232690007431702	0.010063638903304108	0.0010457516140533602
1727948255513	8296.875	0.817318099990885	0.01049398336685328	0.0012125780484396151
1727948255515	8296.875	0.9025203074440571	0.010343355617378995	0.0013107380954182587
1727948255517	8296.875	0.9712884750136724	0.009805756391759625	0.0013869980706322012
1727948255519	8296.875	1.0582709440656046	0.009669495752778362	0.001450371920769496
1727948255521	8226.5625	1.0780707910343177	0.01025840941761241	0.0014766623640475947
1727948255522	8226.5625	1.1051919638279326	0.011130401015059107	0.0015032290466998296
1727948255524	8226.5625	1.1102490194319115	0.011438152367825244	0.0015104078736178604
1727948255526	8226.5625	1.1130640580849511	0.011137047855157185	0.0015133351073455213
1727948255528	8226.5625	1.0899874171110198	0.010933471539581087	0.0014824604211230148
1727948255529	8226.5625	1.127167067937631	0.010664319512742874	0.00146385621519411
1727948255531	8226.5625	1.1368917469208595	0.010341800638825754	0.0014761073226368182
1727948255533	8226.5625	1.1671941258099865	0.010196236494375448	0.001512448391765567
1727948255535	8226.5625	1.1125980714772123	0.01034617743645451	0.0015530120671631371
1727948255537	8226.5625	1.1659882892085216	0.010390177267499238	0.0016215164296181429
1727948255538	8226.5625	1.195238018618788	0.010424671049237902	0.001662857725284594
1727948255540	8226.5625	1.2114740514134335	0.010589067556375453	0.0016834863334846363
1727948255542	8226.5625	1.2385881721144476	0.010935890951129448	0.0017188461675836462
1727948255544	8226.5625	1.222022336455842	0.01111964902440102	0.001701287088621897
1727948255545	8226.5625	1.234900867963283	0.010827950852091891	0.0017188313518532552
1727948255547	8226.5625	1.2294888570317344	0.01020239715047295	0.0017120889129212213
1727948255549	8226.5625	1.2099602022018114	0.010029979359181068	0.0016841868852018598
1727948255551	8226.5625	1.1154311321446764	0.010190995771483273	0.0015874106662902645
1727948255553	8226.5625	1.0666149016741961	0.010147369823701586	0.0015182161147791098
1727948255554	8226.5625	0.9627378127352954	0.009824729693840654	0.0013924436187475163
1727948255556	8226.5625	0.9018540414064575	0.009396270468827734	0.0013321638907362126
1727948255558	8226.5625	0.7885208014992471	0.008916148915692979	0.0012232734769011839
1727948255560	8226.5625	0.7255594800737785	0.008347074696716287	0.0010627984655634274
1727948255561	8226.5625	0.6513782901699322	0.007908239462686852	9.551981434251605E-4
1727948255563	8226.5625	0.6347148552413014	0.00773403457107023	8.689834895613645E-4
1727948255566	8226.5625	0.6799533931964098	0.007795742102162818	8.853343202030871E-4
1727948255568	8226.5625	0.8044168802544603	0.008057115408810043	8.410101743805037E-4
1727948255570	8296.875	0.8197559684251059	0.008156377846232939	8.508985065509507E-4
1727948255571	8296.875	0.11609545380269788	0.007726881639691912	9.145996489827645E-4
1727948255573	8296.875	0.11341832770614703	0.007144609305312957	9.08816723188477E-4
1727948255575	8296.875	0.12992800946851266	0.006907855668496464	0.001018757762089569
1727948255577	8296.875	0.1430946023615491	0.0066668785090892	0.0011316083200042086
1727948255578	8296.875	0.1709378200161311	0.006071909800271571	0.0013154143914023704
1727948255579	8296.875	0.18434557550794772	0.0057591155644342385	0.0014992204628005322
1727948255581	8296.875	0.20135528247512371	0.0058248934348480216	0.0016447191239042011
1727948255583	8296.875	0.25249502842196364	0.005850644513113035	0.0020179286104132607
1727948255585	8296.875	0.3127004968321235	0.005677177343216988	0.00239113809692232
1727948255586	8296.875	1.0406686075078617	0.005437106660273878	0.00266948402594703
1727948255588	8296.875	0.9402579666365125	0.005105869490753453	0.0027632626507863825
1727948255590	8296.875	0.998653366839515	0.004740499141722358	0.002884358211836171
1727948255592	8296.875	1.0356835701920177	0.004234927227016876	0.0029696547673720122
1727948255593	8296.875	1.003241389052673	0.00381327358403951	0.0029053364051804128
1727948255595	8296.875	0.9750953845874257	0.003641083595679144	0.0028468439499157202
1727948255597	8296.875	0.8631397548690984	0.0035877829211824284	0.002582698527917926
1727948255599	8296.875	0.7548519136822068	0.003477693118158539	0.0023094390281996465
1727948255601	8296.875	0.6113638195498945	0.003188654837393795	0.0019371086262699921
1727948255602	8296.875	0.6419239308523961	0.002758484325349897	0.001657009056146195
1727948255604	8296.875	0.5607611349974954	0.0023097028197669013	0.0013550089786871923
1727948255606	8296.875	0.6406826127757109	0.0019098616592918422	0.0010883885968781463
1727948255608	8296.875	0.516427699413401	0.0016078618580030375	8.672496255923627E-4
1727948255609	8296.875	0.5195435338050315	0.0013762298036071115	6.461106543065792E-4
1727948255611	8226.5625	0.45328008303852196	0.0012021533779160711	5.599693871162225E-4
1727948255613	8226.5625	0.5519501734746244	0.001012001297753646	4.738281199258659E-4
1727948255615	8226.5625	0.5558741667485587	8.53880620132924E-4	4.7545160216854354E-4
1727948255617	8226.5625	0.524181337802502	6.793801124810075E-4	6.142786433199971E-4
1727948255618	8226.5625	0.6370227741745284	4.791050457466142E-4	6.981449918112405E-4
1727948255620	8156.25	0.6708569796580188	3.3966239523783374E-4	7.820113403024838E-4
