# Supplementary material for: Identification and classification of repeated whistle types from free-ranging rough-toothed dolphins (Steno bredanensis)
Source: Sci Rep. 2026 Mar 20;16:14327. doi: 10.1038/s41598-026-44853-2 (PMC13144356; doi:10.1038/s41598-026-44853-2)
Supplement: Supplementary file 2 — Supplementary Material 2 [file 41598_2026_44853_MOESM2_ESM.zip › Dataset_StenoRepeatedCalls/Contours/3179.csv]

Time [ms]	Peak Frequency [Hz]	Duty Cycle	Energy	WindowRMS
1727948309685	5273.4375	0.46936231554295554	0.0023886251428132574	0.0016097606494238968
1727948309687	5273.4375	0.4826415015780405	0.001573954854188328	0.001642471872877806
1727948309688	5273.4375	0.4909236964311833	0.0012558922699268654	0.0016753441308342914
1727948309690	5343.75	0.4894016115780861	0.0012525441634612495	0.0016703990193524436
1727948309691	5343.75	0.5725990083397453	0.0013125830037874209	0.001610749497635155
1727948309693	5343.75	0.5745564675191801	0.0014428254670463014	0.0016157956216394968
1727948309695	5414.0625	0.5944686461539319	0.0016422959901790885	0.001679621781344697
1727948309697	5414.0625	0.6083804909479682	0.0011302317754760944	0.0017215906952033617
1727948309699	5414.0625	0.623482057106974	0.0017242871770355515	0.0017532159780003112
1727948309700	5484.375	0.03050461115947875	0.0024297760669993707	0.0027335617610932082
1727948309702	5484.375	0.030299242462304345	0.0033432290530308103	0.0032127731537279396
1727948309704	5484.375	0.029597858129064798	0.0037681729921601806	0.0036919845463626705
1727948309706	5554.6875	0.030686148676776263	0.003344605867922021	0.0037202321694163156
1727948309707	5554.6875	0.029598559046119997	0.00239289523887769	0.0036907542889958846
1727948309709	5554.6875	0.028383168872398435	0.0025134492085304625	0.0036565395556358237
1727948309711	5625.0	0.026663118418930893	0.005938865917629328	0.0036065826145965057
1727948309713	5625.0	0.026986007542360958	0.007094772118487506	0.0025434817820601113
1727948309715	5625.0	0.46638090969897544	0.006889898250757252	0.0014803809495237167
1727948309716	5695.3125	0.45153385099665244	0.0038218718346900247	0.0014507420840472352
1727948309718	6117.1875	0.4365852527769324	0.0023142127162021874	0.001414198367035483
1727948309720	6117.1875	0.4451117733708646	0.001705539729060086	0.0013696625079563094
1727948309722	6117.1875	0.44441239577275565	0.001495288430882954	0.001369300066542824
1727948309723	6117.1875	0.44974449264856337	0.0014965044951595805	0.0013805779702972002
1727948309725	6117.1875	0.4568066288460088	0.0015432917250438258	0.001403288819527553
1727948309727	6117.1875	0.43746331685620743	0.0016445916117143685	0.0013390370221090914
1727948309729	6187.5	0.47761442700929396	0.0014256181380377104	0.0014476131373335427
1727948309731	6187.5	0.49350554807309166	0.001173144375668751	0.001473436926526211
1727948309732	6257.8125	0.4437255185920777	0.0012729038166763387	0.0015398758913660528
1727948309734	6328.125	0.45649645551164997	0.002855492629864501	0.0015763374629293406
1727948309736	6328.125	0.47485930733131965	0.005408474640215169	0.001626851895512382
1727948309738	6328.125	0.48455704814561956	0.0065064202141230975	0.0016534997291211546
1727948309739	6328.125	0.49308746830634625	0.005071407232501728	0.0016700771340696914
1727948309741	6328.125	0.503288054940647	0.004067542476272503	0.0017009832126771063
1727948309743	6328.125	0.5025539898373423	0.004357240061022643	0.001696969723987414
1727948309745	6398.4375	0.5086330366255655	0.003939799947699849	0.001710702068019309
1727948309747	6398.4375	0.5218686300747561	0.0036264059612903894	0.0017163815606205351
1727948309748	6398.4375	0.5487532452783113	0.004538697565669481	0.0018209762416853009
1727948309750	6398.4375	0.5516196196933962	0.004876562297440907	0.0018303723976403348
1727948309752	6398.4375	0.570307369488617	0.004068445762248225	0.0018920163579675606
1727948309754	6398.4375	0.6038119993797781	0.00267898279191579	0.002000532833549165
1727948309755	6468.75	0.6046463970643619	0.0022327717198449893	0.0020034725032215743
1727948309757	6468.75	0.5966931849743908	0.002128596586540486	0.001982421567984672
1727948309759	6468.75	0.6080368559755489	0.0025227030138519966	0.002011242551898541
1727948309761	6468.75	0.6400317196012599	0.003211160871394347	0.0019925830145278564
1727948309763	6468.75	0.564003670745203	0.0033915257735962585	0.0017916440314928793
1727948309764	6539.0625	0.5234382628477647	0.003536480678809738	0.0016957455024857353
1727948309766	6539.0625	0.5027044518074251	0.003068188405763076	0.0016307818959326648
1727948309768	6539.0625	0.45588467024946916	0.002733152709278943	0.0014589643081843546
1727948309770	6539.0625	0.40343155135225134	0.0028660052216219005	0.001298369792670689
1727948309771	6539.0625	0.37931871591830907	0.003049481522307561	0.0012278014235868808
1727948309773	6539.0625	0.37878325546809277	0.004270371876090157	0.0012329882225848617
1727948309776	6539.0625	0.3902229478287405	0.006688201266736197	0.0012196737658154613
1727948309778	6539.0625	0.4329965509984794	0.007390568511080198	0.0013347661812006617
1727948309780	6539.0625	0.4684766449307969	0.005672664459154695	0.0014370921090204427
1727948309781	6539.0625	0.48378089215336395	0.0040712733666187625	0.0014856937397355265
1727948309783	6539.0625	0.48917526048131826	0.00322652143454418	0.0014980523676512002
1727948309785	6539.0625	0.5220692406777963	0.0026134318410754925	0.0015789534243290555
1727948309787	6539.0625	0.5442884762493835	0.0022953787972637765	0.0016364535104618797
1727948309788	6539.0625	0.535637626627564	0.0029239051319003492	0.0016102994161264787
1727948309789	6539.0625	0.5357931813481419	0.003773281118327131	0.0016103615427635089
1727948309791	6539.0625	0.5379709474362333	0.003993908916583494	0.0016159848077016796
1727948309793	6539.0625	0.5218083101787623	0.003388288433420919	0.0015719139970624867
1727948309795	6539.0625	0.5395741646370288	0.0033932208889936397	0.0016401857775985998
1727948309796	6539.0625	0.5555988098036646	0.0034766793399301104	0.001688142342437241
1727948309798	6609.375	0.5635596989713076	0.003292596380699889	0.001713678181108185
1727948309800	6609.375	0.6066888133434879	0.0026411403185524693	0.0017306833395938684
1727948309802	6609.375	0.6384326393665924	0.0018981474100498606	0.001827853852292626
1727948309803	6609.375	0.67197318513605	0.0018237277685481078	0.0019221184596949976
1727948309805	6609.375	0.685048719788664	0.002299870342786869	0.001954805139969397
1727948309807	6609.375	0.7263332876102813	0.0026361445596133656	0.002051858493984338
1727948309809	6609.375	0.7316141508410311	0.002727135127922399	0.0020644533012869324
1727948309811	6609.375	0.6845210568504131	0.0029332947208599094	0.002056138524251309
1727948309812	6609.375	0.7090284521827599	0.0037768383524150184	0.0021200615487579812
1727948309814	6609.375	0.7043593016183151	0.005092993410698511	0.002107827415899256
1727948309816	6609.375	0.6756293483064085	0.005374818533349611	0.0020277924984535736
1727948309818	6609.375	0.6465105081930571	0.004693951403105621	0.0019445545594617762
1727948309819	6609.375	0.6368159365751017	0.004652593669569652	0.001919208490099012
1727948309821	6609.375	0.6379123464604658	0.005092647161398095	0.0019228118289226436
1727948309823	6609.375	0.6092777331385908	0.004875320873691083	0.0018351433474099491
1727948309825	6679.6875	0.5963365839653472	0.004247366927155125	0.0018040091419059458
1727948309827	6679.6875	0.6512708421336713	0.004622699943264446	0.0017155404179018214
1727948309828	6679.6875	0.6341457053617526	0.00529727633920005	0.0016717856364099103
1727948309830	6679.6875	0.6271787711648127	0.00521661389150134	0.0016562740836245995
1727948309832	6679.6875	0.6004740998721017	0.004541245010575491	0.0015945709775986427
1727948309834	6679.6875	0.5761843650629518	0.003889366309957103	0.0015332881777808782
1727948309835	6679.6875	0.5222221366633812	0.003474557014797519	0.001384402562241607
1727948309837	6679.6875	0.507761164695391	0.0030989419070100097	0.0013494287698236776
1727948309839	6679.6875	0.5523873575078616	0.0025952813966834184	0.001276098022063678
1727948309841	6679.6875	0.5343885386592523	0.0020595833255701887	0.0012295561191515726
1727948309843	6679.6875	0.49959876433392975	0.0019102527540535486	0.0011472089613172806
1727948309844	6679.6875	0.5003102454981972	0.002244804852574089	0.0011486017399100666
1727948309846	6679.6875	0.498430611538644	0.0030378852834503506	0.0011444070935230314
1727948309848	6679.6875	0.011845079484097498	0.004701208838412912	0.0030304299118490206
1727948309850	6679.6875	0.012614603328706227	0.008515894251199118	0.003986935839379853
1727948309851	6679.6875	0.013468070590051125	0.011085552346220665	0.004472166138241305
1727948309853	6679.6875	0.013907880512844329	0.009155290970987006	0.004957396437102756
1727948309855	6679.6875	0.014857984762301145	0.004663769879973962	0.004994450121391728
1727948309857	6679.6875	0.01622072576165633	0.0016022264109320614	0.005044801877882202
1727948309859	7171.875	0.01727473869338003	3.0716924773645205E-4	0.005084756697682337
1727948309860	7734.375	0.018890649465551197	0.002647771923652072	0.0035647452943236946
1727948309862	7734.375	0.7856749615851916	0.003494565052246672	0.0020447338909650517
1727948309864	7734.375	0.79469588090516	0.0037599006258629665	0.002064684742219112
1727948309866	7734.375	0.7121996609669811	0.004280065298065711	0.0020983468237266278
1727948309867	7734.375	0.7173537408280922	0.0059742728569055934	0.0021109326255300516
1727948309869	7734.375	0.7093104076585429	0.007580131297377028	0.0020894671833139454
1727948309871	7734.375	0.667397041240828	0.007018826297815184	0.001986849066225084
1727948309873	7734.375	0.6158536835036688	0.004814748951869607	0.0018628449027716949
1727948309876	7734.375	0.5593379438548217	0.0031624066460694683	0.0016943733269780617
1727948309877	7734.375	0.4653796309944968	0.0028474173305068277	0.0014475177939281692
1727948309879	7734.375	0.4346624410377358	0.002968434435643135	0.0013640405114427258
1727948309881	7734.375	0.4430524605184055	0.003561076433209767	0.0012497835512068531
1727948309883	7734.375	0.38505720730582915	0.006159217286161584	0.0010763169560220269
1727948309884	7734.375	0.36642262991207686	0.008269410719115418	0.0010279661384380503
1727948309886	7734.375	0.37681531606230345	0.007978381097681652	0.0010626513725583953
1727948309888	7734.375	0.38730114687384387	0.005179250445817743	0.0010933877077364633
1727948309889	7734.375	0.411230857135012	0.0030286593166946383	0.0011745024819176202
1727948309891	7734.375	0.43451984502896085	0.0021866020690653834	0.0012380796519676257
1727948309892	7804.6875	0.5132553094940806	0.0016717513321450976	0.001433357903665752
1727948309894	7804.6875	0.791420505678997	0.0013950989761808462	0.0015536517391866475
1727948309896	7804.6875	0.5033693668088352	0.002288825752550527	0.0017456857924971069
1727948309898	7804.6875	0.5779594628549505	0.0034536952324790795	0.001937714964115716
1727948309899	7804.6875	0.6330228141888393	0.004465516476008976	0.002114558397196029
1727948309901	7804.6875	0.6638886326698019	0.003841162954296784	0.0022092207237613013
1727948309903	7804.6875	0.6968944628431816	0.001984973894160804	0.0022950457256712582
1727948309905	7804.6875	0.7145892104352616	0.001188676723788948	0.0023426224869921805
1727948309907	7804.6875	0.7219309906131134	0.0013322133070304268	0.002363352351483586
1727948309908	7804.6875	0.8964178697118219	0.0013835414721602996	0.0022607117707426237
1727948309910	7804.6875	1.0343916400062603	0.0012753892937961233	0.0022070217147197604
1727948309912	7804.6875	0.8285330526483884	0.0010655040089916988	0.002112293133612295
1727948309914	7804.6875	0.7635152564858491	8.530709244969343E-4	0.0019485631768847793
1727948309915	7875.0	0.6877641257999828	8.339722416438215E-4	0.001748669654554871
1727948309917	7875.0	0.6789111491269285	0.001257633871768313	0.0017264217748416638
1727948309919	7875.0	0.6704750300953223	0.0015937228252639634	0.0017025628153948345
1727948309921	7875.0	0.6361157639221575	0.0016682231371199167	0.0016066541754963851
1727948309923	7875.0	0.636637585717927	0.0017059357986231231	0.0016057515905427953
1727948309924	7875.0	1.0667274006334664	0.0021268081642388924	0.0016369140415340073
1727948309926	7875.0	1.0782680748316802	0.00310013315247995	0.0016557405267374964
1727948309928	7875.0	0.5600622906276288	0.004816591868885365	0.0017369464875691396
1727948309930	7875.0	0.5774830929463105	0.006290411572572074	0.0017811001507937866
1727948309931	7875.0	0.5764146170707647	0.0058036828174395675	0.0017761741863095144
1727948309933	7875.0	0.5773094961793455	0.00367142695169084	0.0017783265756164078
1727948309935	7875.0	0.5719671168016164	0.0021064911842237485	0.001767220717342346
1727948309937	7945.3125	0.5650476963718803	0.0015068725272179275	0.0017478809950409314
1727948309939	7945.3125	0.5522602162137463	0.0014346796068876427	0.0017120090953583998
1727948309940	7945.3125	1.1278172242850162	0.00139263109428469	0.0016424658509950714
1727948309942	7945.3125	1.1332026405682523	0.0012448975850216863	0.001584989642890232
1727948309944	7945.3125	0.5895014197492552	0.0010730411424916713	0.0015506355813332214
1727948309946	7945.3125	0.5786376410513312	0.001072502270017621	0.0015211924468081478
1727948309947	7945.3125	0.5528866757105027	0.0010773597622756937	0.001450207852500425
1727948309949	7945.3125	0.5484216742105854	0.001205324073849777	0.0014405394183758862
1727948309951	7945.3125	0.544923560559713	0.0015038715887771609	0.001432376043770444
1727948309953	7945.3125	0.5284287424782476	0.0017207311636878708	0.0013906308053923833
1727948309955	7945.3125	0.526053373225221	0.0018063456419635654	0.0013839492689496807
1727948309956	7945.3125	0.7086140879287428	0.0018913640308254808	0.0013592938860528413
1727948309958	7945.3125	1.0919450963818051	0.001885598116767097	0.0013791875774974039
1727948309960	7945.3125	0.5219499907963132	0.001946832385479468	0.0013832669547218551
1727948309962	7945.3125	0.529933891128086	0.0032428783893209087	0.001404623062270199
1727948309963	8015.625	0.5320652229712287	0.004951727771543036	0.0014063013532239126
1727948309965	8015.625	0.5303206247286562	0.0049102489253887525	0.0014003627632870853
1727948309967	8015.625	0.5559739535664836	0.0028299153230147006	0.0014660772330793524
1727948309969	8015.625	0.5745457604738688	0.0012905672857048557	0.001515901474523183
1727948309971	8015.625	0.5852826311030344	8.400778791081245E-4	0.0015420410163363451
1727948309972	8015.625	0.5921951361265606	8.127968979740785E-4	0.0015720733183818
1727948309975	8015.625	0.6163903360555713	7.851725105804284E-4	0.001652845805852422
1727948309977	8015.625	0.9586851766060198	7.999086807465828E-4	0.0017402416254450723
1727948309979	8015.625	0.6381442120440804	0.0010658435434651467	0.001801884718171745
1727948309980	8015.625	0.681432189589977	0.0018010782880350151	0.0019391877397239548
1727948309982	8015.625	0.7084381782044468	0.0026894618071328143	0.0020236240916767906
1727948309984	8015.625	0.7191973208156169	0.002743367805727092	0.0020514754866902533
1727948309986	8015.625	0.7849281129238086	0.001904738012636141	0.002203549843848438
1727948309988	8015.625	0.8156592519197339	0.001245676018793976	0.002292684280359611
1727948309988	8085.9375	0.8152834929189919	0.0011021522339920696	0.0022895976567788327
1727948309990	8085.9375	0.8152834929189919	0.0011210710961478822	0.0022895976567788327
1727948309992	8085.9375	0.9323541012820036	0.001740219401117453	0.002330691449843702
1727948309994	8085.9375	0.02712498745100686	0.007533942740758888	0.003984973403165847
1727948309995	8085.9375	0.025968286806396373	0.01869698095590955	0.004805533200330752
1727948309997	8085.9375	0.025576586943044637	0.02396053214014212	0.0056260929974956565
1727948309999	8085.9375	0.025126497037951036	0.016826832872411032	0.005613461525077277
1727948310001	8085.9375	0.023733195078365663	0.006244796539631813	0.005562661074156969
1727948310003	8085.9375	0.02180107772057111	0.0016256341881205818	0.005499165041964679
1727948310004	8085.9375	0.019853070364437942	0.0011650530639516828	0.0054521172408515915
1727948310006	8085.9375	0.018862796544531827	0.0010653180156749657	0.0034554664322127117
1727948310008	8085.9375	0.4769663830378442	9.80641509096637E-4	0.0014588156235738315
1727948310010	8085.9375	0.7037310612629486	8.432861644173225E-4	0.0012856142619493132
1727948310011	8085.9375	0.6505220392434614	7.429919940522389E-4	0.0011583654443691508
1727948310013	8156.25	0.5077728459691946	7.06012107018447E-4	0.0011325357326793118
1727948310015	8156.25	0.4347855772386579	7.75125013569682E-4	9.549054305715088E-4
1727948310017	8156.25	0.383578210390334	8.00207760325574E-4	8.554750988236955E-4
1727948310019	8156.25	0.42354529933366913	7.671952905332493E-4	9.390816030435194E-4
1727948310020	8156.25	0.4492309741749099	7.351282512268516E-4	9.924522098794428E-4
1727948310022	8156.25	0.44945831401317393	7.524145860047594E-4	9.927812616403163E-4
1727948310024	8156.25	0.48625382586859617	8.436135501089667E-4	0.0010503191106865668
1727948310026	8156.25	0.5629717040762197	9.155361073265001E-4	0.0012210172196951343
1727948310027	8156.25	0.828902588787981	9.510643028504773E-4	0.0013413997113317505
1727948310029	8156.25	0.874144281426121	9.740928229763005E-4	0.0014072887222052102
1727948310031	8156.25	1.0134139150943395	9.954635535186552E-4	0.0015978223339545214
1727948310033	8156.25	0.5952717393469531	0.0011250142976002974	0.0017855568356773778
1727948310035	8156.25	0.6418962493227307	0.0014545743181126384	0.0019092087020507742
1727948310036	8226.5625	0.7091589004799316	0.001034502216496419	0.0020792830248590865
1727948310038	8226.5625	0.7523908393025985	9.614799539876576E-4	0.002212188701399801
1727948310040	8226.5625	0.7936048726534611	9.127148322526588E-4	0.002326663722753418
1727948310042	8226.5625	0.8075979318056264	9.622178389017776E-4	0.0023588367428104425
1727948310043	8226.5625	0.8618998199260582	9.821061355230688E-4	0.002515797727115921
1727948310045	8226.5625	0.8797082247710564	9.303525240830819E-4	0.0025677488374120628
1727948310047	8226.5625	1.0934973561948365	8.603817354814438E-4	0.0025635338603723357
1727948310049	8226.5625	0.9906150548424648	7.821411227914408E-4	0.0025439039835363038
1727948310051	8226.5625	0.9822112786118167	6.44113822740339E-4	0.0025234248092101995
1727948310052	8226.5625	0.9470311696828132	5.936520244083585E-4	0.002426383571936646
1727948310054	8226.5625	0.9171779800511007	6.687182139814103E-4	0.002369181099914925
1727948310056	8226.5625	0.8713410796897678	8.40792895044818E-4	0.00228560659449513
1727948310058	8226.5625	0.800452303874879	9.921241783211491E-4	0.002096149843153296
1727948310059	8226.5625	0.7432883179124335	0.0011229502653050645	0.001934007662025823
1727948310061	8226.5625	0.7223763209814948	0.001247679841736611	0.001878597041199821
1727948310063	8226.5625	0.8414369887597335	0.0012285065957806781	0.0017762040771315377
1727948310065	8226.5625	0.8488970073673051	0.0011212713476113298	0.0016859078598782168
1727948310067	8226.5625	0.7092376415650588	0.0013973655517036058	0.001479758236106805
1727948310068	8226.5625	0.7069235639073068	0.0021357985301621355	0.001473811556142426
1727948310070	8226.5625	0.7033347517651596	0.002866434000547935	0.0014675510863904665
1727948310072	8226.5625	0.6752978359180314	0.0031584162851204353	0.0014081048916930877
1727948310075	8226.5625	0.6450518631519224	0.0022416011732513397	0.0013440037436514677
1727948310076	8226.5625	0.6057922138754154	0.0017933343925207908	0.0012654193604860408
1727948310078	8226.5625	0.6042929522943367	0.0019392915687667866	0.0012628417056810195
1727948310080	8226.5625	0.6257859896945829	0.002061718650607446	0.0013162583410663647
1727948310082	8226.5625	0.9599671239090557	0.0020211275600057533	0.0013111056267201405
1727948310084	8226.5625	0.690378336129482	0.001870136689493586	0.0013271189379387182
1727948310085	8226.5625	0.7089702549560721	0.0016616262878917318	0.0013633529032432787
1727948310087	8226.5625	0.7377841674670136	0.0015410161802991867	0.0014207667800253498
1727948310088	8226.5625	0.7762502064185793	0.0014764156481461386	0.0015005539580941149
1727948310090	8226.5625	0.7923252115853757	0.0015461173204518739	0.0015285436637527035
1727948310091	8226.5625	0.831507542003015	0.0017480812014454975	0.0015901717804899034
1727948310093	8226.5625	0.8263549923409842	0.0019267448370991439	0.0015791759649359048
1727948310095	8226.5625	0.8647102237729366	0.0021134248139956947	0.0016576825289831602
1727948310097	8226.5625	1.1472495603354977	0.002371008379046263	0.0017377356609118134
1727948310099	8226.5625	0.9782052938180497	0.0027829524453605783	0.0017840566438961996
1727948310100	8226.5625	0.9817715597949211	0.003574541319723178	0.0017882344538507565
1727948310102	8226.5625	0.9697931988401975	0.004132512185271857	0.0017656144819823945
1727948310104	8226.5625	0.9614430182022214	0.0037603348607683734	0.0017516003401182442
1727948310106	8226.5625	0.9657440010122913	0.002650199740382918	0.001760948262719012
1727948310107	8226.5625	0.9651413681041623	0.002000542988589247	0.001765979982712559
1727948310109	8226.5625	0.9416758332910664	0.0018761131041030812	0.0017294933028738526
1727948310111	8226.5625	0.9175952827018665	0.0021724680320695	0.001699017567704062
1727948310113	8226.5625	0.9730106095365249	0.0027578797620252064	0.001693776531033238
1727948310115	8226.5625	0.9034028034779372	0.003278970699409735	0.001704121340474457
1727948310116	8226.5625	0.8936468160377359	0.0033892225474533373	0.001689025871048853
1727948310118	8226.5625	0.892229768050398	0.0031322231630343585	0.0016869759395180689
1727948310120	8226.5625	0.8879092009881406	0.0028605330000150836	0.001678563448442352
1727948310122	8226.5625	0.8944839769524454	0.002810719518511201	0.0016869383349731471
1727948310123	8226.5625	0.9013772824355178	0.0028782835910813338	0.0016910152319764063
1727948310125	8226.5625	0.8920582521556771	0.0029462932285610824	0.0016697713230237076
1727948310127	8226.5625	0.86302306140648	0.0030746416702653405	0.001607086460896528
1727948310129	8226.5625	0.925335409986485	0.0030332833408812324	0.0016282913764544
1727948310131	8226.5625	0.9495622824800368	0.002744622893291421	0.001673760100529782
1727948310132	8226.5625	0.9737589630370644	0.0024772798102645705	0.0017144897353728837
1727948310134	8296.875	0.9837309283575366	0.002763586992495815	0.0017295953193246668
1727948310136	8296.875	0.8666706167529904	0.0033530194211198105	0.0017573423158293322
1727948310138	8296.875	0.8507350281070852	0.003897648640017151	0.0019348094139875862
1727948310139	8296.875	0.8861834533015389	0.0045632762463517	0.0020030688361140996
1727948310141	8296.875	0.8991432752581121	0.005671501568173251	0.0020264285551180447
1727948310143	8296.875	0.015984347207014655	0.012781772194364186	0.004358252296535832
1727948310145	8296.875	0.016163082580238256	0.026497467653321005	0.005526296629400573
1727948310147	8296.875	0.016280048344034903	0.03322203540009642	0.006126062056559363
1727948310148	8296.875	0.0169809038618066	0.024073969852636157	0.0067258274837181525
1727948310150	8296.875	0.01712656327863097	0.01042666099161672	0.006730878138516541
1727948310152	8296.875	0.016535630537094566	0.004786401266094801	0.006699735445786246
1727948310154	8296.875	0.016116546692055114	0.004452561779657743	0.006685235054752966
1727948310155	8296.875	0.01576512769788285	0.0047273954378828234	0.004339398446392233
1727948310157	8296.875	1.0096809858229847	0.005127161015187261	0.0019935618380314984
1727948310159	8296.875	0.964055685412923	0.005314068982911342	0.0020363354708031515
1727948310161	8296.875	0.9632916034928123	0.004999740113579173	0.0020357237708089502
1727948310163	8296.875	0.8947739947380646	0.004479103378427998	0.001975324445810087
1727948310164	8296.875	0.8857775034394654	0.00410428453131538	0.0019580707548664663
1727948310166	8296.875	0.8873234482204116	0.004025933765953621	0.0019618016027351404
1727948310168	8296.875	0.8539477915951972	0.004183319888508228	0.0019147428001450363
1727948310170	8296.875	0.792123959226701	0.004714903934962595	0.0018507287928391145
1727948310171	8296.875	0.7576420622051887	0.005098690827776813	0.0017972687049697335
1727948310173	8296.875	0.7237080508058176	0.005080308820259264	0.0017062995914506167
1727948310176	8296.875	0.6868356974074471	0.005070075056565311	0.0016333531183457231
1727948310178	8296.875	0.8069096955383013	0.005408956196055718	0.0015411344495115942
1727948310180	8296.875	0.7893034834110664	0.005755563964433281	0.0015103219140135224
1727948310181	8296.875	0.7777099693741794	0.0058434705457529445	0.0015254982831208077
1727948310183	8296.875	0.7808484140662796	0.005908173530940111	0.0015273425413953013
1727948310185	8296.875	0.8186616105985209	0.005922894772989498	0.0015774348328056003
1727948310187	8296.875	0.8276213639937107	0.0055157099348085575	0.001615149449995711
1727948310188	8296.875	0.8394837477248257	0.004739385469019424	0.0016264867936296669
1727948310189	8296.875	0.8556938640791631	0.00427295799483049	0.00165623152620874
1727948310191	8296.875	0.8633962771525499	0.004368349337899748	0.001672512976836467
1727948310193	8296.875	0.8481260447315369	0.004609331273687218	0.001807828775586268
1727948310195	8296.875	0.8329774216710425	0.004660903521488036	0.0018689893217538481
1727948310196	8296.875	0.85736601688658	0.004260445477723636	0.0019445263210453962
1727948310198	8296.875	0.8987581515772848	0.0036374785460221945	0.0019989077371393876
1727948310200	8296.875	0.9288140495300726	0.0035350942009038716	0.00204111386255148
1727948310202	8296.875	0.952734961524024	0.004035740867202847	0.0020847392540167863
1727948310203	8296.875	0.9800069453297637	0.004567706314486124	0.0021414463195793022
1727948310205	8296.875	1.0040004811710295	0.0047457447279856705	0.002199849250545702
1727948310207	8296.875	1.0443758819993343	0.004421330684101253	0.002302043229047316
1727948310209	8296.875	1.0150323894059154	0.0039013675605956586	0.0022372559199232965
1727948310211	8296.875	1.0406472814574597	0.0034681697674374995	0.002231521992329772
1727948310212	8296.875	1.0343987486897275	0.003057349028047958	0.0022211943929202576
1727948310214	8296.875	1.0210557498216573	0.0025769324183346105	0.0021991296525709814
1727948310216	8296.875	0.9689881977656214	0.0023516765576767984	0.002111586500257118
1727948310218	8296.875	0.9210863342214068	0.0024608955115996787	0.002020096744962184
1727948310219	8296.875	0.8439485881813417	0.0026077035968878133	0.0017815345856217306
1727948310221	8296.875	0.8521811399972724	0.0026740582417566277	0.0016557022127695743
1727948310223	8296.875	0.7963438821135767	0.002632769140547396	0.0015318023179912864
1727948310225	8296.875	0.7860029237962873	0.002427057260020772	0.0015119130298437867
1727948310227	8296.875	0.7465545180336286	0.0019966045837744037	0.0014302005429906515
1727948310228	8296.875	0.7403851963102458	0.0015506288237415499	0.001417400598323857
1727948310230	8296.875	0.7421870299564401	0.0015097572139347608	0.0014210319347516508
1727948310232	8296.875	0.7297308756197054	0.0017467550232349589	0.001398324214385498
1727948310234	8296.875	0.7154493854587826	0.001978685999712405	0.0013716589481606156
1727948310235	8296.875	0.7292804172081568	0.002005426614272888	0.0013999178863180826
1727948310237	8296.875	0.736597428623572	0.0019100595110209794	0.001416128650935139
1727948310239	8296.875	1.060083723646913	0.0016989338425707858	0.0014840156037154628
1727948310241	8296.875	0.7696067519733498	0.0013960874395908367	0.0015023125289912495
1727948310243	8296.875	0.7874120653270122	0.0010806682103895497	0.0015382097126813035
1727948310244	8296.875	0.8223441358851883	8.130969583588996E-4	0.001605893467007169
1727948310246	8296.875	0.8385092820897656	7.044817786742794E-4	0.001634252633074872
1727948310248	8367.1875	0.8413941150895751	6.12892612417843E-4	0.0016401294941596116
1727948310250	8437.5	0.8641121749630741	6.018894959386697E-4	0.0016861152728757343
1727948310251	8578.125	0.8988620047269075	8.884794868990851E-4	0.0017641127334981604
1727948310253	8648.4375	0.8983191598075885	0.001555842631335607	0.0017631719839740344
1727948310255	8789.0625	1.111199949343928	0.001978509386219139	0.0018468841890350526
1727948310257	8789.0625	0.8165020688405079	0.0021498834383593813	0.001919139952459341
1727948310259	8789.0625	0.8207214010309312	0.0024190114873065926	0.0019279094775412062
1727948310260	8789.0625	0.8276116866263015	0.003234965607429617	0.0019420365713237301
1727948310262	8789.0625	0.8377858255625362	0.003513715125261551	0.001957189892972629
1727948310264	8789.0625	0.8343600374996696	0.003193409208999981	0.001947522801868871
1727948310266	8789.0625	0.8044085853681094	0.0027351941549086725	0.0018747453080812577
1727948310267	8789.0625	0.7740506838053617	0.0026089879250813697	0.0018120709823651584
1727948310269	8718.75	0.7532895049234316	0.003957411355596787	0.0017622742134834643
1727948310271	8718.75	1.1378227973844546	0.0044522284260933185	0.0016939641890770679
1727948310273	8718.75	0.8326581893522489	0.004795893135549369	0.0016170224395258479
1727948310276	8718.75	0.8059230770757893	0.005210211771284982	0.0015659236443025396
1727948310277	8718.75	0.7838137790046694	0.006160737473048406	0.0015237008882099034
1727948310279	8718.75	0.7700720476184804	0.006831740298391588	0.0014943877220650402
1727948310281	8718.75	0.7743450126262627	0.006246771618900638	0.0015029052465599772
1727948310283	8718.75	0.7846900858029985	0.004955811408350532	0.0015221641443185338
1727948310284	8648.4375	0.772479952582031	0.0040867898750230865	0.0014966192629060258
1727948310286	8648.4375	0.7756866150697224	0.0038618678782432673	0.0015036247581380379
1727948310288	8648.4375	1.139103563005391	0.004411113728660547	0.0015599004487352214
1727948310289	8648.4375	0.8677088352522486	0.005138028688861136	0.0015813079142688593
1727948310291	8648.4375	0.8576456912110298	0.00578101197269007	0.0015673056383682436
1727948310292	8648.4375	0.013176867001425216	0.009425100743254472	0.0042415870659186965
1727948310294	8648.4375	0.01318486533167545	0.02262353218482089	0.005581230596340145
1727948310296	8578.125	0.013307744137812846	0.036209416768062094	0.006255083193963217
1727948310298	8578.125	0.013518298908030867	0.03695733004729091	0.006928935791586288
1727948310299	8578.125	0.013869410322582662	0.022129163001944018	0.00694158719239803
1727948310301	8578.125	0.014131113650579268	0.008675478154908075	0.006952224820789551
1727948310303	8578.125	0.014359346258993667	0.005186922889109394	0.006961688389857947
1727948310305	8578.125	0.014646776700215556	0.005081147320929589	0.004397659025046534
1727948310307	8578.125	0.9143606833456653	0.0051317276848062915	0.0018336296602351216
1727948310308	8578.125	0.9349164869859107	0.005251901262017403	0.001879581634938713
1727948310310	8578.125	0.9367379825849366	0.005559389168895813	0.0018839345518660063
1727948310312	8578.125	0.9255380427033234	0.005605587321546237	0.0018669605200322284
1727948310314	8578.125	0.9766565855164785	0.005022302595131177	0.001975150166120461
1727948310315	8578.125	0.9689491000065513	0.004492023946195252	0.0019584274469393185
1727948310317	8578.125	0.9601276419815173	0.004391357727708746	0.0019410055251548423
1727948310319	8578.125	0.9865242744847545	0.0044228445083550035	0.0019901271087583083
1727948310321	8578.125	1.0408941799585034	0.004442298937925874	0.0019938710714330187
1727948310323	8578.125	1.012290010252545	0.004643516811050531	0.0019394695930916865
1727948310324	8578.125	0.8612285772614376	0.005065526779300389	0.0019217469237765962
1727948310326	8578.125	0.8470729866734847	0.006122224186173287	0.001894189021988221
1727948310328	8578.125	0.8019089413490705	0.006971573662560109	0.0017798584883818658
1727948310330	8578.125	0.7654210127421105	0.007614756477940667	0.0017039404722660747
1727948310331	8578.125	0.7222646357732231	0.007974611659219139	0.0016193774615279343
1727948310333	8578.125	0.6973301421529748	0.008133594367833554	0.0015584440471736682
1727948310335	8578.125	0.6419816810419797	0.009048053402041773	0.001454132485428181
1727948310337	8578.125	0.5796998001109673	0.009657951523667654	0.001347635367831425
1727948310339	8578.125	0.7984319722877359	0.009905081729304504	0.001247057534315406
1727948310340	8578.125	0.7511700324292453	0.010155682363804654	0.0011779181798185893
1727948310342	8578.125	0.717010817937631	0.010322275288705877	0.0011106923411172073
1727948310344	8578.125	0.4631681420163025	0.010384818156058248	0.0010823249774878745
1727948310346	8578.125	0.5151116662528964	0.010620236394922069	0.0012313907621938507
1727948310347	8578.125	0.552006855871745	0.011277754844522396	0.0013339134914728023
1727948310349	8578.125	0.592185134828768	0.01171746706990549	0.0014221574514420715
1727948310351	8578.125	0.6733026960150474	0.011024978018353884	0.0015718481810010501
1727948310353	8578.125	0.7681553560838023	0.009461083477281678	0.001761533401994126
1727948310355	8578.125	0.836056378139482	0.007917703399592505	0.0018864284863366872
1727948310356	8578.125	1.092255635492747	0.00746375461856596	0.001987632020289874
1727948310358	8578.125	1.1100745825091296	0.008129092636347531	0.002017243465502901
1727948310360	8578.125	1.1081180893690403	0.008817493384782844	0.002014711310917622
1727948310362	8578.125	0.7593149517762738	0.009070481045084908	0.002050384587963509
1727948310363	8578.125	0.722763955826725	0.0090220516288033	0.001969473697854762
1727948310365	8578.125	0.7177152451989905	0.008749794826929485	0.0019579199075178055
1727948310367	8507.8125	0.6955788048819046	0.007704796222317674	0.0018953791198261917
1727948310369	8507.8125	0.6520458454747174	0.006626020592098871	0.001789312550002223
1727948310371	8507.8125	0.6400346430005811	0.006245279351354615	0.0017551795444153758
1727948310372	8507.8125	0.6312390380392056	0.006058902408988686	0.0017269167727309337
1727948310375	8507.8125	0.6224044898553573	0.005471912318100393	0.0017032075293248736
1727948310377	8507.8125	1.1398416584331972	0.004590308155588888	0.0016640466360642253
1727948310379	8507.8125	0.7069441241409262	0.003920822755029327	0.0017256550314856114
1727948310380	8507.8125	0.6897814691272317	0.00423530153103852	0.0016849386278605832
1727948310382	8507.8125	0.7070958142736229	0.00489054442753964	0.0017230949307860174
1727948310384	8507.8125	0.7600016176978722	0.004656209420494197	0.0018509944505022207
1727948310386	8507.8125	0.772957193316976	0.00380118990583173	0.0018844045841183556
1727948310388	8507.8125	0.7825384374128246	0.002984616607078934	0.0019058120617860557
1727948310388	8507.8125	0.7893768762521557	0.0028277879911882955	0.0019212850212190343
1727948310390	8507.8125	0.7893768762521557	0.002986177358834643	0.0019212850212190343
1727948310392	8507.8125	0.8164241556270921	0.0028538049003583696	0.001992459543667389
1727948310394	8507.8125	1.0736152915673396	0.0025038091325598317	0.001968725157770782
1727948310395	8437.5	1.0605348553628187	0.0022559250675623045	0.0019500774303653975
1727948310397	8437.5	0.7669853095440876	0.0022962408165217614	0.0019119083618907016
1727948310399	8437.5	0.7337562764394279	0.0024423711818570204	0.0018298446859421533
1727948310401	8437.5	0.676523250318209	0.0024199109560148007	0.001707409048557609
1727948310403	8437.5	0.6463286095278651	0.002170308483514496	0.001644413090824509
1727948310404	8437.5	0.5839346792094066	0.001934807106818959	0.0014890213568816786
1727948310406	8437.5	0.5484725039698137	0.0017410506523148216	0.0013813829273117651
1727948310408	8437.5	0.5205140518930318	0.0018430087994883763	0.0013061766588764285
1727948310410	8437.5	0.5171475825081736	0.0019426617809565954	0.0012983167294895377
1727948310411	8437.5	0.9068485684560431	0.0019029249399504183	0.0012350930181147606
1727948310413	8437.5	0.8854743026359264	0.0021320680153895074	0.001204567772367025
1727948310415	8437.5	0.46038482254308893	0.002319674326232304	0.0012060323168488747
1727948310417	8437.5	0.4813423066997935	0.0028704248984466147	0.001289443501945868
1727948310419	8437.5	0.5013122807668995	0.0034335220881605197	0.0013525642961976093
1727948310420	8437.5	0.513977024408577	0.0032220149055134624	0.0013888428026533838
1727948310422	8437.5	0.5260293359768832	0.0023681516842992013	0.0014226601033757397
1727948310424	8437.5	0.5230462936290748	0.0017067160203556337	0.0014147812322829777
1727948310426	8437.5	0.5318547664164146	0.0015771614551147396	0.0014370911597128134
1727948310427	8437.5	0.5613071815812689	0.0016674431549509711	0.0015048065840660649
1727948310429	8437.5	0.7075166024724115	0.0017767394434707888	0.0015429332719785855
1727948310431	8437.5	0.7258001363502359	0.0019002784760444812	0.0015649084328409524
1727948310433	8437.5	1.039443179842465	0.002031900424246357	0.0016025018496142033
1727948310435	8437.5	0.5860867222794313	0.002427648651295197	0.0016386912545026811
1727948310436	8437.5	0.6152093964880082	0.0033993408357247514	0.0017196410691680665
1727948310438	8437.5	0.633205278991164	0.003748147296711947	0.0017671991663711032
1727948310440	8437.5	0.6751821549877093	0.003508187804157489	0.001884122458159209
1727948310442	8437.5	0.7025909356245571	0.0026391659177711106	0.0019597996180361877
1727948310443	8437.5	0.7356793541071507	0.002014490363739973	0.002049216827429892
1727948310445	8437.5	0.760530810897223	0.001696613783644435	0.0021209651403189095
1727948310447	8367.1875	0.7897318808685446	0.00456495188961365	0.0022040635945358325
1727948310449	8367.1875	0.01857755703044645	0.023366267205741673	0.0049546629946917945
1727948310451	8367.1875	0.018906469906456027	0.05250692634201781	0.006332080621622934
1727948310452	8367.1875	0.01894480534022122	0.06042577952492276	0.007019464817103052
1727948310454	8367.1875	0.01887960937434135	0.037001821224770096	0.007706849012583171
1727948310456	8367.1875	0.01873877168009257	0.010178830911186725	0.007702284122284639
1727948310458	8367.1875	0.018506031858723463	0.0011666701992023721	0.00769387795670818
1727948310459	8367.1875	0.017747556296711393	7.949607317722061E-4	0.007661485459951391
1727948310461	8367.1875	0.017422554149515445	5.952214792745674E-4	0.004847502374313942
1727948310463	8367.1875	0.8251090512268625	4.5264833910495223E-4	0.002033519288676493
1727948310465	8367.1875	0.7666455045667792	5.25043061017732E-4	0.0018976835705876187
1727948310467	8367.1875	0.9700196677367227	7.189623166904923E-4	0.001758687792558893
1727948310468	8367.1875	0.8786888680570278	8.153525006761548E-4	0.001607349524993211
1727948310470	8367.1875	0.9062489513824974	7.786327835869114E-4	0.0015172254041320172
1727948310472	8367.1875	0.5403472787667216	7.894626039263976E-4	0.0013967788625349486
1727948310475	8367.1875	0.4548846550707547	9.684442531105796E-4	0.001188754203023683
1727948310476	8367.1875	0.34824526332578365	0.0011944843075706619	9.807295435124172E-4
1727948310478	8367.1875	0.32345220644435707	0.0013923079696684217	8.724938264543809E-4
1727948310480	8367.1875	0.25085833087657233	0.0010072167579888967	7.642581093963444E-4
1727948310482	8367.1875	0.2114904418348183	5.434298709308357E-4	6.783509277876682E-4
1727948310484	8367.1875	0.1837330639475392	4.4498651146008194E-4	5.722033977496127E-4
1727948310485	8367.1875	0.41982462821016775	4.838256924615246E-4	5.072926630323797E-4
1727948310487	8367.1875	0.3740202705815153	4.2639632054645006E-4	5.990217336763595E-4
1727948310488	8367.1875	0.43117569914246107	3.407052178019868E-4	7.814448773373953E-4
1727948310490	8367.1875	0.5081414150426183	3.4301602156418254E-4	9.937825230610774E-4
1727948310491	8367.1875	0.3202681461343643	4.3675811562762226E-4	0.0011687795218195767
1727948310493	8367.1875	0.3661915010996338	5.499142849129169E-4	0.0013437765205780757
1727948310495	8367.1875	0.4662185060343026	5.541151614928435E-4	0.0016009552478533043
1727948310497	8367.1875	0.5610025419701855	3.5219175097619834E-4	0.0018515354143242837
1727948310499	8367.1875	0.6557088323046035	1.391727022394339E-4	0.0021018249032488836
1727948310500	8296.875	0.7198659603634264	1.0450172412403091E-4	0.002255738643819196
1727948310502	8296.875	0.7356361697105624	1.5504700017550973E-4	0.0022957172828088493
1727948310504	8296.875	0.7750750556036542	2.537843791147342E-4	0.0024012207854428465
1727948310506	8296.875	1.073127611123866	2.73297275193938E-4	0.0023808199011606038
1727948310507	8296.875	1.0300153960646603	2.3400843505826907E-4	0.0023060065344143207
1727948310509	8296.875	1.0049789903451465	2.7834198759103736E-4	0.0022602717575742515
1727948310511	8296.875	0.726245075310892	5.631503277413458E-4	0.0021012142513006085
1727948310513	8296.875	0.6333004805974293	8.985058954090492E-4	0.0018652255114210885
1727948310515	8296.875	0.558851387777906	8.500443215107984E-4	0.001670470004099772
1727948310516	8296.875	0.48278091859496636	7.507021555118896E-4	0.0014263967304347686
1727948310518	8296.875	0.4524633281174407	5.155043375679523E-4	0.001322468035283876
1727948310520	8296.875	0.4249670398881778	3.0722669094690566E-4	0.0012261904377652924
1727948310522	8296.875	0.4231872840455535	2.4345947867571564E-4	0.0012199629648203952
1727948310523	8296.875	0.43623345809556	2.2988284395863306E-4	0.0012597096463602417
1727948310525	8296.875	0.9138242633869254	2.517890768504123E-4	0.0013148687583655074
1727948310527	8296.875	0.9790927908251396	3.1999401621508747E-4	0.0013941637263401659
1727948310529	8296.875	1.0740219496024892	5.053252175269694E-4	0.0015176205374558722
1727948310531	8296.875	0.5111027246677979	0.0015667500488837946	0.0016596730862366322
1727948310532	8296.875	0.5363467866464853	0.0034826733023856876	0.0017280674006765109
1727948310534	8296.875	0.5395488150921824	0.003642382781193943	0.0017365132059161004
1727948310536	8296.875	0.5559498482201066	0.0019004059550740708	0.0017868909928752932
1727948310538	8296.875	0.5288332549866257	8.302667873802028E-4	0.0017204284007163364
1727948310539	8296.875	0.5151450515140839	4.5402551642280566E-4	0.0016808049892328405
1727948310541	8296.875	0.5033504452729521	4.509482752897655E-4	0.0016572834720868595
1727948310543	8296.875	0.44437039207508816	4.26475670815591E-4	0.0015225957776419307
1727948310545	8296.875	0.7880969105331531	4.313575086122066E-4	0.0013643601045553399
1727948310547	8296.875	0.6879258510579651	5.171863159995482E-4	0.0012180632306102136
1727948310548	8296.875	0.4187092569015417	5.55269251996495E-4	0.0010730291903585016
1727948310550	8296.875	0.36630605545931433	5.58037227936861E-4	9.468002534202565E-4
1727948310552	8296.875	0.3243386529818556	8.332997675212325E-4	8.067189358127198E-4
1727948310554	8296.875	0.26019857477423886	0.0011594835666293114	6.666376182051832E-4
1727948310555	8296.875	0.2523275636409807	0.001114677879584062	6.343654886734923E-4
1727948310557	8296.875	0.2650971496789253	8.314795912972199E-4	6.621963476843368E-4
1727948310559	8296.875	0.28178695446860913	7.116305604300951E-4	7.058784588224408E-4
1727948310561	8296.875	0.33387422840311404	0.0010042745357343036	8.41801046719336E-4
1727948310563	8296.875	0.5452530134270978	0.001765067651571051	9.77723634616231E-4
1727948310564	8296.875	0.6855290110518292	0.0023942544728422594	0.0011335833919462926
1727948310566	8296.875	0.3869152515093332	0.0023964198005953846	0.001289443149276354
1727948310568	8296.875	0.4676778246137216	0.0028027982479869175	0.001521648039963689
1727948310570	8296.875	0.5212521441539167	0.003217736696137567	0.0016417810812228149
1727948310571	8296.875	0.5890566809410781	0.003068586510088222	0.0018360558894753105
1727948310573	8296.875	0.6140918236473956	0.0021341962086629997	0.0019080377764275366
1727948310576	8296.875	0.6388046148995625	0.0012873467433783487	0.001975261596387006
1727948310578	8296.875	0.6661872636154955	0.001272555410801744	0.002044643984078375
1727948310580	8296.875	0.6729049694920678	0.001436052500773908	0.0020624807879993197
1727948310581	8296.875	1.0612075727505186	0.0016772778703935882	0.0020199298740449186
1727948310583	8296.875	1.0545709938079493	0.001811210954565384	0.002008572824783834
1727948310585	8296.875	0.6099923869142851	0.0021659964726704686	0.0020490005065546663
1727948310587	8296.875	0.5980879610952499	0.0033375266997160776	0.0020027196407286186
1727948310588	8296.875	0.5977175612724815	0.004396593277723444	0.002000815761542847
1727948310589	8296.875	0.6079046788223178	0.003653076811932655	0.0020340060078602113
1727948310591	8296.875	0.6202041977856394	0.0024196040823231276	0.0020751250238470885
1727948310593	8296.875	0.6361740422654841	0.0021398435508981953	0.0021335268047858965
1727948310595	8296.875	0.6444754879903177	0.002283089040513799	0.0021582702778755436
1727948310596	8226.5625	0.6611300109304314	0.002153509411682157	0.0022107761768484805
1727948310598	8226.5625	1.2136954755871137	0.002064708981025525	0.002225135244443526
1727948310600	8226.5625	0.6721887305740397	0.002189847623913574	0.0022067680063597517
1727948310602	8226.5625	0.6537858723665863	0.0028661442996840447	0.0021532989877683715
1727948310603	8226.5625	0.636642012777497	0.003467827738683821	0.002103664280185751
1727948310605	8226.5625	0.6195027230563511	0.0030664938380808643	0.00205005925699831
1727948310607	8226.5625	0.5603275030592524	0.0022706872804744414	0.0018715543805046815
1727948310609	8226.5625	0.5153348682240191	0.0016703060100819826	0.0017495105298340622
1727948310611	8226.5625	0.01168168843704038	0.004280053728553531	0.00493685342182109
1727948310612	8226.5625	0.0104266635473993	0.014243712811089165	0.006521994011135551
1727948310614	8226.5625	0.009809018565162673	0.025346312935851923	0.00730299422219575
1727948310616	8226.5625	0.008746286132315591	0.02477118247343683	0.008083994433255947
1727948310618	8226.5625	0.007667398806077159	0.013362401157992795	0.008060752987386505
1727948310619	8226.5625	0.0066911241406319875	0.0039220040739887585	0.008042640291801392
1727948310621	8226.5625	0.006341623538453459	0.0016209069000157283	0.008038041373408196
1727948310623	8226.5625	0.005991093677139193	0.0020616319940149307	0.0042919416531563255
1727948310625	8226.5625	0.2521708523422114	0.0017758633472225685	5.458419329044559E-4
1727948310627	8226.5625	0.22004994297336572	0.0018880253375739488	4.89371310477397E-4
1727948310628	8226.5625	0.2220545917111365	0.0021039655566472593	4.953266336284788E-4
1727948310630	8226.5625	0.5237932076308043	0.002266661497522822	5.56402153378146E-4
1727948310632	8226.5625	0.2213644031708595	0.002161826922719336	5.994019471625193E-4
1727948310634	8226.5625	0.255490349023847	0.0017925955930638727	6.81641010935696E-4
1727948310635	8226.5625	0.3414385973532495	0.0015520752080634276	8.275071722214374E-4
1727948310637	8226.5625	0.3621163358228512	0.0016112453388001451	9.733733335071788E-4
1727948310639	8226.5625	0.4313055074439859	0.0017537421560118683	0.0011496670460014085
1727948310641	8226.5625	0.558542055653826	0.001987314466650512	0.0014315301015943964
1727948310643	8226.5625	0.6757052439563679	0.002261791795424975	0.0017133931571873845
1727948310644	8226.5625	0.7930539688974055	0.0022626513631378575	0.002001373204113049
1727948310646	8226.5625	0.6226212373876221	0.002012250632376943	0.002086339398110343
1727948310648	8226.5625	0.6781338624262068	0.0019624334267747804	0.0022087403939312325
1727948310650	8226.5625	0.7210400441493519	0.002405550096309456	0.002333351706980711
1727948310651	8226.5625	0.7476282647791508	0.002128477035079974	0.00239936711174154
1727948310653	8226.5625	0.7512950371016128	0.001556684981871323	0.0024079298245039257
1727948310655	8226.5625	0.7300173955258614	0.0014331877904926458	0.0023478216766555635
1727948310657	8226.5625	0.7220762546964831	0.0016001398178161165	0.002322527638650875
1727948310659	8226.5625	0.6654355731759077	0.0016170343561862377	0.0021400005417521444
1727948310660	8226.5625	0.726096035299561	0.0013771432979597796	0.002071752424837453
1727948310662	8226.5625	0.7109678682957722	0.0012112594827999854	0.0020328831415292498
1727948310664	8226.5625	0.6412076916751288	0.0013042202394846134	0.0018455221292036938
1727948310666	8226.5625	0.5965802654530267	0.0011578048869235697	0.0017213958781954362
1727948310667	8226.5625	0.5598861299804004	0.0010476494865300269	0.0016302059641476521
1727948310669	8226.5625	0.5358916575220563	8.372097525479976E-4	0.0015724701412423694
1727948310671	8226.5625	0.47488849034765895	6.526026132193119E-4	0.0013832895560171854
1727948310673	8226.5625	0.4397671510921668	5.104563921313632E-4	0.0012718409101486756
1727948310676	8226.5625	0.42806215072761356	4.5376948279779623E-4	0.0012277203087113458
1727948310677	8296.875	0.39122684202099	8.593636366540532E-4	0.0011326223595167866
