# Supplementary material for: Identification and classification of repeated whistle types from free-ranging rough-toothed dolphins (Steno bredanensis)
Source: Sci Rep. 2026 Mar 20;16:14327. doi: 10.1038/s41598-026-44853-2 (PMC13144356; doi:10.1038/s41598-026-44853-2)
Supplement: Supplementary file 2 — Supplementary Material 2 [file 41598_2026_44853_MOESM2_ESM.zip › Dataset_StenoRepeatedCalls/Contours/3289.csv]

Time [ms]	Peak Frequency [Hz]	Duty Cycle	Energy	WindowRMS
1727867745677	7664.0625	1.118342495357569	0.0033374330106132944	0.005763393376485739
1727867745679	7664.0625	1.2565591283073085	0.00433556257928907	0.006634976860213812
1727867745680	7664.0625	1.3143168383010735	0.005891420054406441	0.007506560343941887
1727867745682	7664.0625	1.3066023969515832	0.008237027862415206	0.007482258143701086
1727867745684	7664.0625	1.178688011260437	0.011668942525136644	0.007087576968758462
1727867745686	7593.75	1.005821545981045	0.015670304965623542	0.006378349466905724
1727867745688	7593.75	0.9104868601483155	0.018462847705279787	0.005730086419312138
1727867745689	7593.75	0.8453569242502175	0.019883510168089365	0.005256098605055743
1727867745691	7593.75	0.8698900751271995	0.022621746581984906	0.005086013842479223
1727867745693	7593.75	0.8991714573506289	0.028531546129877832	0.004879058059442576
1727867745695	7523.4375	0.9130091000058718	0.03519360025562	0.004761121101308411
1727867745696	7523.4375	0.9106533236000743	0.03870361211993322	0.004744462654943236
1727867745698	7523.4375	0.9193182483110532	0.03918808818982714	0.004755514669466712
1727867745700	7523.4375	0.9025060644278947	0.03884226207249174	0.004734776358436848
1727867745702	7523.4375	0.8508048160467065	0.03926774394900274	0.00459036485583563
1727867745705	7453.125	0.8039616596450194	0.04043563210605468	0.004355896034706021
1727867745706	7453.125	0.8387553902506364	0.0414091416587658	0.003873661223035623
1727867745708	7453.125	0.9062662551399042	0.042569340988837474	0.0037874326008435627
1727867745710	7453.125	0.9144862751953061	0.04430723804269304	0.0038196520515793864
1727867745712	7453.125	1.0035981258643683	0.046290464830242295	0.004113888864827439
1727867745713	7382.8125	1.1464717213945552	0.04860881966139637	0.004413789342013273
1727867745715	7382.8125	1.1846455749232359	0.050956715649964374	0.004485746896293727
1727867745717	7382.8125	1.1587293992228918	0.051455948813031796	0.004428514816789964
1727867745718	7382.8125	1.0092395919512906	0.04921927032815279	0.004096351390086834
1727867745720	7312.5	0.9309845990668939	0.04632075365987557	0.003877367215539039
1727867745721	7312.5	0.8456256502405489	0.044466443004189865	0.003460850916514511
1727867745723	7312.5	0.7962046146783992	0.044568663234802935	0.003260142136785358
1727867745725	7312.5	0.7718740587261825	0.04672368322909449	0.002866790719406847
1727867745727	7312.5	0.7179290130495728	0.05019452283007206	0.002452519585033555
1727867745728	7242.1875	0.8761354144332476	0.05383140787319166	0.002038248450660263
1727867745730	7242.1875	0.8041774429138079	0.05732540970820145	0.0019242018945312342
1727867745732	7242.1875	0.7822026928334048	0.06071708859557459	0.001894449545420989
1727867745734	7242.1875	0.8955730153758144	0.0635322646054359	0.0021101940199160646
1727867745736	7242.1875	0.6831037526301794	0.06487190944182793	0.0025062114223143687
1727867745737	7171.875	0.6723746166730253	0.06429154778181544	0.0029757400025015833
1727867745739	7171.875	0.6690200983888912	0.05798527771154743	0.003445268582688798
1727867745741	7171.875	0.7565733582642963	0.050933730360812016	0.004068073812642136
1727867745743	7171.875	0.8924145645876275	0.04793235939865737	0.004690879042595474
1727867745744	7101.5625	1.040536350153269	0.04893324716775761	0.005108014648752875
1727867745746	7101.5625	1.090348985997701	0.05047655532306923	0.005234746295272526
1727867745748	7101.5625	1.1154536899518062	0.054499624261370914	0.0052991293984148875
1727867745750	7101.5625	1.0421863412965422	0.05957649328241543	0.005128576141177792
1727867745752	7101.5625	0.8910242494698352	0.061802501943571425	0.0047201393271130545
1727867745753	7031.25	0.7316557500801028	0.06075934620683058	0.004077987568708212
1727867745755	7031.25	0.7280761218827703	0.056417073433085406	0.0037035688831852957
1727867745757	7031.25	0.646173085404203	0.05014249930826087	0.003096281201060731
1727867745759	7031.25	0.6918238095771727	0.04337758635445271	0.0026579834357472448
1727867745760	7031.25	0.8298596584307366	0.03838193826159228	0.0024923611389895636
1727867745762	6960.9375	0.8229867114519746	0.035068742051760575	0.0024702145706926126
1727867745764	6960.9375	0.8481893987510982	0.03312789247164885	0.002513733587537584
1727867745766	6960.9375	0.8590619210353658	0.03182581850407715	0.0025230212858991623
1727867745768	6960.9375	0.8593526452812847	0.03065046987586322	0.002523531266248271
1727867745769	6890.625	0.8629119003696702	0.02972155957880847	0.0025320325641638003
1727867745771	6890.625	0.8660364803719247	0.029918551430112204	0.0025419047098700865
1727867745773	6890.625	0.8586526490386839	0.032821747354092524	0.002517486783577315
1727867745775	6890.625	0.775821066741277	0.03830872590755764	0.0026643194181414113
1727867745776	6890.625	0.8394736145393863	0.04222769938758061	0.002994157264362629
1727867745778	6890.625	0.8870685904783878	0.041271195705170426	0.0031396250144905516
1727867745780	6820.3125	1.0335300764006894	0.03812625557119347	0.003460103413642715
1727867745782	6820.3125	1.1122255866623207	0.03508722232796249	0.003595458321307162
1727867745784	6820.3125	1.0703195002429293	0.03277797625293394	0.0035399157725129354
1727867745785	6820.3125	0.1641186034428595	0.03334734681254762	0.003668503840994618
1727867745787	6820.3125	0.152407903898416	0.03848947671136103	0.0035443181515355457
1727867745789	6820.3125	0.1271180344658903	0.041592501187340314	0.0032016119123465508
1727867745791	6750.0	0.11164457172735753	0.032942487690228395	0.0028590512236637776
1727867745792	6750.0	0.09708877150701864	0.025978968684823828	0.0025378175788962863
1727867745794	6750.0	0.08735754054444982	0.027302999463771162	0.0023370196781210555
1727867745796	6750.0	0.06843349715686646	0.03356939842396489	0.002051673094578579
1727867745798	6750.0	0.06766190523690675	0.03706787343361487	0.0018047475639638337
1727867745800	6750.0	0.6677988747061616	0.037388142158096216	0.0015578220333490886
1727867745801	6679.6875	0.7445766206574631	0.03736465351128247	0.0018182239292080695
1727867745804	6679.6875	0.7562674459278601	0.037999832168449245	0.0020786258250670504
1727867745806	6679.6875	0.7524896884281097	0.03776679509360551	0.002409245777791644
1727867745808	6679.6875	0.7494594054524096	0.03749589817026065	0.0028721124783574266
1727867745809	6679.6875	0.9082025893689666	0.03791810515434505	0.003275761262359564
1727867745811	6679.6875	0.9895827977023	0.035024947898927454	0.003472907977376639
1727867745813	6609.375	1.1051139480035101	0.026862286392247175	0.0037755473568008634
1727867745815	6609.375	1.1524079364521627	0.02178895116032322	0.0038869979003604183
1727867745817	6609.375	1.125043886035999	0.022097129127101444	0.003817707245165125
1727867745817	6609.375	1.0305496445695297	0.024153778492130396	0.0036361528202930784
1727867745819	6609.375	1.0305496445695297	0.025218902339184716	0.0036361528202930784
1727867745821	6609.375	0.874747967744442	0.02642494480511194	0.0033113654929246795
1727867745823	6609.375	0.8158884357706955	0.027760362689335766	0.0028811118644275673
1727867745824	6609.375	0.6998877387844075	0.02731939294643858	0.002487211139492009
1727867745826	6609.375	0.6494886284079932	0.024310002800092	0.0022680328728556173
1727867745828	6609.375	0.7171781551714617	0.02019075912275515	0.0019101443662831725
1727867745830	6609.375	0.8236133209917221	0.017197360107833393	0.0018266783883570867
1727867745832	6609.375	0.8501913649859559	0.016060954796949724	0.0019097031127867186
1727867745833	6609.375	0.9889692921570646	0.015932390351785078	0.0021126606488348406
1727867745835	6539.0625	1.0663319210535356	0.01598075010122566	0.0022184867618025997
1727867745837	6539.0625	1.0729173225980033	0.015017895234106264	0.002242847153576914
1727867745839	6539.0625	0.9944068138624289	0.013844650223878954	0.0021578923018166756
1727867745840	6539.0625	0.7634512783346435	0.012896016760135574	0.0022393054294601363
1727867745842	6539.0625	0.6614708492451459	0.012364651844990929	0.002475414903367211
1727867745844	6539.0625	0.6632971070005345	0.011892196455335131	0.0030821920748562302
1727867745846	6539.0625	0.7345340384803495	0.0114188579966434	0.0036889692463452496
1727867745848	6539.0625	0.8533228909669087	0.010810569741317888	0.004228755835262752
1727867745849	6539.0625	0.9469267589729516	0.00963184782057628	0.004567925090468418
1727867745851	6539.0625	0.9977955806152726	0.008369499071672195	0.004662184329109504
1727867745853	6539.0625	1.0652344485896155	0.00787185175821106	0.004756484425933942
1727867745855	6539.0625	1.0293825078389922	0.008135053842695774	0.0047027212517175955
1727867745856	6539.0625	0.8945489964187896	0.008792262274532604	0.004362512512460558
1727867745858	6468.75	0.8126876252155609	0.00930977086163645	0.0041094172660623264
1727867745860	6468.75	0.6884153649376739	0.009080556404090164	0.003448163554656938
1727867745862	6468.75	0.5769114750344673	0.008070806636645531	0.00277515313214151
1727867745864	6468.75	0.6476315435661131	0.0071198916441353515	0.0022338987844866104
1727867745865	6468.75	0.7480777049420397	0.006562597348027645	0.0016926444368317113
1727867745867	6468.75	0.6763845413853434	0.006724276337460407	0.0015757769119398345
1727867745869	6468.75	0.7183805525207332	0.00781460450124754	0.0016605038461969999
1727867745871	6468.75	0.6239182326536823	0.009178790550507777	0.0023267274391909013
1727867745872	6468.75	0.6268856083648933	0.010604431151523439	0.0032178349874472448
1727867745874	6468.75	0.09672514026234405	0.022341572232821325	0.004157889248061428
1727867745876	6468.75	0.12364556480720836	0.054172278770629606	0.005046925384944322
1727867745878	6468.75	0.15112310246650218	0.07716040304462424	0.005935961521827216
1727867745880	6468.75	0.17912516511826312	0.06921080640916605	0.006516041844362251
1727867745881	6468.75	0.19777180096285402	0.04541023725062185	0.006756791095957043
1727867745883	6468.75	0.2018347729922159	0.024094838604911503	0.00681441019214971
1727867745885	6468.75	0.19804760190681459	0.014201885615998075	0.006760887771230906
1727867745887	6468.75	0.17882636079409386	0.011660475055799932	0.006476108457011392
1727867745888	6468.75	0.6881662583113914	0.010514393731678007	0.005692051255137818
1727867745890	6468.75	0.662877624639675	0.009381405574615429	0.005447516941526116
1727867745892	6468.75	0.7460127183352143	0.00970981244424704	0.005232989643787669
1727867745894	6468.75	0.17784430441970242	0.019321731742921153	0.005554264062985025
1727867745896	6468.75	0.18438724746765725	0.032528596035358064	0.0057266838827544015
1727867745897	6468.75	0.18694775832434293	0.038060132073242506	0.005778254819386044
1727867745899	6468.75	0.1890238631790445	0.04325035971663694	0.005806687210550693
1727867745901	6468.75	0.1907460109894146	0.03591852550415661	0.005818673782908364
1727867745904	6468.75	0.17688186253468535	0.020316138643882937	0.005637465316569142
1727867745905	6468.75	0.15303906122376051	0.012588188341296096	0.00499488914777113
1727867745907	6468.75	0.1421057214099667	0.00801289795299568	0.0042921244925189185
1727867745909	6468.75	0.6992180109328923	0.006461474577891622	0.0035893598372667064
1727867745911	6468.75	0.874606069909917	0.006575469692516599	0.0033032375735672424
1727867745913	6468.75	1.0234267021391255	0.007192610088098545	0.0033063690841277347
1727867745914	6468.75	1.1349319516826435	0.008157993765854016	0.0035636705992868286
1727867745916	6468.75	1.2138355864209271	0.008296792630402136	0.0037149566530762694
1727867745917	6468.75	1.2692613034781395	0.007829015169215208	0.0038346802228188598
1727867745919	6468.75	1.2401863294722562	0.006199476460511121	0.003761525834746194
1727867745920	6468.75	1.2092960270212012	0.004601283221096936	0.0036727973446031926
1727867745922	6468.75	1.1815658324774294	0.0036454385300725613	0.0036057013083189175
1727867745924	6398.4375	1.1050991461566748	0.0037638593036348478	0.0034173926451743237
1727867745926	6398.4375	1.0522376221603231	0.004832255097909798	0.0031045147018096777
1727867745928	6398.4375	0.9110215169906203	0.005214032969444992	0.0027873637116994686
1727867745929	6328.125	0.7689902918488615	0.004772256241238437	0.0023387220599196817
1727867745931	6328.125	0.7139199797307839	0.0036568408070079762	0.002111285354257295
1727867745933	6257.8125	0.5875274791531638	0.002969886625127813	0.0017301986148451764
1727867745935	6257.8125	0.4499346035976491	0.0028666587549223024	0.0013828258420862925
1727867745936	6257.8125	0.4562281962460692	0.003098126898593388	0.0010354530693274088
1727867745938	6187.5	0.44669877525677937	0.003345023225881131	8.366338215076484E-4
1727867745940	6187.5	0.5242143904535084	0.0029860623545027035	6.378145736878879E-4
1727867745942	6117.1875	0.4125208824685535	0.0019332080185864558	8.966037693877045E-4
1727867745944	6117.1875	0.45252268618237385	0.0010235888691473767	0.0012513591900492032
1727867745945	6117.1875	0.5040041428642772	6.551481180756406E-4	0.0015357916426403896
1727867745947	6046.875	0.5477164640870301	0.0012489972887549988	0.001820224095231576
1727867745949	6046.875	0.6701266910392362	0.001672005759261752	0.0020481503700966793
1727867745951	5976.5625	0.7835907212450189	0.002130342976653977	0.0022238816020206937
1727867745952	5976.5625	0.8696476835931874	0.0019324888658545682	0.0023428371726822135
1727867745954	5906.25	0.8868514572906164	0.0011406290877445766	0.0023596035634254127
1727867745956	5906.25	0.8884074449985597	0.0012557183093248685	0.002361977522460413
1727867745958	5906.25	0.8410245424798358	0.0018116601489971658	0.0022711880487525024
1727867745960	5906.25	0.7090088019558068	0.0025576999791803263	0.001957067617317265
1727867745961	5906.25	0.6925538297195769	0.003212656954431739	0.001642947185882027
1727867745963	5906.25	0.6158742047974516	0.003494745194751216	0.0014918037013746891
1727867745965	5906.25	0.028760817904676484	0.0032641086950015753	0.0016177215304160365
1727867745967	5906.25	0.024372393028078056	0.002777007522250134	0.0017436393594573842
1727867745968	5906.25	0.028853695643297678	0.002728824673926345	0.0019272979902771163
1727867745970	5906.25	0.032211776209537094	0.003282734180271936	0.0020721642186984283
1727867745972	5906.25	0.0333535351876392	0.0036862843161314333	0.0021061639263843216
1727867745974	5906.25	0.03703562582748852	0.0037605846122517597	0.002188796931750153
1727867745976	5906.25	0.04190967962847841	0.00366986830358482	0.0020058516455984145
1727867745977	5906.25	0.2914267864458765	0.0042952476237493615	0.0018229063594466758
1727867745979	5906.25	0.7010487246495576	0.008057469987218187	0.0018141127898020255
1727867745981	5906.25	0.6884038225952057	0.013882072825546628	0.0017972464389531635
1727867745983	5976.5625	0.6513930043105746	0.017799682995706168	0.0017147442120810125
1727867745984	5976.5625	0.5386581201714031	0.014935602572304115	0.0020540452831371305
1727867745986	5976.5625	0.5998033102248904	0.010265117014010271	0.0023933463541932487
1727867745988	5976.5625	0.5933292082602019	0.007610648765530649	0.0031392729679827406
1727867745990	5976.5625	0.6668151890365923	0.0067267469975655836	0.0038426799054981633
1727867745992	5976.5625	0.8244235139235407	0.006630278614625846	0.004546086843013586
1727867745993	5976.5625	0.976291253788691	0.00670566997671309	0.004992306992125655
1727867745995	5976.5625	1.0301407647917316	0.007928437820268966	0.005120019685089359
1727867745997	5976.5625	1.0917866215759655	0.009989049485865868	0.005261419129280482
1727867745999	5976.5625	1.0467740266150463	0.010544956795596633	0.0051246613153153875
1727867746000	5976.5625	0.9402408874470476	0.008454075954272128	0.004830023225649769
1727867746002	5976.5625	0.8589082661683299	0.005507931812527068	0.004574143497457594
1727867746005	5976.5625	0.7327756054393095	0.0037258310648394326	0.003991346427282516
1727867746007	5976.5625	0.8055049168488764	0.003736579362569936	0.0033573931953779865
1727867746009	5976.5625	0.11692839536698901	0.005994870290125335	0.0039133081126120186
1727867746010	5976.5625	0.12184962227519668	0.017598252791952887	0.0040522074522925545
1727867746012	6046.875	0.12192419465789207	0.030424445385510306	0.00405449852079069
1727867746014	6046.875	0.12145392084967653	0.04809340373917418	0.004053042242840451
1727867746016	6046.875	0.0994306829441868	0.06583159197894854	0.004328189605458963
1727867746017	6046.875	0.10688978692392961	0.06578587619522262	0.004506468052328311
1727867746018	6046.875	0.11227755327938076	0.0460816571079901	0.004685432877332503
1727867746020	6046.875	0.11651932629422943	0.030762008892366088	0.004852125359630018
1727867746022	6046.875	0.12509959519819014	0.023832182154944443	0.0052256950528900125
1727867746024	6046.875	0.13775755366958847	0.022949136733579047	0.005572845991289004
1727867746025	6046.875	0.15265827378796842	0.022960670902810603	0.006085188272073002
1727867746027	6046.875	0.15982094806600677	0.022733854704165064	0.0062505030969409875
1727867746029	6046.875	0.1676781703049943	0.022770856041327597	0.006363957248839623
1727867746031	6046.875	0.9715451530413712	0.022240147746429035	0.006159780951619511
1727867746032	6046.875	0.9204248926939554	0.0227586267720258	0.0059717316755122036
1727867746034	6046.875	0.89768001586507	0.02598377462378518	0.005850169036743386
1727867746036	6117.1875	0.8436523993981101	0.02924982443095257	0.005514875423469131
1727867746038	6117.1875	0.7831233337681885	0.029091278926947788	0.0048435365917811595
1727867746040	6117.1875	0.8452893043473821	0.02616348196565356	0.004088470421925396
1727867746041	6117.1875	0.8960022838873521	0.02262697634187352	0.003633190126870231
1727867746043	6117.1875	0.8600130664956452	0.021035900885661988	0.003549793943633788
1727867746045	6117.1875	0.8383636640416625	0.02305829811488164	0.0035233147201623113
1727867746047	6117.1875	0.7737088852684892	0.025883534955528066	0.003398579063381804
1727867746048	6117.1875	0.6682055072741034	0.02509494122746512	0.0029765525226243153
1727867746050	6117.1875	0.6524470533881463	0.02304775346573942	0.002765989982177703
1727867746052	6117.1875	0.6846901755662834	0.023340427071474767	0.0025096228654238406
1727867746054	6117.1875	0.7280463063371377	0.024194593032311217	0.0023619896517077382
1727867746056	6117.1875	0.5634667484547103	0.023106209872297032	0.0024070540433381916
1727867746057	6117.1875	0.09503823028121484	0.02329038120942173	0.002908681448146796
1727867746059	6117.1875	0.1005525465336471	0.02686090520711873	0.0034103088529554002
1727867746061	6187.5	0.10109401557874662	0.03348321585039196	0.003425028766654919
1727867746063	6187.5	0.09581018952794454	0.03249949431459598	0.003386721271951845
1727867746064	6187.5	0.08467236264184372	0.03055289020515624	0.003205113588582204
1727867746066	6187.5	0.07698597877502582	0.029659864360693962	0.0030424539482885944
1727867746068	6187.5	0.06775061069603137	0.02764241195985288	0.0028368333395043716
1727867746070	6187.5	0.05834807389937107	0.025300975250213784	0.0020565870090438866
1727867746072	6187.5	0.39051887153741216	0.024128932586644523	0.0015067172617919161
1727867746073	6187.5	0.5055793426321737	0.02518685700758821	9.568475145399454E-4
1727867746075	6187.5	0.5060975656569379	0.02699432944652292	9.548995968293536E-4
1727867746077	6187.5	0.44299473291803393	0.02985877355248148	0.0012486985251335566
1727867746079	6187.5	0.5653120567148618	0.03435386651364843	0.0014153457572224088
1727867746080	6187.5	0.5831703058774269	0.03809665261496647	0.0015819929893112611
1727867746082	6187.5	0.5629287314995214	0.03871779959791207	0.0015457586109875162
1727867746084	6187.5	0.5452073399473613	0.03731435915968467	0.001526176453428114
1727867746086	6187.5	0.04285002407962329	0.03656011038647358	0.0021380321523238204
1727867746088	6187.5	0.05271273811511014	0.03857833064609855	0.0026979545527800798
1727867746089	6187.5	0.06922786525641854	0.03605821485090441	0.0031139875054348163
1727867746091	6187.5	0.07616796093940707	0.032503233276126635	0.003530020458089553
1727867746093	6187.5	0.08791080002795547	0.030393874378827897	0.003976933331380619
1727867746095	6187.5	0.09916219050981269	0.02963592609488444	0.004279448604329303
1727867746096	6187.5	0.11726691178466749	0.03663479850099961	0.004905851338277205
1727867746098	6187.5	0.12413360787637578	0.047397802369745334	0.00501108827480705
1727867746100	6187.5	0.14304132995475943	0.06302870465521349	0.004953055128464724
1727867746102	6187.5	0.17956614129501122	0.07131666302988561	0.004739074997934456
1727867746105	6117.1875	0.15711152531449732	0.06511886977871233	0.004436616150685354
1727867746106	6117.1875	0.12247507435344276	0.049939347325644035	0.0037031122129504105
1727867746108	6117.1875	0.11855749102154636	0.04789167267023286	0.003585132859835697
1727867746110	6117.1875	0.12228111297220903	0.04973698520945938	0.0036926454871674098
1727867746112	6117.1875	0.7888671148538412	0.048167698130341635	0.0033008578966273474
1727867746113	6117.1875	0.7516896175694867	0.04642655227347228	0.0031629460931617685
1727867746115	6117.1875	0.7299453014049503	0.04603159232708957	0.003103401954971156
1727867746117	6117.1875	0.7325023636418391	0.045363193395376776	0.0031028467326098224
1727867746118	6117.1875	0.7443651511621272	0.04337155978078744	0.0031172023790003536
1727867746120	6117.1875	0.7666976535554879	0.0439899031705759	0.003162424584233427
1727867746121	6117.1875	0.7776441088456076	0.050746160231982744	0.0031744208206572503
1727867746123	6117.1875	0.7542569988630216	0.06056513119638017	0.003060463988745525
1727867746125	6117.1875	0.7064982062974261	0.06616819697933195	0.0027675628662109375
1727867746127	6117.1875	0.9185379727510108	0.06510856389846885	0.002720863076037503
1727867746128	6117.1875	0.9401443083866801	0.06571286388235624	0.0027723641257472653
1727867746130	6117.1875	0.9832253674612533	0.07971815762240216	0.0028514585366070815
1727867746132	6117.1875	1.067687494735512	0.10002850615573866	0.0029776945372349695
1727867746134	6117.1875	1.1265757270257748	0.10311799150679256	0.0031066841820909154
1727867746136	6117.1875	1.137455668625056	0.09149565240268821	0.0031343497355384464
1727867746137	6117.1875	1.062217362807446	0.08479845375202655	0.002946523884035913
1727867746139	6117.1875	1.015127615573057	0.08358207345192377	0.0028332152417803805
1727867746141	6117.1875	0.9088927139802169	0.07775056484969385	0.0025085837769863754
1727867746143	6117.1875	0.8679390580264948	0.07017269164467273	0.0024154878949425563
1727867746144	6117.1875	0.8672503448239556	0.06815385682458833	0.002533904807107668
1727867746146	6117.1875	0.8397754835835245	0.07181143682548806	0.0026029549475186297
1727867746148	6117.1875	0.056677778640241455	0.07481362568755348	0.0030223866913117003
1727867746150	6117.1875	0.05103200520191642	0.07296857392164219	0.00284858686985218
1727867746152	6046.875	0.046963066402583194	0.07578549449790549	0.0027571387532038965
1727867746153	6046.875	0.05197055035663369	0.07953135186803321	0.0029258024730709617
1727867746155	6046.875	0.057252328697755324	0.08371794034287838	0.0030782334930455416
1727867746157	6046.875	0.06533183816966905	0.09538032791516304	0.0033797117827839055
1727867746159	6046.875	0.06742252717608523	0.1080495420444701	0.0034656038173290567
1727867746160	6046.875	0.06878665833476338	0.10813330274380004	0.003508887609479104
1727867746162	6046.875	0.13196643919433004	0.10011348137798495	0.003267349586645173
1727867746164	6046.875	0.8916155097369628	0.09702039241746657	0.0031245164038937218
1727867746166	6046.875	0.88799388939194	0.09828921612021582	0.0031225491162941814
1727867746168	5976.5625	0.8180909043980702	0.09821297397489757	0.002971788307930926
1727867746169	5976.5625	0.7131526338668729	0.09316880742755705	0.0026014864496012734
1727867746171	5976.5625	0.6393423330036518	0.08918077004945446	0.0022499203469862317
1727867746173	5976.5625	0.48123044497489353	0.08536107449160857	0.0017946108213742402
1727867746175	5976.5625	0.44437911454973655	0.08097929445639229	0.0014242077195107867
1727867746176	5976.5625	0.3243167317183384	0.07911498557235203	0.0010710902796540395
1727867746178	5976.5625	0.3983964530599477	0.08270957731825626	7.179728397972924E-4
1727867746180	5976.5625	0.4315243746354484	0.08795680420711156	6.645798040600839E-4
1727867746182	5976.5625	0.39406386717154696	0.09074493966100704	7.835218073457156E-4
1727867746184	5906.25	0.45779109108265953	0.09147583113578994	8.723597344308034E-4
1727867746185	5906.25	0.48484637107683987	0.08864475119753568	9.053861961079418E-4
1727867746187	5906.25	0.41535340043535657	0.08045480543927376	0.00108203418918281
1727867746189	5906.25	0.04035434820872323	0.0718645657227149	0.0017228330524571667
1727867746191	5906.25	0.047950503417480375	0.0636370871127512	0.002065021145429615
1727867746192	5906.25	0.05149430667158284	0.049707338690468277	0.0024072092384020637
1727867746194	5906.25	0.05320567910436692	0.04745864214599278	0.0024329845826529996
1727867746196	5906.25	0.05345788408048005	0.07956469538911057	0.002438905625533099
1727867746198	5835.9375	0.05159027389839101	0.12592522716757126	0.002421274150979873
1727867746200	5835.9375	0.059955460280465424	0.1268481167664435	0.0026071170066260417
1727867746201	5835.9375	0.06572073669852642	0.0984145239335553	0.002763758946299683
1727867746204	5835.9375	0.0719761961214432	0.06737059375976358	0.0029384695537931194
1727867746206	5835.9375	0.7612506713601618	0.04814498967578401	0.002703150484636558
1727867746208	5835.9375	0.8583888190488905	0.04278337804480273	0.002911696226579446
1727867746209	5835.9375	0.09835410736089378	0.04382238038721534	0.0033802796795272057
1727867746211	5765.625	0.09704463816877783	0.042375555921097686	0.003370562064643224
1727867746213	5765.625	0.09690808713186641	0.03935507586803684	0.003367629608061871
1727867746215	5765.625	0.08899496769805501	0.04825370575638499	0.003209534769129683
1727867746217	5765.625	0.0751775287664992	0.06444788764858377	0.0029221175149774558
1727867746217	5765.625	0.06306316278663447	0.07551877122623478	0.0026239906028631605
1727867746219	5765.625	0.06306316278663447	0.0767683825522093	0.0026239906028631605
1727867746221	5765.625	0.06226937766455011	0.06907571339184647	0.002606137773119004
1727867746223	5695.3125	0.06430764526176175	0.05931826597422931	0.0023967866185003774
1727867746224	5695.3125	0.6442824614487719	0.05811989104172237	0.0021874354638817504
1727867746226	5695.3125	0.08103983891963545	0.07118982043646763	0.002731001077173827
1727867746228	5695.3125	0.09409674858617832	0.1061017581714646	0.0032745666904659037
1727867746230	5695.3125	0.09688382327908862	0.14112773909536025	0.0033370644779178366
1727867746232	5695.3125	0.0987396133604123	0.13208583199160165	0.003352826590431512
1727867746233	5695.3125	0.09154948603619707	0.0875254387935774	0.0032704332489224166
1727867746235	5625.0	0.08522906611843475	0.06251263936103496	0.003140473199170693
1727867746237	5625.0	0.07441096804771706	0.06049720950245305	0.002915987571829707
1727867746239	5625.0	0.06722733740110769	0.07540055104653887	0.002285357853889909
1727867746240	5625.0	0.41197816495161343	0.08431475691099176	0.0016547281359501108
1727867746242	5625.0	0.47427576427268137	0.08683228468702164	0.0014826163195103452
1727867746244	5625.0	0.4947209818403004	0.08757666284838761	0.001285378574460622
1727867746246	5554.6875	0.6490543453448474	0.0869506314429906	0.0013660986796341476
1727867746248	5554.6875	0.7054951482547933	0.08417422249872192	0.0015532441067988882
1727867746249	5554.6875	0.6921640892142944	0.08168535217738677	0.0015347925248581412
1727867746251	5554.6875	0.6506018945205165	0.08276460887806812	0.0014660859180843596
1727867746253	5554.6875	0.7062255127512784	0.08582885411830389	0.0016266102972550688
1727867746255	5554.6875	0.6214888117164226	0.08875779640225274	0.0020723533484076915
1727867746256	5554.6875	0.6938999192908514	0.09019191833283345	0.0023766286460886877
1727867746258	5554.6875	0.7493642372636656	0.09014267212877417	0.002680903943769684
1727867746260	5554.6875	0.797755415186544	0.09025268153739023	0.0027992919400219077
1727867746262	5554.6875	0.7748938891557963	0.09130494890718141	0.002747167170633923
1727867746264	5554.6875	0.764003386083935	0.09290579957541899	0.0027330563051089613
1727867746265	5554.6875	0.10224410258482959	0.09790555454084116	0.0029342729259165404
1727867746267	5554.6875	0.09712347710536492	0.10250317307577053	0.0028722726663046737
1727867746269	5484.375	0.08540273395856901	0.09568218728482333	0.003259388401551696
1727867746271	5484.375	0.07164738409325261	0.08469403279726394	0.0029447048494707865
1727867746272	5484.375	0.05753686314426421	0.08157404299422834	0.002653718656041427
1727867746274	5484.375	0.05197545224769447	0.09116623551151236	0.002572451042970102
1727867746276	5484.375	0.0520248920625416	0.09528106598590418	0.0025757564848206222
1727867746278	5484.375	0.057006663750558635	0.08595590221102269	0.0026541519102673363
1727867746280	5484.375	0.06339263983498131	0.07569628410717791	0.002180983637590857
1727867746281	5484.375	0.4252426431049484	0.07520892996132354	0.0017078153649143777
1727867746283	5484.375	0.6059729602492074	0.07331935324073302	0.0016609367641058862
1727867746285	5484.375	0.5821306694356201	0.058070194377189126	0.001933137771408548
1727867746287	5484.375	0.5740507472523981	0.03621940429618094	0.002672558496882015
1727867746288	5484.375	0.6825606041808958	0.020687726940489336	0.0031950089320724098
1727867746290	5414.0625	0.7491800977012721	0.015538115829339531	0.0037174593672628046
