# Supplementary material for: Identification and classification of repeated whistle types from free-ranging rough-toothed dolphins (Steno bredanensis)
Source: Sci Rep. 2026 Mar 20;16:14327. doi: 10.1038/s41598-026-44853-2 (PMC13144356; doi:10.1038/s41598-026-44853-2)
Supplement: Supplementary file 2 — Supplementary Material 2 [file 41598_2026_44853_MOESM2_ESM.zip › Dataset_StenoRepeatedCalls/Contours/3293.csv]

Time [ms]	Peak Frequency [Hz]	Duty Cycle	Energy	WindowRMS
1727867786489	7523.4375	0.5025829605032508	0.008532828991794535	0.0018209327886290077
1727867786491	7523.4375	0.5472673762722038	0.007944998208912922	0.001922906249717995
1727867786493	7523.4375	0.046398015315410504	0.009352965729131633	0.0030232667257080363
1727867786495	7523.4375	0.05926341371598719	0.018797062003169787	0.0038468626416869657
1727867786496	7523.4375	0.06830585112643321	0.035218009387057284	0.0042825600780705035
1727867786498	7453.125	0.07046854884647051	0.06361970684268087	0.004718257514454042
1727867786500	7453.125	0.07072279070263408	0.0987960795963911	0.0047214037419833895
1727867786502	7453.125	0.0737368788940934	0.10429426046493447	0.004815370940694671
1727867786504	7453.125	0.0755927925932671	0.07074050707797273	0.004861747086037325
1727867786505	7382.8125	0.0781746177784279	0.031744713686505624	0.004444042542288809
1727867786507	7382.8125	0.26816277185622395	0.018067950234826005	0.004026337998540293
1727867786509	7382.8125	0.23962126116433247	0.013178889022284498	0.0033773972130296515
1727867786511	7382.8125	0.44077784325978603	0.010246701837966814	0.0027284564275190104
1727867786512	7312.5	0.43425948243349477	0.013524863715399526	0.0027198503510794943
1727867786514	7312.5	0.4272134871246753	0.019255308570564126	0.002695409040721341
1727867786516	7312.5	0.5292701118682234	0.022594406216848967	0.0027699831285325593
1727867786518	7312.5	0.5805103647421109	0.021862578711231897	0.0030812835661481286
1727867786520	7242.1875	0.5996672112486897	0.020270114799784796	0.0033194504271311176
1727867786521	7242.1875	0.6428108775140854	0.01971810473335007	0.0034749133548061467
1727867786523	7242.1875	0.6547811896046252	0.021570791572167857	0.003510970808945268
1727867786525	7242.1875	0.6595523602307718	0.0224793079231142	0.003507572486789898
1727867786527	7171.875	0.7003640228847288	0.0194958142702042	0.0036282348857915414
1727867786528	7171.875	0.5882200913597068	0.016560391293793327	0.003966800810289436
1727867786530	7171.875	0.5771698844670371	0.01624611460844934	0.003919163329056928
1727867786532	7171.875	0.5707543844577474	0.01785522315994034	0.004048000585928396
1727867786534	7101.5625	0.5460987534989284	0.01870406594756217	0.0038876217389655055
1727867786536	7101.5625	0.5643471967418029	0.020868208005591977	0.0040787267193226825
1727867786537	7101.5625	0.6657350437240867	0.02268542914260814	0.004675104267802677
1727867786539	7101.5625	0.7069875036147248	0.02342092825653038	0.004898148045688602
1727867786541	7101.5625	0.7134008038928864	0.024282442117058035	0.004952197787468366
1727867786543	7101.5625	0.6540759425512258	0.031750118712014844	0.004636098357990551
1727867786544	7101.5625	0.6468474559294872	0.05095924646236345	0.004725346891175461
1727867786546	7031.25	0.5791674139818989	0.06992031043030976	0.00536488615748504
1727867786548	7031.25	0.6684864784244413	0.061097169615711856	0.006246690912687553
1727867786550	7031.25	0.7074630296755776	0.03937299531601817	0.007307861889967404
1727867786552	7031.25	0.7353037564975828	0.02482609013948031	0.007616732864302629
1727867786553	7031.25	0.7108671038444067	0.020845666287138707	0.007481198927457223
1727867786555	7031.25	0.693580725761774	0.02025785834147117	0.007426085190772751
1727867786557	7031.25	0.682091668510547	0.02082961194597762	0.007401808798494327
1727867786559	6960.9375	0.6614323186438931	0.023070845704450872	0.007226741430651562
1727867786560	6960.9375	0.61899884396037	0.022362157259659607	0.006811136309419203
1727867786562	6960.9375	0.037857330368300794	0.02294905766856121	0.007477317155327563
1727867786564	6960.9375	0.030365547748367232	0.035215108809349076	0.008143498001235924
1727867786566	6960.9375	0.023345963372739406	0.048732118746219584	0.0073811198012666435
1727867786568	6960.9375	0.020291015312418063	0.046407136320599895	0.007186111993538693
1727867786569	6890.625	0.019728045684661383	0.03604498125818581	0.007161141696060605
1727867786572	6890.625	0.01989618317570159	0.02134858863290532	0.0071631930907506145
1727867786574	6890.625	0.017668725128453886	0.013719184403623427	0.0070400843447167485
1727867786576	6890.625	0.015488653172624186	0.010969799993550307	0.004630565253723223
1727867786577	6890.625	0.7290195261243835	0.015141967749617747	0.0022210461627296964
1727867786579	6890.625	0.7579339682734945	0.021659089864133004	0.0023136668619820476
1727867786581	6890.625	0.5754913578103013	0.02784218756204565	0.002848378066228472
1727867786583	6820.3125	0.7068823786583405	0.037341303302167464	0.0033830892704748965
1727867786585	6820.3125	0.8416901594437893	0.04102707027721681	0.00385187849249274
1727867786585	6820.3125	0.9301911360062892	0.03113727821104632	0.004168158112444423
1727867786587	6820.3125	0.9301911360062892	0.02116898561850078	0.004168158112444423
1727867786589	6820.3125	0.9059480696558747	0.024458580220674823	0.004116720244915207
1727867786591	6820.3125	0.8420181928736065	0.04040012639218718	0.003973688033166485
1727867786592	6750.0	0.7801472493210405	0.07117289880830745	0.003818693094787824
1727867786594	6750.0	0.7515734437535735	0.07968090486152377	0.0037167112595880556
1727867786596	6750.0	0.6304087129029088	0.07066083555222344	0.0031396314961317836
1727867786598	6750.0	0.5030086649733213	0.052160361964604156	0.0025585064345423833
1727867786600	6750.0	0.493465661320978	0.037281144693705116	0.0019773813729529834
1727867786601	6750.0	0.7107994104186486	0.030308736612119004	0.001860919248162056
1727867786603	6750.0	0.7392669995474604	0.024351975917490738	0.0019333858727070244
1727867786605	6750.0	0.6763109988720807	0.01809012731355476	0.0023130357083538805
1727867786607	6750.0	0.7101476982809558	0.017293988331086047	0.0023880036303770705
1727867786608	6750.0	0.7661216530152125	0.021032245670021918	0.0025703524315209584
1727867786610	6750.0	0.8097034324061081	0.024146978949758428	0.0027107796544494672
1727867786612	6750.0	0.9303913309300613	0.02729845012442056	0.002949952221741348
1727867786614	6750.0	0.9476265589548005	0.030217177061559894	0.0030030225245393544
1727867786616	6750.0	0.8701846512456712	0.030462183740930127	0.0028618144291593854
1727867786617	6750.0	0.837145200173155	0.028640187883840644	0.002774300464741272
1727867786619	6679.6875	0.8234692629654785	0.028737251287263166	0.0027309998511953672
1727867786621	6679.6875	0.6020908377190272	0.030669627700987686	0.0029718793925521585
1727867786623	6679.6875	0.5635765494544918	0.031378192766102465	0.0028788375155667663
1727867786624	6679.6875	0.49041683509962647	0.030855813090880948	0.002610702122660645
1727867786626	6679.6875	0.48692346041546514	0.0295521260716362	0.0025935847646584046
1727867786628	6679.6875	0.504118775919365	0.025038051775401894	0.002693477990591037
1727867786630	6679.6875	0.6524832704230864	0.02032775904886856	0.0034442957233990147
1727867786632	6679.6875	0.6847723697188738	0.021023121355542164	0.004160910460022132
1727867786633	6679.6875	0.7597072236109746	0.025944666307448565	0.004877525196645249
1727867786635	6679.6875	0.794419369274382	0.02855180392232023	0.005086094267350391
1727867786637	6679.6875	0.8511453304650648	0.026553944712782804	0.005270741200118888
1727867786639	6679.6875	0.8788452041807248	0.024440498524467034	0.005322420881044093
1727867786640	6679.6875	0.8538510731097955	0.024721211918541174	0.005290484417607576
1727867786642	6679.6875	0.8412113896122685	0.024850700820575267	0.005248071149589831
1727867786644	6609.375	0.8241612123160159	0.02392040403183212	0.005152522775351662
1727867786646	6609.375	0.7754711734923676	0.02001492975415313	0.004849191817146222
1727867786648	6609.375	0.78641516940732	0.018875387342332593	0.004544892096752022
1727867786649	6609.375	0.9086243218492464	0.020081460734849912	0.004489508930360402
1727867786651	6609.375	0.9341267850698398	0.02116738990274781	0.004613528385382868
1727867786653	6609.375	0.9914308017258323	0.01976989136875294	0.0047945970329462614
1727867786655	6609.375	0.9926221190241405	0.018775182991849278	0.004788467167037029
1727867786656	6609.375	1.0257175754140913	0.027786372749090578	0.0049225511675098635
1727867786658	6609.375	0.7622258808618619	0.04324997809555153	0.005212277094844601
1727867786660	6609.375	0.722569551802903	0.04518580644507993	0.006463356781302991
1727867786662	6609.375	0.7648693900703035	0.02871148010242028	0.007714436467761381
1727867786664	6609.375	0.8611476100108293	0.01330339013717517	0.008680405367172985
1727867786665	6609.375	0.905488282063497	0.012216910340659741	0.00899546801657104
1727867786667	6609.375	0.9177203961383404	0.017436558938026762	0.009049689317109698
1727867786669	6609.375	0.9258070649721633	0.020611221271991012	0.009070405898912951
1727867786672	6609.375	0.884759361072931	0.024399023617137614	0.00894718191817791
1727867786673	6609.375	0.7904555661960967	0.028436426866722698	0.00815127345277577
1727867786675	6609.375	0.7484214971577499	0.026167127718147318	0.007725175195991
1727867786677	6609.375	0.679760190972977	0.01623023715316294	0.006531262827346237
1727867786679	6609.375	0.8123622602845655	0.0070957723330664114	0.005337350458701474
1727867786681	6609.375	0.8342365506641346	0.0051286396903451655	0.004682899745895555
1727867786682	6609.375	0.8250452798813178	0.0070021842848430604	0.0046483275079764975
1727867786684	6609.375	0.8974747136146788	0.0087019423622414	0.00485727031951146
1727867786685	6609.375	0.8791286292290176	0.00937814014648902	0.005483204493599564
1727867786687	6609.375	0.90196789272411	0.008770728155904786	0.005733715020120932
1727867786688	6609.375	0.9297124592078743	0.007426070769344774	0.006021430645312769
1727867786690	6609.375	0.9295102195486946	0.005855372847982456	0.006019521253980195
1727867786692	6539.0625	0.9096855803463078	0.005349458662442861	0.0059029990277888736
1727867786694	6539.0625	0.8957568068768202	0.004898554030408026	0.005865530602782573
1727867786696	6539.0625	0.9045548761264826	0.004712551477687021	0.005880779142235886
1727867786697	6539.0625	0.9160709433434637	0.004103946986008378	0.005917929899151908
1727867786699	6539.0625	0.9045394183181376	0.003231879551351982	0.005847827094886661
1727867786701	6539.0625	0.8196309652300715	0.002646588202151278	0.005260447841141326
1727867786703	6539.0625	0.8353655695189762	0.002374168530242299	0.0044516038640040525
1727867786704	6539.0625	0.7997193632268159	0.003736201388693338	0.0036427598868667777
1727867786706	6539.0625	0.7424102215154692	0.009240079776710227	0.003386360593782381
1727867786708	6539.0625	0.7126487488138064	0.015351036824135177	0.0032849518787331786
1727867786710	6539.0625	0.806241029099962	0.014957355964471598	0.0035388364886806065
1727867786712	6539.0625	0.7731274024709751	0.00842067465113922	0.003861750533608235
1727867786713	6539.0625	0.6873384476413649	0.003133569128638976	0.0042734263438459815
1727867786715	6539.0625	0.7164546219984161	0.0018798810093039599	0.0044906934243021295
1727867786717	6539.0625	0.8287616804534313	0.005440327640963305	0.005136934061813351
1727867786719	6539.0625	0.018061907920897236	0.04197879291890037	0.008998565592096648
1727867786720	6539.0625	0.018969919939506367	0.12282337103039048	0.010921261532452247
1727867786722	6539.0625	0.01856392096167002	0.1821297414478853	0.012843957472807846
1727867786724	6539.0625	0.01826976665812256	0.14645607379113115	0.012828237552714455
1727867786726	6539.0625	0.018374656167364584	0.05605440808675654	0.012840480460619065
1727867786728	6539.0625	0.018202486559874657	0.0059496958644580595	0.01280974716995205
1727867786729	6539.0625	0.01783468244463571	5.261515209137798E-4	0.012745465362866778
1727867786731	6539.0625	0.01738589866363232	9.179448578266425E-4	0.008819371141192005
1727867786733	6468.75	0.8895576487981411	0.001646598502850885	0.004893276919517232
1727867786735	6468.75	0.8272952977404628	0.002247981123227766	0.004739361300941708
1727867786736	6398.4375	0.9001755516993577	0.0023186524678013546	0.004935996812137979
1727867786738	6398.4375	0.9392293961224534	0.0018626862701125436	0.005127506589002105
1727867786740	6328.125	0.8890338607681674	0.001485590459872768	0.005568520115076886
1727867786742	6257.8125	0.8139163564473362	8.415709218117528E-4	0.006111295350121188
1727867786744	6257.8125	0.8675681381955047	0.0019358264201099664	0.006572341361265287
1727867786745	6187.5	0.9289949294866989	0.007366994119800768	0.006956135520527697
1727867786747	6187.5	0.9645327584938606	0.011986500028964325	0.007115923062991489
1727867786749	6117.1875	1.0047225017438743	0.01582903396751948	0.007205434751297845
1727867786751	6046.875	0.947087802721239	0.016212720735756088	0.007082216102770465
1727867786752	6046.875	0.8449886584267187	0.017656264452399012	0.0066713169766911065
1727867786754	6046.875	0.7991340751757507	0.018057547809140033	0.006384710893699482
1727867786756	6046.875	0.6930142923846657	0.01640003680893617	0.005476366212209836
1727867786758	6046.875	0.6406136355243259	0.013397524206849608	0.004568021530720192
1727867786760	6046.875	0.7300171425067571	0.011152200952004986	0.00384628131151514
1727867786761	6046.875	0.8379633640742088	0.01101570225335702	0.003389712607940467
1727867786763	6046.875	0.8175060099169511	0.012253360723344861	0.003340591743418205
1727867786765	6046.875	0.8150762014084035	0.01428063852633316	0.0033338072558614816
1727867786767	6046.875	0.8322196234569449	0.01641626154184724	0.003362747124602918
1727867786768	6046.875	0.8454324729181303	0.018384781212436356	0.0034214444415145012
1727867786770	6046.875	0.6724030274142309	0.020825343716882404	0.0035711696370598622
1727867786773	6046.875	0.6917160735917737	0.024609772269624988	0.004203037927619636
1727867786775	6046.875	0.7684541985799099	0.029646100057196322	0.00517098514241977
1727867786777	6046.875	0.9231264075022086	0.033441228319446646	0.006138932357219903
1727867786778	6046.875	1.0618776855930934	0.03470577937832404	0.006623030957643758
1727867786780	6046.875	1.0937580625308945	0.0347510425822273	0.006699752821870989
1727867786782	6117.1875	1.0646122701161893	0.03525622258652319	0.006645468542705717
1727867786784	6117.1875	1.0048648078927924	0.03752764526148409	0.006467122113074912
1727867786785	6117.1875	0.9499445934660345	0.03903330716889217	0.006163539245058824
1727867786786	6117.1875	0.9214638314658663	0.03727749441600813	0.005976694764268497
1727867786788	6117.1875	0.8874092694171801	0.03422359006223613	0.005699694809570774
1727867786790	6117.1875	0.7788855226299949	0.03505465732264816	0.0048504679934794435
1727867786792	6117.1875	0.7626403552681145	0.03919870574151453	0.004001241177388114
1727867786793	6117.1875	0.7564975365604201	0.04254836397137016	0.0035018182650120877
1727867786795	6117.1875	0.7648643879850552	0.04509391789791579	0.00352791631461394
1727867786797	6117.1875	0.8759739387746535	0.04785744037089687	0.0038411693565227074
1727867786799	6117.1875	0.8996992733711913	0.04816725301497419	0.003921065092033726
1727867786800	6117.1875	0.8672827751281873	0.04700229115397216	0.003701201667176636
1727867786802	6117.1875	0.9236140406741895	0.05066851949440912	0.0034985622560851745
1727867786804	6117.1875	0.8476991924178655	0.0593550189826415	0.0032446047621865416
1727867786806	6117.1875	0.8023284325701902	0.06571168886775995	0.0031776987771537815
1727867786808	6117.1875	0.7897201416668839	0.0648562913757618	0.0031549530863473037
1727867786809	6187.5	0.7295926975290142	0.0624412167562939	0.002960393564132329
1727867786811	6187.5	0.6733908961938392	0.08945097945553081	0.0026140337290589694
1727867786813	6187.5	0.5611531169071402	0.17878830348190716	0.002198747769864337
1727867786815	6187.5	0.49418262706119137	0.28518248703420807	0.001783461810669704
1727867786816	6187.5	0.3984279740880885	0.35102756308416094	0.001954837940598587
1727867786818	6187.5	0.44265675327822557	0.424637270269946	0.0022259716693225134
1727867786820	6187.5	0.5171260335373843	0.5435993988010535	0.002928959223550072
1727867786822	6187.5	0.6412296028915478	0.6151300893254467	0.003428406691365504
1727867786824	6187.5	0.7153849614668021	0.60834648388508	0.0039278541591809355
1727867786825	6187.5	0.7995458787135041	0.6264053640204573	0.0041846262386880505
1727867786827	6187.5	0.839756926967486	0.6801070179642128	0.004271015945738811
1727867786829	6187.5	0.9003083459766644	0.7129212261046748	0.004449704940016328
1727867786831	6187.5	0.9527766717359832	0.7278139190895928	0.00466327015921836
1727867786832	6187.5	0.9836657152492205	0.7660545624655852	0.004580818947723129
1727867786834	6187.5	0.9408134776648928	0.8112133416505376	0.004402067414441928
1727867786836	6187.5	0.8638550991191395	0.8128837450420058	0.003950565092833785
1727867786838	6187.5	0.8133362060686463	0.7741711128771764	0.003748315174802795
1727867786840	6187.5	0.7781368860916719	0.7172095724577598	0.004020192673700488
1727867786841	6187.5	0.8119003205791805	0.6765490970580619	0.0045365674265516924
1727867786843	6187.5	0.8432383818646779	0.6518862160182439	0.0047021152014875495
1727867786845	6187.5	0.8326819869157785	0.63142738742259	0.004651867837329244
1727867786847	6187.5	0.7342635666656164	0.607990492111553	0.004300904878713237
1727867786848	6187.5	0.7951266469431683	0.5753778086773331	0.004666670745379454
1727867786850	6187.5	0.7423528589138848	0.5565477888345467	0.00516853502680228
1727867786852	6187.5	0.7219505260680783	0.5587383301175188	0.006195891533438282
1727867786854	6187.5	0.8088127170039746	0.5496337655516099	0.007223248040074283
1727867786856	6187.5	0.8537811470301864	0.4862008814145926	0.007611368864270874
1727867786857	6187.5	0.8658353742890263	0.3752613403627856	0.007688973789025321
1727867786859	6187.5	0.8578271067231258	0.2543423723576291	0.007656439262507339
1727867786861	6187.5	0.8527159805224657	0.15173610035336038	0.0076464131947191205
1727867786863	6187.5	0.03159601813537558	0.09084142615048157	0.009972904974785472
1727867786864	6187.5	0.030000738426755914	0.0712316178480606	0.011019515609530142
1727867786866	6187.5	0.028457194793819852	0.11081835230926326	0.01206612624427481
1727867786868	6187.5	0.026127726720723242	0.18011724591155612	0.011692811346281131
1727867786870	6187.5	0.024169151515084236	0.19847944691651365	0.011398442707235251
1727867786873	6187.5	0.022889330763069496	0.1568689107713508	0.011257687014426084
1727867786874	6187.5	0.022564122968291564	0.12574695958665605	0.011236585954287934
1727867786876	6187.5	0.023513895123125225	0.12916519585457478	0.008524690442859615
1727867786878	6187.5	0.6932339517101062	0.13479644114360245	0.005812794931431295
1727867786880	6187.5	0.7432569136145024	0.13216266676989646	0.006947840242601687
1727867786881	6187.5	0.8012247314904735	0.13126078779740058	0.007501354520784954
1727867786883	6187.5	0.8147649168747687	0.1342066298494077	0.007609202128211918
1727867786885	6187.5	0.8282942636075658	0.13944713134840828	0.007696554094855514
1727867786886	6187.5	0.836571380468461	0.14527398962065266	0.0077283158927910905
1727867786888	6187.5	0.8502181459258232	0.14749478864474896	0.007759555530526665
1727867786889	6187.5	0.8350422273862376	0.1424668219081902	0.007708378537070986
1727867786891	6187.5	0.7814812245652978	0.13656769588525877	0.007465855816551812
1727867786893	6187.5	0.6428533838613072	0.13025027582788956	0.006237590748138171
1727867786895	6187.5	0.5944252444952266	0.12218817464659087	0.0050093256797245295
1727867786896	6187.5	0.6569014641800948	0.11691304562140033	0.004388140291095189
1727867786898	6187.5	0.6831358011282136	0.1197256623759492	0.0043554514326278665
1727867786900	6187.5	0.7063012794983725	0.12518661205418574	0.0045177633764238835
1727867786902	6187.5	0.7157390669825113	0.12320073161767162	0.004565359579787276
1727867786904	6187.5	0.694984554731463	0.11558628042196223	0.004521612997829587
1727867786905	6187.5	0.7580225638413053	0.10702564120076201	0.004700625467468233
1727867786907	6187.5	0.8031197524446928	0.09697444974312064	0.004890816129501023
1727867786909	6117.1875	0.8302525184240807	0.09850575192909027	0.005325455931921567
1727867786911	6117.1875	0.8532338092941708	0.09992355926141243	0.005488937129168361
1727867786912	6117.1875	0.8451293452129931	0.11526033103125471	0.005429833600636807
1727867786914	6117.1875	0.8439268949274231	0.13667600812316746	0.005423109899997397
1727867786916	6117.1875	0.8583613827106502	0.15025935844567856	0.005491548911704845
1727867786918	6117.1875	0.914243543762235	0.15713136982961795	0.005632549108566124
1727867786920	6046.875	0.8738686696915741	0.16764992478251492	0.005528362984833526
1727867786921	6046.875	0.7580978747553001	0.17690422449960322	0.0051037065436459516
1727867786923	6046.875	0.10977040912196957	0.1879026646237152	0.005437136527556741
1727867786925	6046.875	0.08750007144599531	0.20723347903751108	0.0047544908908032
1727867786927	6046.875	0.06787350390245998	0.23217018545618512	0.0040696273121253726
1727867786928	6046.875	0.049991498846463006	0.2523587373140882	0.0034523303336274624
1727867786930	5976.5625	0.04428329345358927	0.25827424359015194	0.003259903396093405
1727867786932	5976.5625	0.040886350677403704	0.23315258751989104	0.003125457080064753
1727867786934	5976.5625	0.05139684617384065	0.18453129187235276	0.003494743110862063
1727867786936	5976.5625	0.06595933383484129	0.14247701283787728	0.003943395124231119
1727867786937	5976.5625	0.5016130406984315	0.1258708059880338	0.0039520694019669865
1727867786939	5976.5625	0.5708978459179785	0.1312699919910884	0.004377183307869814
1727867786941	5906.25	0.6594467472182833	0.16336261573145647	0.00477075774570712
1727867786943	5906.25	0.6794632734576966	0.18838476807251334	0.004821106674120598
1727867786944	5906.25	0.6786896480833043	0.19051442443949612	0.004819432528591534
1727867786946	5906.25	0.6789816710556777	0.1794232049087168	0.004824770604960685
1727867786948	5906.25	0.6926714253976637	0.16756598324199687	0.004913409442364292
1727867786950	5906.25	0.6914385703489746	0.1527534593666913	0.004908212543154862
1727867786952	5835.9375	0.6032959106836246	0.14745402504820462	0.004216127130445253
1727867786953	5835.9375	0.6404614781904595	0.13570303701430494	0.0035240417177356442
1727867786955	5835.9375	0.5972920884783188	0.12752552757886407	0.003322031672213309
1727867786957	5835.9375	0.6462448915614117	0.12277809458067691	0.003512256077819623
1727867786959	5835.9375	0.6497879534006205	0.12265756992002624	0.004204305950521722
1727867786960	5835.9375	0.730904135888235	0.12679993719027732	0.004896355823223821
1727867786962	5765.625	0.7369864943820443	0.151648959904831	0.004935913342760029
1727867786964	5765.625	0.7196617177932416	0.16680248104852405	0.004856201389761121
1727867786966	5765.625	0.6965687724432821	0.16801107255934414	0.004764492364328976
1727867786968	5765.625	0.7511250323514073	0.1592991623849832	0.004904173598314563
1727867786969	5765.625	0.7814012671535432	0.15152769405223937	0.004998429834235272
1727867786972	5765.625	0.7638826557699991	0.1501851084995769	0.004473985850910177
1727867786974	5695.3125	0.5941049127760654	0.17172058511524574	0.003714734070259123
1727867786976	5695.3125	0.6273037087581153	0.16285209804025266	0.0030818411047617428
1727867786977	5695.3125	0.6532786170248858	0.14369434514764678	0.002448948139264363
1727867786979	5695.3125	0.6172314986885575	0.12105663835567733	0.0023625825130738245
1727867786981	5695.3125	0.5636292326482479	0.10594026954730507	0.002096267588214221
1727867786983	5625.0	0.49035122663900166	0.10964263725925663	0.0017657065845791556
1727867786985	5625.0	0.48036928530092593	0.1125985066221662	0.0014351455809440902
1727867786985	5625.0	0.42251267263825837	0.11876079463773559	0.0013369477384226017
1727867786987	5625.0	0.42251267263825837	0.13055739427961563	0.0013369477384226017
1727867786989	5625.0	0.3666557949252042	0.14174695700976905	0.0022320676819682743
1727867786991	5625.0	0.432866727786529	0.13774013309113675	0.0031658625292283055
1727867786992	5554.6875	0.5314621257080594	0.11911599542184352	0.00381908019147724
1727867786994	5554.6875	0.5968486298315767	0.10374700866785554	0.004472297853726175
1727867786996	5554.6875	0.7167870319510171	0.095614741164078	0.0050399580832978085
1727867786998	5554.6875	0.8377870129051175	0.07930358968331387	0.005529899499276273
1727867787000	5554.6875	0.8800476035456742	0.05539451964119543	0.005622530313306614
1727867787001	5484.375	0.029005705272568884	0.05181636607948351	0.007433576790171273
