# Supplementary material for: Identification and classification of repeated whistle types from free-ranging rough-toothed dolphins (Steno bredanensis)
Source: Sci Rep. 2026 Mar 20;16:14327. doi: 10.1038/s41598-026-44853-2 (PMC13144356; doi:10.1038/s41598-026-44853-2)
Supplement: Supplementary file 2 — Supplementary Material 2 [file 41598_2026_44853_MOESM2_ESM.zip › Dataset_StenoRepeatedCalls/Contours/3294.csv]

Time [ms]	Peak Frequency [Hz]	Duty Cycle	Energy	WindowRMS
1727876818891	5062.5	0.7039814541841369	0.01793593785478624	0.004314482317055144
1727876818893	5062.5	0.7280927580930144	0.04191818114112453	0.0050564198976330785
1727876818895	5062.5	0.8622799760995772	0.0656111032066233	0.005854335658402965
1727876818896	5062.5	1.0165002724621905	0.07897416462755842	0.0064987688282049285
1727876818899	5132.8125	1.0742102766395059	0.08574264508179795	0.0066548255660351975
1727876818901	5132.8125	1.0552979927851749	0.10095620811036708	0.0066243709747319
1727876818903	5132.8125	0.9963747574462044	0.12200349395477783	0.006424182557198548
1727876818904	5132.8125	0.9422595122663858	0.13713729052938933	0.0061145331922036516
1727876818906	5203.125	0.9105896854984381	0.14307800356392017	0.005901172937890993
1727876818908	5203.125	0.8239855955221767	0.15644456578811639	0.005123737355693367
1727876818910	5203.125	0.7212029966144248	0.1768480823683671	0.004358580111784655
1727876818912	5203.125	0.7816279058950815	0.19403853825463105	0.0035934228678759427
1727876818912	5273.4375	0.7754170560513601	0.2016948387527751	0.003561699683091104
1727876818914	5273.4375	0.7754170560513601	0.21173562438471447	0.003561699683091104
1727876818916	5273.4375	0.8896758226333044	0.2380920988328713	0.003887733534443738
1727876818918	5273.4375	0.8980836697664789	0.281419352114525	0.0039132971602421655
1727876818919	5273.4375	0.8534559305484555	0.3288720680886367	0.0036387062683131857
1727876818921	5273.4375	0.9115189888623215	0.377721634033177	0.003452756328750049
1727876818923	5273.4375	0.8376740635532854	0.44395743794096154	0.003223394712659913
1727876818925	5273.4375	0.803301890185769	0.5200205717864521	0.003178262671581858
1727876818927	5273.4375	0.7837521466118959	0.5681434302941066	0.0031425386659889054
1727876818928	5273.4375	0.715750087819026	0.5506991172638804	0.002910799657080934
1727876818930	5273.4375	0.6562631321341083	0.4459331144715422	0.0025541364009975375
1727876818932	5343.75	0.5440212733825842	0.28251743884695824	0.0021486555384973407
1727876818934	5695.3125	0.5912142210555756	0.021116027841180014	0.0017431746759971442
1727876818935	6046.875	0.41033909086008585	0.30223770249480025	0.002039275320512718
1727876818937	6398.4375	0.45900099689637147	0.4053372445431106	0.0023327245635237017
1727876818939	6398.4375	0.5382606696331557	0.5345635587600887	0.0030106330306785846
1727876818941	6398.4375	0.6553469281099799	0.5853374278480991	0.0034872304503155
1727876818943	6398.4375	0.7245900130268254	0.5708289120253885	0.003963827869952416
1727876818944	6398.4375	0.8127955977838818	0.6014380334508048	0.004214417341610004
1727876818946	6398.4375	0.8481521087598111	0.6551893275844435	0.0042913564274220444
1727876818948	6398.4375	0.9078390425063596	0.6809234993902413	0.004473610768386365
1727876818950	6468.75	0.9544244992402018	0.6880336065473449	0.00467244220293695
1727876818951	6468.75	0.9700219643883043	0.7432029352483245	0.004515436831197588
1727876818953	6468.75	0.9225140859547183	0.7937889749352893	0.004328926662379137
1727876818955	6468.75	0.8506761815903732	0.8001788835525419	0.003895864140941245
1727876818957	6468.75	0.8179234395100771	0.7867641060368533	0.0037716016111425644
1727876818959	6468.75	0.7904427163882874	0.801339485987049	0.004092160373214943
1727876818960	6468.75	0.8217578396931562	0.8476763376105844	0.004588932514965584
1727876818962	6539.0625	0.8482316079557047	0.8958693852826003	0.004727026051200647
1727876818964	6539.0625	0.818839263879387	0.9384672797660889	0.004591691771895136
1727876818966	6539.0625	0.7332907080610266	0.965106016528267	0.004297630933547307
1727876818967	6539.0625	0.7778103183270219	0.9756491791005419	0.004789813232964722
1727876818969	6539.0625	0.6943996062749646	1.01492609623735	0.00534042445461165
1727876818971	6539.0625	0.7388705008556428	1.0987611177495578	0.006320050924103026
1727876818973	6539.0625	0.8173266133484094	1.1561694921199663	0.007299677393594402
1727876818975	6539.0625	0.8586403883062459	1.106851654373531	0.007645762097471187
1727876818976	6539.0625	0.8642645790027716	0.9275536108761804	0.0076818570374335895
1727876818978	6539.0625	0.8564273329354927	0.6613863261615647	0.00765241674983768
1727876818980	6539.0625	0.8498290632685557	0.3913332589843599	0.0076406997575439355
1727876818982	6609.375	0.031868548587335954	0.2643339460672069	0.009932911200244622
1727876818983	6679.6875	0.029487411671922446	0.47471114661307223	0.010970696687478014
1727876818985	6750.0	0.02810327835145661	0.5270881056923847	0.012008482174711406
1727876818987	6890.625	0.025839396427585936	0.5218002237628153	0.01164923912620345
1727876818989	6890.625	0.02395104647347588	0.532746398429553	0.011370189396381297
1727876818991	6890.625	0.02276639455203963	0.6232433113681826	0.011248839803269434
1727876818992	6890.625	0.022288667864879288	0.7196204884310892	0.011227929637133469
1727876818994	6890.625	0.022846772041941847	0.7861518386136089	0.008736597263342975
1727876818996	6890.625	0.10246072801348165	0.8255450458641539	0.006245264889552482
1727876818999	6890.625	0.7099596729906585	0.847481783803042	0.006595669573638608
1727876819000	6890.625	0.8047689705304292	0.8520076009123835	0.007530415233553938
1727876819002	6890.625	0.8187201214507029	0.8494121609186231	0.007638012890966998
1727876819004	6890.625	0.8288696153579357	0.8783542374624957	0.007699167418252478
1727876819006	6890.625	0.840902324963004	0.9517567996360327	0.007739064874137522
1727876819008	6890.625	0.8543413495999814	1.0487641932100968	0.007764659342729401
1727876819009	6890.625	0.7629796464576396	1.154139675372426	0.007373057764681612
1727876819011	6890.625	0.6875083096328154	1.273503878869169	0.006421910539482139
1727876819012	6890.625	0.5835203828858935	1.3655622905963174	0.005470763314282667
1727876819014	6890.625	0.5809718057492007	1.3418026720584142	0.004860085302423318
1727876819015	6890.625	0.6850505595359697	1.1599473619646132	0.004349904865124832
1727876819017	6890.625	0.6833540002965354	0.8960506639886194	0.004356648419167039
1727876819019	6890.625	0.7097736094732704	0.6962931413600214	0.004537585729707614
1727876819021	6890.625	0.711489570834023	0.6262550999159501	0.004553491647222284
1727876819023	6890.625	0.6974951920756096	0.648447547983364	0.004526588771787053
1727876819024	6890.625	0.7699022963388227	0.7128629653242987	0.004746856574148629
1727876819026	6890.625	0.8150196885689066	0.820401219485508	0.004952181694693773
1727876819028	6890.625	0.8372803700402713	1.002823494339026	0.0053743480540158406
1727876819030	6890.625	0.8534638764206912	1.2552126307067906	0.005489583905950744
1727876819031	6890.625	0.8446259939306614	1.497111485461346	0.005427884393471753
1727876819033	6890.625	0.8436320022569661	1.6257798571265538	0.005422619418043194
1727876819035	6890.625	0.8655265119492951	1.6321945689434694	0.005518182989154833
1727876819037	6890.625	0.9166535286897621	1.5853341255186462	0.005638448076052496
1727876819039	6890.625	0.8610205011011496	1.5292089211206705	0.005491639089504781
1727876819040	6820.3125	0.7527461774126721	1.523378018082744	0.005012295330340452
1727876819042	6820.3125	0.10716803473788925	1.510852115081099	0.00535906908600306
1727876819044	6820.3125	0.08451191168485087	1.4735616132940852	0.004657653854363206
1727876819046	6820.3125	0.06535008807543402	1.3904313989034027	0.003977569903093881
1727876819047	6820.3125	0.047945284007459725	1.2928680669851984	0.003389629766132611
1727876819049	6820.3125	0.042803203802786384	1.235100861572551	0.00320099409831503
1727876819051	6820.3125	0.04151073654847917	1.2561258588479167	0.0031528916416406474
1727876819053	6820.3125	0.052893417465193715	1.3985824360055186	0.003536037380455823
1727876819055	6820.3125	0.06876504566803489	1.5460386102337598	0.004044581094564284
1727876819056	6750.0	0.5229271851457297	1.5576625237041297	0.004096384249737574
1727876819058	6750.0	0.5889443946058571	1.4729253624840242	0.0044698522419612426
1727876819060	6750.0	0.6649633908697717	1.414723664484386	0.004788109103538919
1727876819062	6750.0	0.6784141102787263	1.4188138750284585	0.0048189659576607586
1727876819063	6750.0	0.6767938537868484	1.4322739047049495	0.004812999785280392
1727876819065	6750.0	0.6811624232525948	1.453948947259052	0.0048369596521155534
1727876819067	6750.0	0.6960084943642204	1.477693870527943	0.004933476239223183
1727876819069	6750.0	0.6858312582746122	1.4938985465218102	0.004874323589488029
1727876819071	6750.0	0.6685582110124958	1.5183649492342	0.0041580467679284815
1727876819072	6750.0	0.6237346284930674	1.5430806850296983	0.003441769946368933
1727876819074	6750.0	0.5928569749881425	1.5205361794808294	0.0033022116906366206
1727876819076	6750.0	0.6660331751057422	1.4362863222444973	0.0035888270846525885
1727876819078	6750.0	0.6677548277421754	1.3362000352820436	0.0042596674492888795
1727876819079	6750.0	0.7360946009474179	1.2679539798996877	0.004930507813925171
1727876819081	6750.0	0.7409049977816178	1.235652389644297	0.004960478033610385
1727876819083	6750.0	0.714087383826826	1.2057660985335428	0.004831238315709476
1727876819085	6750.0	0.7021291705747815	1.1539327235105483	0.004777129403883926
1727876819087	6750.0	0.7615541044449374	1.0914926933206195	0.0049350602803349955
1727876819088	6750.0	0.7784265998460105	1.0362247858438107	0.00498779884420219
1727876819090	6750.0	0.7560114428306037	1.0213697402896584	0.004893336187237303
1727876819092	6750.0	0.6440294079157326	1.0548111729209892	0.004076509742107515
1727876819094	6750.0	0.61234768081761	1.1130768828115172	0.0033130784784390155
1727876819095	6750.0	0.6920493766553889	1.1861525473247565	0.002549647214770516
1727876819097	6750.0	0.642724507009958	1.259104866352928	0.002423671855399442
1727876819100	6750.0	0.5905937384473738	1.3209246039087645	0.0020968252682215275
1727876819102	6750.0	0.4755066758593066	1.36055152752585	0.0017457705941546844
1727876819104	6750.0	0.4669155940760083	1.3735524897793847	0.0013947159200878414
1727876819105	6750.0	0.43222195838209915	1.3484879524686901	0.0013762600083798782
1727876819107	6750.0	0.32992681635723575	1.2760519899855292	0.0020511006881106615
1727876819109	6750.0	0.40489571049528306	1.2035853547776338	0.0029113903047878146
1727876819111	6750.0	0.5013118307212849	1.1621783890849742	0.003735806456404944
1727876819112	6750.0	0.6150367637879509	1.1236197769276828	0.004278650947948216
1727876819113	6750.0	0.6716280435027554	1.0729734088667116	0.004821495439491487
1727876819115	6750.0	0.7360354943547314	1.0242099897674783	0.00511841843263933
1727876819117	6750.0	0.8505734736391944	0.9815230813492528	0.005563695544219307
1727876819119	6679.6875	0.8776556126025598	0.9442184289902065	0.005619394448919089
1727876819120	6679.6875	0.02871659542381411	0.975115746684797	0.007420484136339962
1727876819122	6679.6875	0.02756158650009802	1.1723667929510464	0.008196049365181389
1727876819124	6679.6875	0.024958360696934873	1.4064748619365564	0.008971614594022818
1727876819126	6679.6875	0.02271437649776067	1.4012622920334212	0.008698351209180177
1727876819127	6679.6875	0.021603480216118562	1.1887123535511368	0.008568440355855016
1727876819129	6679.6875	0.021187097082782252	1.0423524781311289	0.00851615400211144
1727876819131	6679.6875	0.020163652857556735	1.0325213975195544	0.008391582051641996
1727876819133	6679.6875	0.0204065236879763	1.0357986045707217	0.00610970512044403
1727876819135	6679.6875	0.6210141339551553	1.0442384702469578	0.003827828189246064
1727876819136	6679.6875	0.6737784126152762	1.0466592307272475	0.004075473632407019
1727876819138	6679.6875	0.7166614700073041	1.044876184950447	0.004343400029980306
1727876819140	6679.6875	0.6875882783898901	1.040004568257091	0.0050252053519148805
1727876819142	6679.6875	0.7553783815298507	1.0313662909473318	0.005557942365435849
1727876819143	6679.6875	0.7890098813127757	1.0005800597482437	0.0057815908645224064
1727876819145	6679.6875	0.7819088794676382	0.9416683245528924	0.005742758793283243
1727876819147	6679.6875	0.7574971087223082	0.8922759286143681	0.005657423908528117
1727876819149	6679.6875	0.7590497725112645	0.8745949342676864	0.005659747095144631
1727876819151	6679.6875	0.7257815158435418	0.8783170493041669	0.005530607100615483
1727876819152	6679.6875	0.6232885176124097	0.8815071926138084	0.005011871302723562
1727876819154	6679.6875	0.569938229018799	0.8801332155954372	0.004170778565664803
1727876819156	6679.6875	0.4225041837194784	0.8717005402728899	0.003161292132469023
1727876819158	6679.6875	0.47712061695638247	0.8611266572019043	0.0024694006891794592
1727876819159	6609.375	0.511272163611709	0.8491816107265752	0.0017775092458898953
1727876819161	6609.375	0.5084974870137922	0.831008738911749	0.0017713442754168061
1727876819163	6609.375	0.5498445480351188	0.8128936292157531	0.0018543317322229586
1727876819165	6609.375	0.5696066199180144	0.7999789081823064	0.001897345957757059
1727876819167	6609.375	0.6285312695502813	0.7858565376458161	0.002011377078499929
1727876819168	6609.375	0.6907081204140461	0.7684104342414024	0.0022508477691459165
1727876819170	6609.375	0.6009974927035471	0.7538275940728022	0.002535900480163451
1727876819172	6609.375	0.5984204575328912	0.7508385422232149	0.00320222815291919
1727876819174	6609.375	0.6823800072995435	0.7594020359251755	0.00382935906565819
1727876819175	6609.375	0.8074600312706482	0.7714828099520965	0.00445648997839719
1727876819177	6609.375	0.8546191480335205	0.7827574907026416	0.004632167246531151
1727876819179	6609.375	0.9061770738695458	0.8029600271364474	0.0048061132023579246
1727876819181	6609.375	0.9259784361387442	0.8446974817530428	0.004864621643313414
1727876819183	6609.375	0.9207864971444216	0.873221254510911	0.004863719425909953
1727876819184	6609.375	0.8252972394036169	0.8748122963024556	0.0045853977176548814
1727876819186	6609.375	0.79118518452665	0.8610994710558356	0.004455899781744073
1727876819188	6609.375	0.6435554643414249	0.846899347491343	0.0037442790458444824
1727876819190	6609.375	0.6239019580272005	0.8303267837091431	0.003095672822872206
1727876819191	6609.375	0.6287861972310589	0.813781546321554	0.0024470665998999296
1727876819193	6609.375	0.6264667679536362	0.8121790225705457	0.0021406942782004187
1727876819195	6609.375	0.5549411520434793	0.8310330080472187	0.0018343219565009076
1727876819197	6609.375	0.5124947484352909	0.87496795896028	0.0015437683083168174
1727876819200	6609.375	0.49821720566860467	0.9112866979853695	0.0015150300682981877
1727876819201	6609.375	0.14138252393238124	0.90927209759036	0.001769600975719477
1727876819203	6609.375	0.1509332954548745	0.8834463347745279	0.0020241718831407666
1727876819205	6609.375	0.1751700571778322	0.8734664052587087	0.0023777885442244264
1727876819207	6609.375	0.23170694849832632	0.8717493651200697	0.003181446376850317
1727876819208	6609.375	0.309539020468122	0.8615583773275637	0.003752351004669416
1727876819210	6609.375	0.3482341374226143	0.8522240003282908	0.004323255632488515
1727876819212	6609.375	0.42195534807462326	0.8595845665458973	0.004915290924931307
1727876819213	6609.375	0.4798736019084373	0.878065431770093	0.005314052037760597
1727876819215	6609.375	0.6814613388330037	0.9120412849961465	0.005416243203749911
1727876819216	6609.375	1.0378992675342542	0.9518577535305379	0.0054889519796486015
1727876819218	6609.375	1.0206136217792416	0.9687815211782406	0.005440567856366788
1727876819220	6609.375	0.9238267049736665	0.9788197780887183	0.005172962301108555
1727876819222	6609.375	0.7941179784662127	0.989994630814563	0.004706007257418406
1727876819223	6609.375	0.6797499022150857	0.9955111312296991	0.003999629102868543
1727876819225	6609.375	0.6000250337149178	0.9949915862098004	0.0034057604219683768
1727876819227	6609.375	0.5241530750999391	1.0066457877921497	0.002740610298331416
1727876819229	6609.375	0.4225839439573189	1.0354203808062261	0.0020311947846585214
1727876819231	6609.375	0.3537966170400943	1.084853132839973	0.0013217792709856264
1727876819232	6609.375	0.33920575987617924	1.1375983265470633	0.0011651126395688103
1727876819234	6609.375	0.36585997164195866	1.162944198493158	0.0012478499541214074
1727876819236	6609.375	0.3906825803360849	1.1481156103669816	0.0013178152979119449
1727876819238	6609.375	0.3563948611579066	1.126408245704581	0.001227998725188402
1727876819239	6609.375	0.35785082108462485	1.148447702398702	0.0012309483587613673
1727876819241	6609.375	0.37686329967570753	1.1932497355199156	0.0012786703810037075
1727876819243	6609.375	0.4069805573688791	1.2275950888638516	0.0013540641435877024
1727876819245	6609.375	0.484280787602482	1.2268371071750166	0.0015916972191079924
1727876819247	6609.375	0.47505909875087354	1.189844318702923	0.002047652162142693
1727876819248	6609.375	0.4768889535989023	1.140185802661351	0.0024711390107274383
1727876819250	6609.375	0.5294220573925693	1.1118831562281135	0.0028946258593121835
1727876819252	6609.375	0.5768607841213965	1.1275877975950532	0.0035246074360900876
1727876819254	6609.375	0.7016595626088646	1.1619156511569755	0.004154589012867992
1727876819255	6609.375	0.024237104618134553	1.1847060345706584	0.006500632825949893
1727876819257	6609.375	0.02577950202951673	1.2294057001236582	0.007706657102016337
1727876819259	6609.375	0.02677329984515897	1.288718239854212	0.00891268137808278
1727876819261	6609.375	0.02571751534086013	1.2420666553231414	0.008863427150548104
1727876819263	6609.375	0.024269393379849	1.06529949344089	0.008767150787378651
1727876819264	6609.375	0.022363737731885373	0.8885221354599849	0.008575599400485487
1727876819266	6609.375	0.021611351580175214	0.8260465256451551	0.008496207919746175
1727876819268	6609.375	0.019883032771998956	0.8213456730848061	0.0064827754579131185
1727876819270	6609.375	0.05959284338864775	0.7943623578180987	0.004709346177335945
1727876819271	6609.375	0.3475833433423597	0.7620349188504453	0.002935916896758771
1727876819273	6609.375	0.3333555503387297	0.7166298586695684	0.0028750311918079407
1727876819275	6679.6875	0.8166994378242299	0.6453899862697482	0.0027197292150792905
1727876819277	6679.6875	0.8397682476314946	0.5583391502162309	0.0027613090199405514
1727876819279	6679.6875	0.8058997628990907	0.47123133303857323	0.0026596224177616156
1727876819280	6679.6875	0.7250220237004398	0.40762871874411616	0.00234117638851575
1727876819282	6679.6875	0.667135629973281	0.3749202844043303	0.0022039973125177062
1727876819284	6679.6875	0.46378970612609777	0.3495525478856419	0.0023389124115425946
1727876819286	6679.6875	0.5053390179243618	0.31850962242138126	0.002783461554168882
1727876819287	6679.6875	0.5957059877511726	0.2822079293225256	0.003228010696795169
1727876819289	6679.6875	0.6508090681338943	0.22747019519785006	0.0034875459997196867
1727876819291	6750.0	0.768111923993644	0.15046947743389544	0.004074856902837428
