# Supplementary material for: Identification and classification of repeated whistle types from free-ranging rough-toothed dolphins (Steno bredanensis)
Source: Sci Rep. 2026 Mar 20;16:14327. doi: 10.1038/s41598-026-44853-2 (PMC13144356; doi:10.1038/s41598-026-44853-2)
Supplement: Supplementary file 2 — Supplementary Material 2 [file 41598_2026_44853_MOESM2_ESM.zip › Dataset_StenoRepeatedCalls/Contours/3295.csv]

Time [ms]	Peak Frequency [Hz]	Duty Cycle	Energy	WindowRMS
1727876903788	4992.1875	0.7160957369136096	0.051409950039926926	0.005245491069726778
1727876903790	4992.1875	0.6511353428986704	0.07240297489424552	0.005631565541721004
1727876903791	4992.1875	0.6204039892051932	0.09414176911913066	0.0049647443616218844
1727876903793	4992.1875	0.614396200287636	0.10735220879079199	0.004255898441283715
1727876903795	4992.1875	0.575878434841984	0.11371255654879003	0.003424085222017846
1727876903797	4992.1875	0.5065081065366663	0.12772293843144014	0.0027547611900469275
1727876903799	5062.5	0.39501493865622694	0.1480054097696743	0.0020854371580760088
1727876903800	5062.5	0.35591391343436596	0.16606970800674212	0.0019527240826912088
1727876903802	5062.5	0.35784017452741657	0.17320284527477425	0.0019553865135205
1727876903804	5062.5	0.3313255537008117	0.18414702359908586	0.001750426372570969
1727876903806	5062.5	0.42072032232704404	0.21674117014755373	0.0014316273436244852
1727876903807	5062.5	0.3683505894090101	0.27276014994991904	0.0011128283146780015
1727876903809	5132.8125	0.36544319968553457	0.3343762212415919	9.502559432526803E-4
1727876903811	5132.8125	0.3377548775805089	0.40326638367747986	0.010565631761232677
1727876903813	5132.8125	0.004259844773954132	0.6557281188872419	0.015373874656193635
1727876903815	5132.8125	0.004300263607308405	1.0515720323648263	0.01777874527407042
1727876903816	5132.8125	0.004354064788945841	1.1916937577990123	0.02018361589194721
1727876903818	5132.8125	0.004356368520081627	0.9359696954600729	0.020183939213577258
1727876903820	5132.8125	0.0044271111851839195	0.6589887028797058	0.020185559157090943
1727876903822	5132.8125	0.004551409128038366	0.6237019406988358	0.020206169768884473
1727876903823	5203.125	0.004462249556159536	0.5725309724986086	0.02020309724266645
1727876903825	5414.0625	0.004344733383614931	0.186193111454545	0.010935171128441199
1727876903827	5695.3125	0.11806053578737075	0.03286214712453958	0.0016672450142159474
1727876903829	5976.5625	0.13412480258499104	0.17172149656952884	0.0018297222251359463
1727876903831	6257.8125	0.17173748579311238	0.3761440586431181	0.002158771383950268
1727876903832	6257.8125	0.2009934722847914	0.43791768891638544	0.0024878205427645897
1727876903834	6257.8125	0.21881318453458826	0.483922575501279	0.0026317714953401046
1727876903836	6257.8125	0.6136536390161431	0.4939049568020134	0.002516451936200725
1727876903838	6328.125	0.6239055515595673	0.46555034926810224	0.0025426496307484566
1727876903839	6328.125	0.6440938404242401	0.47409808360705674	0.0026202004859746187
1727876903841	6328.125	0.6672525913040436	0.5629331464108764	0.0026827130585832435
1727876903843	6398.4375	0.6489575197724241	0.6428429727392976	0.0026331234132149534
1727876903845	6398.4375	0.6738114096956851	0.6287272040319256	0.0023300976464511185
1727876903847	6398.4375	0.61112697769261	0.5619138451167505	0.0020690623657734202
1727876903848	6468.75	0.5110395579468029	0.5454704560473664	0.0017810005738977059
1727876903851	6468.75	0.4956412965146751	0.5809626700104491	0.001749047406215467
1727876903853	6468.75	0.4489292031671159	0.6154089648608904	0.0014544931055786743
1727876903855	6468.75	0.4478861561972251	0.5960839222264205	0.0011599388049418817
1727876903856	6468.75	0.4002004388602185	0.5165309305700349	9.796014501575185E-4
1727876903858	6468.75	0.3825994793612616	0.4089666817749812	9.457598341266791E-4
1727876903860	6468.75	0.35004618259909986	0.3098200452916377	9.526924801197287E-4
1727876903862	6468.75	0.2564468785055537	0.243262174366542	0.0014364041576551512
1727876903864	6398.4375	0.32995685987593953	0.21235065860441268	0.0019162798023344273
1727876903864	6609.375	0.4365057608049547	0.31333815517716457	0.0021562176246740653
1727876903866	6820.3125	0.4365057608049547	0.48445234083654587	0.0023961554470137035
1727876903868	6820.3125	0.4879853900617426	0.6623257042391404	0.0025452033683096504
1727876903870	6820.3125	0.4918652748216751	0.7887663528541554	0.0025504081949862833
1727876903871	6820.3125	0.5033045682572097	0.8857223746932567	0.0025696780115745817
1727876903873	6820.3125	0.5107366448074858	0.9990310069874659	0.0025850633143200707
1727876903875	6820.3125	0.5202959168632075	1.1516077613250906	0.0026023563855354466
1727876903877	6820.3125	0.4737035941814312	1.3470266416359884	0.0022081585055142724
1727876903879	6820.3125	0.4178467893643306	1.5468174739693095	0.0018139606254930982
1727876903880	6820.3125	0.004886292476622607	1.68726268403393	0.009910842485126073
1727876903882	6820.3125	0.004783869756748971	1.8424206248270543	0.013961314810398296
1727876903884	6820.3125	0.0048999188911087194	1.9917711128888667	0.015993064303754616
1727876903886	6820.3125	0.005231079030219319	1.933925715021168	0.018024813797110937
1727876903887	6820.3125	0.005743242543193675	1.6652347211686331	0.018049473257361975
1727876903889	6820.3125	0.0060704927831538025	1.476226673427433	0.018069688725440097
1727876903891	6750.0	0.0072540442128047064	1.4033491347786253	0.018299720290323476
1727876903893	6750.0	0.008135102551158896	1.2447365123185803	0.011234474474238329
1727876903895	6750.0	0.0855312715082975	1.119722980879961	0.004169228658153182
1727876903896	6750.0	0.08895263044217122	1.2056516557337462	0.004206984486055103
1727876903898	6750.0	0.09243093581924028	1.4995207396957124	0.004267873254073043
1727876903900	6750.0	0.09333418122846243	1.7561992894207246	0.004290771919963687
1727876903902	6750.0	0.08962060806417768	1.7834338832854901	0.004231245710935396
1727876903903	6750.0	0.07897474069266668	1.6641593892738396	0.0035884053210205134
1727876903905	6750.0	0.4816883380077182	1.5482278148021842	0.0029455649311056304
1727876903907	6750.0	0.4138894991869336	1.4611426264436995	0.0025060368480417385
1727876903909	6750.0	0.4549266407324833	1.4174623413443512	0.0020665087649778466
1727876903911	6750.0	0.4256416079804431	1.4651561053381188	0.0017860202985412151
1727876903912	6750.0	0.42537704927754283	1.5546167199103316	0.0015055318321045836
1727876903914	6750.0	0.4114068684260464	1.5780484207553724	0.001465578844728325
1727876903916	6750.0	0.4223602328792661	1.5022370418653792	0.0013799307336704637
1727876903918	6750.0	0.08764803609904828	1.4006455381172018	0.0021066738820625583
1727876903919	6750.0	0.11165263843133341	1.326256377057154	0.002476189098623908
1727876903921	6750.0	0.1135220190779841	1.3117866289658924	0.002845704315185257
1727876903923	6750.0	0.10823803310413962	1.4181610509243225	0.00279118788267603
1727876903925	6750.0	0.10895865050247912	1.6075585398385794	0.0027950227252391095
1727876903927	6750.0	0.10887212766942031	1.8214954932281295	0.0027938029081687643
1727876903928	6750.0	0.10598965807606237	1.9788886248742577	0.0027697112911822712
1727876903930	6750.0	0.10347887107542177	2.0107650181706687	0.0024003286555380563
1727876903932	6750.0	0.34884577939885913	1.9210904339013302	0.0017963327856640387
1727876903934	6750.0	0.318444185101946	1.7811110872855784	0.001192336915790021
1727876903935	6750.0	0.5146610783923871	1.637943470833683	0.0010431969987171911
1727876903937	6750.0	0.3672163084475142	1.5031078177056278	0.0011030433951719622
1727876903939	6750.0	0.27924842221348706	1.424272730086618	0.001811367701967723
1727876903941	6750.0	0.40919752056783076	1.4192660951722718	0.002664114523414542
1727876903943	6679.6875	0.4929731367530012	1.432520364329938	0.003313504012979408
1727876903944	6679.6875	0.600557301439913	1.415318664629857	0.003962893502544274
1727876903946	6679.6875	0.6181970584142451	1.374481825511609	0.004013289283772735
1727876903948	6679.6875	0.6380979993895756	1.3222145182471208	0.004054978699902076
1727876903951	6679.6875	0.6906123866841402	1.2727006138319712	0.004198797252317288
1727876903952	6679.6875	0.01393978774358603	1.286607122197234	0.009804614363634773
1727876903954	6679.6875	0.013986888092427567	1.3212289711955163	0.012532725212628047
1727876903956	6679.6875	0.012213271567343125	1.2238368827642132	0.013827199461636363
1727876903958	6679.6875	0.010768740263129838	0.99009523710569	0.01512167371064468
1727876903960	6679.6875	0.010482498694413235	0.8684735395818719	0.015092403469625402
1727876903961	6679.6875	0.011037912478131613	0.9577466750389386	0.015122814176770832
1727876903963	6679.6875	0.011372808089980504	1.0519063601977043	0.015142307839192508
1727876903964	6679.6875	0.011643512715789594	1.0485033942482271	0.015166482976264405
1727876903966	6679.6875	0.01192460368151494	1.0015872820147045	0.009625311635807892
1727876903967	6679.6875	0.42319990797106066	0.9448284652133934	0.004084140295351378
1727876903969	6679.6875	0.7024101812563174	0.8845650502167571	0.004206101756605633
1727876903971	6609.375	0.8372770379709962	0.8304403414933896	0.004841572678219085
1727876903973	6609.375	0.8599815128734277	0.7946915302693933	0.00496691835854752
1727876903975	6609.375	0.8241583180663185	0.810927881540858	0.0048764931123122714
1727876903976	6609.375	0.8674344343376026	0.8814254875947529	0.005199744380662999
1727876903978	6609.375	0.7576270978240592	0.9479296485768317	0.005633721752132154
1727876903980	6609.375	0.6315171039389618	0.946025499283297	0.006396010993945096
1727876903982	6609.375	0.6576737527341205	0.880405309611612	0.006645816447249256
1727876903983	6609.375	0.6326735800336903	0.8107078355418155	0.006515459185733732
1727876903985	6609.375	0.5854982825526547	0.7710306411385829	0.006245265271829865
1727876903987	6609.375	0.5794383478162771	0.7286290406080712	0.0062038018994918
1727876903989	6609.375	0.6591767658761817	0.6758115018421094	0.0067095231096244825
1727876903991	6609.375	0.6964631782945736	0.6618389152247275	0.00702589419158542
1727876903992	6609.375	0.6959064466447604	0.7171039627837735	0.007017991418696406
1727876903994	6609.375	0.8474608567688071	0.7740907141736467	0.007003269226620866
1727876903996	6609.375	0.8603519214423547	0.7626147917640652	0.007047854141266569
1727876903998	6609.375	0.8973897871487789	0.7168845284705999	0.0072281985315272804
1727876903999	6609.375	0.945567827661725	0.7117646010645804	0.007354255672682136
1727876904001	6609.375	0.9122141064026382	0.7196438748463394	0.007238623303647995
1727876904003	6609.375	0.8110162918351304	0.7126787412638929	0.006773885464551304
1727876904005	6609.375	0.7675144725557461	0.6916694010728116	0.006471606436372332
1727876904007	6609.375	0.7232199889094789	0.6699607731272441	0.00606826986122404
1727876904008	6609.375	0.8428396619007135	0.651183189810727	0.005387030752476304
1727876904010	6609.375	0.2536281849603233	0.6674020003581399	0.005260653839138512
1727876904012	6609.375	0.2185445661564793	0.7539340449043034	0.0047489555840522545
1727876904014	6609.375	0.20796497912776793	0.8760431422351616	0.004617093231505866
1727876904015	6609.375	0.2316205006725383	0.8325425544478406	0.00487871111880565
1727876904017	6609.375	0.1343534861681123	0.7052554400642423	0.00571104408623804
1727876904019	6609.375	0.13937808603663246	0.6405774213079704	0.005868269054839981
1727876904021	6609.375	0.13175626786539366	0.6776399459043806	0.005641954303003831
1727876904023	6609.375	0.11141626668873442	0.8459829255078003	0.005107241931547523
1727876904024	6609.375	0.10605241425526954	1.0681270185907867	0.004858191940644782
1727876904026	6609.375	0.11059486299085654	1.0515321691492305	0.004943367047445044
1727876904028	6609.375	0.11765813506571621	0.7899873783531762	0.005090893651655361
1727876904030	6609.375	0.00993088833069764	0.5852331306591918	0.010484959793410051
1727876904031	6609.375	0.008352733396115157	0.62056103970396	0.013148767323945926
1727876904033	6609.375	0.007844943005495153	0.7179051082026732	0.014466634466911536
1727876904035	6609.375	0.007725061442040458	0.7030481274178114	0.015784501609877145
1727876904037	6609.375	0.008455613629853467	0.6243443990167493	0.01584924784412338
1727876904039	6609.375	0.008693739364971989	0.6256279965266974	0.01586500142377391
1727876904040	6609.375	0.00796966023068736	0.6808571450704134	0.015807463310589822
1727876904042	6609.375	0.007482620337903017	0.685178744500059	0.009497043472778738
1727876904044	6609.375	0.19656028960519575	0.6560008410019266	0.003186623634967654
1727876904046	6609.375	0.7371443988245896	0.6471074908623763	0.003286072894893839
1727876904047	6609.375	0.748281909897433	0.6773189210325083	0.0034845862193558807
1727876904049	6609.375	0.6812014410571473	0.7251857540743947	0.003624868781532194
1727876904052	6609.375	0.7124275179677187	0.7670968921172842	0.003824085752367411
1727876904054	6609.375	0.741177551568096	0.7914589758274468	0.004350761386451705
1727876904056	6609.375	0.8022860161163522	0.7988619206063222	0.004877437020535998
1727876904057	6609.375	0.7626049007093215	0.7994665266633495	0.00478653450300615
1727876904059	6609.375	0.7336481228981044	0.7903275431930699	0.004725422796521769
1727876904061	6609.375	0.687126676824691	0.7721044812953607	0.0045479922998396165
1727876904063	6609.375	0.6665790272625404	0.7513352333992726	0.004428678469894739
1727876904064	6609.375	0.6415075892589044	0.7348944354479234	0.004285367588013795
1727876904065	6609.375	0.5900118419292671	0.7315012225677868	0.003950973134739668
1727876904067	6609.375	0.6313191918866603	0.7381263171537944	0.003396468259340509
1727876904069	6609.375	0.50331987895394	0.751344876803731	0.0028419633839413495
1727876904071	6609.375	0.4164103005458363	0.7533620592503335	0.003045266967475354
1727876904072	6609.375	0.5047535993103653	0.7701851077310525	0.0034714666684462474
1727876904074	6609.375	0.5452833531740108	0.8055186709927983	0.0036568158853238384
1727876904076	6609.375	0.5743930070474833	0.8157542984951428	0.0038451452748026332
1727876904078	6609.375	0.5865626232267783	0.7858614167003017	0.0039047228854443145
1727876904079	6609.375	0.6460963175484884	0.7504028407479995	0.004308333603978224
1727876904081	6609.375	0.6776488839929893	0.7353313482664672	0.004466570822165222
1727876904083	6609.375	0.7230340936231191	0.7495758358493209	0.004606474205397654
1727876904085	6609.375	0.8391765707855469	0.7832462956922902	0.004462739216036798
1727876904087	6609.375	0.7687147984685226	0.813307051635521	0.004216302197505832
1727876904088	6609.375	0.7422097794503021	0.8219322043392062	0.00409157486150191
1727876904090	6609.375	0.742680959716827	0.8175358584382022	0.0040917756074935795
1727876904092	6609.375	0.7265509387717352	0.8006936877562265	0.004000823912296358
1727876904094	6609.375	0.7793904504282323	0.7549180032103389	0.0034820304665126034
1727876904095	6609.375	0.6763321973619624	0.6910091150099348	0.0030130996677997846
1727876904097	6609.375	0.6484890358622258	0.6564036545267552	0.0029319605199064113
1727876904099	6609.375	0.7203348758550028	0.6816349197911282	0.0031287567213645413
1727876904101	6609.375	0.7891916046615106	0.7449116173191137	0.003332310286177866
1727876904103	6609.375	0.01555019142368252	0.8519091605660096	0.0068399734428194565
1727876904104	6609.375	0.014763191490213812	1.1307264484163697	0.008583669776275046
1727876904106	6609.375	0.014509601506118203	1.4798644883812755	0.009477140442056452
1727876904108	6609.375	0.015049912318995095	1.5499258349942588	0.010370611107837857
1727876904110	6609.375	0.01620342850292484	1.2745710494711358	0.010413747647946076
1727876904111	6609.375	0.015973757045730716	0.9500783098325138	0.010467507705374267
1727876904113	6609.375	0.015352444835027781	0.7842140468626878	0.010441867202355699
1727876904115	6609.375	0.014002756531300956	0.7263450773645906	0.006808975703330371
1727876904117	6609.375	0.130404106476022	0.7683913539035319	0.003176084204305042
1727876904119	6609.375	0.11917824415290881	0.9007700032108074	0.0029383012125558674
1727876904120	6609.375	0.10727562094634434	0.9850796884463255	0.002744512929318635
1727876904122	6609.375	0.09561138033117139	0.9579815330205517	0.0024851712898963907
1727876904124	6609.375	0.08214449132763366	0.8591171257270225	0.0022776605415767443
1727876904126	6609.375	0.29169496564761277	0.7813032136601897	0.0019398412509798882
1727876904127	6609.375	0.29678982788231784	0.7299439635968309	0.0019677890389169467
1727876904129	6609.375	0.2964967666735702	0.7171713612346222	0.0019686881997125157
1727876904131	6609.375	0.43867975978794166	0.7327810769416426	0.0019320337785554797
1727876904133	6609.375	0.44931616669031677	0.7589017995784723	0.0023473095724674026
1727876904135	6609.375	0.46417555687942014	0.7803280375511013	0.0027625853663793254
1727876904136	6609.375	0.46654566863859964	0.7961420301690344	0.0027669982281588847
1727876904138	6609.375	0.4999215569462929	0.796038150146898	0.0028777919322109267
1727876904140	6609.375	0.5706028132054268	0.7916717209332726	0.0031587553790144982
1727876904142	6609.375	0.606605338200948	0.7745753475716907	0.0037720953187819826
1727876904143	6609.375	0.7405405622898303	0.7550104290458369	0.004484493763831347
1727876904145	6609.375	0.7869340617898705	0.7427643718254939	0.004699415046505053
1727876904147	6609.375	0.7282273366487054	0.7511317807483819	0.004398271660537208
1727876904149	6609.375	0.7309508445160791	0.773460889186176	0.0044001218381772575
1727876904152	6609.375	0.8403702948543589	0.7973588505173259	0.004854494359609797
1727876904153	6609.375	0.7509762087778656	0.8096370939974908	0.005578053648358678
1727876904155	6609.375	0.7829709787710124	0.8002659401238283	0.006301612937107559
1727876904157	6609.375	0.7773827719827373	0.769409108047582	0.006280956208681104
1727876904159	6609.375	0.6867505190711539	0.7400633988037151	0.005851174651377498
1727876904160	6609.375	0.6628310646238763	0.7310371197704545	0.005752973382230868
1727876904162	6609.375	0.6850602900084173	0.7408314502797799	0.005860250630025885
1727876904164	6609.375	0.7648979884658286	0.7421841962362267	0.006323070292502163
1727876904165	6609.375	0.8064080848531808	0.7230636565933715	0.006683691034566638
1727876904167	6609.375	0.8130062819956236	0.6924949451096034	0.006777702847628312
1727876904168	6609.375	0.7790628699905698	0.6690393680589929	0.007091507964891966
1727876904170	6609.375	0.8061929895616005	0.6653931723505504	0.007373160178463785
1727876904172	6609.375	0.8846738803311713	0.6589607777961155	0.007892642809303931
1727876904174	6609.375	0.15178917739023837	0.5790319649806561	0.008826735224343997
1727876904175	6609.375	0.14633340165011785	0.4439710793935005	0.00873686752663464
1727876904177	6609.375	0.14364617785921358	0.3775586209554904	0.008653803991577733
1727876904179	6609.375	0.14285269791463898	0.40898315567127785	0.008629715867770341
1727876904181	6609.375	0.13995133354689232	0.45669318796925196	0.008460951036731836
1727876904183	6609.375	0.1372049877209021	0.45784905059135383	0.008298001718071648
1727876904184	6609.375	0.12425712059680355	0.43397972998693574	0.00760887460598776
1727876904186	6609.375	0.11690420644374558	0.396893569395182	0.006841274719311357
1727876904188	6609.375	0.7568975727893302	0.3397354516800944	0.0060736748326349526
1727876904190	6609.375	0.7677226759732926	0.27713120105943534	0.006091807542729092
1727876904191	6609.375	0.7016377512816679	0.22601399999117025	0.005835570021068771
1727876904193	6609.375	0.6531989017932279	0.18620564935067221	0.005496132668556416
1727876904195	6609.375	0.6536494083313023	0.14849727903572674	0.005038645833636198
1727876904197	6609.375	0.5339186153298361	0.10872681929512643	0.005898517625454265
1727876904199	6609.375	0.6155019364067923	0.07333834163192007	0.007506936923765455
1727876904200	6609.375	0.7473055194486135	0.04768011904160411	0.008482591590978281
1727876904202	6609.375	0.810389746683664	0.030906221437353585	0.009458246258191107
1727876904204	6609.375	0.2521111838560843	0.029725834169867696	0.00992905392218716
1727876904206	6679.6875	0.25718149864640577	0.0522306143133998	0.009981863860353669
