# Supplementary material for: Identification and classification of repeated whistle types from free-ranging rough-toothed dolphins (Steno bredanensis)
Source: Sci Rep. 2026 Mar 20;16:14327. doi: 10.1038/s41598-026-44853-2 (PMC13144356; doi:10.1038/s41598-026-44853-2)
Supplement: Supplementary file 2 — Supplementary Material 2 [file 41598_2026_44853_MOESM2_ESM.zip › Dataset_StenoRepeatedCalls/Contours/3296.csv]

Time [ms]	Peak Frequency [Hz]	Duty Cycle	Energy	WindowRMS
1727867821222	7523.4375	1.0105726146674425	0.005705878704604695	0.00496765260010785
1727867821224	7523.4375	0.9698154591632681	0.012937285515315434	0.004855287375326224
1727867821225	7523.4375	0.9067704390714687	0.022265345161993525	0.004588427317751955
1727867821227	7523.4375	0.910339142208246	0.030579128991034273	0.004515175155176909
1727867821229	7523.4375	0.7447097637432256	0.03574027143125945	0.004671644893818099
1727867821231	7523.4375	0.6735834252133548	0.03902212080082775	0.005351212799856755
1727867821232	7523.4375	0.7431051774291594	0.043307986324380564	0.006350193775918269
1727867821234	7453.125	0.802700842193523	0.04974561103468077	0.006900158428308354
1727867821236	7453.125	0.9810316834334002	0.053648155410509386	0.007907812556648224
1727867821238	7453.125	1.1430026922666447	0.0516163289435972	0.008649912374248659
1727867821240	7453.125	1.2091354624997888	0.050318624376205184	0.00892259767288557
1727867821241	7453.125	1.1769049209715459	0.05672512640257232	0.00879223370214386
1727867821243	7453.125	1.1235058666396158	0.06524200680574498	0.008581374477991774
1727867821245	7382.8125	0.9678212271151392	0.06850123208647381	0.007907698032448176
1727867821247	7382.8125	0.8336848416789241	0.07252106310601718	0.007006817353858212
1727867821248	7382.8125	0.7471792681679159	0.08008506773364023	0.0061122591378849934
1727867821250	7382.8125	0.7422741415354884	0.08743117567917807	0.0056992027572654565
1727867821252	7382.8125	0.806616743341249	0.0924551066633594	0.005033829856819323
1727867821254	7382.8125	0.9749099118230999	0.09602216135282572	0.004900541612870838
1727867821256	7312.5	0.9794529027464091	0.09963334787803256	0.004919162526579812
1727867821257	7312.5	0.9983763386224483	0.10416936689588999	0.004953946423034523
1727867821259	7312.5	0.9911966888066638	0.11409677809709332	0.0049482076117608196
1727867821261	7312.5	0.9513312521652808	0.12618489862142215	0.0048497791129901045
1727867821263	7312.5	0.9219782932673088	0.1333098844280022	0.004715495143501455
1727867821264	7312.5	0.806556557709316	0.13606319680828666	0.004769621494508138
1727867821266	7242.1875	0.7683292859449204	0.13969106094425665	0.004960281182496892
1727867821268	7242.1875	0.765406923953466	0.13447938269481458	0.005481874745645444
1727867821270	7242.1875	0.8576497800159204	0.12957316917924358	0.006151025902720447
1727867821272	7242.1875	0.9977835914703721	0.13431524207993809	0.006877999915248898
1727867821273	7242.1875	1.1514683363553804	0.14129046987472957	0.007448304950323784
1727867821275	7171.875	1.203182337259222	0.1452113936048331	0.007637261090230739
1727867821277	7171.875	1.2365849489424992	0.14845291399738728	0.007768124420570912
1727867821279	7171.875	1.1701467475718883	0.1534250932805032	0.007510980609375378
1727867821280	7171.875	1.0004526235589055	0.15880992432161345	0.006835338250811466
1727867821282	7171.875	0.9217792723856307	0.16274774907362005	0.0064046175886134215
1727867821284	7101.5625	0.7863566868152566	0.16750163498316814	0.005573824030972129
1727867821286	7101.5625	0.7745004411715509	0.17309460858165152	0.004891258066007003
1727867821288	7101.5625	0.8197821134182958	0.17613742200443894	0.004488207986735832
1727867821289	7101.5625	0.9239979296840071	0.17091094594091952	0.0042451064523618505
1727867821291	7101.5625	0.906521888343356	0.1575149684611412	0.0041629079264097245
1727867821293	7031.25	0.8948620976966526	0.1441855961334109	0.004110226165021638
1727867821295	7031.25	0.9181998718292647	0.13838567419614733	0.0041431084157208175
1727867821296	7031.25	0.8985497862035754	0.14349048659181535	0.004119606169472014
1727867821298	7031.25	0.875428506857507	0.15521757058987165	0.004057455656594023
1727867821300	7031.25	0.8478518011900504	0.1626273032394764	0.003932392522591719
1727867821302	6960.9375	0.8404588261028967	0.1577508446028258	0.003819406582760368
1727867821304	6960.9375	0.780350171050644	0.14342275691249706	0.003932878359894285
1727867821305	6960.9375	0.8004244079605447	0.1335060121802608	0.0043900824243421335
1727867821308	6960.9375	0.8407259618918418	0.13551222269617283	0.004584644685311107
1727867821310	6890.625	0.9767279069275068	0.14436745612565333	0.004992441005931536
1727867821312	6890.625	0.9860812005452012	0.1497825814512212	0.0050087781320026096
1727867821313	6890.625	0.8929321332754895	0.14740818668371533	0.004806523994790889
1727867821315	6890.625	0.8276010782384504	0.14382501352197177	0.0046261434461896305
1727867821317	6890.625	0.7070241094141484	0.1469673313759717	0.004176837551862497
1727867821319	6890.625	0.561764057766241	0.15351380791105287	0.003359554691614682
1727867821321	6890.625	0.4745681854935656	0.1517148372280017	0.0025808502354574864
1727867821321	6820.3125	0.3951972583357091	0.13925896102254898	0.001802145779300291
1727867821323	6820.3125	0.3951972583357091	0.1280236136224402	0.0015729295078633786
1727867821325	6820.3125	0.5854570937636216	0.12407881576694148	0.0013437132364264661
1727867821327	6820.3125	0.5461594683569183	0.12473738409291135	0.0015205931755305662
1727867821328	6820.3125	0.5953702297054828	0.12894691433172106	0.001889347951804489
1727867821330	6820.3125	0.5784100985446834	0.13457155106655225	0.002258102728078412
1727867821332	6820.3125	0.6478822848752016	0.13579423123426226	0.0027328126370489945
1727867821334	6750.0	0.757122130863298	0.1306988407193894	0.0032075225460195768
1727867821336	6750.0	0.8881038294086898	0.12364540959010868	0.0035554423834929364
1727867821337	6750.0	0.9404004411107956	0.11760032961558628	0.0036807652654129216
1727867821339	6750.0	0.954213692416609	0.11083354996089821	0.003707619167388021
1727867821341	6750.0	0.9318568456937996	0.10228854638150792	0.003673412158363565
1727867821343	6750.0	0.8595066007122807	0.09194624223552618	0.0034916940989669003
1727867821344	6750.0	0.7268808981558085	0.08074437329698504	0.0030878774517728276
1727867821346	6679.6875	0.7190801986776912	0.07683577682682208	0.002803043583907007
1727867821348	6679.6875	0.616534109958842	0.08544550697029187	0.002385019347389503
1727867821350	6679.6875	0.7011275621330213	0.10078190465237255	0.002007334668705278
1727867821352	6679.6875	0.549550326365345	0.11007844212718453	0.001629649990021053
1727867821353	6679.6875	0.4548576642882149	0.10930049852286437	0.0014223072505474999
1727867821355	6679.6875	0.4943721699264814	0.09706761572957127	0.0015363131589231267
1727867821357	6679.6875	0.4653660411527236	0.07982194268339116	0.0023363395186578803
1727867821359	6679.6875	0.47411874537550863	0.06705997507606413	0.0032447112454666973
1727867821360	6679.6875	0.6414581808447192	0.0651266047396434	0.003884852430782513
1727867821362	6679.6875	0.7102560194409805	0.07094037534192726	0.004524993616098328
1727867821364	6679.6875	0.8445277742950132	0.07576891070235724	0.005180172761507525
1727867821366	6679.6875	1.0210383458035133	0.07697051636783653	0.005776353375757147
1727867821368	6679.6875	1.1515199467344093	0.0794987690932986	0.0060779386737199945
1727867821369	6679.6875	1.152418582375479	0.08371323762911938	0.006102653830006945
1727867821371	6679.6875	1.1133566118498337	0.0865704456674718	0.0060214826227466805
1727867821373	6679.6875	1.0045981670868573	0.0919695262059896	0.00564381970705946
1727867821375	6679.6875	0.46694610159625044	0.1256260976286197	0.005180406574604224
1727867821376	6679.6875	0.4418533949263991	0.2217111680450587	0.004877050126975329
1727867821378	6679.6875	0.4341692558812262	0.316637361369672	0.004774480030419047
1727867821380	6679.6875	0.41487139216713437	0.3027440921576289	0.004517532990400651
1727867821382	6679.6875	0.4044220448097823	0.18987215340303082	0.004402023923608548
1727867821384	6679.6875	0.41425089174174445	0.10763697089655727	0.004439586772610966
1727867821385	6679.6875	0.42585334824313226	0.08169152867209895	0.004476153711356689
1727867821387	6679.6875	0.4156135888018622	0.07591898455698641	0.004426783651205751
1727867821389	6609.375	0.6491170994242823	0.0712079840032503	0.004167858457665979
1727867821391	6609.375	0.744865903575335	0.0642047535380933	0.003775543743436822
1727867821392	6609.375	0.6106502823041738	0.06662775826413912	0.003704141268472093
1727867821394	6609.375	0.5986259939472071	0.06801175536759861	0.003995750596466373
1727867821396	6609.375	0.5750478416735482	0.06211093394409203	0.005253714997342378
1727867821398	6609.375	0.6930575036572812	0.05795317151236859	0.0064470764018027815
1727867821400	6609.375	0.8561820021741069	0.062184369552962714	0.007640437806263184
1727867821401	6609.375	1.013673125542007	0.06792390284330362	0.00846295634003842
1727867821403	6609.375	1.0866428452661	0.06566746546019024	0.008749758629686655
1727867821405	6609.375	1.1662778351655199	0.057229355080585034	0.009055457064341379
1727867821408	6609.375	1.1637945595027515	0.051587596023086914	0.009041121471692644
1727867821409	6609.375	0.9434567748097404	0.054454967468222676	0.00801530425461694
1727867821411	6609.375	0.8824729811533935	0.06004489562734854	0.007480506459010101
1727867821413	6609.375	0.7483483725453187	0.05999711924656032	0.006445770679604849
1727867821415	6609.375	0.7375891642422702	0.05343822506717324	0.005482527622581512
1727867821417	6609.375	0.8537566722580394	0.04483460831358263	0.005100319767558718
1727867821418	6609.375	0.8599079264511386	0.03745233213704342	0.005211885544464096
1727867821420	6609.375	0.859781817893167	0.033518727119441406	0.005213417006216724
1727867821421	6609.375	0.865861359034069	0.032518589640934126	0.005227135385057347
1727867821423	6609.375	0.8722665651323706	0.03166497500798958	0.005236233792277103
1727867821424	6609.375	0.8674661250794677	0.029077082948384788	0.005224909386296113
1727867821426	6609.375	0.8672443957467701	0.025064802342605632	0.0052240346599156245
1727867821428	6609.375	0.8510235092516121	0.02044305889918975	0.0051518830693536525
1727867821430	6609.375	0.8338921466840644	0.015763736407648176	0.005038480173553758
1727867821432	6539.0625	0.8429601257452175	0.012828268730310892	0.004801678136116479
1727867821433	6539.0625	0.8740538336502054	0.009545244961301609	0.004577422261181594
1727867821435	6468.75	0.886417546086831	0.005665969103966148	0.00464230040809359
1727867821437	6468.75	0.9543043706279681	0.0038257736323837666	0.004899637285387286
1727867821439	6398.4375	1.0864696519822552	0.0018762545124370535	0.005276165361781881
1727867821440	6398.4375	1.118290034174047	0.0017938244784752651	0.005382429656800889
1727867821442	6328.125	1.0930095247120073	0.002324769481270951	0.005307578405646912
1727867821444	6328.125	1.0122769474411377	0.002644850946650432	0.004909548749158225
1727867821446	6257.8125	0.9657821815218814	0.0020461460737878387	0.00425877259605121
1727867821448	6187.5	0.7884382303391012	0.0016393421960011405	0.0037068605784104703
1727867821449	6187.5	0.6835949132391128	0.002101840250946151	0.003220457382421263
1727867821451	6117.1875	0.6435426518526459	0.0031537063375056285	0.003020384651111308
1727867821453	6117.1875	0.5851344772657788	0.003520504742733958	0.0026815793463919693
1727867821455	6046.875	0.6814265493669442	0.0022099267968457145	0.002510266501108242
1727867821456	6046.875	0.7002384953825025	0.002320100145117871	0.002564487779368226
1727867821458	5976.5625	0.738947646422956	0.0062194846190270735	0.0026825526123373297
1727867821460	5976.5625	0.809809372785882	0.005258737519545372	0.002826504011014166
1727867821462	5906.25	0.854677013270149	0.005982443080906856	0.00287422796495343
1727867821464	5835.9375	0.15498562662727394	0.011128232343938305	0.00316037229378224
1727867821465	5835.9375	0.16639231184380704	0.014737882260158661	0.003414964546402184
1727867821467	5835.9375	0.16831372019129978	0.015701993359056917	0.003471384074648586
1727867821469	5835.9375	0.1861760072455958	0.01200120282658907	0.0038945744006186386
1727867821471	5835.9375	0.21688758363554134	0.006169311841437401	0.0045216894067086405
1727867821472	5835.9375	0.25043442402955296	0.003396297640783974	0.005134281520537407
1727867821474	5835.9375	0.2650437316667512	0.003286697913741679	0.005363423064467696
1727867821476	5835.9375	0.28743525906412726	0.004398879007312322	0.005587895580149529
1727867821478	5835.9375	0.9870129012954098	0.005259934633228634	0.0054516369594368955
1727867821480	5835.9375	0.900805684688292	0.005130561862581474	0.005223285636032716
1727867821481	5835.9375	0.7841295897429128	0.0046183688293853905	0.004849612205550659
1727867821483	5835.9375	0.7099655439268868	0.004228453179410913	0.004586926957246287
1727867821485	5906.25	0.54595039157837	0.004354574858287484	0.0036681292040573587
1727867821487	5906.25	0.4240142192821194	0.005070250184156685	0.0026528446494235094
1727867821488	5906.25	0.4253293605669469	0.006514938534594084	0.0016375600947896604
1727867821490	5906.25	0.4435755171865787	0.007879799583346224	0.0014173264842134003
1727867821492	5906.25	0.5442189038242251	0.008909385974649112	0.0015079891257373244
1727867821494	5906.25	0.5427128235620644	0.010383308403120895	0.002086042876925429
1727867821496	5906.25	0.5562181723461942	0.01246626004354506	0.0026518538458879695
1727867821497	5906.25	0.7083601844712546	0.014488157440480568	0.0030652569486931056
1727867821499	5906.25	0.7938802713272052	0.015376069710846511	0.003478660051498241
1727867821501	5906.25	0.9615896440594259	0.013682401694132804	0.003917130796113373
1727867821503	5906.25	1.074754197911627	0.010737381539262405	0.004180605600711168
1727867821504	5906.25	1.0747187638586517	0.009982740811950986	0.004187063616175198
1727867821506	5976.5625	1.0267036535185856	0.01305148586812277	0.004114177003662463
1727867821509	5976.5625	0.9591958769250927	0.015386991677847605	0.0039368756966936405
1727867821511	5976.5625	0.8813539999990773	0.016529185223693278	0.003973058565396536
1727867821513	5976.5625	0.888379377221	0.017205676182001067	0.004249831657039287
1727867821514	5976.5625	0.9068059083619673	0.017986328314456578	0.004557618363470307
1727867821516	5976.5625	0.930245076206185	0.019925634690572604	0.004677364373361424
1727867821518	5976.5625	0.9528635588004568	0.02355314199111323	0.004765197531973553
1727867821520	5976.5625	0.9618364945070212	0.02732318345295719	0.004779759113299834
1727867821521	5976.5625	0.9593264551437798	0.029448744242240848	0.004783857115287614
1727867821522	6046.875	0.9722787215481662	0.030531722875541737	0.0048295844425408135
1727867821524	6046.875	0.9855420541359995	0.032256141683307725	0.00489156302609647
1727867821526	6046.875	0.8278119562483507	0.0347740313832182	0.005101404446425808
1727867821528	6046.875	0.7397917218042006	0.03878592653325399	0.005784043298700813
1727867821529	6046.875	0.7701767493694097	0.04493456219360409	0.006623239153255531
1727867821531	6046.875	0.8200888229301497	0.05255352220839801	0.007042013988105823
1727867821533	6046.875	0.9464718367678723	0.05952584353860001	0.00785900233848116
1727867821535	6046.875	0.6830318067976983	0.06553531458531953	0.008420901565724571
1727867821536	6046.875	0.7090716595081311	0.07647182743562948	0.008562486978754507
1727867821538	6117.1875	0.692678988120232	0.08495423915286464	0.008476337221427462
1727867821540	6117.1875	0.6216600466972629	0.08156403881997541	0.008089060562449768
1727867821542	6117.1875	0.5432000524136267	0.07718721583061501	0.007353811393224524
1727867821544	6117.1875	0.4731321605794588	0.08162256083974524	0.006432990043093679
1727867821545	6117.1875	0.42336013962087554	0.0901457272757321	0.005632605764503317
1727867821547	6117.1875	0.4029908162921598	0.0949311525253109	0.005286431450141851
1727867821549	6117.1875	0.9643299877966751	0.10195162903274652	0.004751142154357824
1727867821551	6117.1875	0.9598228373514083	0.11981205820647456	0.00471909671998414
1727867821552	6117.1875	1.0063884522490376	0.1394336388968443	0.004829150516257784
1727867821554	6187.5	1.0224116699112855	0.146363061514225	0.00484619810989118
1727867821556	6187.5	0.9622848931012457	0.155389463322081	0.00474718103658297
1727867821558	6187.5	0.9117250560395658	0.18142587873163393	0.004562702952803533
1727867821560	6187.5	0.8705320769022171	0.1954854848933607	0.004440200465792237
1727867821561	6187.5	0.830619126238131	0.17627046684921946	0.004644592558002756
1727867821563	6187.5	0.7890883025477573	0.14770183908594364	0.004873674310149359
1727867821565	6187.5	0.8018554263223839	0.13250459615064525	0.005439011498620062
1727867821567	6187.5	0.8990765407124091	0.1290660894337459	0.006013947140667477
1727867821568	6187.5	1.0304518860327965	0.13328931475098751	0.006530696351763659
1727867821570	6187.5	1.0917408503431707	0.14115386367581767	0.0067025988541639285
1727867821572	6187.5	1.1276603731561363	0.14394401405277218	0.00681417426954502
1727867821574	6187.5	1.0633168730345912	0.14321537712216725	0.00659355690868519
1727867821576	6187.5	0.9088803505668653	0.1412790249737849	0.006044717674668163
1727867821577	6187.5	0.7408758300457992	0.1379554837356366	0.005253684024082535
1727867821579	6187.5	0.6860727138768818	0.1402226767229468	0.004526070331271604
1727867821581	6187.5	0.5552047311299235	0.15084753041167484	0.0036454970473762272
1727867821583	6187.5	0.5081918322746927	0.15973149225088834	0.0027494235443038233
1727867821584	6187.5	0.4618411086823132	0.1596650021149705	0.002130262957767005
1727867821586	6187.5	0.47464657805073457	0.15594794345424356	0.001663778217423196
1727867821588	6187.5	0.4676121984720299	0.1553558558479085	0.001197293477079387
1727867821590	6187.5	0.49543226244610017	0.15855408324998568	0.0017230335603215597
1727867821592	6187.5	0.4688928867476455	0.1617252411452151	0.002440360200537795
1727867821593	6187.5	0.5903638446068096	0.1628952560891378	0.0029246594844984054
1727867821595	6187.5	0.6445707336590296	0.16414312269798279	0.0034089587684590153
1727867821597	6187.5	0.7326023110762108	0.16856495952754472	0.003723444130248261
1727867821599	6187.5	0.7926008443785685	0.17716871266366513	0.0038301252177198844
1727867821600	6187.5	0.8055267895635887	0.18653071520764616	0.003843986366081795
1727867821602	6187.5	0.820540132493008	0.2036187742676193	0.0038726828493306762
1727867821604	6187.5	0.839590290382358	0.2275966912151811	0.003932023551415894
1727867821606	6187.5	0.8506959539750167	0.23753543110775402	0.0039842561831074305
1727867821609	6187.5	0.8306104474751482	0.22679273941853378	0.0037461347757855898
1727867821610	6187.5	0.760980993984545	0.21485586855822827	0.0034125345534086254
1727867821612	6187.5	0.7322945251255626	0.2118899099763236	0.003327355818037581
1727867821614	6187.5	0.7039209731009122	0.21670166931502607	0.003287049064993856
1727867821616	6187.5	0.7211041097303571	0.22448530129325828	0.0033378912719906565
1727867821617	6187.5	0.7836219823755924	0.23375583882798778	0.0036268840795255376
1727867821619	6187.5	0.7998427178110749	0.2409630695727644	0.0037091894259275735
1727867821621	6187.5	0.8151829198290187	0.24442197463684714	0.003786921919576108
1727867821622	6187.5	0.7776396637135139	0.2423193783004177	0.004029540386083618
1727867821624	6187.5	0.8152210859177619	0.2306960300043972	0.004222751012066642
1727867821625	6187.5	0.9038029374252473	0.2158164673102088	0.0045869657951266764
1727867821627	6187.5	0.9740263404675994	0.21104071821591955	0.004790331817472814
1727867821629	6187.5	1.0982555054544294	0.23728107208875904	0.005082369650394975
1727867821631	6187.5	1.0880813389473472	0.2907285862970791	0.005045084464404322
1727867821632	6187.5	0.9932854044458554	0.33299412504554465	0.004735545753259677
1727867821634	6187.5	0.9223369156898418	0.3262185303067484	0.004505925628839617
1727867821636	6187.5	0.7749935929982732	0.28301588353725343	0.004070514556788069
1727867821638	6187.5	0.6776218978226209	0.24790069324926836	0.003451155372333524
1727867821640	6187.5	0.5907650206131697	0.23690989581546243	0.0029155833222184397
1727867821641	6187.5	0.602100444805826	0.22894528295929384	0.0025738095606028227
1727867821643	6187.5	0.6934691515368475	0.21132983937280947	0.0024175822146358804
1727867821645	6187.5	0.6787361559076804	0.19299731347849064	0.002312658840847589
1727867821647	6117.1875	0.6058036057116603	0.24693223451873073	0.0021911357499339533
1727867821648	6117.1875	0.6169917319416677	0.26041796260456795	0.00220551242895859
1727867821650	6117.1875	0.652943215955475	0.2692640864718404	0.0022571670015570583
1727867821652	6117.1875	0.7081281226331205	0.26132481757353876	0.0025349784984845056
1727867821654	6117.1875	0.6939186603654469	0.24462656214815856	0.0028952299168511324
1727867821656	6046.875	0.7299189721755686	0.24038450241125878	0.0032554813352177587
1727867821657	6046.875	0.778697465640088	0.227661807195559	0.0034624697171492494
1727867821659	6046.875	0.8146900225227908	0.2181286806197009	0.0035988041068749995
1727867821661	6046.875	0.8790855030700738	0.21923323880150367	0.004161439892417592
1727867821663	6046.875	0.9855234398032134	0.21829019057370436	0.004444067493190639
1727867821664	5976.5625	1.039823753171854	0.20924131471415072	0.00459152734278158
1727867821666	5976.5625	1.0448311859706663	0.19844036259303555	0.0046073362146527635
1727867821668	5976.5625	1.0150779182591743	0.2108516935644265	0.004473823519030814
1727867821670	5976.5625	0.9790713575008423	0.22540623522814793	0.004326251589339236
1727867821672	5906.25	0.9254428147198591	0.24437068740368093	0.004130034806874842
1727867821673	5906.25	0.797575053500358	0.2709524687705473	0.0037393396954086425
1727867821675	5906.25	0.8309125040156194	0.29528102565642544	0.0034253758810255408
1727867821677	5906.25	0.8549026005337966	0.31001565627608896	0.003366960747797744
1727867821679	5906.25	0.43382845518385027	0.3197615379096858	0.0037936609311117345
1727867821680	5835.9375	0.4708873669848021	0.3330326286965224	0.004162219370243875
1727867821682	5835.9375	0.4760257399740006	0.3392472136578217	0.004206917981051336
1727867821684	5835.9375	0.4683257258249888	0.3300693673845829	0.004168737285762676
1727867821686	5835.9375	0.43023215999152026	0.3078325260799	0.0040365010123416395
1727867821688	5765.625	0.44908606528778994	0.28676552123864896	0.004090371151438773
1727867821689	5765.625	0.4884793150381299	0.26541853721505987	0.004334477255621811
1727867821691	5765.625	0.48113770429144836	0.24381320741251655	0.004278061540200559
1727867821693	5765.625	0.4772923488027607	0.22472982328253893	0.003825422171379393
1727867821695	5765.625	0.7576383599162356	0.21033685614389025	0.003225533402924638
1727867821696	5765.625	0.7182565156356926	0.2019583494826742	0.0029644675818671327
1727867821698	5765.625	0.7349756971600352	0.2027860490965251	0.00303050291131819
1727867821700	5695.3125	0.8209842109189153	0.2152062134428701	0.0032356863602610534
1727867821702	5695.3125	0.8703242937257634	0.230567729619821	0.0033593544304867393
1727867821704	5695.3125	0.9793348865522362	0.24330359390251832	0.0030000635275347198
1727867821705	5695.3125	0.8671172093378755	0.2493147946334449	0.0027213538192848094
1727867821708	5695.3125	0.8131547749799606	0.25124628993728604	0.0026085429801255876
1727867821710	5695.3125	0.7280186728288013	0.2496281828692648	0.002429204256310703
1727867821712	5695.3125	0.7437516528943535	0.24086211269126218	0.0021894499320683053
1727867821713	5625.0	0.27039998519230934	0.2256042915593909	0.0021570655809793177
1727867821715	5625.0	0.27186309209282744	0.19750393828589935	0.002181863967679909
1727867821717	5625.0	0.2840294290433722	0.1563278612157507	0.002291124989589287
1727867821719	5625.0	0.31577308026278483	0.12059184167411434	0.0025048899047746044
1727867821721	5625.0	0.35429526904352254	0.115874606748242	0.002711273564605118
1727867821721	5625.0	0.3833151291370244	0.13268310315495896	0.0028335414108257425
1727867821723	5625.0	0.3833151291370244	0.13554019430622366	0.0028335414108257425
1727867821725	5554.6875	0.39029294290702216	0.12218802210857642	0.002862825580781039
1727867821727	5554.6875	0.37666454787811027	0.11002409559474174	0.0027958451696117846
1727867821728	5554.6875	0.9130767023929565	0.10392032120710938	0.0025523448636712437
1727867821730	5554.6875	0.8503781142116147	0.09817373099304243	0.002417435492139624
1727867821732	5554.6875	0.13573203128211453	0.08850313764283255	0.002410493192799543
1727867821734	5554.6875	0.12468513717397336	0.07634125840407843	0.0022886629349866275
1727867821736	5484.375	0.12933873226636042	0.057996438592888555	0.0024109188984080656
