# Supplementary material for: Identification and classification of repeated whistle types from free-ranging rough-toothed dolphins (Steno bredanensis)
Source: Sci Rep. 2026 Mar 20;16:14327. doi: 10.1038/s41598-026-44853-2 (PMC13144356; doi:10.1038/s41598-026-44853-2)
Supplement: Supplementary file 2 — Supplementary Material 2 [file 41598_2026_44853_MOESM2_ESM.zip › Dataset_StenoRepeatedCalls/Contours/3297.csv]

Time [ms]	Peak Frequency [Hz]	Duty Cycle	Energy	WindowRMS
1727867857555	7523.4375	0.734281945660782	0.012752844807239205	0.0022371355352313166
1727867857557	7523.4375	0.6256865608308476	0.02011991204611884	0.002031587138464614
1727867857559	7523.4375	0.603645146885405	0.0250899730373117	0.0020146918994712443
1727867857560	7523.4375	0.5461353749378584	0.029897074607385974	0.0018950500351942235
1727867857562	7523.4375	0.5127952313185002	0.038250555081051664	0.001763001752287207
1727867857564	7453.125	0.36095070649266964	0.055331432440808466	0.0026730094601235474
1727867857566	7453.125	0.39006298610475054	0.06611758169076147	0.0038599320847423468
1727867857568	7453.125	0.5406111761358303	0.07307079097620829	0.004917043199914713
1727867857569	7453.125	0.7171037867854125	0.07827156892458095	0.005562575791409331
1727867857571	7453.125	0.7819650274570544	0.08103827366081079	0.006208108382903949
1727867857573	7382.8125	0.8574221958456538	0.08405349951687661	0.006375539147233016
1727867857575	7382.8125	0.8591398659708532	0.09055009945802771	0.006377635117703072
1727867857576	7382.8125	0.8350053975405989	0.09947939125248825	0.006318740163736208
1727867857578	7382.8125	0.803023961120107	0.10878753650150666	0.006199158699069425
1727867857580	7382.8125	0.666504135425467	0.11718080738669384	0.0052317828155528335
1727867857582	7312.5	0.496107072918448	0.1218043386154154	0.0040040262104200745
1727867857584	7312.5	0.4513100678066038	0.1136464638263424	0.002889417273591247
1727867857585	7312.5	0.5344760342963836	0.10358624782464956	0.0017748083367624195
1727867857587	7312.5	0.7116037723441172	0.10217981507593443	0.0015225410461425781
1727867857589	7312.5	0.6617265466630282	0.10664892388296986	0.0017135967126289701
1727867857591	7242.1875	0.6406437142533029	0.11087505428548938	0.0021225316056045235
1727867857592	7242.1875	0.6792349653716541	0.11246063137252882	0.0025314664985800765
1727867857594	7242.1875	0.7467935523805415	0.11378012472842908	0.002729134058579916
1727867857596	7242.1875	0.8140361497401825	0.11576787536059145	0.0028660332994920506
1727867857598	7242.1875	0.7870623370148796	0.11856834427419256	0.0028266277705206438
1727867857600	7171.875	0.011066221288559002	0.13540473328355274	0.006797560347645576
1727867857601	7171.875	0.012482623421547082	0.21458939106979075	0.00879347172590602
1727867857603	7171.875	0.012771405272644747	0.3302389160740986	0.009829689120721428
1727867857605	7171.875	0.013503821766438679	0.3616771105649449	0.010865906515536835
1727867857607	7171.875	0.01459239968090941	0.2685779971521931	0.011001513689388703
1727867857608	7171.875	0.016228171831422764	0.16518023442587185	0.011197289171132307
1727867857610	7171.875	0.017608021835968806	0.13359803315592897	0.011359051395455337
1727867857612	7101.5625	0.021177392994034983	0.13123964576182284	0.008774592128291927
1727867857614	7101.5625	0.10896784226072052	0.1297809308355391	0.006190132861128515
1727867857616	7101.5625	0.9010876688961152	0.13127539102613656	0.005655653247855548
1727867857617	7101.5625	0.8468522915045369	0.12922684002347382	0.005509553345683332
1727867857619	7101.5625	0.8119396082649081	0.12027187674554772	0.005369594513575536
1727867857621	7101.5625	0.6888365979302988	0.11088861892414469	0.004867419178218666
1727867857623	7031.25	0.5389661631216515	0.1048023761121119	0.003963785242645945
1727867857624	7031.25	0.39915880291354916	0.09931236980462466	0.0031715739532005432
1727867857626	7031.25	0.40470932541624255	0.09561916354744128	0.002487327261677327
1727867857628	7031.25	0.7707037449844992	0.0965178625298662	0.0018030805701541106
1727867857630	7031.25	0.8257309906958289	0.10233830022698118	0.0018994950493506641
1727867857632	7031.25	0.845750116348493	0.10829081836628936	0.0019216277165696775
1727867857633	6960.9375	0.7634790424379969	0.11074717081723352	0.0017789067016068894
1727867857636	6960.9375	0.11005686422039589	0.1142809207839746	0.002104209464704104
1727867857638	6960.9375	0.1304391256824671	0.12675753349117322	0.0024295122278013186
1727867857640	6960.9375	0.11598681457875139	0.13946043949850923	0.0022848053362120235
1727867857641	6960.9375	0.11837527988988887	0.13034647611329156	0.0023352784728630726
1727867857643	6960.9375	0.12527173208584136	0.10833728586026857	0.0024674785031663956
1727867857645	6890.625	0.13779386554312806	0.10639378838653124	0.0026954121618881074
1727867857647	6890.625	0.15497093938100476	0.11414077508832526	0.0029159650760004962
1727867857649	6890.625	0.5336758254929688	0.11573962544712	0.002662405103409845
1727867857649	6890.625	0.5463833819155164	0.11966272831990185	0.0027450211049864746
1727867857651	6890.625	0.5463833819155164	0.12714672317883205	0.0027450211049864746
1727867857653	6890.625	0.6888460194868559	0.13073894543163522	0.0035290514632861903
1727867857655	6890.625	0.7714505233944355	0.13003781441934584	0.004135139815331858
1727867857656	6890.625	0.8531982973223391	0.128046428211058	0.004741228167377526
1727867857658	6890.625	0.8703968100618307	0.12712554210361346	0.004820356266179666
1727867857660	6890.625	0.014553255959595042	0.14598553542284165	0.008806381121446695
1727867857662	6890.625	0.014183719784641695	0.19298888756839166	0.010795232408671137
1727867857664	6820.3125	0.013871122457983545	0.2502728397646925	0.01278408369589558
1727867857665	6820.3125	0.012329351753629118	0.20624196968583944	0.012688249596799383
1727867857667	6820.3125	0.01113346168128673	0.13335460722483272	0.0125849306126066
1727867857669	6820.3125	0.008580797705879556	0.10174009819363856	0.012307899459586167
1727867857671	6820.3125	0.006737582196032683	0.09927523558783562	0.012095891555680725
1727867857672	6820.3125	0.0058376913622073	0.09759974288051988	0.00750056843198615
1727867857674	6820.3125	0.0342792119354719	0.09321541587396467	0.004475767154049302
1727867857676	6820.3125	0.5224421856737351	0.09297251784598967	0.001450965876112454
1727867857678	6820.3125	0.09520093938001006	0.09863599747422461	0.0023346930542334906
1727867857680	6820.3125	0.14965085836878	0.11295893443694087	0.0035476308868868057
1727867857681	6820.3125	0.2314932564695119	0.11947394437848503	0.004479702600703782
1727867857683	6750.0	0.27116277214352336	0.11080720350686468	0.005379851929218138
1727867857685	6750.0	0.33457849577288584	0.09657971276914529	0.006280001257732494
1727867857687	6750.0	0.3664231773618075	0.09585969996749058	0.0066265116968505944
1727867857688	6750.0	0.3770941528283569	0.11222782328103216	0.006690429745289579
1727867857690	6750.0	0.3749147056825068	0.12332608446130741	0.0066870632703942045
1727867857692	6750.0	0.5886576164876657	0.12418716629720832	0.0065785097913726885
1727867857694	6750.0	0.561657562213802	0.12603171518154088	0.006362936390210882
1727867857696	6750.0	0.7607361353913807	0.1314045619495315	0.005822513174107953
1727867857697	6750.0	0.8116744961873639	0.1305244880862571	0.005470786858878286
1727867857699	6750.0	0.8064553645444144	0.12086589038245593	0.005358108645993132
1727867857701	6750.0	0.8044904118212528	0.11598888952165884	0.005339177621212761
1727867857703	6750.0	0.8144583344684705	0.12448366269888933	0.005377088037820095
1727867857704	6679.6875	0.8190482917321802	0.13734550957894268	0.0053846896631588115
1727867857706	6679.6875	0.8305060818213307	0.13955897415302015	0.005419772484605046
1727867857708	6679.6875	0.8843832865008199	0.1368441992287989	0.005700644086390977
1727867857710	6679.6875	0.9259931557719452	0.1322590273744354	0.005983850796143557
1727867857712	6679.6875	0.9811207760830978	0.1265740922848256	0.006007736244913979
1727867857713	6679.6875	0.9929471484794447	0.11912158104750954	0.0060851344100412855
1727867857715	6679.6875	1.0043695891336861	0.11183169817931905	0.0061543867443488555
1727867857717	6679.6875	0.01370601166846543	0.13277927322702932	0.011781364862960426
1727867857719	6679.6875	0.014834111481076622	0.1971129614456656	0.014631424210889882
1727867857720	6679.6875	0.015395989973360709	0.23987089771752185	0.01748148355881934
1727867857722	6679.6875	0.015411630336277187	0.20621420030315463	0.017485423421173627
1727867857724	6679.6875	0.014231988418600329	0.13722179569602658	0.017322812735060013
1727867857726	6609.375	0.013048699143563498	0.09729554208717896	0.017145397730650474
1727867857728	6609.375	0.013373545772161785	0.08777890817607546	0.017221623400151678
1727867857729	6609.375	0.014038941211891103	0.08386538215423325	0.01199092213724941
1727867857731	6609.375	0.9726078384481464	0.0807959852084862	0.006760220874347145
1727867857733	6609.375	0.9860571668988344	0.07690193553114806	0.006833207264944286
1727867857736	6609.375	0.9029768020156426	0.0712690121365586	0.0065541779789148056
1727867857737	6609.375	0.9510497142289659	0.06631224533783507	0.006816561397475542
1727867857739	6609.375	0.9665819084119497	0.06352008015603465	0.007343359209969024
1727867857741	6609.375	0.968402571995097	0.060867639058062244	0.007948984423978784
1727867857743	6609.375	0.95838152121631	0.05710345050982748	0.007870140945084913
1727867857745	6609.375	0.8904179752550484	0.054198299551573376	0.007385781616330287
1727867857746	6609.375	0.8229527681065181	0.057489787259134686	0.00704800902656913
1727867857748	6609.375	0.8220143122433348	0.07325128432493057	0.007043125791566332
1727867857749	6609.375	0.7955135423108558	0.08840788894828792	0.006977090733236543
1727867857751	6609.375	0.7417511722981439	0.08098339342662486	0.006771172670717071
1727867857752	6609.375	0.610076242641085	0.0565728018297225	0.005875050484289318
1727867857754	6609.375	0.5659871358933715	0.039569513081369946	0.00490122139490287
1727867857756	6609.375	0.5841129936644469	0.03559559695486193	0.003927392305516423
1727867857758	6609.375	0.786227500163784	0.036375827348631824	0.003477401302844137
1727867857760	6609.375	0.7946343611458941	0.03754427949173748	0.0034153201400139574
1727867857761	6609.375	0.8026283322037298	0.0357158356772804	0.0034397815360775797
1727867857763	6609.375	0.7883163538222137	0.030505390521686902	0.003426180866439588
1727867857765	6609.375	0.826291673758348	0.024422506827056868	0.003477964264204983
1727867857767	6609.375	0.8784543136164331	0.019431216334937332	0.0036244853169478727
1727867857768	6609.375	0.9447429335195406	0.01500585378422488	0.003909824206934799
1727867857770	6609.375	0.9457638057560669	0.010555024244167944	0.004010175326128855
1727867857772	6609.375	0.820142426555338	0.006457797376131396	0.004186845743459671
1727867857774	6609.375	0.8826105849547956	0.004857119876146108	0.004534170120259217
1727867857776	6539.0625	0.010971706044095073	0.019557783665302173	0.011354774945526946
1727867857777	6468.75	0.012307421334311446	0.08620621834208497	0.014763870815393522
1727867857779	6398.4375	0.012237666200996184	0.16942695106270042	0.016461244563307557
1727867857781	6328.125	0.011985142759012139	0.1793173477795702	0.01815861831122159
1727867857783	6257.8125	0.011672785187656078	0.09459122916097594	0.018120648182849912
1727867857784	6187.5	0.01106270506628881	0.01668138397735309	0.018042207705850816
1727867857786	6117.1875	0.010702236787922247	0.0012171104181209632	0.01799170105978722
1727867857788	5976.5625	0.00973162676704591	0.0029077320242051384	0.010817996446025801
1727867857790	5976.5625	0.429351888898248	0.0029734369560884496	0.003644291832264383
1727867857792	5976.5625	0.677822467818605	0.0024983009031795734	0.0033001987907469318
1727867857793	5976.5625	0.5779098281115871	0.0025659354696996126	0.00437652386857933
1727867857795	5976.5625	0.6349511616384957	0.0049600982179669765	0.0054906076914315125
1727867857797	5976.5625	0.7658504590048479	0.008837841388226252	0.006352091221664808
1727867857799	5976.5625	0.8590284448015995	0.011345353659754866	0.007213574751898103
1727867857800	5976.5625	0.8574320867384569	0.01133264903772984	0.007278271079921571
1727867857802	5976.5625	0.8493563930072657	0.009652192885859931	0.007261183353964197
1727867857804	5976.5625	0.881593125969496	0.00885073988008915	0.007327181820852064
1727867857806	5976.5625	0.9284736322181223	0.01023086937127826	0.007563661527611506
1727867857808	5976.5625	0.8794292197908213	0.012902751740419395	0.007200765338026977
1727867857809	5976.5625	0.7743957033713419	0.017138670296665912	0.006259687817266376
1727867857811	5976.5625	0.7515757235689121	0.022681054031498372	0.005718824632235851
1727867857813	5976.5625	0.21778883550912392	0.026084065624122535	0.004851285474069302
1727867857815	5976.5625	0.1938812173601752	0.03272911554603822	0.004479665532601098
1727867857816	5976.5625	0.19038893715081368	0.04953932960572418	0.004454618908047504
1727867857818	5976.5625	0.192208645692947	0.05548148501337975	0.004461318216147097
1727867857820	5976.5625	0.16586110424832803	0.042740301533407576	0.0038997824604685657
1727867857822	5976.5625	0.14151439259080426	0.027204747933727833	0.0034080426365158943
1727867857824	5976.5625	0.1196284582742129	0.01738499747794299	0.0029385915767832526
1727867857825	5976.5625	0.10261889487475166	0.013686511581802792	0.0025313711539638566
1727867857827	5976.5625	0.47868983426260037	0.016524719776096097	0.0023478855447512026
1727867857829	5976.5625	0.49536266046377525	0.02805353435460319	0.010814566543166329
1727867857831	5976.5625	0.008433537003504769	0.11450701554436225	0.015061502457887047
1727867857832	5976.5625	0.008737102264385203	0.2919031715943941	0.017183904413402326
1727867857834	5976.5625	0.008706500738831998	0.396432416761666	0.019306306368917607
1727867857837	5976.5625	0.008220168997951994	0.30078293333269795	0.019276543732790148
1727867857839	5976.5625	0.0076370702708632	0.12396844793824324	0.019254331747294604
1727867857841	5976.5625	0.007041050552872796	0.04522261991937385	0.019228751126524966
1727867857842	6046.875	0.006984731886008175	0.04907919361501799	0.01185468319830533
1727867857844	6046.875	0.049051613679599544	0.04936876634306223	0.00754017523119612
1727867857846	6046.875	0.5273525708174428	0.039542844042649954	0.0032256672640869097
1727867857848	6046.875	0.6027766513544878	0.035396275730550264	0.003906276204450829
1727867857849	6046.875	0.7604871272574795	0.04042935571183732	0.0045868851448147485
1727867857850	6046.875	0.840539852676558	0.04381211022344555	0.00484897216072774
1727867857852	6046.875	0.8855993332096144	0.04212968958201044	0.004943449034117625
1727867857854	6046.875	0.9035035296118983	0.03860071895104452	0.004959684141145969
1727867857856	6046.875	0.9563275617067892	0.03478624818054811	0.005076328188628004
1727867857857	6046.875	0.9591018174745984	0.03157665478383179	0.005082400899602523
1727867857859	6046.875	0.9439367016016125	0.0310972505198898	0.004997185645663088
1727867857861	6046.875	0.9307521045926357	0.03540461788040761	0.004930561653676924
1727867857863	6046.875	0.9338239919231864	0.04335987908431182	0.004525252664293798
1727867857864	6046.875	0.90679937701713	0.0486259713280719	0.004004016609068428
1727867857866	6046.875	0.8441093600713565	0.04691608157593627	0.0038333844291515077
1727867857868	6046.875	0.862342214818242	0.041311312451896356	0.0038552154783787645
1727867857870	6117.1875	0.8508041072812284	0.039265307859095024	0.0038110971151755152
1727867857872	6117.1875	0.8472335754359633	0.04380893265515331	0.003803557163302921
1727867857873	6117.1875	0.696578658997864	0.04958371086347264	0.004032242375643325
1727867857875	6117.1875	0.5572507722625214	0.049860342585123604	0.004482045117312009
1727867857877	6117.1875	0.6278761996150661	0.04698496873879364	0.0051398791542315286
1727867857879	6117.1875	0.708154263326793	0.0470387469189387	0.0056125856155211295
1727867857880	6117.1875	0.7682679191468254	0.0520965739740539	0.005804975709892725
1727867857882	6117.1875	0.7724915523894307	0.06120441067022514	0.005815459591682706
1727867857884	6117.1875	0.7497862979212911	0.09086623843178324	0.005769320012362997
1727867857886	6117.1875	0.7256552446548588	0.14265399905611353	0.0056799273688611105
1727867857888	6117.1875	0.011263602109953077	0.17517644817930283	0.012933573871607342
1727867857889	6117.1875	0.010724439097556574	0.16413574957553562	0.01653961892994556
1727867857891	6117.1875	0.010505864888261265	0.1314248291556372	0.01829896727981179
1727867857893	6117.1875	0.009916413994823738	0.11340644071308435	0.020058315629678018
1727867857895	6117.1875	0.009292146222841092	0.10776130150985849	0.02000797992637562
1727867857896	6117.1875	0.009539668016916959	0.10554443658229265	0.020029886508675075
1727867857898	6187.5	0.010225534881710194	0.10530422812713756	0.020099924904606572
1727867857900	6187.5	0.011974484702538958	0.10836197354893064	0.013579844044663811
1727867857902	6187.5	0.6274979574267837	0.12233224510684484	0.007059763184721053
1727867857904	6187.5	0.8231583414367272	0.13161087590845807	0.008036713193829396
1727867857905	6187.5	0.8960558338951984	0.11623041760110608	0.008641162740273593
1727867857907	6187.5	0.9226039976594175	0.09243716342932368	0.008799309508563367
1727867857909	6187.5	0.9581009413703778	0.08988762363243302	0.008919102530822795
1727867857911	6187.5	0.9391811884186831	0.10677929253301995	0.008871253189666552
1727867857912	6187.5	0.45479449369040825	0.13473109441072323	0.008605963068331807
1727867857914	6187.5	0.4263963910443105	0.18750104934332104	0.008260113752931494
1727867857916	6187.5	0.3613995983851474	0.23989296397372495	0.006996951146993914
1727867857918	6187.5	0.2896425236420261	0.22036873847091556	0.005672157620752339
1727867857920	6187.5	0.23073481167979734	0.1643235007664166	0.004630653649791254
1727867857921	6187.5	0.19360061771073472	0.15517959458307123	0.00358914967883017
1727867857923	6187.5	0.18906295026046913	0.15759103495684582	0.003514650926713461
1727867857925	6187.5	0.2129976092189097	0.1464527681459927	0.0037978097117968668
1727867857927	6187.5	0.4759473315341889	0.1370610132612272	0.0036926480733054665
1727867857928	6187.5	0.43137844754770344	0.11528417341665614	0.0034921210219244062
1727867857930	6187.5	0.4104631045813012	0.08413343402834236	0.0033748987905674287
1727867857932	6187.5	0.7040616401336477	0.06878743433948771	0.003056296832425849
1727867857934	6187.5	0.6909947425314465	0.08420537593984151	0.0029997002837891893
1727867857937	6187.5	0.6319397716301873	0.1082679509390365	0.0033016052292571124
1727867857938	6187.5	0.5318851019672807	0.12437747398697983	0.004556681315883701
1727867857940	6187.5	0.5686085607592093	0.1445650075734523	0.005336379300654493
1727867857942	6187.5	0.6221939182881289	0.17531443210665137	0.006116077285425286
1727867857944	6187.5	0.2709317701952788	0.1969145841111272	0.006173344180099531
1727867857945	6187.5	0.011602653338082167	0.20728556670165338	0.013309003525473146
1727867857947	6187.5	0.011600900124656867	0.2760519983574944	0.016858319181653765
1727867857949	6187.5	0.011097727871596188	0.3898034998514488	0.018557852651905793
1727867857950	6187.5	0.009628789519919037	0.4551932104494234	0.020257386122157824
1727867857952	6187.5	0.008338579965896719	0.4194194380760211	0.02005145178460471
1727867857953	6187.5	0.006029272691965785	0.3279822310655005	0.019725480002830417
1727867857955	6187.5	0.005103858779767076	0.22522264285075508	0.019622765736355914
1727867857957	6187.5	0.004709442314346688	0.13587744892354495	0.011266948913432162
1727867857959	6187.5	0.09252553900043446	0.09678242815882092	0.0029111320905084084
1727867857960	6187.5	0.4413761806555083	0.10518597143968511	0.003663740477846035
1727867857962	6187.5	0.49852046021739443	0.12904050795053312	0.004387552243311858
1727867857964	6117.1875	0.6228417985450038	0.1443924507687327	0.00511136400877768
1727867857966	6117.1875	0.6553825165753434	0.14292269862946574	0.005216709982223231
1727867857968	6117.1875	0.6733733273242889	0.1259264476812341	0.00524791872936088
1727867857969	6117.1875	0.699307093196004	0.11167689833086772	0.005295831062151155
1727867857971	6117.1875	0.695468404123677	0.12418590299196436	0.0052886950973134094
1727867857973	6117.1875	0.6383334023601531	0.16164198894777373	0.004635850119130779
1727867857975	6117.1875	0.5673936184752453	0.19780882538210853	0.003739860261279756
1727867857976	6117.1875	0.44519416288588026	0.2089106778412242	0.0029572000465683374
1727867857978	6046.875	0.44894295212866003	0.1958322649605192	0.0023523179489850525
1727867857980	6046.875	0.5535445275470559	0.17629776061313995	0.001747435851401767
1727867857982	6046.875	0.5073634290117127	0.16904441785227456	0.0016440460110447297
1727867857984	6046.875	0.4267565218103409	0.17314887428053563	0.001459921511684686
1727867857985	6046.875	0.3950650836936583	0.17043524157924056	0.001374450250614997
1727867857987	6046.875	0.3918578311571415	0.15273852907086852	0.0013712438915364916
1727867857989	6046.875	0.31423168369698234	0.1370345841820605	0.001886942783240439
1727867857991	6046.875	0.44223210897078413	0.13839119617495474	0.0023957077657168198
1727867857992	5976.5625	0.5677799333939415	0.14557984378055822	0.0027088573176507614
1727867857994	5976.5625	0.6008480118840447	0.14022809649492407	0.003022006869584703
1727867857996	5976.5625	0.6504744109940352	0.11993606048838057	0.003644339267785026
1727867857998	5976.5625	0.7756545461639844	0.09858685079212051	0.004266671665985348
1727867858000	5906.25	0.7709593025496362	0.09204158883955718	0.004257950558899925
1727867858001	5906.25	0.7526886479336231	0.09947605073808986	0.004227924224307635
1727867858003	5906.25	0.009259065897304629	0.1320176203508432	0.012059838696335519
1727867858005	5835.9375	0.009298453950941386	0.21058047876006433	0.01599939732495897
1727867858007	5835.9375	0.009656433294043545	0.2612936269601784	0.017971846263513863
1727867858008	5835.9375	0.00978867958203292	0.22654114300176167	0.01994429520206875
1727867858010	5765.625	0.009435070038194411	0.1680585471649537	0.019904608377294665
1727867858012	5765.625	0.008049679055890891	0.1407750051103746	0.01979175600976116
1727867858014	5765.625	0.008588481291125629	0.1625240130715243	0.01982647969702715
1727867858016	5695.3125	0.010946242399987654	0.16323638477768504	0.013584189695185454
1727867858017	5695.3125	0.553871650615828	0.13436370326517366	0.0073418996933437616
1727867858019	5695.3125	0.6113247220540116	0.10833131293042422	0.008086548736724493
1727867858021	5625.0	0.688828200252139	0.10583407019179741	0.008961934918869678
