# Supplementary material for: Identification and classification of repeated whistle types from free-ranging rough-toothed dolphins (Steno bredanensis)
Source: Sci Rep. 2026 Mar 20;16:14327. doi: 10.1038/s41598-026-44853-2 (PMC13144356; doi:10.1038/s41598-026-44853-2)
Supplement: Supplementary file 2 — Supplementary Material 2 [file 41598_2026_44853_MOESM2_ESM.zip › Dataset_StenoRepeatedCalls/Contours/3298.csv]

Time [ms]	Peak Frequency [Hz]	Duty Cycle	Energy	WindowRMS
1727876945856	4218.75	0.9343873388071436	0.05212950312221884	0.006716156157528582
1727876945857	4218.75	0.9281721540233582	0.10692058681685329	0.006291922387974975
1727876945859	4218.75	0.9142041686099568	0.11964502537553037	0.005996185021981606
1727876945861	4218.75	0.9681471413205109	0.07682603454262132	0.005328823893393584
1727876945863	4289.0625	0.8436650013064636	0.026862923206122553	0.004852515037023038
1727876945864	4500.0	0.9191423498124733	0.01410586384012567	0.005262136173088409
1727876945866	4710.9375	0.862248056411628	0.18487681056039276	0.005706143255236911
1727876945868	4921.875	0.9168811062867497	0.23112502696725665	0.006541068462012731
1727876945870	4921.875	0.9709091579116639	0.2562186118875939	0.007031560023982736
1727876945873	4921.875	0.9878568013086971	0.2763855342636854	0.0071585002528918775
1727876945874	4992.1875	1.0250290452551227	0.2967070780534558	0.00730836977024246
1727876945876	4992.1875	1.0580383941313238	0.3191217321597222	0.007376407894165388
1727876945878	4992.1875	0.3058584742587796	0.34807611287657414	0.007422913091056854
1727876945880	5062.5	0.26523573891857777	0.3962326206772691	0.006902065357770051
1727876945881	5062.5	0.23325088776371652	0.4450612869557008	0.006186868137682051
1727876945883	5062.5	0.226389939753646	0.46982542645796554	0.0059766860333062026
1727876945885	5062.5	0.22290943939232497	0.5134777487779842	0.00586752349004366
1727876945886	5062.5	0.23695583971023967	0.5705430111895757	0.006299193691712244
1727876945888	5132.8125	0.24033328577761204	0.5812028785906107	0.0063801512051489696
1727876945889	5132.8125	0.2426154881513682	0.5715551019537679	0.00642657291909092
1727876945891	5132.8125	0.24599360123682443	0.6032594891384448	0.00646116928855561
1727876945893	5132.8125	0.5872347511012069	0.6627319760940396	0.0062916990187806094
1727876945895	5203.125	0.6249829355754684	0.7174443748113501	0.0064477201675574025
1727876945896	5203.125	0.8453221046352989	0.7792611847117755	0.00655194001823378
1727876945898	5203.125	0.8531930211426526	0.8563507011356017	0.006619025956351721
1727876945900	5203.125	0.8547303384651103	0.9202548488937111	0.0064936988332580095
1727876945902	5203.125	0.8839239968844842	0.9659353550037859	0.006545144632597731
1727876945904	5203.125	0.8708344693422156	1.029253372998488	0.007083901857643548
1727876945905	5203.125	0.9814942731440852	1.1217178144396887	0.007877145838462468
1727876945907	5203.125	1.0415742207179481	1.2082680014101144	0.008107048414263018
1727876945909	5203.125	1.0982707655978297	1.288148269378027	0.00837453158263288
1727876945911	5203.125	1.05239694331954	1.330060084937339	0.008152021207584632
1727876945912	5203.125	0.9173851899082606	1.3394049031651099	0.007516501117292637
1727876945914	5203.125	0.8457266848301928	1.3039015062805928	0.007140151725454911
1727876945916	5203.125	0.7385975024326378	1.1467793669291222	0.0064219874373114124
1727876945918	5132.8125	0.656110323297052	0.8026631756527803	0.005532258040186165
1727876945920	5484.375	0.6236114589710766	0.07612734731877427	0.004642528643060918
1727876945921	5906.25	0.6647799858847913	0.01911553959571427	0.003916033515456767
1727876945923	6328.125	0.765536731281735	0.7667791892221231	0.0035597558758707895
1727876945925	6328.125	0.6877562572000124	0.9044605734488321	0.0030902202321557506
1727876945927	6328.125	0.6617728929990582	0.9971698398808285	0.003049420527141511
1727876945928	6328.125	0.6258925522195498	1.0818513627655715	0.002987380952520554
1727876945930	6328.125	0.566562001958598	1.1634458291116503	0.0026188526966302505
1727876945932	6328.125	0.4314762530940594	1.2223553373121554	0.0021675485712720323
1727876945934	6328.125	0.3140731783968491	1.2625663346440064	0.001786263776035323
1727876945936	6398.4375	0.2680393149869232	1.3384671048166783	0.0014049789807986134
1727876945937	6398.4375	0.3480799539479567	1.406070511165839	0.0020181488835307243
1727876945939	6398.4375	0.38763722033870546	1.4435285096785864	0.0029048990485089033
1727876945941	6398.4375	0.4897131208719614	1.469887044714922	0.003817231757206401
1727876945943	6398.4375	0.6525286673823975	1.518151031894881	0.004570876297083512
1727876945944	6398.4375	0.7972040110270837	1.5824467678782563	0.005324520836960624
1727876945946	6468.75	0.8533890556915019	1.6519547164872037	0.005502854887195135
1727876945948	6468.75	0.910090292674861	1.7274807110010175	0.005622540645651209
1727876945950	6468.75	0.882643010741328	1.7866905036506624	0.0055712568590190375
1727876945952	6468.75	0.8036223515613261	1.8231032874751385	0.005348395090513513
1727876945953	6468.75	0.6909876154090734	1.8398163240063639	0.004839907162284842
1727876945955	6468.75	0.6266587853270493	1.8322662228720676	0.0042125996505496975
1727876945957	6468.75	0.536853831944066	1.8046596639342698	0.00347626466101239
1727876945959	6468.75	0.515821766881245	1.7818382813750018	0.0027399296714750825
1727876945960	6468.75	0.637802652959083	1.7731519696796756	0.0024278447561509133
1727876945962	6468.75	0.6456451840056859	1.7542521218335139	0.002452261825961824
1727876945964	6468.75	0.717415278882368	1.6883865741410176	0.0026304389798867595
1727876945966	6468.75	0.7794101074004498	1.585045422881181	0.002759843919088085
1727876945968	6468.75	0.7435540733097484	1.3993490298541396	0.0026959535452833728
1727876945969	6468.75	0.7118469479315215	1.1573375992887645	0.002604170736349112
1727876945972	6468.75	0.7060844507310864	0.864083131408064	0.0025773425103891986
1727876945974	6468.75	0.5717165435857426	0.5506198841642169	0.0036397180605223945
1727876945976	6468.75	0.5337347219326593	0.2990262710587919	0.005018786534123111
1727876945977	6539.0625	0.5851035361533409	0.17547921594360366	0.006145723672154281
1727876945979	6609.375	0.6207816006002687	0.19676306104227897	0.007272660810185451
1727876945981	6609.375	0.7785373789376784	0.376733661474836	0.008725818292686465
1727876945983	6679.6875	0.92817531189262	0.6623326724109687	0.009650170078366093
1727876945985	6750.0	1.0148587440613983	0.9723679414283007	0.010083326144355045
1727876945985	6820.3125	0.9950906776866776	1.4052085382229773	0.010033100629509342
1727876945987	6820.3125	0.9950906776866776	1.752256356704625	0.010033100629509342
1727876945989	6820.3125	0.9203355579884384	2.015164332965148	0.009681909769251217
1727876945991	6820.3125	0.8895093870971518	2.209585395242623	0.00941961030160451
1727876945992	6820.3125	0.8766028789102354	2.3535556704991842	0.009264283014177378
1727876945994	6820.3125	0.8784835968222228	2.473177398533313	0.009193174185265161
1727876945996	6820.3125	0.9063218095106632	2.5693301281764733	0.009286128959461494
1727876945998	6820.3125	0.9051742691968807	2.6032326544136466	0.009280804217916872
1727876946000	6820.3125	0.9086770729753791	2.5751017224052983	0.009298124592415385
1727876946001	6820.3125	0.9110209504979314	2.558181787874749	0.009304178559269993
1727876946003	6820.3125	0.9063421415502412	2.577439049429273	0.009289636930513934
1727876946005	6820.3125	0.8845445685594553	2.5855573397956726	0.009136814716935105
1727876946007	6820.3125	0.86527548801059	2.5607723179825177	0.0089281665354768
1727876946008	6820.3125	0.7945434388634085	2.5535592161960956	0.009158605811011727
1727876946010	6820.3125	0.7875263279843527	2.5725924549965518	0.009370426203951027
1727876946012	6820.3125	0.2617338430978056	2.4949322981898647	0.010214389157792294
1727876946014	6820.3125	0.2897010244905551	2.343560651694424	0.011110041926283684
1727876946016	6820.3125	0.3145630003475956	2.292750538033869	0.011496920601215549
1727876946017	6820.3125	0.3113760265357345	2.4914493949497847	0.011471142379440455
1727876946019	6820.3125	0.29957664329165357	2.720721815060345	0.011326086632810817
1727876946021	6820.3125	0.2727970908611772	2.723725890449103	0.010771454595501556
1727876946023	6820.3125	0.24654019241205105	2.59758567432477	0.009878137415936749
1727876946024	6820.3125	0.22733481330200447	2.53044452431189	0.00904095738662731
1727876946026	6750.0	0.5845215687313772	2.6002423459081165	0.00849570733922332
1727876946028	6750.0	0.5425909992996715	2.655741802700736	0.007712661882586881
1727876946030	6750.0	0.809750927284445	2.584089977149176	0.007597870908537304
1727876946032	6750.0	0.8475727272675332	2.448026366004867	0.007757155541088617
1727876946033	6750.0	0.8437554634365402	2.3655736909878047	0.007749384782022763
1727876946035	6750.0	0.8349371911908549	2.3433801992945096	0.007712498204720471
1727876946037	6750.0	0.8338328985437692	2.3294174795929883	0.007709240684778433
1727876946039	6750.0	0.8266098998889388	2.3433430434372786	0.007861911959276168
1727876946040	6750.0	0.7915242037150287	2.4181345644761256	0.0083853046146788
1727876946042	6750.0	0.8083339099201001	2.520615537275723	0.00873216734768079
1727876946044	6750.0	0.8699682062006473	2.6004708798366893	0.009572391984387044
1727876946046	6750.0	0.9547931938624672	2.6327270590360916	0.010276725812798291
1727876946048	6750.0	1.057573514494989	2.6077019216537547	0.010760310629543506
1727876946049	6750.0	1.0746491157044467	2.531936650938019	0.010828223385260027
1727876946051	6750.0	1.0282465478800475	2.454921382075667	0.010646437703356444
1727876946053	6750.0	0.9327612812290409	2.430265851426973	0.010035241721530743
1727876946055	6750.0	0.8566656424395428	2.4352177688312993	0.009257606607124502
1727876946056	6750.0	0.8152960384478083	2.431447424926538	0.008587713587526039
1727876946058	6750.0	0.8146684371515676	2.4111193967486138	0.008171838656623643
1727876946060	6750.0	0.9307093590310536	2.367531511708397	0.00744871723525191
1727876946062	6750.0	0.8437600209988414	2.3054576678573335	0.006858555070515945
1727876946064	6750.0	0.7599250720218884	2.251944260145846	0.006524114611490018
1727876946065	6750.0	0.7929701238466152	2.1982981503138377	0.006624995501407318
1727876946067	6679.6875	0.808122843868959	2.149188898778421	0.006714673630549974
1727876946069	6679.6875	0.8275193356788935	2.1168235739655024	0.006867158327250101
1727876946072	6679.6875	0.8464745147565018	2.110553957081913	0.006831422986398656
1727876946073	6679.6875	0.865946956278915	2.1101846450571458	0.007262124641917757
1727876946075	6679.6875	0.9068370340386167	2.0938463414535256	0.007581929047760596
1727876946077	6679.6875	1.000803520024017	2.0606778955733427	0.008051181013185632
1727876946079	6679.6875	1.0641067184824575	2.038010018517452	0.00823755491778627
1727876946081	6679.6875	0.9984349885728457	2.0473569210509615	0.008044998781270848
1727876946082	6679.6875	0.8970091860995176	2.1054595785257555	0.007539108892364301
1727876946084	6679.6875	0.859026262132026	2.199396453697645	0.00725738281603301
1727876946085	6679.6875	0.8208001541971253	2.269857082899679	0.00690610415495254
1727876946087	6679.6875	0.8148338579622975	2.2585869602904847	0.006758835749117157
1727876946088	6679.6875	0.8089874207105626	2.1908707477100844	0.006419677273201187
1727876946090	6679.6875	0.873561916075268	2.158696424619414	0.006285049530083447
1727876946092	6679.6875	0.8537730114147627	2.182706018074561	0.006165018490302083
1727876946094	6679.6875	0.8311698389223167	2.210209855485987	0.006084263527649211
1727876946096	6679.6875	0.8363381943901788	2.214206699183654	0.006095469599159919
1727876946097	6679.6875	0.848132913434398	2.212861975099258	0.006142186762968944
1727876946099	6679.6875	0.8440595093374678	2.202645976637153	0.006114164260967481
1727876946101	6679.6875	0.7735700768681156	2.1780654779147643	0.006115709023605598
1727876946103	6679.6875	0.7451166228162674	2.152236823338759	0.006564393506951217
1727876946104	6679.6875	0.7933110256958635	2.1473845726607674	0.007032244870577522
1727876946106	6609.375	0.8294208099291264	2.1531616716632924	0.007310668992757156
1727876946108	6609.375	0.9309874947770622	2.1589022147580526	0.00786943297616899
1727876946110	6609.375	1.020826356008309	2.1657823785762016	0.008189111118034945
1727876946112	6609.375	0.9937950230848899	2.1552859290334405	0.008103506752228184
1727876946113	6609.375	0.8836584890560889	2.130019005427162	0.007683919796166846
1727876946115	6609.375	0.8214011406178217	2.06124226239955	0.007339891677427076
1727876946117	6609.375	0.6991113363245173	1.9519442470938617	0.00638804839913297
1727876946119	6609.375	0.6779439370608367	1.8674100322621756	0.005465552124822452
1727876946120	6609.375	0.6975633377714562	1.849063805104358	0.004770667739200911
1727876946122	6609.375	0.683922597697196	1.8686866373836197	0.004498292179209417
1727876946124	6609.375	0.8266216358396568	1.863685226986139	0.004120473381957917
1727876946126	6609.375	0.78687952097433	1.8465097942493554	0.003995799078270119
1727876946128	6609.375	0.8227562428433483	1.8155697542053821	0.004074173445058746
1727876946129	6609.375	0.750958029039777	1.7835546445286128	0.0045340191009527395
1727876946131	6609.375	0.6706300754126222	1.7526863801752621	0.005004700315378474
1727876946133	6609.375	0.5868618306839294	1.7345189035878033	0.0064600857880716765
1727876946135	6609.375	0.6907799007788132	1.757882208055048	0.0077708988522393945
1727876946136	6609.375	0.8053905168925289	1.7792656021013478	0.009081711916407113
1727876946138	6609.375	0.8580414144491901	1.7856145141857274	0.009503239371474757
1727876946140	6609.375	0.9538658607491883	1.7757469731505702	0.010024929699385022
1727876946142	6609.375	0.994684701439622	1.7352426848235827	0.010154695135998792
1727876946144	6609.375	0.9493390164407245	1.7136557054460588	0.009998421866806051
1727876946145	6609.375	0.9167967638964788	1.7557615510374076	0.009746399211533419
1727876946147	6609.375	0.9074957451096474	1.7345479969137854	0.009640383095115728
1727876946149	6609.375	0.8970612289494373	1.6059468621649802	0.009552673053094339
1727876946151	6609.375	0.9005269279904452	1.6046982052916285	0.009598208359611771
1727876946152	6609.375	0.8923320261773355	1.7607467894198916	0.009510154160147902
1727876946154	6609.375	0.8866276098858471	1.7849081894113008	0.009463459819763714
1727876946156	6609.375	0.8675243037817807	1.618548965853891	0.009386942261106746
1727876946158	6609.375	0.8697016330896067	1.520901743831716	0.009393220843683239
1727876946160	6609.375	0.8640065415489012	1.661092454933769	0.009357546500865281
1727876946161	6609.375	0.8499953264349075	1.8725879883643364	0.009197995090867796
1727876946163	6609.375	0.8429885532840629	1.886942239582007	0.009101021105565687
1727876946165	6609.375	0.8566105751732472	1.6562315110997448	0.0090957548979837
1727876946167	6609.375	0.8556784857142967	1.3476197309447027	0.009571049224301437
1727876946168	6609.375	0.9101901330299885	1.118166556075193	0.010053954995040922
1727876946170	6609.375	0.9479827434017868	1.0207036965790328	0.010251962018501117
1727876946173	6609.375	0.999602176062788	1.0452521068999145	0.010425167267101895
1727876946175	6609.375	0.8835779873924238	1.1549763493967011	0.009922404744523236
1727876946177	6609.375	0.7591094369258226	1.312821052994374	0.008968799990959815
1727876946178	6609.375	0.6281844980214627	1.4964932986251689	0.007628641747052926
1727876946180	6609.375	0.5535608349531544	1.6728328354671247	0.006243930208842758
1727876946182	6609.375	0.5256893240979226	1.7928117616545853	0.00479236449810207
1727876946184	6609.375	0.5339336303324267	1.8370749359645557	0.0037222699867211274
1727876946185	6609.375	0.6771360280651444	1.830635106847519	0.0026521754753401844
1727876946186	6609.375	0.645346884184936	1.7802600786018	0.002580327653015845
1727876946188	6609.375	0.6669853127568433	1.6679149602551833	0.0026194899012529603
1727876946190	6609.375	0.6906303287983758	1.4992487547321316	0.0026777007468324313
1727876946192	6609.375	0.6006396791470126	1.2959185186604398	0.0023283827580340703
1727876946193	6609.375	0.6183425236956329	1.10671412188412	0.001974331455882524
1727876946195	6609.375	0.4816619975478215	1.0048579216132447	0.002142579465879959
1727876946197	6609.375	0.08528387086102272	1.0202425529382273	0.003720080993030838
1727876946199	6609.375	0.1227604165902273	1.1696279422548848	0.005091522407821378
1727876946200	6609.375	0.16094139878951852	1.341689341764237	0.0059212811576673215
1727876946202	6609.375	0.1741852343985433	1.3916319007118145	0.006751039907513265
1727876946204	6609.375	0.1805961079096269	1.3991718498407009	0.006865409599291299
1727876946206	6609.375	0.18197607721708386	1.315405038773778	0.006874623192196887
1727876946208	6609.375	0.1910470404300613	1.1466787951038806	0.006991517329548084
1727876946209	6609.375	0.19653968613815637	1.066544246633224	0.007110680456971276
1727876946211	6609.375	0.3300879105175305	1.1533703934452177	0.00675431582046653
1727876946213	6609.375	0.2735172710566655	1.283340466742543	0.0054977400603099386
1727876946215	6609.375	0.55444861721579	1.2768661075663388	0.004482015136617355
1727876946216	6609.375	0.6614280144242042	1.127830444792745	0.003466290212924771
1727876946218	6609.375	0.6714288096389509	1.0123012743439697	0.0035077342180852202
1727876946220	6609.375	0.7484349327925011	1.0753956919621097	0.0037407323761494762
1727876946222	6609.375	0.7443218111242138	1.1983773583041168	0.0033990301501404916
1727876946224	6609.375	0.6368171910486548	1.1739162054876555	0.0029605841222661755
1727876946225	6609.375	0.6787755991444978	1.0407056922857687	0.0025221380943918595
1727876946227	6539.0625	0.6467738073874957	0.9971938714813927	0.0024579544378378047
1727876946229	6539.0625	0.6691693393479725	1.046145449266464	0.0024937705814099967
1727876946231	6539.0625	0.6011792414681726	1.0469844717631553	0.002200585534779276
1727876946232	6539.0625	0.46477702833850926	0.9996140863758658	0.0019074004881485557
1727876946234	6539.0625	0.41773834730595816	1.019673216751417	0.001530249807912101
1727876946236	6539.0625	0.47472540878576275	1.0593125079684975	0.0011530991276756462
1727876946238	6539.0625	0.4168726363272037	1.018683519652797	0.0012931006997966787
1727876946240	6539.0625	0.5018826591184344	0.9794523724848522	0.0018487998116282585
1727876946241	6539.0625	0.5309095775015465	0.9976788830541549	0.0023005214601783284
1727876946243	6539.0625	0.5164600712642674	0.9895821142918728	0.0027522431087283984
1727876946245	6539.0625	0.5930432408029532	0.959570713631021	0.003700927842426472
1727876946247	6539.0625	0.679000331295446	0.9656792652588815	0.004854298757213
1727876946248	6609.375	0.6518480675365368	0.9454948530270637	0.005649559010596737
1727876946250	6609.375	0.7180336950958102	0.9057890191427925	0.006444819263980475
1727876946252	6609.375	0.8004872634910939	0.8824211177071206	0.006894778177078791
1727876946254	6609.375	0.7995335747911104	0.8840610953506871	0.0068912997390533125
1727876946256	6609.375	0.7698606003169163	0.8805030393515664	0.006774822669054758
1727876946257	6609.375	0.6902496870428185	0.8799334274888861	0.0064700881515641915
1727876946259	6609.375	0.643671751867374	0.8877343786210634	0.006248072886713745
1727876946261	6609.375	0.5231313917026755	0.8928017710785887	0.005186217018338082
1727876946263	6609.375	0.4030705417976939	0.8986690935378423	0.0038378250320164416
1727876946264	6609.375	0.3441561814645269	0.910540132249054	0.0028776861453908434
1727876946266	6609.375	0.445854808566897	0.9223113116795671	0.002138978380989364
1727876946268	6679.6875	0.4590205329744877	0.9218420543269744	0.0014002706165878842
1727876946270	6679.6875	0.39142355178116844	0.9192618576687049	0.0014429928345048972
1727876946273	6679.6875	0.42694710038004485	0.9188959210807266	0.0022379103291378342
1727876946274	6679.6875	0.5928809354875718	0.9167984308953352	0.0026800913466781626
1727876946276	6679.6875	0.6326545296795537	0.9215695012092532	0.0031222723642184915
1727876946278	6679.6875	0.6649766590072147	0.9287010934881317	0.003176582104721218
1727876946280	6679.6875	0.6581239561704433	0.9165720119027432	0.003169115716357995
1727876946281	6679.6875	0.7482486614766709	0.8907471263186744	0.003422232113908682
1727876946283	6679.6875	0.8057041024147258	0.8581881336802886	0.003644287090489747
1727876946285	6679.6875	0.69945289874315	0.826463418272951	0.004200643054045533
1727876946286	6679.6875	0.6957333516459006	0.8122422957151852	0.004796583664412923
1727876946288	6679.6875	0.7323347468598714	0.8099769769451625	0.005076754043330393
1727876946289	6679.6875	0.8385401614964777	0.8027763244085242	0.005715191411221121
1727876946291	6679.6875	0.8992167033726156	0.7808411684332248	0.006001212055909641
1727876946293	6679.6875	1.0249438723046744	0.7572061835018795	0.006429687182138353
1727876946295	6679.6875	1.0827603382765951	0.7414951509728347	0.006587295670405013
1727876946296	6679.6875	1.0171743151132178	0.7178186203022509	0.006413699999993677
1727876946298	6679.6875	0.9604614722495914	0.6868401759854941	0.0062221275240150024
1727876946300	6679.6875	0.838394947929597	0.6586625933375573	0.005656237466360104
1727876946302	6679.6875	0.7934289432811781	0.6284798445577422	0.005055936430811836
1727876946304	6679.6875	0.7596642726798384	0.5960336607089941	0.004668924000384249
1727876946305	6679.6875	0.6114833566329377	0.5945129030369319	0.004117075701131208
1727876946307	6679.6875	0.5600152041806147	0.6315433901987774	0.0038129333948081923
1727876946309	6679.6875	0.47254510137705413	0.6491462988748878	0.003420524275117943
1727876946311	6679.6875	0.5013166951175442	0.5971005483453194	0.003540780542417948
1727876946312	6679.6875	0.5873912487002942	0.5294077484785898	0.004026039111600244
1727876946314	6679.6875	0.6617342731632937	0.4935340009346145	0.0045370520880750964
1727876946316	6679.6875	0.705068119642676	0.46911200251895097	0.004807780919364258
1727876946318	6679.6875	0.6370762681641813	0.43352964736457156	0.004425934690561353
1727876946320	6679.6875	0.6109967099215105	0.3862566931115188	0.004277597393456
1727876946321	6679.6875	0.667180258498808	0.3452903068097306	0.004468879814531537
1727876946323	6679.6875	0.7031054350685991	0.3084776663406306	0.004576638803389446
1727876946325	6679.6875	0.7436345619515875	0.26407521903951064	0.004759079438576221
1727876946327	6679.6875	0.7489245231506138	0.2181102708114134	0.00478114108689824
1727876946328	6679.6875	1.0392523921219545	0.1744302910759666	0.004286564386226047
1727876946330	6679.6875	1.0503700217088336	0.14056117456375622	0.004156890057218977
1727876946332	6679.6875	1.0111300889694903	0.11326077868165886	0.004066015584346128
1727876946334	6679.6875	0.928786330904366	0.0885878682536064	0.003931179806675535
1727876946336	6750.0	0.840215366121911	0.06675565439088242	0.0036987120192959935
1727876946337	6820.3125	0.7817412746519836	0.04716693780625532	0.003499583012083752
1727876946339	6890.625	0.712871702977098	0.017551625148806028	0.003057779624829133
1727876946341	6960.9375	0.5477849501907784	6.359644113714392E-4	0.0024166912942794995
1727876946343	7101.5625	0.45512145731872294	3.025055067129573E-4	0.001819243000036088
1727876946344	7171.875	0.5128655500153815	8.480688782066698E-4	0.0012217947057926765
1727876946346	7242.1875	0.4524437495193293	0.0013705726698093948	0.001129761877444494
1727876946348	7382.8125	0.4181751045725663	0.0016869851194502602	0.0011072125956431552
1727876946350	7382.8125	0.3371286952890005	0.0018562769994277272	7.965548299260698E-4
1727876946352	7382.8125	0.2355266067216981	0.001973753264455768	4.858970642089844E-4
1727876946353	7382.8125	0.36763777098537437	0.002098182278852734	5.052271399081374E-4
1727876946355	7382.8125	0.3748966876994743	0.002287158787301165	7.426646759455576E-4
1727876946357	7382.8125	0.471216532214837	0.002465716370573613	9.918683452932572E-4
1727876946359	7382.8125	0.57381259884178	0.0024572570827246744	0.0013760483083545938
1727876946360	7382.8125	0.486022429559481	0.00216766165393402	0.00162439903236276
1727876946362	7382.8125	0.5416259713397937	0.0016660183021644263	0.001872749756370926
1727876946364	7382.8125	0.6471951435350083	0.0012052414463396871	0.002068112899684866
1727876946366	7382.8125	0.75617474289244	9.661471103921937E-4	0.002299116333067939
