# Supplementary material for: Identification and classification of repeated whistle types from free-ranging rough-toothed dolphins (Steno bredanensis)
Source: Sci Rep. 2026 Mar 20;16:14327. doi: 10.1038/s41598-026-44853-2 (PMC13144356; doi:10.1038/s41598-026-44853-2)
Supplement: Supplementary file 2 — Supplementary Material 2 [file 41598_2026_44853_MOESM2_ESM.zip › Dataset_StenoRepeatedCalls/Contours/3299.csv]

Time [ms]	Peak Frequency [Hz]	Duty Cycle	Energy	WindowRMS
1727867891444	7664.0625	0.8572781334726123	0.002466878357829577	0.00944141605879138
1727867891446	7664.0625	0.9408989931135555	0.006534372224893494	0.010183738546679045
1727867891448	7664.0625	1.043217435262123	0.012999309891186764	0.010704519085015416
1727867891449	7664.0625	1.0817549385345089	0.01936449234576168	0.010856461938364379
1727867891451	7593.75	1.0449212879972445	0.024825063288601488	0.010716142764492988
1727867891453	7593.75	0.9468045497829746	0.027360903525027673	0.010149439629498217
1727867891455	7593.75	0.8654112111248465	0.03033327062005449	0.009360142221405923
1727867891458	7523.4375	0.8122202653815979	0.03587541933660541	0.008698327225826344
1727867891459	7523.4375	0.9277584413926296	0.04130198754482006	0.00754598433740447
1727867891461	7523.4375	0.9016858391002565	0.04492360860459844	0.007225580595277671
1727867891463	7453.125	0.8069025448164929	0.04696341773769832	0.006683671711645565
1727867891465	7453.125	0.7625434620417494	0.0483239181672856	0.006528470228385669
1727867891466	7453.125	0.802759791162384	0.04875007641848299	0.006678935213443914
1727867891468	7453.125	0.8184075000387909	0.04920585299886747	0.00678818667628641
1727867891470	7382.8125	0.8268526159979105	0.05289332249135147	0.0068600582254123
1727867891471	7382.8125	0.8271081918756206	0.05775374858330392	0.006862039404546678
1727867891473	7382.8125	0.8359067020568878	0.06430963367876982	0.006995241042181145
1727867891474	7312.5	0.8929665038644464	0.07337856051973353	0.007479868947187625
1727867891476	7312.5	0.9385675173233807	0.07928194391571439	0.007783207960490744
1727867891478	7312.5	1.034461386984363	0.07967623790874137	0.00815331904422261
1727867891480	7242.1875	1.05473408681293	0.07743096052502238	0.0082128576003237
1727867891481	7242.1875	0.9615584511678232	0.07565322507007123	0.007897955304156181
1727867891483	7242.1875	0.9113761331327793	0.07246080996313033	0.007631111443571622
1727867891485	7171.875	0.841637603569841	0.06734758384821167	0.007107441489333742
1727867891487	7171.875	0.8110607367916297	0.06404508872366398	0.006807816515373716
1727867891489	7171.875	0.7993512764062184	0.061940987701405346	0.0064763456883357
1727867891490	7171.875	0.8684744968227863	0.06000971346911547	0.006246415838936966
1727867891492	7171.875	0.8583563136685893	0.06080282483217886	0.0061882670906089395
1727867891494	7171.875	0.8321873227728129	0.06700205806947003	0.006085881429951495
1727867891496	7171.875	0.8341494478799631	0.07598945557311429	0.0060896623125697505
1727867891497	7101.5625	0.8483560661425182	0.08426590161591328	0.006143330616302666
1727867891499	7101.5625	0.8459187298279202	0.08710989912471916	0.0061280326434181255
1727867891501	7101.5625	0.7903034339951138	0.08317379676771536	0.0060843825524201705
1727867891503	7101.5625	0.7517403238262982	0.0768452412451701	0.006490855557888707
1727867891505	7101.5625	0.7839821410183293	0.07349921422941345	0.006950382768910174
1727867891506	7101.5625	0.8610092566051598	0.07332062694518707	0.007508647943014611
1727867891508	7101.5625	0.9141224028880124	0.0737134983244106	0.007791947518787243
1727867891510	7031.25	1.013725264686604	0.07612653335445373	0.008165944161364496
1727867891512	7031.25	1.0055576559727635	0.07684145158715482	0.008140754186348204
1727867891513	7031.25	0.9023733069389327	0.0725790936334978	0.007768108248831166
1727867891515	7031.25	0.8402058824512262	0.06150870830800238	0.007457309126080021
1727867891517	7031.25	0.7155219738397651	0.04894878137149438	0.006537269343879934
1727867891519	7031.25	0.686324272977666	0.041880396576034915	0.005599299450608331
1727867891521	7031.25	0.6889066409892516	0.04263845383348234	0.004870382311279644
1727867891522	6960.9375	0.7497843381022309	0.052468943531408276	0.004320560365848015
1727867891524	6960.9375	0.8346495029865668	0.05849367698817249	0.004158879850667607
1727867891526	6960.9375	0.7924205852004718	0.061285534217785105	0.004005333382660872
1727867891528	6960.9375	0.8112101337118882	0.06377772388313746	0.0040457143240530515
1727867891529	6960.9375	0.8069354244638001	0.0653230969987881	0.004417516483095657
1727867891531	6960.9375	0.6620683571481113	0.06637397642674947	0.004851975192401422
1727867891533	6890.625	0.601826615396456	0.06765666159828304	0.006290123182680371
1727867891535	6890.625	0.6742009771816836	0.07068977445483612	0.007609699489659564
1727867891537	6890.625	0.7883481418098378	0.07447249668305045	0.008929275796638757
1727867891538	6890.625	0.8924499564773802	0.07054426468651244	0.009728374206175621
1727867891540	6890.625	0.9401097780186602	0.06731041354068595	0.009970775817535965
1727867891542	6890.625	0.9979148178541412	0.0742701686867575	0.010161555589764894
1727867891544	6820.3125	0.9555534795425711	0.31588574863261737	0.010031277039471832
1727867891545	6820.3125	0.9201353310795047	0.36367604990801683	0.009779327621389246
1727867891547	6820.3125	0.9096195076411259	0.3962024894683762	0.009666163520269045
1727867891549	6820.3125	0.9027672279112117	0.2922861896876714	0.009530681471797007
1727867891551	6820.3125	0.9001539379591258	0.2639815380995589	0.009594017089330742
1727867891553	6820.3125	0.8938892595580933	0.39607723624146424	0.009524617186954356
1727867891554	6750.0	0.8825425919803362	1.5214884396395745	0.009438163422777817
1727867891557	6750.0	0.8709550350073523	1.3478331292005608	0.009393906203601988
1727867891559	6750.0	0.8673743307066878	1.2231449867055384	0.00938224361107051
1727867891561	6750.0	0.8595376547361578	1.3468662772274385	0.009313768997369876
1727867891562	6750.0	0.845129360651322	1.567461921962954	0.009131126436060297
1727867891564	6750.0	0.8578095142469758	1.6161077471787904	0.009039887346685658
1727867891566	6679.6875	0.8661520080937638	1.687876183466872	0.009221462263799702
1727867891568	6679.6875	0.8733741635911301	1.378807175313701	0.00975348193303354
1727867891570	6679.6875	0.9358211127573179	1.136629870244643	0.010198593429478387
1727867891570	6679.6875	0.9990840661624562	1.0242688515451779	0.010423785081955633
1727867891572	6679.6875	0.9990840661624562	1.037507347451573	0.010423785081955633
1727867891574	6679.6875	0.9509956241176898	1.1399751413293002	0.01026252344980299
1727867891576	6609.375	0.8424353854962098	1.2939526139138002	0.009649174524852889
1727867891577	6609.375	0.7151741698754185	1.475914856754767	0.00854925273131111
1727867891579	6609.375	0.6497060442016193	1.6554774920745912	0.007325719318364975
1727867891581	6609.375	0.5496449650136099	1.7834968148257069	0.005798601952687179
1727867891583	6609.375	0.5096265238838693	1.8352977654481963	0.004407423045944941
1727867891585	6609.375	0.5703250961051594	1.8331158158301053	0.003016244139202703
1727867891586	6609.375	0.6489063958701847	1.7886012038440156	0.0025867589594571116
1727867891588	6609.375	0.6589284278516295	1.6831425821530657	0.0026048682170153993
1727867891590	6609.375	0.6955181141455832	1.5201375327731708	0.002690433227808037
1727867891592	6609.375	0.5996708463709173	1.3186390711677478	0.002335999206635194
1727867891593	6609.375	0.5828299413761506	1.1241471064607786	0.0019815651854623506
1727867891595	6609.375	0.5264985242293769	1.010864362842224	0.002063448878509668
1727867891597	6609.375	0.07962926926051707	1.011387305474488	0.003549237550310909
1727867891599	6609.375	0.11634739322216482	1.148609434514752	0.004944781946160703
1727867891601	6609.375	0.1555039327438819	1.3283327467291486	0.005894713867969064
1727867891602	6539.0625	0.17920515044427776	1.3827126106890122	0.006844645789777424
1727867891604	6539.0625	0.18058273102175817	1.3986141140483974	0.006865367273418566
1727867891606	6539.0625	0.18167199189106817	1.3298163713879834	0.006872837788992324
1727867891608	6539.0625	0.18936131368560502	1.1603520514457073	0.006961563837131735
1727867891609	6539.0625	0.19625996585790156	1.0652622191638188	0.007103848223324422
1727867891611	6539.0625	0.33487936472929225	1.1364699476665758	0.00683709077920175
1727867891613	6539.0625	0.2847800768899217	1.2722376775872204	0.005638938935205293
1727867891615	6539.0625	0.554260105240257	1.2868603350628869	0.004572773875389689
1727867891617	6539.0625	0.6689235599285901	1.1484159584556606	0.0035066088155740857
1727867891618	6539.0625	0.6891844302340215	1.0183905566249425	0.0035723124126716167
1727867891620	6539.0625	0.7377387960922845	1.0630965657304468	0.0037105139764979467
1727867891622	6539.0625	0.756506281657736	1.1929368607776127	0.003751849151252043
1727867891624	6539.0625	0.6395067487444196	1.1899876857089327	0.0031584923968512044
1727867891625	6539.0625	0.6959137960711356	1.0600779960200477	0.0025651356424503664
1727867891627	6468.75	0.6526820505683816	0.995696415694973	0.002467877242236582
1727867891629	6468.75	0.6710195397952556	1.0404208669558828	0.0024958469948298512
1727867891631	6468.75	0.6179955607396773	1.0506940199397385	0.0022392258037250163
1727867891633	6468.75	0.4860352592508496	1.0026381350916382	0.0018333117801461415
1727867891634	6468.75	0.4169013912131775	1.0135081890557367	0.001427397756567267
1727867891636	6468.75	0.45733225957099993	1.0583948133772814	0.0011980563728332594
1727867891638	6468.75	0.4379778770789281	1.025648459892906	0.001222947504928209
1727867891640	6468.75	0.4799398823941866	0.9802266785613405	0.0017705105293781684
1727867891641	6468.75	0.5248088427200819	0.9952506515544192	0.0022012159800708308
1727867891643	6468.75	0.5175601486999539	0.993085903578666	0.002631921430763493
1727867891645	6468.75	0.5937437707126924	0.9616258629257846	0.003559222678976572
1727867891647	6468.75	0.6551563818763014	0.9644760625691243	0.004683199304843955
1727867891649	6468.75	0.6271791970904408	0.9628474761764783	0.005681687565934054
1727867891650	6468.75	0.7577701105624934	0.9219548274977606	0.006680175827024154
1727867891652	6468.75	0.7954076744500626	0.8956885924305856	0.006874036411695309
1727867891654	6468.75	0.8016885798554553	0.8967479757221721	0.006899413097325463
1727867891657	6468.75	0.7783581875655137	0.8942969524383645	0.006806448909588179
1727867891658	6468.75	0.6587282503007028	0.8918242187471749	0.006323319378208172
1727867891660	6468.75	0.6054754147743127	0.8934323985919338	0.0060407926577069615
1727867891662	6468.75	0.47618339585407143	0.8968114691647666	0.004786145282954013
1727867891664	6468.75	0.4131959980232158	0.908462563692016	0.003411632863757561
1727867891666	6468.75	0.41534615762578614	0.9212037249594289	0.002442333756434171
1727867891667	6468.75	0.42382966047562887	0.9335383610418598	0.001473034649110781
1727867891669	6468.75	0.45069064932396435	0.9405994301856192	0.001321506073544154
1727867891670	6468.75	0.39024615794750483	0.9420347867509227	0.0017183060730494135
1727867891672	6468.75	0.4074574577089686	0.9377135165755182	0.002270386582177285
1727867891673	6468.75	0.5244751288800367	0.9367137532787115	0.002635483569921833
1727867891675	6468.75	0.5803730538691283	0.9410591768889879	0.0030005805576663806
1727867891677	6468.75	0.6486980459698775	0.9433256810818991	0.0031508314821774965
1727867891679	6468.75	0.6616981614023804	0.9358550636371171	0.00317275097511846
1727867891681	6468.75	0.6778371857461782	0.9089256932713501	0.0032202654779834384
1727867891682	6468.75	0.7893354914039225	0.8763062328410856	0.003572505963664967
1727867891684	6468.75	0.7443768809252514	0.846419704572301	0.0038375208374768904
1727867891686	6468.75	0.6740659403038938	0.8267257812336893	0.004402291008392497
1727867891688	6468.75	0.7206141179225887	0.8259425209380951	0.004990228486376932
1727867891689	6468.75	0.8203657365563451	0.818661909467134	0.005616503907602668
1727867891691	6468.75	0.8795345827902599	0.7970103592863006	0.005913512584558642
1727867891693	6468.75	1.0058198769098083	0.772729827940769	0.006375109227766958
1727867891695	6468.75	1.079736107905469	0.7544674114791446	0.006578268208166745
1727867891697	6468.75	1.0352237301131662	0.7319025958743539	0.006461682737025317
1727867891698	6468.75	0.9280712704751635	0.6995757920444355	0.0060811126352673175
1727867891700	6468.75	0.8612427242699541	0.6714302058078918	0.005774101106658839
1727867891702	6468.75	0.7987382173232084	0.6427045365475448	0.005135336976539511
1727867891704	6468.75	0.7652848649234466	0.6076856695028751	0.004734539315655593
1727867891705	6468.75	0.6248741900613715	0.5958458593390686	0.004206973163253873
1727867891707	6468.75	0.5769029595252586	0.6220611988190542	0.003906810848757992
1727867891709	6398.4375	0.4813332227790881	0.5287014287868951	0.003459395349644721
1727867891711	6328.125	0.4881747573354129	0.12872554047067922	0.0034879964416526773
1727867891713	6257.8125	0.5723510172575573	0.004674640656896323	0.003915085070046199
1727867891714	6117.1875	0.6981163775613715	9.190416649407243E-4	0.004369681637053216
1727867891716	6046.875	0.7079285621449585	0.0019871014767772846	0.0048242782040602335
1727867891718	5976.5625	0.6498727239298032	0.004063076429516476	0.004496057284445084
1727867891720	5835.9375	0.608305912710489	0.005603308281936657	0.0042656032413426175
1727867891721	5835.9375	0.6554437762318676	0.006328914224567767	0.00443636425299958
1727867891723	5835.9375	0.6917540599956887	0.0059822741817590975	0.004537946875623127
1727867891725	5835.9375	0.739473918311904	0.006132294628776617	0.0047352537936153636
1727867891727	5835.9375	0.7520536738879591	0.00660910174630857	0.0048047193876219665
1727867891729	5835.9375	0.9234081396061791	0.007103596140972774	0.004334196916345593
1727867891730	5835.9375	1.0380978490685153	0.007591349227682505	0.004120506849368415
1727867891732	5835.9375	1.018945117075829	0.007361000680611554	0.0040782126508550585
1727867891734	5835.9375	0.9439918048408614	0.00630489326642559	0.003963064851282533
1727867891736	5835.9375	0.8500796337986786	0.005278507718926584	0.0037286780936563986
1727867891737	5835.9375	0.7949731195603837	0.004847981796799956	0.0035445572685534055
1727867891739	5835.9375	0.7388022415338527	0.004739768851207028	0.0031355557777063637
1727867891741	5906.25	0.5755461083876651	0.004578996875547506	0.0025165246250011897
1727867891743	5906.25	0.46780424297980544	0.004288481453849119	0.0018921287642034456
1727867891745	5906.25	0.5387933912060774	0.004393818973623491	0.0012677329034057015
1727867891746	5906.25	0.43528230587315425	0.005336816159922702	0.0011179908595261216
1727867891748	5906.25	0.42815986864873873	0.006596703623343604	0.0011149818126323554
1727867891750	5906.25	0.3551663614408156	0.007614778914076616	8.478069162158507E-4
1727867891752	5906.25	0.24168102052032378	0.008653679887734895	6.592876867872921E-4
1727867891753	5906.25	0.34584415698795534	0.010013938503903667	4.7076845735873367E-4
1727867891755	5906.25	0.3630500169670057	0.01156025437510117	7.079308749388504E-4
1727867891758	5906.25	0.44906181242597804	0.01309636853396386	0.0010136088536287806
1727867891760	5906.25	0.5995605809966806	0.014509352662098145	0.0014315951215126792
1727867891762	5906.25	0.5277414068516557	0.015902659836359172	0.0017355717124366142
1727867891763	5976.5625	0.6327256359501348	0.017663947472162805	0.0020395483033605493
1727867891765	5976.5625	0.683281432167993	0.019809149935083564	0.002144740494823887
1727867891767	5976.5625	0.799162837796282	0.023001408861809236	0.002398769407996228
1727867891769	5976.5625	0.7261154572383198	0.02431959970881305	0.0027907694255580612
1727867891770	5976.5625	0.7370914269959818	0.02385985375359693	0.003271761848040681
1727867891771	5976.5625	0.796309603751747	0.02375592880322996	0.0037527542705233
1727867891773	5976.5625	0.8519364736198461	0.024258650229382794	0.004002923690885082
1727867891775	5976.5625	0.8684141307751024	0.025479442943474814	0.004693610897410296
1727867891777	5976.5625	0.8951372960438408	0.02701483546003812	0.005067591738962156
1727867891778	5976.5625	0.8408613260102058	0.028035139538650014	0.004987234571873385
1727867891780	5976.5625	0.8070738316076612	0.027724733606221335	0.0049351872101767134
1727867891782	5976.5625	0.7302775523497074	0.026116230686456618	0.004790164903469713
1727867891784	6046.875	0.6144222602525227	0.024653326818327298	0.0043807190624575625
1727867891785	6046.875	0.5175621515538968	0.02368161514764562	0.003929723654338898
1727867891787	6046.875	0.46371926438996014	0.022475260631852845	0.0033601737415020145
1727867891789	6046.875	0.3588724326397528	0.020974012279325067	0.0025950767767629296
1727867891791	6046.875	0.49596630552279874	0.0210499511780765	0.0018299798120238449
1727867891793	6046.875	0.519279943822065	0.022616689247131037	0.0018546825692483228
1727867891794	6046.875	0.5446587968422432	0.02361687505428026	0.0018779369280943219
1727867891796	6046.875	0.5778583390657757	0.023371975873649805	0.0019359335521866301
1727867891798	6046.875	0.6886275509368449	0.022795681504850358	0.002211223365690611
1727867891800	6046.875	0.6822015854297694	0.02205415294852803	0.0021998172090989085
1727867891801	6046.875	0.6267350874606918	0.021380673848027998	0.002082064117690312
1727867891803	6046.875	0.6977993761412051	0.021630204657875303	0.0019212293984596708
1727867891805	6046.875	0.6210966661133793	0.023069397282015694	0.0016464133384964715
1727867891807	6046.875	0.5813904276333175	0.024900487807901293	0.0015671898658665708
1727867891809	6046.875	0.5785130237236403	0.026778945124770612	0.0015621095058567084
1727867891810	6046.875	0.6000504590088234	0.02865477044951367	0.001362588691119762
1727867891812	6046.875	0.6763196548222548	0.029989935942457482	0.001259650622493914
1727867891814	6046.875	0.5120472514624954	0.03059403816827556	0.0017603306931722748
1727867891816	6046.875	0.607315283272469	0.03060512997132642	0.002276455322993814
1727867891817	6046.875	0.6950059468067887	0.030286189422797653	0.002683555168264874
1727867891819	6046.875	0.7553863961605293	0.029608857728713356	0.003090655013535934
1727867891821	6046.875	0.8609185110195279	0.028813556779271696	0.003681126560759028
1727867891823	6046.875	1.038777108384658	0.028404555489198915	0.0041673708247905675
1727867891825	6046.875	1.1762857134128457	0.028887293447996027	0.004530302736936316
1727867891826	6046.875	0.21868035136423505	0.029829933925351684	0.005018411160746827
1727867891828	6046.875	0.22078859981001048	0.03086238981104144	0.005054509504660513
1727867891830	6046.875	0.2272059451030288	0.03121501502015954	0.005251594817398859
1727867891832	6046.875	0.20373067779019086	0.03047482627610003	0.004986906669664224
1727867891833	6046.875	0.17910380375565485	0.030005447311077942	0.004628967145363822
1727867891835	6046.875	0.16619570665928776	0.033954144584900314	0.004408529963275279
1727867891837	6046.875	0.14120348370865746	0.034798033386257955	0.003977059539034239
1727867891839	6046.875	0.11447240195368531	0.02901262977416436	0.0033300494848718105
1727867891841	6046.875	0.15889176709426292	0.02362179234501335	0.002683039430709382
1727867891842	6046.875	0.14478474079773226	0.025342106497173857	0.00239288036950193
1727867891844	6117.1875	0.48470766376415964	0.030718895658202863	0.002249360056103896
1727867891846	6117.1875	0.5778351089878905	0.03433001517078574	0.0025311756031807485
1727867891848	6117.1875	0.5702340804601446	0.03638873290461859	0.002528066409041288
1727867891849	6117.1875	0.5760221846705709	0.03641973300236457	0.002880251245569543
1727867891851	6117.1875	0.553176506337073	0.036050763218693195	0.0033525459580692743
1727867891853	6117.1875	0.5688903825283702	0.03663774946539429	0.0047625813271430645
1727867891855	6117.1875	0.7372891224045834	0.038042964406408794	0.0058441028719754175
1727867891858	6117.1875	0.8496817316597742	0.038953816566449424	0.00692562441680777
1727867891859	6117.1875	0.8945397056329154	0.03893663092537846	0.007154101348172449
1727867891861	6117.1875	0.8980060944500086	0.038365333345730446	0.007162365530461269
1727867891863	6117.1875	0.8891171629323898	0.037659873199908406	0.007145804539453663
1727867891865	6117.1875	0.8242128184366115	0.03724209252697287	0.006893709733414146
1727867891866	6117.1875	0.7066290395208711	0.037610940003487754	0.00618819748116181
1727867891868	6117.1875	0.6249038750188464	0.03901195830498106	0.0051066407511862165
1727867891870	6117.1875	0.541119460316894	0.04085484177225783	0.003990701420758864
1727867891871	6117.1875	0.6091438653443684	0.04211870278730054	0.002874762090331511
1727867891873	6117.1875	0.7587800930752896	0.04244058833564006	0.0025852910681988185
1727867891874	6117.1875	0.9938691320887965	0.0426654476114847	0.002407088049199085
1727867891876	6117.1875	0.9991684748844073	0.04399956904655971	0.0024121454647240584
1727867891878	6117.1875	0.9669722835718474	0.04529938124137707	0.0023814865090986607
1727867891880	6117.1875	0.9419142988858279	0.04565577863770334	0.002362120422216154
1727867891881	6117.1875	0.7740280834912895	0.045866873677671845	0.002727115167580329
1727867891883	6117.1875	0.7692602036543202	0.04691532787514523	0.00295652781443941
1727867891885	6117.1875	0.7953940024196589	0.04864286970180336	0.0034585425099329225
1727867891887	6117.1875	0.877815131712169	0.05116094074027932	0.0038778631715457364
1727867891889	6117.1875	0.9623690440916636	0.05434235595283992	0.004179147183917628
1727867891890	6117.1875	1.0445984169773601	0.05685995962893991	0.004344754276828102
1727867891892	6117.1875	1.0789566229065417	0.05902529895147056	0.004381316739825126
1727867891894	6117.1875	1.055251748518995	0.06285104197047542	0.004338266194901506
1727867891896	6117.1875	0.9142904328266946	0.06858370447959	0.00404282396391004
1727867891897	6117.1875	0.7605509354799965	0.0741987544073349	0.003588333761045925
1727867891899	6117.1875	0.6675635395325106	0.08044899149629572	0.0030880788090710386
1727867891901	6117.1875	0.5250745031386983	0.0891991211094335	0.002501492292599254
1727867891903	6117.1875	0.5588321769843944	0.09839012796974361	0.0019610125004272403
1727867891905	6117.1875	0.6451191178122192	0.10434615256963875	0.001420532708255227
1727867891906	6117.1875	0.6552642246462264	0.10688841749381472	0.0012830382804883116
1727867891908	6117.1875	0.685322052800936	0.10862032499906128	0.0013401248532695059
1727867891910	6117.1875	0.5563443821079822	0.11144636917614664	0.0017858243652979057
1727867891912	6117.1875	0.6014425068186422	0.11513669510866054	0.002148006212530813
1727867891913	6117.1875	0.7049552304291102	0.11788229709970867	0.00251018805976372
1727867891915	6046.875	0.740233489510987	0.1256810458793544	0.0026312023454847407
1727867891917	6046.875	0.8056772506342362	0.1285795544918637	0.002850270091713036
1727867891919	6046.875	0.8296693244008542	0.1315534553726742	0.0034056100079307007
1727867891921	6046.875	0.9928789072630972	0.13312700650300038	0.003917696239188552
1727867891922	6046.875	1.1043809525799535	0.13158612196429173	0.004259454859019061
1727867891924	6046.875	1.1225751515593594	0.12850059411324244	0.004307280845252709
1727867891926	6046.875	1.084033921790913	0.12630392680238406	0.004183530474603146
1727867891928	6046.875	1.0760419294387846	0.12506806244425905	0.0041608599765636895
1727867891929	6046.875	1.0112848277531934	0.12273543136584357	0.004005573361041271
1727867891931	5976.5625	0.9598800321810365	0.11887662363725385	0.0038968491810634433
1727867891933	5976.5625	0.7994643817776211	0.1127515393672334	0.0034335137618812135
1727867891935	5976.5625	0.7260042655343306	0.10581140317076174	0.0029056123001963276
1727867891937	5976.5625	0.7661375298001919	0.09786018044422763	0.0025253060900179646
1727867891938	5976.5625	0.9066526602042153	0.09068627484766305	0.0024240857730990378
1727867891940	5976.5625	0.5082830184350151	0.08760493000527379	0.002458080889253895
1727867891942	5976.5625	0.5609051887225361	0.08909759183775119	0.002803997516336875
1727867891944	5976.5625	0.5859139478837794	0.09295797148193233	0.003221177098706915
1727867891945	5906.25	0.660300401186136	0.09795626156728278	0.003445034916204285
1727867891947	5906.25	0.6590860907783959	0.10014635742314529	0.003445610127651849
1727867891949	5906.25	0.6800734733041106	0.09889884018343396	0.0035359241109676398
1727867891951	5906.25	0.7669914876656894	0.09748283954312945	0.004046264748478069
1727867891953	5906.25	0.7713735829369428	0.0983044659228932	0.0048735239372076035
1727867891954	5906.25	0.867990735586571	0.1002794796664934	0.0057007831259371375
1727867891957	5906.25	0.9083260135593813	0.10415415528727999	0.005968046230072362
1727867891959	5906.25	0.9823066436151368	0.11181092339822922	0.006363991708737396
1727867891961	5906.25	1.0354484954601644	0.12316133167039617	0.0065105139115392355
1727867891962	5835.9375	1.025102975864909	0.13777381597478686	0.006481725928991636
1727867891964	5835.9375	0.971402998832392	0.1520446824196756	0.006345399719975762
1727867891966	5835.9375	0.8160951949633813	0.16448786414080713	0.005787003015744942
1727867891968	5835.9375	0.6342209948859799	0.17658543249075115	0.004723836979963196
1727867891970	5835.9375	0.46616322066167815	0.1897080631235381	0.003625047431541281
1727867891970	5835.9375	0.38796586755137236	0.2014588552882269	0.0025262578831193668
1727867891972	5835.9375	0.38796586755137236	0.2072412741019576	0.001957892994609398
1727867891974	5835.9375	0.3022790862723953	0.20098989380661447	0.0013134434304177282
1727867891976	5765.625	0.2612893808761712	0.19039140027978757	6.689938662260584E-4
1727867891977	5765.625	0.22565224497817996	0.191342802277566	5.630503986575676E-4
1727867891979	5765.625	0.22199373927047236	0.19283092198998486	5.586773592642121E-4
1727867891981	5765.625	0.31212459187684505	0.18694789312738525	8.562025197570175E-4
1727867891983	5765.625	0.4489033507713227	0.17354622016855165	0.0010124299830066652
1727867891985	5765.625	0.46511201952774034	0.15557762739266812	0.001168657446256313
1727867891986	5765.625	0.52290622543239	0.13438550352263365	0.0013197725859827845
1727867891988	5765.625	0.46506138405666114	0.10869826831134612	0.001771888897457019
1727867891990	5765.625	0.5251282273035046	0.08718904986644432	0.002271232266609786
1727867891992	5695.3125	0.6906489498695786	0.08319966581147137	0.0027204390734617973
1727867891993	5695.3125	0.8383830067687317	0.09323314602999519	0.003169645880313809
1727867891995	5695.3125	0.8734570866336296	0.10405314632128271	0.0032636156042858467
1727867891997	5695.3125	0.8846514140150689	0.1115834049836271	0.003308049459704671
1727867891999	5695.3125	0.9299989796631312	0.12204951855475596	0.0033655277086089095
1727867892001	5695.3125	0.9167654873929818	0.13896038936818236	0.0033542558369422694
1727867892002	5695.3125	0.7996743762099193	0.1554988075794837	0.0030967839291400246
1727867892004	5695.3125	0.7349469779851492	0.16061138438889355	0.002901503915909004
1727867892006	5695.3125	0.6214305073197277	0.1571433260896356	0.0024371736706239816
1727867892008	5625.0	0.504732140625568	0.15385539095685843	0.002004753328053268
1727867892009	5625.0	0.5477366380548501	0.14484439840005814	0.001572332985482554
1727867892011	5625.0	0.5318869299144579	0.13347787130417008	0.001472742962081782
1727867892013	5625.0	0.465532447378519	0.1440255622372535	0.0013192669262171738
1727867892015	5625.0	0.587833601097744	0.17641201412278104	0.0014318452021778681
1727867892017	5625.0	0.49267119267748094	0.19315778919928261	0.0019939324087345535
1727867892018	5625.0	0.6091805466762508	0.18493246441407513	0.0024383968626437618
1727867892020	5625.0	0.620403022194001	0.17749604230203597	0.0028828613165529705
1727867892022	5625.0	0.7399366288785358	0.17107616661530425	0.0033798725610506954
1727867892024	5554.6875	0.8643404104993493	0.15064201133789845	0.0038768838055484207
1727867892025	5554.6875	0.9522936647516033	0.12159037335290768	0.004055617738346559
1727867892027	5554.6875	0.9806054148948942	0.10265165161025441	0.004095116436546364
1727867892029	5554.6875	0.9631233062871782	0.08884247180718573	0.004062058316899987
1727867892031	5554.6875	0.8480742019278434	0.08026544964645932	0.0038411270326732475
1727867892033	5554.6875	0.701574320893167	0.07709253480560962	0.003309398378815093
1727867892034	5554.6875	0.5350939667875542	0.07625030270262506	0.0027776697249569378
1727867892036	5554.6875	0.4761655173009094	0.0774635217524214	0.002198759760287938
1727867892038	5484.375	0.43379133678419246	0.08264636166271709	0.0016085473590581197
1727867892040	5484.375	0.39855286230028264	0.09212799559775536	0.0011565150828028773
1727867892041	5484.375	0.5424765602665809	0.10118099038118723	7.044828065476348E-4
1727867892043	5484.375	0.39659895986880894	0.1068700285698061	7.792725755608891E-4
1727867892045	5484.375	0.4145208394752358	0.10982689924656908	7.998056049852558E-4
1727867892047	5484.375	0.4160378133144937	0.11120499499798694	0.001062389828936043
1727867892049	5484.375	0.4906259627847187	0.11226351039003689	0.001279327304578849
1727867892050	5414.0625	0.5620774537066549	0.11199501499420784	0.001496264780221655
1727867892052	5414.0625	0.06230024683740887	0.1148197863694155	0.0026855296417215716
1727867892054	5414.0625	0.10328858301000672	0.12863648375989453	0.003947834076149964
1727867892057	5414.0625	0.15138508142035587	0.13949718693270774	0.004998325626218044
1727867892058	5414.0625	0.19985257325977002	0.11920644540359276	0.005592660543238403
1727867892060	5414.0625	0.2105976089353126	0.07418897090316393	0.0061869954602587615
1727867892062	5414.0625	0.21911009658251898	0.06371202027713899	0.006304961108215467
1727867892064	5343.75	0.22590924734424517	0.0970948741498705	0.006352460146244711
1727867892066	5343.75	0.5277688183028209	0.11041845692445325	0.006054772599753276
1727867892067	5343.75	0.42598730778885674	0.08561452653113726	0.005337209044544683
1727867892069	5343.75	0.36211228176178467	0.052088083840673156	0.0044147095356803995
1727867892070	5343.75	0.42017327978646163	0.03431375722493035	0.0034922100268161165
1727867892072	5343.75	0.4531229449147476	0.024275472807502214	0.0028834441045679105
1727867892073	5343.75	0.47306331827168563	0.014415166683506049	0.002274678182319705
1727867892075	5273.4375	0.4433377240220363	0.007060793012950631	0.002042717458803331
