# Supplementary material for: Identification and classification of repeated whistle types from free-ranging rough-toothed dolphins (Steno bredanensis)
Source: Sci Rep. 2026 Mar 20;16:14327. doi: 10.1038/s41598-026-44853-2 (PMC13144356; doi:10.1038/s41598-026-44853-2)
Supplement: Supplementary file 2 — Supplementary Material 2 [file 41598_2026_44853_MOESM2_ESM.zip › Dataset_StenoRepeatedCalls/Contours/3300.csv]

Time [ms]	Peak Frequency [Hz]	Duty Cycle	Energy	WindowRMS
1727876989199	4992.1875	0.5229443321268306	0.02942609277987595	0.004173453407863243
1727876989200	4992.1875	0.45138165052399937	0.055552777510016006	0.0031222651896959342
1727876989202	4992.1875	0.6220314137840671	0.08631250682135191	0.002407431506611208
1727876989204	4992.1875	0.6968085235884469	0.11436846692364562	0.0016925978235264817
1727876989206	4992.1875	0.6306620317988979	0.14088895337972607	0.0015899057311740546
1727876989207	5062.5	0.6595355795207734	0.16692662916173218	0.0017197657496070145
1727876989209	5062.5	0.5437011531496874	0.19247898226258084	0.0019849924505945895
1727876989211	5062.5	0.5324279681117013	0.21546897702054052	0.002782749679701553
1727876989213	5062.5	0.5769177709712167	0.240764344166709	0.0034764003582056775
1727876989215	5132.8125	0.6840796863763652	0.2744944524402043	0.004170051036709802
1727876989216	5132.8125	0.7734943602099178	0.3195624490657821	0.004544489900656092
1727876989218	5132.8125	0.8306223856444408	0.36816873593069466	0.004730091915076783
1727876989220	5132.8125	0.9326139737137998	0.41571871042253233	0.004992306240636227
1727876989222	5132.8125	0.9787288299570962	0.455012337162468	0.005090227529084275
1727876989223	5203.125	0.9230261782168715	0.482878331227809	0.004948174412258192
1727876989225	5203.125	0.8687146792993699	0.5099867637379483	0.004777248773908306
1727876989227	5203.125	0.8078926432634242	0.5451970723845685	0.004309790774345827
1727876989229	5203.125	0.7225817571787269	0.5916792817909261	0.004224454321695513
1727876989231	5273.4375	0.703909980857936	0.6330046572829616	0.0047325100155762275
1727876989232	5273.4375	0.7237705382039853	0.6399171082728995	0.004868275639681542
1727876989234	5273.4375	0.7119066286115182	0.5890096407372516	0.004816993489804156
1727876989236	5273.4375	0.6588855122338747	0.4808907761427917	0.004681811839217065
1727876989238	5343.75	0.7085549188648714	0.3294094833490706	0.0048977575190482575
1727876989239	5554.6875	0.8541677563590484	0.03293910371558479	0.0057130181303936
1727876989241	5835.9375	0.8214495063898507	0.002044086590475673	0.006143501532877491
1727876989243	6046.875	0.8574386407338943	0.2688682532751898	0.006912739283230438
1727876989245	6328.125	0.8535760895403068	0.6227045526068723	0.006892022392017918
1727876989247	6328.125	0.8336833802773882	0.7448476875408379	0.006776998703406608
1727876989248	6328.125	0.8157079405835671	0.8176995703123884	0.006735012722378281
1727876989250	6328.125	0.8355705628240269	0.8707866125812099	0.006767973183569437
1727876989252	6328.125	0.842034085234999	0.9142177999954586	0.006770992043317238
1727876989254	6328.125	0.7765408622434344	0.9482971045923728	0.0063222251726590606
1727876989255	6328.125	0.6966608550989078	0.9886754414398309	0.005587621950892312
1727876989257	6398.4375	0.7020996384490947	1.0504963774557767	0.004857115787853896
1727876989259	6398.4375	0.8679533047603254	1.1201601489689839	0.0041266096248154804
1727876989261	6398.4375	0.7319403251654805	1.1881544185904256	0.003643406885290006
1727876989263	6398.4375	0.7056675831262634	1.2506205724528512	0.003581014612713767
1727876989264	6398.4375	0.7199875006989062	1.3047131737249393	0.0037856069555916175
1727876989266	6398.4375	0.730651445126125	1.3638889111905446	0.0038429949351735057
1727876989268	6398.4375	0.6274216933780642	1.4367338036577921	0.004415797096677251
1727876989270	6468.75	0.5819610387993237	1.510427564286241	0.005080644964371127
1727876989271	6468.75	0.6706463250220772	1.5617669663649612	0.005809618053804553
1727876989273	6468.75	0.7380000686546911	1.5715141007709004	0.006194953296384423
1727876989275	6468.75	0.8625776235515206	1.540916188855132	0.0067627609795005645
1727876989277	6468.75	0.9179441403221116	1.5313351783734857	0.006912901455230706
1727876989279	6468.75	0.8767292400329543	1.550624862880429	0.006780190158841315
1727876989280	6468.75	0.8131784278210347	1.582878867052263	0.006518159069896066
1727876989283	6468.75	0.7875591221218876	1.58581170032079	0.0063344900461086715
1727876989285	6468.75	0.742847517686153	1.5422597253059163	0.006399236474601475
1727876989287	6468.75	0.7532564306775686	1.457783753259787	0.00689159697837594
1727876989288	6468.75	0.7845988082113524	1.3293378910107927	0.007187668658540125
1727876989290	6468.75	0.8012249534120849	1.13322390385412	0.007285114186082754
1727876989292	6468.75	0.7940219881920942	0.8752349511811846	0.007280865526804013
1727876989294	6398.4375	0.8595598229755808	0.5998894776704825	0.00748423809468811
1727876989296	6468.75	0.9584631281823204	0.3671257064694214	0.008143324191868712
1727876989296	6539.0625	0.8082987862607086	0.21065623133174255	0.009333372856065269
1727876989298	6609.375	0.8082987862607086	0.13200199374071064	0.009333372856065269
1727876989300	6679.6875	0.8616382176903411	0.2657567385276112	0.010071289448460008
1727876989302	6750.0	0.31181039651500675	0.6546674350966455	0.010705240943460956
1727876989303	6750.0	0.32373025494959595	1.1549332741684608	0.011026177163548275
1727876989305	6750.0	0.32704221757199864	1.6696686032544776	0.01109695758308109
1727876989307	6750.0	0.3258757905950213	1.9525208845369222	0.011092090501735999
1727876989309	6750.0	0.31603465517959856	1.8681262812044097	0.010948354887082295
1727876989311	6750.0	0.3003118220583552	1.8271633296722494	0.010517977967369597
1727876989312	6750.0	0.27648449589441026	1.9800453432381786	0.00960817335805573
1727876989314	6750.0	0.26976265978276015	2.1588259108623826	0.009323908187029202
1727876989316	6750.0	0.6138198209982242	2.271449098689173	0.008621287213721938
1727876989318	6750.0	0.5621196320706854	2.3223936078746306	0.007898070732523996
1727876989319	6750.0	0.8217200553705487	2.358524754938707	0.007653872992281336
1727876989321	6750.0	0.8228284092576291	2.363658219863845	0.00765590468205909
1727876989323	6750.0	0.8251000841757832	2.3521755866673573	0.007653258760366097
1727876989325	6750.0	0.8180588831402987	2.363962357251107	0.007601737856431223
1727876989327	6750.0	0.8298326651635441	2.417996054154144	0.007728853554957454
1727876989328	6750.0	0.8031651716635291	2.4989287828920754	0.007750997232380601
1727876989330	6750.0	0.8110270854279866	2.58081044393268	0.007841288939898244
1727876989332	6750.0	0.8496907795809624	2.636072295939369	0.008176407966848905
1727876989334	6750.0	0.898832963315043	2.6596103296770823	0.00841701949108383
1727876989335	6750.0	0.9284857483349733	2.6659898569926788	0.008498637167720199
1727876989337	6750.0	0.9048181846441408	2.66903305167828	0.008426389926050892
1727876989339	6750.0	0.8146229186610442	2.6864006061344483	0.008046343650065978
1727876989341	6750.0	0.6775556052478643	2.70528058256555	0.0069643393746002015
1727876989343	6750.0	0.5924664239695372	2.7175424188131396	0.005883822318949848
1727876989344	6750.0	0.5752689135306994	2.732623109937844	0.004803305263299494
1727876989346	6750.0	0.6434009075953999	2.752648422154945	0.0044035007444806476
1727876989348	6750.0	0.7337073210724957	2.743483961377689	0.004273654619852406
1727876989350	6750.0	0.7709661372676149	2.676641666919055	0.0044656769313767926
1727876989351	6750.0	0.7901375211977999	2.6074807237334228	0.00451436094940414
1727876989353	6750.0	0.7893815494801079	2.5872001374318514	0.004513094854042829
1727876989355	6750.0	0.8519830673630688	2.6414983083802657	0.004723160077102303
1727876989357	6750.0	0.7140950916530133	2.7436259523547086	0.005473008447612989
1727876989359	6750.0	0.6739838457418574	2.8239086609219464	0.006396564703555934
1727876989360	6750.0	0.7597218852706259	2.8497039028440168	0.007309173069322873
1727876989362	6750.0	0.7896343367154742	2.8357763362270227	0.007570649511232793
1727876989364	6750.0	0.8051730301894983	2.7937352389515078	0.007690228445276352
1727876989366	6750.0	0.7895339265614991	2.7503121680062206	0.007651187066785665
1727876989367	6750.0	0.8212981900495719	2.733313036046194	0.007749886450614946
1727876989369	6750.0	0.835121025051683	2.7432339089118303	0.007825833281547795
1727876989371	6750.0	0.8192695495050991	2.7508077847790413	0.007682605302807076
1727876989373	6750.0	0.7696704877830735	2.7671141888813544	0.0071985689173055525
1727876989375	6750.0	0.7446069708838724	2.8183413586881536	0.006136261578386337
1727876989376	6750.0	0.798489831559705	2.8927479365727127	0.005134132188020164
1727876989378	6750.0	0.7476836526612587	2.9521374212376745	0.004929935738897932
1727876989380	6750.0	0.8061937750266588	2.9792291838667584	0.005143183271907126
1727876989383	6679.6875	0.8474152196974278	2.9959809315697514	0.00571665768448864
1727876989384	6679.6875	0.862473061999435	3.0110569046956916	0.005988762419905029
1727876989386	6679.6875	0.8631076452867039	3.01847501188327	0.005994342010842103
1727876989388	6679.6875	0.8362872045744889	3.007711731081065	0.005821101903174037
1727876989390	6679.6875	0.8478452574531986	2.9762866511756494	0.005843902941471444
1727876989392	6679.6875	0.8567042320779283	2.9397021559914416	0.005861283046897402
1727876989393	6679.6875	0.7964488095457448	2.886280595120148	0.005675052672937399
1727876989395	6679.6875	0.744113082405906	2.818960363634291	0.005402725054061157
1727876989396	6679.6875	0.6396050627585076	2.745703901184301	0.004660049382360164
1727876989398	6679.6875	0.6100285045087646	2.670163334215679	0.004032249045880313
1727876989399	6679.6875	0.563779781556221	2.5975106133193937	0.0034044487094004633
1727876989401	6679.6875	0.554701720670555	2.536932521511869	0.0028967111678155884
1727876989403	6679.6875	0.6199505169767898	2.4870871491012654	0.0023889736262307135
1727876989405	6679.6875	0.6133081157391499	2.4621079617279045	0.0021354642519971715
1727876989407	6609.375	0.6125835949539755	2.458789041562397	0.0021354396028794888
1727876989408	6609.375	0.6035258140501999	2.46842702878358	0.0021090089206053275
1727876989410	6609.375	0.600068451706912	2.469387793143761	0.002097639286093623
1727876989412	6609.375	0.599135472309863	2.464049113413818	0.002092632886376859
1727876989414	6609.375	0.5034282421900327	2.4719647818280777	0.002302115033990849
1727876989415	6609.375	0.478758457627242	2.4920062442606934	0.002994651946303865
1727876989417	6609.375	0.5246903524780473	2.51442985778668	0.003837266458005946
1727876989419	6609.375	0.6675697099814036	2.5388785891937853	0.0046544719943772935
1727876989421	6609.375	0.8243902555096527	2.557769593709671	0.005471677530748641
1727876989423	6609.375	0.9230407514011673	2.5640036468072758	0.005844713919249412
1727876989424	6609.375	0.9367863088939304	2.5677978046325687	0.0058871548571914675
1727876989426	6609.375	0.9113886776508289	2.5583640433521233	0.005833476940723614
1727876989428	6609.375	0.8903750327025803	2.5449421069586324	0.005781297436972429
1727876989430	6609.375	0.8614526713940605	2.545948545460569	0.005622857380427298
1727876989431	6609.375	0.8144350857035382	2.563650398085365	0.005304254673885261
1727876989433	6609.375	0.7906123338513682	2.5816677154137024	0.0051209383975028165
1727876989435	6609.375	0.8053429062420808	2.5759951126222456	0.004645155427137907
1727876989437	6609.375	0.8436390199505509	2.552997104632044	0.00425776346861734
1727876989439	6609.375	0.781579675649741	2.540906507786094	0.004097428266765541
1727876989440	6609.375	0.7819328995601779	2.5324578029925675	0.004097323968597464
1727876989442	6609.375	0.7655733099548782	2.5373443906505306	0.004043670812952297
1727876989444	6609.375	0.7344379932102558	2.551056500113244	0.0039046479130516116
1727876989446	6609.375	0.7342847682262763	2.5611028615561615	0.0039038121718442615
1727876989447	6609.375	0.6827910080476337	2.565976835932027	0.004005074116056542
1727876989449	6609.375	0.6721586139894534	2.573103625551494	0.004228617997577315
1727876989451	6609.375	0.7285844871782059	2.5775353678928226	0.004895642052704464
1727876989453	6609.375	0.8604115761745816	2.562516214653321	0.005482484594779335
1727876989455	6609.375	0.974395917862568	2.5318335500874696	0.005885994113139393
1727876989456	6609.375	1.0077014252545038	2.517832329660537	0.005989792767078296
1727876989458	6609.375	0.9892249689365473	2.5062241203087723	0.0059390422187524244
1727876989460	6609.375	0.888769729040081	2.5000790610947594	0.005629191080071982
1727876989462	6609.375	0.7778888698732811	2.4979633456450823	0.005180588324407054
1727876989463	6609.375	0.6801753648498294	2.496582007635989	0.004596205813288398
1727876989465	6609.375	0.6396606154101605	2.48902286484396	0.004227383091939548
1727876989467	6609.375	0.6494768998359791	2.4724837110464684	0.00361389093922709
1727876989469	6609.375	0.6605225043943573	2.4612904163317437	0.0030559143430020047
1727876989471	6609.375	0.7522083633440666	2.460056415557584	0.002746199541479876
1727876989472	6609.375	0.7601891588285693	2.4563094554410783	0.0027565322222677384
1727876989474	6609.375	0.7724269915357963	2.4434076613056432	0.0027803805935373797
1727876989476	6609.375	0.7620073642514499	2.431750432389443	0.0027615098053456527
1727876989478	6609.375	0.6699110071425545	2.4307349826725684	0.002528063665877248
1727876989479	6609.375	0.6271176691428464	2.42828563438588	0.0023762438103181777
1727876989481	6609.375	0.5416020052158158	2.421328276101621	0.0024386963668788153
1727876989484	6609.375	0.4883053358922185	2.4193867537959393	0.003446733867726675
1727876989486	6609.375	0.6077677804200882	2.420570479130928	0.0043107097957973085
1727876989488	6609.375	0.7397255867332947	2.4156848704873695	0.0049604408648848165
1727876989489	6609.375	0.8525001501807392	2.4044113455519462	0.005610171933972324
1727876989491	6609.375	0.8854312562357655	2.397245985442686	0.005689667048700907
1727876989493	6609.375	0.8950381814124563	2.406979391768523	0.005708753026788652
1727876989495	6609.375	0.15357078077053535	2.413719602510834	0.005997913570927045
1727876989496	6609.375	0.1379000402252159	2.4573115640063015	0.005685520060942185
1727876989497	6609.375	0.12760589673022094	2.5450773153731925	0.005447568843671907
1727876989499	6609.375	0.11467552909235246	2.609366545512861	0.005080077085264353
1727876989501	6609.375	0.09468980130294377	2.595374243214313	0.00432880674782958
1727876989503	6609.375	0.07901596504063052	2.570087544827469	0.0036655998607613323
1727876989504	6609.375	0.06808344047698298	2.4906088197125498	0.003286866824771133
1727876989506	6609.375	0.06599891732693534	2.4088914610279986	0.0032436690580722894
1727876989508	6609.375	0.06789526510828768	2.3885759282555044	0.002800238489600067
1727876989510	6609.375	0.1822104700478107	2.378477225289204	0.002356807921127845
1727876989511	6609.375	0.5892247286177903	2.3660584505946227	0.002217424450318392
1727876989513	6609.375	0.6197867793600916	2.3598171364569827	0.002302536632969739
1727876989515	6609.375	0.46961919963543597	2.370269512237754	0.0029314642356566235
1727876989517	6609.375	0.5416535137244868	2.3795279996478946	0.003544024451292615
1727876989519	6609.375	0.6486254653939718	2.37014334487439	0.004156584666928607
1727876989520	6609.375	0.7532362611434971	2.3454644210941025	0.0045725330323322984
1727876989522	6609.375	0.7770071621536431	2.321865044170372	0.0046428833400517225
1727876989524	6609.375	0.8073820569301056	2.3031843235040834	0.004702839730390529
1727876989526	6609.375	0.8000132224731518	2.2744343228508117	0.004690960061912534
1727876989527	6609.375	0.7441639178755785	2.233821927358096	0.004540847126593091
1727876989529	6609.375	0.6834112311988252	2.185962927336888	0.0042913116821129025
1727876989531	6609.375	0.5610805118378084	2.133187468906429	0.003546905581716538
1727876989533	6609.375	0.4666498453744705	2.078845500901167	0.002777155819118692
1727876989535	6609.375	0.47681580285869785	2.026410698217516	0.0020074060565208464
1727876989536	6609.375	0.6436654270613071	1.9772376412183437	0.0016781009334932012
1727876989538	6609.375	0.6582048717796145	1.9381627143128224	0.001624842889901381
1727876989540	6609.375	0.6606278241482026	1.9093506872572448	0.0016295526000484608
1727876989542	6609.375	0.5910813433569182	1.8986548803198968	0.001782117431117143
1727876989543	6609.375	0.5436410847264933	1.8972624844586512	0.002153627482125463
1727876989545	6609.375	0.569673517042461	1.888169983897657	0.002525137533133782
1727876989547	6609.375	0.6677399641312893	1.867724448590229	0.0029660980751840312
1727876989549	6609.375	0.735405667617089	1.8305768360450758	0.003437959568979718
1727876989551	6609.375	0.8410178325243823	1.7773711874782456	0.0038076363422926023
1727876989552	6609.375	0.7959865554670632	1.7231371286693924	0.00448682994341479
1727876989554	6609.375	0.8569142857169049	1.6830512757335447	0.004712389264942063
1727876989556	6609.375	0.8907763933135032	1.650794336376034	0.004819363458748934
1727876989558	6609.375	0.8102412695147494	1.6003578203352673	0.004611754727967169
1727876989559	6609.375	0.7310282016912782	1.543496708198046	0.004327844895101968
1727876989561	6609.375	0.7152709559880432	1.4839300082780158	0.004251277404478058
1727876989563	6609.375	0.7150145659343319	1.419392323809935	0.004248192179175808
1727876989565	6609.375	0.7052846350133178	1.3519573985235371	0.0041943203590789875
1727876989567	6679.6875	0.6349220917180812	1.2780543063907979	0.0036863912169282542
1727876989568	6679.6875	0.7093509659289435	1.1930905152937425	0.0031640957115935545
1727876989570	6679.6875	0.6755045852094054	1.0900077483350243	0.003084218936795037
1727876989572	6679.6875	0.7475517383941617	0.9710671717007026	0.003256661578411581
1727876989574	6679.6875	0.7460822591045145	0.8532498266177753	0.00395015039833987
1727876989575	6679.6875	0.7304142539903962	0.7355964239707852	0.004643639218268159
1727876989577	6679.6875	0.7691167999823318	0.6078609561872281	0.004936727984088678
1727876989579	6679.6875	0.8560811640219249	0.4766451031669124	0.005509381932286823
1727876989581	6679.6875	0.923394650064783	0.36865364219384966	0.005815418382093119
1727876989584	6679.6875	0.9651748349262047	0.30475885286249454	0.005912861592755485
1727876989585	6679.6875	0.9414378262270451	0.2811582470096417	0.005867619844153343
1727876989587	7101.5625	0.8845744021082605	8.418618270677031E-5	0.0056897209779235135
1727876989589	7523.4375	0.7351530955873491	1.4828480629673388E-4	0.004925659727378962
1727876989591	8015.625	0.5544752298569566	0.006876523188167401	0.0039007583854875263
1727876989592	8015.625	0.41955964783588373	0.007910314935262884	0.0030785727096438106
1727876989594	8015.625	0.39545966387507464	0.008814432526752758	0.0024580498818200913
1727876989596	8015.625	0.5217509628163371	0.009413756674231668	0.0018375270539963714
1727876989597	8015.625	0.4937785811955571	0.009570707352012082	0.0023097581424774286
1727876989599	8015.625	0.5463000150398669	0.009584001704684684	0.002858207361314129
1727876989600	8015.625	0.7144982990032003	0.009866191646691051	0.0034066565801508294
1727876989602	8015.625	0.7665261070562147	0.010495018140733912	0.0035468036035820553
1727876989604	8015.625	0.799131699388738	0.011168602255012384	0.0036001222181000513
1727876989606	8015.625	0.8318051473361762	0.01175591249522568	0.0036561406937398954
1727876989607	8015.625	0.9361031049240439	0.012331054387754625	0.003926196055794204
1727876989609	8015.625	0.9882898889891445	0.012796933961185076	0.004123977458853386
1727876989611	8015.625	0.9828936336671761	0.013165229529729528	0.004424004313290166
1727876989613	8015.625	0.9452538181270509	0.013607935863174195	0.004626892820492992
1727876989615	8085.9375	0.7840861906132343	0.01407692485726631	0.004965830128318878
1727876989616	8085.9375	0.7958741884900676	0.014185015646789676	0.00568308730312285
1727876989618	8085.9375	0.8708315066925851	0.013772210458688653	0.00640034447792682
1727876989620	8085.9375	0.994961657536295	0.013519578711128754	0.006958273381416664
1727876989622	8085.9375	0.9927646441363982	0.01354665024648695	0.006951436892308364
1727876989623	8085.9375	0.8998528810797402	0.013268342260702953	0.00665669994551583
1727876989625	8085.9375	0.8533073932647082	0.012366387377421397	0.006478092601172632
1727876989627	8085.9375	0.7711782533746125	0.011125049306124594	0.006091883012402204
1727876989629	8085.9375	0.681372841590316	0.010157385655860482	0.005238185250219889
1727876989631	8085.9375	0.6053662358827675	0.009555869988562967	0.004177541103925278
1727876989632	8085.9375	0.5208522445221455	0.008829941121311776	0.003373261461405021
1727876989634	8085.9375	0.6860142567206062	0.007606234417091553	0.0025689818188847644
1727876989636	8085.9375	0.9265592519848859	0.006019343098596225	0.0021434833770445547
1727876989638	8437.5	0.9092505683749788	4.350672111150689E-5	0.0021172998139598414
1727876989639	8789.0625	0.7782644730905084	1.7237541538992428E-4	0.0023228973256835595
1727876989641	9140.625	0.642088853120562	3.610840326740229E-4	0.0025868372323839014
1727876989643	9140.625	0.612172152379531	3.5384938076492924E-4	0.0034468485883092396
1727876989645	9140.625	0.6817107719918901	3.259028625953975E-4	0.004318468545910695
1727876989647	9210.9375	0.7963401609353942	2.5834876585601954E-4	0.00507845537443171
1727876989648	9210.9375	0.9404061618198282	1.6293025287996752E-4	0.005838442202952727
1727876989650	9210.9375	0.9731734859332883	8.672956655489031E-5	0.005907585992273707
1727876989652	9281.25	0.9951362712685309	5.916529647244225E-5	0.005938018458550128
