# Supplementary material for: Identification and classification of repeated whistle types from free-ranging rough-toothed dolphins (Steno bredanensis)
Source: Sci Rep. 2026 Mar 20;16:14327. doi: 10.1038/s41598-026-44853-2 (PMC13144356; doi:10.1038/s41598-026-44853-2)
Supplement: Supplementary file 2 — Supplementary Material 2 [file 41598_2026_44853_MOESM2_ESM.zip › Dataset_StenoRepeatedCalls/Contours/3303.csv]

Time [ms]	Peak Frequency [Hz]	Duty Cycle	Energy	WindowRMS
1727867928895	7593.75	0.5547360133764131	0.017271570294515922	0.00779757270369613
1727867928896	7593.75	0.5774667927803983	0.03323880272033052	0.008132149383796505
1727867928898	7593.75	0.9668155256004423	0.05550190623639966	0.008333219751162309
1727867928900	7593.75	1.0266234645864105	0.08140963169009317	0.008645511135048455
1727867928902	7593.75	1.0610563116919987	0.10724125486104683	0.00873461018460978
1727867928904	7523.4375	1.0234991982025443	0.13097535699871327	0.008633238081507245
1727867928905	7523.4375	1.0102974036378922	0.14906359346248688	0.008540088819986196
1727867928907	7523.4375	0.8366367543376491	0.16447429505326341	0.008722772790112111
1727867928909	7523.4375	0.7105969716039113	0.17946692711627477	0.009912423349146663
1727867928911	7523.4375	0.7506590351721467	0.19311076561913687	0.011664835794513084
1727867928912	7453.125	0.49592623414404374	0.203024210844837	0.013410167148252581
1727867928914	7453.125	0.5235962176453904	0.2064174702844538	0.013944300124470822
1727867928916	7453.125	0.5637417786617971	0.20972727031006771	0.014435791989755524
1727867928918	7453.125	0.5742672373401135	0.21650029071100518	0.014492978702648979
1727867928920	7382.8125	0.5552856487424701	0.22306461973011463	0.014317268469741838
1727867928921	7382.8125	0.5424877509213372	0.22512552248279802	0.014048903794344446
1727867928923	7382.8125	0.5340640150026206	0.23218869771973072	0.013823734219441398
1727867928925	7382.8125	0.5097905424652696	0.24230419340682308	0.013100063518933783
1727867928927	7382.8125	0.8880067069575472	0.24689191756168158	0.011816538966185177
1727867928928	7312.5	0.938812515366258	0.2515955000242439	0.010765400906292825
1727867928930	7312.5	0.8964870146378789	0.2639064671854123	0.010495167058020562
1727867928932	7312.5	0.855144908413422	0.2808449646148593	0.010358923860679334
1727867928934	7312.5	0.8621221211729736	0.2911565293391344	0.010360142932578776
1727867928936	7242.1875	0.4915905540551535	0.28626491942058235	0.0099348170192355
1727867928937	7242.1875	0.4532882958468635	0.2673879297621536	0.009058891164258112
1727867928939	7242.1875	0.43563378050252566	0.25618262693298494	0.008597415933490692
1727867928941	7242.1875	0.4144402442766588	0.2710390693986385	0.008043657970138052
1727867928943	7242.1875	0.42409525976116197	0.3037375616415932	0.00820145207650308
1727867928944	7242.1875	0.463956310719857	0.3244362047478196	0.008606242367904292
1727867928946	7242.1875	0.4847508650893874	0.3430831899084539	0.008752280533539483
1727867928948	7171.875	0.4928665187580473	0.35673147065350824	0.00881501350751697
1727867928950	7171.875	0.9989448613718455	0.35819691597595915	0.008343986130579717
1727867928952	7171.875	0.8373718276222614	0.3463099605836666	0.007462811509296809
1727867928953	7171.875	0.7359771375475568	0.3285873295515141	0.00641245885575729
1727867928955	7171.875	0.24780828337108476	0.32478610007056014	0.006188909485100764
1727867928957	7171.875	0.24740541105260289	0.3464395079231431	0.006176912123728947
1727867928959	7171.875	0.25896052164178684	0.38503689163530946	0.0065135102315312466
1727867928960	7101.5625	0.27171319265623495	0.408145480447556	0.006805864686956523
1727867928962	7101.5625	0.27749333932508813	0.388345886232572	0.006904521073609437
1727867928964	7101.5625	0.2858458568439391	0.37198311325488226	0.006980872447333719
1727867928966	7101.5625	0.28750606395397793	0.374022925576422	0.006989957723702541
1727867928968	7101.5625	0.2899927466950704	0.37828765716695584	0.007012700987694484
1727867928969	7101.5625	0.9089160243991464	0.36606737139915513	0.006889832721899026
1727867928972	7101.5625	0.8074119648324821	0.3463175013030279	0.007007690246351846
1727867928974	7031.25	0.3408062366132047	0.34812870777346977	0.008677703365061275
1727867928976	7031.25	0.40294029129773085	0.3769744782669807	0.010347716483770702
1727867928977	7031.25	0.47883537011470745	0.40678253769016803	0.011786284033717787
1727867928979	7031.25	0.520043541261867	0.41870610392330543	0.012315610880697495
1727867928981	7031.25	0.5685733096152699	0.4205153933562756	0.012822074453678271
1727867928983	7031.25	0.5557627684771508	0.4272341650061472	0.012729189944708208
1727867928985	6960.9375	0.514906563852883	0.46041752088361815	0.012295788811599265
1727867928985	6960.9375	0.4927309390854652	0.4625339709720021	0.011853736415243945
1727867928987	6960.9375	0.4927309390854652	0.45129958693093547	0.011853736415243945
1727867928989	6960.9375	0.9111028513705011	0.44536884932835347	0.011747805867132604
1727867928991	6960.9375	0.8993985360128837	0.4453900933250187	0.01187951382076176
1727867928992	6890.625	0.39088083927742784	0.456301045272403	0.01189190183947392
1727867928994	6890.625	0.3870102527887405	0.4410497464286548	0.011795442356694436
1727867928996	6890.625	0.3747022497172965	0.42280354522333513	0.011627343167024119
1727867928998	6890.625	0.3744297467895976	0.3895819824559082	0.011628414824254169
1727867929000	6890.625	0.38274122357327656	0.358843289183606	0.011752885613240088
1727867929001	6890.625	0.3787133498246055	0.3637350999022059	0.011622589869975695
1727867929003	6820.3125	0.37046264311864757	0.3894938859641761	0.011338057694311322
1727867929005	6820.3125	0.34736423905241953	0.4056495128802096	0.010482215373335642
1727867929007	6820.3125	0.8522544952801018	0.4109419548390398	0.009795181081094813
1727867929008	6820.3125	0.39469211396039583	0.4142798613742231	0.009870741687550947
1727867929010	6820.3125	0.41093689679611584	0.4044962793419368	0.010117562184108557
1727867929012	6750.0	0.4594793108496593	0.4083465114186068	0.010712603602377545
1727867929014	6750.0	0.46431167761285536	0.3702466184326425	0.010777455253423687
1727867929016	6750.0	0.4097362437915515	0.33670256356875267	0.009927225202126319
1727867929017	6750.0	0.353604407927294	0.31969583638876836	0.00877061976576335
1727867929019	6750.0	0.3387541744010693	0.30684750872535893	0.008387552817607617
1727867929021	6750.0	0.3300337453074609	0.28571855742593216	0.008151550535618182
1727867929023	6750.0	0.3673859163138359	0.25112168416668446	0.008388784535782389
1727867929024	6750.0	0.3649860273984152	0.20038523719146523	0.008344266269567831
1727867929026	6750.0	0.35282687352503683	0.15159883334018828	0.008095607513242157
1727867929028	6750.0	0.328142757124063	0.16393712338056812	0.007674964530874109
1727867929030	6750.0	0.31844723423557203	0.1902444556780383	0.007591917931487193
1727867929032	6750.0	0.3023477581013281	0.20130435831612048	0.00747629037359207
1727867929033	6750.0	0.2764327115144309	0.19746683416629945	0.007060156131189373
1727867929035	6750.0	0.2647342711542534	0.18074626043362854	0.006752238498883323
1727867929037	6679.6875	0.2700692940653233	0.1667979390862656	0.006254196421479839
1727867929039	6679.6875	0.2881655902982508	0.16127353513308237	0.006824380811468216
1727867929040	6679.6875	0.3366861631856703	0.1583349199812998	0.007990524506342037
1727867929042	6679.6875	0.3617488422757484	0.15253597277847697	0.008448170896863498
1727867929044	6679.6875	0.3804881113747899	0.14881003994171044	0.009078059442868432
1727867929046	6679.6875	0.4031324994378101	0.1357074429795103	0.00922961508731497
1727867929048	6679.6875	0.38365705671548966	0.12100259988542615	0.009081898010309855
1727867929049	6679.6875	0.3474129934367257	0.1218396496074566	0.008671091582083974
1727867929051	6679.6875	0.3262980885587219	0.1310445531325416	0.008318850456332265
1727867929053	6679.6875	0.27364424636498635	0.13427395740492007	0.006937561738174421
1727867929055	6679.6875	0.2063357063298436	0.13410913387531684	0.0054131966880394625
1727867929056	6679.6875	0.14535342458497208	0.13337661054305447	0.0042538326267834905
1727867929058	6679.6875	0.15125256286098893	0.14653332893531423	0.00339901096969386
1727867929060	6609.375	0.12647097181940195	0.12748472647761327	0.002544189312604229
1727867929062	6609.375	0.12273430196115928	0.10339087881489678	0.0025082034300022214
1727867929064	6609.375	0.12985057442834935	0.08936292214185076	0.0026322731040257985
1727867929065	6609.375	0.1427006725549252	0.08327629389928473	0.00299025361302339
1727867929067	6609.375	0.15532425344344936	0.08095607344035104	0.003354433060385939
1727867929069	6609.375	0.4233123783060296	0.07583683860253299	0.004300962503442403
1727867929072	6609.375	0.36645006895040727	0.06685471979882342	0.005110617641609091
1727867929073	6609.375	0.44100496225448504	0.058300651274137756	0.0059202727797757785
1727867929075	6609.375	0.45560582518171977	0.055196173108518994	0.0059771852564734105
1727867929077	6609.375	0.45376010796055005	0.058730773308250515	0.005957860587695674
1727867929079	6609.375	0.44815562191495256	0.05323746954962379	0.005929653393434821
1727867929081	6609.375	0.4364558010571322	0.04549993981883121	0.005796544544490128
1727867929082	6609.375	0.4210658043435535	0.03826708656337407	0.00558178874502992
1727867929084	6609.375	0.40590927544076705	0.0304362587112711	0.0053525021771787095
1727867929085	6609.375	0.46124771662768205	0.02596649362184607	0.00473080365228499
1727867929087	6609.375	0.44618836562912495	0.026276827622236945	0.00457235767030939
1727867929088	6609.375	0.42514350315112454	0.028840071832595376	0.0044102239044715805
1727867929090	6609.375	0.42405192531203895	0.03114959553948009	0.004406097439316825
1727867929092	6609.375	0.4132301395136948	0.029591615418244722	0.004375791188808425
1727867929094	6609.375	0.5217562922536116	0.02472366795921486	0.0042356398263663705
1727867929096	6609.375	0.5103239021826212	0.01984992922249244	0.004132929121570824
1727867929097	6609.375	0.5461586399531729	0.015121926054724889	0.00454467424286709
1727867929099	6609.375	0.587426116427176	0.009456284550041872	0.005006693929928192
1727867929101	6609.375	0.4784746885322063	0.004479594048152838	0.005983995688229146
1727867929103	6609.375	0.5659001159811203	0.0019834927782626938	0.0069612974465301
1727867929104	6539.0625	0.6502796582388763	0.0011836225777773102	0.007472080505680173
1727867929106	6539.0625	0.6795539594553764	0.0011411153269697636	0.007588131962535844
1727867929108	6539.0625	0.6802364726430494	0.0012771561558964158	0.007589796076680499
1727867929110	6468.75	0.6195594030602442	7.439459190746573E-4	0.007354639516312972
1727867929112	6468.75	0.5476799501809203	4.296969251401735E-4	0.006838561280545065
1727867929113	6468.75	0.46481153365872585	2.9784048483074484E-4	0.0059334964449248824
1727867929115	6398.4375	0.6270281724557395	1.688924450210251E-4	0.004951911926807881
1727867929117	6398.4375	0.5811606092933856	2.512742986510182E-4	0.004014854552694293
1727867929119	6398.4375	0.631642698571513	5.792457523557991E-4	0.0030777971785807046
1727867929120	6328.125	0.70131783048895	9.638313925049815E-4	0.002686505839038282
1727867929122	6328.125	0.6771234263080887	0.001262618351195425	0.002647591162789323
1727867929124	6328.125	0.7121791879585954	0.001061928471087199	0.0027039006382607866
1727867929126	6257.8125	0.7934826225104822	5.988338753211574E-4	0.0029966183890711906
1727867929128	6257.8125	0.6439363284622025	6.521808541056213E-4	0.0038956281976121705
1727867929129	6257.8125	0.6713978993977835	6.377708674614647E-4	0.004632882707660281
1727867929131	6187.5	0.706142069171005	6.318712326417774E-4	0.00537013721770839
1727867929133	6187.5	0.7618274850404618	0.001281251028057288	0.0062631944431305216
1727867929135	6187.5	0.8792381714301126	0.004381646884844961	0.007156251668552653
1727867929136	6117.1875	0.9772666073706036	0.011206694058495911	0.00746843907702098
1727867929138	6117.1875	0.9937479354528772	0.018703038231846516	0.007509647244151031
1727867929140	6046.875	0.9473822043181314	0.02348647302290769	0.007400818516124565
1727867929142	6046.875	0.8603743526301229	0.02640161154563563	0.007056365754354259
1727867929144	6046.875	0.7709954845667342	0.03095589594760513	0.006456395776763514
1727867929145	6046.875	0.6921865720386416	0.03644706852581892	0.005736873290590884
1727867929147	6046.875	0.6894765410033412	0.0416612680334215	0.005367217541405204
1727867929149	6046.875	0.9203709579290663	0.04827435258531379	0.004889931369444122
1727867929151	6046.875	0.8844214787224524	0.05637015498651209	0.004694455404940782
1727867929152	6046.875	0.8693273163661028	0.06329448022363059	0.004649822310523649
1727867929154	6046.875	0.8625393905674759	0.06921538199938841	0.004643925603053246
1727867929156	6046.875	0.875040097135936	0.0780805647441319	0.004658644909187988
1727867929158	6046.875	0.8864719004464514	0.08816388190622915	0.004716043306736912
1727867929160	6046.875	0.5816367972786107	0.09546473683782572	0.00496614284809912
1727867929161	6046.875	0.6014520710996663	0.10214286454495916	0.0051912549021768065
1727867929163	6046.875	0.6200892982487806	0.11107937916178326	0.005385874034346027
1727867929165	6117.1875	0.6793657081789083	0.12043400840736461	0.005903919524890977
1727867929167	6117.1875	0.7323484306937692	0.1298771083415829	0.006191549640022053
1727867929168	6117.1875	0.7715960886860641	0.1421267756183682	0.006286861822463569
1727867929170	6117.1875	0.7588001320258351	0.15556941877759398	0.006263591138795347
1727867929173	6117.1875	0.7045012875433192	0.16712933050303624	0.006090624987763979
1727867929175	6117.1875	0.7985137403497748	0.17641986488800507	0.005310348387735877
1727867929177	6117.1875	0.6840172012374595	0.1853250014473515	0.0043580492322999945
1727867929178	6117.1875	0.5843329576101539	0.19677280166936678	0.0034057500768641122
1727867929180	6117.1875	0.6219291232797902	0.2121191602766798	0.0028808969607240086
1727867929182	6117.1875	0.709474490844258	0.23048256280819288	0.002439355920593683
1727867929184	6117.1875	0.6687556172816758	0.24654204822072046	0.0028758875617239782
1727867929185	6117.1875	0.6748649455557792	0.2596095832601099	0.0034505358120100983
1727867929186	6117.1875	0.7147503569529227	0.27668966740120193	0.004025184062296218
1727867929188	6117.1875	0.7158538187717599	0.3014149582306947	0.004456470615962246
1727867929190	6187.5	0.7067986254422169	0.3274341998944831	0.005388926509833889
1727867929192	6187.5	0.8398470761044781	0.3461473590002949	0.006321382403705531
1727867929193	6187.5	1.008637765753014	0.35705923751199564	0.0071301941789337795
1727867929195	6187.5	1.0783754693361234	0.365538652026982	0.0073848706224286485
1727867929197	6187.5	1.1413721159667012	0.3776852714897048	0.0076339684574208535
1727867929199	6187.5	1.1029852252434307	0.38611990027026916	0.0074958305472513035
1727867929200	6187.5	0.9843344215253672	0.3891172741400693	0.00710514504919225
1727867929202	6187.5	0.9325554039702425	0.3888585614738413	0.006857853574997251
1727867929204	6187.5	0.8516934756155171	0.3919593013731844	0.0063178510619821045
1727867929206	6187.5	0.8353334290878134	0.398324951181329	0.006054548330267382
1727867929208	6187.5	0.8443743336966361	0.4035088899570391	0.00609158945176707
1727867929209	6187.5	0.870236628892105	0.40808976246260176	0.006295486332481841
1727867929211	6187.5	0.8772509607424481	0.4145345577788729	0.006340577170379523
1727867929213	6187.5	0.8746243668256861	0.42330916481907666	0.006342835953786275
1727867929215	6187.5	0.8759911727832571	0.43379215706164465	0.006346011464517706
1727867929216	6187.5	0.9080221249940442	0.44691248717831167	0.006472479669141451
1727867929218	6187.5	0.932604857165404	0.4567376435571594	0.006623328049363263
1727867929220	6187.5	0.8629157493226172	0.4588450663662666	0.007002852210746707
1727867929222	6187.5	0.8720281988819689	0.45717287737724027	0.007331915284731609
1727867929224	6187.5	0.8845139349531578	0.45715481796548835	0.007447246492159963
1727867929225	6187.5	0.8995787902448162	0.46046366266222455	0.00753932241664798
1727867929227	6187.5	0.9174007039899846	0.4703118100766316	0.007606824959794193
1727867929229	6187.5	0.9438166828275476	0.48129333430822013	0.007658679859361413
1727867929231	6187.5	0.8805822776298603	0.4852399451389408	0.007496935782826523
1727867929232	6187.5	0.7726421396187516	0.47790315165248026	0.0069206394351083635
1727867929234	6187.5	0.702010260687934	0.4662778553002962	0.00598872110750755
1727867929236	6187.5	0.5893397907356835	0.4668946542299884	0.004857506425324161
1727867929238	6187.5	0.5579827799820384	0.4804574979243047	0.003738596461443781
1727867929240	6187.5	0.5654351734711791	0.48649428129981664	0.0028748213733156124
1727867929241	6187.5	0.44211141718258645	0.4797313937276957	0.0020110462851874434
1727867929243	6187.5	0.41591044491941825	0.4746382048215662	0.0019434483358913605
1727867929245	6187.5	0.4198355044958726	0.47609633699118015	0.0019474729488956576
1727867929247	6187.5	0.38480938605542453	0.4775094442607399	0.0018284379122356755
1727867929248	6187.5	0.36904389003537735	0.4734724529445856	0.0017395879594555065
1727867929250	6187.5	0.38146204918435533	0.4658023794757423	0.0018314460495099812
1727867929252	6187.5	0.42660576774304165	0.4611612262042071	0.0028947186630593133
1727867929254	6187.5	0.48010644687266174	0.4609904540888218	0.004140109860652775
1727867929256	6187.5	0.594490268451561	0.4563311690048673	0.005660493405723549
1727867929257	6187.5	0.6094427644244431	0.44355367709121296	0.006915861861211741
1727867929259	6187.5	0.6896882114071101	0.4274278417044973	0.008171230316699933
1727867929261	6187.5	0.8305187137184769	0.4070474450762303	0.00917874528708867
1727867929263	6187.5	0.8711302482257683	0.3885316442758566	0.00938662000160844
1727867929264	6187.5	0.8439690911210262	0.38239948904130533	0.009305404694079934
1727867929266	6187.5	0.8454828665583202	0.39263681164703	0.009317647711963611
1727867929268	6187.5	0.8625833658506963	0.4002363291221075	0.00946688458395137
1727867929270	6187.5	0.8703864554503506	0.3928358030722218	0.009546321743521921
1727867929273	6187.5	0.8185461941946497	0.379323103417762	0.008277736585288124
1727867929274	6187.5	0.8941959618355827	0.37043742169750926	0.007009151427054326
1727867929276	6187.5	0.8272801471872817	0.36636128394335477	0.006684002370833045
1727867929278	6187.5	0.8763066044560184	0.3609710556001629	0.0068452249254649655
1727867929280	6187.5	0.9509989633833421	0.34958266276652894	0.007269174082375395
1727867929281	6187.5	0.964379993707962	0.3301684690289494	0.007378244863970902
1727867929283	6187.5	0.962845869520944	0.3070473187738117	0.00733830892856623
1727867929285	6187.5	1.0062814937019176	0.2846948373046801	0.007149164809874696
1727867929286	6187.5	1.01454038754235	0.2693752347257554	0.007196886152579432
1727867929288	6187.5	1.0368687623130521	0.2686296984398943	0.007301637427340107
1727867929289	6187.5	1.090821765718006	0.275381989923812	0.007430853277968379
1727867929291	6187.5	1.0659411197010005	0.26783410512093764	0.00737804865098692
1727867929293	6187.5	0.959151303136231	0.24625395143115125	0.007016707438651181
1727867929295	6117.1875	0.8445572945913822	0.2295013735002918	0.006349607858821564
1727867929296	6117.1875	0.7527025658294261	0.22153725491491605	0.005587431853172255
1727867929298	6117.1875	0.7200966948767559	0.21230827302648056	0.005288460654580169
1727867929300	6117.1875	0.8162040059243036	0.20259054567656515	0.004946022103714463
1727867929302	6117.1875	0.9277147800181245	0.2011985044992015	0.0047621971924995
1727867929304	6117.1875	0.9489592738924633	0.20764945588372039	0.004848169764041407
1727867929305	6117.1875	1.0053510618963974	0.2147643851482332	0.00495233945213348
1727867929307	6117.1875	0.9948805957614603	0.21621030307163502	0.004938570955991362
1727867929309	6117.1875	0.919812541425719	0.2159385567978989	0.0048011902337756675
1727867929311	6117.1875	0.8638656558791216	0.21822482364396562	0.004593120950412712
1727867929312	6117.1875	0.7146194664581335	0.22598251751144316	0.004731279085473784
1727867929314	6117.1875	0.6507979042151895	0.2385047034354255	0.0050044809193154054
1727867929316	6117.1875	0.5542728555382261	0.24409641004777866	0.006489316553539183
1727867929318	6117.1875	0.6457003831666259	0.23699959847111424	0.008052274779719641
1727867929320	6117.1875	0.7978749041334354	0.2291472823936338	0.009615233005900099
1727867929321	6117.1875	0.9901857145453329	0.23194070992219712	0.01101553821375304
1727867929323	6117.1875	1.070530002676956	0.24288909758127145	0.01147718876935726
1727867929325	6117.1875	1.1265440634750121	0.2549577219320602	0.011711392541222625
1727867929327	6117.1875	1.0551143982829787	0.2652275831499353	0.011472275788260494
1727867929328	6117.1875	0.984258658423873	0.2719212865846185	0.01103568314800286
1727867929330	6117.1875	0.9541643877924652	0.2768543258516265	0.010766457104741013
1727867929332	6117.1875	0.8937294492662987	0.2820725783479833	0.010078390740079922
1727867929334	6117.1875	0.8401565388026746	0.2826731570102705	0.009300357205186417
1727867929336	6117.1875	0.7744438644035024	0.27401671076235934	0.008216171431887477
1727867929337	6117.1875	0.8087921259611328	0.25794760595694216	0.007242951082579622
1727867929339	6117.1875	0.7629591147031753	0.23967930633301202	0.007073063686068728
1727867929341	6117.1875	0.7760771324086324	0.2270038768780165	0.0071025751063270295
1727867929343	6046.875	0.8086132992263	0.2905708596828578	0.0072674060003796
1727867929344	6046.875	0.8908146250653379	0.2921106893623202	0.007275560452502081
1727867929346	6046.875	0.8819557951633027	0.3020610849989234	0.007187467480217357
1727867929348	6046.875	0.8286834676023235	0.32512895520787455	0.00694082480399987
1727867929350	6046.875	0.8187337048643358	0.3525208335178139	0.006844243991728293
1727867929352	6046.875	0.8500399048635211	0.37104115823552325	0.006999700022014393
1727867929353	6046.875	0.9003973397224394	0.3821772993421252	0.0071217122970620925
1727867929355	6046.875	0.8929934433122128	0.3860451850162854	0.007100663233649768
1727867929357	5976.5625	0.8025475641023683	0.4128691481666959	0.0067832777107358225
1727867929359	5976.5625	0.6924726577138731	0.4309066242630994	0.006141303126702531
1727867929360	5976.5625	0.6475579172505924	0.453995973992744	0.005165835396712858
1727867929362	5976.5625	0.6516333626892802	0.4854368013372574	0.004517508032910366
1727867929364	5976.5625	0.6788523071527326	0.529519356293197	0.003869180669107875
1727867929366	5976.5625	0.8371348135253402	0.5785984014009754	0.003355369081378868
1727867929368	5976.5625	0.8530688533495866	0.6188799083454217	0.0032161305768508446
1727867929369	5906.25	0.8360427577169899	0.6601679176033513	0.003190112683346822
1727867929372	5906.25	0.8381195316364567	0.696465928628485	0.0031921595647731726
1727867929374	5906.25	0.8216649262309201	0.7362814214592148	0.0031546731947565045
1727867929376	5906.25	0.7516633039750393	0.7793691996070806	0.00326235769243041
1727867929377	5906.25	0.6489102655164269	0.8233137719930421	0.003583975044455242
1727867929379	5906.25	0.6264698689429674	0.8665564808751927	0.003919911865369775
1727867929381	5906.25	0.6289846738448089	0.9078484760651236	0.005041687714945876
1727867929383	5835.9375	0.6967855410135938	0.9488080031198419	0.006203737792844251
1727867929385	5835.9375	0.8647476724231531	0.9868239605342044	0.007365787870742626
1727867929385	5835.9375	1.0059368163795461	1.0258061603540447	0.00809807515708523
1727867929387	5835.9375	1.0059368163795461	1.057498180372576	0.00809807515708523
1727867929389	5835.9375	1.045758061254906	1.0789791144443805	0.008256570857338774
1727867929391	5835.9375	0.9991842579551304	1.0767955783707142	0.008108548198014855
1727867929392	5835.9375	0.976804995192037	1.0735568803679567	0.007994441543625724
1727867929394	5765.625	0.9852029865794245	1.0833302767524284	0.008063674444506763
1727867929396	5765.625	0.9501384444026103	1.0917762869714722	0.008277186638819996
1727867929398	5765.625	0.9419180998759187	1.103135580412995	0.008193470841587738
1727867929400	5765.625	0.9085039302256195	1.1109096083865857	0.007890386479473727
1727867929401	5765.625	0.8421371585990187	1.1030475732883318	0.007496143823576608
1727867929403	5765.625	0.8100531178369137	1.0875673428819388	0.007387529138578966
1727867929405	5765.625	0.8164382914914374	1.082790557317071	0.007408687842034377
1727867929407	5765.625	0.8552691751676518	1.10028208397261	0.007649155535916809
1727867929408	5695.3125	0.6035945603985755	1.1375594571092573	0.0076878275607039385
1727867929410	5695.3125	0.604262271458872	1.1620448762968623	0.0076977326230097225
1727867929412	5695.3125	0.6056041888232422	1.164332209354754	0.007718255944285337
1727867929414	5695.3125	0.6150047551419883	1.1422935017217175	0.007837691880762235
1727867929416	5695.3125	0.6657033804449473	1.0855011018377196	0.008266520970215423
1727867929417	5695.3125	0.7264144240304649	1.0807407164063887	0.008590477805396598
1727867929419	5695.3125	0.7289930358100145	1.0520592493893255	0.008602866902994007
1727867929421	5695.3125	0.6778709206127819	1.0043029480516334	0.008266667311213857
1727867929423	5625.0	0.5799486254276677	0.9511204736805371	0.007510037617519225
1727867929424	5625.0	0.7269434878266171	0.8707335811128839	0.006357579276037186
1727867929426	5625.0	0.6504174809366234	0.7903966580289234	0.005422483030606051
1727867929428	5625.0	0.5425191177950989	0.7341459939514589	0.004456191848922937
1727867929430	5625.0	0.5311683308276185	0.7062146460264908	0.0034899006672398235
1727867929432	5625.0	0.573064228477108	0.6901108807043662	0.0031848239012125163
1727867929433	5625.0	0.6107308796020086	0.6660204943208303	0.0037597490837070796
1727867929435	5625.0	0.6651871600347714	0.621629377384707	0.004050103442518346
1727867929437	5554.6875	0.755007932522	0.5823770184103069	0.004364751112842944
1727867929439	5554.6875	0.7770219798541713	0.5343399735822624	0.00440252034954809
1727867929440	5554.6875	0.8582140469049083	0.5153538685331718	0.004613795546848886
1727867929442	5554.6875	0.8705499845969367	0.5256554319293221	0.004894089970052983
1727867929444	5554.6875	0.7082202332217226	0.5223828141533767	0.005847970061286204
1727867929446	5554.6875	0.7847377232142857	0.47737233728651246	0.006975945752602838
1727867929448	5554.6875	0.869852616728824	0.4139531096362396	0.007807135894141242
1727867929449	5554.6875	0.9551584992070591	0.36419042174480853	0.008484588732722353
1727867929451	5484.375	0.9947036150814629	0.34249788901723965	0.008716169335472982
1727867929453	5484.375	1.1012792387840993	0.3164575461255988	0.009153602132140417
1727867929455	5484.375	1.1099701821222347	0.281715219302076	0.009187077908079657
1727867929456	5484.375	1.0079064363144616	0.23174271101814764	0.008809318280885011
1727867929458	5484.375	0.9510342721791059	0.16960902733384461	0.00846810752756059
1727867929460	5484.375	0.8663626683367776	0.10770926304477822	0.007707274519815421
1727867929462	5484.375	0.8304576741548239	0.05831665708980959	0.007052513632002589
1727867929464	5484.375	0.9242940796043685	0.02689659472301612	0.006584979932128409
1727867929465	5414.0625	1.0264998737733138	0.011226437393944614	0.006353447723925495
