# Supplementary material for: Identification and classification of repeated whistle types from free-ranging rough-toothed dolphins (Steno bredanensis)
Source: Sci Rep. 2026 Mar 20;16:14327. doi: 10.1038/s41598-026-44853-2 (PMC13144356; doi:10.1038/s41598-026-44853-2)
Supplement: Supplementary file 2 — Supplementary Material 2 [file 41598_2026_44853_MOESM2_ESM.zip › Dataset_StenoRepeatedCalls/Contours/3307.csv]

Time [ms]	Peak Frequency [Hz]	Duty Cycle	Energy	WindowRMS
1727877028852	4851.5625	0.8362892389974984	0.0437137855013099	0.006669310340531663
1727877028854	4851.5625	0.7720483252781032	0.06897626557467688	0.007882197957175046
1727877028856	4851.5625	0.7434196019206567	0.08854309118853418	0.008024903821149903
1727877028857	4921.875	0.7670596215967987	0.11037416465456976	0.009050970364055158
1727877028859	4921.875	0.8077108250902659	0.1480442286467488	0.009557343014146652
1727877028861	4992.1875	0.8533978308256521	0.19656481442872822	0.010003300101433629
1727877028863	4992.1875	0.8499481484853199	0.2423578342896322	0.010003967450782286
1727877028864	4992.1875	0.8635707238548018	0.28035214228619965	0.010036555556355123
1727877028866	5062.5	0.8890110301523022	0.31326559290650885	0.010158704895283545
1727877028868	5062.5	0.9163097610637859	0.35081273555948594	0.010368251017204668
1727877028870	5132.8125	0.023735782736654193	0.42499340846334077	0.014776366844230726
1727877028872	5132.8125	0.022383058829094922	0.5354804556527797	0.016780436417909064
1727877028873	5132.8125	0.020766771544715717	0.6175076728019205	0.018784505991587406
1727877028875	5132.8125	0.020359119631846022	0.6131457444612701	0.018704796990754342
1727877028877	5132.8125	0.020697445076499774	0.5920511947488791	0.01873308349470584
1727877028879	5132.8125	0.021502563924882086	0.6320001248500686	0.018782206762346362
1727877028880	5132.8125	0.02056074245488094	0.7041634128198198	0.018655123325989426
1727877028882	5132.8125	0.01965063165906244	0.7537561487153277	0.012812404506145025
1727877028884	5132.8125	0.6433090233485977	0.769741758580642	0.009223676666583015
1727877028886	5132.8125	0.7154098782133378	0.7747298411416582	0.006857768784114126
1727877028888	5132.8125	0.6999700887279503	0.7732995671943578	0.004491860901645239
1727877028889	5132.8125	0.7175038278723614	0.7598382371286282	0.0037559407805232707
1727877028892	5132.8125	0.8796610616165688	0.7273733545283486	0.0036232201857686105
1727877028894	5203.125	0.8295441513003426	0.6379190835690638	0.003937399238498237
1727877028896	5484.375	0.7752434224764763	0.04088091088327823	0.004311019927352816
1727877028897	5765.625	0.8415481876942466	0.003212127980141242	0.004670344588499457
1727877028899	6046.875	0.8658334972767234	0.12713276534433166	0.004766285082177765
1727877028901	6398.4375	0.8897035712319213	0.4881451967208034	0.004823055090490864
1727877028903	6398.4375	0.9034989534389302	0.6316964615998026	0.0048634703412366274
1727877028905	6398.4375	0.9548268566612828	0.7137797191303921	0.005118802585241253
1727877028905	6398.4375	0.7091972859648505	0.770766461483289	0.005515111826399697
1727877028907	6398.4375	0.7091972859648505	0.8139321356375895	0.005515111826399697
1727877028909	6398.4375	0.7757834570901723	0.8420701983886514	0.006143978560383112
1727877028911	6398.4375	0.7945891522403665	0.8683047209558769	0.006826961440482514
1727877028912	6398.4375	0.855716822940635	0.8940249776285013	0.007638489428253775
1727877028914	6398.4375	0.9167650869094185	0.9045921204359103	0.008072811093928104
1727877028916	6398.4375	1.0428566602790879	0.9057551517260813	0.008662507443549844
1727877028918	6398.4375	1.0555393144678056	0.903676124867243	0.008727951339681694
1727877028920	6398.4375	0.9746684346357761	0.8933888224685905	0.008413363478530033
1727877028921	6398.4375	0.9700245571238879	0.8629163254757525	0.008409322793340723
1727877028923	6398.4375	0.9160733864877041	0.8164374136722982	0.008655831902677465
1727877028925	6398.4375	0.8668105407330975	0.7651613504694393	0.009326909741463534
1727877028927	6398.4375	0.017030788745982607	0.7266722292299511	0.014454193945295804
1727877028928	6398.4375	0.016966918986392923	0.7697024228393634	0.0169875010203967
1727877028930	6398.4375	0.01663469868407237	0.845671782027228	0.019520808095497597
1727877028932	6398.4375	0.01583814224876537	0.7812483861730375	0.019437632614135964
1727877028934	6398.4375	0.01669401599579991	0.5322589166729352	0.019524136159040695
1727877028936	6398.4375	0.017155601691536314	0.2650980197054968	0.01961404530515454
1727877028937	6468.75	0.01664259772307126	0.1375661329459119	0.019444362506193507
1727877028939	6539.0625	0.016199994109045754	0.271534534751537	0.014105245826061343
1727877028941	6679.6875	0.4710216430806366	0.8374918171060224	0.008766129145929178
1727877028943	6820.3125	0.990083630052818	1.3447238428152535	0.008612335402908542
1727877028944	6820.3125	1.0074355122983636	1.7595118453582714	0.008993397964108474
1727877028946	6820.3125	1.058634916385959	2.037792443529592	0.009185655381878191
1727877028948	6820.3125	1.0840315766582227	2.2138848541719978	0.009290575833533843
1727877028950	6820.3125	1.0179545866590598	2.3323268344193826	0.00887680478909419
1727877028952	6820.3125	0.8869477704552652	2.3810330118139547	0.008023136153912052
1727877028953	6820.3125	0.7213465461579897	2.35584005382989	0.006931369554977349
1727877028955	6820.3125	0.6377724203895695	2.302184033197699	0.005996918465859464
1727877028957	6820.3125	0.4966135156090765	2.2564742085487857	0.004966331926668767
1727877028959	6820.3125	0.5575951353448924	2.2023917478263884	0.003987622676451925
1727877028960	6820.3125	0.499644406780905	2.095093212508355	0.0030089134262350843
1727877028962	6820.3125	0.4311447117234562	1.9026661778039344	0.0023958147276430747
1727877028964	6820.3125	0.3511245167574953	1.630612416154147	0.0018926824211528584
1727877028966	6820.3125	0.14911356909830828	1.2934483418108689	0.001389550114662642
1727877028968	6820.3125	0.15419110782579543	0.9241686078747249	0.0014084575895631413
1727877028969	6820.3125	0.19196319246502203	0.626754309820374	0.0017016287491836558
1727877028971	6820.3125	0.21253610256280897	0.46534959085477456	0.00199479990880417
1727877028973	6820.3125	0.26540326746586285	0.3916621536726268	0.002678283064087332
1727877028975	6820.3125	0.3653610886893351	0.32921583374291413	0.0036711201747227826
1727877028976	6820.3125	0.516545907666776	0.2802995673502282	0.004448930799408159
1727877028978	6820.3125	0.5946919691373012	0.26449135987210437	0.0052267414240935355
1727877028980	6820.3125	0.8551836283888042	0.2686408238782453	0.0060147941253538995
1727877028982	6820.3125	0.9738336927681501	0.27563228323556827	0.006464134611355386
1727877028984	6820.3125	1.0174350015045754	0.28372598558542633	0.006621041775100704
1727877028985	6820.3125	1.0045277075337415	0.2976301467278581	0.00657917119212141
1727877028987	6820.3125	0.9824731274598129	0.31946760366928306	0.006511197479495777
1727877028989	6820.3125	0.86911616229821	0.3452852123323098	0.006133606892777779
1727877028992	6820.3125	0.7129339711908912	0.38584405349312995	0.005042330024141389
1727877028993	6820.3125	0.6142932407913407	0.46063692824980623	0.003951053155504999
1727877028995	6820.3125	0.6101201711378005	0.5625295162758895	0.003911341569174114
1727877028997	6820.3125	0.5596698360295579	0.6715547759048832	0.004556818452620059
1727877028999	6820.3125	0.6334740190297817	0.7824204217171227	0.005695857086153597
1727877029001	6820.3125	0.7558050605330636	0.885412944844242	0.006834895719687134
1727877029002	6750.0	0.8907787385028677	0.9629482198872545	0.007484479720797965
1727877029004	6750.0	0.9261384350457849	1.0076016540132156	0.007591258940376682
1727877029005	6750.0	0.013875060207283239	1.0279596337143873	0.013312317821526556
1727877029007	6750.0	0.013942940295233365	1.042456299170012	0.016203965417395695
1727877029008	6750.0	0.014302825902893557	1.02604330133308	0.019095613013264835
1727877029010	6750.0	0.014803535129950585	0.9333887202247978	0.019484869064537114
1727877029012	6750.0	0.01540287261393294	0.8589769794211722	0.01965937723915677
1727877029014	6750.0	0.01595738773384476	0.8579058249132931	0.019836118471075997
1727877029016	6750.0	0.016537043122945246	0.8335696295418886	0.02000951145964634
1727877029017	6750.0	0.017510530969384614	0.765756262983849	0.015254840881390366
1727877029019	6750.0	0.11763444203969675	0.791198004317961	0.01050017030313439
1727877029021	6750.0	0.12372526182976828	0.8971743836485122	0.010671597522093023
1727877029023	6750.0	0.11754041614357956	1.0529993414541692	0.010453855414377732
1727877029024	6750.0	0.8873664554064449	1.2377663918412758	0.009078332145135976
1727877029026	6750.0	0.800623689639027	1.4214785961211616	0.008520725530520567
1727877029028	6750.0	0.6420881605664246	1.576912737470592	0.007017783356533445
1727877029030	6679.6875	0.5133576019881412	1.6903563913490678	0.005641907863359713
1727877029032	6679.6875	0.4941459749666613	1.7345488507612348	0.004266032370185982
1727877029033	6679.6875	0.5766535493795121	1.740827367911397	0.003950049167394901
1727877029035	6679.6875	0.5940565280163205	1.7457173541153017	0.0041599659839238814
1727877029037	6679.6875	0.6796244424471583	1.744391660474682	0.004888461219774968
1727877029039	6679.6875	0.7995319499295619	1.7159267868180366	0.0054031026274736155
1727877029040	6679.6875	0.8868724315305654	1.6803262279633384	0.005639964214744789
1727877029042	6679.6875	0.9036493061876082	1.6620618673592158	0.005671738430702824
1727877029044	6679.6875	0.8894500210720844	1.6468921980005036	0.0056484537731755656
1727877029046	6679.6875	0.8641507414141975	1.612956802268369	0.005540920329316558
1727877029048	6679.6875	0.819104272614485	1.5566132191000743	0.005657047372987853
1727877029049	6679.6875	0.6706923143824352	1.496858103361744	0.006317362887180139
1727877029051	6679.6875	0.6672895748946576	1.4592297006684332	0.006847090502425161
1727877029053	6679.6875	0.7254529956409174	1.460660497219501	0.008143108006928926
1727877029055	6679.6875	0.7983325251278434	1.4953859566067143	0.00970955642319532
1727877029056	6679.6875	0.9571875241084024	1.5319526685775506	0.010954789842423932
1727877029058	6679.6875	1.0287880442070034	1.5496820546992307	0.011397175074748116
1727877029060	6679.6875	1.0957885950265973	1.5555123527853836	0.011748461997604253
1727877029062	6679.6875	1.0314435560306823	1.5478569482330402	0.011489501941905988
1727877029064	6679.6875	0.9529377006737494	1.538574140409694	0.010972338555451756
1727877029065	6679.6875	0.9154161293936989	1.5380299995010542	0.010575609536147834
1727877029067	6679.6875	0.90762825440472	1.5547653218727528	0.010475708359440795
1727877029069	6679.6875	0.9238787417141896	1.585902094630488	0.010146985723422701
1727877029071	6679.6875	0.8911407755787764	1.6145134617009735	0.009713177055953523
1727877029072	6679.6875	0.8404415337996468	1.620098812991699	0.009213762462538968
1727877029074	6679.6875	0.8119360747901512	1.617496181531084	0.009041105766231315
1727877029076	6679.6875	0.7980228927336799	1.622720783593395	0.008998119797216821
1727877029078	6679.6875	0.8204848578905586	1.6363995820414985	0.009099777026340227
1727877029080	6679.6875	0.8389618814055549	1.6561760460023427	0.00896476076997169
1727877029081	6679.6875	0.8063642331450216	1.6816353876245038	0.008552432099289665
1727877029083	6679.6875	0.7918458741495212	1.6925764227076887	0.008356993687679462
1727877029085	6679.6875	0.774754345121392	1.6693228284628308	0.008133754833677998
1727877029087	6679.6875	0.7969227745140807	1.6199486788622708	0.008345998028498216
1727877029088	6679.6875	0.8639110197116122	1.5702162993024176	0.00871999071952559
1727877029090	6679.6875	0.8865491423607117	1.5392378670602078	0.008792733433824577
1727877029093	6679.6875	0.8618629386516816	1.5288319991081278	0.00867196726209177
1727877029095	6679.6875	0.8886080519473428	1.5365183562358888	0.007732320931287522
1727877029097	6679.6875	0.7225796321044041	1.5449577249461823	0.0065831809781067615
1727877029098	6679.6875	0.6342563169635186	1.5440590729914574	0.005434041024926001
1727877029100	6679.6875	0.5919966240809793	1.5408107206214336	0.004725590776058799
1727877029102	6679.6875	0.6407949081359706	1.5437276537806237	0.0040171405271915974
1727877029104	6679.6875	0.4995201983710294	1.5486463791551277	0.0038302498218919486
1727877029105	6679.6875	0.4201856477776842	1.5557433209382734	0.004041307976640595
1727877029106	6679.6875	0.42218125198515066	1.5715646412799502	0.00405592246213078
1727877029108	6679.6875	0.4232968709967957	1.5993327698345352	0.0040645350149367135
1727877029110	6679.6875	0.4294644790196997	1.6334398007906703	0.004082531743662761
1727877029112	6679.6875	0.409376482008174	1.651891186571062	0.0039896246373727715
1727877029113	6679.6875	0.414798630322836	1.6565280312790285	0.004043008909194819
1727877029115	6679.6875	0.42405432660838877	1.648753184364143	0.004152609236751187
1727877029117	6679.6875	0.47177060273779686	1.645911737560026	0.004795878346937755
1727877029119	6679.6875	0.5588633835000747	1.6530331381068046	0.0062792415805176145
1727877029120	6679.6875	0.6794318368562048	1.6719330713346339	0.007368967150134909
1727877029122	6679.6875	0.7566588416764112	1.7075546842306224	0.008458692719752204
1727877029124	6679.6875	0.9173724951360261	1.746323530987451	0.009583379797414313
1727877029126	6609.375	1.0533056364497448	1.7668995100363258	0.010296139129629739
1727877029128	6609.375	1.1223794592276768	1.7831176567004459	0.010666254608615262
1727877029129	6609.375	1.0780514713624247	1.7878339135509267	0.01049275639859459
1727877029131	6609.375	1.0195509789263584	1.79693689141167	0.01023374247155392
1727877029133	6609.375	0.9231990767636653	1.8061309249717024	0.009513943705894532
1727877029135	6609.375	0.8960115469342143	1.810403822854415	0.009027687319143229
1727877029136	6609.375	0.9310537627641157	1.8220929735326872	0.008891860488376981
1727877029138	6609.375	0.928657716817933	1.8519535968970138	0.00893693677042602
1727877029140	6609.375	0.9224541722402141	1.8907147138581213	0.009337772370334606
1727877029142	6609.375	0.9531080279197006	1.9134838045951554	0.009627977749847434
1727877029144	6609.375	0.9964843959531855	1.903030888411655	0.009844820131883081
1727877029145	6609.375	0.9979290198791252	1.8635853315227024	0.009848630023075369
1727877029147	6609.375	0.967817818966153	1.8248486400404589	0.009738052991874186
1727877029149	6609.375	0.9102129283669255	1.814398628651139	0.009300974223835475
1727877029151	6609.375	0.8886417875351176	1.8185718762838237	0.00906941315348276
1727877029152	6609.375	0.8144720154683697	1.8254721222014711	0.009302022186533318
1727877029154	6679.6875	0.8147042837028745	1.8399582015501252	0.009514327026073088
1727877029156	6679.6875	0.8259447500631862	1.849677577869142	0.010342146539135833
1727877029158	6679.6875	0.9254983897524353	1.8186111795031723	0.011453151067600894
1727877029160	6679.6875	1.0470184674244836	1.7474453811184623	0.012249703625756296
1727877029161	6679.6875	1.1234670171325698	1.701421248063865	0.012631727413164205
1727877029163	6679.6875	1.1141989353279267	1.6929461821015477	0.01258209748393969
1727877029165	6679.6875	1.0040633321568808	1.7134879495144035	0.01199112573849696
1727877029167	6679.6875	0.865267790004273	1.7391666764646363	0.010935052054836393
1727877029168	6679.6875	0.7452040959660595	1.7549970810898992	0.009640758416357162
1727877029170	6679.6875	0.6974843498214724	1.766335290410802	0.008978930711957584
1727877029172	6679.6875	0.7051120157974146	1.7802058653644384	0.007829812890070256
1727877029174	6679.6875	0.8848841540715862	1.782813356108229	0.007377380479979937
1727877029176	6679.6875	0.8877631708758315	1.7569107573819673	0.007399143889388006
1727877029177	6679.6875	0.9275056614835441	1.7017881703711244	0.007605350186752698
1727877029179	6679.6875	0.9574735634508051	1.6250479259739616	0.007683767076300974
1727877029181	6679.6875	0.9483179885455768	1.5172607242068392	0.007663811762814988
1727877029183	6679.6875	0.8738665134985512	1.4309583684702651	0.00742434291556934
1727877029184	6679.6875	0.791519598650145	1.4329112605260386	0.006882269383844151
1727877029186	6679.6875	0.0671421456429905	1.5262305293217229	0.0075324485730700105
1727877029188	6679.6875	0.06185868488370672	1.6221173765415797	0.007038990311531214
1727877029190	6679.6875	0.0597507393076551	1.5839022774492924	0.0068091852656480545
1727877029193	6679.6875	0.06294344788801194	1.4104558619525274	0.007113492493565744
1727877029194	6679.6875	0.07911199573408377	1.2373916630339585	0.008191335363291074
1727877029196	6679.6875	0.0863229591210239	1.1221970312227543	0.008561463927062645
1727877029198	6679.6875	0.09626653227240782	1.033788291587965	0.009062235056010151
1727877029200	6679.6875	0.574208707612326	0.9717297738949666	0.008320260412430116
1727877029201	6679.6875	0.8479688456270897	0.9306305774546573	0.008044067795278224
1727877029203	6679.6875	0.8064000541938673	0.8868678619669826	0.007797797870454871
1727877029205	6679.6875	0.6908271683662892	0.8062039969459547	0.00712815740244131
1727877029206	6679.6875	0.5704704984985769	0.6672148965970227	0.0062394103158451035
1727877029208	6679.6875	0.5193730117858185	0.5168551208854633	0.005469278389212295
1727877029209	6679.6875	0.4229830432696773	0.42973342613554205	0.004699146462579488
1727877029211	6679.6875	0.37195925290830745	0.41599899004987195	0.003894826358899531
1727877029213	6679.6875	0.29014739451684113	0.41140012176206237	0.003173445712581639
1727877029215	6679.6875	0.17493898660827994	0.3760082280459654	0.0024520650662637478
1727877029216	6679.6875	0.14453740625275524	0.3166777611602532	0.0021127661180403096
1727877029218	6679.6875	0.13810730309328406	0.252130598650606	0.002052403568728227
1727877029220	6679.6875	0.1445948072108461	0.21228937837486703	0.0021058955299084327
1727877029222	6679.6875	0.13132681491879983	0.19198460021322702	0.0019760151972631557
1727877029224	6679.6875	0.14059049245736105	0.15181504988701194	0.0021831600686281097
1727877029225	6750.0	0.1966287757202213	0.09103560518741513	0.0031310847894095058
1727877029227	6820.3125	0.23477290822489907	0.04508165579858021	0.00413542007222378
1727877029229	6960.9375	0.3104034539227968	0.0031670621230598613	0.004936805595722159
1727877029231	7101.5625	0.8032868624421404	0.00489620539408406	0.005738191119220538
1727877029232	7242.1875	0.880224073225424	0.012633597955411366	0.005942147319316401
1727877029234	7382.8125	0.8813756799471221	0.015948209648051357	0.00594527663230484
1727877029236	7382.8125	0.8958220731787211	0.01833775709184142	0.005969957478731679
1727877029238	7382.8125	0.9244868187069297	0.019925254895678767	0.006084670070785491
1727877029240	7382.8125	0.9009783320976554	0.021429087619605748	0.005926046851979711
1727877029241	7382.8125	0.8437756265587725	0.022880448685552637	0.005262299998926934
1727877029243	7382.8125	0.7826766013116878	0.023358080631018192	0.004622227191285155
1727877029245	7453.125	0.8896935392319064	0.022262726579470298	0.003982154383643376
1727877029247	7453.125	0.8076181653153258	0.019972031817661905	0.00369432707979879
1727877029248	7453.125	0.9213292480907458	0.016761476561246883	0.004172203988632559
1727877029250	7453.125	0.5895121987791407	0.013178160384505234	0.004515853346447628
1727877029252	7453.125	0.6528591465486763	0.010582815849229958	0.005067287635671263
1727877029254	7523.4375	0.6916073887293137	0.008926752786848987	0.005411066216705892
