# Supplementary material for: Identification and classification of repeated whistle types from free-ranging rough-toothed dolphins (Steno bredanensis)
Source: Sci Rep. 2026 Mar 20;16:14327. doi: 10.1038/s41598-026-44853-2 (PMC13144356; doi:10.1038/s41598-026-44853-2)
Supplement: Supplementary file 2 — Supplementary Material 2 [file 41598_2026_44853_MOESM2_ESM.zip › Dataset_StenoRepeatedCalls/Contours/3309.csv]

Time [ms]	Peak Frequency [Hz]	Duty Cycle	Energy	WindowRMS
1727877137551	4921.875	0.6334620607049654	0.07083230736404668	0.0038254119380948665
1727877137552	4921.875	0.6488497376947483	0.13210517434879226	0.0044694168137483035
1727877137555	4921.875	0.6741075615582683	0.18301816795981152	0.004656598355461379
1727877137557	4921.875	0.78135828354191	0.2075621888901563	0.005101134897393767
1727877137559	4921.875	0.7350789480549494	0.21742486634090022	0.004972817901225307
1727877137560	4992.1875	0.725319675022535	0.21358358379578096	0.0049376490264627275
1727877137562	4992.1875	0.6959730846226927	0.22710307080526457	0.004792835992259007
1727877137564	4992.1875	0.6558569082358952	0.2569771923596193	0.004518147217986831
1727877137566	4992.1875	0.7072167441371091	0.298992652894912	0.004463432939457001
1727877137568	5062.5	0.7402945786663555	0.3348955434685899	0.0046864051761883975
1727877137568	5062.5	0.6517441576413758	0.368260342328374	0.005269698021239921
1727877137570	5062.5	0.6517441576413758	0.3955903908856251	0.005269698021239921
1727877137572	5062.5	0.7597059344337475	0.41271875582795814	0.006231167280548652
1727877137574	5132.8125	0.8642609170135668	0.4268287464015569	0.00671035874065298
1727877137575	5132.8125	0.9332880980534934	0.45561695950298425	0.006963795095058225
1727877137577	5132.8125	0.9540432395978323	0.4952980287103759	0.007048772531363224
1727877137579	5132.8125	0.9017479183313573	0.5380444694039241	0.0068648639464621046
1727877137581	5132.8125	0.7998737251692615	0.5853515849685612	0.00642115584989982
1727877137583	5132.8125	0.7125729157940466	0.6150148081497452	0.005921799584100394
1727877137584	5132.8125	0.665719137010455	0.6215037215311282	0.005123201760051849
1727877137586	5132.8125	0.7392817781628064	0.6174265276784011	0.004849965353344958
1727877137588	5132.8125	0.8179609101815765	0.5909398089634609	0.004544567625987627
1727877137590	5132.8125	0.8319769159253825	0.49779287890458046	0.004529917114517197
1727877137591	5203.125	0.8068999994776964	0.33331575756473786	0.004404257128657693
1727877137593	5554.6875	0.8148494107062163	0.009397629192599195	0.004418508936998579
1727877137595	5906.25	0.8029600536463749	0.07855168996060424	0.004399876843005251
1727877137597	6257.8125	0.8061836456901835	0.2577194958170141	0.0044086812584320225
1727877137599	6257.8125	0.7751786387078198	0.2879347993398059	0.004555364682704742
1727877137600	6257.8125	0.6717054870823219	0.2996423387425167	0.005151521355714118
1727877137602	6257.8125	0.6108335001061608	0.3013430465732834	0.005779376359402577
1727877137604	6257.8125	0.6795495233525867	0.3060443661181224	0.006457618494342521
1727877137606	6257.8125	0.742025119725358	0.33380516559754503	0.0068699265188571145
1727877137607	6257.8125	0.7910941876850919	0.38683724860901486	0.007042773251692489
1727877137609	6328.125	0.8052917469288102	0.42521416143596324	0.007079410399456387
1727877137611	6328.125	0.7884872333102445	0.43186204254352173	0.007051753837229788
1727877137613	6328.125	0.6982873573170453	0.45220944096821025	0.006693531933640108
1727877137615	6328.125	0.5594945226155583	0.4981462583738445	0.005527789260758324
1727877137616	6328.125	0.5294719481021174	0.5404546816290225	0.00436204658787654
1727877137618	6328.125	0.483136409580985	0.5590255910412457	0.003612902260071673
1727877137620	6398.4375	0.49831440455045145	0.5565659995097058	0.0028637579322668056
1727877137622	6398.4375	0.5754901543774836	0.5246134164993779	0.002719599420520155
1727877137623	6398.4375	0.6149429357041559	0.4675058063850224	0.002917087472474093
1727877137625	6398.4375	0.629686136136353	0.40822586339529315	0.0029418608658717286
1727877137627	6398.4375	0.6421129511528472	0.3544493071298338	0.0029680483291747123
1727877137629	6398.4375	0.6663702150386136	0.30108394712761205	0.0038883925774417342
1727877137631	6398.4375	0.6156542329921744	0.24520973041262392	0.004901878135515158
1727877137632	6398.4375	0.7518770991579716	0.18909985191365383	0.005602668662739925
1727877137634	6398.4375	0.8058442279068903	0.1360869529465651	0.0063034591899646915
1727877137636	6398.4375	0.8800453177373357	0.09210765186328056	0.006747235409354594
1727877137638	6539.0625	0.8952460864993873	0.155545613121803	0.00681672875948477
1727877137639	6679.6875	0.8971423329064623	0.4484118135178228	0.006818026388594262
1727877137641	6820.3125	0.9090708667143095	0.7080736496838195	0.0068433194178177175
1727877137643	6820.3125	0.9044732391147889	0.9105636336461531	0.00681213270818417
1727877137645	6820.3125	0.8849278222622812	1.0610795409757292	0.006659991894636928
1727877137647	6820.3125	0.9183103933274371	1.167079216981032	0.006358412097953776
1727877137648	6820.3125	0.9007140321847823	1.207663165495526	0.006213282714704108
1727877137650	6820.3125	0.8976584830744332	1.19591430018961	0.006193675127650708
1727877137652	6820.3125	0.32798424403722826	1.2105030831652939	0.006256616766885948
1727877137655	6820.3125	0.33385584066326907	1.2842858622805289	0.00628763738291764
1727877137656	6820.3125	0.31236436344078744	1.3608225924986208	0.006106840453704014
1727877137658	6820.3125	0.30529841203701247	1.3795854031163477	0.005997591640801088
1727877137660	6820.3125	0.29902999254736434	1.3316661691469798	0.005869352688618807
1727877137662	6820.3125	0.30719141686188106	1.2728926927484645	0.006082840655666904
1727877137664	6820.3125	0.3301389187808629	1.235861471678905	0.0066340726529350875
1727877137665	6820.3125	0.7911064040698434	1.2173473491877467	0.007506156491719663
1727877137667	6820.3125	0.8589654912028114	1.1820597257962804	0.008017321691743878
1727877137668	6820.3125	1.0095879912588326	1.1123219008559913	0.008851343382727481
1727877137670	6820.3125	1.07449101426532	1.0268322455922276	0.009162191680326181
1727877137671	6820.3125	1.135686647778201	0.9513900120850098	0.009452277521852459
1727877137673	6820.3125	1.1297079579332487	0.8595524828400508	0.009424947319598411
1727877137675	6820.3125	1.0266359650320627	0.7814016610908125	0.008952157634797725
1727877137677	6820.3125	0.8935893724720454	0.7564256231065974	0.00818394153244491
1727877137679	6820.3125	0.7630101178288256	0.7679020037255753	0.007233704668299026
1727877137680	6820.3125	0.7295259370222621	0.7653451397830254	0.00643609245741036
1727877137682	6820.3125	0.7020817274656227	0.7111126534562809	0.006125963215703277
1727877137684	6820.3125	0.7582314138804106	0.6204262235452985	0.005885742667616779
1727877137686	6820.3125	0.8563870817872952	0.5431043182755982	0.0058336925986073864
1727877137687	6820.3125	0.8762199011568372	0.4861118672696945	0.005923576401625346
1727877137689	6820.3125	0.8994745328555012	0.4241236506041584	0.005981568188797981
1727877137691	6820.3125	0.8908900504778321	0.3463320564113773	0.005960879864523566
1727877137693	6820.3125	0.8906932259744422	0.2922851683052851	0.005972864641922736
1727877137695	6820.3125	0.9074502040363488	0.2633387697094635	0.006088438728221891
1727877137696	6820.3125	0.7348592562167979	0.21969836238276766	0.0066036225150276195
1727877137698	6820.3125	0.7531415683726037	0.1628833171103011	0.006901779078502167
1727877137700	6820.3125	0.7438119080049498	0.12423243623368477	0.007768050937670644
1727877137702	6820.3125	0.8221705902616103	0.1198561106637096	0.008484099553439347
1727877137703	6820.3125	0.896056293620688	0.13075797897262034	0.00892580703661376
1727877137705	6820.3125	0.9308623299668326	0.13317844623725253	0.009035447283300014
1727877137707	6820.3125	0.9359564186413543	0.12442919974340923	0.009045294272334277
1727877137709	6820.3125	0.8593671578712513	0.1293873554555118	0.008704330071779915
1727877137711	6820.3125	0.7542068473619659	0.16290609183583984	0.007922497864685463
1727877137712	6820.3125	0.6837572886714375	0.18528725604345195	0.00682407001551468
1727877137714	6820.3125	0.7283965695571543	0.16142418125702238	0.006513633333462603
1727877137716	6820.3125	0.7878623461126724	0.12119303842172399	0.0056716662502042615
1727877137718	6820.3125	0.7772665851968094	0.10707253261937356	0.005432753860997807
1727877137719	6820.3125	0.8055262511780246	0.11456080405683083	0.005585190926812277
1727877137721	6820.3125	0.8248079148599555	0.11832074336470862	0.005666448620682027
1727877137723	6820.3125	0.8478770056172847	0.11853285918495855	0.005717032839332853
1727877137725	6820.3125	0.7971383579131509	0.12541728725926043	0.005571201089254604
1727877137727	6820.3125	0.7414821349222626	0.13522860388200217	0.005358308237347983
1727877137728	6820.3125	0.705552348348127	0.14245772833010317	0.0046684953044645846
1727877137730	6820.3125	0.6904854937392434	0.1523774514637624	0.0045565117974492066
1727877137732	6820.3125	0.623222874212638	0.1657160885398793	0.0045777273665830774
1727877137734	6820.3125	0.6900722400087724	0.17840461272756628	0.005220030914165517
1727877137735	6820.3125	0.7754339179226108	0.18983919697647242	0.005827993519596765
1727877137737	6820.3125	0.8365825963799326	0.20527423494949124	0.006152524454230629
1727877137739	6820.3125	0.9466359395522943	0.2388908910759357	0.0065595400835281115
1727877137741	6820.3125	1.003593658994981	0.2959843993173952	0.006713934123859735
1727877137743	6820.3125	0.9861217720557217	0.348699621785308	0.006675462172834415
1727877137744	6820.3125	0.8943291196137013	0.37945932889505324	0.006374724399487168
1727877137746	6820.3125	0.8129711475890186	0.4058607415392451	0.0056714085105231205
1727877137748	6820.3125	0.7037341584564369	0.44595257448126996	0.004848850722244492
1727877137750	6820.3125	0.5733966469153143	0.4945179250416743	0.004026292933965864
1727877137751	6820.3125	0.651460737526091	0.5443304403125858	0.0034417876181782004
1727877137753	6750.0	0.6422621069815032	0.5988697989893478	0.0034577091217076997
1727877137756	6750.0	0.6720773681363736	0.6308570199198995	0.0038527766955942224
1727877137758	6750.0	0.7299062750710447	0.6688278527425258	0.00406396555280208
1727877137760	6750.0	0.744054361475732	0.7268688336331064	0.004085510162075008
1727877137761	6750.0	0.8196099896738659	0.7854096588934978	0.004445865063257231
1727877137763	6750.0	0.7310635696359459	0.8305175906825742	0.004880115716126204
1727877137765	6750.0	0.6673245566988144	0.8629488835337497	0.006060211074525418
1727877137767	6750.0	0.7625150346853131	0.8761401725087145	0.007240306432924633
1727877137768	6750.0	0.8381254951007803	0.8843812222219639	0.00794442207391885
1727877137769	6750.0	0.870921956949704	0.9168583982604774	0.008193009433359575
1727877137771	6679.6875	0.8999013561436094	0.9600158834815359	0.008357760797738827
1727877137773	6679.6875	0.9446383036492012	0.9788805812981453	0.008507932196144152
1727877137775	6679.6875	0.9364653201078852	0.9710800691337272	0.008487607816115779
1727877137776	6679.6875	0.8729305104572667	0.9694773785927816	0.008204155734156162
1727877137778	6679.6875	0.8351870056489356	0.9879472336507615	0.007922643399760088
1727877137780	6679.6875	0.7608629051315888	1.0174845811531945	0.007075957846919675
1727877137782	6679.6875	0.74511165657208	1.050672085243161	0.006186315818795243
1727877137783	6679.6875	0.8568633646187751	1.0893939175714784	0.0055267349584925875
1727877137785	6679.6875	0.8703792420073375	1.129414664664432	0.00551995546399141
1727877137787	6679.6875	0.8938541052476415	1.1515509525641743	0.0056443212200905
1727877137789	6679.6875	0.9367987994627883	1.1482087255969773	0.0057707684346241985
1727877137791	6679.6875	0.9158421162539309	1.1238577351921086	0.005729593623705647
1727877137792	6679.6875	0.8137368256191038	1.1033040693294232	0.005347108868794772
1727877137794	6679.6875	0.4256545940102839	1.1137711100956833	0.0052173675392178384
1727877137796	6679.6875	0.43118922283132183	1.162670897685155	0.005307357156758509
1727877137798	6679.6875	0.458677694867627	1.1826346812140365	0.005729360296382038
1727877137799	6679.6875	0.48734128991904635	1.1195289284849865	0.0061512541029214995
1727877137801	6679.6875	0.5107828845207236	1.0705002322067367	0.006458548221680274
1727877137803	6679.6875	0.5772406213701909	1.1127096716737872	0.0071396929128680914
1727877137805	6679.6875	0.6607435210121678	1.1732318108251878	0.007727031830504345
1727877137807	6609.375	0.7312868680148309	1.205093666990097	0.008108261261038767
1727877137808	6609.375	0.8328963625606002	1.2071970579396014	0.008016846046986633
1727877137810	6609.375	0.8016206433438156	1.186770671517086	0.007831593315807347
1727877137812	6609.375	0.9427337783580413	1.1838872195377506	0.007107034649010895
1727877137814	6609.375	0.7949417655865955	1.2336429836608398	0.006241801460795749
1727877137815	6609.375	0.6769676699756897	1.2997979640116242	0.005246817407146251
1727877137817	6609.375	0.6346468252036332	1.3302108395632277	0.004758840333480568
1727877137819	6609.375	0.5881047285102459	1.338735889778463	0.003989098431001014
1727877137821	6609.375	0.7484792484855823	1.349979866604626	0.003597356417231813
1727877137823	6609.375	0.7275909533504956	1.353969660922399	0.003503733019388755
1727877137824	6609.375	0.7671620111045597	1.3317266072203895	0.003660267687174307
1727877137826	6609.375	0.8169827114218329	1.3180294665569317	0.0038052949666530045
1727877137828	6609.375	0.9125489323179892	1.3038456148948883	0.004146995442057759
1727877137830	6609.375	0.9525278507859879	1.2994630518080845	0.0042925200655021655
1727877137831	6609.375	0.862807062222737	1.306807510611303	0.0040761265827760195
1727877137833	6609.375	0.8163537833461436	1.3163393057872865	0.003920843775605041
1727877137835	6609.375	0.639961997786329	1.3247569390498406	0.003945654291921605
1727877137837	6609.375	0.5321926317098782	1.3303239230675301	0.005617693147490812
1727877137839	6609.375	0.5863337181782794	1.3344206238927776	0.007346676615609277
1727877137840	6609.375	0.7167732753445549	1.3379901144811577	0.008566929702797772
1727877137842	6609.375	0.7808512948835947	1.338949383883929	0.009787182789986268
1727877137844	6609.375	0.8936180078645852	1.3426333487932798	0.01072827134235635
1727877137846	6609.375	0.9891610343231176	1.3553759108753582	0.01115048980743494
1727877137847	6609.375	0.9894361523767066	1.3646127979182747	0.011152118428155935
1727877137849	6609.375	0.957933694832118	1.352958055047675	0.01104611618536886
1727877137851	6609.375	0.8845311898485344	1.325989046361309	0.010569705252831458
1727877137853	6609.375	0.805998669431145	1.3041370286698621	0.00971945788469766
1727877137856	6609.375	0.7346429851499168	1.2972744994848466	0.008735495101482778
1727877137857	6609.375	0.9370198859983856	1.3008917184598534	0.007545154342975415
1727877137859	6609.375	0.924080519321075	1.302704611115737	0.007431145504110927
1727877137861	6609.375	0.9257878611899734	1.3010790657547	0.007417922504564065
1727877137863	6609.375	0.9542404715874602	1.3138293122544944	0.007482216055681648
1727877137864	6609.375	0.9293774985852218	1.3351888462415815	0.007413866328554882
1727877137866	6609.375	0.9150673185448177	1.3619842273096414	0.007334229059642114
1727877137868	6609.375	0.864824744681277	1.3879538026205296	0.006950633515932774
1727877137869	6609.375	0.817378668366851	1.4124217896281301	0.006485603492391721
1727877137871	6609.375	0.7964918658096004	1.4545315340238858	0.0062802106334940615
1727877137872	6609.375	0.9179816674933863	1.4799363377194366	0.006087271916492901
1727877137874	6609.375	0.9109862815378137	1.4418755786129205	0.006213621993886062
1727877137876	6609.375	1.0001175518308116	1.3597605106854669	0.0067797161585859324
1727877137878	6609.375	1.1468232159655696	1.3006086246250868	0.007401897221639703
1727877137879	6679.6875	1.208130526951657	1.2959936074619296	0.007661143923757899
1727877137881	6679.6875	1.2053293535326246	1.3128796196606067	0.0076474225609234866
1727877137883	6679.6875	1.128231125610311	1.3415171942935895	0.007318799288118878
1727877137885	6679.6875	0.9780551914782795	1.3429325228494977	0.006761419385107125
1727877137887	6679.6875	0.8501365232739695	1.3049312879602861	0.0061363554357142785
1727877137888	6679.6875	0.7639110098793738	1.2731851551555926	0.005511063397894254
1727877137890	6679.6875	0.7388293471999723	1.2558684085302239	0.005212711057354127
1727877137892	6679.6875	0.699978954387161	1.2202140639382164	0.00490695771242542
1727877137894	6679.6875	0.6960514663717355	1.1677263418069421	0.0050304827509786805
1727877137895	6679.6875	0.7180010436740202	1.1302176593916602	0.00517841030863161
1727877137897	6679.6875	0.7355478318634712	1.1245033744328237	0.005261267117354131
1727877137899	6679.6875	0.7600522439965149	1.1057500805281342	0.005321489247780244
1727877137901	6679.6875	0.7651818093026154	1.0217285375460718	0.005338367363015452
1727877137903	6679.6875	0.7692428614614493	0.9115812922018608	0.005360799331828039
1727877137904	6679.6875	0.7776949994127742	0.8293071767675628	0.005415229481749252
1727877137906	6679.6875	0.7652005346151634	0.7723170354379078	0.005314704824139691
1727877137908	6679.6875	0.9468905126204503	0.6908414701548008	0.004932189596193637
1727877137910	6679.6875	0.9809286055961299	0.5523503246127709	0.004870826872005218
1727877137911	6679.6875	1.0205396832966678	0.37977433267578625	0.005039236204404864
1727877137913	6679.6875	1.073600688801464	0.22586624000227187	0.005182142812559956
1727877137915	6679.6875	1.1925806953087839	0.12052324030413195	0.005547603093783401
