# Supplementary material for: Identification and classification of repeated whistle types from free-ranging rough-toothed dolphins (Steno bredanensis)
Source: Sci Rep. 2026 Mar 20;16:14327. doi: 10.1038/s41598-026-44853-2 (PMC13144356; doi:10.1038/s41598-026-44853-2)
Supplement: Supplementary file 2 — Supplementary Material 2 [file 41598_2026_44853_MOESM2_ESM.zip › Dataset_StenoRepeatedCalls/Contours/3310.csv]

Time [ms]	Peak Frequency [Hz]	Duty Cycle	Energy	WindowRMS
1727948817928	4781.25	0.7899968795723052	0.02348745251860452	0.005320767751172944
1727948817930	4781.25	0.8288561423119759	0.04189490220385422	0.006077991577658183
1727948817931	4781.25	0.8699951598396007	0.05880438229785927	0.006835215404143422
1727948817933	4851.5625	0.8917850518376572	0.0684630234575758	0.006930886669587221
1727948817935	4851.5625	0.20598655760308376	0.07071719282272834	0.007168695633531997
1727948817937	4921.875	0.20099023851902353	0.08246961198888397	0.007149755374114767
1727948817939	4921.875	0.1799346698765576	0.12866189736080508	0.0067740802464789735
1727948817940	4921.875	0.15929980487653864	0.19157325423553842	0.006109049530955354
1727948817943	4992.1875	0.14565380963716917	0.2523623864957308	0.005314660991398433
1727948817945	4992.1875	0.12163292897745603	0.28620419979632844	0.00452027245184151
1727948817947	5062.5	0.11574076133318531	0.31526432873777355	0.004278558027127266
1727948817948	5062.5	0.37212948433991727	0.3446744993742009	0.004072803114926818
1727948817950	5062.5	0.37992800454602543	0.3964233545047114	0.00411848675729609
1727948817952	5062.5	0.42337859332481226	0.46265650990658896	0.004045551843352971
1727948817954	5062.5	0.7875434645497859	0.5125404979452494	0.003926881181270447
1727948817956	5062.5	0.7491979390104844	0.5544308590680846	0.0037752180145731538
1727948817956	5062.5	0.737837404885227	0.6155873333000889	0.0037200210308056575
1727948817958	5062.5	0.737837404885227	0.694515954537474	0.0037200210308056575
1727948817960	5062.5	0.7261691137912396	0.7460494345608224	0.0036466708635293312
1727948817962	5132.8125	0.7837643413423742	0.7036571508776908	0.0037431582371658225
1727948817963	5625.0	0.8151456245086478	0.009485480152014322	0.0038789671466248976
1727948817965	6187.5	0.8285391596537307	0.21696135794110152	0.003915770252414174
1727948817967	6187.5	0.8875973910314823	0.3519154289051545	0.004028135539507946
1727948817969	6187.5	0.8882429887391008	0.44763425895261433	0.004019061611000811
1727948817971	6187.5	0.8230306408349415	0.5068787977074943	0.0038446559800267934
1727948817972	6257.8125	0.6952685993558819	0.5617615518509587	0.003424045914905135
1727948817974	6257.8125	0.617570042814644	0.6272600559920412	0.0029300876114070036
1727948817976	6257.8125	0.5224119447466851	0.6806444622018817	0.0024106089748078645
1727948817978	6257.8125	0.10435027700647945	0.6903915284285899	0.0018911303382087253
1727948817979	6328.125	0.08691918631541394	0.6749522507661954	0.001622027181067213
1727948817981	6328.125	0.08255580686173349	0.6889397417811352	0.0015249504304370109
1727948817983	6328.125	0.08309301470745317	0.7385969278520632	0.0015375192519309988
1727948817985	6328.125	0.08274409038824301	0.7702975872109762	0.0015419068311588483
1727948817987	6328.125	0.0780646449593139	0.7122721948893643	0.0015047837680539336
1727948817988	6328.125	0.08972831394361414	0.5757897599668724	0.0016605738846871608
1727948817990	6328.125	0.10911578000292675	0.46491001762190287	0.002282405729147444
1727948817992	6328.125	0.45820030363999975	0.45063920137019015	0.0030012127534799404
1727948817994	6750.0	0.4489127355608735	0.4276521040872727	0.003578328937669026
1727948817995	6750.0	0.5192406713686623	0.6004791341927984	0.004155445121858112
1727948817997	6750.0	0.5399527066301711	0.8263196936261277	0.004260126711839297
1727948817999	6750.0	0.5590189461662425	1.009956299299385	0.004325384158514546
1727948818001	6750.0	0.567287324827897	1.067907546082035	0.004336333652304495
1727948818003	6820.3125	0.5690243034902432	1.1027199488795525	0.0043386158158337735
1727948818004	6820.3125	0.5136289807453337	1.2252926625168208	0.004027664241097365
1727948818006	6820.3125	0.4042744186689269	1.3846595104175492	0.0035716705738758764
1727948818008	6820.3125	0.3339256430571934	1.4840078314085725	0.003115676906654388
1727948818010	6890.625	0.29952715028007076	1.5214712329042526	0.0027246008726458616
1727948818011	6890.625	0.27994503764986245	1.531353619288035	0.0025573859724438534
1727948818013	6890.625	0.2705872733637972	1.5390732897068657	0.0025119248350506085
1727948818015	6890.625	0.27241257001768865	1.3818507479542501	0.002518005063643279
1727948818017	6890.625	0.26720730763561323	1.0768897379616558	0.0024831416683292677
1727948818019	6890.625	0.2724183280512972	0.7237759202875346	0.00251439764785494
1727948818020	6960.9375	0.377761126397624	0.40585396377093846	0.002669324445552559
1727948818022	7101.5625	0.39097718448949287	0.047204841030170155	0.0027618639128994655
1727948818024	7312.5	0.35668974697613115	0.016742920412765976	0.002971931876836832
1727948818026	7453.125	0.3871126512331748	0.06471582801007097	0.003222404163574731
1727948818027	7664.0625	0.4562162973446321	0.08399760074361375	0.00361406373549594
1727948818029	7664.0625	0.48107672385158673	0.0904449578171657	0.0037154609475012574
1727948818031	7664.0625	0.5023074680766753	0.09054934571088286	0.003790370022390624
1727948818033	7664.0625	0.4802924310438175	0.09423443002187419	0.0037224717502129002
1727948818035	7664.0625	0.43380600984664514	0.09752916765002691	0.0035354396122661627
1727948818036	7664.0625	0.7493307816218341	0.09630959891248388	0.0031854265069998114
1727948818038	7664.0625	0.6990958289510029	0.09284448919904958	0.002988462413593274
1727948818040	7664.0625	0.06523121747784241	0.08893807956937375	0.00298429444982062
1727948818043	7664.0625	0.05214738867395555	0.07937689765477438	0.002518503465534659
1727948818044	7664.0625	0.03964849236386238	0.07222599936594998	0.0021667690343243336
1727948818046	7664.0625	0.041505046278309185	0.07913882420825605	0.0022186972159306526
1727948818048	7664.0625	0.04479175680015486	0.09150850427708536	0.0022764766763715277
1727948818050	7664.0625	0.04285348601276467	0.09858920013978906	0.002256592945684429
1727948818052	7664.0625	0.03816489692947055	0.10084629033392604	0.0017535380937229092
1727948818053	7664.0625	0.2433258089233268	0.10181119704064433	0.0012504832417613893
1727948818055	7664.0625	0.03880722852739014	0.10627677035446713	0.001599873851601273
1727948818056	7664.0625	0.045478605397917135	0.13773798401477522	0.00196279765631765
1727948818058	7664.0625	0.05501967924348496	0.1981658165265993	0.002325721461034027
1727948818059	7664.0625	0.08023832665080508	0.20857258717082333	0.002939873413146211
1727948818061	7664.0625	0.08885255023548945	0.1515627021196285	0.0034779882410528287
1727948818063	7664.0625	0.10978245536889934	0.10095875508581265	0.004016103068959447
1727948818065	7664.0625	0.12764897316380194	0.104951744240484	0.004263045722074031
1727948818067	7664.0625	0.1324971753299563	0.12034672123553226	0.0043087191368131545
1727948818068	7664.0625	0.321418192516766	0.11517490218764997	0.004132349111262883
1727948818070	7593.75	0.3213558891862727	0.09556123805647364	0.004130804798652224
1727948818072	7593.75	0.29615921646388316	0.08457913725862914	0.003660319518013163
1727948818074	7593.75	0.2348353211231025	0.08208833012857045	0.0030549047912956685
1727948818075	7593.75	0.4002069584920779	0.07970795166426188	0.0025383658957204287
1727948818077	7593.75	0.5128533497577146	0.07789631237947899	0.0019626486631517696
1727948818079	7593.75	0.5272778148700518	0.07745821584305182	0.0015584803635155515
1727948818081	7593.75	0.6567750932939244	0.07927323322216624	0.0011543120638793337
1727948818083	7593.75	0.6921341394469387	0.08199448989622904	0.0012576633154951302
1727948818084	7523.4375	0.6520684003703493	0.08364024680347362	0.001184197409774792
1727948818086	7523.4375	0.6130062703644767	0.07848924847991351	0.0011307376582357124
1727948818088	7523.4375	0.5842043539452758	0.06565436808040602	0.0011499058327044873
1727948818090	7523.4375	0.5182230247641509	0.050716946461126254	0.0016387303956509791
1727948818091	7523.4375	0.19486837158009873	0.04227246187370306	0.0020148056299434127
1727948818093	7523.4375	0.20469869834930385	0.04511896962437212	0.0023908808642358463
1727948818095	7523.4375	0.2611716893265529	0.05397694601478334	0.002835360471821302
1727948818097	7523.4375	0.2972980187072307	0.05052936087291842	0.003116540765102648
1727948818099	7523.4375	0.31704755089255104	0.0442803497416054	0.0032376820627527275
1727948818100	7523.4375	0.3358241323255772	0.03454730323126081	0.0033277372059956167
1727948818102	7523.4375	0.33039122039113694	0.020011959019063864	0.0033117975025753134
1727948818104	7523.4375	0.3001870949692127	0.012443610223789191	0.0031739544241561864
1727948818106	6679.6875	0.2613616118886219	0.5399348207902518	0.002834761854360909
1727948818107	6679.6875	0.23675639838406412	0.7695483725745577	0.002480461110283156
1727948818109	6679.6875	0.21772422836201022	0.94627377394164	0.0021417298243198066
1727948818111	6679.6875	0.17038907621915556	1.0662777036613091	0.0018029985383564572
1727948818113	6679.6875	0.15063284712043956	1.1358570423233225	0.0015874177564352652
1727948818115	6679.6875	0.5882566215242365	1.15330142882832	0.0014841331916855625
1727948818116	6679.6875	0.015210249347616063	1.106919771912006	0.002689476292671624
1727948818118	6679.6875	0.015703829132516063	1.00713684251861	0.0033332116013221986
1727948818120	6679.6875	0.017507425117802504	0.9179454168228063	0.003976946909972773
1727948818122	6679.6875	0.02068856391174273	0.9318446861610719	0.004184324611567765
1727948818123	6679.6875	0.026425624550136143	1.0367403373983886	0.004594543646867887
1727948818125	6679.6875	0.030277818944116658	1.1077360837216752	0.004843428690415193
1727948818127	6679.6875	0.0372685706472947	1.0946826643594305	0.005326575016135703
1727948818129	6679.6875	0.04239264856875775	1.0410661400093544	0.004978915103818293
1727948818131	6679.6875	0.8645932960705536	0.982691888796443	0.004631255191500882
1727948818132	6679.6875	0.9559646947267191	0.9452547826877427	0.004709676196035755
1727948818134	6679.6875	0.9417662842814206	0.9264091598583084	0.004679879293512999
1727948818136	6679.6875	0.8584098619441856	0.9317710617451266	0.00448094033770311
1727948818138	6679.6875	0.7294630829701775	0.9577002080425475	0.004050013617179273
1727948818139	6679.6875	0.5851457703788325	0.992398597825717	0.003400721411289189
1727948818141	6679.6875	0.5490475289096917	1.0341950211817477	0.003035593212228529
1727948818144	6679.6875	0.5317971614194144	1.080030559530441	0.002540128012135255
1727948818146	6679.6875	0.20491345430656666	1.1102997208856282	0.0024459902933730514
1727948818148	6679.6875	0.22585168964221822	1.1305194705987665	0.0026747068815921537
1727948818149	6679.6875	0.24088605141052905	1.1576396057096723	0.0027690005216117132
1727948818151	6679.6875	0.2415457316389033	1.1604261532519367	0.0027712865756772892
1727948818153	6679.6875	0.23895234957271702	1.1420792695153186	0.0027612228057744036
1727948818155	6679.6875	0.2570553956565239	1.1341070353911602	0.0028818094215140476
1727948818156	6679.6875	0.2671803159085141	1.1355751704480406	0.002985023233370624
1727948818157	6679.6875	0.27127743641051355	1.1420302579146746	0.0030403373530676755
1727948818159	6679.6875	0.6930460018211497	1.1625089284560886	0.0031073118567794982
1727948818161	6679.6875	0.7150343153842131	1.1955220487926168	0.003219631504842696
1727948818163	6609.375	0.7272273533834077	1.2194562015623345	0.0032714700006299968
1727948818164	6609.375	0.7914752843791631	1.2160740564633994	0.003429080823212214
1727948818166	6609.375	0.8250647592519441	1.2068387387690178	0.003491196786578383
1727948818168	6609.375	0.15007435379829961	1.1773236064954895	0.0036616018621622995
1727948818170	6609.375	0.1458455567175958	1.1542448141529138	0.0035900995540960427
1727948818171	6609.375	0.1347163137715472	1.1740065458024844	0.003420081168364838
1727948818173	6609.375	0.12332765556740294	1.2090586266671461	0.0031919901425911026
1727948818175	6609.375	0.11353193839746384	1.2131804643070878	0.0029382790810208834
1727948818177	6609.375	0.11164904334693147	1.177013874674025	0.002882452894445048
1727948818179	6609.375	0.11601608577403817	1.1612845488820667	0.0029999634835679075
1727948818180	6609.375	0.11798501474560985	1.2026189862106107	0.0030368596625383326
1727948818182	6609.375	0.28958822704275716	1.2613792843920741	0.0029298048830979284
1727948818184	6609.375	0.2727796234285426	1.2620262236561113	0.002739498487819992
1727948818186	6609.375	0.17702119944486674	1.178083604104551	0.002827381995125781
1727948818187	6609.375	0.21950216310023474	1.0790032659549715	0.0033651824294557414
1727948818189	6609.375	0.23957808395246416	1.020420919190403	0.003902982863785702
1727948818191	6609.375	0.025388783497004318	1.009281589356291	0.005576545681748961
1727948818193	6679.6875	0.02775301174249391	1.0524742914071816	0.006513011073588664
1727948818195	6679.6875	0.02999220731150624	1.1280216991604575	0.007449476465428368
1727948818196	6679.6875	0.03289055341438345	1.185628177954858	0.007607871885868025
1727948818198	6679.6875	0.03422291648728314	1.1959572938832557	0.007681719609021003
1727948818200	6679.6875	0.03442531402610223	1.2021900705875614	0.007693621126028182
1727948818202	6679.6875	0.031030078628677193	1.2187711816874214	0.006112504553115648
1727948818203	6679.6875	0.4208464506822776	1.231293498321276	0.004531387980203115
1727948818205	6679.6875	0.5498183886671505	1.2434734586342995	0.0042306885040619005
1727948818207	6679.6875	0.5210894646668772	1.2426406998059045	0.0039286538225989254
1727948818209	6679.6875	0.7095120099216747	1.207859211109273	0.004156678917481066
1727948818211	6679.6875	0.7516082116781679	1.1353032692148206	0.004413317857113245
1727948818212	6679.6875	0.7651175537393722	1.0523575915372088	0.00448302812950208
1727948818214	6609.375	0.7658383742429536	1.0001875742889905	0.004484130594657287
1727948818216	6609.375	0.7505945134157349	0.9774830345153321	0.004448828078357887
1727948818218	6609.375	0.7669914027013452	0.9499298818050139	0.004493612965715137
1727948818219	6609.375	0.8125068812055963	0.9204521661410393	0.004715354271314107
1727948818221	6609.375	0.8257802149756872	0.8975804214943257	0.004802820958527122
1727948818223	6609.375	0.8441591214878363	0.8612827024724803	0.004911834389369235
1727948818225	6679.6875	0.21361013648574328	0.794745704916122	0.005222752443877848
1727948818227	6679.6875	0.22373463587937503	0.714577195489881	0.00544119961431379
1727948818228	6679.6875	0.23816707396018413	0.6166477293906041	0.005629866129475105
1727948818230	6679.6875	0.24473588001399585	0.5032289804881063	0.005679997462864653
1727948818232	6679.6875	0.24102732766537635	0.34658930714315866	0.005645528572244858
1727948818234	6679.6875	0.21536457231646783	0.19840587813919405	0.00533936376092975
1727948818235	6750.0	0.19550839363965508	0.09237205223411458	0.004924806880805358
1727948818237	6960.9375	0.1906595957118834	0.003646745785206322	0.0047844701572448975
1727948818239	7171.875	0.7749891733914478	0.009962254697317072	0.0043351961978747525
1727948818241	7453.125	0.9217448854592667	0.018933742254407956	0.00405657724228477
1727948818244	7453.125	0.881992707292538	0.023145156214200446	0.003896548385091735
1727948818245	7453.125	0.8158121949017489	0.028917949972841053	0.0037565439235289115
1727948818247	7453.125	0.8573494580361016	0.033975677585032005	0.003830703266127086
1727948818249	7453.125	0.9470328197980253	0.03395483818871656	0.004109552849762917
1727948818251	7453.125	0.8607428528727725	0.029708989076642132	0.004452697008770102
1727948818252	7453.125	0.8227914910265888	0.024663828458010226	0.004829080832062506
1727948818254	7453.125	0.7780674948919157	0.019965411053227085	0.005134103955183273
1727948818256	7453.125	0.840940985781395	0.015394453723664287	0.0056741350392952045
1727948818257	7453.125	0.9231065521413291	0.011004460225532172	0.006012656643367426
