# Supplementary material for: Identification and classification of repeated whistle types from free-ranging rough-toothed dolphins (Steno bredanensis)
Source: Sci Rep. 2026 Mar 20;16:14327. doi: 10.1038/s41598-026-44853-2 (PMC13144356; doi:10.1038/s41598-026-44853-2)
Supplement: Supplementary file 2 — Supplementary Material 2 [file 41598_2026_44853_MOESM2_ESM.zip › Dataset_StenoRepeatedCalls/Contours/3315.csv]

Time [ms]	Peak Frequency [Hz]	Duty Cycle	Energy	WindowRMS
1727948883881	4429.6875	0.47540080807578755	0.03562397360015164	0.004729025851332264
1727948883883	4429.6875	0.5315875138554512	0.06330531496072064	0.005509987602100732
1727948883884	4429.6875	0.6438341511567316	0.10295038798324725	0.006390373831070197
1727948883886	4429.6875	0.7771121445803233	0.13677465588510618	0.007270760060039662
1727948883888	4429.6875	0.9401819769908552	0.1464436032746138	0.00819481223708093
1727948883890	4429.6875	1.0750669359078704	0.14217077149905252	0.00877763379504709
1727948883892	4429.6875	1.1165779587199791	0.142369166533591	0.008928355651464354
1727948883893	4429.6875	1.0452740674704546	0.14672206561408366	0.008716345664861957
1727948883895	4429.6875	0.9798394061123719	0.14647854943117936	0.008445787814653096
1727948883897	4429.6875	0.8489652487752087	0.13461521482859104	0.007652450325072537
1727948883899	4500.0	0.7648873836436171	0.11469231041217266	0.006581643848645796
1727948883900	5132.8125	0.7458551180022563	0.21568648431729898	0.005934627879579887
1727948883902	5132.8125	0.7282859617166442	0.40452884857849086	0.005667360558142906
1727948883904	5132.8125	0.8186075533572095	0.5880485863906305	0.005328762450195831
1727948883906	5132.8125	0.839903876537254	0.7350010009257876	0.005463383188898515
1727948883908	5132.8125	0.8859565130140503	0.8669321692344792	0.0055970066256441214
1727948883909	5132.8125	0.8766376752324079	0.9950952612185117	0.005585663998837634
1727948883911	5132.8125	0.853976484826647	1.1031805192038908	0.00553258587270456
1727948883913	5132.8125	0.8401223069928847	1.1755283447271552	0.005478399355397462
1727948883915	5132.8125	0.8142660864905608	1.2208564972834695	0.005298326018776273
1727948883916	5132.8125	0.8417522873557787	1.2674120978611318	0.0052920843701762844
1727948883918	5132.8125	0.830317617273864	1.3366805744399244	0.0053389539979774745
1727948883920	5132.8125	0.8492909603269152	1.4155311147012413	0.005477960021441393
1727948883922	5203.125	0.9123332400099545	1.454099579000824	0.005806049265385172
1727948883924	5203.125	1.0165171785497797	1.421300862271524	0.006201179317509557
1727948883925	5203.125	1.0966772783025485	1.3611896640727945	0.006453191026284655
1727948883928	5203.125	1.084889788625908	1.2990199258524784	0.00641589754777559
1727948883930	5203.125	0.895912547331941	1.230957361654402	0.005743363269059805
1727948883932	5203.125	0.7869299673391408	1.0742562777389018	0.005138409186386803
1727948883933	5273.4375	0.7245609635731	0.776638708065392	0.0047001330013102015
1727948883935	5695.3125	0.7103242093200083	0.03496318520568184	0.004594506704106179
1727948883937	6117.1875	0.671552157201602	1.7546156949026714	0.004338638010125535
1727948883939	6117.1875	0.7090975418456069	2.949853981197409	0.004147927970551852
1727948883941	6117.1875	0.6843537531424541	4.044612338446439	0.004038731265721896
1727948883941	6117.1875	0.694142410276888	4.884277066767151	0.004074096763401888
1727948883943	6117.1875	0.694142410276888	5.403622535203962	0.004074096763401888
1727948883945	6117.1875	0.6991857028976579	5.632184528033228	0.004084531096529449
1727948883947	6117.1875	0.6679791660249753	5.723132091225725	0.003987091883387438
1727948883948	6117.1875	0.5977619006295648	5.81829744513427	0.004187984969686692
1727948883950	6046.875	0.5384309808091868	5.932529420752037	0.004520854093779505
1727948883952	6046.875	0.5873757936270998	6.01418477320574	0.0055961537161343215
1727948883954	6046.875	0.6535568541238016	6.016644130052067	0.006671453338489138
1727948883956	6046.875	0.7936383026784154	5.7338195923125275	0.007824789757828729
1727948883957	6046.875	0.9265555775640395	4.8214633273993615	0.008557591494556382
1727948883959	6046.875	0.98090501701307	3.3371390862690906	0.008805125721328058
1727948883961	6398.4375	1.0367908206764647	0.30012228188637846	0.009014289432187687
1727948883963	6750.0	0.9813724129510432	2.157276057893771	0.008777030462905832
1727948883964	6750.0	0.8705044970100309	3.1053155295552526	0.008197334644658412
1727948883966	6750.0	0.8259908097234051	3.7773389487290805	0.007865315864631526
1727948883968	6750.0	0.7717968727252214	4.153385914265289	0.007327626721931753
1727948883970	6750.0	0.8023716484110426	4.386620707224402	0.006767895090299338
1727948883972	6750.0	0.8241520582094756	4.576983210491818	0.006586854821805683
1727948883973	6750.0	0.8264800763286586	4.712284468149865	0.006634910778470257
1727948883975	6750.0	0.8357434934798091	4.7632379145496255	0.006697436552121351
1727948883977	6750.0	0.8625204135706195	4.757740415161185	0.006800972710690345
1727948883979	6750.0	0.8672847220240963	4.685187434626759	0.006814230343821125
1727948883980	6750.0	0.8048884822024837	4.558138818762916	0.006558467885049277
1727948883982	6750.0	0.7638010943549444	4.399790168246005	0.006297261951809591
1727948883984	6750.0	0.7174633704858998	4.236608647352315	0.005898521750045613
1727948883986	6750.0	0.6891240083334336	4.107920294498885	0.006004834301910632
1727948883988	6750.0	0.6795234809967522	3.995498280923281	0.0065581424070458106
1727948883989	6750.0	0.7585654152605018	3.841800629412516	0.0073318309484780315
1727948883991	6750.0	0.8039527443458824	3.623173783332662	0.007680340156859361
1727948883993	6750.0	0.9115861697703556	3.254738672237865	0.008278090899274507
1727948883995	6750.0	0.9956651473297137	2.6369690334596902	0.008617773188896194
1727948883996	6679.6875	0.9938446917392073	1.7879706071854862	0.008601615365205473
1727948883998	6750.0	0.9522996476878138	1.0103358953698247	0.008414687965324203
1727948884000	6890.625	0.8174160248018941	0.12009675454139303	0.007751489014099765
1727948884002	7031.25	0.6885468442467209	0.08868122485369431	0.006659509381814296
1727948884004	7171.875	0.5033208297128434	0.09740984348165214	0.005567529749528827
1727948884005	7171.875	0.4418137167432141	0.1295629493320758	0.004739064778504481
1727948884007	7171.875	0.4213264311279378	0.17395302030355198	0.004445060438592568
1727948884009	7171.875	0.41705700073444224	0.2234430013509379	0.004382810161634324
1727948884011	7171.875	0.4529645023895233	0.28393884226535776	0.004766867471935555
1727948884012	7171.875	0.5018160635964912	0.31985221603500735	0.005071616567261241
1727948884014	7171.875	0.514509598177342	0.27767069217011286	0.0051036535948698536
1727948884016	7171.875	0.49709972898047006	0.19939316353898492	0.005051013778861086
1727948884018	7171.875	0.8303400914513875	0.16382820921862704	0.004990758843381015
1727948884020	7171.875	0.8633748314609115	0.1636027009942383	0.005194164116907322
1727948884021	7171.875	0.8800301328561757	0.16676257481227463	0.005502973596035736
1727948884023	7171.875	0.8612674737126572	0.1707906346394098	0.005631411933467746
1727948884025	7171.875	0.8907089393343816	0.17466214767185828	0.005851751084119975
1727948884028	7171.875	0.9542571573637317	0.17651592267505994	0.006247214836981004
1727948884029	7171.875	1.1229777785966981	0.1778327657525716	0.006819674692140142
1727948884031	7171.875	1.1632699386628669	0.18069459097338028	0.006935571124311501
1727948884033	7242.1875	1.1392704545826782	0.18223712489823599	0.006854977004630892
1727948884035	7242.1875	0.9854170761268344	0.1814955462040766	0.006308629705176958
1727948884037	7242.1875	0.8349674580129447	0.17946219112302114	0.005558004302354928
1727948884038	7242.1875	0.693608014299211	0.17557546320087844	0.0047047918900711095
1727948884040	7242.1875	0.6350202625954027	0.1704729966799592	0.004055755003788469
1727948884041	7242.1875	0.6410494426874881	0.16753966025945946	0.0034067181175058293
1727948884043	7242.1875	0.6584408789365144	0.1676587947256603	0.0030826144102818263
1727948884044	7242.1875	0.6826856258423181	0.16909410688134976	0.0026164024889028317
1727948884046	7242.1875	0.804556089797973	0.17162151844916407	0.0024105210189918373
1727948884048	7242.1875	0.7429492726573459	0.17576883357404782	0.0022887389844800364
1727948884050	7242.1875	0.7780028556753653	0.1797764282478142	0.002332261041481716
1727948884052	7242.1875	0.7134126867138365	0.18504356342996972	0.002654068511969814
1727948884053	7242.1875	0.6333165198751965	0.19128886097384754	0.0031982273686223545
1727948884055	7242.1875	0.6454230854346317	0.1988382520188435	0.0037423862252748954
1727948884057	7242.1875	0.6694172470025828	0.2135442064445911	0.004484452061082395
1727948884059	7242.1875	0.7504254586629276	0.23258007346685078	0.00493065125463281
1727948884060	7242.1875	0.7984011572441861	0.23726045387419267	0.005103408646727479
1727948884062	7242.1875	0.8138377000360663	0.2255406217810565	0.005128319791771498
1727948884064	7242.1875	0.8026632893378935	0.21707969768125354	0.00511599251469993
1727948884066	7171.875	0.7636287022797391	0.23209280516097447	0.005008807071255963
1727948884068	7171.875	0.7031924342905077	0.2580355014328627	0.004689275139177132
1727948884069	7171.875	0.6597609747023809	0.2674458698196157	0.004104033985520929
1727948884071	7171.875	0.6305229248496425	0.254169106627163	0.003563175751100314
1727948884073	7171.875	0.7276954890796973	0.23823338898861995	0.0030223175166796995
1727948884075	7171.875	0.8004078924024418	0.234779220999692	0.002607158911984621
1727948884076	7171.875	0.7394500251941665	0.24060254334406747	0.0025160627928853016
1727948884078	7171.875	0.7589397452157465	0.24977879814176043	0.002532796727076475
1727948884080	7171.875	0.7879128306569478	0.2608476872833724	0.0025791431614529845
1727948884082	7171.875	0.7685600368989653	0.2716143628981705	0.0026210171491506586
1727948884084	7171.875	0.678347405477427	0.2823994927731137	0.0028753726237752283
1727948884085	7171.875	0.6986545188823056	0.2935323205081996	0.0033037788021022378
1727948884087	7171.875	0.7124465399747848	0.30013518535073924	0.0035853622155185613
1727948884089	7101.5625	0.8539544172336464	0.3082751052768744	0.0041678063036410876
1727948884091	7101.5625	1.0252802405769064	0.3106946187914374	0.00465747520434987
1727948884092	7101.5625	1.1468870800184041	0.3213476384088269	0.004977392311564171
1727948884094	7101.5625	1.1662680373808074	0.3418890351172155	0.005023665327409455
1727948884096	7031.25	1.1244811649077617	0.37320249456808813	0.004935225749208523
1727948884098	7031.25	0.9869941817785772	0.38953331914739225	0.004613645335111609
1727948884100	7031.25	0.8527302822852361	0.36861291573424154	0.004184560003213691
1727948884101	7031.25	0.736580157255558	0.2760846718335674	0.0036525363708668278
1727948884103	6960.9375	0.6833749627448918	0.18064474356230248	0.003180804100426401
1727948884105	6398.4375	0.6129803610898449	1.4564976966138543	0.0026370278137905607
1727948884107	6398.4375	0.5898133688281219	1.7743730183523687	0.0020932515271547204
1727948884108	6398.4375	0.6203140185491259	1.8607067348117354	0.0017803320517443906
1727948884110	6398.4375	0.5932920655518001	1.8879207012588828	0.00173208733205809
1727948884112	6398.4375	0.6029492400290324	1.9201997148184498	0.0017495827234382713
1727948884114	6398.4375	0.4998926572070128	1.9563882406433284	0.0017570738215144264
1727948884116	6398.4375	0.516685040188114	1.9683692140029998	0.0018255443285822915
1727948884117	6398.4375	0.5243253771500381	1.9429252731039333	0.0020302366078566053
1727948884119	6398.4375	0.5033664813118894	1.908788063741746	0.002228675767177471
1727948884121	6398.4375	0.5675358558768656	1.8952592918488809	0.0026966313217380656
1727948884123	6398.4375	0.6536291603857022	1.9007099502967306	0.0031645868762986596
1727948884124	6398.4375	0.7779737235126882	1.9127041169247914	0.003626843330023745
1727948884126	6398.4375	0.8452097016920799	1.9209114668416956	0.003839490577111547
1727948884129	6398.4375	0.9597079768173176	1.9126602010787366	0.0041806897920793834
1727948884131	6398.4375	1.0149368926658255	1.8924752599317785	0.004349615692597632
1727948884133	6398.4375	0.9740075399709303	1.870116581157365	0.004240544000646515
1727948884134	6398.4375	0.8599145589942592	1.8417965768007976	0.003913830798434864
1727948884136	6398.4375	0.8079869157479523	1.8058909964428196	0.003755864260878744
1727948884138	6398.4375	0.7253051240035834	1.7760124972428393	0.003429625263785179
1727948884140	6398.4375	0.6783443426935928	1.7411587691130832	0.0031004416246086445
1727948884141	6398.4375	0.6464767925997293	1.6662747393945618	0.002720393097847543
1727948884142	6398.4375	0.6433076521258635	1.566355537089366	0.002546706017114486
1727948884144	6398.4375	0.6851118428859618	1.5001476905009379	0.002362249452931355
1727948884146	6398.4375	0.22616246129728157	1.449845147087309	0.0021662811284947608
1727948884148	6398.4375	0.22277950284704837	1.3836695955992033	0.002151232171001436
1727948884149	6398.4375	0.2606751869117746	1.350640097573331	0.0024425041721411736
1727948884151	6398.4375	0.2686445601256744	1.3899082630336472	0.0025019274451306265
1727948884153	6398.4375	0.2768922837794159	1.4345241793557746	0.00257780086179955
1727948884155	6398.4375	0.2928273916393745	1.4321972233266311	0.002729899893672158
1727948884156	6398.4375	0.3016800271966936	1.3991110253955434	0.0027908816937446835
1727948884158	6398.4375	0.3083950041473852	1.3604695654525882	0.002829111508251498
1727948884160	6398.4375	0.739800000501919	1.3311660566521277	0.002874208306613082
1727948884162	6398.4375	0.8152788495999815	1.291724816908395	0.0028732383149776227
1727948884164	6398.4375	0.7455756314602638	1.2528306277184653	0.002662126337969236
1727948884165	6398.4375	0.6657445272377749	1.2354670334251985	0.0024819885270628717
1727948884167	6398.4375	0.6075940663261509	1.234340227114643	0.0021851613074991396
1727948884169	6398.4375	0.5022316660013575	1.2161279140546195	0.001863084324511205
1727948884171	6398.4375	0.4871616323539046	1.1846658071546188	0.0015575197559976337
1727948884172	6398.4375	0.399116537315343	1.1708509606858017	0.0012519551874840623
1727948884174	6398.4375	0.41430273214158087	1.1597739441140749	0.0011077988368884079
1727948884176	6398.4375	0.41019134658580414	1.1198688633598282	9.801496527404286E-4
1727948884178	6398.4375	0.2914852516516758	1.0506666802482447	0.0015402106432041496
1727948884180	6328.125	0.3664649403092634	0.9857258823057826	0.002134766762635314
1727948884181	6328.125	0.5085090613333411	0.9446773845507568	0.002589246710140106
1727948884183	6328.125	0.5746646727925058	0.9345812974631964	0.003043726657644898
1727948884185	6328.125	0.7174109633716728	0.9377168563569003	0.003576305929715977
1727948884187	6328.125	0.8503460394451028	0.9138996771472482	0.003954040473687332
1727948884188	6328.125	0.9432532306989403	0.8528487884219245	0.004145282875607004
1727948884190	6328.125	0.9686304221064712	0.7881001588174991	0.004183285350221847
1727948884192	6328.125	0.9463350976603252	0.7373352782874362	0.004131868045889174
1727948884194	6328.125	0.8140167588359564	0.707320020821614	0.003774654329137225
1727948884196	6328.125	0.6761768933127664	0.6909620432157059	0.0032761861543967466
1727948884197	6328.125	0.5291531868069348	0.6717496275304087	0.002777717979656268
1727948884199	6328.125	0.46411263668304825	0.6454808701648004	0.002248576881276724
1727948884201	6328.125	0.3807979559748428	0.6223976073309699	0.0016719065418814543
1727948884203	6328.125	0.3092834587536726	0.609333929127383	0.001214870531817142
1727948884204	6328.125	0.36063380762940067	0.5961603519974238	7.578345217528298E-4
1727948884206	6328.125	0.3759973365820385	0.5697354023194466	7.676262249436457E-4
1727948884208	6328.125	0.42622244333071274	0.5413107501441453	0.0010616381811269756
1727948884210	6328.125	0.49191244236571474	0.5234393243158979	0.0013598101584411846
1727948884212	6328.125	0.5935572978085691	0.5114567717472306	0.0015750639464069353
1727948884213	6328.125	0.6734251950159944	0.4967202462995027	0.0017903177343726857
1727948884215	6328.125	0.6937139904491298	0.4815056679953887	0.0018119707232724463
1727948884217	6328.125	0.720078504103638	0.47698845927428557	0.0018365249282931424
1727948884219	6328.125	0.7164813877056901	0.4724522623041488	0.0018338433651632357
1727948884220	6328.125	0.6522528392532801	0.4599390477270943	0.0017484749287888287
1727948884222	6328.125	0.600632398874634	0.4444604795420684	0.0016635709960329027
1727948884224	6328.125	0.47844957307423824	0.4357281743022873	0.0013284801262978575
1727948884226	6328.125	0.36768847065236737	0.4368712084517708	0.0010094981556848523
1727948884229	6328.125	0.35784356714234533	0.4376980631418515	6.905161850718469E-4
1727948884230	6328.125	0.3710092988404088	0.4317235179690609	7.033157346046507E-4
1727948884232	6328.125	0.35355551469665797	0.4211467625148042	0.001009628786735691
1727948884234	6328.125	0.3724101338824744	0.4117384947061376	0.0014914530724258026
1727948884236	6328.125	0.4598772915288484	0.40343320563675866	0.0020750200392990574
1727948884237	6328.125	0.494924314700166	0.3929224035407332	0.0025209405325773452
1727948884239	6328.125	0.5712111513291986	0.3847041337852345	0.002966861025855633
1727948884241	6328.125	0.7023201548578354	0.38215950130087106	0.003377745471737445
1727948884242	6328.125	0.7815411005879848	0.38077323262651835	0.0035506065505272713
1727948884244	6328.125	0.8187586128808889	0.3750663276181186	0.0036415676021577235
1727948884245	6328.125	0.8787825589076694	0.37165934444021853	0.0038036361308310613
1727948884247	6328.125	0.8856317754283863	0.36116693267013084	0.003822620627050154
1727948884249	6328.125	0.8470849393271024	0.33884393785503236	0.003715219977970729
1727948884251	6328.125	0.8349027510551142	0.3131179568688267	0.003368965377927516
1727948884252	6328.125	0.694081946962189	0.28904170927064965	0.0028503966482554704
1727948884254	6328.125	0.6127487013143148	0.26450362052843795	0.0025581018089778224
1727948884256	6328.125	0.593012712702224	0.2321602957725214	0.0022071731531192462
1727948884258	6328.125	0.5482942974729105	0.19386736567712654	0.0020355837044588954
1727948884260	6328.125	0.6078438057702681	0.15683540052237366	0.0018134123395687506
1727948884261	6328.125	0.8402290584156348	0.12753172879586466	0.0017339728739024082
1727948884263	6328.125	0.8572486929508731	0.10841130068742257	0.0017300486018806895
1727948884265	6328.125	0.8635498602259802	0.09821839084208377	0.001733585673070669
1727948884267	6328.125	0.6549110652515723	0.09355115744819517	0.0017560856678917015
1727948884268	6398.4375	0.6619649567275809	0.09307073820925017	0.0020775371439505854
1727948884270	6398.4375	0.6539689614623124	0.09440758629354294	0.002310850625089848
1727948884272	6398.4375	0.5819707413895961	0.09400087706167853	0.0030973468786163814
1727948884274	6398.4375	0.5869423412949752	0.08961877638641928	0.003954502219082695
1727948884276	6398.4375	0.6849318073337826	0.0785743459562881	0.0048279299371161415
1727948884277	6398.4375	0.8132440630368769	0.05856218337027862	0.005701357655149587
1727948884279	6398.4375	0.8702438051826319	0.034841257948341815	0.006136183560474139
1727948884281	6046.875	1.0175514313467586	0.4065998954669298	0.006778478131863297
1727948884283	6046.875	1.0852777179335993	0.5734376758159554	0.007033746756553222
1727948884284	6046.875	1.0455254350356797	0.6501517338165662	0.006920951528744928
1727948884286	6046.875	0.9939287293632074	0.6248265518775084	0.006767399364315331
1727948884288	6046.875	0.9300848338473634	0.5204557182626081	0.006453312460160721
1727948884290	6046.875	0.9125426153543783	0.36579923213494975	0.006329664752367122
1727948884292	6046.875	0.9264822814940232	0.20238350007456726	0.006497805681881683
1727948884293	5976.5625	0.9422296394433578	0.09611256416768094	0.006654312208093508
