# Supplementary material for: Identification and classification of repeated whistle types from free-ranging rough-toothed dolphins (Steno bredanensis)
Source: Sci Rep. 2026 Mar 20;16:14327. doi: 10.1038/s41598-026-44853-2 (PMC13144356; doi:10.1038/s41598-026-44853-2)
Supplement: Supplementary file 2 — Supplementary Material 2 [file 41598_2026_44853_MOESM2_ESM.zip › Dataset_StenoRepeatedCalls/Contours/3318.csv]

Time [ms]	Peak Frequency [Hz]	Duty Cycle	Energy	WindowRMS
1727948933421	4218.75	0.9722228055524245	0.014449008659585351	0.005650225100470554
1727948933423	4218.75	1.027209203948015	0.03236473694789276	0.005809426825043532
1727948933425	4218.75	1.0557425185304812	0.05241619108635875	0.0058676879672785055
1727948933427	4289.0625	0.9965716667895047	0.06507819227650664	0.005729975808373434
1727948933428	4289.0625	0.9764312507045123	0.06493684284771262	0.005635330994953119
1727948933430	4359.375	0.9215201837691003	0.05371130916701708	0.005697214966489366
1727948933432	4359.375	0.7149487310374447	0.03808150755425548	0.006297890466782745
1727948933434	4429.6875	0.7096253339297042	0.02152244756757465	0.0074809515421585615
1727948933436	4710.9375	0.7996162325791394	0.042945969285867566	0.008475947049807354
1727948933437	5062.5	0.8878072308802838	0.31015826423653187	0.009154342825103778
1727948933439	5062.5	0.9352043321342653	0.3667268603393049	0.009378811613029005
1727948933441	5062.5	0.9793031262969166	0.40643708955222096	0.009506092802030408
1727948933443	5062.5	0.9277394822687228	0.4493081276928727	0.009351117102608619
1727948933444	5062.5	0.8910454040011674	0.4878398183130599	0.009133587400966642
1727948933446	5062.5	0.8729327226015264	0.5135592681273949	0.008964368661325366
1727948933448	5062.5	0.8486356161139831	0.5361203270373839	0.008301512730564873
1727948933450	5062.5	0.8471487290553723	0.5726719615752336	0.007551162960673987
1727948933452	5132.8125	0.9351330927527369	0.6309483381884088	0.006985017987444353
1727948933453	5132.8125	0.9033146255532262	0.7112199577047608	0.006773680338324076
1727948933455	5132.8125	0.9071248798916842	0.8135720831135043	0.006785062117036781
1727948933457	5132.8125	0.909414969611756	0.9199630262285409	0.006791390618443477
1727948933459	5132.8125	0.8576200082255998	1.0081853582383997	0.006587454688298217
1727948933460	5132.8125	0.7971152691266193	1.0556214890726705	0.006139479828280431
1727948933462	5132.8125	0.7893376519073553	1.0015615814498215	0.005959787158629383
1727948933464	5132.8125	0.8103093360007579	0.7798171786840721	0.005888834404114722
1727948933466	5203.125	0.8210266930233027	0.4510132253160151	0.006367664235720202
1727948933468	5625.0	0.8751375667724629	0.08623840929196178	0.007048935557374042
1727948933469	6046.875	0.9935024339530597	0.4867999158708051	0.0077236007329774875
1727948933471	6046.875	1.0595797030121108	0.5998774483369276	0.007986112115713413
1727948933473	6046.875	1.1515908593465747	0.7344536932381417	0.008315963687349368
1727948933475	6046.875	1.1429828899116594	0.8735671076325668	0.008271867411936983
1727948933476	6046.875	1.0816474064725297	0.9897204500837566	0.007948801999133394
1727948933478	6046.875	1.0202622209985792	1.0919299906075324	0.007628040074282104
1727948933480	6046.875	0.8530497710000952	1.1763242880701652	0.006707301336229574
1727948933482	6046.875	0.7236447935351891	1.307072379819981	0.005635028216305422
1727948933484	6046.875	0.698371503338124	1.4526674024556239	0.004787484274281917
1727948933485	6046.875	0.8067798019338409	1.622574027889282	0.0043888942195511385
1727948933487	6046.875	0.8045431057763213	1.7867845101855586	0.004354382024968136
1727948933489	6046.875	0.8238287987048107	1.9514266158817917	0.004475982167735738
1727948933491	6046.875	0.8396671107881137	2.118694133281651	0.0045655524172325615
1727948933492	6046.875	0.9121201352323144	2.2785229240415217	0.00486470535439699
1727948933494	6046.875	0.9610024184812417	2.4599733365583614	0.005003535211745588
1727948933496	6046.875	0.9574821323009605	2.618245532445006	0.005003677990374126
1727948933498	6046.875	0.9271313809248886	2.7720787423583038	0.004730917726964857
1727948933500	6046.875	0.8559748811541864	2.912044040840278	0.0044424751558918354
1727948933501	6046.875	0.7803281307916039	2.982103054506013	0.004440319292308757
1727948933504	6046.875	0.7253026134235409	2.7775615812157843	0.004645291453198266
1727948933506	6187.5	0.6672755120565077	2.0839455667567894	0.005803061313157461
1727948933508	6328.125	0.759231279481132	0.35001506514066705	0.006960831173116655
1727948933509	6539.0625	0.8872544390600432	0.742028142901716	0.0078057403449251295
1727948933511	6539.0625	0.9593008749140133	1.2755221996346	0.008164146554794005
1727948933513	6539.0625	1.0302312119202044	1.8462719828407008	0.008403729347948334
1727948933515	6539.0625	0.989170674258058	2.354544449408564	0.00828801189810309
1727948933517	6539.0625	0.8914961904849646	2.738439240175615	0.0079063403500583
1727948933517	6539.0625	0.7800331355640723	2.9917296028827267	0.007216387291300707
1727948933519	6539.0625	0.7800331355640723	3.1634208854825485	0.007216387291300707
1727948933521	6539.0625	0.6715594597582547	3.322201218825846	0.006294021204904912
1727948933523	6539.0625	0.5991630902143221	3.4980110132490627	0.00529397456707595
1727948933524	6539.0625	0.6309207444936853	3.6723671497669717	0.004293927929246989
1727948933526	6539.0625	0.7620377528959698	3.799433452124565	0.004060329189282306
1727948933528	6539.0625	0.7742113143775926	3.868620033329184	0.003962251933229052
1727948933530	6539.0625	0.8158047355897899	3.9264521395073535	0.004062667139233243
1727948933532	6539.0625	0.8183464378010838	3.9696471672697906	0.004069691870419766
1727948933533	6539.0625	0.73791855105463	3.9933096599441495	0.0038280938176251593
1727948933535	6539.0625	0.6863755744639034	4.004466754782201	0.0036382033653653023
1727948933537	6539.0625	0.620729090872976	4.003125735189976	0.0033178394229296105
1727948933539	6539.0625	0.6256694405536789	3.9777907051068153	0.003244397992038707
1727948933540	6468.75	0.591480214037537	3.9442473142778116	0.0035540035492460354
1727948933542	6468.75	0.5852608634684483	3.9171639503299835	0.0038565838541878227
1727948933544	6468.75	0.6221596027343005	3.86776923957496	0.004724405824105718
1727948933546	6468.75	0.7140954438943559	3.762945520350781	0.005592227794023613
1727948933548	6468.75	0.8391947909324622	3.612560086829157	0.006195383624689707
1727948933549	6468.75	0.9180291100764476	3.4945954293139954	0.006491521633763958
1727948933551	6468.75	0.929658793665397	3.431070294254644	0.0065326156579222
1727948933553	6468.75	0.897509772684658	3.360313316873632	0.006400062650114743
1727948933555	6468.75	0.8194376759972756	3.2221713898225737	0.006085081369579533
1727948933556	6468.75	0.691109638466439	2.8807036651553135	0.005513414913879518
1727948933558	6468.75	0.6164305899360902	2.224501410402218	0.004837226160846186
1727948933560	6468.75	0.5707071272072562	1.3918763989530833	0.004150873042289656
1727948933562	6820.3125	0.5754194919418238	0.026412067513670846	0.003464519923733126
1727948933564	7242.1875	0.7366964152274142	0.06892354794208283	0.003118786741661651
1727948933565	7242.1875	0.8187055516364369	0.076115988324508	0.0030053068084120497
1727948933567	7242.1875	0.815296430150775	0.07755633376173113	0.002985761320055549
1727948933569	7242.1875	0.789211623930724	0.08131026821196413	0.002920229086644486
1727948933571	7242.1875	0.7836272453040768	0.08938041266251255	0.002913976257838939
1727948933572	7242.1875	0.7950724795679377	0.09837809795873487	0.0029321745114512954
1727948933574	7242.1875	0.7967861800466551	0.10365222107350618	0.0029372564764744906
1727948933576	7242.1875	0.7758453905233409	0.10468112826590709	0.0029678627042849545
1727948933578	7242.1875	0.731934580273202	0.10451345858133668	0.0031490196320759756
1727948933580	7242.1875	0.6852377103201053	0.10431478733721404	0.0035810626457576074
1727948933581	7242.1875	0.7843092682911197	0.10330996062850632	0.004041492147402
1727948933583	7242.1875	0.8547976136305373	0.10241305091213489	0.004295145555291813
1727948933585	7242.1875	0.9988068686765107	0.10033339021765102	0.00469347479418036
1727948933587	7242.1875	1.074360614596151	0.09847837083455489	0.004886312064187286
1727948933588	7242.1875	1.0546864986028506	0.09617750408572756	0.004829767436490618
1727948933590	7242.1875	1.0139429865882212	0.0959441218169133	0.0047139255418101565
1727948933592	7242.1875	0.8787376814798674	0.09698599685109573	0.004347227350081025
1727948933594	7242.1875	0.751734512533744	0.09758135542421867	0.0037577229271255324
1727948933596	7242.1875	0.6154443475653737	0.0983179932797021	0.0031096458313447733
1727948933597	7242.1875	0.5090222931665839	0.1020844138957442	0.002461568735564014
1727948933599	7242.1875	0.474512710631958	0.10862552379926449	0.0020343246271044926
1727948933601	7242.1875	0.5406267286483692	0.11319603076850672	0.0016070805186449713
1727948933604	7171.875	0.47171624035038867	0.11364635455208846	0.0016528834982230554
1727948933605	7171.875	0.6136997524130853	0.11303154491392547	0.0019093282532199416
1727948933607	7171.875	0.664826292495141	0.1125037251529472	0.0021657730082168276
1727948933609	7171.875	0.709557683212952	0.11295489648469074	0.0022224420315204454
1727948933611	7171.875	0.7427410176381791	0.11374038584676657	0.002273334791685651
1727948933613	7171.875	0.5414504316422272	0.11854289612527132	0.002652908931287275
1727948933614	7171.875	0.5449084869145505	0.12678984490539158	0.003427292340260765
1727948933616	7171.875	0.5526023240959119	0.13244721870569878	0.004447578813918026
1727948933617	7171.875	0.6643095518157879	0.13496108375935034	0.005193608058674954
1727948933619	7171.875	0.7292421978666794	0.14002960593891445	0.005939637303431883
1727948933620	7171.875	0.8552599253144654	0.1493399025179593	0.006700993856653744
1727948933622	7171.875	0.911226014983118	0.15863111736837943	0.006946389077880549
1727948933624	7171.875	0.9968298907437197	0.16622558741659166	0.007193389974137664
1727948933626	7171.875	1.0027621076424864	0.17136635834745811	0.007205814184721347
1727948933628	7171.875	0.913643501540517	0.173931722428243	0.00697424176057761
1727948933629	7171.875	0.7873839144922202	0.17558348374464175	0.006349007562679828
1727948933631	7171.875	0.7162816297328861	0.17664746677203583	0.005558715595601427
1727948933633	7171.875	0.6294908570753485	0.1761404483497818	0.004633192724315784
1727948933635	7171.875	0.5328038116008893	0.17819922443277045	0.0038281558823245903
1727948933636	7171.875	0.7530262427813044	0.18594447234032244	0.0030231190403333967
1727948933638	7171.875	0.9360459256133151	0.1955691910411972	0.002892596783502763
1727948933640	7171.875	0.9143836247455739	0.20849870613942376	0.00282907196628584
1727948933642	7171.875	0.04687340430964052	0.23846377164519514	0.003200124287560626
1727948933644	7171.875	0.043833438548539175	0.27995338244596774	0.003571176608835412
1727948933645	7171.875	0.03873475623953067	0.2963321356930308	0.0034194408207289403
1727948933647	7171.875	0.036763225603560344	0.2649219209671711	0.003338041743377322
1727948933649	7171.875	0.033869280564033794	0.22353230690132556	0.0031750416212484103
1727948933651	7171.875	0.033815212753897414	0.2110142354116854	0.0031786435290020757
1727948933652	7171.875	0.0388948270648996	0.2173473697836946	0.0035504371660267523
1727948933654	7171.875	0.04332449862806758	0.22644636364536613	0.003837939268830992
1727948933656	7171.875	0.49716758113603027	0.23474006833874897	0.0038876178496064073
1727948933658	7171.875	0.6281488017447797	0.24182762257946241	0.004552981543684732
1727948933660	7171.875	0.7429653962965226	0.2468272421914601	0.00504387096557987
1727948933661	7171.875	0.8119435960629505	0.25074353276177797	0.005319917521357715
1727948933663	7171.875	0.8317046524611952	0.2546832389580347	0.00540355459090907
1727948933665	7171.875	0.8465093526944077	0.24573525632701199	0.005466709556414135
1727948933667	7171.875	0.7865672865643936	0.22658367780734215	0.005199047902313706
1727948933668	7171.875	0.886285029721953	0.2180096175439625	0.0047184295261634476
1727948933670	7171.875	0.8516621581504433	0.22629504131684736	0.004405228801332743
1727948933672	7171.875	0.70002602128306	0.23692266894189276	0.0037191134020775713
1727948933674	7171.875	0.6479900053036408	0.24160724482407417	0.003106941084077767
1727948933676	7171.875	0.621639566425037	0.245075589107994	0.002494768766077963
1727948933677	7171.875	0.5798908538427381	0.2479131284597239	0.0021517739991038895
1727948933679	7171.875	0.6706449570270014	0.24703954057520602	0.001994485860369392
1727948933681	7171.875	0.6750081796810248	0.2443677582567887	0.00194595649346282
1727948933683	7171.875	0.6438493321799887	0.24457950770533662	0.001898604316225675
1727948933684	7171.875	0.6740678496447028	0.24900343171493694	0.001943460971306806
1727948933686	7171.875	0.7325022196550022	0.25947643776467083	0.0020494614716384733
1727948933688	7171.875	0.645405083107922	0.27570146162445697	0.0025804411773096983
1727948933690	7171.875	0.6618850493224019	0.2931383227256942	0.003076077779359507
1727948933692	7171.875	0.71847290889799	0.30718441425088633	0.0035717143814093157
1727948933693	7171.875	0.7733160175948354	0.3150481737553709	0.0038112371965123106
1727948933695	7171.875	0.8016341306297453	0.31712134517108415	0.003901800720949585
1727948933697	7171.875	0.7892170246837479	0.3170298098211942	0.0040262408097751145
1727948933699	7171.875	0.8075110747131478	0.3124550313880268	0.0040502066549873185
1727948933700	7171.875	0.7383448770644914	0.30574637450622616	0.003905722486558187
1727948933702	7171.875	0.6825585729385948	0.30419460865936343	0.0037365810115400143
1727948933705	7171.875	0.545650616809443	0.3107757972662301	0.0029350433042215846
1727948933707	7171.875	0.34916684077183713	0.3198723645358949	0.002202789358836029
1727948933709	7171.875	0.2383461079829708	0.32514294993385884	0.0015750315944241945
1727948933710	7171.875	0.38534737262788776	0.32604520344691956	9.472738300123599E-4
1727948933712	7171.875	0.43946099923399456	0.32413728368355565	8.16371117385911E-4
1727948933714	7171.875	0.5451931247119659	0.3195684974529956	7.381114225601716E-4
1727948933716	7171.875	0.4918589082154088	0.31231291454702537	8.503252687981595E-4
1727948933717	7171.875	0.009032584645386534	0.30705838540755886	0.0024058041409712573
1727948933718	7171.875	0.009474997546021283	0.2972367132585164	0.003196343463868687
1727948933720	7171.875	0.010098693950977703	0.2979964878772791	0.003641457582730637
1727948933722	7171.875	0.012479072435182316	0.3218117693920024	0.004086571701592588
1727948933724	7171.875	0.016236321595895626	0.3447714231201293	0.004251331288876664
1727948933725	7171.875	0.021741123450747406	0.3390581182486599	0.0045753004152099324
1727948933727	7101.5625	0.02497125930453019	0.34960421726621055	0.00479650013915153
1727948933729	7101.5625	0.03125713077432506	0.3415913952278231	0.005218898329002779
1727948933731	7101.5625	0.03741069861546632	0.3442051073917296	0.004855656231329511
1727948933732	7101.5625	0.6970301397630994	0.3474846365601035	0.0044924141336562425
1727948933734	7101.5625	0.7289548297104714	0.34436077166331347	0.004618999990157508
1727948933736	7101.5625	0.7609760981408735	0.3370384605259348	0.004748964369780002
1727948933738	7101.5625	0.7539160887801446	0.327851353590753	0.004724263994494621
1727948933740	7101.5625	0.6963870982178624	0.3267122930458694	0.00448840208723263
1727948933741	7101.5625	0.6023563311200576	0.3325309641347911	0.004019180555701083
1727948933743	7101.5625	0.5460730807376167	0.3351742488835704	0.0037440297485730823
1727948933745	7101.5625	0.43915091992398747	0.33297433893296957	0.0031208437935826374
1727948933747	7101.5625	0.688246758731715	0.3297130784949565	0.002708294018578899
1727948933748	7101.5625	0.4007689819434366	0.3244310334831463	0.0027916361279847037
1727948933750	7101.5625	0.40865305873044666	0.3186651247324729	0.0028606025068978326
1727948933752	7101.5625	0.442273577188911	0.3142944613599218	0.0031038066496618453
1727948933754	7101.5625	0.45413168144502897	0.3093284343214101	0.003181356961904658
1727948933756	7101.5625	0.4393158180447206	0.30334349224664164	0.003150385410660894
1727948933757	7101.5625	0.5027058623987058	0.3024132619580153	0.0034011636308112513
1727948933759	7101.5625	0.5492019837872671	0.312450762870838	0.003657422848150019
1727948933761	7101.5625	0.635219377733934	0.3215998638839092	0.004261753275625273
1727948933763	7101.5625	0.8187296172908147	0.3158184117047449	0.004685252010789984
1727948933764	7101.5625	0.8607756690423451	0.2995026071566975	0.004920863064664333
1727948933766	7101.5625	0.863243814753868	0.28475216747185034	0.004933332719341871
1727948933768	7101.5625	0.8740972337431547	0.2741654800361093	0.004955458032579942
1727948933770	7101.5625	0.8954537730991582	0.2607226491990942	0.004981641187296156
1727948933772	7101.5625	0.8213729123136224	0.24413250934877248	0.004836293767684318
1727948933773	7101.5625	0.6789414923767546	0.22961405148672376	0.004366608750300565
1727948933775	7101.5625	0.5920674339794522	0.20705735680261647	0.003696656103450803
1727948933777	7101.5625	0.44344882274831815	0.15872410806276768	0.0028465317197951287
1727948933779	7031.25	0.32370456470744524	0.11846343702840641	0.002065515773159123
1727948933780	6820.3125	0.37814310689123337	0.06494416675621567	0.0012844998265231175
1727948933782	6609.375	0.43439798144883063	0.03856461502318036	0.0011139397741378482
1727948933784	6328.125	0.45027822818396224	0.48391697087933117	0.0011148556773252804
1727948933786	6328.125	0.5535888671875	0.48387574713919035	0.0013109918573946334
1727948933788	6328.125	0.6718358453714622	0.4736464864025366	0.0015121428053472905
1727948933789	6328.125	0.6799048015261968	0.4724405769588947	0.0017642682305049865
1727948933791	6328.125	0.7019072497127479	0.4718783293629391	0.0019241913778009093
1727948933793	6328.125	0.6671973346266208	0.4651285067992438	0.002226161039595968
1727948933795	6328.125	0.7345141975005338	0.4574148460513138	0.0024271376237955627
1727948933796	6328.125	0.7883458878370312	0.4520092891126314	0.0025743565559612873
1727948933798	6328.125	0.8006439102354123	0.44646798244226976	0.0026055841855349795
1727948933800	6328.125	0.815847014610752	0.43810140175849205	0.0026414647773851502
1727948933802	6328.125	0.8019827122884152	0.42680142088752476	0.002611157840145246
1727948933805	6328.125	0.7549800972028108	0.41570462718172857	0.0025112513835537816
1727948933806	6328.125	0.751127547088535	0.40660090520928927	0.0021516164423333855
1727948933808	6328.125	0.012034722050203832	0.39551414473250623	0.004210159616115188
1727948933810	6328.125	0.010331898612541402	0.36921882384666493	0.005218384733857837
1727948933812	6328.125	0.009476300995387515	0.33169283544476813	0.0062266098516004864
1727948933813	6328.125	0.009076437550353448	0.3127886747113392	0.006207950452710239
1727948933815	6328.125	0.009195889869856188	0.3175766792560467	0.006215698085811196
1727948933817	6328.125	0.00952150869727236	0.3270093402839778	0.006233532042056375
1727948933818	6328.125	0.00958698495945645	0.3316455125583696	0.006235247231065369
1727948933820	6328.125	0.00969083929994629	0.32909001635719826	0.003934265024260759
1727948933821	6328.125	0.5480482171194386	0.32407829638492697	0.00163328281745615
1727948933823	6328.125	0.6082848123034591	0.3200181391882165	0.0016507888238311919
1727948933825	6328.125	0.6531698358883649	0.31475036764771314	0.0017321662900563763
1727948933827	6328.125	0.6189041617531447	0.3088844410182964	0.001999851744343919
1727948933828	6328.125	0.5705182379046311	0.3011825234441844	0.0024179227114664503
1727948933830	6328.125	0.5963701624467622	0.2913678379914382	0.002835993678588982
1727948933832	6328.125	0.6437102444507531	0.2807605466427716	0.0035304787703791343
1727948933834	6328.125	0.7880749680115562	0.2700803292339999	0.0042249638621692865
1727948933836	6328.125	0.8884258829578836	0.26026555856460903	0.0045459420715638355
1727948933837	6328.125	0.9180106438412339	0.2542138075466619	0.004608465656481047
1727948933839	6328.125	0.9053729843438608	0.24994404008410184	0.00459104251373756
1727948933841	6328.125	0.835530959131629	0.2480195768124352	0.004456995693364561
1727948933843	6328.125	0.7654298618997011	0.24165430012230762	0.004205833728234545
1727948933844	6328.125	0.6885423415176839	0.22307247999195853	0.0038095684441991325
1727948933846	6328.125	0.6604464548938679	0.19766012259230986	0.0035155071003461396
1727948933848	6328.125	0.6906077239306161	0.17839395224339685	0.0029415558674111496
1727948933850	6328.125	0.7992415385762307	0.18241319201528003	0.0024633608812432606
1727948933852	6328.125	0.8244670923528838	0.21985604063326228	0.0022985435543123353
1727948933853	6328.125	0.812299340711996	0.27066588041951256	0.002286217771756914
1727948933855	6257.8125	0.8249045243634513	0.30384395423364935	0.002298166585844079
1727948933857	6257.8125	0.805032613026242	0.31440693949107934	0.0022599279958418626
1727948933859	6257.8125	0.7458273395334314	0.3156855076328323	0.002301887808614046
1727948933860	6257.8125	0.6009716362486558	0.3169149632974279	0.002644178604638701
1727948933862	6257.8125	0.6286856871099112	0.3230045298820857	0.0028691239505141317
1727948933864	6257.8125	0.7140322739342035	0.3308662357508048	0.003344414100737806
1727948933866	6257.8125	0.8427974882172768	0.3322428750805804	0.00380122063244485
1727948933868	6257.8125	0.7339242832698808	0.3213962134675172	0.004104470256890532
1727948933869	6257.8125	0.7987751252119992	0.30582158901160317	0.004293296875917212
1727948933871	6257.8125	0.8144648682255965	0.3003940759744016	0.004337384889912477
1727948933873	6257.8125	0.7915376867138365	0.29490387753980135	0.004261853949932337
1727948933875	6257.8125	0.7120681966490884	0.2801935879079649	0.003948345763698238
1727948933876	6257.8125	0.6043218014627941	0.264768005205548	0.0034824697715699904
1727948933878	6257.8125	0.5408425360656196	0.2566924232819016	0.003027628664825502
1727948933880	6257.8125	0.4233959029875686	0.24860398370780237	0.0025329597805684567
1727948933882	6257.8125	0.5672610313355081	0.23294472780427505	0.0020366390684125233
1727948933884	6257.8125	0.502718184390812	0.21123099756681574	0.001590864911466349
1727948933885	6257.8125	0.5060841498303331	0.18834542717233682	0.001145090754520175
1727948933887	6257.8125	0.5095502656158586	0.16482702329447668	9.745524731847238E-4
1727948933889	6257.8125	0.5144633675256659	0.13706067740176256	8.040141918492726E-4
1727948933891	6257.8125	0.00594900756990647	0.11077305919444365	0.003550531257218592
