# Supplementary material for: Identification and classification of repeated whistle types from free-ranging rough-toothed dolphins (Steno bredanensis)
Source: Sci Rep. 2026 Mar 20;16:14327. doi: 10.1038/s41598-026-44853-2 (PMC13144356; doi:10.1038/s41598-026-44853-2)
Supplement: Supplementary file 2 — Supplementary Material 2 [file 41598_2026_44853_MOESM2_ESM.zip › Dataset_StenoRepeatedCalls/Contours/3320.csv]

Time [ms]	Peak Frequency [Hz]	Duty Cycle	Energy	WindowRMS
1727877192071	5132.8125	0.8506572253102674	0.050819856101876754	0.00191532749002271
1727877192072	5132.8125	0.7759890572390572	0.06825092848956929	0.0016748014439962914
1727877192074	5132.8125	0.7360356711771806	0.08400895950970155	0.0015757386738144926
1727877192076	5132.8125	0.007463866745925309	0.1056813564475703	0.004570671249865121
1727877192078	5132.8125	0.0076804964074859506	0.12935712998046267	0.006099389210395819
1727877192080	5132.8125	0.008779737818869687	0.14354276556822865	0.006878090647724721
1727877192081	5132.8125	0.009522099425462009	0.14996643901013632	0.007656792085053623
1727877192083	5132.8125	0.009965788800124347	0.1614961719812328	0.007676470581433613
1727877192085	5132.8125	0.00993306496144055	0.18342972729224072	0.007677090301267271
1727877192087	5132.8125	0.009842599497215028	0.21087528193392663	0.004837681779881585
1727877192088	5132.8125	0.36024132260405833	0.23981711627200566	0.0019982732584958975
1727877192090	5203.125	0.3473802029168524	0.2640048889035741	0.001962497113907225
1727877192092	5203.125	0.5761277151970284	0.28130831622830665	0.0017008019439080872
1727877192094	5203.125	0.5960069875455147	0.29832100283829244	0.0015248897445776903
1727877192097	5203.125	0.5402423986769035	0.32165998402074353	0.001774065581995765
1727877192098	5203.125	0.19951019920596078	0.35530898932753924	0.0023325436568336928
1727877192100	5203.125	0.22098763023030793	0.39935277831898025	0.0026996916278324975
1727877192102	5203.125	0.24211964790879098	0.44881120264264507	0.0030668395988313027
1727877192104	5203.125	0.2569511338809054	0.4865011080673121	0.0031523988711222002
1727877192105	5203.125	0.2836777490320625	0.505454355036043	0.0032942817824230973
1727877192107	5203.125	0.29609546182184604	0.5240774252433597	0.0033867054947638513
1727877192109	5203.125	0.30497938320443907	0.5282568987369853	0.0034623721330342564
1727877192110	5273.4375	0.8260635270692129	0.4705325596923092	0.0034319479200087995
1727877192112	5625.0	0.8057631975770135	0.03193902888633255	0.0033416935161388957
1727877192113	5976.5625	0.9544268852074458	0.040409453653312694	0.0029610993967542037
1727877192115	6328.125	0.9720120539955124	0.5683588540268792	0.0028317704018313446
1727877192117	6328.125	0.8706066843348729	0.7335482688764949	0.0026616278353236615
1727877192119	6328.125	0.7864860785249062	0.8181692473941404	0.0025338883860024568
1727877192120	6328.125	0.6778645065595519	0.8669692702055894	0.0023056084986570664
1727877192122	6328.125	0.6148193700591806	0.8759154431139444	0.0021530494038364454
1727877192124	6328.125	0.00872555885546736	0.8032483619043315	0.005298614419708134
1727877192126	6328.125	0.006980388004896053	0.7405473730608225	0.0068486011496714065
1727877192128	6398.4375	0.0058383447736724756	0.8361533581824162	0.007619299180415025
1727877192129	6398.4375	0.005514404611768617	0.977512097865717	0.008389997211158644
1727877192131	6398.4375	0.00552551893853632	1.0722609598300685	0.008390148498705856
1727877192133	6398.4375	0.005607971734789747	1.106628831814934	0.008391198981001876
1727877192135	6398.4375	0.005572671746783354	1.1315964463507373	0.004730777139160287
1727877192136	6398.4375	0.10961155381110156	1.1361047069465244	0.0010703552973186984
1727877192138	6398.4375	0.11627728816001905	1.12664596953549	0.001124621524329082
1727877192140	6468.75	0.5046637843312538	1.1558557580913007	0.0011055791118831488
1727877192142	6468.75	0.5086856272780875	1.1871797520097003	0.0013211450497473496
1727877192144	6468.75	0.23671320800424162	1.20984400711616	0.001625689490077898
1727877192145	6468.75	0.2787513169381673	1.1854792853944236	0.0019302339304084462
1727877192147	6468.75	0.30130393406608474	1.1246097729613442	0.0020405794218450847
1727877192149	6468.75	0.32234658180475456	1.081705078070825	0.002117183992282307
1727877192151	6468.75	0.3346163584043753	1.0800010849749568	0.002157785034111709
1727877192152	6468.75	0.3404980972753296	1.046699547064683	0.002175597530341627
1727877192154	6468.75	0.33358335569720426	0.9142766587750352	0.0021477518440421277
1727877192156	6468.75	0.3021851746471405	0.7113000733447263	0.002014925614398392
1727877192158	6468.75	0.413489400411454	0.5516842625218484	0.0016962989812054753
1727877192160	6468.75	0.5554649271951583	0.5194165035734446	0.0014442831454932717
1727877192161	6468.75	0.5548226548763271	0.522729852430049	0.0011922673097810683
1727877192163	6609.375	0.5364818327864369	1.0699059353644187	0.0011392568795474444
1727877192165	6820.3125	0.47956909480106646	1.0263549305879947	9.817456952057226E-4
1727877192167	6820.3125	0.4223272154270879	1.2805762216496257	8.242345108640009E-4
1727877192168	6820.3125	0.4030668161862842	1.5173718541617183	7.948617982499775E-4
1727877192170	6820.3125	0.0042695714237833094	1.52524045337411	0.004531358356146046
1727877192172	6820.3125	0.005038327120667632	1.4122660011369361	0.006432042408492889
1727877192174	6820.3125	0.006314369968077905	1.422598441355904	0.0074349813604773045
1727877192176	6820.3125	0.008125087364848016	1.5245463819917238	0.00843792031246172
1727877192177	6820.3125	0.010699661899361428	1.5941631258745073	0.008647987665600572
1727877192179	6820.3125	0.012166366847364411	1.7270000967925452	0.008776960815596941
1727877192181	6820.3125	0.015102130596464114	1.9491620095954805	0.009020696873874055
1727877192183	6820.3125	0.018034872507132666	2.0178474343714417	0.006784311940346888
1727877192184	6820.3125	0.571471126038859	1.8853173056633918	0.004547927006819721
1727877192186	6820.3125	0.9455937938857307	1.821375673768544	0.00453171640506271
1727877192188	6820.3125	0.921387086214253	1.8488661370498403	0.004474423115447699
1727877192190	6820.3125	0.8542559604801644	1.829483835299891	0.004320645092827188
1727877192192	6820.3125	0.7286176357013989	1.8560756874806386	0.003914401481293455
1727877192193	6820.3125	0.5886920502191728	1.975822311138741	0.003313095732802087
1727877192196	6820.3125	0.5158932229981757	2.0413266148055986	0.0025414369051172656
1727877192198	6820.3125	0.42827202910325884	2.067724296636728	0.0019518452828664254
1727877192200	6750.0	0.4186076216005707	2.158293188888416	0.0013622536606155851
1727877192201	6750.0	0.37025435665618445	2.1642398396673124	0.0012025912539456653
1727877192203	6750.0	0.3601571826592709	2.1843590268090454	0.0011694165663273446
1727877192205	6750.0	0.501161276951191	2.2478298248304838	0.0011230378613809973
1727877192207	6750.0	0.4841076164890092	2.262281938492051	0.0011824777984810405
1727877192209	6750.0	0.5135293549438965	2.253662927889977	0.0013570469693753094
1727877192209	6750.0	0.5516647807413059	2.3205198617501197	0.001554470925136687
1727877192211	6750.0	0.5516647807413059	2.336500239478164	0.001554470925136687
1727877192213	6750.0	0.10587125582188152	2.210262561383941	0.001847984421376683
1727877192215	6750.0	0.11447055296519902	2.1281910080593245	0.001950207840034615
1727877192216	6750.0	0.12089916912140009	2.226985570248466	0.002010458670691177
1727877192218	6750.0	0.008760923441592955	2.2212453108856938	0.005415650205265671
1727877192220	6750.0	0.009426213827777988	2.343222619337626	0.007119374809811379
1727877192222	6750.0	0.009535056496605418	2.68953208523014	0.007959136894794456
1727877192224	6750.0	0.008976075398934488	2.8232047192553598	0.008798898979777535
1727877192225	6750.0	0.008309611007238399	2.580767883532318	0.008768802933260565
1727877192227	6750.0	0.00781387173275502	2.3887496502367753	0.008730733673208655
1727877192229	6750.0	0.007187663372135328	2.378844783763342	0.00870279262276032
1727877192231	6750.0	0.006960307936455209	2.27714354894611	0.0052475267552652
1727877192232	6750.0	0.1786347437045053	2.124902619354744	0.0017922608877700792
1727877192234	6750.0	0.5831448536998821	2.0859018220212953	0.0017387733428883706
1727877192236	6750.0	0.5980042395918171	2.064735021135636	0.0019424940661443716
1727877192238	6750.0	0.6422600422499081	2.0262385654580433	0.002266097795101902
1727877192240	6679.6875	0.7053292051771931	2.0939290935123256	0.0024076236253721757
1727877192241	6679.6875	0.7561494602464164	2.1525951375780834	0.002503501299466598
1727877192243	6679.6875	0.7788326229465307	2.121141317394392	0.002544419831545335
1727877192245	6679.6875	0.7767338072329596	2.0745779939657236	0.002540061950915617
1727877192247	6679.6875	0.7161124317530936	2.151676411878256	0.0024145732806178893
1727877192248	6679.6875	0.6442716150300171	2.2766312839983387	0.0022456924274954397
1727877192250	6679.6875	0.597170401581516	2.2702733886297968	0.0021155087825645512
1727877192252	6679.6875	0.5367553625633299	2.1376786167602035	0.001790049740398008
1727877192254	6679.6875	0.591211993476222	2.0320761237994454	0.0015767314100453053
1727877192256	6679.6875	0.512185507653026	2.0219581582713233	0.0013902605013198736
1727877192257	6679.6875	0.5166649686112653	2.031182622622532	0.0012643984420717786
1727877192259	6679.6875	0.5146665922412597	1.9899391932897403	0.0012598933787968914
1727877192261	6679.6875	0.5270670633131397	1.9737495887840457	0.0012923682232521402
1727877192263	6679.6875	0.00639826551618371	2.1287396791272966	0.004926290460383502
1727877192264	6679.6875	0.007168079544690643	2.534698902057101	0.006759766233820834
1727877192266	6679.6875	0.007741015752815691	2.9770934578395942	0.007696705751116592
1727877192268	6679.6875	0.008552881354608074	2.981983066808944	0.00863364526841235
1727877192270	6679.6875	0.009653670265956527	2.479903323791535	0.00868680215392982
1727877192272	6679.6875	0.010265296557966467	2.0165912555320364	0.008711183420168672
1727877192273	6679.6875	0.010369997066060413	1.983349672951652	0.008715095330420922
1727877192275	6679.6875	0.01024407303665312	2.1503977455672003	0.0056646331620011005
1727877192277	6679.6875	0.05511873425390124	2.2183133011889296	0.003861232642014149
1727877192279	6679.6875	0.3290417882165277	2.187504835882156	0.0020578321220271973
1727877192280	6679.6875	0.3261405320176552	2.1543148508247665	0.0017397935470237604
1727877192282	6679.6875	0.46280029667507044	2.1561760718103193	0.001497606030827873
1727877192284	6679.6875	0.486063340758211	2.1530355298524433	0.0012555708330934828
1727877192286	6679.6875	0.4302441099154874	2.0595713101123825	0.0010135356353590922
1727877192288	6679.6875	0.5797816386149227	1.8267617306084631	8.76882401419685E-4
1727877192289	6679.6875	0.5080480060672424	1.5646236531674125	9.0974944021189E-4
1727877192291	6679.6875	0.5237966018847505	1.4999900065631537	9.507499203085014E-4
1727877192293	6679.6875	0.5165230338892632	1.6828421188667415	0.0010343463003266659
1727877192296	6679.6875	0.47402478530638537	1.8999416794227044	0.0012409304787925888
1727877192297	6679.6875	0.551402513508158	1.9934928421243974	0.0014991770555957853
1727877192299	6679.6875	0.5109952465039954	2.0137736699476867	0.001757423632398982
1727877192301	6679.6875	0.5565708390118348	2.0305372753882245	0.002053550252284016
1727877192303	6679.6875	0.6420150008061707	2.0362020653096202	0.00234967687216905
1727877192305	6679.6875	0.6854542499611626	2.024972608779448	0.0024439369715975262
1727877192306	6679.6875	0.7180532250651999	2.0209453851362595	0.0025133542912753673
1727877192308	6679.6875	0.7223493387635107	2.0480240083028107	0.002523257253043882
1727877192309	6679.6875	0.012622642897384585	2.103933283283038	0.005739423429641156
1727877192311	6679.6875	0.012614976569802212	2.3685205613150053	0.007337217633098053
1727877192312	6679.6875	0.012186594616381764	2.7748389452185793	0.008124649904111879
1727877192314	6679.6875	0.011719190364906894	2.9415614946066144	0.008912082175125704
1727877192316	6679.6875	0.010589373970706428	2.739871666605258	0.008851135319990598
1727877192318	6679.6875	0.009712822650781298	2.4643538303406882	0.008812061919092376
1727877192320	6679.6875	0.00893137523248615	2.340032660494824	0.008780957563008139
1727877192321	6679.6875	0.008216127588855007	2.307590481345719	0.0052186494562880235
1727877192323	6679.6875	0.25946910889261543	2.313185019751384	0.0016563413495679087
1727877192325	6679.6875	0.4694744961110919	2.352327406080442	0.001510558479308692
1727877192327	6679.6875	0.08681041229112152	2.3515709147146575	0.0014781042809372707
1727877192328	6679.6875	0.08258225038590873	2.276936028207873	0.0014135188312840604
1727877192330	6679.6875	0.07908764234867786	2.243097425224229	0.001361272711536562
1727877192332	6679.6875	0.0790949274520268	2.2924926080905186	0.0013557190697008966
1727877192334	6679.6875	0.08733830208763715	2.3477126500806125	0.0014760755908786493
1727877192336	6679.6875	0.10015279887842585	2.3629926267173187	0.0016569870322970805
1727877192337	6679.6875	0.11167447002106	2.3432093727861787	0.0018141019482039692
1727877192339	6679.6875	0.11760454414709866	2.2830506592435458	0.0018993234485416607
1727877192341	6679.6875	0.5980854356419129	2.211035233364988	0.002064500329453435
1727877192343	6679.6875	0.6952194218918094	2.1855657399428137	0.002322519904598557
1727877192344	6679.6875	0.7679095452923287	2.2220148475148878	0.002482623070614021
1727877192346	6679.6875	0.8002176698333023	2.289982263525851	0.0025546903536590652
1727877192348	6679.6875	0.8401551889055259	2.362416866152374	0.002643576647110225
1727877192350	6679.6875	0.8291543141693045	2.4055554342159176	0.002619355226434808
1727877192352	6679.6875	0.7797690741631497	2.4136531960305443	0.00251839304912874
1727877192353	6679.6875	0.7465651301281837	2.428214352002781	0.002315154009187704
1727877192355	6679.6875	0.6922844331607677	2.418486339665955	0.002186878194018392
1727877192357	6679.6875	0.008730508489972862	2.2071729636428685	0.005744040401936806
1727877192359	6679.6875	0.007852306140065893	1.7974583388740362	0.007503466713585198
1727877192360	6679.6875	0.00704501049841067	1.5978345709753747	0.008375632432330114
1727877192362	6679.6875	0.0067055318545789075	1.8502553808278288	0.009247798151075027
1727877192364	6679.6875	0.006115819751045257	2.2212073594666952	0.009223259559928594
1727877192366	6679.6875	0.0058029195063747	2.3754636063057513	0.009209892088678893
1727877192368	6679.6875	0.005933488215540762	2.410974128164081	0.005351672615406564
1727877192369	6679.6875	0.15536822647622917	2.4548938182036055	0.0014934531421342356
1727877192371	6679.6875	0.45324254918981477	2.471568588719968	0.0015787216348486515
1727877192373	6679.6875	0.45252334254950705	2.4584705899794836	0.0021570469339404984
1727877192375	6679.6875	0.5025601405179161	2.455133795694598	0.0027357193195553676
1727877192376	6679.6875	0.6331375388454678	2.4552217807155685	0.003157454432988981
1727877192378	6679.6875	0.7023062403271921	2.4381784830894504	0.003579189546422595
1727877192380	6679.6875	0.8303807445241772	2.393158770770224	0.003997451261956977
1727877192382	6679.6875	0.6557428460052444	2.2913307631064583	0.0042685977146400675
1727877192384	6679.6875	0.678727604213314	2.1207526309530063	0.004352362369340836
1727877192385	6679.6875	0.6608582636266271	1.914893769112445	0.004288433676677209
1727877192387	6679.6875	0.6302398591747272	1.7578238218094115	0.004183839115231238
1727877192389	6679.6875	0.5375221555527774	1.7244076149741696	0.003772183474060828
1727877192391	6679.6875	0.44396139806494306	1.8244754177051346	0.0032600871435833163
1727877192392	6679.6875	0.3834911122005861	1.976493378058066	0.0028078923191016507
1727877192394	6679.6875	0.3584096523030113	2.0747749638094266	0.002606902105712094
1727877192397	6679.6875	0.3415194203847723	2.064546151675537	0.0024507685795930115
1727877192399	6679.6875	0.6942071436654279	1.9308531925861	0.002581413524678216
1727877192401	6679.6875	0.7439425951734324	1.7424958403042832	0.0027078416335420477
1727877192402	6679.6875	0.016392543794212275	1.6278720151276147	0.00576549225467826
1727877192404	6679.6875	0.016952315127399364	1.5378902856911085	0.0072827619994148204
1727877192406	6679.6875	0.01630723050415395	1.2660285064439072	0.008020817195125724
1727877192408	6679.6875	0.01520723709600023	1.0225773276855097	0.008758872390836626
1727877192409	6679.6875	0.014473485544257002	1.2519751129197676	0.008720697479577282
1727877192410	6679.6875	0.014312224612953088	1.8157959292399573	0.008709965106515274
1727877192412	6679.6875	0.014386577231038433	2.2064981800786705	0.008717011025426696
1727877192414	6679.6875	0.015086792398386732	2.3076078094000287	0.008769354780725205
1727877192416	6679.6875	0.016509880241564783	2.2850899089725547	0.006068062965180737
1727877192417	6679.6875	0.7634119821097916	2.241344386811949	0.0033667711496362697
1727877192419	6679.6875	0.8244081668971283	2.211631986886197	0.0035545403378038497
1727877192421	6679.6875	0.9529457936260894	2.2028552060580493	0.0039003870572522194
1727877192423	6679.6875	1.031048501949446	2.2135152276081342	0.004078908921835978
1727877192424	6679.6875	1.0234549124495178	2.2306889060288526	0.004054814908186019
1727877192426	6679.6875	0.9887099049121252	2.238337851363411	0.0039597940328928004
1727877192428	6679.6875	0.8922126662117293	2.235388250473202	0.0037079964261155507
1727877192430	6679.6875	0.7627611586833157	2.228289573135631	0.0033269165339480703
1727877192432	6679.6875	0.6590989358024163	2.217122769048057	0.002912362685499606
1727877192433	6679.6875	0.561100381975154	2.1929864395574397	0.0024819668613265647
1727877192435	6679.6875	0.6131713402753514	2.158321287077729	0.0022699121605909236
1727877192437	6679.6875	0.6207900548559636	2.1338514194565636	0.0019652647226629425
1727877192439	6679.6875	0.658201656284181	2.126835308520043	0.0017141952298983735
1727877192440	6679.6875	0.12692899609725966	2.1198956807282605	0.0016896248159824659
1727877192442	6679.6875	0.12452912994686377	2.109456817764974	0.001670992190341548
1727877192444	6679.6875	0.13406484489063902	2.0939045816600994	0.0017597971042731973
1727877192446	6679.6875	0.1520730950011933	2.0736502043854963	0.0019628073028512467
1727877192448	6679.6875	0.010951796239260878	2.022008136721774	0.0053465843944793395
1727877192449	6679.6875	0.013020616776685512	1.965148848481435	0.007080817561265779
1727877192451	6679.6875	0.01413458565633946	1.9496495833471557	0.008018204923022897
1727877192453	6679.6875	0.01625602500939037	2.0207843539673758	0.008955592284780016
1727877192455	6679.6875	0.018780615710918287	2.1114513230252947	0.009103104637917428
1727877192456	6679.6875	0.020780279031187877	2.1019461355785927	0.009217756125416808
1727877192458	6679.6875	0.021209869573140243	1.9948927311416578	0.009240291744777552
1727877192460	6679.6875	0.021307839207308405	1.9237149871029384	0.009246090280959289
1727877192462	6679.6875	0.01975408234081328	1.9108673547250319	0.006404109386784424
1727877192464	6679.6875	0.6906674819317353	1.9002280659139266	0.003562128492609559
1727877192465	6679.6875	0.700165651604924	1.8818173721102098	0.0031972347842811315
1727877192467	6679.6875	0.6874530369161297	1.8574902839960088	0.0031368173866230397
1727877192469	6679.6875	0.6733687745432857	1.8382629662313053	0.003005004050107628
1727877192471	6679.6875	0.7218062662303041	1.8322417069575874	0.0029909170112541734
1727877192472	6679.6875	0.7060704035446725	1.8274948504757453	0.0031854707975789457
1727877192474	6679.6875	0.72015312365119	1.812183971442908	0.0032360329515145037
1727877192476	6679.6875	0.7532185375624306	1.8091135276429562	0.0033048346084484205
1727877192478	6679.6875	0.7582332955907403	1.8117094989811864	0.003315361526002172
1727877192480	6679.6875	0.7257587387229852	1.792043088870183	0.0032415639374692175
1727877192481	6679.6875	0.5279007864364955	1.745677786029838	0.0031396311702395273
1727877192483	6679.6875	0.5219636140046297	1.684284010501081	0.0031020058147855525
1727877192485	6679.6875	0.5382780425620196	1.6289953409143905	0.003222978719829795
1727877192487	6679.6875	0.5743304416346378	1.601673792730615	0.0035051701745208966
1727877192488	6679.6875	0.6617010852561102	1.6185981101129652	0.004115361181378196
1727877192490	6679.6875	0.7229182969804961	1.6691057336973543	0.004430399785572421
1727877192492	6679.6875	0.8471817428696123	1.7191368722806708	0.004913089386082433
1727877192494	6679.6875	0.9490834136296765	1.725487137709016	0.005241137984009741
1727877192497	6679.6875	0.021948255262224558	1.6949562007710122	0.0075178135682219364
1727877192498	6679.6875	0.020376010695039828	1.5957393572586465	0.008604223442575738
1727877192500	6679.6875	0.019076255544655772	1.4340016117734966	0.009690633316929537
1727877192502	6679.6875	0.016179643879763055	1.3530711951314127	0.009418756888444688
1727877192504	6679.6875	0.013443337634486258	1.441673016470456	0.00911294336650176
1727877192505	6679.6875	0.011761114014550158	1.5833852259030632	0.008908873162953206
1727877192507	6679.6875	0.011200045045894424	1.6240558454611733	0.00577566301215587
1727877192509	6679.6875	0.2502182782706568	1.5833634842192084	0.002642452861358535
1727877192510	6679.6875	0.7545466829259577	1.5495775465637274	0.0025447877517346053
1727877192512	6679.6875	0.7595544273066752	1.5404847368551446	0.0025603140133114537
1727877192513	6679.6875	0.7971187418001613	1.5351944437472043	0.0026301796920037064
1727877192515	6679.6875	0.7953290153365699	1.5080696924837325	0.0026291216154632167
1727877192517	6679.6875	0.7737276650113841	1.4715893408546539	0.0025957196033194367
1727877192519	6679.6875	0.779949332494844	1.4429721588185425	0.002626435992103958
1727877192520	6679.6875	0.7940142603088862	1.4199249534635352	0.002694584630896412
1727877192522	6679.6875	0.7933307259966524	1.3992186967776261	0.0026928134672493565
1727877192524	6679.6875	0.799333940391053	1.384698007054044	0.002712520520125627
1727877192526	6679.6875	0.7951683436041793	1.3722055780332487	0.002695156593846601
1727877192528	6679.6875	0.8430429877700851	1.350799390917651	0.0028254221616245507
1727877192529	6679.6875	0.9650662453717792	1.3215721785487637	0.003091425065457282
1727877192531	6679.6875	1.0200734214914282	1.2905444506510404	0.0031907265827912606
1727877192533	6679.6875	1.0586980632798235	1.2604379424693137	0.003263804820503683
1727877192535	6679.6875	1.0496332260547694	1.2393288911227534	0.003139736178215999
1727877192536	6679.6875	0.9548636702371593	1.2222106101489445	0.002931349245491547
1727877192538	6679.6875	0.8943249844405137	1.206754589689036	0.0028024497872481896
1727877192540	6679.6875	0.7867367662473794	1.1916985508954496	0.0025911540022518394
1727877192542	6679.6875	0.7039388020833333	1.1753899982074136	0.002374376334957668
1727877192544	6679.6875	0.01062231794103118	1.1398805457127363	0.0051720450890465645
1727877192545	6679.6875	0.01022692229367397	1.0182605836947023	0.0065693277750627395
1727877192547	6679.6875	0.010187503688556839	0.8600843203360015	0.007256069403487647
1727877192549	6679.6875	0.009813347127169782	0.8099483131663832	0.007942811031912555
1727877192551	6679.6875	0.009904849520997632	0.9092774886454784	0.007945404613650566
1727877192552	6679.6875	0.009982156947820309	1.0373656265599769	0.007947691856192035
1727877192554	6679.6875	0.010215466706266284	1.0951154334420825	0.007954871102421924
1727877192556	6679.6875	0.010857264211963966	1.1152009207327638	0.0051631464216191
1727877192558	6679.6875	0.5911933915784888	1.1230096147928124	0.0023714217408162762
1727877192560	6679.6875	0.5802818314334381	1.1219635816506688	0.0029706816685845464
1727877192561	6679.6875	0.265930480229004	1.1127692415485961	0.0033697843612661574
1727877192563	6679.6875	0.28426286792113964	1.0928687699275552	0.003768887053947768
1727877192565	6679.6875	0.3256439361208252	1.0704846930542198	0.004152936463599443
1727877192567	6679.6875	0.3694969877145006	1.0560585640485585	0.004466937022374502
1727877192568	6679.6875	0.39543659819927884	1.0429834122482298	0.004623989080754738
1727877192570	6679.6875	0.3991363002534699	1.0303875837625658	0.004647079098868169
1727877192572	6750.0	0.3861754298908181	1.0170530102152895	0.004555581151916237
1727877192574	6750.0	0.32993069286590493	0.997066044041759	0.004097811281022927
1727877192576	6750.0	0.7855132950880823	0.9653222382302828	0.003470400854474071
1727877192577	6750.0	0.6644087457347542	0.9364700726575754	0.002953829694621317
1727877192579	6750.0	0.6316863738738738	0.9214621598578804	0.0027134617814888067
1727877192581	6750.0	0.6254590412723792	0.9065948249688784	0.0022992953775142827
1727877192583	6750.0	0.7119364529431264	0.8830157185810434	0.0021136904702511636
1727877192584	6750.0	0.7147246777877243	0.8661696636336378	0.002180347382643238
1727877192586	6750.0	0.734789533588406	0.8634289060532049	0.00224099346487272
1727877192588	6750.0	0.789542689181357	0.8570900164498112	0.0023335281246534352
1727877192590	6750.0	0.8492525170144148	0.8508183668562718	0.002413720210244589
1727877192592	6750.0	0.8203723612962583	0.8278198317218696	0.002386877257375237
1727877192593	6750.0	0.012788169712272089	0.781299424585113	0.005341365523471282
1727877192596	6750.0	0.012661936044698632	0.6709005901554257	0.006841181141676781
1727877192598	6750.0	0.013233331486993048	0.5442562681214735	0.007635039878525996
1727877192600	6750.0	0.014207785481952015	0.5392271235684472	0.00842889861537521
1727877192601	6750.0	0.016177707083600265	0.654726227223622	0.008587958651673815
1727877192603	6750.0	0.017317458024358308	0.7555221073934236	0.00867424445781484
1727877192605	6750.0	0.019644231032443137	0.7868523202607534	0.006429909860527132
1727877192607	6750.0	0.46729874818233264	0.7933886152416896	0.0041855752632394255
1727877192609	6750.0	0.7861649028359861	0.7973155256570386	0.00433526438012999
1727877192609	6750.0	0.7872598957979843	0.792882255243697	0.004348232787982603
1727877192611	6750.0	0.7872598957979843	0.7973911156003848	0.004348232787982603
1727877192613	6750.0	0.7291769399928171	0.8273329846215813	0.004122934263770535
1727877192615	6750.0	0.6283851161994932	0.8341858069068959	0.003738440177696864
1727877192616	6750.0	0.5341894858228983	0.7995384246828606	0.0032901597022586973
1727877192618	6750.0	0.49642120398610357	0.7651384804162906	0.003076808196684956
1727877192620	6750.0	0.4604618008128874	0.7451981260450963	0.002831103242147289
1727877192622	6750.0	0.4353750011488451	0.7187274963432756	0.0026422999524012
1727877192624	6750.0	0.553229334120424	0.6743686026864708	0.0025284329319464754
1727877192625	6750.0	0.7861735578010031	0.6254135220641734	0.0025757515414425824
1727877192627	6750.0	0.7833359386240083	0.5853108789779466	0.0025698823114693584
1727877192629	6750.0	0.7651937420998273	0.5406870300460578	0.002548848897762074
1727877192631	6750.0	0.7737617964671455	0.4883099091437831	0.002554774103582519
1727877192632	6750.0	0.7884366280907017	0.4317289839827814	0.002590782091205794
1727877192634	6750.0	0.7995319499295619	0.3711086951565868	0.0025486120883296487
1727877192636	6750.0	0.8895273870183281	0.3000892754700219	0.0025454010571896724
1727877192638	6750.0	0.7836091350866721	0.22417988558084848	0.002746359994973401
1727877192640	6820.3125	0.8047603254155434	0.1605579273025221	0.003095424837066917
