# Supplementary material for: Identification and classification of repeated whistle types from free-ranging rough-toothed dolphins (Steno bredanensis)
Source: Sci Rep. 2026 Mar 20;16:14327. doi: 10.1038/s41598-026-44853-2 (PMC13144356; doi:10.1038/s41598-026-44853-2)
Supplement: Supplementary file 2 — Supplementary Material 2 [file 41598_2026_44853_MOESM2_ESM.zip › Dataset_StenoRepeatedCalls/Contours/3324.csv]

Time [ms]	Peak Frequency [Hz]	Duty Cycle	Energy	WindowRMS
1727867967154	7453.125	0.8835593242476714	0.00371435250659076	0.0022697327991834286
1727867967156	7453.125	0.961727667420488	0.006488666291665722	0.0026299549963905624
1727867967158	7453.125	0.9462465745287995	0.009321709029819557	0.0029901771935976966
1727867967160	7453.125	0.016912157609489026	0.0124273105727546	0.0048077595331923965
1727867967161	7453.125	0.015408046724218968	0.016182889907068357	0.005688258532601699
1727867967163	7382.8125	0.01452014088377124	0.014922609897258236	0.006568757532011001
1727867967165	7382.8125	0.013000114824929732	0.013222722971297701	0.006462404877537999
1727867967167	7382.8125	0.01251470203100045	0.013269468373803743	0.006422008308819676
1727867967168	7382.8125	0.012666827386893528	0.015349580394880677	0.006436876689165655
1727867967170	7312.5	0.013155626387965674	0.017441250099005216	0.006479218299351186
1727867967172	7312.5	0.015116790582343543	0.018448881972341322	0.004749359330420128
1727867967174	7312.5	0.9499286962216664	0.019412379686006644	0.0030195003614890688
1727867967176	7312.5	1.0649180796407878	0.020308810180331986	0.003170717738679308
1727867967177	7312.5	1.0944891316931593	0.02118288110490076	0.0032144459702975457
1727867967179	7242.1875	1.0845400909741965	0.021539843977127656	0.0031989483563302926
1727867967181	7242.1875	0.2217442555125457	0.01920561829088143	0.0031404798600636954
1727867967183	7242.1875	0.19031233493063193	0.01602733040533456	0.0028417994872466062
1727867967184	7242.1875	0.15139181478475103	0.015542550080116919	0.0024339955050061424
1727867967186	7171.875	0.130996268734547	0.017696375745742107	0.0020521324668419556
1727867967188	7171.875	0.09739368137227251	0.021418825554984776	0.001680206482292777
1727867967190	7171.875	0.07410391294825422	0.021570773966253193	0.0013082804977435983
1727867967192	7171.875	0.061748957327126285	0.01947055139506647	0.0011122910262892534
1727867967193	7101.5625	0.05683210730309483	0.017740829364174107	9.079589284899301E-4
1727867967195	7101.5625	0.43014971753547815	0.017246857987490222	7.036268306906066E-4
1727867967197	7101.5625	0.7122961765779425	0.018154835319052248	6.518564521142779E-4
1727867967199	7101.5625	0.7075827479051618	0.019187329927711258	6.366486813303242E-4
1727867967200	7101.5625	0.40801974533917346	0.0186132891485303	6.332831913625485E-4
1727867967202	7101.5625	0.40550266207603325	0.0160948619561431	6.297625373834895E-4
1727867967204	7101.5625	0.31846509364292924	0.013502125084279115	0.004439055222429558
1727867967206	7031.25	0.005869899348777754	0.016876277121873978	0.006356195507315229
1727867967208	7031.25	0.006413158250105621	0.03378420266675731	0.007332789934968196
1727867967209	7031.25	0.007416181606851014	0.05151270209085088	0.008309384362621162
1727867967212	7031.25	0.008007587622456161	0.048177238944639614	0.008328923378110626
1727867967214	7031.25	0.009466482556685923	0.0304539833960769	0.008375504563394991
1727867967216	7031.25	0.01025134903405722	0.02088414092185785	0.008404542674555853
1727867967217	7031.25	0.009235619323738006	0.021315272144346965	0.008352831957607396
1727867967219	6960.9375	0.008921137072785884	0.020322179287935085	0.0052813389683374025
1727867967221	6960.9375	0.19998881855635633	0.017405785687527403	0.0022098459790674085
1727867967223	6960.9375	0.21327435320627866	0.01621471499668147	0.0023286786279741413
1727867967225	6960.9375	0.22550004262627163	0.019511283373991602	0.002454102137054435
1727867967225	6960.9375	0.1492549228397634	0.029704137520406272	0.0028075566913731767
1727867967227	6960.9375	0.1492549228397634	0.02987978868799256	0.0028075566913731767
1727867967229	6890.625	0.16558766316481285	0.02532434894777401	0.0030939669677649733
1727867967231	6890.625	0.188938557998774	0.035239731417843506	0.003398278155749839
1727867967232	6890.625	0.19794297412072842	0.03461279837885596	0.003412741463414125
1727867967234	6890.625	0.19432266983308144	0.02584153031986232	0.003366037576000178
1727867967236	6890.625	0.18258550497695217	0.020180809278575344	0.0032199903808882487
1727867967238	6890.625	0.1610431797883748	0.018895720934460913	0.0030441495558834204
1727867967240	6890.625	0.14686896733509086	0.017833558598430735	0.0028817773880892793
1727867967241	6890.625	0.7421742202107768	0.0173299974243126	0.0024905991272519377
1727867967243	6890.625	0.6971641777136196	0.018110928829719233	0.002157802720032906
1727867967245	6890.625	0.6410994619693395	0.019540308248376763	0.0018250063128138739
1727867967247	6890.625	0.7205054283851525	0.020105122978568025	0.0015225942096454498
1727867967248	6820.3125	0.6516071509708696	0.020587118997718062	0.0014178304479130087
1727867967250	6820.3125	0.677190156207733	0.01911763685771213	0.0014717733957687088
1727867967252	6820.3125	0.8033798361208325	0.02122834874605821	0.001641710033248914
1727867967254	6820.3125	0.00879279151224169	0.04530499434953239	0.005605780163800542
1727867967256	6820.3125	0.009053057954885785	0.09201907894890395	0.007580372607517594
1727867967257	6820.3125	0.00857077901870797	0.11667033430259033	0.008563889205228728
1727867967259	6820.3125	0.008251320322922622	0.09103979002684742	0.00954740580293986
1727867967261	6820.3125	0.008420854114766261	0.048126414759830934	0.009550060820134073
1727867967263	6820.3125	0.009084099821496638	0.0276616055358599	0.009570920570651623
1727867967264	6820.3125	0.009868588279186746	0.025629504763972664	0.00962005543053815
1727867967266	6820.3125	0.010617913680266274	0.026493918675324826	0.006209888022763147
1727867967268	6750.0	0.4709966936011795	0.029082689566603395	0.0027997206149881445
1727867967270	6750.0	0.7898642941122471	0.029836932949701488	0.0030212316549063736
1727867967272	6750.0	0.8781748303216679	0.030525019977809764	0.0032240559792584434
1727867967273	6750.0	0.25652384070009027	0.035092390833748335	0.003435854833712337
1727867967275	6750.0	0.26364248297821063	0.04644827664366217	0.003471817293590816
1727867967277	6750.0	0.25909594203638425	0.05355607995135788	0.0034433690924134275
1727867967279	6750.0	0.22646768378105409	0.047141128465858564	0.003237261373883633
1727867967280	6750.0	0.17901346213046634	0.03119807368652873	0.002757443452888973
1727867967282	6750.0	0.1554633142725473	0.020635254645172508	0.0023553945237331855
1727867967284	6750.0	0.11159745844432835	0.01916844278122001	0.0019244014142348158
1727867967286	6750.0	0.07536765945873684	0.020406861160061546	0.0013867860424557786
1727867967288	6750.0	0.3286403197403853	0.020175468868677045	9.307542535382434E-4
1727867967289	6750.0	0.20393587232523674	0.0183090986045916	6.419957370526991E-4
1727867967291	6750.0	0.164370901162528	0.016661402687484957	3.532372205671548E-4
1727867967293	6750.0	0.20039721872063185	0.015086533905630264	5.616519193494126E-4
1727867967295	6750.0	0.2796267331562439	0.014458295524850435	0.005493351256402273
1727867967296	6750.0	0.006381719662670219	0.020583125519321475	0.007993439401923255
1727867967298	6750.0	0.007594747893711989	0.055307105712906215	0.009314519991930422
1727867967300	6750.0	0.010174544443136504	0.11567341937336223	0.010635600581937589
1727867967302	6679.6875	0.012728008616462222	0.1612384447748761	0.010773606550105907
1727867967304	6679.6875	0.014971104748387608	0.11869445676610253	0.010888368229954929
1727867967305	6679.6875	0.016878338875732108	0.05173427216030785	0.010974860197534622
1727867967307	6679.6875	0.01750898065190012	0.021016295126636216	0.010999792862247983
1727867967309	6679.6875	0.01799821011585832	0.01811241771765766	0.011018738101577984
1727867967312	6679.6875	0.016041540678667966	0.018540954438823323	0.0070308329308265
1727867967313	6679.6875	0.8005620957511435	0.01823692645744274	0.003042927760075016
1727867967315	6679.6875	0.7187724272500953	0.017725911525948455	0.0026504116772423205
1727867967317	6679.6875	0.548378835525062	0.017274617168856435	0.002208413008103969
1727867967319	6679.6875	0.16223176345695414	0.0171128662165725	0.0017444901074705945
1727867967321	6679.6875	0.11690665655432136	0.018727394346002273	0.001347068867716537
1727867967322	6679.6875	0.08505792012198216	0.022034186206392463	9.496476279624792E-4
1727867967324	6679.6875	0.07970947368498056	0.0235728496050723	8.874773491602157E-4
1727867967325	6679.6875	0.0948318130676764	0.022524651432640465	9.981284968991044E-4
1727867967327	6679.6875	0.09609962824268067	0.019720026542726275	0.0010026243694905262
1727867967328	6679.6875	0.1081967377261927	0.016860754067149587	0.0010668767620640315
1727867967330	6679.6875	0.10579731892391185	0.01404412548343525	0.0010521603957912107
1727867967332	6679.6875	0.10333503325344898	0.012561547884799984	9.552510577267202E-4
1727867967334	6679.6875	0.6216261637914637	0.011973239260663028	8.583417196622295E-4
1727867967336	6679.6875	0.6790024036774203	0.011361975870154476	8.515172873694149E-4
1727867967337	6679.6875	0.41286878143744177	0.010696240212254045	0.0010190387160125534
1727867967339	6679.6875	0.43483816769304684	0.013228703019543663	0.0010948343142862843
1727867967341	6679.6875	0.00572087316949166	0.04437221231387211	0.0060770163132226164
1727867967343	6679.6875	0.006711652236650784	0.10976335438953796	0.008586024974339898
1727867967344	6679.6875	0.007626275989472236	0.148203969024371	0.009843943122147161
1727867967346	6609.375	0.007952962895368119	0.11985085939679647	0.011101861269954424
1727867967348	6398.4375	0.008454366759519084	0.038036729937787214	0.011112646902017664
1727867967350	6187.5	0.008700941209829878	0.0029471130834902593	0.01111743536571899
1727867967352	5906.25	0.008556440038715654	9.617052138549623E-4	0.011111847684555923
1727867967353	5906.25	0.00857232101617217	0.001245251806815638	0.006642934780206299
1727867967355	5906.25	0.3712663662855051	0.0015786856888108062	0.002174021875856675
1727867967357	5906.25	0.7325616948006477	0.002001966798791069	0.0023821279705009985
1727867967359	5906.25	0.74412201970466	0.003015960480938582	0.0028404653597609887
1727867967360	5906.25	0.8811078380332734	0.0045234862072920275	0.003347444364150747
1727867967362	5906.25	0.9493211209589832	0.005581673535504865	0.0035448536486277606
1727867967364	5906.25	1.0625358218476206	0.0055644111185761	0.003801218479069546
1727867967366	5906.25	1.1158647543125386	0.00505095336666599	0.003892493834383084
1727867967368	5906.25	0.65718356918239	0.004706068591726034	0.0038487995039267245
1727867967369	5906.25	0.5803111172068772	0.004688403593520612	0.003641659135710144
1727867967371	5906.25	0.5303324668060446	0.0051544661565281	0.0034687017209316592
1727867967373	5906.25	0.4287775144256854	0.005862044800804917	0.002903095806684374
1727867967375	5906.25	0.32070625217994286	0.005210621165735379	0.0023374898924370885
1727867967376	5906.25	0.006625376059259652	0.008328251199884415	0.006448060921519836
1727867967378	5906.25	0.006017569245695239	0.038228872766734735	0.008484932256155342
1727867967380	5906.25	0.00507563833459944	0.09134297336918312	0.009493531786119716
1727867967382	5906.25	0.0045305157321037385	0.1136667879037758	0.010502131316084089
1727867967384	5906.25	0.0044912662146226415	0.0782044873443752	0.010501642193271325
1727867967385	5906.25	0.00526064301992792	0.027593919194632013	0.010544211570942043
1727867967387	5906.25	0.0059008270911360804	0.008387728128636814	0.010578674535987502
1727867967389	5906.25	0.007312717059895649	0.005030687621170897	0.010653792895257553
1727867967391	5906.25	0.008434879454926625	0.009455215568295122	0.006745635205763088
1727867967392	5906.25	0.24122968646557433	0.010950544425206613	0.0028374775162686226
1727867967394	5906.25	0.26355873469049984	0.009262592771653873	0.0029868511703666193
1727867967396	5906.25	0.2987259754634227	0.00764714493298869	0.003164385799358266
1727867967398	5906.25	0.3128491186693148	0.006727086909150504	0.0031959900167517264
1727867967400	5906.25	0.4244157767324932	0.006664448629362099	0.0030762938891420815
1727867967401	5906.25	0.6649115674027231	0.006810650027669929	0.0028023527899944073
1727867967403	5906.25	0.6094846937039964	0.00671092447270268	0.0026615447994246984
1727867967405	5976.5625	0.5315044671204385	0.006684477764913364	0.002205282192861626
1727867967407	5976.5625	0.4184308184874775	0.006954158430904273	0.00175165040878334
1727867967408	5976.5625	0.5680689724706551	0.006920347719343673	0.0012980186247050544
1727867967410	5976.5625	0.6238122842909841	0.00633520596936315	0.0012719390539736753
1727867967413	5976.5625	0.6917276432106749	0.008417297726978077	0.0014675048378392484
1727867967415	5976.5625	0.007032530279727686	0.041172150385323805	0.005697145634404992
1727867967417	5976.5625	0.00862347982468613	0.12070325667581504	0.007854758272564962
1727867967418	5976.5625	0.009903775439889862	0.1790174800701855	0.008954042010565095
1727867967420	5976.5625	0.010605871326988928	0.14655338429058135	0.010053325748565227
1727867967422	6046.875	0.011541090057385002	0.0603319358023919	0.010110232197385067
1727867967424	6046.875	0.01174786610046841	0.014119105010188707	0.010124010187104834
1727867967425	6046.875	0.011532325443444598	0.008592887252808526	0.01011115369479988
1727867967426	6046.875	0.011187751663364639	0.009991929367207036	0.006506645714249185
1727867967428	6046.875	0.4168631335483443	0.011077037187874391	0.00290213773369849
1727867967430	6046.875	0.35627312648293646	0.011454491621401667	0.0026317957724128764
1727867967432	6046.875	0.6664710641323811	0.010897472232245029	0.0022182962399038596
1727867967433	6046.875	0.5749794470969474	0.010218184789302346	0.0018047967073948432
1727867967435	6046.875	0.5328411677449856	0.010657713031362438	0.0014910918708149557
1727867967437	6117.1875	0.4173970128060942	0.011630707026187981	0.0011614279721338945
1727867967439	6117.1875	0.3193967025262782	0.011713147090827894	9.12092397143496E-4
1727867967440	6117.1875	0.2732400207732792	0.010926513740368092	6.627568221530976E-4
1727867967442	6117.1875	0.2895082428881319	0.0111458736418176	7.025945938616935E-4
1727867967444	6117.1875	0.3049340860121127	0.012240886763025486	7.273215790486368E-4
1727867967446	6117.1875	0.6540072421460723	0.012722803781059132	7.307830869671871E-4
1727867967448	6117.1875	0.7009446246069182	0.012746304948370186	7.545025559699366E-4
1727867967449	6117.1875	0.751713169298773	0.013088684107169238	7.925057956277024E-4
1727867967451	6117.1875	0.679606808108328	0.013913446971557508	8.229828093042404E-4
1727867967453	6117.1875	0.5431970842582315	0.016185212340417192	0.004788380277208665
1727867967455	6117.1875	0.0066119818869268855	0.031770188633085616	0.006816536933773293
1727867967456	6117.1875	0.008104368531603868	0.0663162593044225	0.007853717931289694
1727867967458	6117.1875	0.009041960132415278	0.09077161702139833	0.008890898928806096
1727867967460	6117.1875	0.010556443692094228	0.07844292222052222	0.008956747689753103
1727867967462	6117.1875	0.011763325196760497	0.04636379602594623	0.009004606543584951
1727867967464	6117.1875	0.012697959710417235	0.02639929283691843	0.009041721000050096
1727867967465	6117.1875	0.01298918405195787	0.021544607163251357	0.0090557519147927
1727867967467	6117.1875	0.012808606762743265	0.02110290413792228	0.005808681712043094
1727867967469	6117.1875	0.37030591886944086	0.021223678646084314	0.0025616115092934873
1727867967471	6117.1875	0.36283213097990225	0.0204015315597567	0.0022682915069538556
1727867967472	6117.1875	0.31378939412219525	0.019622311439442465	0.0019531477008558323
1727867967474	6117.1875	0.29495194599796065	0.0195783651902044	0.0018288210691214469
1727867967476	6117.1875	0.2653585671067107	0.020661863039567744	0.001630664425152709
1727867967478	6187.5	0.25047509541638124	0.021397006067878973	0.0015230528171189927
1727867967480	6187.5	0.9770005042659451	0.021630105128182035	0.001506416128669076
1727867967481	6187.5	1.0129562252434083	0.021544816510195408	0.0015651221474791927
1727867967483	6187.5	0.9404523490023856	0.021230626458333457	0.0016315013853973087
1727867967485	6187.5	0.9955176819019734	0.021782999844725925	0.0017232629692684237
1727867967487	6187.5	0.5521509636610348	0.022741129551555068	0.001966106290233269
1727867967488	6187.5	0.5699954459701346	0.02269931784467759	0.002017170199397185
1727867967490	6187.5	0.5663909819937463	0.02195482226131023	0.0020101095147989196
1727867967492	6187.5	0.5412508216963366	0.022363731064086727	0.001953479801674566
1727867967494	6187.5	0.5070344389313062	0.02509185935306704	0.0018571602631700602
1727867967496	6187.5	0.49793219145302564	0.0277707574050831	0.001828228114902462
1727867967497	6187.5	0.5016017179560637	0.028822971282136154	0.0018450157574237862
1727867967499	6187.5	0.5221311138649042	0.029351171586571637	0.001927547079154646
1727867967501	6187.5	0.7704788288112687	0.03001673589927196	0.0019398023946413715
1727867967503	6187.5	0.8327004889563516	0.03123275448959469	0.0021089212687050644
1727867967504	6187.5	0.013137524864647847	0.035228991188554416	0.004526251117356869
1727867967506	6187.5	0.013452476257342479	0.04492376601510887	0.005748523058663612
1727867967508	6187.5	0.013902088846206898	0.05301549266959471	0.006352832237410701
1727867967510	6187.5	0.013483719963095983	0.05252867481371431	0.006957141416157789
1727867967513	6187.5	0.01258033170584062	0.0461358977513757	0.006917167690727178
1727867967514	6187.5	0.011722860979204526	0.04232785942966512	0.006865199308668079
1727867967516	6187.5	0.01157109406022774	0.04488382522516193	0.00685573497702676
1727867967518	6187.5	0.011120286131697289	0.047529943701080934	0.004336741377519285
1727867967520	6187.5	0.32376682559241987	0.04943039827792375	0.0018177477780118101
1727867967521	6187.5	0.5346129034171003	0.051657437363384705	0.0016701108978404559
1727867967523	6187.5	0.5103365042493494	0.05457606364588474	0.0016362247943859825
1727867967525	6187.5	0.5332097963768705	0.058273224226225606	0.0016878164990566068
1727867967526	6187.5	0.5781595217279332	0.061492013182991426	0.0018122315233891307
1727867967528	6187.5	0.5692431735930383	0.0627302468525126	0.0017781540865085999
1727867967529	6187.5	0.5453321117301019	0.062031260670066986	0.0017076941392341449
1727867967531	6187.5	0.7914151753604644	0.061707674204014865	0.0016071616567769165
1727867967533	6187.5	0.7201645436862937	0.06464098565979282	0.0014049191008617126
1727867967535	6187.5	0.625768358208659	0.07006673302638589	0.001398954245819062
1727867967536	6187.5	0.7054812571469411	0.07577740013621594	0.0014887350930707984
1727867967538	6187.5	0.7456866783499302	0.0798116652808441	0.0015625384718798534
1727867967540	6187.5	0.7030161930200878	0.07985138938683446	0.001777600064649862
1727867967542	6187.5	0.6760160631834928	0.07552902731657676	0.002041246253426164
1727867967544	6187.5	0.6817368735717215	0.07012032280717437	0.0025787039005491473
1727867967545	6187.5	0.7553847871720023	0.06854381931115289	0.004901395280652362
1727867967547	6187.5	0.017507590611585307	0.09243984774462026	0.006187931173312732
1727867967549	6117.1875	0.020771329365079364	0.18963499463557665	0.006928288472128431
1727867967551	6117.1875	0.02341088508909853	0.3005941095809543	0.00766864577094413
1727867967552	6117.1875	0.024773843125540748	0.3101163969784472	0.007768957358677892
1727867967554	6117.1875	0.02498527568238162	0.2138693568987729	0.007785831783793172
1727867967556	6117.1875	0.024871496125856877	0.12747799732237725	0.007777225905432165
1727867967558	6046.875	0.02357247561957173	0.10952642068379542	0.007673621198970303
1727867967560	6046.875	0.02135245408326678	0.11322083735497845	0.005563654082895051
1727867967561	6046.875	0.42290153092395544	0.11490346149897877	0.003453686966819799
1727867967563	6046.875	0.7553331978997063	0.11219472534766647	0.003029493393561042
1727867967565	6046.875	0.7598276384028201	0.10568211901558562	0.002571774142977566
1727867967567	5976.5625	0.6701306771050106	0.09821094512637364	0.0020991003071117974
1727867967568	5976.5625	0.5562836269162736	0.09407714910663048	0.0016264264712460281
1727867967570	5976.5625	0.5251470153338623	0.09467933829591858	0.001320299175670957
1727867967572	5976.5625	0.46948092339878383	0.09760980125995931	9.894431067540613E-4
1727867967574	5976.5625	0.3863268141163287	0.10321447222843184	7.339723107194091E-4
1727867967576	5906.25	0.30090165879036423	0.11373737383741014	4.785015146847569E-4
1727867967577	5906.25	0.2712635415199944	0.1255464722777922	4.2644813646328187E-4
1727867967579	5906.25	0.2700832878649207	0.13610512721511842	4.251355596801177E-4
1727867967581	5906.25	0.0034748050471571337	0.15777029680364443	0.0031000690208040915
1727867967583	5906.25	0.004033232172053363	0.20734650819976638	0.004453010631364716
1727867967584	5835.9375	0.005194654477419486	0.2473043439082179	0.005139207760012186
1727867967586	5835.9375	0.00586604924317952	0.22907879871870077	0.005825404888659656
1727867967588	5835.9375	0.007495215060364899	0.16849348424420799	0.005889096238663894
1727867967590	5835.9375	0.008983911916679705	0.12360030469889187	0.005946998873429064
1727867967592	5835.9375	0.010061857546526899	0.11370026511933091	0.0059831452478143945
1727867967593	5835.9375	0.011713130534135724	0.1265772015770249	0.0039946207245741905
1727867967595	5765.625	0.3305058160628985	0.12869362687920408	0.002006096201333987
1727867967597	5765.625	0.36775734178109404	0.12382701440813451	0.002056167607337406
1727867967599	5765.625	0.22382127125355256	0.11850045110384351	0.0021516179746311754
1727867967600	5765.625	0.22387668329246269	0.11310625261245193	0.002153189696059343
1727867967602	5765.625	0.21900765152561774	0.11109764112063357	0.0021047625651849293
1727867967604	5765.625	0.21536973071021157	0.1039865564882761	0.002070060879481189
1727867967606	5695.3125	0.2384765509357484	0.09244567622946386	0.0023229837064010993
1727867967608	5695.3125	0.22704962482484015	0.08658885967626159	0.002246626354775008
1727867967609	5695.3125	0.20544294501501606	0.0864013375135948	0.0021223168065609495
1727867967612	5695.3125	0.19866982709953357	0.08442079829848347	0.002081768749396307
1727867967614	5695.3125	0.659609175610701	0.07989703151444116	0.002019526569192535
1727867967616	5695.3125	0.022393776416001328	0.07684097269862462	0.0035491588766837197
1727867967617	5625.0	0.02118689067366958	0.09917295407655145	0.004275281063051962
1727867967619	5625.0	0.01905307302740818	0.13272960917195256	0.005001403249420203
1727867967621	5625.0	0.015146530736620967	0.1312871957168291	0.0048771958391964606
1727867967623	5625.0	0.014387571135732573	0.09313397821075825	0.0048655538819338375
1727867967625	5625.0	0.013407258203294047	0.06712993808596517	0.004855279062973356
1727867967625	5625.0	0.013092586925609885	0.06626391461693247	0.004849026600998084
1727867967627	5625.0	0.013092586925609885	0.06205309621721497	0.004849026600998084
1727867967629	5625.0	0.009986760062455784	0.04746925894633754	0.0028149472191308328
1727867967631	5625.0	0.554157058232731	0.031013053580701257	7.808678372635816E-4
1727867967632	5625.0	0.3836001989976415	0.017685467632339077	0.0011471751271869388
1727867967634	5554.6875	0.44846984575379567	0.009126209688704557	0.0014429603409633293
