# Supplementary material for: Identification and classification of repeated whistle types from free-ranging rough-toothed dolphins (Steno bredanensis)
Source: Sci Rep. 2026 Mar 20;16:14327. doi: 10.1038/s41598-026-44853-2 (PMC13144356; doi:10.1038/s41598-026-44853-2)
Supplement: Supplementary file 2 — Supplementary Material 2 [file 41598_2026_44853_MOESM2_ESM.zip › Dataset_StenoRepeatedCalls/Contours/3342.csv]

Time [ms]	Peak Frequency [Hz]	Duty Cycle	Energy	WindowRMS
1727868013207	7664.0625	0.9294690173952921	0.005794119126426475	0.001844225346957419
1727868013209	7664.0625	1.0116865050117925	0.007390147268590408	0.002296300611677411
1727868013210	7664.0625	1.0047240131653905	0.010026844107009573	0.0027483758763974025
1727868013212	7664.0625	0.9886738421890665	0.013658958826692366	0.002714016780724224
1727868013214	7664.0625	0.9273577384055122	0.016162654009899358	0.0025580262122335017
1727868013216	7593.75	0.9307991843553459	0.01686054336005217	0.002328282319706946
1727868013217	7593.75	0.9254311615566039	0.0177117861330013	0.00212462596270652
1727868013219	7593.75	0.8840100374709461	0.02098657404529682	0.002029994015045137
1727868013221	7593.75	0.929785859025384	0.02527026303211417	0.0019195686723294115
1727868013223	7593.75	0.9490703629015916	0.027632727340204614	0.0018266017108616475
1727868013225	7523.4375	0.9358249068963561	0.029642558825434928	0.0018080216361814727
1727868013226	7523.4375	0.8545025623353306	0.03353829540720361	0.0019057540784783028
1727868013228	7523.4375	0.848782569789719	0.038391422375260095	0.001895732135436536
1727868013230	7523.4375	0.013343872593017735	0.056655245169907435	0.006047134267569992
1727868013232	7453.125	0.01386460550011912	0.09581358697415561	0.008120789704579351
1727868013233	7453.125	0.01366427898999768	0.13295937735994148	0.009154022195410557
1727868013235	7453.125	0.013450262212582229	0.12698093254843149	0.010187254686241763
1727868013237	7453.125	0.013324110653505753	0.0919288253980564	0.01018279714662472
1727868013239	7453.125	0.013095398108938536	0.06946757043005722	0.010176144378598333
1727868013241	7382.8125	0.012516964979230742	0.0698713913294958	0.010154326327308033
1727868013242	7382.8125	0.012836520568638744	0.06771845052491378	0.006066434422850999
1727868013244	7382.8125	0.426400544670555	0.05620867703872259	0.0019785425183939643
1727868013246	7382.8125	0.7066614161014085	0.04692138370852495	0.0017980305805329474
1727868013248	7312.5	0.6485925195891159	0.04674209507519084	0.0017146532466311153
1727868013249	7312.5	0.613222648128476	0.04761797133195224	0.0016638056557312744
1727868013251	7312.5	0.6139454217968479	0.05042660256225833	0.0017576894860926102
1727868013253	7312.5	0.6477742470704575	0.054273452794083826	0.0018409748987383851
1727868013255	7312.5	0.5850540964226973	0.05546628486466913	0.00198444438510906
1727868013257	7242.1875	0.5845145945168712	0.05761009711254055	0.002150032942619821
1727868013258	7242.1875	0.5980526615002915	0.06564386308166271	0.002419979677799121
1727868013260	7242.1875	0.6413090802714915	0.07355834692885956	0.0025419521627145884
1727868013262	7242.1875	0.7199482920818316	0.06801690844285986	0.0026999184362116926
1727868013264	7171.875	0.7817145245090894	0.05216266009695322	0.0028216709403388633
1727868013265	7171.875	0.7971900485444934	0.0349561087244858	0.0028717933820417325
1727868013267	7171.875	0.8172418075301657	0.03519449669893107	0.002926939003174348
1727868013269	7171.875	0.8254949890356689	0.058561596975042936	0.002950702394561377
1727868013271	7101.5625	0.7695601134913169	0.09718044465702426	0.002784163314700384
1727868013273	7101.5625	0.8254208760325317	0.10286655957131893	0.002447472612772036
1727868013274	7101.5625	0.7460762542283971	0.09367021787725396	0.0022464655821540546
1727868013277	7101.5625	0.7196109260466493	0.09202333563100848	0.002186163895027064
1727868013279	7101.5625	0.6933457651023799	0.09752601669893711	0.0019880105148277483
1727868013281	7031.25	0.6825009232047219	0.10285928206667329	0.0018825971845588213
1727868013282	7031.25	0.6907039927913877	0.09414821246623423	0.0018348864853948337
1727868013284	7031.25	0.667612496211712	0.07934595218776648	0.0018825751427014178
1727868013286	7031.25	0.7173015424708339	0.06551324633359075	0.0019985662335905573
1727868013288	6960.9375	0.7694080837564213	0.06215860831776031	0.0021034856087832924
1727868013290	6960.9375	0.7853207421560977	0.07112734906241913	0.0022029843681277664
1727868013290	6960.9375	0.7676743173529341	0.08495362969371756	0.002187471844440604
1727868013292	6960.9375	0.7676743173529341	0.09127507603157141	0.002187471844440604
1727868013294	6890.625	0.698211362538126	0.08667040414119973	0.0020681884288606305
1727868013296	6890.625	0.620314836693739	0.08177528150468198	0.0019320989755992719
1727868013297	6890.625	0.5040949172385564	0.08236264444737193	0.0016516219187086472
1727868013299	6890.625	0.4541890730659195	0.08588907932146711	0.0015116691559273004
1727868013301	6890.625	0.3803534761875207	0.08900377921626648	0.001316318972265818
1727868013303	6890.625	0.35837770280654463	0.0894569565431319	0.001155514243012677
1727868013305	6890.625	0.4522988128714839	0.08629933638740628	9.947095137595365E-4
1727868013306	6890.625	0.006063433606408727	0.10607014104061338	0.00546029011338146
1727868013308	6820.3125	0.006558593751772683	0.1622605468367986	0.007748560289483496
1727868013310	6820.3125	0.008314131323698222	0.2063663566120349	0.008937862480079061
1727868013312	6820.3125	0.009892566810852427	0.1809493261561781	0.010127164670674624
1727868013313	6820.3125	0.011700758599723585	0.11538385461112097	0.010245142617934157
1727868013315	6820.3125	0.012718416982048198	0.07157444324244071	0.01031596716573222
1727868013317	6820.3125	0.014362303239661372	0.054426373941505915	0.01041940503417213
1727868013319	6820.3125	0.01569901681661861	0.047512878664889756	0.007101420501267332
1727868013321	6750.0	0.9625375752821765	0.05611233910747762	0.0037834359683625346
1727868013322	6750.0	0.9727806078578246	0.06857156130276425	0.0038043437465976907
1727868013324	6750.0	0.9501401763904265	0.0682718806603506	0.0037214330387534814
1727868013326	6750.0	0.9049239444451129	0.059061053684841054	0.0035776213986354927
1727868013328	6750.0	0.8322257381055982	0.04974631310841327	0.0032554441085070373
1727868013329	6750.0	0.7410001246841713	0.0409915073868372	0.002796637290347143
1727868013331	6750.0	0.6743223173873923	0.03533023206098186	0.002482180414439511
1727868013333	6679.6875	0.6351820964719566	0.03777273254631426	0.0021677235385318787
1727868013335	6679.6875	0.5245884126025782	0.04505177380101899	0.0018361652164905918
1727868013337	6679.6875	0.40052776611096746	0.050199505378994674	0.0014617854486831223
1727868013338	6679.6875	0.3598739016231001	0.051034762109763564	0.0010874056808756528
1727868013340	6679.6875	0.3915075107402643	0.048653679582527865	9.4174602360804E-4
1727868013342	6679.6875	0.3802625598673866	0.042824397054456516	0.0010796219829466058
1727868013344	6679.6875	0.47178490096048675	0.036723229539935884	0.001425291206875197
1727868013345	6609.375	0.5104348112307888	0.03553513519351387	0.0016402731937079649
1727868013347	6609.375	0.5464292795392639	0.03823511951519445	0.0018552551805407324
1727868013349	6609.375	0.6266768042660444	0.038764069355365104	0.0020179889940765148
1727868013351	6609.375	0.6970464628869918	0.03537287132737444	0.0021463970743379403
1727868013353	6609.375	0.7717441082718797	0.03168995883875461	0.0022917265099399588
1727868013354	6609.375	0.8292271254788954	0.03194147938302104	0.0024187874944775673
1727868013356	6609.375	0.8281051439863875	0.03541845117440061	0.0024805951680247663
1727868013358	6609.375	0.8628768309600349	0.035394473243412015	0.00257983811030539
1727868013360	6609.375	0.8533773901255708	0.03096619191276155	0.0025511600802297606
1727868013361	6609.375	0.860823395230249	0.02705997080531992	0.0025651041750501457
1727868013363	6609.375	0.8649591883198179	0.024292590891179588	0.002578626764779183
1727868013365	6539.0625	0.8796618933146484	0.02039138670092943	0.0026143282873934957
1727868013367	6539.0625	0.8916485943288532	0.01805591771792707	0.0026402417042144764
1727868013369	6539.0625	0.9010612702733264	0.02569995038144322	0.0026665873939744423
1727868013370	6539.0625	0.8594483031858469	0.04316478976561621	0.0025576565070863874
1727868013372	6539.0625	0.8287019812599616	0.05417300631169062	0.002482916540810606
1727868013374	6539.0625	0.8090253484102334	0.04676006806662199	0.0023609335480814036
1727868013377	6539.0625	0.745035482895407	0.030325063694228094	0.002221171565296374
1727868013378	6539.0625	0.7053347873206218	0.02385859178010597	0.002125169652685748
1727868013380	6539.0625	0.6983900040623062	0.030242406859664346	0.0021032008164848424
1727868013382	6539.0625	0.6592597052440429	0.04207360054578632	0.0019972440349956605
1727868013384	6468.75	0.008519236751452698	0.05416828783984247	0.005763908633435108
1727868013386	6468.75	0.007893922563071809	0.07884341343712148	0.007635302167898028
1727868013387	6468.75	0.007315355671896358	0.125291854510302	0.008571841517713596
1727868013389	6468.75	0.007331791404890179	0.1487752094268316	0.009508380867529163
1727868013390	6468.75	0.008202012559775476	0.11639545323743	0.009547798246067257
1727868013392	6468.75	0.00844747223234516	0.06026722282404369	0.009562922415551095
1727868013393	6468.75	0.008381467492233686	0.029312396749137364	0.009559112801724612
1727868013395	6468.75	0.008398921367979338	0.02193336496343372	0.009558838877478926
1727868013397	6468.75	0.008068490410321238	0.023301710091787126	0.005718873232827695
1727868013399	6468.75	0.6329425341599784	0.028125070249499555	0.0018789075881764639
1727868013401	6468.75	0.6934706207177517	0.029467025285909623	0.002302401498066538
1727868013402	6468.75	0.7326082622150725	0.02484123406905861	0.0027258954079566124
1727868013404	6468.75	0.7472967951552673	0.018920117522116087	0.00290302366344497
1727868013406	6468.75	0.811204570394392	0.014861075612627783	0.0031537709005449595
1727868013408	6468.75	0.8706471784424812	0.013116940262995532	0.0035217366066621564
1727868013409	6468.75	0.9764306065805918	0.01431975356635294	0.003953548150141415
1727868013411	6468.75	1.040018983203314	0.016486819450918747	0.004106939648214356
1727868013413	6539.0625	1.117653024713756	0.017826222797349366	0.004283442975498284
1727868013415	6539.0625	1.1075444768232947	0.016460620469624095	0.004250480771648693
1727868013417	6468.75	1.034566076162111	0.01384197113980096	0.004047707623935811
1727868013418	6468.75	0.943116691108289	0.008965617793671742	0.0037582621746036736
1727868013420	6398.4375	0.8795420943950572	0.004375377021296005	0.003601425862671157
1727868013422	6328.125	0.7360656767809628	0.0013059868084464687	0.0030653215069179483
1727868013424	6328.125	0.5939542769926882	0.001596903273455889	0.00252921715116474
1727868013425	6257.8125	0.6333037242449555	0.0025663555964712836	0.0021238224250260435
1727868013427	6187.5	0.6150952855652917	0.0018670598071081135	0.0018239479407726922
1727868013429	6187.5	0.5902996466730989	0.0013980996025872306	0.0015240734565193411
1727868013431	6117.1875	0.5433334797463629	0.0011273599747852608	0.0012959688416358155
1727868013433	6117.1875	0.4329498428665587	0.0014134027049933896	0.0010678642267522899
1727868013434	6046.875	0.41779671469014035	0.0013523665112454958	0.0010445313592248372
1727868013436	5976.5625	0.41386496648878723	0.002967201321273432	0.001040815481026767
1727868013438	5976.5625	0.528634014823947	0.003744207291395457	0.0012440317747356281
1727868013440	5906.25	0.5823368871994314	0.009037959753117896	0.0013497220056708204
1727868013441	5835.9375	0.6240990919627637	0.011177283858010914	0.001568222376471475
1727868013443	5835.9375	0.6933102971808323	0.009531032965205008	0.001710399399499302
1727868013445	5835.9375	0.7221980687608023	0.007599170750924957	0.0020767510115065053
1727868013447	5835.9375	0.8469408558621985	0.008158247128553626	0.0024431026235137085
1727868013449	5835.9375	0.9628778599264878	0.01008638380281952	0.0026499456603851163
1727868013450	5835.9375	1.0330341997632708	0.010396254492099494	0.002754439061537586
1727868013452	5835.9375	1.0532159643263634	0.008813353365147096	0.0027977203554793357
1727868013454	5835.9375	1.0720885640341922	0.008535750523490626	0.002835649028619177
1727868013456	5835.9375	1.0917919248099126	0.014044520219947884	0.0028884942104572494
1727868013457	5906.25	1.0999305185819137	0.0254376216677293	0.0029073686727349563
1727868013459	5906.25	1.0859479504012952	0.03023700456843661	0.0028646566839246393
1727868013461	5906.25	1.1513990549122333	0.0243776556113957	0.0027564407444362346
1727868013463	5906.25	1.0927677990321167	0.017765980089002213	0.0026366626044483483
1727868013465	5906.25	0.013525242486452297	0.02958866754502177	0.005967184459455981
1727868013466	5906.25	0.01373732380994348	0.10440320233608032	0.007629633376182408
1727868013468	5906.25	0.013616374122147782	0.21787638625046593	0.008447844838113693
1727868013470	5906.25	0.013170096134572153	0.2524477541968256	0.009266056300044975
1727868013472	5906.25	0.012970236446671989	0.16709960359274112	0.009254881621705003
1727868013473	5976.5625	0.0124024952572002	0.06531121882226701	0.009220915515408275
1727868013475	5976.5625	0.011961215473535743	0.03346629589855094	0.009201097584654932
1727868013478	5976.5625	0.01144462028847006	0.03171060743226836	0.005607599688588998
1727868013480	5976.5625	0.7532689095004839	0.03021709686065832	0.002014101792523063
1727868013482	5976.5625	0.7692821486075834	0.029193890351792436	0.0020475433657824852
1727868013483	5976.5625	0.7796194711178497	0.03234935081315713	0.002008511921394875
1727868013485	5976.5625	0.883828224172004	0.03778236013372289	0.0019542532042814958
1727868013487	5976.5625	0.8712777278980846	0.043372646529545617	0.0019475059313919878
1727868013489	6046.875	0.8276931443584777	0.05239535960966257	0.0020691095089611453
1727868013490	6046.875	0.8284920910271898	0.06223308154002256	0.002076872166104048
1727868013491	6046.875	0.8146166344291685	0.06547247805227377	0.0020583539088760206
1727868013493	6046.875	0.7766104917277061	0.0580495532783748	0.0020132866120214704
1727868013495	6046.875	0.6990845768938232	0.0494582277112121	0.0018730628508956389
1727868013497	6046.875	0.6362112191287007	0.05060878242724741	0.0017635065316218162
1727868013498	6046.875	0.5632667640982129	0.06237093871565395	0.0015839695693180245
1727868013500	6046.875	0.5442855389454544	0.07371634578657989	0.001521154107094563
1727868013502	6046.875	0.5908536693843527	0.07765025693384935	0.001561817930920267
1727868013504	6046.875	0.5942530602029285	0.07769062789749048	0.0017438633101318764
1727868013505	6046.875	0.6275245086809982	0.08080321166374706	0.002028774299223101
1727868013507	6046.875	0.6985506313543791	0.086783372028346	0.0023136852883143258
1727868013509	6046.875	0.8441277270047169	0.09105466034332428	0.0026960441237080745
1727868013511	6046.875	0.9625824093919982	0.0931255447297647	0.002924704722632968
1727868013513	6117.1875	1.0379737440307346	0.0960646698110884	0.0030573085506682774
1727868013514	6117.1875	1.053800555327586	0.09825370456400567	0.0030889946500790113
1727868013516	6117.1875	1.0261645877156638	0.0993311729176391	0.003033781452978466
1727868013518	6117.1875	0.9590394031265935	0.10500738925476517	0.0028870015073717823
1727868013520	6117.1875	0.8155294934158804	0.11857274890624812	0.002603236031516709
1727868013521	6117.1875	0.654122992759859	0.12981296074216583	0.002233550855527683
1727868013523	6117.1875	0.6107410353328857	0.13159629955851238	0.0019119095746108182
1727868013525	6117.1875	0.565428709143847	0.13125830342941647	0.001571164630040541
1727868013527	6117.1875	0.4352007105498777	0.1392085664406352	0.001219890142985809
1727868013529	6117.1875	0.4636709878363033	0.14916093133346478	9.539836594208151E-4
1727868013530	6117.1875	0.38460420542120644	0.15214460355579845	6.880771758558212E-4
1727868013532	6117.1875	0.3767430027294269	0.14754996094189154	6.719246383743121E-4
1727868013534	6117.1875	0.4425417932843493	0.1439935410703486	9.520451542416993E-4
1727868013536	6117.1875	0.47932182424284053	0.1495195926534678	0.001319990705204286
1727868013537	6187.5	0.5197960214140894	0.16339864717671743	0.001612141552537328
1727868013539	6187.5	0.5995570533793209	0.16542382073736722	0.0019042923998703702
1727868013541	6187.5	0.6557825699222349	0.15961025634702963	0.0023839119613771535
1727868013543	6187.5	0.7532736340408804	0.15934169582107752	0.0028043756665246493
1727868013545	6187.5	0.8879260725516622	0.16822671784788978	0.0032248393716721446
1727868013546	6187.5	0.997745483069407	0.16813979231997714	0.003521324703287003
1727868013548	6187.5	1.0377533973495057	0.1580331773416627	0.003616725446637944
1727868013550	6187.5	1.0653283461084904	0.15765633907862617	0.0036809097507442337
1727868013552	6187.5	1.0432372388814017	0.16721721475717988	0.003623431066411196
1727868013553	6187.5	0.9909564872529201	0.1712210477213593	0.003492680666765082
1727868013555	6187.5	0.9411632061433064	0.16481431625672996	0.0033601396054919906
1727868013557	6187.5	0.015823349777284366	0.16478113965325195	0.006018898326674635
1727868013559	6187.5	0.014204048979295237	0.18864126268603226	0.007291943332528946
1727868013561	6187.5	0.012534165268131864	0.2184882477399487	0.008564988338383256
1727868013562	6187.5	0.011162958189381414	0.21724522249265812	0.00849180972668319
1727868013564	6187.5	0.010433355430367426	0.18621857828763255	0.00845889250652084
1727868013566	6187.5	0.00956974033026236	0.16273384911681357	0.008417604017249263
1727868013568	6187.5	0.00901329230887827	0.15950262602593976	0.008395053561053764
1727868013569	6187.5	0.008832654466027715	0.1590636526625914	0.008389571585969343
1727868013571	6187.5	0.008868774839304346	0.1576623015646467	0.0049370769504652745
1727868013573	6187.5	0.7341101147858907	0.15835662911298232	0.0014845823149612061
1727868013575	6187.5	0.7540042917523919	0.16528657702193894	0.001471731991974938
1727868013578	6187.5	0.8128484721532606	0.17070559576355818	0.0016022164191271523
1727868013579	6187.5	0.9087336638188712	0.16743859710053144	0.001777770752988965
1727868013581	6187.5	0.9234406413272243	0.16308355881446232	0.0018015385551237552
1727868013583	6187.5	0.9214093350264511	0.16719152195770492	0.0018019738036971
1727868013585	6187.5	0.8623934891738733	0.16670116879134733	0.0017365831902848945
1727868013586	6187.5	0.7656425300134303	0.15391755996100517	0.0015797368210908737
1727868013588	6187.5	0.7434421115451388	0.14284225110469498	0.0015372614694403367
1727868013590	6187.5	0.7191943922382731	0.1431976641948223	0.0014930352419303817
1727868013591	6187.5	0.6407371856881388	0.14854538082863492	0.0013376732269951216
1727868013593	6187.5	0.5813614627350302	0.15349374509714375	0.0011576801749651035
1727868013594	6187.5	0.6089760322490828	0.15870346921841874	9.776871229350852E-4
1727868013596	6187.5	0.5737294024474798	0.16427969119152355	9.165086801583825E-4
1727868013598	6187.5	0.5614615919538347	0.1647332335276514	9.013471062745239E-4
1727868013600	6187.5	0.5880818343679026	0.16273833925956435	9.516576664072081E-4
1727868013601	6117.1875	0.513935127396126	0.16628729163553818	0.0011174540186177535
1727868013603	6117.1875	0.5381260459846102	0.1752754204489492	0.001260082497759562
1727868013605	6117.1875	0.5479988900853454	0.17801492844301425	0.0016178476327841492
1727868013607	6117.1875	0.6518603870703739	0.17253413383895794	0.001992392457014971
1727868013609	6117.1875	0.753507440152605	0.16928204875897992	0.002366937281245793
1727868013610	6117.1875	0.8262790453308397	0.17278991575306069	0.0027789817987610927
1727868013612	6117.1875	0.9064905317682671	0.1759225260673264	0.0029761365212708107
1727868013614	6117.1875	1.0103747491600068	0.1708868608542508	0.003181348421149561
1727868013616	6117.1875	1.0573681274849278	0.16183737407900478	0.003279787780532668
1727868013617	6117.1875	1.0323946432908204	0.15190840665992614	0.0032293535589161516
1727868013619	6117.1875	0.9997095506036433	0.14992260276576483	0.003161914171335727
1727868013621	6117.1875	0.9151019094196912	0.15577982169335863	0.00296774962292908
1727868013623	6046.875	0.8039584131389457	0.1677624402509028	0.0026962063813595473
1727868013625	6046.875	0.6867948607813736	0.18115973372819438	0.0022571041888169528
1727868013626	6046.875	0.6796615702744598	0.18467615929946163	0.0018180019962743578
1727868013628	6046.875	0.6595448468302415	0.17486744015914843	0.0016791307154971193
1727868013630	6046.875	0.6695840402542699	0.15995482592983157	0.0014145873188111423
1727868013632	6046.875	0.7728798723855491	0.147592377206615	0.0013619839909173692
1727868013633	6046.875	0.8114988698899371	0.1393119658134034	0.001439664644351993
1727868013635	6046.875	0.7762118237831371	0.13773847228451674	0.001494970273563645
1727868013637	5976.5625	0.6712355892589635	0.14485880538379986	0.0017995385837968718
1727868013639	5976.5625	0.7760146186728955	0.16036547307640564	0.0021041068940300988
1727868013641	5976.5625	0.7687294758090932	0.17623174922799947	0.0024915686959028254
1727868013642	5976.5625	0.8852927459091781	0.1874889704403032	0.0028355328797196344
1727868013644	5976.5625	0.9365958410815796	0.19595157278212225	0.002969795644905715
1727868013646	5976.5625	1.034807224578193	0.19859991660904033	0.0032347607989991973
1727868013648	5976.5625	1.0821313708852403	0.19498656263912734	0.0033459149990462205
1727868013649	5976.5625	1.0768285664295576	0.19092987262326122	0.003335035184545397
1727868013651	5906.25	1.0392610881813418	0.19280658936264572	0.0032560122060488294
1727868013653	5906.25	0.9540914047381471	0.19576351577021087	0.0030930164205036875
1727868013655	5906.25	0.8094564904476093	0.21741507872642818	0.00278126798743279
1727868013657	5906.25	0.01096389202817545	0.3107610678454815	0.005995159557790401
1727868013658	5906.25	0.00896677815967765	0.46858552385452623	0.0075735767347378255
1727868013660	5906.25	0.007908585141406828	0.539327162588839	0.008325570772859602
1727868013662	5906.25	0.006228883926077195	0.4396785611053952	0.009077564810981379
1727868013664	5906.25	0.00515834349095197	0.3022851639870724	0.00904055464947298
1727868013665	5835.9375	0.005172468677248761	0.2648954072195873	0.009041505750304924
1727868013667	5835.9375	0.005570818324666734	0.2527291300527393	0.009057771305766184
1727868013669	5835.9375	0.0068384002601700805	0.23965331078841368	0.0054510934321981615
1727868013671	5835.9375	0.5202438203686546	0.2439383010621708	0.0018444155586301383
1727868013673	5835.9375	0.6352211494365828	0.2693417020425485	0.0022046328156796096
1727868013674	5765.625	0.7743326822916666	0.3025680714630025	0.002564850072729081
1727868013677	5765.625	0.8494583865631552	0.31497790261886977	0.0027226838458459532
1727868013679	5765.625	1.0358472140330188	0.30503492792377035	0.003087479616872618
1727868013681	5765.625	1.0849031012513102	0.3010901767132902	0.0032000062075189634
1727868013682	5765.625	1.1032264437565513	0.3325489675455169	0.0032460640074754915
1727868013684	5695.3125	1.0919944395309222	0.3974833102770598	0.0032176789829892628
1727868013686	5695.3125	1.0493618020124718	0.4234791058984393	0.00304831839997513
1727868013688	5695.3125	0.9664382839908762	0.40662844003829857	0.0028513471783200807
1727868013690	5695.3125	0.8694944111194006	0.3845980110131105	0.002617773157765621
1727868013690	5695.3125	0.8376673554696599	0.4017330176131652	0.0023502845937709432
1727868013692	5625.0	0.8376673554696599	0.4673190047416482	0.0023502845937709432
1727868013694	5625.0	0.7378358483286747	0.5291726565393184	0.0021035962938847665
1727868013696	5625.0	0.7290353704878877	0.5553320440222163	0.0018151539706690117
1727868013697	5625.0	0.8110741638649136	0.545102827403984	0.0015835273118298663
1727868013699	5625.0	0.778167614349157	0.531319252043186	0.001515546175925031
1727868013701	5554.6875	0.8732297885342963	0.5406721983842762	0.0014372268252360529
1727868013703	5554.6875	0.8148911997678074	0.5748677876864694	0.0014457185215108097
1727868013705	5554.6875	0.8690122520956742	0.6263023872692289	0.0015377767694207203
1727868013706	5554.6875	0.7127978288641645	0.6768978175026217	0.001696824139719017
1727868013708	5484.375	0.7600003524917965	0.7096551328576183	0.0018137146789219281
1727868013710	5484.375	0.7761199519319354	0.6943989208290013	0.0020598741031832134
1727868013712	5484.375	0.7470319256092767	0.6556402830605994	0.00231505383176288
1727868013713	5484.375	0.8322815325275157	0.6497563528741532	0.002552888664960958
1727868013715	5484.375	0.8711009155529351	0.6893933839892251	0.0026581336889683633
1727868013717	5414.0625	0.9455330966653563	0.7178572091824581	0.0028452235522059394
1727868013719	5414.0625	0.9977878914439204	0.6972744185447206	0.0029693904508366798
1727868013721	5414.0625	1.0116916232638888	0.693653470913019	0.0029983944789781997
1727868013722	5414.0625	0.9852046686648323	0.7166641719037485	0.002937188664337373
1727868013724	5414.0625	0.963439301624738	0.719527711799352	0.0028832595078924395
1727868013726	5343.75	0.936394884068178	0.7034755845469974	0.0027186277501482733
1727868013728	5343.75	0.9039052828795293	0.6883166677755465	0.0024868016942253745
1727868013729	5343.75	0.8041408941184767	0.6652915029783221	0.002209583590963608
1727868013731	5343.75	0.7655275692729829	0.6243015919702253	0.002067117349855922
1727868013733	5343.75	0.6607968114361834	0.5795328625796521	0.00178421913214228
1727868013735	5273.4375	0.6885775272654118	0.5381420793439607	0.0015686482213705755
1727868013737	5273.4375	0.6597609747023809	0.5035610856791837	0.0014020635874165473
1727868013738	5273.4375	0.5960739893687428	0.4799035163104836	0.0012702457709435435
1727868013740	5273.4375	0.5662888957912174	0.47087904357908383	0.001203830251768369
1727868013742	5203.125	0.5749768675896065	0.46756192458178125	0.0012243467022711773
1727868013744	5203.125	0.6207512762622738	0.4597231790685725	0.001307766482541767
1727868013745	5203.125	0.6784177869998235	0.4367613641455387	0.001425237550060131
1727868013747	5203.125	0.6932709733448587	0.4213577508151899	0.001520811024539332
1727868013749	5203.125	0.7549136114577608	0.433410410089304	0.0016342559026281344
1727868013751	5203.125	0.80843164551467	0.4398340244913377	0.0017127501532784005
1727868013753	5203.125	0.8709650085676559	0.3992680705945601	0.0018132887690012066
1727868013754	5203.125	0.9347729654679581	0.33660530511661013	0.0019177421273125557
1727868013756	5203.125	0.9368712003686572	0.2866573469004609	0.0019194361809855866
1727868013758	5203.125	0.9532918450799901	0.24831581217612306	0.0019480318245918668
1727868013760	5203.125	0.9629221097041583	0.21099212623856753	0.001962151243215413
1727868013761	5203.125	0.9987556632140311	0.16826174329966406	0.001913240392883391
1727868013763	5203.125	1.005075649243419	0.11208215217170808	0.0019235714390618008
1727868013765	5203.125	0.011463797790495016	0.08279458395617315	0.0054652268639986444
1727868013767	5203.125	0.011423738558014025	0.12709021503523865	0.007236222619240035
