# Supplementary material for: Identification and classification of repeated whistle types from free-ranging rough-toothed dolphins (Steno bredanensis)
Source: Sci Rep. 2026 Mar 20;16:14327. doi: 10.1038/s41598-026-44853-2 (PMC13144356; doi:10.1038/s41598-026-44853-2)
Supplement: Supplementary file 2 — Supplementary Material 2 [file 41598_2026_44853_MOESM2_ESM.zip › Dataset_StenoRepeatedCalls/Contours/3351.csv]

Time [ms]	Peak Frequency [Hz]	Duty Cycle	Energy	WindowRMS
1727877470820	4429.6875	0.8848508521526509	0.011090256259049145	0.0016493779381209885
1727877470822	4429.6875	0.8102853488283628	0.033004526823918155	0.0015215360411064364
1727877470823	4429.6875	0.9107468962919287	0.06988245456072503	0.001382526414198688
1727877470825	4429.6875	0.9117961379716982	0.10123682342500769	0.0013844692418994314
1727877470827	4500.0	0.8408387761205256	0.10825326263037308	0.001381735452499508
1727877470829	4640.625	0.807797615364644	0.13360804442848787	0.0013295710430852184
1727877470831	4851.5625	0.7956719989675957	0.17273200457391513	0.001421465324993041
1727877470832	5062.5	0.8186845507826301	0.23145341494016847	0.0014975231707590293
1727877470834	5062.5	0.7822848465957482	0.24894500692690869	0.001545012584738191
1727877470836	5062.5	0.7451997026251025	0.2703901255744411	0.001763716421582577
1727877470838	5062.5	0.8300013512185533	0.3037403144071631	0.0019318403516357615
1727877470839	5062.5	0.871649458658053	0.35254057546382056	0.002021493867629276
1727877470841	5062.5	0.8904590351124555	0.41047647457082326	0.0020589317745678295
1727877470843	5062.5	0.9135722148241792	0.46442242788322396	0.0021496891102465755
1727877470845	5062.5	0.938422846877998	0.527723565481663	0.0022072478382999376
1727877470847	5062.5	0.9648707639610649	0.5859863184213457	0.0022652728238266888
1727877470848	5062.5	0.956640354339889	0.6379398356747895	0.0022559292445597204
1727877470850	5062.5	0.9353551487464689	0.7333207662433002	0.002207893167525713
1727877470852	5062.5	0.9109534481265323	0.8253459286342774	0.0021554566008602774
1727877470854	5062.5	0.893633803532406	0.8491918564363126	0.002129075615295334
1727877470855	5062.5	0.8677714491891856	0.9357521995724448	0.002089375066021749
1727877470857	5062.5	0.8667726252603305	1.1692971166599795	0.002032797632024418
1727877470859	5062.5	0.7833438304030875	1.2788723826277546	0.0018519947625024924
1727877470861	5062.5	0.6903562405824162	1.0864532911102205	0.0016610911743099271
1727877470864	5062.5	0.6301687948358884	0.838490371414522	0.0015082715090892057
1727877470865	5062.5	0.5523467559888274	0.729755713315416	0.0013457590710523703
1727877470867	5062.5	0.5229487118939672	0.6445183197261148	0.0012667503771003961
1727877470869	5484.375	0.4993389106578585	0.02845828359438144	0.0011988377494269239
1727877470871	5906.25	0.530289172167785	0.02466003600875668	0.0011943139366466665
1727877470872	6398.4375	0.5474039782707235	0.8022545196912612	0.0013883955445380684
1727877470874	6398.4375	0.5731791535780606	1.026072360997826	0.0015096305215144118
1727877470876	6398.4375	0.6540067230535676	1.2072431529684247	0.001675276270662682
1727877470877	6398.4375	0.7137248118459932	1.3504487984414397	0.0017870649288840943
1727877470879	6398.4375	0.7186886339222782	1.4664630673330281	0.001804839289141243
1727877470880	6398.4375	0.7455230560666748	1.5837236642937353	0.0018591268078788988
1727877470882	6398.4375	0.7498316536288901	1.7030963248963045	0.0018709102553247212
1727877470884	6398.4375	0.7275440925063706	1.8017140776436598	0.0018384679097405402
1727877470886	6398.4375	0.7030228114495229	1.8776308993165807	0.001804450598949825
1727877470887	6398.4375	0.6269208005906393	1.9453153545934594	0.0016487627179435458
1727877470889	6398.4375	0.589685516589067	2.013604632318106	0.001570726135632032
1727877470891	6398.4375	0.6297692481143751	2.0741249003764697	0.001477307776214294
1727877470893	6468.75	0.604825370508749	2.1106063662201664	0.001432458030021893
1727877470895	6468.75	0.5953031258437361	2.1229424057515374	0.0013926722075499028
1727877470896	6468.75	0.5627034021049351	2.1324805231566124	0.0014717130663454868
1727877470898	6468.75	0.5700487855190096	2.1616831085427592	0.0014889285886952712
1727877470900	6468.75	0.564966202277925	2.199444575128029	0.001593686374268693
1727877470902	6468.75	0.6349921393799703	2.1999406667420356	0.001748734666676593
1727877470903	6468.75	0.6864242280085373	2.1249730324051317	0.0018504761216283304
1727877470905	6468.75	0.7146592137471413	1.9719954295361148	0.0019080598816358274
1727877470907	6398.4375	0.7663577898815557	1.7340746363151949	0.0020004789596154045
1727877470909	6468.75	0.7928263894738319	1.4035202934838527	0.0021116035134820044
1727877470911	6609.375	0.7589060479403086	0.39486065360397965	0.0021904653983798174
1727877470912	6679.6875	0.6734479784579283	0.4964058963980037	0.0023075473445523503
1727877470914	6820.3125	0.6785313333809796	1.1353359193119679	0.0023353838677667143
1727877470916	6820.3125	0.6709260760613207	1.8479631009627546	0.0023203609991008403
1727877470918	6820.3125	0.6619575025014294	2.370584120954925	0.002311639757261775
1727877470919	6820.3125	0.6401770133528684	2.6969517174157343	0.002278567944608247
1727877470921	6820.3125	0.6260878612183152	2.9773002538557862	0.0022559475881495238
1727877470923	6820.3125	0.5845136953259005	3.3047594753753424	0.0021680947143471285
1727877470925	6820.3125	0.5367301590492186	3.6419158513942778	0.002048309780214662
1727877470927	6820.3125	0.5260670828290508	3.9163686053508884	0.0018804359754284502
1727877470928	6820.3125	0.5203982819051363	4.107169908888372	0.0017818958638250303
1727877470930	6750.0	0.5104683396867903	4.241094374257329	0.0017672922518166283
1727877470932	6750.0	0.555989127489006	4.3294271799033615	0.0017235010452118962
1727877470934	6750.0	0.5371672418054186	4.372645736179575	0.0017453100490722616
1727877470935	6750.0	0.5494539115302027	4.388965920741072	0.0017854572526402913
1727877470937	6750.0	0.5443370781390386	4.419055736158611	0.0018441886536950658
1727877470939	6750.0	0.5442759315138529	4.482738049110751	0.0019971904138873387
1727877470941	6750.0	0.5834380868929071	4.553611723233467	0.002114635815748158
1727877470943	6750.0	0.6176300180547848	4.606532439007866	0.0022153110774940587
1727877470944	6679.6875	0.6375836743895672	4.650058486137511	0.0022680577852141246
1727877470946	6679.6875	0.6439589089861574	4.676360500046873	0.0022829674901127914
1727877470948	6679.6875	0.659429076842346	4.6858003648115245	0.0023248935391742766
1727877470950	6679.6875	0.6764322113803592	4.692118063196421	0.002371462921237291
1727877470951	6679.6875	0.6503190899001109	4.709283769256142	0.002302963634338704
1727877470953	6679.6875	0.6473936238972606	4.747765238048884	0.0022457961038789046
1727877470955	6679.6875	0.6295965338894517	4.79084063611987	0.00219595579505338
1727877470957	6679.6875	0.5912019142620087	4.802073311910314	0.0020858644544950516
1727877470959	6679.6875	0.5842643610388202	4.775251752947646	0.0020216587537166524
1727877470960	6679.6875	0.56124016872018	4.7535277029962515	0.0019512674669299919
1727877470963	6679.6875	0.5374588280741704	4.756304524713169	0.0018756293698670864
1727877470965	6679.6875	0.5433014757574383	4.763020927937954	0.0016989666459351152
1727877470967	6679.6875	0.5354705500498912	4.759930823862896	0.001666375589471671
1727877470968	6679.6875	0.5086824060005443	4.7523090419437395	0.0015704283421591584
1727877470970	6679.6875	0.5039549127660861	4.733196547520704	0.001547535015130996
1727877470972	6679.6875	0.4925392420325351	4.681529761587523	0.0015046028142489658
1727877470974	6679.6875	0.514464824333663	4.588034722373855	0.0014923944222426369
1727877470976	6679.6875	0.5567903666831291	4.491434844247131	0.0015281616212958174
1727877470976	6679.6875	0.575760708748253	4.430583169133609	0.001590097783066295
1727877470978	6609.375	0.575760708748253	4.374952595097647	0.001590097783066295
1727877470980	6609.375	0.5755349647025362	4.283807092606289	0.0016786588753988643
1727877470982	6609.375	0.5970347443929922	4.198993857693323	0.0017449375475117829
1727877470983	6609.375	0.5954126641935272	4.173107618155361	0.0018614590988586344
1727877470985	6609.375	0.5991275694515655	4.182805173104457	0.001950886389224649
1727877470987	6609.375	0.6292028638356235	4.171416538161941	0.002034104209611491
1727877470989	6609.375	0.643739812453001	4.118892496704114	0.0020706647418322656
1727877470991	6609.375	0.6502461122647206	4.0320885410152965	0.002086689855150467
1727877470992	6609.375	0.6508441688955542	3.9447359143241143	0.002085329052760196
1727877470994	6609.375	0.6540931463132919	3.878101446448256	0.002093529798844177
1727877470996	6609.375	0.6601515990665732	3.817859005259189	0.0021059105376938715
1727877470998	6609.375	0.6319873042424347	3.7497282935450835	0.002030868993693396
1727877470999	6609.375	0.6358081321375372	3.689920773192969	0.0019755487190722806
1727877471001	6609.375	0.62566302530353	3.6483155144852573	0.0019479109576006997
1727877471003	6609.375	0.6208054961992244	3.601318704313878	0.0019312583063722274
1727877471005	6609.375	0.6126241776971675	3.541383986074198	0.0019664005312064877
1727877471007	6609.375	0.6402210141367013	3.4735034976824513	0.002031739734608686
1727877471008	6609.375	0.6425854240725548	3.3857261052084975	0.002032676324273504
1727877471010	6609.375	0.6406382629489108	3.277749492357396	0.002024276683602322
1727877471012	6609.375	0.6695268468614359	3.1851328012632236	0.002142704897782053
1727877471014	6609.375	0.6863278698082758	3.1286978935012177	0.002175858321684278
1727877471015	6609.375	0.7258258177207901	3.072492815991266	0.002266860078326718
1727877471017	6609.375	0.7400884399359996	2.9948089291272084	0.0022986256570768585
1727877471019	6609.375	0.7443731738653224	2.9118439915652057	0.00230079176452562
1727877471021	6609.375	0.7426646868979205	2.8205250719631767	0.002290058644337217
1727877471023	6609.375	0.7426917199195566	2.7064398764582847	0.002288488672274379
1727877471024	6609.375	0.7272883041913034	2.5917298676482194	0.0022511131754164655
1727877471026	6609.375	0.6924778822304899	2.4991161108582762	0.002165063980956153
1727877471028	6609.375	0.6576728668740034	2.405526734408059	0.0020831142497635693
1727877471030	6609.375	0.6425857374988927	2.299596580000043	0.0020408268283591
1727877471031	6609.375	0.615510875200941	2.2058206654294596	0.001882145848714231
1727877471033	6609.375	0.582475231632228	2.1313256300903225	0.0018032738755264497
1727877471035	6609.375	0.5283497157124166	2.0602100066127167	0.0016662177116157672
1727877471037	6609.375	0.49420668508683263	1.9907180803896356	0.0015528697518881803
1727877471039	6609.375	0.45008196438176806	1.9216068785768126	0.0014330728963961364
1727877471040	6609.375	0.46716596744695943	1.8482846580321235	0.0016665145511102681
1727877471042	6609.375	0.4999195684613228	1.7854703575635755	0.0018999562058243996
1727877471044	6609.375	0.5149149060922665	1.7312589990403358	0.0019495792049475317
1727877471046	6609.375	0.5127852894158355	1.674518254229489	0.0019440430473142319
1727877471047	6609.375	0.5223428916984637	1.6264078105204887	0.0019620007675372263
1727877471049	6609.375	0.5156044031103533	1.5988920913374103	0.0019466087835730602
1727877471051	6609.375	0.5417343840759323	1.5558961248666736	0.002019737097055141
1727877471053	6609.375	0.6303954958596957	1.4943930424046803	0.0024133983056356867
1727877471055	6609.375	0.6245455176027661	1.4385122106872483	0.0023749580622691676
1727877471056	6609.375	0.5724106033216586	1.4074612143235778	0.002184385452896278
1727877471058	6609.375	0.5565271653038263	1.3929713632896723	0.0021386378849430673
1727877471060	6609.375	0.5771756347270083	1.3834791114345986	0.0021825699333895
1727877471063	6609.375	0.5855678825132753	1.3902871986827714	0.002200559933893765
1727877471064	6609.375	0.5450938482704403	1.39112560953882	0.0021108567946197046
1727877471066	6609.375	0.4864331625663767	1.3683957107519915	0.001809736252350813
1727877471068	6609.375	0.507946219373669	1.3261466356520573	0.0015086157100819213
1727877471070	6609.375	0.4831142526455027	1.271060486444769	0.001415094909201878
1727877471072	6609.375	0.4660808315317086	1.214874273995008	0.0013608310119843537
1727877471073	6609.375	0.5444923217353952	1.1791024030082526	0.0012415103527299459
1727877471075	6609.375	0.556002474579273	1.1703640167229024	0.0011947105278577023
1727877471076	6609.375	0.4999823968686826	1.1559353855745718	0.0013183366919261566
1727877471078	6609.375	0.5405525420018391	1.1111780255383914	0.001406863975028918
1727877471079	6609.375	0.6073148852517127	1.060113788755596	0.0015345418410205466
1727877471081	6609.375	0.6306417761680144	1.0224388325573674	0.0015703438581334728
1727877471083	6609.375	0.6270807065732396	0.9966444834825605	0.001560857444865255
1727877471085	6609.375	0.6062967455555335	0.9643040198034504	0.0016008278474762018
1727877471087	6609.375	0.5519022225698866	0.9326253710953468	0.0019641170571950252
1727877471088	6609.375	0.6553513605331442	0.9107920900971446	0.0023274062669138484
1727877471090	6609.375	0.6571082084153258	0.901588698172549	0.0023270832680692423
1727877471092	6609.375	0.6027377700025562	0.8979630526684539	0.002216957384809237
1727877471094	6609.375	0.5677091434615793	0.8918920804395026	0.0021459710236289026
1727877471095	6609.375	0.5567370867818421	0.8785883338638303	0.0021241227034620056
1727877471097	6609.375	0.5826305753402689	0.8547446787984044	0.002188003815018587
1727877471099	6609.375	0.6311581992816009	0.8260679730979588	0.0023323298688742774
1727877471101	6609.375	0.5694731452845022	0.7935390974555162	0.002041009759530909
1727877471103	6609.375	0.6343230834467838	0.7850798634646725	0.001738172823823225
1727877471104	6609.375	0.5929307800595695	0.7866351769764933	0.0016738584501705953
1727877471106	6609.375	0.6149642311576418	0.7772983490834013	0.0017091605189351626
1727877471108	6609.375	0.6348786010523726	0.7542704627638248	0.0017386245893888555
1727877471110	6609.375	0.666468203320742	0.7315663093825926	0.0017953385072208292
1727877471111	6609.375	0.62303192631991	0.7179173861456571	0.0016420099926712293
1727877471113	6609.375	0.7024481111602463	0.7130975815121401	0.0014802025424463662
1727877471115	6609.375	0.6933544893957261	0.7175645530918981	0.001364959504343287
1727877471117	6609.375	0.585568447085678	0.7224282929203323	0.001510754673195906
1727877471119	6609.375	0.630741775631243	0.729531695550243	0.0017729429163445558
1727877471120	6609.375	0.6770149143457501	0.7423327735011681	0.0020351311594932055
1727877471122	6609.375	0.678835469089611	0.7603110563288984	0.0020382819722005842
1727877471124	6609.375	0.6449562154608306	0.7781451640566958	0.001984151101036985
1727877471126	6609.375	0.5796194693974288	0.792368193753403	0.0018791911020303986
1727877471127	6609.375	0.5748239306225144	0.8003902489224237	0.0018727089008983187
1727877471129	6609.375	0.5606687646683083	0.8021847153954639	0.0018537858810202979
1727877471131	6609.375	0.4687914352614571	0.8025336618008424	0.0015286078253785589
1727877471133	6609.375	0.3454790862124322	0.8080078003529321	0.0011294638968534715
1727877471135	6609.375	0.40479986449023503	0.8189784800299679	8.675350891322396E-4
1727877471136	6609.375	0.4620636770902295	0.8283490726782253	6.056062814110076E-4
1727877471138	6609.375	0.45530893123138033	0.830820594469556	5.94791999637174E-4
1727877471140	6609.375	0.34872019778628804	0.8279521805344927	9.035693177167421E-4
1727877471142	6609.375	0.44447714385690357	0.82520931252105	0.0011418834367632202
1727877471143	6609.375	0.5314037197657673	0.8308414873829684	0.0013064334735033959
1727877471145	6609.375	0.5800582068675425	0.8516938831855339	0.0014709835102435717
1727877471147	6609.375	0.6821637486315612	0.889347674607504	0.0016510320483587337
1727877471149	6609.375	0.7793579209189296	0.9350948325630359	0.0018043015893436328
1727877471151	6609.375	0.8409240360312703	0.9776133204708847	0.001886607527084599
1727877471152	6609.375	0.8573658229644243	1.007501879200544	0.0019094068032257036
1727877471154	6609.375	0.8436218810615411	1.0279340338915384	0.0018861797536035558
1727877471156	6609.375	0.8431698826838124	1.0497719560258636	0.0018516405919084382
1727877471158	6609.375	0.8446614875804881	1.0792788379020128	0.0018579240744894337
1727877471159	6609.375	0.7890004960317459	1.1077237332664744	0.0017727685875546207
1727877471161	6609.375	0.7402345212357742	1.1217949613915776	0.0016928321532154937
1727877471164	6609.375	0.6516229538690477	1.1188861763517584	0.0015412338121817296
1727877471166	6609.375	0.59673701192348	1.1092106395905221	0.0014466337227401107
1727877471168	6609.375	0.5630808484950584	1.114415996839859	0.0013864676484712259
1727877471169	6609.375	0.4963114773422114	1.1394262556472141	0.0011787157032755406
1727877471171	6609.375	0.47833367939321697	1.1636223659259382	0.0010720285611238336
1727877471173	6609.375	0.5167031113882161	1.1772528383785883	9.17769334356361E-4
1727877471175	6609.375	0.4208310537425919	1.1799876342902822	0.0010575508594022729
1727877471176	6609.375	0.4876236658719579	1.179906680457313	0.001254850079767975
1727877471177	6609.375	0.5258403190798469	1.1858667924259245	0.0014521493001336773
1727877471179	6609.375	0.5407745428427162	1.1900146920542842	0.0015806731050165045
1727877471181	6609.375	0.5490316822923175	1.1836639896126033	0.0018579836015477655
1727877471183	6609.375	0.6257139453238889	1.1735628869865515	0.0021352940980790265
1727877471184	6609.375	0.7141563246790266	1.169418830678653	0.002320731276211714
1727877471186	6609.375	0.7508119920524594	1.1828989579649603	0.0023877962431840447
1727877471188	6609.375	0.7801716080102773	1.2006384764071616	0.002432669012627267
1727877471190	6609.375	0.7489333223673934	1.203902471888967	0.002363200963165506
1727877471191	6609.375	0.6857347724746449	1.1888050186277057	0.00223425514400726
1727877471193	6609.375	0.6459878164178017	1.1672948169183959	0.0020115678282499765
1727877471195	6609.375	0.5628176241015274	1.1557349011717803	0.0017888805124926927
1727877471197	6609.375	0.5762840034303816	1.1584870361242559	0.0015857154275085003
1727877471199	6609.375	0.517800768966195	1.1702972424103764	0.0013334888177566784
1727877471200	6609.375	0.6065128734276729	1.1835896474591385	0.0012210499002711216
1727877471202	6609.375	0.5965962599908281	1.1962363541452945	0.001244707845942234
1727877471204	6609.375	0.5997891064630917	1.21097525494303	0.0013236779642615158
1727877471206	6609.375	0.6163179820867026	1.2227817462001853	0.001487358364251545
1727877471207	6609.375	0.6462664698292805	1.2286816029883423	0.0016650083650602422
1727877471209	6609.375	0.6942831753805437	1.2298784037265331	0.0017600872090282192
1727877471211	6609.375	0.7518436561771443	1.2281221539628118	0.0018603213081057111
1727877471213	6609.375	0.7873382932372993	1.2256418996877352	0.001908707075357071
1727877471215	6609.375	0.7839066375752277	1.2218494327248575	0.0019022215837340792
1727877471216	6609.375	0.734698614725656	1.2172364506699491	0.0018203611845123504
1727877471218	6609.375	0.7068780465954375	1.2102486647470285	0.001770942841281352
1727877471220	6609.375	0.6272451036329565	1.194180992814123	0.0016190698684221568
1727877471222	6609.375	0.5683946909394654	1.161938850774808	0.0014361381340774139
1727877471223	6609.375	0.5524616547157132	1.1339226561604674	0.0011982731830992353
1727877471225	6609.375	0.5679826099800144	1.1399238185083505	0.0011060569630339083
1727877471227	6609.375	0.49602337711695843	1.1777241015706104	9.743691004103159E-4
1727877471229	6609.375	0.5306219904677673	1.214548450301999	8.764206000895347E-4
1727877471231	6609.375	0.4899177437624131	1.23526622955762	8.817501714204491E-4
1727877471232	6609.375	0.5028834211948652	1.2485298525346273	9.049850455026552E-4
1727877471234	6609.375	0.5009893311920722	1.2543920430385127	9.034293763749238E-4
1727877471236	6609.375	0.5088990510437355	1.2520571735595263	9.178601287718177E-4
1727877471238	6609.375	0.5302189281151729	1.250810420705932	9.58807600594374E-4
1727877471239	6609.375	0.5282297892322398	1.2579091721129954	0.0011013257942993112
1727877471241	6609.375	0.5555009608665269	1.2676150175047303	0.0011762504737908759
1727877471243	6609.375	0.5864597216592146	1.269780152193002	0.0013004192091373113
1727877471245	6609.375	0.6401293932516869	1.2698328096762417	0.001403439174511192
1727877471247	6609.375	0.6955984503468128	1.2759801960969552	0.0015014136246778217
1727877471248	6609.375	0.708625590311453	1.287377947039429	0.001660170112952561
1727877471250	6609.375	0.7500367940141363	1.3020392989665428	0.001728818080955514
1727877471252	6609.375	0.8180282288727738	1.313351179321026	0.0018340086950572583
1727877471254	6609.375	0.8217118031849966	1.3112054706757965	0.0019462077506340878
1727877471255	6609.375	0.8276685057893357	1.3003110079089504	0.0019604773409178542
1727877471257	6609.375	0.813872796026771	1.3025491940269314	0.001940497178541141
1727877471259	6609.375	0.7547098425173094	1.3277120770728394	0.0018493628024842227
1727877471261	6609.375	0.688539597815293	1.3655463738634706	0.0017434919340131114
1727877471264	6609.375	0.6017380829850767	1.4089449462747754	0.0015760963444020496
1727877471265	6609.375	0.4916956629117014	1.4580588931170784	0.0013468503359050298
1727877471267	6609.375	0.4458873066485987	1.515147818646112	0.0011563652909317129
1727877471269	6609.375	0.4554476628013627	1.5714527303684755	9.65880245958396E-4
1727877471271	6609.375	0.5329361715942273	1.6162550525264878	8.763186364287831E-4
1727877471272	6609.375	0.5333005423982355	1.6432973515542104	9.064316930651344E-4
1727877471274	6609.375	0.4766848381280167	1.6458447115803072	9.736526712408988E-4
1727877471276	6609.375	0.4951164667665415	1.633675365254369	0.0011622198278953627
1727877471277	6609.375	0.5223056679083642	1.6448433163704819	0.0013236540874374005
1727877471279	6609.375	0.536131343784181	1.7057380600837841	0.0014528656996192252
1727877471280	6609.375	0.6154553499709462	1.7915728005033384	0.0016257083721717526
1727877471282	6609.375	0.6383272608610199	1.867896106372005	0.0016678638458459169
1727877471284	6609.375	0.6870886260510665	1.9257509005413984	0.001756714621951706
1727877471286	6609.375	0.7440681238463905	1.9764565739280597	0.0018591233834385924
1727877471287	6609.375	0.7736427196557971	2.0307642324115327	0.0019142789699854008
1727877471289	6609.375	0.7771776515928356	2.0881950898106427	0.0019234830796057186
1727877471291	6609.375	0.7591992347723544	2.1276520328131685	0.001894861832606737
1727877471293	6609.375	0.6982975981422614	2.138717703282485	0.0017837669957915696
1727877471295	6609.375	0.7238761332108292	2.139493915159962	0.0016801663621004393
1727877471296	6609.375	0.7103922719839562	2.1536227327966166	0.0016616094660262802
1727877471298	6609.375	0.698144639636515	2.182488836474799	0.001629581343253224
1727877471300	6609.375	0.6788626607354131	2.212111544971586	0.0015799737143540897
1727877471302	6609.375	0.6323575127265085	2.2281532921037255	0.001494940387100606
1727877471303	6609.375	0.6353561297232537	2.2252120803611355	0.0014183683782400915
1727877471305	6609.375	0.616881417634735	2.217561150906352	0.0013831168727530278
1727877471307	6609.375	0.606455701462766	2.2220155922412617	0.0013589708427799592
1727877471309	6609.375	0.5779677280919644	2.233693605119997	0.001297475922767675
1727877471311	6609.375	0.545996348573615	2.2314046357436204	0.0012255973788371857
1727877471312	6609.375	0.512616088491486	2.2141067822251044	0.0011445197409629005
1727877471314	6679.6875	0.5820570226668855	2.204468146201009	0.0010882467634413665
1727877471316	6679.6875	0.59456864473724	2.216291497766375	0.0010952744006635607
1727877471318	6679.6875	0.5675795340246947	2.231810694226753	0.001140790921617771
1727877471319	6679.6875	0.5932310092374214	2.235730965946942	0.0011976536753091356
1727877471321	6679.6875	0.602985795585923	2.2469844105273173	0.0012181280027547794
1727877471323	6679.6875	0.6251508379000185	2.2832288464244863	0.0012644188523340937
1727877471325	6679.6875	0.6336470488586916	2.3162027256609194	0.0012963632654851914
1727877471327	6679.6875	0.6555498945306787	2.3106390197870246	0.0013399168265599277
1727877471328	6679.6875	0.6667445831276511	2.2891667549873382	0.0013590496449829713
1727877471330	6679.6875	0.667289141344888	2.302986359630712	0.0013609843033160957
1727877471332	6679.6875	0.6510416666666666	2.3611494991222113	0.0013282694260348111
1727877471334	6679.6875	0.6452527470541459	2.4262679346588842	0.001332441899377244
1727877471335	6679.6875	0.6340984873129473	2.469364040917435	0.0013071486843108712
1727877471337	6679.6875	0.6403595215585014	2.49524707417635	0.0013203078452029913
1727877471339	6679.6875	0.6531330903681414	2.50881749878485	0.0013488737975812914
1727877471341	6679.6875	0.6613487674401793	2.5091406919685717	0.0013706221077516838
1727877471343	6679.6875	0.6177351634197311	2.5060068229779286	0.0014361865800935224
1727877471344	6679.6875	0.652788661897542	2.5106136587252643	0.0015071240824534025
1727877471346	6679.6875	0.6681277500681877	2.5201596194946823	0.001538234545751085
1727877471348	6679.6875	0.689114482829474	2.5292953553853406	0.0015893046862234066
1727877471350	6679.6875	0.7154191966341877	2.5391182167584616	0.0016423805040072603
1727877471351	6679.6875	0.7080830352959627	2.544096666787043	0.0016308291607196896
1727877471353	6679.6875	0.7149539009890572	2.531962551613853	0.0016422851150206476
1727877471355	6679.6875	0.6939613124662506	2.508800367804552	0.0016007782764736129
1727877471357	6679.6875	0.6622708015691506	2.4902608118533482	0.0015418772646130004
1727877471359	6679.6875	0.6451052697275428	2.482144762571945	0.0015095766002214852
1727877471360	6679.6875	0.6225883631754588	2.488330707458473	0.0014527044172800508
1727877471363	6679.6875	0.5993699010166174	2.498612140861876	0.0014558189074244882
1727877471365	6679.6875	0.6164784113330867	2.506288339282542	0.0014895130462984488
1727877471367	6679.6875	0.636381530304732	2.5004832076746575	0.0015642955303344576
1727877471368	6679.6875	0.6458765734238123	2.4730432608362785	0.0016694344030977228
1727877471370	6679.6875	0.6729975971999944	2.4308385776484105	0.0017257639942213389
1727877471372	6679.6875	0.690357383049402	2.3952768035876106	0.0017552353771623902
1727877471374	6679.6875	0.7149524123199544	2.3674765516747693	0.0017972003879072873
1727877471376	6679.6875	0.7031827174321231	2.3190041225191487	0.0017740419353374187
1727877471376	6679.6875	0.6747558538911584	2.2516657105877282	0.00171774555354569
1727877471378	6679.6875	0.6747558538911584	2.1853479872224835	0.00171774555354569
1727877471380	6679.6875	0.6363586809650157	2.1218345254284277	0.0016451874302221634
1727877471382	6679.6875	0.5696580309323759	2.0366906726163205	0.0015048673243457827
1727877471383	6679.6875	0.5494240330464204	1.9158262747608996	0.0013933990338863512
1727877471385	6679.6875	0.5460949181657726	1.7845013658675157	0.0013272589061751538
1727877471387	6679.6875	0.5096838232885529	1.677161676418558	0.0012457395170270007
1727877471389	6679.6875	0.5048183225235848	1.596594058489287	0.0012013383921117675
1727877471391	6679.6875	0.4993366745283019	1.5071563868613025	0.001183762819175476
1727877471392	6679.6875	0.4991488396455395	1.383983859048828	0.0012192520069742611
1727877471394	6679.6875	0.45513432590472724	1.222003741222929	0.0013331313801102447
1727877471396	6679.6875	0.4880877551036713	1.0331928785501794	0.001414879745895825
1727877471398	6679.6875	0.5519137128078083	0.8344343422149287	0.0016098427117717158
1727877471399	6679.6875	0.5822362607621983	0.6363080622315956	0.001667791523185763
1727877471401	6679.6875	0.5952506550041844	0.4466134660969873	0.0016864068621098244
1727877471403	6679.6875	0.5679278568167986	0.2787445698298937	0.001630385947252642
1727877471405	6750.0	0.5366920723492341	0.15418470637174023	0.0015884583036532192
1727877471407	7523.4375	0.4792169906421181	0.013555233426324862	0.0014837774882669207
1727877471408	7523.4375	0.42607281700934524	0.014053124156204922	0.0013213901023920185
1727877471410	7523.4375	0.41361565182624516	0.011299422815753081	0.001145393103278512
1727877471412	7523.4375	0.4870313353874252	0.0077429585312473615	9.693961041650055E-4
1727877471414	7523.4375	0.4802816115381629	0.0048212203052128404	9.16642761248249E-4
1727877471415	7523.4375	0.7293105164887455	0.0026993680053668855	9.429254360938027E-4
1727877471417	8085.9375	0.7078605578700123	0.0013196443827693076	9.852123837925779E-4
1727877471419	8085.9375	0.8285292444251023	0.001169956224426972	0.001149276574803017
1727877471421	8085.9375	0.9475164193527255	9.9802912336258E-4	0.0012550570499152967
1727877471423	8085.9375	0.9719012346978885	9.605866341668127E-4	0.0012645693566074414
1727877471424	8085.9375	0.996481031075297	0.001053898608940728	0.0012741380641074823
1727877471426	8085.9375	1.001130110062893	0.0010673510711229621	0.0012782877431669031
1727877471428	8085.9375	1.003146945115179	9.055522927421792E-4	0.001275468984781628
1727877471430	8226.5625	0.9388214839460417	7.22053332130664E-4	0.0012077666800322507
1727877471431	8437.5	0.831149302045897	3.28411038910527E-4	0.0010759254356038474
1727877471433	8648.4375	0.8352987421383647	2.795388103844505E-4	0.0010047236150420994
1727877471435	8859.375	0.9218572636896739	5.659101797236294E-4	9.115703573481655E-4
1727877471437	9070.3125	0.8567126056888951	6.932723060089742E-4	8.803807403518731E-4
1727877471439	9070.3125	0.8877307187615612	6.183697509321533E-4	9.113774022434128E-4
1727877471440	9070.3125	0.69169338394261	4.449133927230395E-4	9.93290944822921E-4
1727877471442	9070.3125	0.6683706059074573	3.1629095974247516E-4	9.713775670371751E-4
1727877471444	9140.625	0.6687106040824349	2.6539366085195904E-4	9.786204172031632E-4
