# Supplementary material for: Identification and classification of repeated whistle types from free-ranging rough-toothed dolphins (Steno bredanensis)
Source: Sci Rep. 2026 Mar 20;16:14327. doi: 10.1038/s41598-026-44853-2 (PMC13144356; doi:10.1038/s41598-026-44853-2)
Supplement: Supplementary file 2 — Supplementary Material 2 [file 41598_2026_44853_MOESM2_ESM.zip › Dataset_StenoRepeatedCalls/Contours/3352.csv]

Time [ms]	Peak Frequency [Hz]	Duty Cycle	Energy	WindowRMS
1727868058214	7593.75	0.8437194854684537	0.021599177435657382	0.0010954245854723585
1727868058216	7593.75	0.8963773552457872	0.04463152349144284	9.654183873346766E-4
1727868058217	7593.75	0.8692598501664817	0.07710211642679586	8.92954703337299E-4
1727868058219	7593.75	0.8597760301054385	0.11316379799110797	8.831765656619851E-4
1727868058221	7593.75	0.8783447476376556	0.14319836516859455	9.016829276897525E-4
1727868058223	7523.4375	0.6915672555873765	0.16301089828410675	9.924043262190337E-4
1727868058224	7523.4375	0.6665773897265274	0.18009219123878376	9.709906836554724E-4
1727868058226	7523.4375	0.6740463818929694	0.20533032938049944	9.826753126098524E-4
1727868058228	7523.4375	0.6593935573197439	0.2326619878694631	9.772271217412594E-4
1727868058230	7453.125	0.6449600864077942	0.25269199610672016	9.653950707436567E-4
1727868058232	7453.125	0.6313766109332883	0.272133601590497	9.550932818289573E-4
1727868058233	7453.125	0.5283934416359977	0.3011161236052219	0.0010654184450472359
1727868058235	7453.125	0.5647681843510263	0.3379014209687903	0.0011441170796501613
1727868058237	7453.125	0.5566099154874213	0.3715675865461658	0.0012286913907289159
1727868058239	7382.8125	0.6041705622252067	0.3976136157988575	0.0014645443768107123
1727868058240	7382.8125	0.6911808478646198	0.41101857673227654	0.0016225889901256194
1727868058242	7382.8125	0.7300049226211274	0.4188007216127261	0.0016772344248204725
1727868058244	7382.8125	0.7693905833715496	0.4349500764092053	0.0017347129377003941
1727868058246	7312.5	0.7701263321104123	0.4694676585481049	0.0017376860700249143
1727868058248	7312.5	0.706994114237567	0.5094454796263465	0.0016573554987423466
1727868058249	7312.5	0.6191841017080859	0.5342242218304422	0.0015248340516209157
1727868058251	7312.5	0.5825068493586945	0.5405073941181391	0.0013638645984286283
1727868058253	7312.5	0.4987263229658019	0.5446574497371978	0.0012028951452363408
1727868058255	7312.5	0.5283789638777273	0.5495597569960683	0.0010173352898331755
1727868058256	7242.1875	0.4829260417879882	0.5599603415801196	9.218247711739395E-4
1727868058258	7242.1875	0.5746399427763667	0.5619527776626042	8.739579613014847E-4
1727868058260	7242.1875	0.5816913193184567	0.5701572765129564	8.82284695227144E-4
1727868058262	7242.1875	0.6370393100659167	0.5739075594212991	9.400117438723403E-4
1727868058264	7242.1875	0.6729576284319061	0.570153217947119	9.769078431977553E-4
1727868058265	7171.875	0.7356936192247218	0.5775563964055858	0.0010445357128174716
1727868058268	7171.875	0.7520582460238268	0.5992308304922298	0.0010594221782508299
1727868058270	7171.875	0.653416855530169	0.6258519157034523	0.001137342789622509
1727868058272	7171.875	0.6648465522430228	0.6346943146216973	0.0011552746862178928
1727868058273	7171.875	0.6913253214021458	0.6236424268578024	0.0012675181978174666
1727868058275	7101.5625	0.7261986825980392	0.6101331014798846	0.0013294201157172092
1727868058277	7101.5625	0.7870712590755642	0.5879416832656933	0.0014232892669556621
1727868058279	7101.5625	0.8492806025712172	0.5809957740939242	0.001510649317160554
1727868058281	7101.5625	0.8663878584141336	0.6033600701169706	0.001609050727290921
1727868058281	7101.5625	0.8833164772230957	0.6367736730499041	0.0016265468341978109
1727868058283	7031.25	0.8833164772230957	0.6665063817429895	0.0016265468341978109
1727868058285	7031.25	0.8769613142033543	0.6563055295789295	0.0016158030797467136
1727868058287	7031.25	0.8119296561080538	0.6318332655676375	0.0015486710000648695
1727868058288	7031.25	0.7054188299812194	0.6090642128190946	0.001404021000212262
1727868058290	7031.25	0.6580024895178197	0.5993398502609265	0.0013390061174471616
1727868058292	6960.9375	0.5555393477572502	0.6040919890594251	0.001181826924242788
1727868058294	6960.9375	0.45900911321846616	0.6087930660761788	9.99736954148228E-4
1727868058296	6960.9375	0.43998030496593293	0.6107657038173788	8.176469840536683E-4
1727868058297	6960.9375	0.3856295859538784	0.607504026875664	7.160011222284863E-4
1727868058299	6960.9375	0.4035229952830189	0.5941169525845396	6.898477509358341E-4
1727868058301	6890.625	0.43525184168276876	0.5810223330452438	8.693740319410537E-4
1727868058303	6890.625	0.5097282316523307	0.5845789226451933	0.0010859184944027316
1727868058304	6890.625	0.5826443088484774	0.5986226808609856	0.0013024629568644094
1727868058306	6890.625	0.6295652114883317	0.6054601956919864	0.0013731753611872556
1727868058308	6890.625	0.7114868770171301	0.6018936123287881	0.0014870919630103957
1727868058310	6820.3125	0.8240897700471699	0.6031434866232518	0.0016498157738730511
1727868058312	6820.3125	0.9140998312512284	0.6115889618166298	0.0017899272245761966
1727868058313	6820.3125	0.890269507863525	0.6225270222431105	0.001877939289080901
1727868058315	6820.3125	0.8868848175949443	0.6263560997778977	0.0018729583300052847
1727868058317	6820.3125	0.8706626652171776	0.6211541347861019	0.0018514937223148694
1727868058319	6750.0	0.7924124648966648	0.6153090224400664	0.0017188150147167828
1727868058320	6750.0	0.743838283942988	0.5957947825903799	0.0016499648168916566
1727868058322	6750.0	0.6995051162047956	0.5679780230662613	0.001588143075663591
1727868058324	6750.0	0.6240232012729802	0.5436521331545111	0.0014497748990854053
1727868058326	6750.0	0.5527232428016903	0.5350622839426051	0.0013007069745461003
1727868058328	6750.0	0.6037836591238112	0.5415589274572915	0.001094725381432795
1727868058329	6750.0	0.6296335929940735	0.5491279798977673	0.0010840848484708013
1727868058331	6750.0	0.6413858872308902	0.5497015276645129	0.00110375164701009
1727868058333	6679.6875	0.6871893220977463	0.5518424886820631	0.0011708199225196583
1727868058335	6679.6875	0.6979671798777415	0.5465509095465513	0.0011841479670524598
1727868058336	6679.6875	0.6991630791656588	0.5305767798957954	0.0011841277093409118
1727868058338	6679.6875	0.7016336200814385	0.5204733783110366	0.0011889616851280015
1727868058340	6679.6875	0.6762244512603814	0.5225005775152802	0.0011606589627123501
1727868058342	6679.6875	0.6463958686099016	0.5190797284583102	0.0011262328402605133
1727868058344	6679.6875	0.6637145990835271	0.501976310969395	0.0010789999928211627
1727868058345	6679.6875	0.6362736814212714	0.4854339440990653	9.99967540618646E-4
1727868058347	6609.375	0.5933835193167813	0.47695699456214113	9.834337225133314E-4
1727868058349	6609.375	0.617983482484587	0.4666872735031818	0.0010565356785740732
1727868058351	6609.375	0.6847716214364036	0.46396309414122816	0.0011399635751694088
1727868058352	6609.375	0.7193905357807845	0.472808880575262	0.001181963418262436
1727868058354	6609.375	0.7465492609674983	0.47906470162485343	0.0012115223616758018
1727868058356	6609.375	0.7975987747227739	0.47047976704187644	0.0012633760687611798
1727868058358	6609.375	0.7951642377058507	0.4468967388333555	0.0012580552987737068
1727868058360	6609.375	0.844349966898378	0.4098607743925318	0.0013159598082785227
1727868058361	6609.375	0.8230755479870075	0.3733112706771438	0.0012823964242935349
1727868058363	6609.375	0.8383590303710254	0.36260834771144496	0.0012400751488048987
1727868058365	6609.375	0.845180624578841	0.3787619190705822	0.0012151120712594447
1727868058368	6609.375	0.8146206273266973	0.4016351923567637	0.0011590593122620062
1727868058369	6609.375	0.770498283518891	0.4124384642278407	0.00111419131953011
1727868058371	6609.375	0.5098860900425243	0.41135158955393236	0.0012177281150855266
1727868058373	6609.375	0.5194199978112493	0.401396402068124	0.0012619350123690934
1727868058375	6609.375	0.5593702819021584	0.3863695244862699	0.001366000476413218
1727868058377	6609.375	0.6062127577365638	0.3813684637866241	0.001470508741318435
1727868058378	6609.375	0.645880374723056	0.38271479570417155	0.0015578309366475853
1727868058380	6609.375	0.648225464774514	0.37489679674361526	0.0015600165435755244
1727868058381	6539.0625	0.6639989871444397	0.3541109828996438	0.0015810377847574326
1727868058383	6539.0625	0.6481835881664523	0.3348005891226567	0.001560009401769468
1727868058384	6539.0625	0.6622698322032232	0.3367147934116635	0.0014749620056993238
1727868058386	6539.0625	0.6357828776041666	0.3198019708128941	0.0014387322880598371
1727868058388	6539.0625	0.5552423825054049	0.2801244631851238	0.0012591462798359069
1727868058390	6539.0625	0.4765315234481815	0.2597039584266884	0.0010443689847430132
1727868058392	6539.0625	0.4084455495051794	0.27301030722598046	8.295916896501193E-4
1727868058393	6539.0625	0.2915868219339623	0.28209347899726195	9.520973041296355E-4
1727868058395	6539.0625	0.29676444575471694	0.25950794655742826	0.001002060326032468
1727868058397	6539.0625	0.2587961173880248	0.20780288314536535	0.0012457042889478397
1727868058399	6539.0625	0.28685382205613635	0.15592066576129118	0.0014893482518632112
1727868058400	6539.0625	0.32062806099141594	0.12604652564525912	0.001586672330060403
1727868058402	6539.0625	0.3255291332015978	0.1284218834941708	0.0015928625185724677
1727868058404	6539.0625	0.34822512297084823	0.1490982675813531	0.0016650211333787595
1727868058406	6539.0625	0.3900938084310726	0.1603733360561095	0.0017545106440073868
1727868058408	6539.0625	0.40151650213007817	0.1489964889793867	0.0017638991524829113
1727868058409	6539.0625	0.4544821114599269	0.12493709450602196	0.001999108892053094
1727868058411	6539.0625	0.5053395813743474	0.10257935903520832	0.0018070544850371942
1727868058413	6468.75	0.5055804402965327	0.08446403231905153	0.0017778286899285047
1727868058415	6398.4375	0.47779385109651823	0.06575546207641889	0.0017174453840247306
1727868058416	6328.125	0.4806916850040593	0.04156254332273027	0.0017202241997292826
1727868058418	6257.8125	0.4639996599072019	0.02156147505014699	0.0016723140740638506
1727868058420	6187.5	0.45239327059440126	0.012484522389550973	0.0016450721629370447
1727868058422	6117.1875	0.5415863402161178	0.014696218482896855	0.0017449733736531491
1727868058424	6046.875	0.5405062121693165	0.034144628590599094	0.0018448745843692538
1727868058425	5906.25	0.5686628622949378	0.042755585162963544	0.0019030528569108517
1727868058427	5906.25	0.5475849695705237	0.037797158761618044	0.0018705188236517918
1727868058429	5906.25	0.5797037910742953	0.035151432059014776	0.0019221212395848018
1727868058431	5906.25	0.6036996243732682	0.03592381964085613	0.001954046908186027
1727868058432	5906.25	0.6067329940597924	0.04009870767801768	0.0019781472123124094
1727868058434	5906.25	0.6321435050798258	0.04680299078590853	0.002049715682060586
1727868058436	5906.25	0.5773416384408139	0.05386111523541189	0.0017569413707741299
1727868058438	5906.25	0.7035220301269093	0.057095155611003236	0.0016107818229900838
1727868058440	5906.25	0.661530427570006	0.0554827041761867	0.0015570986527719578
1727868058441	5906.25	0.6469178178346809	0.05310574341921298	0.0015385462553674058
1727868058443	5906.25	0.6043010573431417	0.05508110763044548	0.0014829300603731506
1727868058445	5906.25	0.5614941903451632	0.06067475391008224	0.0014325388211758184
1727868058447	5906.25	0.6337017597428122	0.0654295283110196	0.0015546421987850437
1727868058448	5976.5625	0.5079865205712788	0.07022555523818216	0.0014153185543761889
1727868058450	5976.5625	0.526393034673087	0.08197763176819726	0.0014679651667647833
1727868058452	5976.5625	0.5518915268360194	0.09932912571681723	0.0015195253088159317
1727868058454	5976.5625	0.5877416838639936	0.10553948009036732	0.0015716075311279563
1727868058456	5976.5625	0.6203705409787735	0.09579289111752523	0.0016232462777020502
1727868058457	5976.5625	0.6926370616728904	0.08487096114452002	0.0017221855101158129
1727868058459	5976.5625	0.7559018564924004	0.08561176088853531	0.0018334865563867776
1727868058461	5976.5625	0.7260496511399371	0.09048593452981024	0.0017644699115522862
1727868058463	5976.5625	0.90398467175727	0.09638426404105084	0.001843327504722473
1727868058464	5976.5625	0.8342737725819394	0.10416024914424549	0.0016998733737537547
1727868058466	5976.5625	0.783781160340887	0.10922847442177538	0.001638492964165289
1727868058469	5976.5625	0.7339850525088342	0.10993766099020733	0.0015598865284347882
1727868058471	5976.5625	0.6545795924714711	0.111135097398023	0.0014444456159269999
1727868058473	6046.875	0.5893416652989854	0.11805254685810826	0.0013072691365729288
1727868058474	6046.875	0.5074865675958795	0.12867555637326045	0.001195855401921712
1727868058476	6046.875	0.4509074565989107	0.1368254156591449	0.001007408886270742
1727868058478	6046.875	0.48330840279266724	0.14508909777527673	8.189623706197718E-4
1727868058480	6046.875	0.4946558003382885	0.15306556110082623	8.294965787788291E-4
1727868058481	6046.875	0.41453770644237187	0.16172961010649853	7.374623883242001E-4
1727868058482	6046.875	0.4396462226927291	0.16870204906034433	7.645607648889667E-4
1727868058484	6046.875	0.4825232163915094	0.1730104510418143	8.297413232990894E-4
1727868058486	6046.875	0.474757737186179	0.17692554863614346	7.363963756670185E-4
1727868058488	6046.875	0.4607143442085954	0.18301319197363022	8.689611177905173E-4
1727868058489	6046.875	0.46759724983900375	0.19239265796811858	0.001016594594681232
1727868058491	6046.875	0.5322015701839121	0.20246303223322903	0.0011642280715719467
1727868058493	6046.875	0.5818678161291101	0.2107464294073071	0.0015312034792791056
1727868058495	6046.875	0.6446218888972003	0.21974798786365743	0.0019272151779225156
1727868058496	6117.1875	0.7197821650214502	0.23515504432696996	0.0022403462481702893
1727868058498	6117.1875	0.7266053247897971	0.2572317951526226	0.002553477318418063
1727868058500	6117.1875	0.8447643876313468	0.2770131005236334	0.0028968590071716785
1727868058502	6117.1875	0.9179897223500537	0.28744074802268793	0.00306580603251566
1727868058504	6117.1875	0.9505928321600801	0.30009997474677713	0.003130529566437622
1727868058505	6117.1875	0.9083649117004142	0.3171797334261646	0.003061556656333459
1727868058507	6117.1875	0.8564349386768484	0.3382886496718699	0.002976167806472295
1727868058509	6117.1875	0.7467584424195141	0.3572293438041165	0.0027633969769617446
1727868058511	6117.1875	0.607835348626371	0.37151147953943375	0.0023120690976052402
1727868058512	6117.1875	0.49369458499791424	0.3852751106634185	0.001860741218248736
1727868058514	6117.1875	0.48033183877148017	0.4003618453397893	0.0014963047556853426
1727868058516	6117.1875	0.37777116662666277	0.4194819929795684	0.0011027074997877852
1727868058518	6117.1875	0.3497045744889937	0.44386763394598483	8.272456681441769E-4
1727868058520	6117.1875	0.47078779551325245	0.47113916133252376	5.517838365005686E-4
1727868058521	6187.5	0.5290649807294063	0.498235355642934	5.132314207893188E-4
1727868058523	6187.5	0.5381561199714296	0.5230312114078495	5.218661927097988E-4
1727868058525	6187.5	0.3910206802582245	0.5427632038663196	6.144991780927128E-4
1727868058527	6187.5	0.42201884184039906	0.5575544235190927	8.322022023154498E-4
1727868058528	6187.5	0.521429734537985	0.5735894100733165	9.963785685992042E-4
1727868058530	6187.5	0.49265418961332097	0.5914433155657605	0.0011605549348829584
1727868058532	6187.5	0.47017776817787954	0.6058570996585967	0.0015613231336659653
1727868058534	6187.5	0.6177487443620024	0.6152287439311621	0.0019100515084870188
1727868058536	6187.5	0.7430928782917062	0.6241697032042104	0.0022587798833080723
1727868058537	6187.5	0.8530989849625611	0.6351548783643799	0.0025476182211598814
1727868058539	6187.5	0.8971096893966882	0.6492381628950751	0.002632985722439409
1727868058541	6187.5	0.9106900586392773	0.6659767024566853	0.0026607311326630064
1727868058543	6187.5	0.898704221780578	0.687505325488254	0.002646532400979269
1727868058544	6187.5	0.8171763715598473	0.7166209245176308	0.002526907404521932
1727868058546	6187.5	0.7592148509656617	0.7457280020190986	0.002420629771904178
1727868058548	6187.5	0.6163162947508466	0.7653560113017722	0.0020841277416678173
1727868058550	6187.5	0.49060862302497027	0.7852796830440038	0.001692033804177854
1727868058552	6187.5	0.41854611400820957	0.8147793384781575	0.0013026313694981645
1727868058553	6187.5	0.39680487664418074	0.845379744997952	9.132289348184753E-4
1727868058555	6187.5	0.3953072866946503	0.8727630383538213	7.667614847424768E-4
1727868058557	6187.5	0.46313783657625784	0.8969050063165399	6.202940346664782E-4
1727868058559	6187.5	0.46362760035445133	0.9039819345304799	6.203259243835817E-4
1727868058560	6187.5	0.4704181089548091	0.8967336003373048	6.299340112133667E-4
1727868058562	6187.5	0.47385969226103336	0.9021352084152006	6.360487580661582E-4
1727868058564	6187.5	0.4798559893291856	0.9272212298185558	6.466201969829236E-4
1727868058566	6117.1875	0.4977588409509867	0.9535925551548984	6.759267214207953E-4
1727868058569	6117.1875	0.41572120196043877	0.9770957884364728	9.160931673343217E-4
1727868058570	6117.1875	0.4905607189749076	1.004508708211268	0.0011121099668236364
1727868058572	6117.1875	0.4579751250866112	1.0335465547355678	0.001308126766312951
1727868058574	6117.1875	0.5071412617852797	1.0633382618596687	0.0016836914006852464
1727868058576	6117.1875	0.5965783461084905	1.097844797902582	0.0021283045448544334
1727868058577	6117.1875	0.6635107877222945	1.1334628156286428	0.0024730607773224547
1727868058579	6117.1875	0.7132814502056621	1.1599350465142388	0.0028178170097904755
1727868058581	6117.1875	0.8359668012863112	1.177061180463391	0.0031805712951531156
1727868058582	6117.1875	0.9076413411992412	1.1881072772857062	0.003438549155958954
1727868058584	6117.1875	0.9358411021724176	1.1992514693105913	0.003499182503927785
1727868058585	6046.875	0.949483052087606	1.2124808989718594	0.003529060371740166
1727868058587	6046.875	0.9321213290115702	1.2151774806853328	0.003494023617848829
1727868058589	6046.875	0.8537640883226943	1.2120835964204957	0.003332708368097268
1727868058591	6046.875	0.7339865580457855	1.2122680660693566	0.003044005471569551
1727868058592	6046.875	0.589530846770748	1.2200345253375902	0.0025851654300485002
1727868058594	6046.875	0.5243440648392638	1.2448325484754892	0.0021742860824646867
1727868058596	6046.875	0.4301251105542453	1.287126796560424	0.00172767854848559
1727868058598	6046.875	0.45712672125459175	1.3266878750676718	0.0013339459404726204
1727868058600	6046.875	0.36432002769770555	1.3576116879071365	0.0010485669522464153
1727868058601	6046.875	0.5366363494433455	1.3983559523805336	7.6318796402021E-4
1727868058603	6046.875	0.532029922556553	1.4512716523435145	7.515089764789766E-4
1727868058605	5976.5625	0.4294931312557524	1.4901149747492077	8.19373585546602E-4
1727868058607	5976.5625	0.4024225710822851	1.5047329666300375	0.0010684620483804035
1727868058608	5976.5625	0.48847491359283807	1.5161604752063353	0.0012479319334495907
1727868058610	5976.5625	0.5363859031496119	1.5313983518037173	0.001427401818518778
1727868058612	5976.5625	0.5796359567641259	1.537981615747784	0.0017051015377297768
1727868058614	5976.5625	0.6802217967736098	1.5368977110868718	0.0019258907973423406
1727868058616	5976.5625	0.7643043203507163	1.5413587304663088	0.0020824169866378653
1727868058617	5976.5625	0.8483320055125037	1.5605739371469187	0.0022297500026468493
1727868058619	5976.5625	0.8773780861597784	1.5925299531113661	0.0022770385798298017
1727868058621	5976.5625	0.8819388143671384	1.6324379883978075	0.0022873695576381657
1727868058623	5976.5625	0.8635862247070605	1.6715014973070343	0.0022518438279812538
1727868058624	5906.25	0.8028404934267994	1.7033954169120455	0.00214100000852965
1727868058626	5906.25	0.775777215319323	1.718946871143012	0.002047860214058963
1727868058628	5906.25	0.6818448058080226	1.7210571556943506	0.001856911405831525
1727868058630	5906.25	0.5948906961062536	1.7170297669892942	0.0016741686755392755
1727868058632	5906.25	0.5787605731714419	1.715369686775566	0.0014643446312876496
1727868058633	5906.25	0.5113524821930323	1.7268616500143414	0.0013189073582464239
1727868058635	5906.25	0.493214676326287	1.759091304556864	0.0012716210869830277
1727868058637	5906.25	0.525581185607001	1.8095244155476509	0.0011893677079448661
1727868058639	5906.25	0.5169530285663904	1.8587708328179842	0.001318617615805809
1727868058640	5906.25	0.45786369405505356	1.8755833020024502	0.0015390614945211278
1727868058642	5906.25	0.4944447789330321	1.8505516323627358	0.0016452786432129335
1727868058644	5835.9375	0.5796096102954202	1.8520537170387459	0.0018709121390549455
1727868058646	5835.9375	0.6437508607314089	1.8554011605450127	0.002008014719914651
1727868058648	5835.9375	0.6843463493223492	1.8749186927625137	0.002087339287357595
1727868058649	5835.9375	0.6706973766982792	1.8886990875421084	0.0020643133118089262
1727868058651	5835.9375	0.6567375243253941	1.8833650023262065	0.00203963542497075
1727868058653	5765.625	0.6001763331561697	1.9134184736043656	0.001922418782842118
1727868058655	5765.625	0.5645539506592371	1.8960648139610086	0.0017245952834264635
1727868058656	5765.625	0.47874899385322145	1.85997323961574	0.0015018191255187388
1727868058658	5765.625	0.5132257495354489	1.8276391842578854	0.0013517276278541468
1727868058660	5695.3125	0.4710514417407474	1.8486365805966303	0.0011712737779450352
1727868058662	5695.3125	0.5398867794464484	1.8593387965012353	0.0010833466343372587
1727868058664	5695.3125	0.4911410733588837	1.8205997532378326	0.0011524964718886137
1727868058665	5695.3125	0.4119739759059989	1.7364353459761601	0.0013635169619956875
1727868058668	5625.0	0.4607626477127555	1.6858393848224922	0.001574537452102761
1727868058670	5625.0	0.5765259376156123	1.6627370549965919	0.0019629258250036252
1727868058672	5625.0	0.6596076302447298	1.636950386804147	0.0023513141979044894
1727868058673	5625.0	0.7353388047827374	1.5899541692676258	0.0025217175492438463
1727868058675	5554.6875	0.7640649946739848	1.5267410838968356	0.0025949506188335083
1727868058677	5554.6875	0.8161977096618042	1.4456383785741773	0.0027073891309236306
1727868058679	5554.6875	0.8013192351648031	1.3787406649275886	0.0026774283720501267
1727868058681	5554.6875	0.7373481926428197	1.336491465024873	0.0025325458922971027
1727868058681	5484.375	0.6514966224085721	1.306308977562621	0.002347628609156429
1727868058683	5484.375	0.6514966224085721	1.2524217357069423	0.002347628609156429
1727868058685	5484.375	0.57224752255048	1.171371507783815	0.0020335807289332437
1727868058687	5484.375	0.5272800219889346	1.0757348434137493	0.0017095454041397748
1727868058688	5484.375	0.42468794446744923	0.9825634989884126	0.0013855100793463057
1727868058690	5484.375	0.4256121901961378	0.9124534342093356	0.0011676138090775997
1727868058692	5484.375	0.4362926043304507	0.873367904080613	9.497175388088934E-4
1727868058694	5484.375	0.4694942540695523	0.8455856260797161	9.500190302355336E-4
1727868058696	5484.375	0.49042487749319835	0.7928378919516889	0.0010281735917588859
1727868058697	5484.375	0.5308175808157383	0.6954966941339641	0.001222544624945643
1727868058699	5484.375	0.5852209447064989	0.5619207756445316	0.0014169156581324003
1727868058701	5484.375	0.687615233790057	0.4060996796571943	0.0016022408277986762
1727868058703	5484.375	0.7466725511942198	0.24980215878093856	0.0016729654842875515
1727868058704	5484.375	0.8084132950546571	0.12337101519788257	0.0017566711972485639
1727868058706	5414.0625	0.8472827638327344	0.05882457433399907	0.0018051413639311722
