# Supplementary material for: Identification and classification of repeated whistle types from free-ranging rough-toothed dolphins (Steno bredanensis)
Source: Sci Rep. 2026 Mar 20;16:14327. doi: 10.1038/s41598-026-44853-2 (PMC13144356; doi:10.1038/s41598-026-44853-2)
Supplement: Supplementary file 2 — Supplementary Material 2 [file 41598_2026_44853_MOESM2_ESM.zip › Dataset_StenoRepeatedCalls/Contours/3356.csv]

Time [ms]	Peak Frequency [Hz]	Duty Cycle	Energy	WindowRMS
1727868099681	7312.5	0.8098376441017403	0.18336204363935774	0.0022646080798361724
1727868099683	7312.5	0.7812349982266139	0.3682710374550217	0.002542070396630302
1727868099685	7312.5	0.7323887828528248	0.5310220674162298	0.002819532713424432
1727868099687	7312.5	0.7384216961669423	0.5971015531044418	0.002442980000558073
1727868099689	7242.1875	0.7198937897548598	0.6962100727507043	0.002065122477458354
1727868099690	7242.1875	0.6913514236591946	0.6949981035008109	0.0016872649543586353
1727868099692	7242.1875	0.646097153402862	0.6773906142545216	0.0016183833480220569
1727868099694	7171.875	0.6121582115771594	0.7324543817876846	0.001578963648493012
1727868099696	7171.875	0.5907918568966014	0.7253828923190284	0.0015533794350484269
1727868099697	7171.875	0.5163424192920201	0.7024703956582542	0.0014148267133187872
1727868099699	7101.5625	0.49450804660097664	0.7203146035968203	0.0012876389520850102
1727868099701	7101.5625	0.47361425883615044	0.7260409719519518	0.0011004089611132872
1727868099703	7101.5625	0.5644743066894452	0.7341410056268582	0.0010483661556917416
1727868099705	7031.25	0.6271925804557733	0.747976067971447	0.0011310858827534352
1727868099706	7031.25	0.6007375872840258	0.7432879732005114	0.0012121617927538936
1727868099709	7031.25	0.5945345967101463	0.7399036482472005	0.0013044521706140912
1727868099711	6960.9375	0.6422034689465409	0.7507479426377401	0.00167183896498918
1727868099713	6960.9375	0.6979913557877703	0.7605092150769112	0.001903735986640901
1727868099714	6960.9375	0.7378044455897373	0.7619920988758525	0.002135633008292622
1727868099716	6960.9375	0.7429320375622619	0.76715797291516	0.002146205274582953
1727868099718	6960.9375	0.7227382914715604	0.7828299897913311	0.0021193633525224435
1727868099720	6960.9375	0.6977840105386081	0.7978795792461628	0.002089156427624666
1727868099722	6890.625	0.6496855166586328	0.8114559965255729	0.0020149716545097844
1727868099722	6890.625	0.5763021102321765	0.8216422960950459	0.0018419149808665929
1727868099724	6890.625	0.5763021102321765	0.828043935875325	0.0018419149808665929
1727868099726	6890.625	0.5344311511626149	0.8251043802048872	0.0016097997743352562
1727868099728	6890.625	0.5570841064904736	0.8072720202221532	0.001515348201645909
1727868099729	6890.625	0.5639578313416159	0.7792102034743076	0.0016668967394735182
1727868099731	6820.3125	0.6090458036974447	0.7564696035065873	0.0018036023714718599
1727868099733	6820.3125	0.6537469049791241	0.7450611619583685	0.0021671822732772135
1727868099735	6820.3125	0.7511281021332245	0.7495236483460865	0.002530762175082567
1727868099737	6820.3125	0.8656195267096569	0.7659846015302071	0.0028288431022845326
1727868099738	6820.3125	0.9629691674938798	0.7780802414955604	0.003071469964672429
1727868099740	6820.3125	1.0070339166741302	0.7762738293469	0.0031785448495335444
1727868099742	6750.0	1.0555058696374195	0.7785571367628772	0.003298220027910336
1727868099744	6750.0	1.033520871273187	0.774399320536411	0.0032495736193305135
1727868099745	6750.0	0.9846990631033059	0.7603803030033802	0.0031417513612725123
1727868099747	6750.0	0.9321527547132493	0.7388127579524245	0.0030206812762363635
1727868099749	6750.0	0.8421549323675462	0.7042453474344067	0.00278927728811759
1727868099751	6750.0	0.7435515643626424	0.6569209970012058	0.002477634586282086
1727868099753	6750.0	0.6293846242771065	0.6234455890058566	0.0020804530793843614
1727868099754	6750.0	0.5544116661983466	0.6199337774701155	0.0016832715724866365
1727868099756	6679.6875	0.48670678768517833	0.6286763832129366	0.0014347679765368171
1727868099758	6679.6875	0.4555111580985967	0.6249606989869453	0.001191770162833663
1727868099760	6679.6875	0.5162039740183165	0.6158464814339725	9.487723491305088E-4
1727868099761	6679.6875	0.4774446748716837	0.612558668921295	0.0010009655864625525
1727868099763	6679.6875	0.40515585987545133	0.6081801152422516	0.0010748968309178637
1727868099765	6679.6875	0.5006336030505952	0.5948499764923726	0.0014304669651601341
1727868099767	6679.6875	0.5839885340835933	0.5831670196699823	0.001755313540567148
1727868099769	6679.6875	0.719291744818749	0.5787186251995848	0.002080160115974162
1727868099770	6609.375	0.8323778749645341	0.5696681202412583	0.0023855547789334414
1727868099772	6609.375	0.830831664923376	0.5540948911049778	0.002549392062358429
1727868099774	6609.375	0.9228431421497768	0.535310103306432	0.002907860781447377
1727868099776	6609.375	1.0099169931781296	0.5121497570269767	0.003113466954193254
1727868099777	6609.375	1.0459486624125076	0.5028839355657613	0.0031998407892154627
1727868099779	6609.375	1.0315870121348143	0.5070057775910656	0.0031681629918755014
1727868099781	6609.375	0.9568663101985696	0.5180351473460886	0.0030175918000997968
1727868099783	6609.375	0.8453140057567458	0.529980033137001	0.0028245869168367476
1727868099785	6539.0625	0.7210841210818625	0.5335994491389208	0.002573237928931225
1727868099786	6539.0625	0.5933548379171739	0.5291279514841	0.002228503190498067
1727868099788	6539.0625	0.5464778654189664	0.5207189341486954	0.001883676445963857
1727868099790	6539.0625	0.4835158773938065	0.502324819768647	0.001489939305847748
1727868099792	6539.0625	0.46567951403778346	0.4717530095940708	0.0011538219950375547
1727868099793	6539.0625	0.476427378144654	0.44633238392880115	8.177046842273613E-4
1727868099795	6539.0625	0.6346277165407349	0.43921382429544814	7.810157430724131E-4
1727868099797	6539.0625	0.5824919857478082	0.4412655685415062	8.656521259541019E-4
1727868099799	6539.0625	0.5575115610602237	0.43740211463857365	0.0010930887288928088
1727868099801	6539.0625	0.539616607658907	0.4250900723464787	0.0013557881601732298
1727868099802	6539.0625	0.5830465266232343	0.4099472820487563	0.0016184875914536509
1727868099804	6539.0625	0.6160480598714533	0.3921599058272752	0.001838587623851909
1727868099806	6539.0625	0.7435220842341457	0.36978658292980593	0.0021747754489803172
1727868099809	6539.0625	0.8564551535028946	0.3437152230974622	0.0023804792679911015
1727868099810	6539.0625	0.9914984902086907	0.3199380205274115	0.002613462467017416
1727868099812	6539.0625	1.0175899435093863	0.3027916569659344	0.0026674695125798588
1727868099814	6539.0625	0.7361996324997504	0.28670306194551476	0.0027468945239369808
1727868099816	6539.0625	0.7359701235763785	0.2644917746626203	0.0027444771393366663
1727868099818	6539.0625	0.6973882518208628	0.23284530718830485	0.002607289464007614
1727868099819	6539.0625	0.6433175743163705	0.20458545112123544	0.002405128386055108
1727868099821	6539.0625	0.6202752846203121	0.1878751853139026	0.0023258591586676034
1727868099822	6539.0625	0.5780598600868108	0.17187262543238063	0.002186500535809384
1727868099824	6539.0625	0.5604587598218446	0.15205505298638156	0.002123976744540723
1727868099825	6539.0625	0.5259938313200893	0.13111797106320722	0.00198983729042331
1727868099827	6539.0625	0.5102836408574174	0.11037875671224937	0.0019178650734272616
1727868099829	6539.0625	1.0035190814536499	0.08719024592672955	0.0018650775172019218
1727868099831	6539.0625	1.1000526649641016	0.06071103045847562	0.0017962435496262895
1727868099833	6468.75	1.1035953587344662	0.03702516041769254	0.0018004041936880931
1727868099834	6328.125	1.1240467841294424	0.020207382197439675	0.0018311303714170894
1727868099836	6257.8125	1.143420601628211	0.009283067530937394	0.0018605139823690703
1727868099838	6117.1875	1.192805567790028	0.00611384633917854	0.001933139124026241
1727868099840	5976.5625	1.2327788083347542	0.02039580642980157	0.001995404555030196
1727868099841	5976.5625	1.2418714140169167	0.022388622884534044	0.0020097681610956645
1727868099843	5976.5625	1.2119232396450381	0.023210090329257787	0.002032247130899775
1727868099845	5976.5625	1.224113822302194	0.023725936482977668	0.0020753691338396053
1727868099847	5976.5625	1.2236461199554507	0.02297973537208554	0.002075357411080706
1727868099849	5976.5625	1.2152760128632618	0.020370812906500013	0.002062878340374746
1727868099850	5976.5625	1.186913836590942	0.016595846629834793	0.002019947490411455
1727868099852	5976.5625	1.178693747232614	0.013357268811958777	0.0020068370903455887
1727868099854	5976.5625	1.1575103607541748	0.010485201076811819	0.0019710652113153907
1727868099856	5976.5625	1.1398788647392104	0.007572741445925326	0.0019430530866982516
1727868099857	5976.5625	1.142722237712643	0.00489477146319715	0.0018588950324168532
1727868099859	5976.5625	1.1198843501955937	0.0028000526024726043	0.0018227037220128832
1727868099861	5976.5625	1.0546056661284127	0.0015938205144496907	0.0018214464797735445
1727868099863	5976.5625	1.063574239688304	0.0013370186458620443	0.001838954447124184
1727868099865	5976.5625	1.0821395359290131	0.00142953896395794	0.0018720661446048178
1727868099866	5976.5625	1.062699344792521	0.0014073088237794077	0.0019249275282843081
1727868099868	5976.5625	1.060792517720724	0.0014284307791669357	0.001922340897315981
1727868099870	5976.5625	1.0059438261595912	0.0019222294438400861	0.0019849067107865236
1727868099872	5976.5625	1.032292587952044	0.002940856921403118	0.002033790025575286
1727868099873	5976.5625	1.0660461809650157	0.0038856037606565174	0.0020945604504294343
1727868099875	5976.5625	1.0613053999606918	0.0046420882429000715	0.00208614877968728
1727868099877	5976.5625	1.059673957104953	0.005785005971193225	0.0020818402881772405
1727868099879	5976.5625	1.0693436148781446	0.009489683707835313	0.0020995084302015037
1727868099881	5976.5625	1.0647717361930031	0.015821210654234356	0.0020894899263557715
1727868099882	5976.5625	0.29497583600067384	0.019304882303997302	0.0021268400860360794
1727868099884	5976.5625	0.29332224686182523	0.016830144783273614	0.0021138260602675844
1727868099886	5976.5625	0.28918405567506394	0.012707296464951865	0.0020828133537346355
1727868099888	5976.5625	0.28770869138600197	0.012574450534555779	0.002070966250157838
1727868099889	5976.5625	0.2906900029265153	0.015100751041867581	0.002091301120799091
1727868099891	5976.5625	0.29381895635442584	0.018276495175637418	0.0021136851992220583
1727868099893	6046.875	0.29255556363226987	0.03527839802485179	0.0021059335350280717
1727868099895	6046.875	0.10832598849014738	0.036515273301935665	0.002348343271751234
1727868099897	6046.875	0.11058869505674487	0.03538934651851974	0.0023733774767740355
1727868099898	6046.875	0.11183267260030175	0.038470834258037434	0.0023951972829753644
1727868099900	6046.875	0.1144254912843617	0.0462481034859247	0.0024449667076852553
1727868099902	6046.875	0.11852539292669917	0.051468659207177005	0.0025218663641571153
1727868099904	6046.875	0.11965466408081668	0.05454064989151843	0.002541733272938322
1727868099905	6046.875	0.12106559052781499	0.058546918184212815	0.002567432518001911
1727868099907	6046.875	0.12178903577606123	0.06566390285413475	0.0025783415869707386
1727868099910	6046.875	1.0907370869035256	0.07402669875780685	0.0023424187503245267
1727868099912	6046.875	1.0113994837646414	0.08298514468956551	0.0021993109956689664
1727868099914	6117.1875	0.9440357731449427	0.15954569539701097	0.0020743889591911518
1727868099915	6117.1875	0.9472435329526858	0.171403518208565	0.001885163447782983
1727868099917	6117.1875	0.918539539562877	0.18449620423087987	0.001827462778565813
1727868099919	6117.1875	0.83761778522742	0.18941447317152932	0.0016624923246791503
1727868099921	6117.1875	0.8177323774857955	0.194208518251221	0.001479712830073368
1727868099922	6117.1875	0.9086643901787991	0.197564085391082	0.0013774944091043196
1727868099923	6117.1875	0.8771248907737337	0.20425319561683758	0.001333918775601063
1727868099925	6117.1875	0.8465087517130927	0.21223938382410543	0.0012917777361976766
1727868099927	6117.1875	0.8455512408690383	0.2187937138044844	0.001256955682893468
1727868099929	6117.1875	0.857941676152494	0.2296194425593053	0.00127099949427287
1727868099930	6187.5	0.8070719141805522	0.36855542559837523	0.0012799456952825978
1727868099932	6187.5	0.8200087948853426	0.34689707902497574	0.001299398579613233
1727868099934	6187.5	0.8691490003216122	0.32282336978053283	0.0013642443596610788
1727868099936	6187.5	0.8964236339770686	0.30136769582040274	0.001400436476281
1727868099937	6187.5	0.8083416559562927	0.2832436036068434	0.0014563242268266017
1727868099939	6187.5	0.7782803584743565	0.27215078308349805	0.0015241848959814306
1727868099941	6187.5	0.8269327744075406	0.2771134317077821	0.0016160044356306957
1727868099943	6187.5	0.7682847427314661	0.2727938152711444	0.0017557232875693104
1727868099945	6187.5	0.25347610356339534	0.24622150728696038	0.0018699259595446782
1727868099946	6187.5	0.26913262346588923	0.2219929376886309	0.001987751387106108
1727868099948	6257.8125	0.27519775220016596	0.22998364330767151	0.002030177978316903
1727868099950	6257.8125	0.2906889952120458	0.2511074784543227	0.0021278054491995187
1727868099952	6257.8125	0.30593712124934486	0.2677892076523337	0.0022260095650948213
1727868099953	6257.8125	0.31248741763026294	0.2893671722487236	0.0022673825484544633
1727868099955	6257.8125	0.3189929293053372	0.30565254850192014	0.0023157024037727568
1727868099957	6257.8125	0.32408132493121067	0.3067493447107408	0.0023518763001041556
1727868099959	6257.8125	0.949372817643348	0.309468338436901	0.0023525887541900135
1727868099961	6257.8125	0.9514810009161341	0.32099317181762915	0.0023591759228934893
1727868099962	6257.8125	0.9509609204611738	0.3261131831123157	0.002359403172290344
1727868099964	6257.8125	0.9456579572507734	0.3232879767135907	0.0023469037985134247
1727868099966	6257.8125	0.9347084062436599	0.32468387728945863	0.0023227340500123024
1727868099968	6257.8125	0.9303774981693168	0.3308970996671385	0.0023153518959695813
1727868099969	6257.8125	0.9452218809128824	0.33358984536282155	0.0022462371812445544
1727868099971	6257.8125	0.9219392557513192	0.33472724026694883	0.0021914589689603224
1727868099973	6257.8125	0.9046196111571927	0.3370301250252003	0.0021516800581928086
1727868099975	6257.8125	0.940992995751832	0.3397644712739161	0.0020729555330242884
1727868099977	6257.8125	0.9138756509289712	0.34108432391772153	0.0020181168179972944
1727868099978	6257.8125	0.9044761453014108	0.3413394629512556	0.001999234340594863
1727868099980	6257.8125	0.8981933734619324	0.3414699120295036	0.0019838970850936397
1727868099982	6257.8125	0.8959355438619913	0.3441254236507823	0.001924432539151872
1727868099984	6257.8125	0.898794964466511	0.3518959881030607	0.0019483591374713951
1727868099985	6257.8125	0.8798482850480197	0.36256093816221896	0.0019766775831398698
1727868099987	6257.8125	0.8813699275631764	0.37067897851992415	0.001986634194764653
1727868099989	6257.8125	0.8947500068612244	0.37717801493123987	0.0020138944577943285
1727868099991	6257.8125	0.8928487727832256	0.38225177489022627	0.002059947616494298
1727868099993	6257.8125	0.8842554968949988	0.3879424444596898	0.0020441199211666894
1727868099994	6187.5	0.8780226780591416	0.3946033925306071	0.002030795211497455
1727868099996	6187.5	0.8855788344436168	0.40083802414432146	0.002048152312843409
1727868099998	6187.5	0.8698368419759599	0.40515947405507696	0.00201697614407596
1727868100000	6187.5	0.8483940595087858	0.4081166586044532	0.0019739318508381455
1727868100001	6187.5	0.809293307308907	0.4149402327138429	0.0018987097006281774
1727868100003	6187.5	0.7981038653901853	0.41678884579602543	0.0018683655484234313
1727868100005	6187.5	0.18089331623347288	0.4147214456059155	0.001869831599432098
1727868100007	6187.5	0.1766731132778839	0.40409807115943097	0.0018355355099485882
1727868100010	6187.5	0.03785196302160353	0.4268585135634359	0.0023082937912430107
1727868100011	6187.5	0.03495270528400601	0.4939572731163908	0.002539873027186133
1727868100013	6187.5	0.034492913187078526	0.5347579044133987	0.002771452263129255
1727868100015	6187.5	0.0341214881221402	0.5124923002106805	0.0027611809328801223
1727868100017	6187.5	0.033495358082644915	0.47522937486039263	0.0027447607538540275
1727868100018	6187.5	0.03230200935831378	0.4651840305398283	0.002678675337139882
1727868100020	6187.5	0.032264677831430666	0.46718915596355765	0.0020799566926682604
1727868100022	6187.5	0.702801929723731	0.46794910941542106	0.0014812380481966391
1727868100023	6187.5	0.7760577557808654	0.47084300707569776	0.001516547579017175
1727868100025	6187.5	0.7052987947832435	0.47962702521704986	0.0015687699736366115
1727868100026	6187.5	0.7183430258404463	0.49483251768742664	0.0015911875921824881
1727868100028	6187.5	0.6736528922111193	0.5127665226625299	0.0016257522880246881
1727868100030	6187.5	0.7193871685096684	0.530012610748606	0.0017337898085199195
1727868100032	6187.5	0.7626229296400888	0.5461193712685316	0.0018161315192068274
1727868100033	6187.5	0.8093741218156929	0.5564326731956604	0.0019168931453224748
1727868100035	6187.5	0.7665119105358592	0.559201110357012	0.0019777194641016982
1727868100037	6187.5	0.8087189160294939	0.5543757821441058	0.002062521412074332
1727868100039	6187.5	0.8275470667858592	0.5449629943588812	0.002105349184498027
1727868100041	6187.5	0.8704165557161696	0.5324134281573042	0.0021995215788948685
1727868100042	6117.1875	0.8800906713218325	0.6341606127385635	0.0022197175355148755
1727868100044	6117.1875	0.8891642178306959	0.6447313385333753	0.0022401730523876934
1727868100046	6117.1875	0.9042651253265114	0.645289990083975	0.0022742560179228907
1727868100048	6117.1875	0.9073422680183606	0.6521952428487033	0.0022785228399982414
1727868100049	6117.1875	0.8999410474849007	0.6675833132469666	0.0022998967876451137
1727868100051	6046.875	0.8899208503746755	0.7096145633916027	0.0022766659404254916
1727868100053	6046.875	0.8899970148403964	0.731074065138689	0.002282553383559865
1727868100055	6046.875	0.8743893925248952	0.7541045491230725	0.0022435144714248283
1727868100057	6046.875	0.8624894564006814	0.7784928889028268	0.00221730483472278
1727868100058	6046.875	0.8393110861925351	0.7980233596173779	0.002170597050585091
1727868100060	5976.5625	0.8397893990372616	0.812405884464831	0.0021699886199628843
1727868100062	5976.5625	0.8398472840312095	0.8167443894187599	0.002171740742314268
1727868100064	5976.5625	0.8542106836346961	0.8226340568672766	0.002108098424631933
1727868100065	5976.5625	0.1545381018130609	0.8341580680281264	0.00224877288523803
1727868100067	5976.5625	0.15272875480002251	0.8544293225846039	0.0022312991949016434
1727868100069	5906.25	0.14934240248095507	0.8853489195191704	0.002193049051953257
1727868100071	5906.25	0.1459403362300126	0.906611259041893	0.002160774047503592
1727868100073	5906.25	0.14197930297380143	0.9095170622718615	0.002116408677641856
1727868100074	5906.25	0.13622519784827963	0.8975190026670583	0.0020493131907778463
1727868100076	5906.25	0.1331592974970921	0.8814814367987406	0.002013549398259304
1727868100078	5835.9375	0.12915505092822466	0.8731826858366217	0.0019686621554140978
1727868100080	5835.9375	0.7797427713283938	0.8743365853636418	0.0017487593706491365
1727868100081	5835.9375	0.776566799331761	0.8771365674692886	0.0017305271898243196
1727868100083	5835.9375	0.7632593438810272	0.8723654210773539	0.0017078457199154822
1727868100085	5835.9375	0.7709690216748336	0.854713279303185	0.0016885902575872406
1727868100087	5765.625	0.7740064309893447	0.8319489565485015	0.0016936510784927295
1727868100089	5765.625	0.7638655834497313	0.8147664243189373	0.001668630232446352
1727868100090	5765.625	0.7820005941545307	0.8110485918844057	0.0017015367916494494
1727868100092	5765.625	0.7757841539869177	0.8091615282897258	0.0016931872462772534
1727868100094	5765.625	0.7647376739768424	0.7959598919417024	0.0016704388337959997
1727868100096	5765.625	0.7662289436122268	0.7707499837793136	0.0016409845585481778
1727868100097	5695.3125	0.7727889211754312	0.7505448693325735	0.0016512281444232041
1727868100099	5695.3125	0.7618695610716733	0.7396161247891089	0.0016333136527733186
1727868100101	5695.3125	0.7485937779730214	0.7394694924074529	0.0016097396035006297
1727868100103	5695.3125	0.716018130409739	0.7434884694595792	0.0015518934718149714
1727868100105	5695.3125	0.7236949829281245	0.7502573496314272	0.0014715163026282384
1727868100106	5625.0	0.7082830546739094	0.771272115975022	0.0014458161066230471
1727868100109	5625.0	0.7033050100152214	0.7987053884487051	0.0014386765787572642
1727868100111	5625.0	0.7064715113465375	0.8367333328578886	0.0014356947612807096
1727868100113	5625.0	0.6703579500786163	0.8808013467873438	0.001464772812546269
1727868100114	5625.0	0.6771186641803292	0.9214717932367215	0.0015227184496950804
1727868100116	5554.6875	0.6990215531881603	0.9641906850369937	0.0015661790320317648
1727868100118	5554.6875	0.7174292591892133	0.9974919045179113	0.0016442642359887861
1727868100120	5554.6875	0.7513025382890752	1.0403732774281995	0.0017311316745575308
1727868100122	5554.6875	0.768118193655303	1.104112365235139	0.001792537303463438
1727868100122	5554.6875	0.7915760736045597	1.1688453059159716	0.0018400913631478376
1727868100124	5484.375	0.7915760736045597	1.1924291506485265	0.0018400913631478376
1727868100126	5484.375	0.14723139227750712	1.1667869946384164	0.0020579013992502075
1727868100128	5484.375	0.01830738142078469	1.1053110835663515	0.0033598662377523313
1727868100129	5484.375	0.018625703708507062	1.0243021769255594	0.00401495508253415
1727868100131	5484.375	0.018800889553021626	0.979363203971713	0.00467004392731597
1727868100133	5484.375	0.01899509444677162	1.0242359679029183	0.004676591751363032
1727868100135	5484.375	0.01927070613603796	1.1007251031073977	0.004689032644309797
1727868100137	5484.375	0.019118685361872428	1.1179729532867357	0.004680785687312643
1727868100138	5484.375	0.01898357772145605	1.0789758694325966	0.004672318208719975
1727868100140	5414.0625	0.018494939518781128	1.079211615230281	0.0033136673119743354
1727868100142	5414.0625	0.7630013674648762	1.0734612386313311	0.0019550164152286956
1727868100144	5414.0625	0.7797900291643927	1.0709145716152217	0.001944945470313055
1727868100145	5414.0625	0.8298470993090417	1.0623109394468082	0.0018710145868164549
1727868100147	5414.0625	0.8197995947922077	1.0453288392755453	0.0018490452030182924
1727868100149	5414.0625	0.9023847804415484	1.0180721672928879	0.0018079225359477742
1727868100151	5414.0625	0.894074216470531	0.9861014301557552	0.0017914197713029298
1727868100153	5414.0625	0.882402655963378	0.9601157582376292	0.0017501439904578802
1727868100154	5414.0625	0.8860174215064859	0.9381897805138173	0.0017525958877632557
1727868100156	5343.75	0.8839581247645604	0.926408111696923	0.0017474249864759344
1727868100158	5343.75	0.8924024058439595	0.8724850954325298	0.001672993141857846
1727868100160	5343.75	0.9178263388537563	0.7764959390679729	0.0017061598674178034
1727868100161	5343.75	0.9019696001472977	0.6275874270428998	0.0016701552798233591
1727868100163	5343.75	0.9704160276163335	0.43759443412212606	0.001652537975577667
1727868100165	5343.75	0.9973052957703455	0.25444352631256306	0.0016644771981835567
1727868100167	5343.75	1.0007786156418126	0.12835447185422685	0.001658398094117613
1727868100169	5343.75	0.9968844274503674	0.06350976896072004	0.0016413348683526692
1727868100170	5273.4375	0.988578059289043	0.03392833924843872	0.0016190956379940709
