# Supplementary material for: Identification and classification of repeated whistle types from free-ranging rough-toothed dolphins (Steno bredanensis)
Source: Sci Rep. 2026 Mar 20;16:14327. doi: 10.1038/s41598-026-44853-2 (PMC13144356; doi:10.1038/s41598-026-44853-2)
Supplement: Supplementary file 2 — Supplementary Material 2 [file 41598_2026_44853_MOESM2_ESM.zip › Dataset_StenoRepeatedCalls/Contours/3361.csv]

Time [ms]	Peak Frequency [Hz]	Duty Cycle	Energy	WindowRMS
1727868138089	7523.4375	1.1268297285949114	0.06811561141623544	0.001943286642119472
1727868138090	7523.4375	1.1074364873285127	0.11746961197858796	0.0019758004710137595
1727868138092	7523.4375	1.1267902295964647	0.1783327311828326	0.002007854262240591
1727868138094	7523.4375	0.5219285348278463	0.23774716948019983	0.002015251709192377
1727868138096	7523.4375	0.5247879664837632	0.2836165314231587	0.002029675946060413
1727868138097	7523.4375	0.5143588749989972	0.3206088383419362	0.002000849228386067
1727868138099	7453.125	0.4984341908933384	0.36775759647429035	0.0019538820185454305
1727868138101	7453.125	0.47378432320746694	0.4221003893182842	0.0018723422544710642
1727868138103	7453.125	0.4520878958894879	0.4721231684639261	0.00179819484076127
1727868138105	7453.125	0.4249095855544458	0.5074977847673062	0.0017064116555821566
1727868138106	7453.125	0.40903582283444034	0.5281879953942518	0.0016449506674514399
1727868138108	7382.8125	0.8373501705995977	0.5465258921229273	0.001591856631534293
1727868138110	7382.8125	0.7898618719145194	0.5715536827747663	0.0015062234454824158
1727868138112	7382.8125	0.8233524042781117	0.5966262235775246	0.0015403610163222804
1727868138113	7382.8125	0.8327836010691004	0.6140355489576819	0.0016403119924269607
1727868138115	7382.8125	0.7429887391009148	0.6266460248262655	0.0016797690595689925
1727868138117	7382.8125	0.7555894925776914	0.6459640239583536	0.0018687947229276323
1727868138119	7312.5	0.005765806118015661	0.7513327214976889	0.008122223843533134
1727868138121	7312.5	0.005837533800151896	0.996670015043354	0.011251112475295212
1727868138122	7312.5	0.005935836226606747	1.198574538174509	0.012817729324209486
1727868138124	7312.5	0.006023987859025498	1.1324453658660005	0.014384346173123761
1727868138126	7312.5	0.0060545781126996505	0.8822322066726075	0.014386178683001738
1727868138128	7242.1875	0.005958016314763723	0.7109476268459377	0.014380870579459639
1727868138129	7242.1875	0.005766874622651039	0.6575907084292659	0.014369762833226643
1727868138131	7242.1875	0.0056991107480331435	0.642410186744309	0.008160786181376434
1727868138133	7242.1875	0.821184177703193	0.6394629257505348	0.0019518095295262257
1727868138135	7242.1875	0.9399731492557905	0.6353213794496952	0.001978563893358007
1727868138137	7242.1875	0.9639575738634645	0.6311877127229218	0.0020189313996645504
1727868138138	7242.1875	0.9110279572315705	0.635069631471045	0.0019313739760087817
1727868138140	7171.875	0.888372309610471	0.6510525415886114	0.0018943871334875908
1727868138142	7171.875	0.871537443400006	0.6604265954293278	0.0018688638294261756
1727868138144	7171.875	0.8815697096486453	0.6739014360070792	0.0018876201042553865
1727868138145	7171.875	0.8832329466732051	0.6832381315723823	0.0018339614594655308
1727868138147	7171.875	0.8838486571976772	0.6696114885429987	0.001834963436254114
1727868138149	7171.875	0.8827195962706844	0.6305939526210622	0.0018717078758353578
1727868138151	7171.875	0.8751242443737877	0.5906721903116092	0.001930635808240711
1727868138153	7101.5625	0.935886746072856	0.5926688041989102	0.0020419860807014065
1727868138154	7101.5625	0.9774916780090959	0.623003789853591	0.002108269641045749
1727868138157	7101.5625	0.9966277224126403	0.6538305411283257	0.002139898699322855
1727868138159	7101.5625	1.0234877832392877	0.6557094139813624	0.0021838564011371422
1727868138161	7101.5625	0.9699913622516438	0.6424705232590138	0.002145568255631631
1727868138162	7101.5625	0.8542593489824981	0.6369229220833862	0.002110103400112759
1727868138164	7031.25	0.8546054602922982	0.6675467170621525	0.0021116628971769046
1727868138166	7031.25	0.8312083357498196	0.6741939614131265	0.0020556339833481072
1727868138168	7031.25	0.8206456478680149	0.6516794980672594	0.0020328783879886717
1727868138170	7031.25	0.8131759365092407	0.6140806100780315	0.0020155699110440137
1727868138170	7031.25	0.8044035880390374	0.5788249497682927	0.001995404555030196
1727868138172	6960.9375	0.8044035880390374	0.5638561174791552	0.001995404555030196
1727868138174	6960.9375	0.7770954056958191	0.5489200673663978	0.001940362600802653
1727868138176	6960.9375	0.7770010117022373	0.5480373450948801	0.0019242028398524927
1727868138177	6960.9375	0.8366422833136792	0.5749518833474213	0.0018633342269399403
1727868138179	6960.9375	0.8330792819110919	0.6189890942396127	0.00185327348575043
1727868138181	6890.625	0.9730423404464406	0.654345376727673	0.0018481461487240812
1727868138183	6890.625	0.9376473144440034	0.6572307165096045	0.0019140214425840806
1727868138185	6890.625	0.9054721109855434	0.6515285429229907	0.0019818480677968354
1727868138186	6890.625	0.8959919647399054	0.650354784981374	0.0021609253598992334
1727868138188	6890.625	0.9371917435901247	0.647597901784538	0.0022486940179686703
1727868138190	6820.3125	0.9465693412088966	0.6371097094239588	0.002421268704389695
1727868138192	6820.3125	1.011694061486344	0.6218811881478048	0.002565685904996407
1727868138193	6820.3125	1.0575346587075347	0.6050861085065772	0.0026646468912117447
1727868138195	6820.3125	1.0684280724214454	0.5844298296723116	0.0026866562320530156
1727868138197	6750.0	0.01481661365080272	0.6447086831838994	0.005840810325710077
1727868138199	6750.0	0.01413753506758988	0.7932974529726132	0.007394236546756963
1727868138201	6750.0	0.013061323889393218	0.8710024312576062	0.008140424376919593
1727868138202	6750.0	0.011565787521344253	0.7884632014969811	0.008886612207082223
1727868138204	6750.0	0.010823095106096034	0.646857524401439	0.008853747456924473
1727868138206	6750.0	0.009700794465434603	0.5642785308020808	0.00880172485018355
1727868138208	6750.0	0.008605391694346664	0.5199179934056043	0.005168725835475337
1727868138209	6750.0	0.1588371308920348	0.4852035419102645	0.001535726820767123
1727868138211	6750.0	0.4045176530717598	0.48528717292519125	0.0013591332104801604
1727868138213	6750.0	0.4224355846593623	0.5060289806363022	0.001422294221689342
1727868138215	6750.0	0.07645389069051363	0.5204886559614145	0.0017575129091095781
1727868138217	6750.0	0.08732505814334382	0.5225499903495867	0.0020927315965298143
1727868138218	6750.0	0.09534791830450733	0.5157447070644681	0.0022127928242162945
1727868138220	6750.0	0.1003762353998203	0.5047243571627337	0.0023000787864099993
1727868138222	6750.0	0.10848574025718778	0.4887013521723111	0.0024204617693720783
1727868138224	6750.0	0.11096260868242738	0.47607698978789253	0.002456598168034597
1727868138225	6750.0	0.11349248757580863	0.47147898972950264	0.002495335775845683
1727868138227	6750.0	0.11254451416966157	0.46279310214068897	0.0024816658116934734
1727868138229	6750.0	0.3873628122319897	0.44840596276751654	0.0021614686503337514
1727868138231	6750.0	0.9015653861506512	0.42349794473189883	0.0020557591347536643
1727868138233	6750.0	0.8486899919818278	0.4017477793516001	0.001957697331294232
1727868138234	6750.0	0.9249933876538873	0.39881302031903476	0.0017666160967725433
1727868138236	6750.0	0.8997111280296567	0.41061403666000423	0.0017195124127487647
1727868138238	6750.0	0.8342737304818179	0.42245790741044664	0.0016040171923832876
1727868138240	6679.6875	0.7947107307661748	0.42365675833657385	0.00152029797546385
1727868138241	6679.6875	0.8178694602652884	0.41420388070939573	0.0015639973847189432
1727868138243	6679.6875	0.817391665987137	0.39811878618180746	0.0015619958956349799
1727868138245	6679.6875	0.897581472336871	0.3792823931354211	0.0015313680829252432
1727868138247	6679.6875	0.9382395874279349	0.35833813672579823	0.0015936489938891062
1727868138249	6679.6875	0.9625512848860063	0.34003141785102287	0.0016297800202808488
1727868138250	6679.6875	0.9561869128899549	0.32577883439954475	0.0016918598323684617
1727868138252	6679.6875	0.06550513181015509	0.32379569095019045	0.0020915061118023308
1727868138254	6679.6875	0.06767932707311211	0.33980493147950924	0.0024911523912362
1727868138257	6679.6875	0.06830318041474204	0.3557362246429016	0.0025039537805452276
1727868138258	6679.6875	0.0712650237051952	0.3443434775032417	0.002557214817609607
1727868138260	6679.6875	0.07146226754895309	0.3078882530958826	0.0025605637706730467
1727868138262	6679.6875	0.07028464481556147	0.276482007626947	0.0025391427787368266
1727868138264	6679.6875	0.06951451777553237	0.25975185436322207	0.002202862767295242
1727868138266	6679.6875	0.25364406110280296	0.2472077696863347	0.0018665827558536573
1727868138267	6679.6875	0.9562259783368274	0.23406917602860275	0.0017124269342455025
1727868138269	6679.6875	0.9433663699445318	0.22171129935891368	0.0016877716384688587
1727868138270	6679.6875	1.01944944429842	0.21269403270842735	0.001680730720708815
1727868138272	6679.6875	1.0211884166974503	0.2064433321512824	0.0016829688345089155
1727868138273	6679.6875	0.38058981372292106	0.1992852240940453	0.0017098755513911181
1727868138275	6609.375	0.388430975934661	0.18459771530829025	0.001753580432413995
1727868138277	6609.375	0.41131979930992313	0.16718278079740823	0.0018497638736997123
1727868138279	6609.375	0.011244041780773604	0.1486469468905853	0.004799156777477005
1727868138281	6609.375	0.012315333384668066	0.13026371436426215	0.006282195639257188
1727868138282	6609.375	0.012663378013773468	0.12248094493756985	0.007028872688049944
1727868138284	6609.375	0.012874251892843983	0.13114334577820508	0.0077755497368426985
1727868138286	6609.375	0.012838913241010379	0.14904749991884217	0.007773996853648053
1727868138288	6609.375	0.012730506509909824	0.15691954475041267	0.007768706053959499
1727868138289	6609.375	0.0125128712185963	0.15199299090718613	0.0077543140791771865
1727868138291	6609.375	0.012351755356695302	0.14190956605283642	0.004923607336379909
1727868138293	6609.375	0.797872988831677	0.13237920585359061	0.0020929005935826314
1727868138295	6609.375	0.77265313586349	0.12521298623181776	0.001967304082856457
1727868138297	6609.375	0.7713995639633082	0.11371824938957281	0.0019771036592068298
1727868138298	6609.375	0.7548482163147356	0.09643136225042304	0.0019452440809829266
1727868138300	6609.375	0.7501188314185953	0.07320867504980313	0.001937884573305045
1727868138302	6609.375	0.732115979464549	0.050339100874360505	0.0019040729289008667
1727868138304	6609.375	0.7230800652653916	0.030746288071126355	0.0018837104759643
1727868138305	5976.5625	0.7086339986549234	0.05468648980970982	0.0018565502738060844
1727868138307	5976.5625	0.6932162638730223	0.06974396504032922	0.0018293833182607116
1727868138309	5976.5625	0.6972164897798742	0.08052895776438854	0.0017832846544153299
1727868138311	5976.5625	0.8310323134265498	0.08790014431569027	0.0017723840892527
1727868138313	5976.5625	0.9196259440615993	0.0914448034765077	0.0017851975083400951
1727868138314	5976.5625	0.986199209025321	0.08977865391958807	0.0019096306024596987
1727868138316	5976.5625	1.0140736897786458	0.08532607270556519	0.001955688354871695
1727868138318	5976.5625	1.056319262746495	0.08184149686899532	0.0020339867805536697
1727868138320	5976.5625	1.0216935095980468	0.08103120698741963	0.0022248684765858095
1727868138321	5976.5625	1.0834400559330102	0.08197879717029297	0.0023233215147040183
1727868138323	5976.5625	1.0816827111191651	0.08691409792507916	0.0023202053847353778
1727868138325	5976.5625	1.062454048426591	0.08867076465275	0.0022841056844813204
1727868138327	6046.875	0.1417981546240283	0.0818874148094604	0.0024290359107611947
1727868138329	6046.875	0.1376112840994914	0.06810770801145002	0.0023658335551199694
1727868138330	6046.875	0.13324368864246708	0.061853447220848234	0.002309373063029582
1727868138332	6046.875	0.12910714658014183	0.06918416882892914	0.00225426399279511
1727868138334	6046.875	0.12091687565240329	0.07589893331959731	0.0021121682101586854
1727868138336	6046.875	0.11807286000596885	0.0747206886729085	0.002062498096047699
1727868138337	6046.875	0.11546218541160673	0.07180048293544793	0.00202485871603971
1727868138339	6046.875	0.11356022707147997	0.07121822507416452	0.0019930328424829806
1727868138341	6046.875	0.955380287001957	0.07522608448780674	0.0017663458583506997
1727868138343	6046.875	1.0856541561554613	0.08240543940128013	0.001687080392189361
1727868138345	6046.875	1.0862400076553886	0.0880670920661158	0.001732353858301498
1727868138346	6046.875	0.4917930177502332	0.09185871435906438	0.0017672011606511189
1727868138348	6117.1875	0.4860834950476018	0.09588303356054317	0.001747870262968287
1727868138350	6117.1875	0.4986604746840227	0.1022077367938665	0.0018014823904291275
1727868138352	6117.1875	0.5223633251207322	0.1159601555557774	0.0018878800889214349
1727868138353	6117.1875	0.10817971193336082	0.1215391948701153	0.002058451501364485
1727868138355	6117.1875	0.012850020385984153	0.11605329251443341	0.004389472760371941
1727868138358	6117.1875	0.012961938568746821	0.10271020455851003	0.005544679511820893
1727868138360	6117.1875	0.012449372467706422	0.10507537015136229	0.006111447657697597
1727868138362	6117.1875	0.011786056758342009	0.13399734861499674	0.0066782158035742995
1727868138363	6117.1875	0.010678293374595315	0.16846017702559835	0.006633777996092847
1727868138365	6117.1875	0.010039950063487523	0.18607009639356445	0.006608756070385646
1727868138367	6117.1875	0.008952582984076083	0.19298054983475216	0.003914861225945288
1727868138369	6117.1875	0.6730248569936559	0.2019036757970702	0.0012209663815049305
1727868138370	6117.1875	0.753019472417039	0.21714435401248075	0.0012027714239588511
1727868138371	6187.5	0.7563721823607216	0.23612328929505166	0.0011702544686650457
1727868138373	6187.5	0.7819896234719639	0.25453772869612706	0.0011590548984089925
1727868138375	6187.5	0.6192327237226751	0.2723027307398189	0.0013673301146356074
1727868138377	6187.5	0.7167411922800225	0.2945241754989753	0.0016295733900871052
1727868138378	6187.5	0.6373067827163901	0.3212124430403948	0.001912542721453449
1727868138380	6187.5	0.6922463185174963	0.34695343744990886	0.0020618590350833022
1727868138382	6187.5	0.7931439466802712	0.3660288386860845	0.0022955269646755443
1727868138384	6187.5	0.7761524242862051	0.3744317779834659	0.0024361144210915254
1727868138385	6187.5	0.7873100443778895	0.38111701907525186	0.0024838547350309035
1727868138387	6187.5	0.7868448257684618	0.3968598906826308	0.002489179850742135
1727868138389	6187.5	0.8006641064288392	0.42125988500762995	0.0025592969273254868
1727868138391	6187.5	0.7664031709137719	0.45193924208568664	0.0024888685738187325
1727868138393	6257.8125	0.6978863842400246	0.4883363841637812	0.0023322716679397846
1727868138394	6257.8125	0.620421130324826	0.5183633725433295	0.0021296158737826444
1727868138396	6257.8125	0.5801403168473281	0.5354960902212876	0.0020183033847012677
1727868138398	6257.8125	0.5364864253236988	0.5492397404003966	0.0018418114700172392
1727868138400	6257.8125	0.4813716096698113	0.5651931550261317	0.0016921070297513084
1727868138401	6257.8125	0.461186288272709	0.5844651958866712	0.00163315640745242
1727868138403	6257.8125	0.4965280336903826	0.6183890687474668	0.001383171203319959
1727868138405	6257.8125	0.5311085702447731	0.6595499566592706	0.0013660113789835799
1727868138407	6257.8125	0.5701066172341578	0.6854792681816501	0.0015858842587162956
1727868138409	6257.8125	0.6062837423745185	0.6931812631621218	0.0017980933653710428
1727868138410	6257.8125	0.6498097152899663	0.6948986887710495	0.0018809335973876897
1727868138412	6257.8125	0.6710117770266564	0.6954531951805222	0.0019196623643086435
1727868138414	6257.8125	0.7290860839534274	0.7033032811671538	0.002010725049314885
1727868138416	6257.8125	0.7383792823820146	0.7289575721120953	0.0020253161945738675
1727868138417	6257.8125	0.7356088796484204	0.7641005186497303	0.0020059487388024524
1727868138419	6257.8125	0.7473511021905929	0.8009770943680609	0.0020258870416822615
1727868138421	6257.8125	0.7266906229431768	0.8346293569242724	0.0019713418149588397
1727868138423	6257.8125	0.7582071675800984	0.8490604336333923	0.0019412366329752085
1727868138425	6257.8125	0.7651136614438344	0.8455206261262391	0.0019646046227880867
1727868138426	6257.8125	0.7861886937442004	0.8509999434708175	0.002021619614171039
1727868138428	6257.8125	0.7871955630090731	0.8588855932069356	0.0020235858890384206
1727868138430	6257.8125	0.016023223710157818	0.823757110185612	0.003775165010948345
1727868138432	6257.8125	0.015081382696524117	0.745693643628141	0.004641428353853174
1727868138433	6257.8125	0.014488332712520377	0.7112541093123268	0.005507691696758002
1727868138435	6257.8125	0.014299204489112245	0.7697974783491809	0.005497882165372969
1727868138437	6257.8125	0.013702880569865584	0.8589711538674667	0.005469330623024911
1727868138439	6257.8125	0.013887682521702712	0.9194255286772033	0.005478881357809505
1727868138441	6257.8125	0.014668165298363782	0.9086675582134031	0.003981713358399029
1727868138442	6257.8125	0.06028382308968983	0.876303483770565	0.002484545358988552
1727868138444	6257.8125	0.06106359098386909	0.866428014208131	0.0024770812403638906
1727868138446	6257.8125	0.06384281280866998	0.9055012577547276	0.0025096020271683445
1727868138448	6257.8125	0.06319701625675854	0.9521732610118001	0.002502327418856851
1727868138449	6257.8125	0.06266249794220019	0.9735327888971503	0.0024966615308820903
1727868138451	6257.8125	0.06382312722368369	0.9853952529888325	0.0025230049741983766
1727868138453	6257.8125	0.06500809007549746	0.9993963061236639	0.002297208107398658
1727868138455	6257.8125	0.6901621735237595	1.0149010974548314	0.0020714112405989388
1727868138458	6187.5	0.7135668029714068	1.0356788566128126	0.002126594239632139
1727868138459	6187.5	0.7296864536017936	1.0653154788753092	0.002155028912203186
1727868138461	6187.5	0.7333260995370371	1.1025443228074328	0.0021600320109127157
1727868138463	6187.5	0.7485472125771604	1.1388959162827703	0.002183462443960416
1727868138465	6187.5	0.7397324450777428	1.1676313011572703	0.002161943970054327
1727868138466	6187.5	0.6870826918457372	1.1901853094303358	0.0020148340388437685
1727868138468	6187.5	0.6534050386701516	1.2136494484436289	0.0018896596942926415
1727868138470	6187.5	0.75077304489528	1.238123195918094	0.0016659411505198832
1727868138471	6187.5	0.7337712323708786	1.2537022606060124	0.0015830689163037386
1727868138473	6187.5	0.732127187758084	1.2534050292190513	0.0015793614034853413
1727868138474	6187.5	0.7676835299734769	1.248964349797335	0.0016346536958404241
1727868138476	6117.1875	0.789001825447875	1.2803434056989926	0.0016680584402602094
1727868138478	6117.1875	0.7612378803727473	1.3219891238493031	0.0016906186633414571
1727868138480	6117.1875	0.755155034611983	1.3661522259212995	0.0016785485480730316
1727868138481	6117.1875	0.761201075359389	1.3842217192112451	0.0017073947994327072
1727868138483	6117.1875	0.7591720539925876	1.3703881855870257	0.001705651980448117
1727868138485	6046.875	0.7543791764937107	1.3636639808705238	0.0017035425079598072
1727868138487	6046.875	0.7391194734576221	1.3830642702270606	0.0016827328610566725
1727868138489	6046.875	0.7124497241408355	1.4189661241301088	0.0016413824526250132
1727868138490	6046.875	0.6931283224767895	1.439962715338325	0.0016031729040750131
1727868138492	6046.875	0.6927042387316562	1.4400731636738857	0.0016016949497184155
1727868138494	5976.5625	0.6766329271488469	1.4390926765502652	0.0015681459658500939
1727868138496	5976.5625	0.6795291688399553	1.4246231137507344	0.0015593775140153572
1727868138497	5976.5625	0.4143603124776658	1.4088991319896085	0.0016122649155936193
1727868138499	5976.5625	0.42936609703312606	1.3934816243102603	0.0016529339826429428
1727868138501	5976.5625	0.45716823885412206	1.4201885537051162	0.0017286897787046455
1727868138503	5906.25	0.11215853223975067	1.4008582555311992	0.0019449649348831956
1727868138505	5906.25	0.021906168600271506	1.3051567774523622	0.003098220312616133
1727868138506	5906.25	0.023107485559687106	1.1512038586209425	0.003686115331661388
1727868138508	5906.25	0.023665298942660035	1.0440655987746452	0.0042740103507066425
1727868138510	5835.9375	0.02458489698416256	1.1382461215807194	0.0043153510171983185
1727868138512	5835.9375	0.026010861207539378	1.3444865481392987	0.004381074896873682
1727868138513	5835.9375	0.0276424488102268	1.5038582344303406	0.004452983801947461
1727868138515	5835.9375	0.028437729901164627	1.5621526082386084	0.00448916832607679
1727868138517	5835.9375	0.028737314728140895	1.5724255752217036	0.004473209152368065
1727868138519	5765.625	0.027568503797715267	1.584964946794465	0.003417014335292368
1727868138521	5765.625	0.8524943243237206	1.5887336074293505	0.002360819518216671
1727868138522	5765.625	0.7899644058137387	1.5878214200421497	0.0022457977744064486
1727868138524	5765.625	0.7468344076079187	1.5867664172930496	0.0021620510840012876
1727868138526	5695.3125	0.6679014327986174	1.5868173717221026	0.0019126884101345614
1727868138528	5695.3125	0.5607227966363433	1.5828163289134864	0.0016210626006943818
1727868138529	5695.3125	0.49979392014700563	1.583195447035775	0.0013294367912542024
1727868138531	5695.3125	0.5877425562933283	1.5872009066197807	0.001220873452015872
1727868138533	5695.3125	0.5258873164687857	1.5766558165502413	0.0011038652505815645
1727868138535	5625.0	0.48324733273924386	1.5416108091656768	0.0010146832552369587
1727868138537	5625.0	0.4219706381963162	1.4840807708040566	0.0010677641478914477
1727868138538	5625.0	0.4402976365959119	1.415835429916561	0.0012151000954201102
1727868138540	5625.0	0.40170490312528484	1.337661364111727	0.001356576825468355
1727868138542	5554.6875	0.48505452585224684	1.2642189247882607	0.0016166447803767278
1727868138544	5554.6875	0.5579757099327204	1.2059980893832065	0.0017891556077147433
1727868138545	5554.6875	0.6213919660710624	1.1484786080149676	0.0019248203308168288
1727868138547	5554.6875	0.6581821846729445	1.079947392088884	0.001997899951683074
1727868138549	5554.6875	0.7211923186340694	1.0155085492322273	0.0021216527892371135
1727868138551	5554.6875	0.771276084392945	0.9590294641885477	0.0022295934690252425
1727868138553	5554.6875	0.8007060339474523	0.8989762153815236	0.0022823776581612485
1727868138554	5554.6875	0.7735918153007075	0.8155739463550853	0.0021744742706556247
1727868138557	5554.6875	0.748524611145313	0.7016218924711826	0.0021085478717639914
1727868138559	5554.6875	0.6809141718535726	0.5432819133261075	0.0019272082679269156
1727868138561	5554.6875	0.5779824662998888	0.35189654805227777	0.001738805445820159
1727868138562	5554.6875	0.499393244683052	0.18233173217061996	0.001551715447442152
1727868138564	5554.6875	0.44753630741801437	0.07400704087004505	0.0013269591620766379
