# Supplementary material for: Identification and classification of repeated whistle types from free-ranging rough-toothed dolphins (Steno bredanensis)
Source: Sci Rep. 2026 Mar 20;16:14327. doi: 10.1038/s41598-026-44853-2 (PMC13144356; doi:10.1038/s41598-026-44853-2)
Supplement: Supplementary file 2 — Supplementary Material 2 [file 41598_2026_44853_MOESM2_ESM.zip › Dataset_StenoRepeatedCalls/Contours/3363.csv]

Time [ms]	Peak Frequency [Hz]	Duty Cycle	Energy	WindowRMS
1727877537748	4781.25	1.1844110617419137	0.0370847782242546	0.00242824129518193
1727877537750	4781.25	1.2031292408374512	0.06497368248793343	0.0024672230551637643
1727877537751	4851.5625	1.1756143761990796	0.08411327495507268	0.002506094022631027
1727877537753	4851.5625	0.9320696081695964	0.09184625952222533	0.0025386247388616084
1727877537755	4921.875	0.9639224425294669	0.09881405182527825	0.0026173583795341647
1727877537757	4921.875	0.9509399408539206	0.1103644273537762	0.0025877628795340753
1727877537759	4992.1875	0.9265380295999049	0.1209950357396569	0.0025300445795448877
1727877537760	4992.1875	0.8886012873074183	0.13174310858090624	0.002443064698176059
1727877537762	5062.5	0.875207300256493	0.15104922854508945	0.002405043395770563
1727877537764	5062.5	0.8430672546279014	0.17166749062043546	0.0023228008593406224
1727877537766	5132.8125	0.794909657474492	0.18699847123428026	0.0021898408392931937
1727877537767	5132.8125	0.42847104127917757	0.2029498589678652	0.0020934281394707844
1727877537769	5203.125	0.41350951655337603	0.22305253078369786	0.0020201686105843623
1727877537771	5203.125	0.38997179868061943	0.2545308037479373	0.0019202745069389906
1727877537773	5203.125	0.37170369584739477	0.29019021686220614	0.0018409109826471033
1727877537775	5203.125	0.374606119292325	0.32391208333439314	0.0018573886438440841
1727877537776	5203.125	0.36711443383043796	0.35663484201222634	0.0018187222446538272
1727877537778	5203.125	0.3697344171444368	0.3967970047191831	0.001833815405766239
1727877537780	5203.125	0.3801441304783773	0.44587544887158276	0.0018934929768166368
1727877537782	5203.125	0.8817573490655374	0.49571875739693005	0.001956829140888317
1727877537783	5203.125	0.902829886878863	0.5373761263518546	0.002114310316158379
1727877537785	5203.125	0.9365938046417533	0.576115480572232	0.0021847495309664853
1727877537787	5203.125	0.9922746514788007	0.6186197389749657	0.0022940346762202217
1727877537789	5203.125	1.0244038171712344	0.649100979039358	0.002360054778680806
1727877537791	5203.125	1.0249796205320836	0.6325738368325142	0.0023598812593847093
1727877537792	5203.125	0.9806240806958815	0.52305085755221	0.0024129110806438286
1727877537794	5554.6875	0.9781536985348194	0.04829789836188325	0.0024079855358104894
1727877537796	5906.25	0.9407264800796307	0.14312176239910918	0.0023298062508301616
1727877537798	6257.8125	0.8908018521204225	0.479283135264986	0.002217067737848748
1727877537799	6257.8125	0.8427687072444334	0.6623487026804217	0.002108832534964974
1727877537801	6257.8125	0.8122635119874086	0.772148572457336	0.0020467365609679786
1727877537803	6257.8125	0.7803311911962365	0.8427503390233919	0.0019732808725184364
1727877537805	6257.8125	0.7801361610256263	0.9011643913804023	0.0019793820591249324
1727877537808	6328.125	0.8903857241061981	0.9577340523695611	0.001948906734014224
1727877537809	6328.125	0.3503501721966123	1.022797613557703	0.0020782817759430836
1727877537811	6328.125	0.35567735993369837	1.0799303706122443	0.0021084081678667877
1727877537813	6328.125	0.3679074770060914	1.1087085702664696	0.0021770958053764305
1727877537815	6328.125	0.3888981267970434	1.135472248184604	0.002277186210653755
1727877537816	6398.4375	0.39627887896792674	1.200397680780406	0.0023130494212998533
1727877537818	6398.4375	0.3986290693754948	1.284159145824753	0.0023267394585500395
1727877537820	6398.4375	0.39412867620783304	1.3460910726744073	0.002306924767078757
1727877537821	6398.4375	0.3841574800126171	1.3789771084925873	0.0022583979890979447
1727877537823	6398.4375	0.3756130413292486	1.3797037829950207	0.002210947360541706
1727877537824	6398.4375	0.8849034878696919	1.330895730057615	0.002185148302726127
1727877537826	6398.4375	0.9704277061677441	1.2324965009148887	0.0021424937180190133
1727877537828	6398.4375	0.9503598927396343	1.09641878056339	0.002096318890030318
1727877537830	6398.4375	0.9330848618060454	0.9303973974432126	0.002034259914224083
1727877537831	6398.4375	0.8803186109163409	0.7299803490736091	0.0019888439438861525
1727877537833	6398.4375	0.8689616245077625	0.5043031963813649	0.0019565973763241034
1727877537835	6398.4375	0.8770609126225282	0.29544783800022684	0.0019599017699612506
1727877537837	6398.4375	0.8885320222197434	0.14871935939628583	0.0019727361806620666
1727877537839	6398.4375	0.9031432486436909	0.07619865097641167	0.0019944467575927116
1727877537840	6398.4375	0.9449469184691767	0.0509771942053731	0.0020752615996951465
1727877537842	6468.75	0.9572376400575103	0.04660392426167343	0.0021032032489224388
1727877537844	6609.375	0.9877776969923934	0.11696435982441104	0.002173741617850814
1727877537846	6679.6875	0.8878322435979473	0.43468502889931865	0.0022704610175648056
1727877537847	6820.3125	0.3957727078090045	0.929570101838125	0.0023685911861221526
1727877537849	6820.3125	0.40141996045768963	1.4023219505379068	0.0024102119415740737
1727877537851	6820.3125	0.4101677918302309	1.7223190314318721	0.0024751596773335775
1727877537853	6820.3125	0.40948636011235806	1.9430340886884736	0.0024938837290796865
1727877537855	6820.3125	0.4001562846254907	2.126338900285102	0.0024682045701454607
1727877537856	6820.3125	0.3868380945856285	2.2651775880173752	0.0024186564975224585
1727877537858	6820.3125	0.38330984983089567	2.3734129521788656	0.002406611262068956
1727877537860	6820.3125	0.37162117042072934	2.501455141483704	0.002360790576483618
1727877537862	6820.3125	0.4827587723118567	2.6513510441198522	0.0022741309930380442
1727877537863	6820.3125	0.7974785150400568	2.7747812539316317	0.002174200607102767
1727877537865	6820.3125	0.7969304257170572	2.8504665395583064	0.00214277960161894
1727877537867	6820.3125	0.7694948729594902	2.9060880500413413	0.002071322601429771
1727877537869	6820.3125	0.7876493594207467	2.965690283751353	0.002023738863794844
1727877537871	6820.3125	0.7879279720774026	3.0325007550091887	0.0020056712962402026
1727877537872	6820.3125	0.763555663739242	3.109524987601084	0.0019644683978746838
1727877537874	6820.3125	0.7627374168580354	3.1776079159263473	0.001963170662618489
1727877537876	6820.3125	0.7456718585521932	3.20511214582306	0.001986324864943403
1727877537878	6820.3125	0.7498521258894307	3.1879007097501373	0.001994496690448938
1727877537879	6750.0	0.7420863392526822	3.1383264470764427	0.001991089610632065
1727877537881	6750.0	0.7466411535132921	3.0637437906041596	0.0020019976144664995
1727877537883	6750.0	0.7622733276683314	3.000606867361101	0.00203160566101333
1727877537885	6750.0	0.31751217106325924	2.979088487771355	0.002075261271003535
1727877537887	6750.0	0.33205186323447056	2.958185476925936	0.002148551935330331
1727877537888	6750.0	0.3402274821868	2.9284765484366435	0.0021903819403540424
1727877537890	6750.0	0.34318932002240027	2.961114169355532	0.0022061915034371922
1727877537892	6750.0	0.360873582146011	3.0736151339550557	0.002301469647401345
1727877537894	6750.0	0.3725119089807067	3.196330356386591	0.0023636030084355814
1727877537895	6750.0	0.38920494796714805	3.2800776110387075	0.0024470979591296967
1727877537897	6750.0	0.3970729459458731	3.315650241598899	0.002490468027394096
1727877537899	6750.0	0.4097038105372835	3.3213609801102635	0.0025530957778059616
1727877537901	6750.0	0.8603303088661147	3.36432974358846	0.0025498833038785367
1727877537903	6750.0	0.8761987314629429	3.4723981589714876	0.002592508770809747
1727877537904	6750.0	0.8780352265946676	3.5859290177604475	0.002600715017468747
1727877537907	6750.0	0.865480780175388	3.655920474498216	0.0025716845610556723
1727877537909	6750.0	0.8642380391088073	3.678278097599405	0.0025705189965233525
1727877537911	6750.0	0.8363702611024387	3.6398332715793154	0.0025029513556190028
1727877537912	6679.6875	0.8208674965534136	3.509284778733779	0.0024440410299447213
1727877537914	6679.6875	0.817318099990885	3.3026614627458115	0.002433493576783688
1727877537916	6679.6875	0.817357043213358	3.142230701880711	0.0024325086651266993
1727877537918	6679.6875	0.8345339346209011	3.1402249558820703	0.0023657778122782537
1727877537920	6679.6875	0.8269122321192809	3.256080367589484	0.0023488811588202618
1727877537920	6679.6875	0.8252273113432593	3.3451490044197305	0.0023397457709448894
1727877537922	6679.6875	0.8252273113432593	3.3468576551654996	0.0023397457709448894
1727877537924	6679.6875	0.36279947794236717	3.295876421860818	0.0023782780409590002
1727877537926	6679.6875	0.3695331252187415	3.2666669017664467	0.0024171888654183236
1727877537927	6679.6875	0.37623233907154346	3.2609103630463507	0.0024535092415090875
1727877537929	6679.6875	0.379822342306959	3.26013983799078	0.002473706127923861
1727877537931	6679.6875	0.37467518313888193	3.271839971313967	0.0024465909588711984
1727877537933	6679.6875	0.3819215058328893	3.300002355122639	0.002482108166158756
1727877537935	6679.6875	0.3841558524291408	3.3028757067557377	0.002489252149114039
1727877537936	6679.6875	0.37922294567440296	3.2344045014679175	0.002463805783913278
1727877537938	6679.6875	0.8083100160391397	3.1463597562170365	0.0024280188030410947
1727877537940	6679.6875	0.8119522802658714	3.113463238223664	0.0024062212693404463
1727877537942	6679.6875	0.7944834633280353	3.128722212472681	0.0023622353518198778
1727877537943	6679.6875	0.853931617032295	3.1300764560704373	0.0023225583298577697
1727877537945	6679.6875	0.8599059577234326	3.107597556452568	0.0023341877335569554
1727877537947	6679.6875	0.8534076055081362	3.1038982143687974	0.0023181304928313585
1727877537949	6679.6875	0.8507794074292453	3.117421584343757	0.002297650769449104
1727877537951	6679.6875	0.8593012971698112	3.1088162067674516	0.0023142238129054585
1727877537952	6679.6875	0.850073088639937	3.0740226283301477	0.0022939626679068684
1727877537954	6679.6875	0.8087309730325223	3.039401610144397	0.002319767883901466
1727877537956	6679.6875	0.8344386448875727	3.01979206777958	0.0023805803694490896
1727877537958	6679.6875	0.8282823112099233	3.012770130129531	0.0023676658024323663
1727877537959	6679.6875	0.30475816562564795	3.004065547266605	0.002394768212942588
1727877537961	6679.6875	0.3060531958951033	2.9695009690242546	0.0024049562752482133
1727877537963	6679.6875	0.30349055456385204	2.905320048944379	0.002388578659515617
1727877537965	6679.6875	0.29745727429385665	2.860079580804867	0.0023505022555310472
1727877537967	6679.6875	0.2911624569661863	2.8581615883503204	0.0023138929797828257
1727877537968	6679.6875	0.2692808746690122	2.8807347482566446	0.0021768694221070317
1727877537970	6679.6875	0.2616351340716575	2.894920518734066	0.0021281722087098786
1727877537972	6679.6875	0.2512738373311044	2.8986000208895546	0.0020685505897658145
1727877537974	6679.6875	0.23600977534405454	2.8844660166473033	0.0019629061707045923
1727877537975	6679.6875	0.7380702317778527	2.8389805960188874	0.0018753941780989094
1727877537977	6679.6875	0.7392458303062528	2.7779331002179353	0.0018765096830262206
1727877537979	6679.6875	0.7264011942444555	2.7319779813301133	0.00187529718321299
1727877537981	6679.6875	0.7303240650946844	2.7161539855479853	0.0018814707870128651
1727877537983	6679.6875	0.762148144412722	2.717908282296855	0.0019402606506339205
1727877537984	6679.6875	0.7671492154743187	2.721416509566801	0.0020310817042925454
1727877537986	6679.6875	0.7849895229379585	2.725739804784471	0.002063624240173521
1727877537988	6679.6875	0.8198672120676102	2.727961894937005	0.0021342001786673723
1727877537990	6679.6875	0.8172172979762529	2.7177814749198337	0.002213426058896098
1727877537991	6679.6875	0.844398872502683	2.6982454605030326	0.002273393001231124
1727877537993	6679.6875	0.8441399133192323	2.680971706831791	0.002271786240596834
1727877537995	6679.6875	0.7892807553372696	2.6600930401441074	0.0023617062827428624
1727877537997	6679.6875	0.4030218030618854	2.622250034326694	0.002430494892345001
1727877537999	6679.6875	0.3951186991865699	2.5690722469323792	0.0023922673110643644
1727877538000	6679.6875	0.39343048698539507	2.519190034797623	0.002381989134698423
1727877538002	6679.6875	0.38625457139209074	2.4862346109865645	0.0023492211471742726
1727877538004	6679.6875	0.3791881395364126	2.471427286051571	0.0023126127788751457
1727877538007	6679.6875	0.3646795168243146	2.450184085680074	0.0022394156965674567
1727877538008	6679.6875	0.35417853956976925	2.4145663809747986	0.0021785649750487874
1727877538010	6679.6875	0.6204650317867078	2.378441965718471	0.002091417560476227
1727877538012	6679.6875	0.7590243023597688	2.343392298995246	0.002027069812526316
1727877538014	6679.6875	0.7428269070058034	2.3081336757545534	0.0019901970861618506
1727877538016	6679.6875	0.7278711710190962	2.28520768591214	0.00197158424378386
1727877538017	6679.6875	0.7465971631146657	2.2705132390094893	0.002015784010448033
1727877538019	6679.6875	0.7501293762046054	2.2593298533453177	0.0020234020568461832
1727877538020	6679.6875	0.7747434220224056	2.2455037252466776	0.002076203251796691
1727877538022	6679.6875	0.7609055670600654	2.2166020756512737	0.002042128324449531
1727877538023	6679.6875	0.7345238668387984	2.166869451430475	0.0019844801331241266
1727877538025	6679.6875	0.7480150014978316	2.1206164294129985	0.002009033898617429
1727877538027	6679.6875	0.536406958524445	2.0916617643981885	0.002121061513562598
1727877538029	6679.6875	0.5589152497535095	2.061598198160876	0.002211417494724727
1727877538031	6679.6875	0.5370389636866292	2.01645744882814	0.002146395379413787
1727877538032	6679.6875	0.35181217657353187	1.9579754156583582	0.0020744505590698827
1727877538034	6679.6875	0.3468762989770838	1.937504689569391	0.0020527795908988735
1727877538036	6679.6875	0.3464953715940444	1.933464288424727	0.0020498211177178635
1727877538038	6679.6875	0.38599857074869276	1.9465803041935108	0.002255368987701029
1727877538039	6679.6875	0.3830158652166317	1.9655750926734743	0.0022461177334528646
1727877538041	6679.6875	0.38736343797440903	1.977194044195415	0.0022493840633585806
1727877538043	6679.6875	0.3821407617691089	1.976696501251372	0.0021971667473618993
1727877538045	6679.6875	0.3877987835550254	1.9754068874577921	0.002219801478269236
1727877538047	6679.6875	0.7139052511326961	1.9853989489165926	0.002322779764441609
1727877538048	6679.6875	0.7413013689330933	1.9890633246598823	0.002392407546239427
1727877538050	6679.6875	0.7580324972910978	1.9805877112609156	0.0024379240195080355
1727877538052	6679.6875	0.7399669739941888	1.9740861423505431	0.0023229637387926247
1727877538054	6679.6875	0.7787792329660144	1.961057779408259	0.0024218968596194145
1727877538055	6679.6875	0.7851643738639659	1.9299389804212554	0.0023364997883221082
1727877538057	6679.6875	0.7788945150458316	1.8834565805889378	0.0023226805032732375
1727877538059	6679.6875	0.7709421669747201	1.8551456212016897	0.0023036411742129764
1727877538061	6679.6875	0.7204184848440497	1.8398642591306544	0.0021800133900065854
1727877538063	6679.6875	0.7018375962492752	1.815726473306351	0.002124249439267006
1727877538064	6679.6875	0.7040069817847672	1.7808176281215726	0.0020261695153017886
1727877538066	6679.6875	0.7001654280191025	1.753419845844289	0.0020126971662657775
1727877538068	6679.6875	0.7988928891684917	1.751550773696306	0.0019130412030064871
1727877538070	6679.6875	0.3463181960670494	1.7556884383589295	0.0019192526798808983
1727877538071	6679.6875	0.3438870263212423	1.7293725535313993	0.0019120516016707626
1727877538073	6679.6875	0.3515896981535822	1.6849277788681525	0.0019423253862505805
1727877538075	6679.6875	0.36053027281854855	1.6730405572232505	0.0019784417886406663
1727877538077	6679.6875	0.36764821410615034	1.7011063829347053	0.002014507255665514
1727877538079	6679.6875	0.3736130608080725	1.7229966882796919	0.002042221515176975
1727877538080	6679.6875	0.3785884779622824	1.7160347767010684	0.0020643758731894828
1727877538082	6679.6875	0.37847540029968674	1.6939915875927876	0.002062851611472497
1727877538084	6609.375	0.7255545731522267	1.6723685167464497	0.002071022572229434
1727877538086	6609.375	0.8655718909164517	1.6522223481606235	0.002108706382151451
1727877538087	6609.375	0.8584719565980622	1.637972203797516	0.002094432352364026
1727877538089	6609.375	0.8612837143202708	1.6317486400223826	0.002098373263029541
1727877538091	6609.375	0.8602436592468283	1.6317697032873668	0.0020947075364268885
1727877538093	6609.375	0.9021157114866838	1.6250017834749606	0.0021181255243012324
1727877538095	6609.375	0.9127349522301302	1.6103134751212842	0.0021397455812388116
1727877538096	6609.375	0.9173413791169227	1.6017107947958067	0.002149158288378491
1727877538098	6609.375	0.9183774854594534	1.6007129847594532	0.0021507065402674693
1727877538100	6609.375	0.8948935407187483	1.5867630794027237	0.002105803105505346
1727877538102	6609.375	0.8953657334453443	1.5528938021037786	0.002106441841555916
1727877538103	6609.375	0.9054584283425864	1.5312215320839402	0.0021254474362338484
1727877538105	6609.375	0.8976111966991567	1.5461750198024202	0.0021096853241229273
1727877538108	6609.375	0.33130420482348943	1.5724244633479247	0.0021105236556858485
1727877538110	6609.375	0.3247264907431191	1.5691459582016702	0.0020754980798175044
1727877538112	6609.375	0.3333008298987328	1.5532653360799682	0.0021294975721522277
1727877538113	6609.375	0.3437679088147612	1.5544006372692667	0.0021842536183568468
1727877538115	6609.375	0.3476990811551674	1.5812833575616774	0.002205405621656774
1727877538117	6609.375	0.34813362582573115	1.6153238228115336	0.0022096425538280376
1727877538119	6609.375	0.35227256879579466	1.6512593581161632	0.002231781801161618
1727877538120	6609.375	0.7727614901644108	1.686061951960916	0.0022120452641555
1727877538121	6609.375	0.8598346274981807	1.709314496996025	0.0021642189351347577
1727877538123	6609.375	0.8682860883979158	1.7176180935774834	0.0021821298973020323
1727877538125	6609.375	0.8840756846174004	1.7340809674673243	0.0022018805525140586
1727877538127	6609.375	0.8501288775877882	1.7582257249695479	0.0021270187198032106
1727877538128	6609.375	0.8052865914078878	1.7640557076910175	0.0020433713525837816
1727877538130	6609.375	0.7945446598204927	1.7333304594543064	0.0020217556995580925
1727877538132	6609.375	0.7872479516755109	1.6837453494684917	0.002005830171518547
1727877538134	6609.375	0.7514233859080188	1.653675592658437	0.0019268631430292395
1727877538135	6609.375	0.762552385310207	1.6518814807100546	0.001954742328717853
1727877538137	6609.375	0.7748841739550576	1.6586017892246345	0.0019840921983637566
1727877538139	6609.375	0.7546254923758516	1.6521583812947787	0.0019327546484550413
1727877538141	6609.375	0.7661442746320226	1.6403334891839227	0.0019433766166527795
1727877538143	6609.375	0.3257939212807606	1.6290056753806892	0.0020596481933843115
1727877538144	6609.375	0.3400099523553248	1.623838174153986	0.002133425292783461
1727877538146	6609.375	0.34688223631534654	1.626192130212612	0.0021693129389794325
1727877538148	6609.375	0.3607002288250285	1.6185065753255867	0.002234148438650731
1727877538150	6609.375	0.3597444210090329	1.5976258176430325	0.0022274897533977765
1727877538151	6609.375	0.3602854443011059	1.5867247161456215	0.0022301595894491802
1727877538153	6609.375	0.36438820426599233	1.6051814234481592	0.0022512594258986872
1727877538155	6609.375	0.37971462124000144	1.6524229562509332	0.0023375120218445677
1727877538157	6609.375	0.8726650290209769	1.6976290130430787	0.002269002298088629
1727877538159	6609.375	0.855229459528177	1.701079528702923	0.002234141111057275
1727877538160	6609.375	0.8310487649511455	1.6608683893054899	0.002184335124581556
1727877538162	6609.375	0.5452785980118892	1.610886490394371	0.002145762337573131
1727877538164	6609.375	0.5326868767446945	1.5715820960264038	0.0021090957603162514
1727877538166	6609.375	0.49546801494236203	1.525658509329562	0.001988780549916596
1727877538167	6609.375	0.46994381177374467	1.487102118399578	0.0018938397407392445
1727877538169	6609.375	0.4458996593116234	1.4793453014837497	0.0018045212875758018
1727877538171	6609.375	0.45362835682890223	1.4917249189108703	0.0018354611845178563
1727877538173	6609.375	0.4717913091882336	1.4997027248341002	0.0019036633532568883
1727877538175	6609.375	0.4799900921587546	1.492742363929214	0.0019483299622319
1727877538176	6609.375	0.726095715408805	1.4783771793140417	0.0019583882627544347
1727877538178	6609.375	0.3429233661352026	1.4495800772322203	0.001996538250039622
1727877538180	6609.375	0.360213164202234	1.3874519632548536	0.002070339797148287
1727877538182	6609.375	0.37846192102636717	1.323485652995595	0.0021596086501253046
1727877538183	6609.375	0.38938006604211967	1.3215842021878188	0.0021966281974591263
1727877538185	6609.375	0.3841700088662587	1.3673755896515456	0.002171642325365274
1727877538187	6609.375	0.3599006463929999	1.3862775458373782	0.002063992599889697
1727877538189	6609.375	0.33309546589686934	1.3632178101310242	0.0019296185253341353
1727877538191	6609.375	0.33086074950755184	1.3431363910121286	0.0019172369221827632
1727877538192	6609.375	0.7033629987224842	1.344612919265799	0.0018202971067076393
1727877538194	6609.375	0.6853691436959513	1.33910719236157	0.0017788759614666824
1727877538196	6609.375	0.6842344373973813	1.318213327334627	0.0016664581384884366
1727877538198	6609.375	0.6894107856812689	1.2955844446301774	0.0016018738779907957
1727877538199	6609.375	0.3483601726210621	1.2794926044335762	0.0016812082681978092
1727877538201	6609.375	0.36768100049003016	1.2635098286748176	0.0017661425247900988
1727877538203	6609.375	0.4070714588048552	1.2395423101709477	0.0019369737544074899
1727877538205	6609.375	0.4448334866881011	1.2154922510553088	0.0020857317343383917
1727877538208	6609.375	0.46949749432411086	1.2001022828103936	0.0021755094258613977
1727877538209	6609.375	0.4983857813249146	1.1877343733490544	0.002277561759898503
1727877538211	6609.375	0.5000658533135206	1.1683483501290035	0.002282402164895999
1727877538213	6609.375	0.5192351992818766	1.141961078864859	0.002354785558914899
1727877538215	6609.375	0.4056909912359089	1.1191801934522858	0.0023891957573926197
1727877538216	6609.375	0.38326188961815305	1.1114251103574746	0.0022783241994482947
1727877538218	6609.375	0.3661099892752606	1.1095937737279018	0.0022014731407038264
1727877538220	6609.375	0.3457450132002024	1.1000612999394856	0.002099461644715521
1727877538221	6609.375	0.3277191137536452	1.0718304716507772	0.002018044879307689
1727877538223	6609.375	0.31586965174180104	1.0371295148062163	0.0019569816408254183
1727877538224	6609.375	0.31670247459590106	1.0007382779674903	0.00196082947871132
1727877538226	6609.375	0.3112791640483885	0.9763021169386258	0.0019292569783313377
1727877538228	6609.375	0.5197142973067944	0.9693496657691947	0.0018179068171178426
1727877538230	6609.375	0.7884356109499829	0.9668059407465739	0.0018481212353915258
1727877538231	6609.375	0.8363535170636438	0.9557738554846589	0.001941340757208755
1727877538233	6609.375	0.8664889554206329	0.934640214398583	0.0019951661601924787
1727877538235	6609.375	0.9186570857414018	0.9104769901617407	0.0020874364505736463
1727877538237	6609.375	0.9517493521676158	0.8878475629390039	0.00214219628005934
1727877538239	6609.375	0.9358323399473611	0.866119879766288	0.002174402119680534
1727877538240	6679.6875	0.9618386239147525	0.8443955616926236	0.0022302377358157563
1727877538242	6679.6875	0.9792095264646568	0.8336618294826608	0.002264439619581202
1727877538244	6679.6875	0.9590614158206863	0.8369742324544102	0.0022224461238380473
1727877538246	6679.6875	0.933158609558723	0.8386587050371024	0.002169039148365715
1727877538247	6679.6875	0.9189888398960896	0.8336328104259029	0.0021372866999587923
1727877538249	6679.6875	0.9121626493283429	0.8241377461105509	0.002123206266337029
1727877538251	6679.6875	0.37386363835776054	0.8205799930222883	0.002134370845912201
1727877538253	6679.6875	0.36542400624017296	0.8186881100229993	0.0021029468004592033
1727877538255	6679.6875	0.3594479899307895	0.804834070699126	0.0020719989074248946
1727877538256	6679.6875	0.3485803869749551	0.780210488158162	0.002015469339643414
1727877538258	6679.6875	0.3387766492763084	0.7734039367682082	0.0019631653349088496
1727877538260	6679.6875	0.3377237517021844	0.7965550005809774	0.0019593311940045407
1727877538262	6679.6875	0.34536137199573225	0.8196773158267099	0.002002177960902268
1727877538263	6679.6875	0.38604265900542606	0.8145684921781418	0.00202684321919745
1727877538265	6679.6875	0.39755119938108896	0.7841512481345427	0.0020852010418412406
1727877538267	6679.6875	0.4075483500200395	0.7459620385739906	0.002130848307635723
1727877538269	6679.6875	0.8564277976678258	0.7097865750631114	0.0020632735019414828
1727877538271	6679.6875	0.8666523737308123	0.6786242828236205	0.002079152399839059
1727877538272	6679.6875	0.8754650929655021	0.653207756937143	0.0020914326177949006
1727877538274	6679.6875	0.8659757234536563	0.6293720365160911	0.0020725303474651404
1727877538276	6679.6875	0.8704715440451444	0.5993927134309012	0.0020799933085546662
1727877538278	6679.6875	0.8498857606132075	0.5605826990593596	0.002030125339083277
1727877538279	6679.6875	0.9179647249667979	0.5190517444939757	0.0019066650238454066
1727877538281	6679.6875	0.9146403456925108	0.4852673128071121	0.001898087129330378
1727877538283	6679.6875	0.3947257565372648	0.45305169508146215	0.0018979970443922635
1727877538285	6679.6875	0.3902165116523034	0.4171303422422337	0.0018774027239678497
1727877538287	6679.6875	0.38476946044967225	0.3775630515111554	0.001852211811228141
1727877538288	6679.6875	0.3880574515116233	0.3269354610052371	0.001871043995457847
1727877538290	6679.6875	0.38074936497392725	0.26664018342307316	0.0018326446961101266
1727877538292	6679.6875	0.3742786633520089	0.2027969281257612	0.001798406687745255
1727877538294	6679.6875	0.37578984348048194	0.15198076924106085	0.001797033442973338
1727877538295	6679.6875	0.37855791083263673	0.11743882437861371	0.0018018766422123386
1727877538297	6679.6875	0.3960444849070457	0.08811119228002166	0.0017912815460306417
1727877538299	6679.6875	0.4120756621782617	0.06162068434717475	0.0018555441463831077
1727877538301	6679.6875	0.42861077308099904	0.04154773047297751	0.0019237132194331033
1727877538303	6750.0	0.43573348602048867	0.029017725780749244	0.0019535463780098
