# Supplementary material for: Identification and classification of repeated whistle types from free-ranging rough-toothed dolphins (Steno bredanensis)
Source: Sci Rep. 2026 Mar 20;16:14327. doi: 10.1038/s41598-026-44853-2 (PMC13144356; doi:10.1038/s41598-026-44853-2)
Supplement: Supplementary file 2 — Supplementary Material 2 [file 41598_2026_44853_MOESM2_ESM.zip › Dataset_StenoRepeatedCalls/Contours/3365.csv]

Time [ms]	Peak Frequency [Hz]	Duty Cycle	Energy	WindowRMS
1727868170717	7523.4375	1.1085355176431047	0.00485163803594291	0.0015197695677906158
1727868170719	7523.4375	1.074243228596983	0.0080901451837871	0.0014711182913343418
1727868170721	7523.4375	1.082589529440576	0.012492627419568334	0.0013597468705095483
1727868170722	7523.4375	0.26242869030951665	0.018115286276048165	0.001327241261053967
1727868170724	7523.4375	0.26108285509690793	0.02455030458874304	0.001319419359658774
1727868170726	7523.4375	0.2615309570483788	0.03210247042579107	0.0013231155420515563
1727868170728	7453.125	0.25126131676125685	0.042175821715458306	0.001271889983007819
1727868170729	7453.125	0.2661052674130522	0.054332676288518206	0.0013416040337940241
1727868170731	7453.125	0.270548052972857	0.06579834503043991	0.001361303611775866
1727868170733	7453.125	0.25585550878248015	0.07498763191177517	0.001296895913779416
1727868170735	7453.125	0.26142084325825626	0.08161252886768068	0.001321859602310381
1727868170737	7382.8125	0.7313082333350611	0.08657751081444418	0.001329574719855473
1727868170738	7382.8125	0.6942880846551247	0.09030946184788036	0.0012632018428116684
1727868170740	7382.8125	0.6748415389150944	0.09562567464540227	0.0012335310021373547
1727868170742	7382.8125	0.27230636628668764	0.09839207471546885	0.001248805383248276
1727868170744	7382.8125	0.26596826410726765	0.0997190724552828	0.0012210418931453695
1727868170745	7382.8125	0.26601262229210343	0.10006710194181719	0.0012205999300968252
1727868170747	7312.5	0.27156763190076866	0.10544197280142359	0.0012432539297937207
1727868170749	7312.5	0.27758499028214534	0.11184170043913072	0.0012662366517912178
1727868170751	7312.5	0.27946680096960164	0.11743083426383255	0.0012709545017360545
1727868170753	7312.5	0.28398280540269044	0.1198860587749059	0.001288607316017392
1727868170754	7312.5	0.2984316310709294	0.11972790036476405	0.001345621956511001
1727868170756	7242.1875	0.3636790361969758	0.12612964897635282	0.0013562958846939388
1727868170758	7242.1875	1.0153332596305031	0.13136240412932096	0.0013854062769710447
1727868170760	7242.1875	1.0299870379152996	0.13386992075730358	0.0014042245498698221
1727868170761	7242.1875	1.0613585852759546	0.1318015154704014	0.0014468298629980022
1727868170763	7242.1875	0.42051976160584936	0.12518091035052661	0.0014835656192009477
1727868170765	7242.1875	0.4296161607671277	0.11675559030486847	0.001515639265159164
1727868170767	7242.1875	0.44176194551732206	0.11121397977251597	0.0015557374067138342
1727868170769	7171.875	0.44840632811947917	0.12378190155004311	0.0015782670299096416
1727868170770	7171.875	0.44763859030501374	0.13068643019496468	0.0015755317389546568
1727868170772	7171.875	0.4493983488909794	0.13559470903864573	0.0015818018939257141
1727868170774	7171.875	0.4544856901952601	0.13655220617099323	0.001599446813042567
1727868170776	7171.875	0.456844974377915	0.13608004980592592	0.0016080834576828796
1727868170777	7171.875	1.0877703599088475	0.13326916070300568	0.0015853060716231931
1727868170779	7101.5625	1.070449572324388	0.14342410948373863	0.001562963174109315
1727868170781	7101.5625	1.0810734037029364	0.13875085575885357	0.0015794084075467156
1727868170783	7101.5625	1.0654022149360445	0.1369446299976879	0.001557433960640244
1727868170785	7101.5625	0.39022532472599886	0.14167087021821692	0.001583374384465793
1727868170786	7101.5625	0.3936613277877975	0.14675515355404503	0.0015966677034125899
1727868170789	7101.5625	0.3920355300630472	0.1447422639085567	0.001590294458486695
1727868170791	7101.5625	0.38151865103106886	0.13608342384142094	0.0015500958062234992
1727868170793	7031.25	0.3885807098979529	0.14849272094250854	0.001580778109188214
1727868170794	7031.25	0.3761633034331067	0.15019063496334278	0.0015335510761548595
1727868170796	7031.25	0.37224746423726723	0.15389400924858312	0.001519498748429024
1727868170798	7031.25	0.5164708068270547	0.14999187971563002	0.001508895037741475
1727868170800	7031.25	0.5057825385460788	0.1372199099263659	0.0014770067729088327
1727868170802	7031.25	0.4919031967641616	0.12608399939120044	0.0014389472030283458
1727868170802	6960.9375	0.4445470898492268	0.1304459081849422	0.001398975293447715
1727868170804	6960.9375	0.4445470898492268	0.13467688348478965	0.001398975293447715
1727868170806	6960.9375	0.44461066049628445	0.13434136377916622	0.0013961012712993678
1727868170808	6960.9375	0.42055161560985255	0.13000329327240245	0.0013296368813855936
1727868170809	6960.9375	0.41021405038832476	0.12791048487652995	0.001314953402426835
1727868170811	6960.9375	0.40434843568481355	0.12565141687197973	0.0013028960854785023
1727868170813	6960.9375	0.3844532681806574	0.12141480861588662	0.001242922770677547
1727868170815	6890.625	0.389961909250691	0.1273351316196115	0.0012640590619359595
1727868170817	6890.625	0.4042579697640007	0.12474780407667109	0.0013099634966694021
1727868170818	6890.625	0.835628475686885	0.12288227695024176	0.0013368490946287824
1727868170820	6890.625	0.8410469329543622	0.12430575881908118	0.0013459529337628716
1727868170822	6890.625	0.8735133839930052	0.12523988062413	0.0013899893130605056
1727868170824	6890.625	0.40056826510867294	0.12206062676859644	0.0014639927396281219
1727868170825	6890.625	0.4098807975487769	0.11532246606671226	0.0014848431178525676
1727868170827	6820.3125	0.41622205739753815	0.11580249415475943	0.0015041733490686385
1727868170829	6820.3125	0.4172655021619497	0.12325053655975472	0.00150670167408887
1727868170831	6820.3125	0.4150365175127697	0.1374803878379263	0.001498444818094667
1727868170833	6820.3125	0.4076815044172834	0.1390226069478214	0.001472928601817095
1727868170834	6820.3125	0.39178169669615864	0.12416199394806539	0.001420878640708583
1727868170836	6820.3125	0.3893894086997029	0.1093298731707851	0.001412714158948254
1727868170838	6820.3125	0.9732320317344317	0.10589292044323713	0.0013725702725635894
1727868170840	6750.0	0.9772166991235938	0.10993446682432462	0.001377609948519275
1727868170841	6750.0	0.9584449688994817	0.11244667665708788	0.0013512795270909392
1727868170843	6750.0	0.9329041700576889	0.111414328943709	0.001322304862394298
1727868170845	6750.0	0.3885268287290037	0.1096623367634199	0.00128060014323772
1727868170847	6750.0	0.3849128434072519	0.1076293642080003	0.0012689089238394004
1727868170849	6750.0	0.39685725214876705	0.1045576225816801	0.0013054511708049908
1727868170850	6679.6875	0.3912560430328655	0.10102280142204761	0.0012963212580641003
1727868170852	6679.6875	0.38032982316114433	0.09925722313451983	0.0012643234517591695
1727868170854	6679.6875	0.3828553996910473	0.10123648118843434	0.0012730511790715116
1727868170856	6679.6875	0.37809917030387136	0.10307432004342178	0.001256451072822401
1727868170857	6679.6875	0.44560249163336385	0.10276594868016727	0.0012829743042651843
1727868170859	6679.6875	0.44164650928382687	0.10211954199571191	0.0012734943109753536
1727868170861	6679.6875	0.45001431831023975	0.10340774924186624	0.00129787515270184
1727868170863	6679.6875	0.4294802107900943	0.10470700796358756	0.0012971519454881592
1727868170865	6679.6875	0.3743403269614547	0.10705698013358957	0.0012749759820148284
1727868170866	6679.6875	0.4034553071561814	0.11127045866753504	0.001378595271078054
1727868170868	6679.6875	0.39812202790066425	0.11415700399399549	0.001366317364493779
1727868170870	6679.6875	0.3918392977385006	0.11283386804912837	0.0013519443486570799
1727868170872	6679.6875	0.40740075267016485	0.1089117347316404	0.0014045456837809113
1727868170873	6679.6875	0.42159935941047044	0.10555892390178422	0.001445516017284186
1727868170875	6679.6875	0.4242841703474471	0.10280180318658291	0.0014539651665401378
1727868170877	6679.6875	0.44036805041913213	0.10023621687705746	0.0015082173130744742
1727868170879	6679.6875	0.8963880916458564	0.09822961645373986	0.001526447652083328
1727868170881	6679.6875	0.969801288980608	0.09801589706440585	0.0014533376273737407
1727868170882	6679.6875	1.0044928016902517	0.0975972698875821	0.00149173252174187
1727868170884	6679.6875	0.4577474846319239	0.09505111801699268	0.0015112641916995753
1727868170886	6679.6875	0.44007564011944	0.08957177794726073	0.0014579305274505106
1727868170889	6609.375	0.42325015717350534	0.08562343120435184	0.001412374920072882
1727868170890	6609.375	0.3719874708148632	0.08281910275582989	0.0012561324435286776
1727868170892	6609.375	0.35758313694045046	0.08306926475296121	0.0012059545455785734
1727868170894	6609.375	0.34719323934890506	0.08079740398034266	0.0011730903510994743
1727868170896	6609.375	0.3271118080813821	0.0764583888888977	0.0011089087760286149
1727868170898	6609.375	0.7624227065191098	0.07240280750889973	9.982202960792136E-4
1727868170899	6609.375	0.8687379891684137	0.06815026718625797	9.405046948807328E-4
1727868170901	6609.375	0.8628576325538447	0.06367496392037938	9.14196323399005E-4
1727868170902	6609.375	0.25541997305752095	0.05929734308941965	9.269151405618563E-4
1727868170904	6609.375	0.2526369234800839	0.05443118832270287	9.2144854389151E-4
1727868170905	6609.375	0.2561152023006202	0.04774244092704921	9.347719648898703E-4
1727868170907	6609.375	0.26199266179136094	0.03936535209744044	9.60216375593835E-4
1727868170909	6609.375	0.2651873041415531	0.030570676327745246	9.70835652929699E-4
1727868170911	6609.375	0.27736447892099053	0.022321353023311542	0.0010103522275302804
1727868170913	6609.375	0.29454474512469425	0.015314321861524937	0.0010734066218200005
1727868170914	6609.375	0.3006994432706586	0.010421633549356782	0.0010923831433363672
1727868170916	6539.0625	0.30171029805970473	0.007247980499234511	0.0010952322580332868
1727868170918	6328.125	0.474084662294052	0.004658768850661943	0.0011020222548227307
1727868170920	6117.1875	0.4576111085913563	5.487769173908812E-4	0.0010739573298101772
1727868170921	5835.9375	0.4482145226912326	0.011364111613639524	0.0010513637593542497
1727868170923	5835.9375	0.319428691601881	0.013490996957564545	0.001051512647586602
1727868170925	5835.9375	0.31526063352890366	0.014611346077127546	0.0010411014022789955
1727868170927	5835.9375	0.31587908899055633	0.014499433366083263	0.0010392605424107088
1727868170929	5835.9375	0.3038061749019722	0.014395493856572194	0.0010051435488060948
1727868170930	5835.9375	0.3083462540764034	0.014883846636268325	0.0010204573654751718
1727868170932	5835.9375	0.31142431401773235	0.015341175537296355	0.00103039920145085
1727868170934	5835.9375	0.3235398802071201	0.014823715749833918	0.0010573102467756775
1727868170936	5835.9375	0.33461994817144186	0.01355748242110529	0.0010952255109098713
1727868170937	5835.9375	0.9502895051197288	0.011981143050953116	0.0011573545106604876
1727868170939	5835.9375	0.9670035349166152	0.010923384495912672	0.0011768776740258785
1727868170941	5906.25	0.9070596472669257	0.01077102730962092	0.0012399121357130729
1727868170943	5906.25	0.36666014579569783	0.010333095957323972	0.001385737514754701
1727868170945	5906.25	0.3860945301522983	0.008481460760500995	0.0014509539664800239
1727868170946	5906.25	0.40094086432511206	0.006875740893296603	0.0014948701933887357
1727868170948	5906.25	0.409353310589999	0.006823621845503204	0.0015193063775150177
1727868170950	5906.25	0.41533594834633847	0.007258610939299507	0.0015387502586914374
1727868170952	5906.25	0.4159076679954085	0.006469210100695717	0.0015396810454379507
1727868170953	5906.25	0.4113829153441974	0.005089370876356405	0.0015240357860498923
1727868170955	5906.25	0.40342580294267694	0.004230337638601009	0.0014951009913002687
1727868170957	5906.25	1.054843940487991	0.0040564760047216465	0.0014216761330085132
1727868170959	5976.5625	0.4624993095377564	0.0040027192732097665	0.0013858497418502995
1727868170961	5976.5625	0.4569369738035413	0.003752569631353801	0.0013722303884315282
1727868170962	5976.5625	0.44693631063864225	0.0033122880159109852	0.0013439589957565114
1727868170964	5976.5625	0.43523709028291613	0.0027586157838531424	0.0013103212675791307
1727868170966	5976.5625	0.43249481109595306	0.002056701707090034	0.0013023798579005121
1727868170968	5976.5625	0.40840640993032434	0.0015979794314209263	0.0012442827862018822
1727868170969	5976.5625	0.39353337148538664	0.0013961822845524453	0.001202003670563199
1727868170971	5976.5625	0.38487248607514285	0.002257149271245687	0.0011779593910260882
1727868170973	5976.5625	0.36690089795417646	0.004844684964019622	0.0011281238582363854
1727868170975	5976.5625	0.9438797665473629	0.008614384222135786	0.0010691932151661023
1727868170977	6046.875	0.9188676766971476	0.012211893779670665	0.0010392708252122216
1727868170978	6046.875	0.34823519549309634	0.015406866372892118	0.00105934383888644
1727868170980	6046.875	0.34397704701882625	0.01829336766580695	0.0010444762847112957
1727868170982	6046.875	0.35782937599572034	0.019814470541351308	0.0010830531812119509
1727868170984	6046.875	0.36111895457823107	0.020818216845743864	0.0010936456434869441
1727868170985	6046.875	0.3747043548447978	0.022525926003464813	0.0011342171973290304
1727868170987	6046.875	0.3807496545891645	0.025037647392203554	0.0011507961737553128
1727868170990	6046.875	0.39096666874921904	0.028165706636180836	0.0011802822600951565
1727868170992	6046.875	0.4166480906328341	0.03249195264224185	0.0011850003969871741
1727868170994	6046.875	0.691745480437163	0.03696547504527708	0.0011605980360565767
1727868170995	6046.875	0.3963484599850577	0.039074404426890266	0.0012106224963991513
1727868170997	6117.1875	0.39909909679052646	0.03896680890382674	0.00121825380393818
1727868170999	6117.1875	0.3862534703782956	0.04007633048643281	0.001187219193777036
1727868171001	6117.1875	0.38832788778426836	0.04425246506701229	0.001191960136650544
1727868171002	6117.1875	0.37317650575044775	0.05007656908929522	0.0011538103512658978
1727868171003	6117.1875	0.3730468546625745	0.05493363189522499	0.0011533084203972943
1727868171005	6117.1875	0.3725231659546941	0.05877685492108616	0.0011515259984001202
1727868171007	6117.1875	0.37728975006768295	0.06360282392564491	0.0011604995867102075
1727868171009	6117.1875	0.3726858653590841	0.07021446902248436	0.0011413325239145833
1727868171010	6117.1875	0.8073461062571469	0.0789725583697505	0.0010681773916959767
1727868171012	6117.1875	0.8140289149603345	0.0891695278183188	0.001075259121946582
1727868171014	6117.1875	0.7827494152164332	0.09457076475907268	0.001036615358148743
1727868171016	6187.5	0.3709405462003074	0.09642435477151906	0.0010089384122960797
1727868171017	6187.5	0.38816021785236554	0.09895974101523296	0.0010546200000639417
1727868171019	6187.5	0.3890511374803459	0.1075982355390445	0.0010577493934770322
1727868171021	6187.5	0.3964706932246198	0.12237553191508999	0.0010820931305541243
1727868171023	6187.5	0.39773688767982024	0.13994042909671023	0.0010868317662222659
1727868171025	6187.5	0.4198064851523632	0.1605570924695693	0.001146652585784557
1727868171026	6187.5	0.4218977112887802	0.18130461970867884	0.0011546441204332014
1727868171028	6187.5	0.4254212840939759	0.1936416332018939	0.0011619504039549
1727868171030	6187.5	0.8415722568508536	0.1915543756246452	0.0011851271246094322
1727868171032	6187.5	0.8126175735624438	0.18505274661682222	0.0011518054609466711
1727868171033	6187.5	0.4386669614779874	0.18451470720902907	0.0011178586566314543
1727868171035	6257.8125	0.4359553115172956	0.18977485111947895	0.0011115268491194163
1727868171037	6257.8125	0.44401348761792453	0.19898248013598976	0.001132342881359237
1727868171039	6257.8125	0.43877444477201255	0.2113675111154594	0.0011174252265699106
1727868171041	6257.8125	0.44083505306603776	0.22449709700935952	0.001121742160230654
1727868171042	6257.8125	0.45726157134433965	0.2360389404386748	0.0011603876087943764
1727868171044	6257.8125	0.46149948408018865	0.24450171844591123	0.00117213818936854
1727868171046	6257.8125	0.4761479215801887	0.24938041919932136	0.0012046111862820971
1727868171048	6257.8125	0.8277173312205188	0.25277066272275844	0.0012013539119029243
1727868171049	6257.8125	0.9421678459119497	0.25694084166893055	0.0012336764279558218
1727868171051	6257.8125	0.9369058890451136	0.26452644918947354	0.0012283566758345393
1727868171053	6257.8125	0.8703253035044751	0.2735595451030001	0.0011637020099751468
1727868171055	6257.8125	0.21781920494830023	0.2868664840346141	0.0012247039565811046
1727868171057	6257.8125	0.21810746338421477	0.3139348873884255	0.0012306514871987233
1727868171058	6257.8125	0.21732830939406958	0.34763639097414795	0.0012308386336197274
1727868171060	6257.8125	0.22488010960624605	0.35865589012096727	0.0012773951284723974
1727868171062	6257.8125	0.24175892534880525	0.34825929344811757	0.001368670090099243
1727868171064	6257.8125	0.24868711696447357	0.339349942423398	0.0014089407609239263
1727868171065	6257.8125	0.26646210249789576	0.3423558321309987	0.0015002606499053002
1727868171067	6257.8125	0.2758790204117568	0.35072652089503353	0.001537472593989647
1727868171069	6257.8125	0.7482365138415374	0.35831434817989355	0.0015598621858307668
1727868171071	6257.8125	0.7436946985529921	0.36769970036284766	0.001556963501753012
1727868171073	6257.8125	0.7237487181058907	0.3817057020229999	0.0015358579188201964
1727868171074	6257.8125	0.5306005992996543	0.39378594618107515	0.0014730899079935817
1727868171076	6257.8125	0.510202801870289	0.3983306512669714	0.0014329481829317538
1727868171078	6257.8125	0.47561064576431894	0.4028129114309041	0.001359926032417567
1727868171080	6187.5	0.42382057655492344	0.4161227944047181	0.0012368826836037957
1727868171081	6187.5	0.4076131038380983	0.42455055656118434	0.001195277442732856
1727868171083	6187.5	0.38291070011312356	0.4287141933531274	0.001114884943619413
1727868171085	6187.5	0.35286050435990685	0.4318793171401635	0.00104188733569925
1727868171087	6187.5	0.3500181162681838	0.43936788311076913	0.0010362537091571302
1727868171090	6187.5	0.5653429331269654	0.458048167970454	9.738853525696422E-4
1727868171091	6187.5	0.5804249404558715	0.4776347736944267	9.944597554868123E-4
1727868171093	6187.5	0.5770761893309334	0.4962708883098579	9.880655042839538E-4
1727868171095	6187.5	0.3175223099590989	0.5137522930806854	0.0010848509600420231
1727868171097	6117.1875	0.3060589306313458	0.52394061751744	0.0010506070985976514
1727868171098	6117.1875	0.3241208408481317	0.5217769576448079	0.001102563825496886
1727868171100	6117.1875	0.3264817600749681	0.5246483541135206	0.0011058143621791798
1727868171102	6117.1875	0.329166333478491	0.5404219045169542	0.001114576946203995
1727868171103	6117.1875	0.33174553110355776	0.551996338180864	0.0011231065954845204
1727868171105	6117.1875	0.323867437190416	0.555914323328198	0.001102995055917617
1727868171106	6117.1875	0.31097395801218813	0.5608780657616278	0.0010726042489767108
1727868171108	6117.1875	0.29784463780598713	0.5668896927527155	0.0010316088423284098
1727868171110	6046.875	0.5518706109019714	0.5685222889612256	9.735229386414685E-4
1727868171112	6046.875	0.5463783326907958	0.576775891069614	9.634734023101387E-4
1727868171113	6046.875	0.5189600530660378	0.5906828704703986	8.881747138423314E-4
1727868171115	6046.875	0.6074725456957547	0.5918973926980083	8.616120227201035E-4
1727868171117	6046.875	0.2868412080477128	0.5810273526848815	9.153231750761596E-4
1727868171119	6046.875	0.303458036931304	0.5768755015952208	9.64277805108879E-4
1727868171121	6046.875	0.3162693165043437	0.5747376885384979	9.943883027951094E-4
1727868171122	6046.875	0.31924913341732275	0.560153665412048	0.0010011546745892638
1727868171124	5976.5625	0.33405708363733544	0.5350284887671833	0.0010418767513693567
1727868171126	5976.5625	0.34545992333491693	0.5003100577085612	0.0010725864422718662
1727868171128	5976.5625	0.36361775114106826	0.4618985477975357	0.001111332500348116
1727868171129	5976.5625	0.31026697972821204	0.4385106918869792	0.0011738500910276036
1727868171131	5976.5625	0.31246709695080865	0.43508233859641054	0.001178948509987129
1727868171133	5976.5625	0.31222142085017973	0.42984711158510724	0.0011803615302229315
1727868171135	5906.25	0.3348587186938455	0.42153922335817956	0.0012646437929606208
1727868171137	5906.25	0.35663615018531	0.4137871532181125	0.001333828772106739
1727868171138	5906.25	0.3586015589903414	0.39745383942798573	0.0013390868586190623
1727868171140	5906.25	0.3699553044979784	0.35790319551847066	0.0013650643618359007
1727868171142	5906.25	0.3815788550089847	0.3107264438344634	0.0013928789664582552
1727868171144	5906.25	0.48859737733536807	0.2741658421569558	0.001379257888746086
1727868171145	5835.9375	0.5180480257035007	0.24119028264523637	0.001448522981835419
1727868171147	5835.9375	0.5234758191491514	0.21839687152902817	0.0014573114828375336
1727868171149	5835.9375	0.49813764870629856	0.20272484840351096	0.0013815694872103433
1727868171151	5835.9375	0.8222519384147644	0.18785552714583248	0.00134898614185274
1727868171153	5835.9375	0.8446568436065782	0.1727256726673447	0.001277479229720901
1727868171154	5835.9375	0.8232950576608448	0.17813978447478224	0.0012531529094605344
1727868171156	5765.625	0.7828643243774435	0.20668249147142032	0.001211274134731261
1727868171158	5765.625	0.7545565861778641	0.22374095125280075	0.0011704363139235462
1727868171160	5765.625	0.3806444084119497	0.22452197947782596	0.0011170577830321897
1727868171161	5765.625	0.3516842412820081	0.2313317130978642	0.0010396064918743184
1727868171163	5765.625	0.3463868503621968	0.25247055193579193	0.0010274799630511846
1727868171165	5765.625	0.3373302860722709	0.2823751673470586	0.001007199167485681
1727868171167	5695.3125	0.32600341138814015	0.3205500676049774	9.854718689918682E-4
1727868171169	5695.3125	0.33532320007159705	0.36577385758763603	0.0010145735604824386
1727868171170	5695.3125	0.35946307049500226	0.41535352202862275	0.0010756269984152859
1727868171172	5695.3125	0.3589338797871743	0.4674034960825237	0.0010779966798952585
1727868171174	5695.3125	0.6949466729314072	0.5247458018435595	0.0010746802016553382
1727868171176	5695.3125	0.7272780316430817	0.5808463771162979	0.0011697511384015458
1727868171177	5625.0	0.6973680899102623	0.6282213757185887	0.0012274877682173638
1727868171179	5625.0	0.7139633981558713	0.6653351503590869	0.0012549666448212857
1727868171181	5625.0	0.7753075220629122	0.6979995032096151	0.0013334497703096097
1727868171183	5625.0	0.593410630914768	0.720835353182483	0.0013310869769625887
1727868171185	5625.0	0.5964236396960663	0.7212654583158745	0.0013347045992689365
1727868171186	5625.0	0.5988463594973745	0.6974109203953506	0.0013385270888770786
1727868171189	5554.6875	0.6028987114520292	0.6551984644006311	0.0013469080707017443
1727868171191	5554.6875	0.5470675138783819	0.6071058566902768	0.001238064041595366
1727868171193	5554.6875	0.5475564035243858	0.5671152596288841	0.001235378975620611
1727868171194	5554.6875	0.5271244377262074	0.5371849644903461	0.0011886309900607228
1727868171196	5554.6875	0.7568212137610925	0.505801509219975	0.001169413941473078
1727868171198	5554.6875	0.7434646791806668	0.46546869836014854	0.0011482294215578565
1727868171200	5484.375	0.6756145352077411	0.4222925064683832	0.0010664350842508863
1727868171202	5484.375	0.6450049337145688	0.3783789459844859	0.001014979450262981
1727868171202	5484.375	0.6361338810227665	0.32728972855252486	9.968947669064135E-4
1727868171204	5484.375	0.6361338810227665	0.2687437962516642	9.968947669064135E-4
1727868171206	5484.375	0.3219971815021145	0.21418920413262493	0.001011403760889188
1727868171208	5484.375	0.3261641446744199	0.16693655365908805	0.0010192821170276316
1727868171209	5484.375	0.31729015448790937	0.12236285379382777	9.891454427646074E-4
1727868171211	5484.375	0.30923949692311864	0.07799024992388945	9.670610252133785E-4
1727868171213	5484.375	0.3362347469027868	0.04275408975444654	0.0010669950375760769
