# Supplementary material for: Identification and classification of repeated whistle types from free-ranging rough-toothed dolphins (Steno bredanensis)
Source: Sci Rep. 2026 Mar 20;16:14327. doi: 10.1038/s41598-026-44853-2 (PMC13144356; doi:10.1038/s41598-026-44853-2)
Supplement: Supplementary file 2 — Supplementary Material 2 [file 41598_2026_44853_MOESM2_ESM.zip › Dataset_StenoRepeatedCalls/Contours/3366.csv]

Time [ms]	Peak Frequency [Hz]	Duty Cycle	Energy	WindowRMS
1727877578006	5203.125	0.7733691908202439	0.1228051305888347	0.002565671104603915
1727877578008	5203.125	0.7311124338545159	0.1802289351844979	0.0026937660043824738
1727877578009	5203.125	0.6492022136289627	0.22687680579155425	0.0028218609041610323
1727877578011	5203.125	0.6276432004836702	0.2764173127758743	0.0027835841144259713
1727877578013	5203.125	0.5380439106746641	0.33719530310845924	0.0024571261913465944
1727877578015	5203.125	0.6070729840344526	0.3981427918065069	0.00216556402549512
1727877578016	5203.125	0.6530904817810093	0.44870160560874844	0.0024630669734447643
1727877578018	5203.125	0.5208016598450236	0.5449689729460507	0.002651107394843387
1727877578020	5203.125	0.5854259043083876	0.8059351379812667	0.0029883038126346548
1727877578022	5203.125	0.6914770058186677	1.1420308098329532	0.0034353645614358112
1727877578024	5203.125	0.8102056581935709	1.266177881247014	0.003920884340103995
1727877578025	5273.4375	0.9427069684661076	1.133422036592742	0.004315335342044425
1727877578027	5273.4375	0.9577414891526161	1.0146720558495732	0.004507997410682361
1727877578029	5273.4375	0.9798425505813135	1.075926398603612	0.004782090336538882
1727877578031	5273.4375	0.9680580872178121	1.2149497551936288	0.004751117627769131
1727877578032	5273.4375	0.8945705981234341	1.326380080298422	0.004481568839758048
1727877578034	5273.4375	0.8451576191948534	1.3477909641120838	0.004337093755480496
1727877578036	5273.4375	0.7384498651977234	1.320341513391698	0.00396821450732752
1727877578038	5273.4375	0.6353982284755778	1.2707344986949234	0.0035121618515398276
1727877578040	5273.4375	0.5944132006362811	1.0986131920403723	0.003282047471446457
1727877578041	5273.4375	0.6501048856636951	0.765223244851911	0.0031367470386877805
1727877578044	5343.75	0.6531846412542914	0.42264093354862753	0.0031517615629687856
1727877578046	5695.3125	0.653997606617692	0.008207192413486435	0.003760430734895817
1727877578048	6046.875	0.7492613227048308	0.5815559320747442	0.004157813749534136
1727877578049	6398.4375	0.8735198373413907	0.7974193279473047	0.004637778822243601
1727877578051	6398.4375	0.9264262678776609	0.9071455759529924	0.004885569414410473
1727877578053	6398.4375	1.007706079727564	0.9672840231905303	0.005178710411162748
1727877578055	6398.4375	1.0396720247679305	1.0018724115977706	0.005321533983234264
1727877578057	6398.4375	1.0334858296859881	1.0454927587565528	0.0052971246698697745
1727877578057	6398.4375	1.002026296319394	1.0683623004006622	0.0051533756887535915
1727877578059	6398.4375	1.002026296319394	1.0547651255375683	0.0051533756887535915
1727877578061	6398.4375	0.9403341336704766	1.0460018317363995	0.004880261220340443
1727877578063	6398.4375	0.8686288982182813	1.0888275134606804	0.004586733010771647
1727877578064	6398.4375	0.8125839796355792	1.1411269500606456	0.004200390943913938
1727877578066	6398.4375	0.7882793348870896	1.135292010409214	0.004071838109149055
1727877578068	6398.4375	0.7316647162499071	1.0888476351226506	0.003786870583474036
1727877578070	6398.4375	0.836348468960513	1.022461546755907	0.003558596289164731
1727877578072	6398.4375	0.8802712029585822	0.9184115929832892	0.0035211676966307097
1727877578073	6398.4375	0.8947482690328609	0.7445198746969713	0.0035723739606060303
1727877578075	6398.4375	0.9087508036941784	0.5227216331748094	0.003627103272644464
1727877578077	6468.75	0.9568752333305679	0.32112731849677234	0.003782877534587736
1727877578079	6539.0625	0.9862826780077669	0.17453451050262095	0.003883009881286622
1727877578080	6609.375	0.9439336428852201	0.26468251977125457	0.003942839998410128
1727877578082	6750.0	0.9622429162614757	0.5239646399181299	0.004013271578986142
1727877578084	6750.0	0.9735843322220855	0.895733397521185	0.004060567037337371
1727877578086	6750.0	0.9706589236778668	1.2036432455558121	0.004055532548382714
1727877578088	6750.0	0.948671058214291	1.3657586395129848	0.0039802647000165324
1727877578089	6750.0	0.8993484518446899	1.4303630098273248	0.0038148438306309057
1727877578091	6750.0	0.871358768727272	1.516053940226411	0.0037236431065991132
1727877578093	6750.0	0.8217032334002131	1.65559552902036	0.0035523026396222005
1727877578095	6750.0	0.807823325103184	1.7581701883122034	0.003334624527418546
1727877578096	6750.0	0.7540951135023585	1.811032160182593	0.003130894044186189
1727877578098	6750.0	0.7256202580808918	1.904066272515035	0.0029960702052616883
1727877578100	6750.0	0.8116367868625957	2.01687886286841	0.0028049987070691246
1727877578102	6750.0	0.818563488350375	2.0814532663320002	0.0027304852771257784
1727877578104	6750.0	0.7892988488014668	2.106171298000439	0.002650329086906949
1727877578105	6750.0	0.7641566275171882	2.1590456601896855	0.0025904052991250833
1727877578107	6750.0	0.7401374016074846	2.2153204064315775	0.0025370289380138838
1727877578109	6750.0	0.6740261155220907	2.2211209947266233	0.002386767134396967
1727877578111	6750.0	0.6122661384783097	2.2339185542408755	0.002231702588144505
1727877578112	6750.0	0.5896271312042554	2.298574278868443	0.002290407066512752
1727877578114	6750.0	0.5931762349605998	2.398028223227873	0.0023039008441791764
1727877578116	6750.0	0.5394215518798088	2.4695868851687064	0.0024364134000182855
1727877578118	6750.0	0.539559460025294	2.523926123068952	0.002884556856349167
1727877578120	6750.0	0.6142737013347689	2.592979724064886	0.003222199355911706
1727877578121	6750.0	0.6704645336798901	2.635771489709224	0.003791799817515286
1727877578123	6750.0	0.7194116718825593	2.635158814406796	0.004031583079220185
1727877578125	6750.0	0.8125131696563559	2.645742617351637	0.00433137648859027
1727877578127	6750.0	0.8378928100999334	2.6726125644042686	0.004421000874605874
1727877578128	6750.0	0.8299422944635945	2.6152432501974348	0.004406005221426576
1727877578130	6750.0	0.7977519337543844	2.4999467141480562	0.004307387660885123
1727877578132	6750.0	0.6961846501572326	2.4390048814779237	0.0039475927121129534
1727877578134	6750.0	0.6175594394427311	2.4724845330496685	0.0036460491396101266
1727877578136	6750.0	0.5361688961772799	2.5922067636840667	0.0032020289058226417
1727877578137	6750.0	0.6280400889616383	2.769625034150825	0.002858213078012795
1727877578139	6750.0	0.6109626970786789	2.9249082982213643	0.0027697188026738692
1727877578141	6750.0	0.6373335059531199	2.960752851610595	0.0027282318326636323
1727877578144	6750.0	0.6524688715781729	2.8709826449667113	0.0028523030514487173
1727877578145	6750.0	0.737054015593497	2.755411327312505	0.0032902204814665753
1727877578147	6750.0	0.7745097027953943	2.7168688024122063	0.0033933784271102203
1727877578149	6750.0	0.8332636859220306	2.7474828678440435	0.00356905818637555
1727877578151	6750.0	0.8420026728149168	2.7717739493847455	0.0036099382767353755
1727877578153	6750.0	0.8334528653356428	2.7740278308526225	0.0035806535982144468
1727877578154	6750.0	0.7960798293338675	2.7797622174878494	0.0034518343322874658
1727877578156	6750.0	0.7740927734081129	2.7951136505463516	0.0033777775809441905
1727877578157	6750.0	0.7297954035294604	2.8058448576431956	0.003210513318599508
1727877578159	6750.0	0.7602354646307883	2.776599059672251	0.003089763128895326
1727877578160	6750.0	0.7234357624462313	2.687032115092647	0.002956941768541223
1727877578162	6679.6875	0.713833072891208	2.595621704400778	0.002921788938415796
1727877578164	6679.6875	0.7829322490346374	2.5865886640129676	0.002807741536556151
1727877578166	6679.6875	0.7699236091842397	2.651004842578807	0.0027543141221742463
1727877578168	6679.6875	0.778567433754162	2.712030177169064	0.002780258087550083
1727877578169	6679.6875	0.800039253982843	2.721941761059894	0.002855063709187096
1727877578171	6679.6875	0.8235433213674621	2.6935383287195522	0.002933393449714674
1727877578173	6679.6875	0.8045577648952211	2.6610255468442965	0.00307107041150673
1727877578175	6679.6875	0.8017675952210174	2.6162623181120144	0.0032328647836984956
1727877578176	6679.6875	0.8308724986161918	2.5386409698706185	0.0033735423196397207
1727877578178	6679.6875	0.8044533142528812	2.4570074599472598	0.003479314921409907
1727877578180	6679.6875	0.8543672923531492	2.3937886844626917	0.003657138139949927
1727877578182	6679.6875	0.8822391137275812	2.3358958927429554	0.003755846038803191
1727877578184	6679.6875	0.9028927302913695	2.2879174933078184	0.003818595622839215
1727877578185	6679.6875	0.9059434779225346	2.2703268894457858	0.003832132223003105
1727877578187	6679.6875	0.8874112421618745	2.308055877135651	0.003774371114477775
1727877578189	6679.6875	0.8531660949113778	2.374520702737615	0.0036511394736868383
1727877578191	6679.6875	0.7953506620794589	2.4011736323341504	0.0034602272475207055
1727877578192	6679.6875	0.7477825674064303	2.2992966832177433	0.0031333098108692783
1727877578194	6679.6875	0.6947730415055842	2.1022333188377473	0.0029676484896113495
1727877578196	6679.6875	0.6063625755486506	1.9801712494226733	0.0026233822795933928
1727877578198	6679.6875	0.5229574079533542	2.0303589528933186	0.002235234334540653
1727877578200	6679.6875	0.5303893189056283	2.164942887207244	0.0018470863894879132
1727877578201	6679.6875	0.47116015985783083	2.227697063916676	0.0016130973270121471
1727877578203	6679.6875	0.4848448555424528	2.195795986197365	0.0014462837317733208
1727877578205	6679.6875	0.519997943374821	2.1346996725688108	0.0012540727513503445
1727877578207	6679.6875	0.4606298930490042	2.0680279439072984	0.001327413933320657
1727877578208	6679.6875	0.4696861885231687	1.9885872837920513	0.0015226759673090209
1727877578210	6679.6875	0.49059512646859715	1.9048148117585144	0.0016833979336117733
1727877578212	6679.6875	0.5083120234458329	1.8508944940622547	0.002051903501556931
1727877578214	6679.6875	0.5802690358031971	1.8446292065943655	0.002420409069502088
1727877578216	6679.6875	0.6609222923934585	1.8654981201992575	0.002855332596729748
1727877578217	6679.6875	0.7638991253930818	1.8692384213111897	0.0031559887972076746
1727877578219	6679.6875	0.805183026775624	1.8606517693712512	0.0032562081835133374
1727877578221	6679.6875	0.8611958981559961	1.8814270356515068	0.0033886205433852922
1727877578223	6679.6875	0.858318880668976	1.888924730207803	0.0033897837429541396
1727877578224	6679.6875	0.8153795446239928	1.8543291158748825	0.0032914894704194637
1727877578226	6679.6875	0.7689014170904579	1.8372424041838955	0.00316699840891478
1727877578228	6679.6875	0.6776005966858294	1.8955883203286576	0.0028998832860230267
1727877578230	6679.6875	0.5842317868556878	1.9878959764654536	0.002478542396940362
1727877578232	6679.6875	0.4750002203073728	2.039215085559403	0.002094223368776589
1727877578233	6679.6875	0.4120439870846206	2.0300718242757108	0.0017099043406128155
1727877578235	6679.6875	0.3706961426266137	1.981306300872391	0.0015381511760019387
1727877578237	6679.6875	0.3123031717790283	1.932741202641546	0.0012903060193218937
1727877578239	6679.6875	0.4688295655553173	1.928507295277415	0.0012212657004648062
1727877578240	6679.6875	0.47278605386658235	1.950230129741689	0.001395312464307088
1727877578242	6679.6875	0.5105394048486476	1.9421106137645858	0.001495837937276894
1727877578245	6679.6875	0.49668692737275993	1.8737220106296142	0.00170267185375726
1727877578247	6679.6875	0.5891124359998209	1.7966991309874396	0.0020578315858495863
1727877578249	6679.6875	0.6399543653051325	1.7891223117022144	0.0024129913179419126
1727877578250	6679.6875	0.7294441800303362	1.8576668370090543	0.002753151918669053
1727877578252	6679.6875	0.7457431635645079	1.9387184930017674	0.00289945232433907
1727877578254	6679.6875	0.763673648996115	1.9742437515535112	0.0032645394272248465
1727877578256	6679.6875	0.8472937137687382	1.9454441923223678	0.0036018373488470802
1727877578257	6679.6875	0.9170795903506059	1.8861800390153671	0.003844469269921277
1727877578258	6679.6875	0.9271980765946525	1.8508583432941887	0.0038827620056646845
1727877578260	6679.6875	0.9514936242281476	1.8540765839470814	0.00395920270030314
1727877578262	6679.6875	0.9532657569018287	1.85557375654742	0.003959514901608626
1727877578264	6679.6875	0.8896925936049795	1.8232058048562698	0.0037930412108732403
1727877578265	6679.6875	0.8014008815001602	1.7882130141540309	0.0035717415639271773
1727877578267	6679.6875	0.7441091778569722	1.7809274243418984	0.0033772101050326864
1727877578269	6679.6875	0.6162733049071634	1.7824733364252476	0.0029377239970069845
1727877578271	6679.6875	0.504830050779645	1.7742661461243734	0.0024090446782568248
1727877578272	6679.6875	0.39982805286531514	1.7291013640176434	0.0018803653595066648
1727877578274	6679.6875	0.40273298359368936	1.6016295185780107	0.0015788190987772858
1727877578276	6679.6875	0.44775566107929016	1.4559772383291754	0.0012772728380479065
1727877578278	6679.6875	0.45001147182469886	1.4402638370454046	0.0012676392768687342
1727877578280	6679.6875	0.4943232841821343	1.558180788279171	0.0014483941042859488
1727877578281	6609.375	0.5220053414794718	1.6500829411185987	0.00168084481957509
1727877578283	6609.375	0.5670087918157667	1.6658529553601917	0.0019132955348642312
1727877578285	6609.375	0.6378523247258506	1.663613899798348	0.002241435639479991
1727877578287	6609.375	0.7138565787592911	1.6697246166939177	0.002549065660136199
1727877578288	6609.375	0.7995291394189538	1.6657151158347128	0.00277377617648463
1727877578290	6609.375	0.8296360941371259	1.654673111980257	0.0028472361579981284
1727877578292	6609.375	0.8676600542571946	1.6386694685036483	0.002929185629366193
1727877578294	6609.375	0.8899360832678197	1.621649064782334	0.002990895877232447
1727877578296	6609.375	0.8692978949280541	1.6074492985899909	0.0029386029895812293
1727877578297	6609.375	0.8305690119056126	1.6040303743124913	0.0028305138458654617
1727877578299	6609.375	0.8040122629597866	1.60768660448743	0.00275681678222563
1727877578301	6609.375	0.7683879924270341	1.5895295655061565	0.002573620547457079
1727877578303	6609.375	0.6824829293496953	1.551458879630466	0.0023240860631897273
1727877578304	6609.375	0.6481452012757289	1.5135406504823066	0.0021638261837768325
1727877578306	6609.375	0.6172238130015621	1.4964331766992334	0.0020770751300630084
1727877578308	6609.375	0.5651548373624213	1.4959711574007772	0.00188202781798527
1727877578310	6609.375	0.6031622037412852	1.5056138170916293	0.0017430278634876512
1727877578312	6609.375	0.6277778872024777	1.5216850179083483	0.0016348215760067758
1727877578313	6609.375	0.5519800462246147	1.519176387266616	0.0016406972306801442
1727877578315	6609.375	0.5523521939438403	1.4843849276502525	0.0016428294085516204
1727877578317	6609.375	0.5446337916411613	1.4334804251778728	0.0016193606826757976
1727877578319	6679.6875	0.5615396004013572	1.379246495165917	0.0016938685505044427
1727877578320	6679.6875	0.6002678419517976	1.3383484673415826	0.0017958226755462328
1727877578322	6679.6875	0.6008551040859968	1.2951818279907719	0.0017978443628572155
1727877578324	6679.6875	0.6515487173874144	1.2596843299287166	0.0019210593840212646
1727877578326	6679.6875	0.6601427974000869	1.234328672874944	0.0019393123159914232
1727877578328	6679.6875	0.6583466346774383	1.2062665438751967	0.001924143874550005
1727877578329	6679.6875	0.6573669095559935	1.1651038721764335	0.001931713763328383
1727877578331	6679.6875	0.6631020256177838	1.1141779052383112	0.001940384865069377
1727877578333	6679.6875	0.6347129146425889	1.0608765401268614	0.0018712087725175578
1727877578335	6679.6875	0.623246486831761	1.007988732318918	0.0017425074958476693
1727877578336	6679.6875	0.5675625622115287	0.9773848894022504	0.0016060736263883758
1727877578338	6679.6875	0.5488087086630148	0.9583791422195153	0.0015508952458677012
1727877578340	6679.6875	0.49352229887052396	0.9176967396124832	0.0014139165734205813
1727877578342	6679.6875	0.4881078898483465	0.8396149859559315	0.001388330854980022
1727877578345	6679.6875	0.48076290325977095	0.741571237566757	0.0015678141816787778
1727877578346	6679.6875	0.5516535672838317	0.6602070139069184	0.0017601848556599105
1727877578348	6679.6875	0.5826555514108159	0.6009026565044581	0.0019525555296410432
1727877578350	6679.6875	0.6712483170351474	0.5298104311886763	0.002171070319430874
1727877578352	6679.6875	0.7281209764271275	0.4449582361271761	0.0022791289334253583
1727877578353	6679.6875	0.7724617522421704	0.3735585920002091	0.002355440952532168
1727877578355	6679.6875	0.7747284067420207	0.31326482502161895	0.002355479275129363
1727877578357	6679.6875	0.7245721475500578	0.23886067772014108	0.002270578383623136
