# Supplementary material for: Identification and classification of repeated whistle types from free-ranging rough-toothed dolphins (Steno bredanensis)
Source: Sci Rep. 2026 Mar 20;16:14327. doi: 10.1038/s41598-026-44853-2 (PMC13144356; doi:10.1038/s41598-026-44853-2)
Supplement: Supplementary file 2 — Supplementary Material 2 [file 41598_2026_44853_MOESM2_ESM.zip › Dataset_StenoRepeatedCalls/Contours/3368.csv]

Time [ms]	Peak Frequency [Hz]	Duty Cycle	Energy	WindowRMS
1727877616438	4921.875	0.3638558073601338	0.21444734930023518	0.0021584377778034016
1727877616439	4921.875	0.35894102676097406	0.26396262613519067	0.002142695824908589
1727877616441	4921.875	0.49211022087214396	0.3648588405207911	0.0018546983225603425
1727877616443	4921.875	0.4565173127015166	0.4753018649528712	0.0017162082776001357
1727877616445	4921.875	0.40343650330138925	0.48700962667499986	0.0015349808071254197
1727877616447	4921.875	0.40130092881115154	0.3993477404178031	0.0015273683699164509
1727877616448	4992.1875	0.39175900254251295	0.34945004375225486	0.0014875651076511258
1727877616450	4992.1875	0.42289001615053323	0.4571170394795676	0.0016507373784919314
1727877616452	4992.1875	0.43080343790895154	0.599925396217703	0.0016732529783742452
1727877616454	4992.1875	0.4475625344862104	0.6550236973678042	0.0017282199573070047
1727877616455	4992.1875	0.4645862860243564	0.612187239536116	0.0017733280936454829
1727877616457	4992.1875	0.49796619100111333	0.5190723460062452	0.0019066050987584149
1727877616459	5062.5	0.5516673052719345	0.448324613052586	0.0020435657942811008
1727877616461	5062.5	0.5612044209795792	0.4342500431785817	0.0020795156034717527
1727877616463	5062.5	0.5728969248371518	0.4771608039496342	0.0021085654486732567
1727877616464	5062.5	0.504024047684663	0.5176287852796476	0.00215482938656199
1727877616466	5062.5	0.5219782640740361	0.5551797121331514	0.0022113229514897745
1727877616468	5132.8125	0.5423859034792008	0.63744845010206	0.0022777923602761764
1727877616470	5132.8125	0.5853395824521038	0.7980849273504668	0.0024159461310409663
1727877616471	5132.8125	0.5677233376006203	0.9375278330156719	0.0023846824605506483
1727877616473	5132.8125	0.5722261176270611	0.9519902863001967	0.0024357690587270006
1727877616475	5203.125	0.5853814088262791	0.8564806234278369	0.0024559635662458304
1727877616477	5343.75	0.56659673197667	0.4613177345941734	0.0024059545922569168
1727877616479	5484.375	0.49580923051589326	0.1658315049159335	0.0021699267982656463
1727877616480	5625.0	0.46007414770312766	0.07367928633669109	0.002047204699758512
1727877616482	5765.625	0.4869906204848717	0.05347143014678348	0.0021422817744851433
1727877616484	5906.25	0.4395112240778514	0.18420411431126354	0.001981907553427123
1727877616486	6117.1875	0.38057593449876764	0.22058941097879406	0.0017348959056747379
1727877616487	6117.1875	0.42863135980653544	0.2537623317225063	0.0016781847348332295
1727877616489	6117.1875	0.4381255584934958	0.2660273627431771	0.0017017975475337708
1727877616491	6187.5	0.4546509957359174	0.2690128114510495	0.0017499578742803175
1727877616493	6187.5	0.4634632906497812	0.2827057243262439	0.0017535941117575561
1727877616495	6187.5	0.46336315093485103	0.3016174157903336	0.0017565990360906452
1727877616496	6257.8125	0.4467184997460838	0.30724417989011155	0.0016679472072835518
1727877616498	6257.8125	0.45801282902286217	0.314845911622552	0.0016889734364338494
1727877616500	6257.8125	0.48678630711282667	0.3528543474688517	0.0017595868114119186
1727877616502	6328.125	0.5201448619555563	0.40157753355619236	0.0017826187745506746
1727877616503	6328.125	0.5814492249716675	0.4115478119400947	0.002004617344858874
1727877616505	6328.125	0.609992620145185	0.42520880176828685	0.002081626374446477
1727877616507	6328.125	0.6288994101540165	0.5055331180811932	0.002154517716077145
1727877616509	6328.125	0.6414648852277832	0.5693482338872214	0.002189749933241378
1727877616511	6328.125	0.4506504141244531	0.5197979073212168	0.0023321193832461797
1727877616512	6398.4375	0.4405780277977167	0.41153505732257045	0.0023216847201390422
1727877616515	6398.4375	0.438783857905216	0.3597014791340863	0.0023176032754026773
1727877616517	6398.4375	0.37623325396927126	0.3303093047630237	0.0020849732414781235
1727877616519	6398.4375	0.32268187241506013	0.2907324700679735	0.0018352317477032297
1727877616520	6398.4375	0.3047001176040812	0.2370692289175696	0.0017402966962389217
1727877616522	6398.4375	0.2903300685115874	0.17612479377553042	0.0016861070469683733
1727877616524	6468.75	0.2818298757092562	0.1450234935480429	0.0015130464682735773
1727877616526	6609.375	0.4739329399212515	0.10260490410710232	0.0013399858895787814
1727877616528	6820.3125	0.452722393491733	0.09880176954750233	0.0013838470747066325
1727877616528	6820.3125	0.5056453201006044	0.11196350304768679	0.0015172816011539008
1727877616530	6820.3125	0.5056453201006044	0.11945876462966312	0.0015172816011539008
1727877616532	6820.3125	0.5098184583374856	0.13153790315405556	0.0016782326291118926
1727877616534	6820.3125	0.5404522784555208	0.15746201310945188	0.0017799297704366806
1727877616535	6820.3125	0.5723434897772881	0.18815704192488686	0.001982821239478901
1727877616537	6820.3125	0.5711817812422417	0.20679694453543307	0.0019731066427977435
1727877616539	6820.3125	0.5390082743443653	0.22002127797386511	0.0022348811275380077
1727877616541	6820.3125	0.5758033608490566	0.23434750382492048	0.002356106972308439
1727877616543	6820.3125	0.5579994127995171	0.23303323733986483	0.002618523153161042
1727877616544	6820.3125	0.6000159372277954	0.21877924869033777	0.0027967081446008102
1727877616546	6820.3125	0.5915473926499247	0.21232655946414794	0.002780818070864492
1727877616548	6820.3125	0.6150426928545856	0.21551374466410433	0.0028465479811278483
1727877616550	6820.3125	0.6076987219767768	0.2204143860235892	0.002817648319313024
1727877616551	6820.3125	0.613220667196312	0.24122277789114976	0.0028079876674721553
1727877616553	6820.3125	0.6049719911944149	0.2687791801557483	0.0027880816249675226
1727877616555	6820.3125	0.5677294983870729	0.27889937001442233	0.0026459707228161746
1727877616557	6820.3125	0.5476523147500891	0.2727190724241149	0.0023506468685334505
1727877616559	6750.0	0.5682857293925055	0.2592943962830169	0.002054984766042544
1727877616560	6750.0	0.5242421936836842	0.252830727177337	0.00178980539907822
1727877616562	6750.0	0.49326371173469385	0.2467925630745202	0.0017096275317845337
1727877616564	6750.0	0.509186110906381	0.24101351164266294	0.0014676129812496608
1727877616566	6750.0	0.42752119980018344	0.23619885864873932	0.0012575193075564375
1727877616567	6750.0	0.41226560964524367	0.23272570503546672	0.00119110858334186
1727877616569	6750.0	0.4538315633783464	0.22900496265526737	0.001214774176288907
1727877616571	6750.0	0.4904621689242778	0.22300590915420077	0.0013016744379225752
1727877616573	6750.0	0.4870209370390855	0.2129726219123815	0.0012852693387742698
1727877616575	6750.0	0.5114798408627623	0.20883130182600132	0.0013245764676246608
1727877616576	6750.0	0.5144624683012606	0.2243883070911067	0.0013265446052391511
1727877616578	6750.0	0.5237262781244783	0.2507238915292588	0.0013404582055756556
1727877616580	6750.0	0.5199555304516613	0.2634006462873445	0.001335246218450167
1727877616582	6750.0	0.48025057657789283	0.2539397545618335	0.001251663661679958
1727877616583	6750.0	0.4752529719363445	0.2401926759845591	0.0010879020692991267
1727877616585	6750.0	0.5073541783791319	0.23632585917661927	0.0010081150641078115
1727877616587	6750.0	0.5259713352068807	0.23273818508211552	0.0011064402872659669
1727877616589	6750.0	0.5015664521807492	0.21952040034850595	0.001057706938050058
1727877616591	6750.0	0.4593785686571514	0.204113909713353	0.0012266415083355634
1727877616592	6750.0	0.5001267795074407	0.19367187559332247	0.0014705446906003942
1727877616594	6750.0	0.5292947712774848	0.18761049434913968	0.001534190266476994
1727877616596	6750.0	0.5919409679019338	0.1853758426814767	0.00165541853823038
1727877616598	6750.0	0.6468191086871069	0.19207054431379142	0.001757414575847108
1727877616599	6750.0	0.6899605331983856	0.20874402417887036	0.0018360075919805255
1727877616601	6750.0	0.7003249936936685	0.22599370441282998	0.001861592113377341
1727877616603	6750.0	0.7653560136866736	0.22914260136301318	0.001974781929561812
1727877616605	6750.0	0.7983536267595824	0.2225705128864532	0.002053088764773931
1727877616607	6750.0	0.8785137771345017	0.2185339956173651	0.0020562043752890427
1727877616608	6750.0	0.844657406582139	0.21337149057799415	0.0021916473789882003
1727877616610	6750.0	0.8266750825014627	0.20870131700138023	0.002154437561935198
1727877616612	6750.0	0.8105436612137998	0.21270270723174795	0.0021322419086303697
1727877616615	6750.0	0.7863777744259177	0.21729143475795187	0.0020937216457408755
1727877616616	6750.0	0.7102259201236532	0.20176730478876106	0.001965999256312571
1727877616618	6750.0	0.6871848585058017	0.17002982500172614	0.0019130959941752181
1727877616620	6750.0	0.5929733111958218	0.15638428841422375	0.001663281232851278
1727877616622	6750.0	0.5516607485048854	0.179291668355532	0.0014134664715273377
1727877616624	6750.0	0.5761500811523635	0.21446326686997735	0.0012470773167612306
1727877616625	6750.0	0.48437968584804	0.23972023357712857	0.0013283403784105146
1727877616627	6750.0	0.48364173096603236	0.25863842336289206	0.0013251284894074049
1727877616628	6750.0	0.5403980725862746	0.26752730576550793	0.0014334693369636746
1727877616630	6750.0	0.5703034459885329	0.2574723426819515	0.0015026286640351585
1727877616631	6750.0	0.609497785102879	0.2410446581529421	0.0016004060187954907
1727877616633	6750.0	0.638238314924569	0.2333794294466174	0.0016571077825143017
1727877616635	6750.0	0.7418829198773992	0.22575521734405407	0.0018343785411596477
1727877616637	6750.0	0.8266352180078888	0.2157773947859721	0.0019757040897745355
1727877616639	6750.0	0.8645985292473163	0.21030819188524433	0.0020280520597119513
1727877616640	6750.0	0.8581673150379409	0.20907245400341884	0.001998905177786158
1727877616642	6679.6875	0.8788127862660651	0.19606738251063172	0.0020466315218873096
1727877616644	6679.6875	0.904915871957889	0.18348167446256852	0.0020999208987832634
1727877616646	6679.6875	0.9557725904914623	0.16415608073511131	0.002064263745988782
1727877616647	6679.6875	0.9339064130187209	0.15815141992945117	0.0020262088474993813
1727877616649	6679.6875	0.8991895960533857	0.17977739167869983	0.0019699779720453877
1727877616651	6679.6875	0.8344807784855698	0.2106881533978858	0.0018517814947201989
1727877616653	6679.6875	0.7732160184032063	0.22923555589155378	0.0017643969095413469
1727877616655	6679.6875	0.6923667689322136	0.23502504852256995	0.0016370943288132938
1727877616656	6679.6875	0.6496637793259682	0.24515328973727973	0.0013926557177563591
1727877616658	6679.6875	0.6221854566616791	0.25893064233670626	0.001306665981179049
1727877616660	6609.375	0.5400409651545837	0.25261184504832834	0.0011420082696315254
1727877616662	6609.375	0.5190099560239779	0.22249002274041	9.540607146448884E-4
1727877616663	6609.375	0.49335791629815245	0.1950696764805367	9.218741010680705E-4
1727877616665	6609.375	0.4857528334643606	0.18482616627617374	8.522490132299492E-4
1727877616667	6609.375	0.48151022899742313	0.18005157010655842	8.144615960516802E-4
1727877616669	6609.375	0.4546304042360941	0.17774098204434854	8.280842558842782E-4
1727877616671	6609.375	0.4122228606078473	0.17875375922511236	8.819466436703338E-4
1727877616672	6609.375	0.4038606254355167	0.17509045933585307	8.636115973628728E-4
1727877616674	6609.375	0.426011606241513	0.16104575495338955	9.07715235083746E-4
1727877616676	6609.375	0.4220127983724972	0.1500219552812829	0.0010267615385645564
1727877616678	6609.375	0.43873046536913624	0.15877716636396505	0.001145807842045367
1727877616679	6609.375	0.4344443573187095	0.17416059220707195	0.0013685361848221097
1727877616681	6609.375	0.46310175867144276	0.17494089931310136	0.0014337577543199773
1727877616683	6609.375	0.5104850357394075	0.16506915201076108	0.0015484119904324428
1727877616685	6609.375	0.548000284282345	0.16522490313106622	0.0016251944405461683
1727877616687	6609.375	0.5840897340269897	0.17752188571488078	0.001705559463561757
1727877616688	6609.375	0.5957270230041496	0.18014500537411982	0.0017392599231298132
1727877616690	6609.375	0.5615453728661276	0.16956775327643883	0.0016638143335421045
1727877616692	6609.375	0.5642093653576749	0.15489877670878488	0.001682544558472825
1727877616694	6609.375	0.5601662547023624	0.14971268122933779	0.0015515911113123107
1727877616695	6609.375	0.4854450615449088	0.16138882362084725	0.0013891962990831587
1727877616697	6609.375	0.49298602346633136	0.1739369382776691	0.0014043846807720208
1727877616699	6609.375	0.4456749737674775	0.1727223395715227	0.0012823629134498262
1727877616701	6609.375	0.41019089337576015	0.15649429607158202	0.0011770351221231821
1727877616703	6609.375	0.37766355531082696	0.14565307721907178	0.0010886809498238806
1727877616704	6609.375	0.347112666247596	0.1427003919587755	0.0010183451170107478
1727877616706	6609.375	0.47925355652284496	0.14097952182623213	9.671420200514147E-4
1727877616708	6609.375	0.457503995849519	0.14410894469571767	9.139271749338669E-4
1727877616710	6609.375	0.44593373537504627	0.1529025848909781	8.919420995031602E-4
1727877616711	6609.375	0.46850522712032927	0.16777282540752314	9.167408599632123E-4
1727877616713	6609.375	0.4675207162758972	0.17848392299266733	9.229903475110412E-4
1727877616716	6609.375	0.5041309951433715	0.17622404601819613	8.872918393574922E-4
1727877616718	6609.375	0.5610618585456933	0.1662884706086086	0.0010425606927124162
1727877616720	6609.375	0.4992867343015357	0.16072717580825516	0.001162029848444271
1727877616721	6609.375	0.5679135503965165	0.15492816993819045	0.001305663992234949
1727877616723	6609.375	0.5866411354338401	0.1401578985118518	0.0013318965791043822
1727877616725	6609.375	0.6308866855956524	0.12809330991829462	0.001410205405968876
1727877616727	6609.375	0.6650249301612017	0.12964592701383013	0.0014650540585843628
1727877616728	6609.375	0.7103661838057946	0.14130158728688216	0.0015324044762332495
1727877616729	6609.375	0.7199889946647737	0.14153889403726475	0.0015547630735673855
1727877616731	6609.375	0.7279645234169873	0.12801242812373478	0.0015706578812018845
1727877616733	6609.375	0.7173988112616015	0.12198513066563164	0.0015513947322500431
1727877616735	6609.375	0.772675022006306	0.13440501303885358	0.0015123305998374927
1727877616736	6609.375	0.7719767072920848	0.15356164461125035	0.0015202810004650968
1727877616738	6609.375	0.7882870521376957	0.16597716612290353	0.0015485270377569708
1727877616740	6609.375	0.7826302770169743	0.16161950091809132	0.001515234386610152
1727877616742	6609.375	0.7381799086084906	0.1426591332075814	0.0015730047682071327
1727877616743	6609.375	0.5769869566463574	0.12353209199617411	0.0016202469859159508
1727877616745	6609.375	0.5860805784108776	0.11658433884603792	0.0016466538263067516
1727877616747	6609.375	0.20878192029824166	0.11750672675171513	0.0017088775356564844
1727877616749	6609.375	0.1960417579772755	0.12233053255002317	0.0017947880163191872
1727877616751	6609.375	0.20796400125348347	0.1236440439927067	0.0018937215383567725
1727877616752	6609.375	0.20598331204933604	0.11728804006609754	0.0018888841595780953
1727877616754	6609.375	0.21137141872059023	0.11124680756675251	0.0019299963803248378
1727877616756	6609.375	0.20042418387946	0.11358885197962516	0.0018658831147174704
1727877616758	6609.375	0.193953250871823	0.1215742292743965	0.0018036323750278015
1727877616759	6609.375	0.1854932634780407	0.12979834955070838	0.001755207590553218
1727877616761	6609.375	0.1805643123519995	0.13263512182848206	0.0017297970338856902
1727877616763	6609.375	0.2235509505738223	0.12899292471856227	0.0015880678383007824
1727877616765	6609.375	0.19031241931226106	0.1304063213094302	0.0013810237264974077
1727877616767	6609.375	0.17003761774789844	0.12894222666608765	0.0012738792810736727
1727877616768	6609.375	0.1458601489600033	0.11500361036225791	0.001126855696531769
1727877616770	6609.375	0.141650135715974	0.10510231465012988	0.0011005465657727138
1727877616772	6609.375	0.13276720848684076	0.12070894928202736	0.0010538490642065992
1727877616774	6609.375	0.12855343182215234	0.13752395661695543	9.989074967230189E-4
1727877616775	6609.375	0.16567183798905497	0.12992822109528487	9.285727550981272E-4
1727877616777	6609.375	0.16526138075924338	0.10846032436802555	9.233977115614477E-4
1727877616779	6609.375	0.18454123816925996	0.09657302949754426	0.0010007466993249303
1727877616781	6609.375	0.213434435961706	0.09762878000996092	0.0011175944073755373
1727877616783	6609.375	0.1883234833872988	0.09909739931112362	0.001241641201361264
1727877616784	6609.375	0.19067484310041574	0.09325811692107686	0.001243143278870237
1727877616786	6609.375	0.1910665195108464	0.08169487724756354	0.0012303127777318476
1727877616788	6609.375	0.19778487601268518	0.07293578042124499	0.0012448816465248915
1727877616790	6609.375	0.20192285270760044	0.07315710838276701	0.001259155850414952
1727877616791	6609.375	0.20238870039841167	0.07857807977895809	0.0012706882707513372
1727877616793	6609.375	0.20128523994643427	0.08934176913885478	0.0012710623738179522
1727877616795	6609.375	0.19470351475055964	0.11560463123300085	0.0012731307452418961
1727877616797	6609.375	0.21446126062165266	0.14755153044053443	0.0012152008571995057
1727877616799	6609.375	0.20824738268582327	0.15438348697339246	0.001208365667685209
1727877616800	6609.375	0.20663543317302968	0.1283276181976779	0.001222036423316349
1727877616802	6609.375	0.20854877975751768	0.09408942196005765	0.0012566976134544639
1727877616804	6609.375	0.200535516319035	0.072401152491002	0.0012436399421075423
1727877616806	6609.375	0.19432826012185533	0.06146564681471001	0.001198227262448931
1727877616807	6609.375	0.1966713959316038	0.05698779766865004	0.0012056217221530596
1727877616809	6609.375	0.19275746855345913	0.04856798756310286	0.0011547741794291305
1727877616811	6609.375	0.19183771865172955	0.035751471294434525	0.0011405862095063936
1727877616813	6609.375	0.1964426100628931	0.030184380119655442	0.0011605489593666377
1727877616816	6609.375	0.2053683298938679	0.03555446688331841	0.0011914380182108857
1727877616817	6609.375	0.23187824520988737	0.04586771031337794	0.0011540200075690532
1727877616819	6609.375	0.2408911300643557	0.05247518556229222	0.001206197646619571
1727877616821	6609.375	0.27102744304409065	0.05278039736409061	0.0013607937516461163
1727877616823	6609.375	0.28778971865991876	0.04510905283914752	0.0014385039057242296
1727877616824	6609.375	0.3143548687771154	0.03166539223967194	0.0015291632383307972
1727877616826	6609.375	0.33565959312853044	0.02441372200956092	0.0016062134218058658
1727877616828	6609.375	0.34002610194830246	0.027072279765295824	0.00161211936865357
1727877616829	6609.375	0.35820833708671823	0.034950027810369086	0.0016593122599528
1727877616831	6609.375	0.36019699128668764	0.03951591516241129	0.0016694800969111528
1727877616832	6609.375	0.3469339651076243	0.043314373105301715	0.001615325761844475
1727877616834	6609.375	0.33435692688315277	0.05911730642014475	0.0015730544917106591
1727877616836	6609.375	0.3177763713019784	0.07942395021604168	0.001428537755578038
1727877616838	6609.375	0.28746563516097273	0.0817122481644377	0.001330877195872149
1727877616839	6609.375	0.2550287124998092	0.06162455102975266	0.0011785204728087056
1727877616841	6609.375	0.24443691216626212	0.04185426002792291	0.0011428087686713188
1727877616843	6609.375	0.23549803801648675	0.0353618769804553	0.0011464366239009008
1727877616845	6609.375	0.2230352171965711	0.034951442771051014	0.0010710626619969542
1727877616847	6609.375	0.2209220926831988	0.03418394266190266	0.0010546964266891007
1727877616848	6609.375	0.22891136431497944	0.032490057161221816	0.001093236723153981
1727877616850	6609.375	0.24477548511580793	0.03067851641322871	0.0011582134090422536
1727877616852	6679.6875	0.2506811606116957	0.02959933695313389	0.0011725723376069892
1727877616854	6679.6875	0.2701311337526835	0.02875668380282784	0.001273293166240916
1727877616855	6679.6875	0.35032836146324686	0.027389570152675673	0.0013927700810682198
1727877616857	6679.6875	0.366738757247445	0.02549106434073645	0.001443871261239968
1727877616859	6679.6875	0.40080276061767434	0.023774115156898916	0.0015914059930895493
1727877616861	6679.6875	0.4482192949542596	0.02216561222022781	0.0017308620044200493
1727877616863	6679.6875	0.4787565027392885	0.021180662098077407	0.0017983054139658256
1727877616864	6679.6875	0.5018758801067128	0.02154563782388788	0.0018781213787956873
1727877616866	6679.6875	0.5259963701356132	0.022916012462641213	0.0019317961555448662
1727877616868	6679.6875	0.5258982218354685	0.02233847276266876	0.0019195153689097154
1727877616870	6679.6875	0.74659041343663	0.01983727042726143	0.001886384250831402
1727877616871	6679.6875	0.710135453115334	0.01850622942673736	0.0017812047005434342
1727877616873	6679.6875	0.7206510275348555	0.019186713180396713	0.0017021995931571741
1727877616875	6679.6875	0.6380750505701425	0.01953673586006815	0.0015341511400289464
1727877616877	6679.6875	0.5726542769817582	0.02061717620192933	0.0013587388839443812
1727877616879	6679.6875	0.5282623717971858	0.02243714297694267	0.0011833266278598157
1727877616880	6679.6875	0.4606305665032274	0.02230627557666077	0.0010322088357530299
1727877616882	6679.6875	0.4207486074044191	0.020806554828984414	8.794464319882263E-4
1727877616884	6609.375	0.5007693723530381	0.019715614097177647	7.2515745695878E-4
1727877616886	6609.375	0.4954442438089623	0.01786585059798928	5.708684819293337E-4
1727877616887	6609.375	0.4882966047562893	0.0142936416861478	5.664062769762395E-4
1727877616889	6609.375	0.41053256339223315	0.01054122901848646	6.186572101184466E-4
1727877616891	6609.375	0.4301037845038434	0.008498972656045422	6.610545399686435E-4
1727877616893	6609.375	0.48951816092330536	0.009252122947353357	7.250162770441094E-4
1727877616895	6609.375	0.40776171616393575	0.013276777590463714	9.071182795671803E-4
1727877616896	6609.375	0.49761532553376364	0.018148622636867298	0.001027395563443482
1727877616898	6609.375	0.5284460598725587	0.02080406282955982	0.0011476728473197835
1727877616900	6609.375	0.468869294645017	0.02068795135628046	0.0013724471850834834
1727877616902	6609.375	0.5594564510764393	0.01894836394489706	0.0015899159564126948
1727877616903	6609.375	0.6147512907444365	0.016611025930244588	0.0017088157972995708
1727877616905	6609.375	0.6391653532444364	0.014741028879668687	0.0017593622774666386
1727877616907	6609.375	0.6978559563225689	0.015450775208928666	0.001875512626299567
1727877616909	6609.375	0.714899735803701	0.017401949053083305	0.001899773097136548
1727877616911	6679.6875	0.711161443214804	0.017141080823641946	0.0018876420269762426
1727877616912	6820.3125	0.7198605032202468	0.014330296491615217	0.0018966402817584328
1727877616915	6960.9375	0.8678456078360658	0.008654777691460704	0.0018013499862756163
1727877616917	7101.5625	0.8522910668510805	0.006100234465961642	0.0016252795008771606
1727877616919	7242.1875	0.8234208674456012	0.0025755782743376895	0.0014899643629999533
1727877616920	7453.125	0.8815360223447604	0.0014274021165744772	0.001313109626100022
1727877616922	7593.75	0.8313086681448756	9.528332708364036E-4	0.001252692508343609
1727877616924	7734.375	0.7302393060703054	0.0017354591049127998	0.001107769383385575
1727877616926	7875.0	0.6643754660620145	0.007169249520879779	9.928599292846738E-4
1727877616928	8085.9375	0.6078902853889196	0.011219803558974208	9.118964297315492E-4
1727877616928	8085.9375	0.5211257047202119	0.012552425463766009	8.470222606527284E-4
1727877616930	8085.9375	0.5211257047202119	0.010830044160601404	8.470222606527284E-4
1727877616932	8085.9375	0.5550586644239467	0.007694835092442403	8.949509409993578E-4
1727877616934	8085.9375	0.5458763502736453	0.004778156696125733	9.563664347116523E-4
1727877616935	8085.9375	0.6150072033492582	0.002678485123134805	0.001072187197686906
1727877616937	8156.25	0.6682468679446864	0.0016602973726073517	0.0011449588012120435
