# Supplementary material for: Identification and classification of repeated whistle types from free-ranging rough-toothed dolphins (Steno bredanensis)
Source: Sci Rep. 2026 Mar 20;16:14327. doi: 10.1038/s41598-026-44853-2 (PMC13144356; doi:10.1038/s41598-026-44853-2)
Supplement: Supplementary file 2 — Supplementary Material 2 [file 41598_2026_44853_MOESM2_ESM.zip › Dataset_StenoRepeatedCalls/Contours/3370.csv]

Time [ms]	Peak Frequency [Hz]	Duty Cycle	Energy	WindowRMS
1727868204287	7664.0625	1.268854569461204	0.009750745587802888	0.003992787623344016
1727868204288	7664.0625	1.239003851972722	0.01619547768331284	0.0045460176838672695
1727868204290	7664.0625	1.2104939975043878	0.022707604462737542	0.005099247744390522
1727868204292	7664.0625	1.1920691389149016	0.028991081748520157	0.0047969030569069435
1727868204294	7664.0625	1.0945062217472483	0.03421846053588563	0.0044253098733542506
1727868204296	7593.75	0.9822452651953077	0.05417929464426913	0.004013546376799874
1727868204297	7593.75	1.0120670455758989	0.06780439764771944	0.0035415518173174294
1727868204299	7593.75	0.9483647770340277	0.08438837011644375	0.0033273916251983933
1727868204301	7593.75	0.9295659780716531	0.09485068683060749	0.0029501878369365526
1727868204303	7523.4375	0.8777605489537978	0.11292750421999052	0.0025697697229127535
1727868204304	7523.4375	0.830513176428197	0.12050952184766361	0.0022735838220730173
1727868204306	7523.4375	0.885735917641182	0.13368194951675433	0.002146258456900714
1727868204308	7523.4375	0.868013969757272	0.14830264954902644	0.002090639487716394
1727868204310	7453.125	0.8673677904300969	0.17553460823284478	0.002090199080368979
1727868204312	7453.125	0.9227568748362159	0.19114652728157905	0.0022335673469361266
1727868204313	7453.125	0.9661820449669156	0.20384517103727776	0.0023331718164035973
1727868204315	7453.125	0.9997321874590539	0.2104322217517224	0.002397281586439553
1727868204317	7382.8125	1.0593586182370605	0.2220438196296411	0.0025722212240329684
1727868204319	7382.8125	1.1140190334538354	0.22432186998632728	0.0026883018380713364
1727868204320	7382.8125	1.0904532299203196	0.21972465109994846	0.0028548454508785714
1727868204322	7382.8125	0.9989436135169663	0.21481230116058536	0.0029181327284599403
1727868204324	7312.5	1.0467612295557644	0.2138437009285176	0.003052209023557435
1727868204326	7312.5	1.0829279055182837	0.2148788880037779	0.003156169229119478
1727868204328	7312.5	1.1230188629446074	0.2277447823324231	0.003265491362845486
1727868204329	7312.5	1.1277005073875468	0.2516426375543	0.003276332360514161
1727868204331	7312.5	1.0953154589030363	0.2714919980184507	0.0032046394199339565
1727868204333	7242.1875	1.055714712446084	0.28370895147272446	0.0031180914101181785
1727868204335	7242.1875	0.9544485384927971	0.2795920673062554	0.0029006646720022627
1727868204336	7242.1875	0.8699730721445419	0.26350274343190727	0.002581169000035749
1727868204338	7242.1875	0.8039722973874102	0.24269982971155635	0.002434638868116381
1727868204340	7242.1875	0.6581898541034928	0.23069554314874807	0.0020223080172260756
1727868204342	7171.875	0.5598866204795597	0.23036925979892445	0.001613687619104888
1727868204344	7171.875	0.49320208380128777	0.23636047414058953	0.0012879593877973539
1727868204345	7171.875	0.4812893520468329	0.24511046602259454	9.622311564898198E-4
1727868204348	7171.875	0.506224379492363	0.24905185696336354	8.171185865619257E-4
1727868204350	7171.875	0.20962347156949457	0.240321959594373	6.720060166340317E-4
1727868204352	7101.5625	0.17550147730819923	0.22189547999140544	5.769449810463066E-4
1727868204353	7101.5625	0.15703060871311966	0.20129560326465995	5.275577714086288E-4
1727868204355	7101.5625	0.14662380973542127	0.18763534951437139	4.993505109545283E-4
1727868204357	7101.5625	0.14292342637231778	0.18214950141856265	4.902405470102405E-4
1727868204359	7031.25	0.14654477790157927	0.17676942889430805	4.984891777133914E-4
1727868204361	7031.25	0.1428331042764983	0.1622876536268798	4.863528639787667E-4
1727868204361	7031.25	0.4139240978103559	0.14513204696002066	4.394490995984355E-4
1727868204363	7031.25	0.4139240978103559	0.13951648775119815	4.394490995984355E-4
1727868204365	7031.25	0.3975804352173673	0.15034306664208705	5.802493916161495E-4
1727868204367	7031.25	0.369173618040437	0.1680744995755676	7.403534845786448E-4
1727868204368	7031.25	0.26611851076844634	0.18318723810170642	8.375911829156728E-4
1727868204370	6960.9375	0.2837653538661585	0.19393879179776025	9.348288812527009E-4
1727868204372	6960.9375	0.3564028087543296	0.19326349897202272	0.0011215154539162154
1727868204374	6960.9375	0.4251320331014721	0.184710761541026	0.0013082020265797298
1727868204376	6960.9375	0.4948348380104366	0.17622253109939984	0.001450324654079322
1727868204377	6960.9375	0.5623846390484003	0.17359030991004212	0.0015990805017892205
1727868204379	6960.9375	0.5808214732305624	0.1856510327472894	0.0016509439765712052
1727868204381	6960.9375	0.6378955474233206	0.21515586953796056	0.0017889141947069747
1727868204383	6890.625	0.86540845954943	0.23757976583836396	0.0019694376197266464
1727868204384	6890.625	0.9422644986189493	0.21940155880086093	0.002104598950142503
1727868204386	6890.625	0.9567932512775157	0.18232441964446827	0.0021358283124175022
1727868204388	6890.625	0.9368226287020568	0.16391735641213553	0.002281765900731094
1727868204390	6890.625	0.9870339403546757	0.1664090702610198	0.00238367056047838
1727868204392	6890.625	1.0430461181591093	0.16740757173136306	0.002558339117576572
1727868204393	6890.625	0.9819723096712152	0.16014503825343884	0.0027105580407871975
1727868204395	6820.3125	1.004354608883648	0.14953706967366523	0.0027698638566641116
1727868204397	6820.3125	1.0252306348820204	0.14426438263261304	0.0028951393362332697
1727868204399	6820.3125	1.082496896406463	0.14711105822880607	0.0030465446216132526
1727868204400	6820.3125	1.1267089306870408	0.1502118200609635	0.0031626347725977277
1727868204402	6820.3125	1.1224192627586644	0.14414264329643237	0.00315199507724588
1727868204404	6820.3125	1.139577934472171	0.1335021369591385	0.003189628621515425
1727868204406	6820.3125	1.126209632667843	0.12064216777956248	0.0031576013679952804
1727868204408	6820.3125	1.0684360199303446	0.12174335076625936	0.0030245429873966174
1727868204409	6820.3125	0.9937399624991753	0.161577198056973	0.0028577241555962857
1727868204411	6820.3125	0.9686105294983474	0.216929317500013	0.0027128169047569975
1727868204413	6750.0	0.842386204094698	0.24139921991457886	0.0024097640792475118
1727868204415	6750.0	0.746061217110112	0.19645155182668728	0.0020709712456471437
1727868204416	6750.0	0.6563648487786827	0.14632544585940604	0.001846467715610888
1727868204418	6750.0	0.6017295069664529	0.12317470207661568	0.001598111116799771
1727868204420	6750.0	0.5320849575253319	0.12225730362013602	0.0013497545179886538
1727868204422	6750.0	0.6272673856787211	0.1368951698880921	0.0011990885508679327
1727868204424	6750.0	0.64473014765705	0.1468703690453803	0.0011660563036118426
1727868204425	6750.0	0.7066223135604066	0.1393778612013061	0.0012827231534546055
1727868204427	6750.0	0.7468705221245612	0.12406576683533266	0.001351702984910995
1727868204429	6750.0	0.8453284332378054	0.1152658884474923	0.0014977124188351569
1727868204431	6679.6875	0.8379449873712029	0.11506772805733548	0.0016192850703775953
1727868204432	6679.6875	0.7675114302380664	0.12135656942245879	0.0018396380653400864
1727868204434	6679.6875	0.825423140336908	0.1306776571643285	0.0019516343150123318
1727868204436	6679.6875	0.9007270647711391	0.13271288395062905	0.0021013245691213446
1727868204438	6679.6875	0.9601283174672768	0.12550817746208548	0.002228550837892851
1727868204440	6679.6875	0.9601217556056146	0.11241631199816056	0.00223246464851358
1727868204441	6679.6875	0.9451311826385529	0.09940233848632286	0.0022169467697058932
1727868204443	6679.6875	0.9322633719191796	0.09240917491739704	0.0021960267201844063
1727868204445	6679.6875	0.8687642366150621	0.0947777546391732	0.002103863254492177
1727868204448	6679.6875	0.790982086979684	0.10223787518213166	0.0019318221083652592
1727868204449	6679.6875	0.6992244573339415	0.10501719744477148	0.0016522462577783174
1727868204451	6679.6875	0.6408148195532217	0.1010562276753344	0.0015235044959624772
1727868204453	6679.6875	0.586711635629586	0.09547724379757043	0.0012965622341287787
1727868204455	6679.6875	0.5413980891103807	0.08956188901003277	0.0011837875008196613
1727868204457	6679.6875	0.4967348963792802	0.08246744987773533	0.0010429953675990058
1727868204458	6679.6875	0.4599517246462264	0.07478363031271452	9.838402104981082E-4
1727868204460	6679.6875	0.4631719582569008	0.07193771450237431	9.880787360977766E-4
1727868204461	6679.6875	0.4556622356777133	0.07165314593492107	8.381926520632966E-4
1727868204463	6679.6875	0.45278814026971453	0.0675849040815101	8.288741145187669E-4
1727868204464	6609.375	0.5028328344218674	0.06149232757626661	7.535279447552708E-4
1727868204466	6609.375	0.48867693025822445	0.05988090386221076	7.372733645444815E-4
1727868204468	6609.375	0.487070586523343	0.06148724679145207	7.184894893895353E-4
1727868204470	6609.375	0.4780053746371553	0.062203356538580154	7.031021703260622E-4
1727868204472	6609.375	0.5980990937058785	0.06265361183964023	6.68791950550889E-4
1727868204473	6609.375	0.5083748017648015	0.06446149622143674	6.750515458973193E-4
1727868204475	6609.375	0.5044169809626436	0.06397845305782181	6.697313263890706E-4
1727868204477	6609.375	0.5695820371801128	0.057076275457155816	7.385698095275725E-4
1727868204479	6609.375	0.5628444760152354	0.04966856923260768	7.237769214778305E-4
1727868204480	6609.375	0.5810650122499187	0.04784421883261337	7.388777559719582E-4
1727868204482	6609.375	0.616175780402841	0.0482301039283502	7.722327354975539E-4
1727868204484	6609.375	0.6179495194914335	0.04487773548389686	7.714892192768462E-4
1727868204486	6609.375	0.6907654801358165	0.03775522693395662	8.377652982161867E-4
1727868204488	6609.375	0.7630010170063487	0.030570640920900508	8.364183180575437E-4
1727868204489	6609.375	0.755381581338258	0.0247743926604767	8.216187897853704E-4
1727868204491	6609.375	0.7890041519261006	0.018985209776007622	8.070319229270711E-4
1727868204493	6468.75	0.7826507593709208	0.011576212166695955	8.491088159355857E-4
1727868204495	6257.8125	0.7051367168001896	0.0020885583207293362	9.132667786506973E-4
1727868204496	6046.875	0.6708188031064228	0.004920561366273637	0.0010253321761903038
1727868204498	5835.9375	0.7086693290552037	0.005843677372825278	0.0010816265548115288
1727868204500	5835.9375	0.7378414978613249	0.005062566932909227	0.0011787465667922406
1727868204502	5835.9375	0.38804407398914903	0.0050888309200934735	0.001329502550692057
1727868204504	5835.9375	0.4484678834609636	0.006163376199681515	0.0015003576426835172
1727868204505	5835.9375	0.5036336367281524	0.006644470947188154	0.0016607717976292573
1727868204507	5835.9375	0.529926287312437	0.0061803980468182335	0.0017470590527540067
1727868204509	5835.9375	0.5617471240731035	0.005771025444086549	0.0018374451988551856
1727868204511	5835.9375	0.5973829542945395	0.006338109413443131	0.0019512363542012793
1727868204512	5835.9375	0.618351200961837	0.006487155702914053	0.0020139562709526053
1727868204514	5835.9375	0.6258698185090554	0.006617745644397323	0.00203477366608451
1727868204516	5835.9375	0.8891986508933989	0.007929831778913383	0.002031320641290384
1727868204518	5906.25	0.8558997068265198	0.008288676635356025	0.0019747660403676816
1727868204520	5906.25	0.8013869547283597	0.00814287608837095	0.0018794440261117786
1727868204521	5906.25	0.7896924221422266	0.00840934701586975	0.001887168825095597
1727868204523	5906.25	0.7242876611310359	0.00814472312669203	0.001851874073389101
1727868204525	5906.25	0.6979046305189947	0.006024876608737051	0.001862194834634393
1727868204527	5906.25	0.671755474708129	0.003504971194118991	0.0018712701956512157
1727868204528	5906.25	0.6892381342312311	0.002252611819969428	0.001928861355555892
1727868204530	5906.25	0.6837430659371441	0.002363347510846651	0.0019185991478722687
1727868204532	5906.25	0.6738350165047913	0.0027859974808378744	0.0018920083062038398
1727868204534	5906.25	0.7238951491157208	0.0037393822589364785	0.0019750835121608206
1727868204536	5906.25	0.795101320112477	0.0062976973892988185	0.002134401686008996
1727868204537	5976.5625	0.8388926014352126	0.008898794839171815	0.0022131148837045214
1727868204539	5976.5625	0.8179188506691675	0.008469824502864327	0.002155376006922241
1727868204541	5976.5625	0.8497098206973925	0.006116429357857691	0.0020920838382234093
1727868204543	5976.5625	0.8128200187123297	0.004506405861212425	0.0020170850382947377
1727868204544	5976.5625	0.826991179204337	0.004785184830813206	0.0020476064395423188
1727868204546	5976.5625	0.8209484428229822	0.005732557676499416	0.0020409333359563
1727868204549	5976.5625	0.7948005724253144	0.006680693016476712	0.0018008816970955623
1727868204551	5976.5625	0.683391675612985	0.008255818306970628	0.0015608300582348245
1727868204553	5976.5625	0.5781319241259493	0.012078805143638165	0.0013533991873012701
1727868204554	5976.5625	0.5289568685475258	0.016862448053819767	0.0012645065138113855
1727868204556	6046.875	0.6537888730630068	0.02065574352711321	0.0012074000829484603
1727868204558	6046.875	0.5916761089167992	0.02579606926048096	0.0011118711721591467
1727868204560	6046.875	0.526976183673519	0.03249299250219319	9.96042973181646E-4
1727868204561	6046.875	0.4481820451624443	0.035562944133460096	9.605485404142023E-4
1727868204562	6046.875	0.36710551895337706	0.031563806254406114	0.0010391731344896872
1727868204564	6046.875	0.2804081915767522	0.025923087341630482	0.001191704877647355
1727868204566	6046.875	0.3283458326566207	0.02088729931721269	0.0014241998830311496
1727868204568	6046.875	0.35584187977229503	0.016544122618697674	0.001481693419981161
1727868204569	6046.875	0.34041356776423565	0.015957426965142275	0.0014414746280956322
1727868204571	6117.1875	0.35021946452025193	0.017347468341832237	0.0014713812489344856
1727868204573	6117.1875	0.3900981571644447	0.019438272176373093	0.00157427973734867
1727868204575	6117.1875	0.44695213052668253	0.020120650014172608	0.0017364780489995547
1727868204576	6117.1875	0.45616958153268927	0.02242386419228956	0.0017634612756600714
1727868204578	6117.1875	0.5459779099961882	0.027455501199667887	0.0016572486237813417
1727868204580	6117.1875	0.499657728523442	0.03192795511939994	0.00150928308700623
1727868204582	6117.1875	0.4745463041753026	0.032280251278156126	0.001461226295000591
1727868204584	6117.1875	0.4546578234437536	0.02933741760010049	0.0014296091730864097
1727868204585	6117.1875	0.43222184905511485	0.025827672689601944	0.0013814120609541268
1727868204587	6187.5	0.4024981816246188	0.023496254649074167	0.0013070564895212723
1727868204589	6187.5	0.40212400637665974	0.025218169306928655	0.0011552722260462962
1727868204591	6187.5	0.3733497532971933	0.031917497779242174	0.0012653511691515676
1727868204592	6187.5	0.3740200915381817	0.04525918049465753	0.001278787470374466
1727868204594	6187.5	0.34329912018621517	0.06128061342716618	0.0011936522775070648
1727868204596	6187.5	0.37459303020569323	0.06638776280113699	0.0012510289722757958
1727868204598	6187.5	0.39655949871808405	0.053203067337794355	0.0012953549746874638
1727868204600	6187.5	0.43694021600429456	0.03658845733813045	0.0014199871112975317
1727868204601	6187.5	0.5035901711959072	0.03392819317934891	0.001562164961528896
1727868204603	6187.5	0.5532009304157279	0.042000432042161355	0.0016894744940344148
1727868204605	6187.5	0.5286285278469998	0.04914662502309128	0.0019469622618687931
1727868204607	6187.5	0.5778989470847672	0.05301640064072853	0.002066771549973015
1727868204608	6187.5	0.5883406642154682	0.06033234187133353	0.002083528326905421
1727868204610	6187.5	0.5846323457154088	0.08270562566316246	0.0020791644839547427
1727868204612	6187.5	0.5872976996373265	0.11301452229561199	0.002092179694318601
1727868204614	6187.5	0.6076306803713758	0.12332458021888654	0.002141488206241086
1727868204616	6187.5	0.62280678069128	0.10824019292642002	0.002190190099403406
1727868204617	6187.5	0.610300862833007	0.08995798486024682	0.0021693483657145023
1727868204619	6187.5	0.686231559625223	0.08084195385514764	0.002021713075451026
1727868204621	6187.5	0.6685793192791936	0.0752700805390194	0.001969748793495981
1727868204623	6187.5	0.6467045209536046	0.07463227974568487	0.00193137686030305
1727868204624	6187.5	0.6359619209377639	0.0832571431724737	0.0019228269058165584
1727868204626	6187.5	0.6418746479864826	0.09615804339707074	0.0019234087244904012
1727868204628	6187.5	0.6078821968430255	0.10983893677031911	0.0018656230506029284
1727868204630	6187.5	0.5586753593838003	0.12327715584944865	0.001749950208337936
1727868204632	6187.5	0.5232620203449145	0.12483672071477775	0.0016468249703693741
1727868204633	6257.8125	0.5560949693923531	0.11519883192569816	0.0016044000205858605
1727868204635	6257.8125	0.5262631136872926	0.10940626849156128	0.0015722034826903808
1727868204637	6257.8125	0.3919705615379841	0.11840360668079575	0.0015846442388820418
1727868204639	6257.8125	0.43029010683893304	0.12748130798379148	0.0016755951217243298
1727868204640	6257.8125	0.48177343735632977	0.12989854562028325	0.0018689148668281192
1727868204642	6257.8125	0.4342309646700483	0.14109243889896025	0.00199380070979573
1727868204644	6257.8125	0.4059966725462371	0.1494490023985303	0.002215591105825888
1727868204646	6257.8125	0.40579009902412455	0.12727993377490732	0.0022447032619392206
1727868204649	6257.8125	0.3873351133399624	0.08886460171625335	0.0022081011817522123
1727868204650	6257.8125	0.4376658573929352	0.08221756545261955	0.002390889090404446
1727868204652	6257.8125	0.4314198548345725	0.11146799607576352	0.002379387031621052
1727868204654	6187.5	0.4263091933662456	0.13608539109122905	0.002358789702903874
1727868204656	6187.5	0.3804384855151037	0.14166394244562588	0.0021250683834476594
1727868204657	6187.5	0.48641740458295446	0.13844102639472297	0.001899242939854382
1727868204659	6187.5	0.4561079481546469	0.13646227776616482	0.0017914930682562458
1727868204661	6187.5	0.5242322667016394	0.14192711627549845	0.0016708830577892137
1727868204662	6187.5	0.519814951702969	0.16035140564385889	0.0016551841318604165
1727868204664	6187.5	0.48432965830789865	0.1871694824212365	0.0015434698067201694
1727868204665	6187.5	0.44354772667714887	0.19875731210065625	0.0015453598580096085
1727868204667	6187.5	0.47449437385776566	0.18011711003300462	0.001730326020299946
1727868204669	6187.5	0.4306685093969513	0.1478229364178512	0.001646243463749365
1727868204671	6117.1875	0.43070589922557784	0.12986527511260898	0.0016370480088229325
1727868204672	6117.1875	0.4034337582253635	0.13294165042285125	0.0015770577858950472
1727868204674	6117.1875	0.38241070391626847	0.13930088717543215	0.0015322668503272375
1727868204676	6117.1875	0.3941685586917013	0.13970628549991831	0.0015667175473095796
1727868204678	6117.1875	0.419012853486431	0.1444632447180639	0.0016658908555474787
1727868204680	6117.1875	0.3837243332286817	0.15208760333814053	0.001553532680604997
1727868204681	6117.1875	0.44192608047581317	0.1475737026185124	0.0013935057489665756
1727868204683	6117.1875	0.4527583812017861	0.13364812840935536	0.0014168507461822996
1727868204685	6117.1875	0.44839187238201406	0.12790485223438408	0.0014091056000924214
1727868204687	6046.875	0.3817421852409094	0.15689886246843596	0.0016022020859548882
1727868204688	6046.875	0.450106149018651	0.20574080126038646	0.0017990511787871278
1727868204690	6046.875	0.42870435436885523	0.2268725885110096	0.0017480339686945215
1727868204692	6046.875	0.43510658177569034	0.20091027613302131	0.0017379000596268492
1727868204694	6046.875	0.43187899435453264	0.1638527497285096	0.0017313470652390336
1727868204696	6046.875	0.44071018536402984	0.1479086116223645	0.001765215287032119
1727868204697	6046.875	0.46194431313480444	0.13854426527264996	0.0018362883188798506
1727868204699	6046.875	0.44825960720627306	0.12965944091659454	0.0018095885968923448
1727868204701	5976.5625	0.594306996670627	0.12997712243214	0.0018236496694530153
1727868204703	5976.5625	0.5929201820528149	0.136593560979194	0.0019826935483209284
1727868204704	5976.5625	0.5744651511863426	0.13984031356368032	0.0019408599705022897
1727868204706	5976.5625	0.5719140224070253	0.13668973892328426	0.0019298015709710377
1727868204708	5976.5625	0.626444733284471	0.1294563251374843	0.0020363617103251945
1727868204710	5976.5625	0.6075631814099625	0.11789686577807211	0.0019690248966401655
1727868204712	5976.5625	0.6085308509469448	0.10452692701433555	0.0019514160321089317
1727868204713	5976.5625	0.6063259242845401	0.09379221290633548	0.00204197856461132
1727868204715	5906.25	0.6073165288007099	0.09116234851990844	0.0022962097190347246
1727868204717	5906.25	0.61570103387974	0.0905798326718442	0.0023292990516029523
1727868204719	5906.25	0.6413775985635275	0.0906196660102247	0.002371422603742795
1727868204720	5906.25	0.6120217289735739	0.08857799321082686	0.0023271068154769752
1727868204722	5906.25	0.5706851087526206	0.0843532136895604	0.002245829210465793
1727868204724	5906.25	0.5165887758491486	0.07877606783641604	0.002140752655012659
1727868204726	5906.25	0.493781126156258	0.0732395325486746	0.00209340549352137
1727868204728	5835.9375	0.5096544421974419	0.07314408064674242	0.0021193006441249853
1727868204729	5835.9375	0.5697983626289198	0.07330736268122971	0.0019160850832824212
1727868204731	5835.9375	0.5468521289294432	0.06952019998348931	0.0018161015969487052
1727868204733	5835.9375	0.509192710051348	0.05958122029927178	0.001733938321135564
1727868204735	5835.9375	0.5048493541639179	0.048005093022095525	0.0017283829589538233
1727868204736	5835.9375	0.49791555425215506	0.03894871643601718	0.0017224758113475677
1727868204738	5835.9375	0.48892282111068963	0.03274065032042148	0.001714387682122242
1727868204740	5765.625	0.48792690947024675	0.03108014007163734	0.0017097018749492037
1727868204742	5765.625	0.4836426103377754	0.0266022017559303	0.0016891458116343825
1727868204744	5765.625	0.5911171214298253	0.02243685686088387	0.0014292313092850917
1727868204745	5765.625	0.5452323576699573	0.022107968171347407	0.0012458764002884995
1727868204748	5765.625	0.5392724960793134	0.02661030705334329	0.0012429827718033106
1727868204750	5765.625	0.5563883004481942	0.030689920534270367	0.0012787974273661858
1727868204752	5695.3125	0.5815890963374505	0.03095247840678663	0.0013009451283195815
1727868204753	5695.3125	0.6300616164844531	0.026297085477584928	0.001530593057070211
1727868204755	5695.3125	0.6553288007240786	0.023050972017477935	0.0016006399240647681
1727868204757	5695.3125	0.6934394493365368	0.0204787838067906	0.0017034951250638863
1727868204759	5695.3125	0.6684592698873655	0.01862439304270759	0.0016442077464417168
1727868204761	5625.0	0.6551099595713572	0.019180572048032	0.0016273378487102602
1727868204761	5625.0	0.655045383493505	0.0198345497635155	0.0016250443849471765
1727868204763	5625.0	0.655045383493505	0.017793336865901888	0.0016250443849471765
1727868204765	5625.0	0.6538758389724034	0.014772817739805842	0.0016177294958463876
1727868204767	5625.0	0.6299468145682714	0.012737291782591002	0.001573944623413588
1727868204768	5554.6875	0.581414826329331	0.011999828493660722	0.001483981129905977
1727868204770	5554.6875	0.5677037269064465	0.012265015207779579	0.0014394203768944654
1727868204772	5554.6875	0.5337452874857062	0.011312158353933836	0.0013504053576494294
1727868204774	5554.6875	0.5281826780481704	0.008968362895373604	0.001338383457299354
1727868204776	5484.375	0.5540763806996856	0.008372895289763755	0.0013928170970934522
