# Supplementary material for: Identification and classification of repeated whistle types from free-ranging rough-toothed dolphins (Steno bredanensis)
Source: Sci Rep. 2026 Mar 20;16:14327. doi: 10.1038/s41598-026-44853-2 (PMC13144356; doi:10.1038/s41598-026-44853-2)
Supplement: Supplementary file 2 — Supplementary Material 2 [file 41598_2026_44853_MOESM2_ESM.zip › Dataset_StenoRepeatedCalls/Contours/3373.csv]

Time [ms]	Peak Frequency [Hz]	Duty Cycle	Energy	WindowRMS
1727948972146	5273.4375	0.7336744998551804	0.042024928763434666	8.927988557527732E-4
1727948972147	5273.4375	0.5379922734866353	0.09748484564912692	0.0010270930708082468
1727948972149	5273.4375	0.5634497614708405	0.15734055418037962	0.0010732554744943854
1727948972151	5273.4375	0.6497607128131836	0.20126188746853677	0.001258362238446498
1727948972153	5273.4375	0.009598932178220231	0.2595952213027282	0.0044278237590112315
1727948972155	5273.4375	0.010391516416307565	0.3701107001331711	0.006021236570467755
1727948972156	5273.4375	0.010950602636431132	0.46491865765137713	0.006818901996971
1727948972158	5273.4375	0.011005006298891892	0.45439471653770236	0.0076165674234742456
1727948972160	5273.4375	0.01096152505755352	0.3756961154866425	0.007616261443999688
1727948972162	5273.4375	0.010306846808293923	0.3306910161194199	0.007599902849767323
1727948972163	5273.4375	0.009904176328823821	0.33407090963872105	0.007590756792829353
1727948972165	5273.4375	0.009398951818967919	0.34557601717554204	0.004425116291879919
1727948972167	5273.4375	0.523732254451287	0.3584973660667082	0.0012594757909304853
1727948972169	5273.4375	0.5361214398563308	0.36723870214515836	0.0010949758381162333
1727948972171	5273.4375	0.6086077008928571	0.36735714713962725	9.405170244113583E-4
1727948972172	5273.4375	0.6786672154820915	0.3602371440010033	8.853182686582448E-4
1727948972174	5273.4375	0.696806647912003	0.3451620002487912	9.03101883396154E-4
1727948972176	5273.4375	0.6650528817806604	0.3177506086592828	9.734431754554513E-4
1727948972178	5273.4375	0.6461699186234046	0.272289979048932	9.398557158290822E-4
1727948972179	5273.4375	0.6607174211813263	0.2065864146892666	9.498498046704999E-4
1727948972181	5203.125	0.6649907853397845	0.13583148643067117	9.521146179498868E-4
1727948972183	5343.75	0.7334436437089576	0.05360355281554918	0.0010408142795112635
1727948972185	5554.6875	0.6986594755826859	8.619717627444985E-4	0.0012886118915643183
1727948972187	5765.625	0.7804814185176067	2.8606682021552134E-4	0.0015364095036173734
1727948972188	5976.5625	0.8469781578265088	0.0015882826062290473	0.0017010650847518291
1727948972190	6187.5	0.8804360084324401	0.01875208336984884	0.001756023970753801
1727948972192	6398.4375	1.0079172390397095	0.027349919400105057	0.0019512973556572277
1727948972194	6398.4375	1.104358176414258	0.03406202842149743	0.0020722326876104
1727948972195	6398.4375	0.24399897904951456	0.036862622968422167	0.002241477280660818
1727948972197	6398.4375	0.2493982880023379	0.03470749494006032	0.0022826226638634627
1727948972199	6398.4375	0.24684698461016244	0.03194275124947389	0.002259290837002621
1727948972201	6398.4375	0.24390259275184697	0.03620444865844013	0.0022345772645541114
1727948972203	6398.4375	0.24097328744447075	0.04518720583132952	0.0022085343445282205
1727948972204	6398.4375	0.24681429708312735	0.04966035815288772	0.0022608167697999266
1727948972207	6398.4375	0.24562413584236217	0.04935858136644012	0.00224997723915019
1727948972209	6398.4375	0.23776404280299912	0.04978551849963364	0.002190920572728862
1727948972211	6398.4375	1.0710177533572391	0.054767380150876184	0.0020680604014348554
1727948972212	6398.4375	1.0390508742559523	0.06100195540095449	0.0020173924129277257
1727948972214	6398.4375	1.037151114868117	0.0665644667308235	0.0020153388093215696
1727948972216	6398.4375	0.9964230573460494	0.07024619202051868	0.0020394563840764254
1727948972218	6398.4375	1.0136114398718477	0.07158132369558325	0.0020776138626769237
1727948972220	6398.4375	0.9850746998458203	0.07118177352232147	0.0020172019859421688
1727948972220	6398.4375	1.0087851269119803	0.07111512193139226	0.0020606603719357146
1727948972222	6398.4375	1.0087851269119803	0.06967449126793351	0.0020606603719357146
1727948972224	6398.4375	1.017528393478659	0.06531124868118252	0.002082573610058663
1727948972226	6398.4375	1.0352459933328755	0.05746251040971472	0.0021133690747997167
1727948972227	6398.4375	1.0546183290590463	0.0470064685177309	0.0021449489092818168
1727948972229	6398.4375	0.019032006291279126	0.05461857533941954	0.003961644548808773
1727948972231	6328.125	0.018226374805306887	0.08349657494773663	0.004844263236463201
1727948972233	6539.0625	0.01693798997407459	0.28285539394436476	0.00572688192411763
1727948972235	6750.0	0.01595119064908873	0.3223018980585161	0.005694489565229122
1727948972236	6750.0	0.014604461593472897	0.17850372561055047	0.005647891435036332
1727948972238	6750.0	0.01423881773777443	0.07590143079659513	0.005636496766798552
1727948972240	6750.0	0.01298050724900787	0.056488401244292684	0.005600577101734526
1727948972242	6750.0	0.011887725941172746	0.056939978704067605	0.003360764435465606
1727948972243	6750.0	0.6743012789715817	0.0584720963728066	0.0011209517691966853
1727948972245	6750.0	0.8128831244342004	0.05824237444018975	0.0010934043438807386
1727948972247	6750.0	0.8864964443589437	0.054440946844975836	0.0010596020149328596
1727948972249	6750.0	0.9104329479133355	0.05125923182128908	0.001089894124267481
1727948972251	6750.0	0.898728509190626	0.05179143390171703	0.0011458401872472684
1727948972252	6750.0	0.9147108606774733	0.05317024482113808	0.0011634776826657995
1727948972254	6750.0	0.9131210013464517	0.05269157361050522	0.0012296689172403754
1727948972256	6750.0	0.8036993516384362	0.051383783709528036	0.001445597258309474
1727948972258	6750.0	0.8610310453629753	0.05117737917965787	0.0015299371307903621
1727948972259	6750.0	0.8170536787828339	0.052433785243670775	0.0017000035833324176
1727948972261	6750.0	0.8407406484114872	0.05406052539991842	0.001740128473339207
1727948972263	6750.0	0.8808587126379639	0.052941877924911555	0.0018101322628923462
1727948972265	6750.0	0.9077257727235941	0.049215723974293586	0.001854265333612882
1727948972267	6750.0	0.9249358953978604	0.046846194038128765	0.00187488392877926
1727948972268	6750.0	0.8794963543593537	0.04522405698367014	0.0017978191318820049
1727948972270	6750.0	0.8407255947288506	0.04378021696556402	0.0017182067261741682
1727948972272	6750.0	0.8184047467994666	0.04223931829007899	0.0016773841492788452
1727948972274	6750.0	0.8388090100345039	0.04023984935726265	0.0015037075471847187
1727948972275	6750.0	0.9290988103057081	0.036890482504490854	0.001456140139723991
1727948972277	6750.0	0.9744748841620359	0.031436351929604145	0.0014059853101587158
1727948972279	6750.0	0.9887729183285932	0.0253070873196437	0.0013234287823827356
1727948972281	6750.0	0.9616085480108907	0.021259095332963815	0.0012866967197272849
1727948972283	6750.0	0.942900583914285	0.016676791167142595	0.0012655596847142149
1727948972284	6750.0	0.9256659990057344	0.012239513408601086	0.0012433890751650648
1727948972286	6750.0	0.9131733241277052	0.007471394715073658	0.001228538804621389
1727948972288	7101.5625	0.8921056952778162	0.004483565036326588	0.0012051325972881409
1727948972290	7523.4375	0.9133304324655298	0.0610410714200661	0.0011749245323122918
1727948972291	7523.4375	0.8768289072469465	0.09711586227617433	0.0012021764578265697
1727948972293	7523.4375	0.8788094482755674	0.13119901538884918	0.0012066340498268601
1727948972295	7523.4375	0.8491487323113207	0.1558345735158024	0.0012763070087394414
1727948972297	7523.4375	0.8563398765068134	0.17038653968373302	0.001290042812595676
1727948972299	7523.4375	0.8308560993186583	0.1790133168355616	0.001265348473766407
1727948972300	7523.4375	0.7978843193134172	0.18261342885938114	0.0012372168377785839
1727948972302	7523.4375	0.7924692085953878	0.18193575234855297	0.0012329268129800453
1727948972304	7523.4375	0.6970701077699162	0.18956192757778156	0.0011302970970856582
1727948972307	7523.4375	0.012750159392755141	0.2525275752477069	0.002748844059012115
1727948972308	7523.4375	0.012825301267736153	0.3559556163311752	0.00355671822055607
1727948972310	7523.4375	0.01261434026828305	0.39080773741182173	0.003955382237962914
1727948972312	7523.4375	0.011960316663438459	0.309150590779508	0.004354046255369757
1727948972314	7523.4375	0.01148335491010391	0.20287536946598123	0.004347160767663742
1727948972316	7523.4375	0.011426609071643423	0.15415473716928796	0.004346741975922879
1727948972317	7523.4375	0.011236862856242215	0.1414802010418748	0.002790890618655349
1727948972319	7523.4375	0.06304464729470495	0.13704518571254315	0.0017945711135807446
1727948972320	7453.125	0.2732105619070461	0.1344821078806655	7.982516085061402E-4
1727948972322	7453.125	0.3829022975747329	0.13133990401260903	6.978796960036107E-4
1727948972323	7453.125	0.44510285273823563	0.12991586619444453	5.975077835010813E-4
1727948972325	7453.125	0.4495464780795499	0.12734007893736685	6.901558579366745E-4
1727948972327	7453.125	0.4828291119269605	0.12397310891224544	7.359856032007975E-4
1727948972329	7453.125	0.4435190229660675	0.1191758208603254	7.809551866003383E-4
1727948972331	7453.125	0.4745916547812553	0.11440444664798427	8.10676881469205E-4
1727948972332	7453.125	0.5513135620511431	0.10938508202115942	9.092779500582181E-4
1727948972334	7453.125	0.5825521912316207	0.10623962165327885	9.52574692010562E-4
1727948972336	7453.125	0.6578475586435493	0.10667961331399546	0.0010625569013680278
1727948972338	7453.125	0.7237303246806817	0.10733139738397127	0.001236640190695381
1727948972339	7453.125	0.7796093158557535	0.1056192778326307	0.001327762721028836
1727948972341	7453.125	0.8216785046150711	0.10183514690751158	0.001379993263153109
1727948972343	7453.125	0.8848415267829413	0.09686655164912435	0.0014723888308840717
1727948972345	7453.125	0.968534022245072	0.09077097456315907	0.0015914086362928052
1727948972347	7453.125	1.007337551172534	0.08514591044429812	0.0016407483672196575
1727948972348	7453.125	0.9504764751484974	0.07978879798483637	0.0016942308076198073
1727948972350	7453.125	0.9816636912561145	0.07417843125652507	0.0017460427682662965
1727948972352	7453.125	0.9973170122510482	0.06805840581390152	0.0017694513975299942
1727948972354	7453.125	1.0004178199794724	0.06545267684967646	0.001777529776452108
1727948972355	7453.125	0.9209360566529089	0.06536542058171596	0.0018258615328446124
1727948972357	7453.125	0.9209706048545597	0.06656762703121312	0.0018277173872065316
1727948972359	7453.125	0.9324022209119497	0.06861499253570993	0.0018509108569074145
1727948972361	7453.125	0.9339568899862422	0.07050418236020324	0.0018545798323052897
1727948972363	7453.125	0.9358109768081762	0.07321995597677378	0.0018565469670845853
1727948972364	7453.125	0.9448894764642295	0.07345824442982458	0.0018710844012050961
1727948972366	7453.125	0.9484133930326258	0.07070820088704877	0.0018771073115762696
1727948972368	7453.125	0.9847719736596301	0.06594027916052994	0.0019711265796108724
1727948972370	7453.125	1.016037019293763	0.06151919541149675	0.0020549688331087655
1727948972371	7453.125	1.012969622377635	0.05738575251714533	0.0021701223688450908
1727948972373	7382.8125	1.0324545237614284	0.05153366887230693	0.002210488955444798
1727948972375	7382.8125	1.0429583518667935	0.045812072936216454	0.002345353022412944
1727948972377	7382.8125	0.9191128426920246	0.04373838394056085	0.002556498110135751
1727948972379	7382.8125	0.952403261115014	0.049497001722441515	0.0026487003212063973
1727948972380	7382.8125	0.9535303655660378	0.07078617355874506	0.002669331004422362
1727948972382	7382.8125	0.3019434210616462	0.09448538881726866	0.0027822262804919795
1727948972384	7382.8125	0.042591731676342524	0.09322949693147031	0.0034853705799614155
1727948972386	7382.8125	0.04369802576059947	0.06682104007051073	0.0038131873873950527
1727948972387	7382.8125	0.042152242043530366	0.04306398002347479	0.00414100419482869
1727948972389	7382.8125	0.04196315305174385	0.03292880305097017	0.004135622610374145
1727948972391	7382.8125	0.039843122924638256	0.024611036095585646	0.004046007542769945
1727948972393	7382.8125	0.0373353583572481	0.015220129583602691	0.0039456735102642365
1727948972395	7171.875	0.035721390932181026	0.0077866377116252074	0.0030893248686134087
1727948972396	6890.625	0.705020333407201	0.002496972132967516	0.0022329762269625805
1727948972398	6609.375	0.7018465823190174	0.01312307991430491	0.0021273171575947403
1727948972400	6609.375	0.6689164783775026	0.02086931907775771	0.0018595203930376273
1727948972402	6609.375	0.6913617350398747	0.027945483760288128	0.001677632598677699
1727948972403	6609.375	0.6780793896978398	0.03319226292387917	0.0014040180042332252
1727948972405	6609.375	0.637785671902772	0.03614906283330892	0.0013486452876005789
1727948972408	6609.375	0.5919133374884639	0.03761126161672625	0.0012614761942611628
1727948972410	6609.375	0.5660455080096475	0.0395320414209841	0.0010572264818115716
1727948972412	6609.375	0.49138537511404223	0.04227782379094723	8.868793428992918E-4
1727948972413	6609.375	0.5240005771306363	0.04426400046454572	7.165322039870119E-4
1727948972415	6609.375	0.565692644207707	0.04337160580310422	7.725371230787888E-4
1727948972417	6609.375	0.5870071279381196	0.040099653712606376	7.949843630896414E-4
1727948972419	6609.375	0.5779605959756178	0.037295863006786105	9.156367365729687E-4
1727948972420	6609.375	0.5378868447022545	0.03666559447836031	8.635410348151472E-4
1727948972421	6609.375	0.5148438970596376	0.03751087032730186	8.298540788144707E-4
1727948972423	6609.375	0.496272211195633	0.03878094919963685	8.084694919069879E-4
1727948972425	6609.375	0.5474186881311454	0.03917903746810829	8.732032857120684E-4
1727948972427	6609.375	0.5356052576761671	0.03894759530759587	8.602096077483795E-4
1727948972428	6609.375	0.606685884766144	0.0383082269912465	9.600362767094853E-4
1727948972430	6609.375	0.5956023458953406	0.038095291040115914	9.482414948029251E-4
1727948972432	6609.375	0.5665310344278722	0.038104861501983216	9.227784668471573E-4
1727948972434	6609.375	0.5928795292692365	0.03779451067044245	8.637598125973458E-4
1727948972435	6679.6875	0.6123068947462166	0.036813029393305996	8.809844917264777E-4
1727948972437	6679.6875	0.6190006088160869	0.03557826277093404	8.861907938281097E-4
1727948972439	6679.6875	0.5840802055063754	0.03428022309997868	9.591064716669015E-4
1727948972441	6679.6875	0.6991199326780175	0.03441577745907906	0.0011064139829305673
1727948972443	6679.6875	0.6268120281416633	0.035832211824999634	0.0012883899123158542
1727948972444	6679.6875	0.6971935577851552	0.036889954751042474	0.0013852959835540474
1727948972446	6679.6875	0.7409713031621719	0.03651970597967342	0.001444014477680306
1727948972448	6679.6875	0.8220969897200574	0.03526382580756117	0.001577123889145228
1727948972450	6679.6875	0.8841544055599707	0.03382270506653304	0.001651924482849044
1727948972451	6679.6875	0.9600436195246275	0.034183805594121965	0.001744714842458151
1727948972453	6679.6875	0.9674080610601244	0.03442414748850365	0.0017564617599108068
1727948972455	6679.6875	0.9647877385194489	0.03454061851221923	0.0017530321335177247
1727948972457	6679.6875	1.068926477332285	0.033375866965549145	0.0015961559597636751
1727948972459	6679.6875	1.0289734014675052	0.030840360768947077	0.001541776394923227
1727948972460	6679.6875	0.9257498253343887	0.0295000950314694	0.0014003268795665159
1727948972462	6679.6875	0.878786356697467	0.029815221144274	0.0013311612807383778
1727948972464	6679.6875	0.8502591125640777	0.030098474532683942	0.0012880817432455933
1727948972466	6679.6875	0.026166053791354563	0.0336555136566402	0.0020230474821443492
1727948972467	6679.6875	0.024415806686794512	0.043141844713246225	0.0023909989702990187
1727948972469	6679.6875	0.024451429484885802	0.049008340263973334	0.0027589504584536882
1727948972471	6679.6875	0.024931376478256845	0.04276142581007131	0.0027681495257005275
1727948972473	6679.6875	0.026811550717763966	0.02987670085913007	0.002821419354566658
1727948972475	6679.6875	0.030742179127903387	0.02340331037348352	0.002903417758296439
1727948972476	6679.6875	0.033757257283364574	0.023504568617120344	0.0029841954772469844
1727948972478	6679.6875	0.03488092745386247	0.024253386978763898	0.002344192031487449
1727948972480	6679.6875	1.0201986824065128	0.024710364042731733	0.0017041885857279138
1727948972482	6679.6875	1.0476106223242025	0.02578727907478824	0.0017363344023584217
1727948972483	6679.6875	0.1180330046896023	0.025747159827963644	0.0019316973792285292
1727948972485	6679.6875	0.12043409515536506	0.02355882297081776	0.0021270603560986368
1727948972487	6679.6875	0.11689285674125442	0.024347852285142545	0.002091946947670316
1727948972489	6679.6875	0.11356121838967505	0.030511396965020195	0.002055130203675589
1727948972491	6679.6875	0.10268588758252761	0.035221548070217434	0.0019296584704720766
1727948972492	6679.6875	0.09544537517185103	0.03365735647333254	0.0018324989717369454
1727948972494	6679.6875	0.09438305139250681	0.029377057246533167	0.0018183105751069762
1727948972496	6679.6875	0.09217341793147078	0.028027561280162143	0.0016405718083295842
1727948972498	6679.6875	0.5134585342096744	0.0293973068516154	0.001462833041552192
1727948972499	6679.6875	0.7336184025512679	0.031187106314886023	0.001401861913609372
1727948972501	6679.6875	0.83166817476273	0.032800249058755754	0.001397231899176231
1727948972503	6679.6875	0.9076458834015007	0.03334215791992435	0.001451531706061052
1727948972505	6750.0	0.9744244959597166	0.03228071212162222	0.0015363647359049025
1727948972508	6750.0	1.0442449051752447	0.02963153390365143	0.0016372787624331496
1727948972509	6750.0	1.1235179437577647	0.025921785266421984	0.0017881418228132223
1727948972511	6750.0	1.1342710122825919	0.022500900586013662	0.0018048303445382212
1727948972513	6750.0	1.1470334686675012	0.02290460531195439	0.0018219305115470719
1727948972515	6750.0	1.1706153412895994	0.028098509606363006	0.0018575653426143508
1727948972516	6750.0	1.0904910003688175	0.0316399321848446	0.001756370236496819
1727948972518	6750.0	1.085785051913483	0.03040989977911406	0.001750291245324064
1727948972520	6750.0	1.045459860164803	0.026881351971061975	0.0016992439871556782
1727948972521	6750.0	0.9722119857180292	0.023843306716681206	0.001598793109444222
1727948972523	6750.0	0.984367834447065	0.0218543204238578	0.0015543318885419195
1727948972524	6750.0	0.877007575328072	0.021453476220098314	0.001407295911989759
1727948972526	6750.0	0.8390586888707465	0.02129505982540102	0.0013537666416402062
1727948972528	6750.0	0.7966421056964984	0.02192887406853784	0.0012039247800929315
1727948972530	6750.0	0.7331481134731429	0.02157802795434087	0.001124391927829143
1727948972531	6750.0	0.7303209708455507	0.02107527653807775	0.0011194254759295896
1727948972533	6750.0	0.7266327168855176	0.020768473582329125	0.001111307846311819
1727948972535	6750.0	0.7527876767539945	0.02079022335869744	0.0011464158981465357
1727948972537	6750.0	0.765788558066344	0.020868782125596518	0.0012245353693016822
1727948972539	6750.0	0.8395852782691299	0.020409349275127102	0.0013543366493971823
1727948972540	6750.0	0.9121906370948234	0.019343049405413048	0.0014534936771870882
1727948972542	6750.0	0.934838902621553	0.01865157013886352	0.0014836654657887653
1727948972544	6750.0	0.6107383176396178	0.02006265553512539	0.001638177370782309
1727948972546	6750.0	0.6374504820236305	0.02526395919631389	0.0018041397125321934
1727948972547	6750.0	0.6334003868864506	0.029312196418771135	0.0018351093985833242
1727948972549	6750.0	0.05317683826036552	0.025006015179440424	0.0022997362749668515
1727948972551	6750.0	0.052720090804460155	0.016954132803150886	0.0025619969879671443
1727948972553	6750.0	0.05414352613586261	0.012961481698638694	0.002824257700967437
1727948972555	6750.0	0.05532089165493641	0.012801959748265198	0.0028759395445770233
1727948972556	6750.0	0.05586392061099445	0.012719091965022165	0.002917873680154957
1727948972558	6750.0	0.0550147179820645	0.012528707862572569	0.0028939245559961363
1727948972560	6750.0	0.0554854966528005	0.013339421132919319	0.0028786404115520394
1727948972562	6750.0	0.058495715786768265	0.013821939016211503	0.002618281251688343
1727948972563	6750.0	0.6389565702460229	0.01326701679796721	0.002357922091824647
1727948972565	6750.0	0.6388459256786441	0.012238950287066772	0.0023439093846184754
1727948972567	6750.0	0.6481897464911672	0.011576045030655019	0.0023563657334933897
1727948972569	6750.0	0.6546997115473547	0.011542658204633805	0.0023727403576347264
1727948972571	6750.0	0.671294138601785	0.012697078667037377	0.0023781567159713224
1727948972572	6750.0	0.706415885561182	0.014458698986343898	0.0024788322225769944
1727948972574	6750.0	0.7073778158816593	0.01741718055204882	0.0024797842486667166
1727948972576	6750.0	0.7091729675360711	0.020509779133791105	0.0024937926004764696
1727948972578	6750.0	0.7039275118213559	0.02030937877301002	0.00244985943342675
1727948972579	6750.0	0.9067355074875735	0.016285848633385176	0.0022792425112382396
1727948972581	6750.0	0.8838426803183327	0.012443416885391188	0.002239046087438908
1727948972583	6750.0	0.9056063180268651	0.01137837781551501	0.0021469765540133804
1727948972585	6750.0	0.873083355783046	0.011121985698864153	0.0020870045189067604
1727948972587	6750.0	0.8269647461260757	0.010335024289815253	0.0019480700499161043
1727948972588	6750.0	0.8332452298287996	0.009357929064847378	0.001777414137045354
1727948972590	6750.0	0.8033519045383769	0.008553451310909493	0.0017197405630358996
1727948972592	6750.0	0.7865516092594511	0.007685577801974179	0.001496363779443642
1727948972594	6750.0	0.7131778095626857	0.006548211589506362	0.0013941483958286914
1727948972595	6750.0	0.6497621036425577	0.00546689880641081	0.001248706968942962
1727948972597	6750.0	0.7759305234718273	0.004707240229285243	0.0011994497265521377
1727948972599	6750.0	0.7415444066777654	0.004143244687048269	0.001087955781479422
1727948972601	6750.0	0.6327006360843276	0.00354265808041372	9.486146460590521E-4
1727948972603	6750.0	0.7144169468319121	0.002935159618827559	7.932195801036773E-4
1727948972604	6750.0	0.6969140010809748	0.0023666721402001707	7.745300469148127E-4
1727948972607	6750.0	0.7362531819779572	0.0019265510773801924	8.152795737059612E-4
1727948972609	6820.3125	0.6358672124398466	0.0016347255963648129	8.810715929443443E-4
