# Supplementary material for: Identification and classification of repeated whistle types from free-ranging rough-toothed dolphins (Steno bredanensis)
Source: Sci Rep. 2026 Mar 20;16:14327. doi: 10.1038/s41598-026-44853-2 (PMC13144356; doi:10.1038/s41598-026-44853-2)
Supplement: Supplementary file 2 — Supplementary Material 2 [file 41598_2026_44853_MOESM2_ESM.zip › Dataset_StenoRepeatedCalls/Contours/3374.csv]

Time [ms]	Peak Frequency [Hz]	Duty Cycle	Energy	WindowRMS
1727877682609	5062.5	0.8573828366953735	0.054914958518868594	0.002258000825118554
1727877682611	5062.5	0.8607882191981727	0.11769654206344365	0.0022672966066565148
1727877682613	5062.5	0.8780842510166927	0.18338690395174415	0.0023406821442153703
1727877682615	5062.5	0.8852752068906397	0.24599858034655409	0.0024897194117643054
1727877682616	5132.8125	0.8636887064264687	0.3123405833279116	0.0024652890583820794
1727877682618	5132.8125	0.8463574336360898	0.3831045528104599	0.0024394420456095435
1727877682620	5132.8125	0.8016435121297784	0.4363861866065542	0.002368427940450239
1727877682622	5203.125	0.7570303221806838	0.4530962137808902	0.00228177222837775
1727877682624	5203.125	0.364669623560693	0.49794997373047867	0.0021166405606419425
1727877682625	5203.125	0.3302221327637384	0.6347182586070376	0.0019675051752954115
1727877682627	5273.4375	0.31164462914678837	0.8410276985736779	0.0018653463118361666
1727877682629	5273.4375	0.2678602204807554	1.0334364040303743	0.0016186950046729075
1727877682631	5273.4375	0.255760322226158	1.1849675993521664	0.001536173737008878
1727877682632	5273.4375	0.2548159755228137	1.3231080349664772	0.0015224424050070582
1727877682634	5273.4375	0.259022478148839	1.4596414259978283	0.0015449540114688633
1727877682636	5273.4375	0.2561325145126384	1.5952060604390481	0.0015255383767188292
1727877682638	5273.4375	0.6991609913005844	1.6817705553964308	0.001545590398471185
1727877682641	5273.4375	0.7421814511566133	1.5900472350149357	0.0016153444828506708
1727877682642	5273.4375	0.7107906980308956	1.2108438361864657	0.0017880669261255634
1727877682644	5343.75	0.7387024864485888	0.6883129581445918	0.0018698312346286082
1727877682646	5765.625	0.7424054655638881	0.03165611700258054	0.0020076593630909685
1727877682648	6187.5	0.7024445097411387	0.38597047075340724	0.0022203558611935685
1727877682649	6187.5	0.7643592596461223	0.4369311302639458	0.002392667418162072
1727877682651	6187.5	0.8036054065988275	0.4865195087738775	0.0024984153538048183
1727877682653	6187.5	0.8880921566847327	0.5387258063743977	0.0027137538321468885
1727877682654	6257.8125	0.9255308149417927	0.5809660174091568	0.002805398953638883
1727877682656	6257.8125	0.8968867661855742	0.6194872446489939	0.002859040924812271
1727877682657	6257.8125	0.906126176927584	0.6643387456498946	0.002886971776176896
1727877682659	6257.8125	0.9069591000281831	0.7099522030152545	0.0028891485109929825
1727877682661	6328.125	0.8871258731544934	0.7539323704591698	0.0028351732971460047
1727877682663	6328.125	0.8257768618231083	0.800015893201087	0.00268671966203562
1727877682664	6328.125	0.7592854556967189	0.8529079704174622	0.002499201713894662
1727877682666	6398.4375	0.713327414702494	0.904455377633217	0.002364747486511251
1727877682668	6398.4375	0.6165562360320003	0.9419179958166901	0.0021000639281691475
1727877682670	6398.4375	0.5511560798808888	0.9611566623430358	0.0019081645055084235
1727877682672	6398.4375	0.5176334221942184	0.9744225765097955	0.0017166485385552556
1727877682673	6398.4375	0.4870267764469519	0.9968267947809801	0.0016071518949516601
1727877682675	6398.4375	0.48360206364713076	1.0189033726233216	0.0015941249575425363
1727877682677	6398.4375	0.5188979315356909	1.017491319805496	0.0017112807375953766
1727877682679	6398.4375	0.5586873236912689	0.9944420107887257	0.001849390526833076
1727877682680	6398.4375	0.617007799172473	0.9518971525450706	0.0020184981009385666
1727877682682	6398.4375	0.6755590977874378	0.8589576838116311	0.002181061918560508
1727877682684	6468.75	0.32602983077938774	0.6921623585472442	0.002484934268167434
1727877682686	6539.0625	0.35054654109767536	0.5403714224011003	0.0026279184948103146
1727877682688	6679.6875	0.37124471015920896	0.3482009661641454	0.0027537373959745817
1727877682689	6820.3125	0.3835338172473853	0.7331541867757695	0.0028303668792857297
1727877682691	6820.3125	0.38442350236663453	1.0772541539054916	0.002838323146902918
1727877682693	6820.3125	0.380355764443583	1.3072105061251826	0.0028242131800182567
1727877682695	6820.3125	0.3743708028070598	1.5220082028287565	0.0028039481731765925
1727877682696	6820.3125	0.351250654231384	1.7969829192737239	0.0026713469653809638
1727877682698	6820.3125	0.7739215488492279	2.083702123392418	0.002520570374312353
1727877682700	6820.3125	0.7568794426428197	2.2987115217499747	0.0024077468651714957
1727877682702	6820.3125	0.711424245774371	2.4279006735232445	0.0022912161406908557
1727877682704	6820.3125	0.6611886014478512	2.5271861765742263	0.002161888123564895
1727877682705	6820.3125	0.61016474629848	2.648410495316793	0.002024515188329202
1727877682707	6820.3125	0.5993370839884695	2.7938740235986934	0.002002212143124544
1727877682709	6820.3125	0.6649254138610831	2.937988278454332	0.0019509954176800987
1727877682711	6820.3125	0.7178856160500806	3.057163996225397	0.0019491277476713124
1727877682712	6820.3125	0.7271714366407428	3.1298880041066104	0.0019765811296362104
1727877682714	6820.3125	0.7321522150238448	3.1644431284734518	0.0019895051442969
1727877682716	6820.3125	0.7210215777709144	3.2123841575692964	0.002041662585424919
1727877682718	6820.3125	0.7571143947866752	3.3045672825707544	0.0021281657983070845
1727877682720	6820.3125	0.7408243388583159	3.3924988349548566	0.0022162585256144244
1727877682721	6820.3125	0.7550646566851976	3.4264275846746317	0.002319912991608451
1727877682723	6820.3125	0.7571896452788073	3.4473887581184943	0.0023271193707401386
1727877682725	6820.3125	0.7709129587123764	3.5015687250955305	0.002365789009006183
1727877682727	6750.0	0.7707374757833557	3.574155448258311	0.0023714897672268277
1727877682728	6750.0	0.7534606330371182	3.646859436908145	0.0023345098468366193
1727877682730	6750.0	0.73968248118823	3.7227036380131477	0.0023042835844161924
1727877682732	6750.0	0.7210675811082098	3.785412898898987	0.0022641655825509956
1727877682734	6750.0	0.6839227804919137	3.8218260781247233	0.002178975313557501
1727877682736	6750.0	0.6835152180403524	3.8435865274991445	0.002061971127643843
1727877682737	6750.0	0.6612859849848769	3.870050910461448	0.0020114169260389797
1727877682740	6750.0	0.6990796614992794	3.8975187253615804	0.0019570428117463316
1727877682742	6750.0	0.6946107876375786	3.9101738873895115	0.0019514731829946774
1727877682744	6750.0	0.7117025507321149	3.909532319139537	0.0019905451086502904
1727877682745	6750.0	0.7131381075425453	3.9032839006849804	0.0019791508676556212
1727877682747	6750.0	0.7156639004363539	3.8772438441747474	0.001983638623582126
1727877682749	6750.0	0.7179212270292845	3.8344689172821154	0.002004770349313204
1727877682751	6750.0	0.6118633749771151	3.824793981958967	0.0020661438801580895
1727877682753	6750.0	0.6207396861470987	3.881527410481828	0.002089713861367238
1727877682753	6750.0	0.6293267810171126	3.9707267525746173	0.002113087443796131
1727877682755	6750.0	0.6293267810171126	4.028156463128856	0.002113087443796131
1727877682757	6750.0	0.669362204650211	4.015512463736062	0.0022226752304497998
1727877682759	6750.0	0.6726671072986407	3.9478658839237384	0.002354770978593071
1727877682760	6750.0	0.7003898872226856	3.9019895024471483	0.002556321425704352
1727877682762	6750.0	0.7272209194398106	3.924354491834364	0.0026301391043721378
1727877682764	6750.0	0.7849440360328942	3.961428509174432	0.002794700684727181
1727877682766	6750.0	0.8263222954356976	3.964113277553276	0.002903616351805618
1727877682768	6679.6875	0.8653458467855979	3.9527234152086423	0.002994523648212438
1727877682769	6679.6875	0.8815760114365221	3.9309183050469025	0.0030322110133623762
1727877682771	6679.6875	0.8725316854758686	3.862355844702462	0.003008969382860365
1727877682773	6679.6875	0.8458176864621683	3.7577087524763626	0.002938349653725529
1727877682775	6679.6875	0.8294991431067981	3.6808540489558768	0.0027922871488069443
1727877682776	6679.6875	0.7830265550827725	3.6573505651087586	0.0026608649523554655
1727877682778	6679.6875	0.7521287755878701	3.649777251271225	0.002575442738056981
1727877682780	6679.6875	0.7319363189650235	3.608308107879948	0.0024338891020663713
1727877682782	6679.6875	0.695872979110698	3.540913891075385	0.002328694933904209
1727877682784	6679.6875	0.7124772617047871	3.496559721171287	0.0022154386007405763
1727877682785	6679.6875	0.7026540839851704	3.4904521257980057	0.0021890726656010784
1727877682787	6679.6875	0.6959543288128931	3.489843673309646	0.002172276198950656
1727877682789	6679.6875	0.6915058054482247	3.476558031712128	0.002188277207032069
1727877682791	6679.6875	0.6782496723212009	3.499014209482001	0.0022511382750178403
1727877682792	6679.6875	0.7035590831102329	3.5712032320347937	0.0023122481342766526
1727877682794	6679.6875	0.6989682184764363	3.581173453541705	0.0022984359260055562
1727877682796	6679.6875	0.32702880433651227	3.449105020986354	0.0023565173197050947
1727877682798	6679.6875	0.3354559824962284	3.2887623738979896	0.0024056210152946355
1727877682800	6679.6875	0.3464829457161435	3.218018183813795	0.0024665081762439275
1727877682801	6679.6875	0.3478390433510404	3.2199640549978543	0.002470988051240356
1727877682803	6679.6875	0.34299942507200376	3.243982278346835	0.0024464906335943753
1727877682805	6679.6875	0.3448972442488832	3.2523452535439312	0.002452020324873804
1727877682807	6679.6875	0.3450969517489077	3.233824037264354	0.0024557309936924098
1727877682808	6679.6875	0.3558153848190844	3.2028024401725608	0.0025105806042425905
1727877682810	6679.6875	0.5610946278426523	3.1730918234670913	0.002502063078964849
1727877682812	6679.6875	0.7870687263951746	3.139802782758787	0.002518008901353529
1727877682814	6609.375	0.7563613359419668	3.1106501846553414	0.0025173922191446606
1727877682816	6609.375	0.7735631497654272	3.104236357226593	0.0025606942564303727
1727877682817	6609.375	0.7904259624760067	3.1071655596046313	0.0025955572397544898
1727877682819	6609.375	0.7906702426897002	3.094695871720569	0.002594140781437057
1727877682821	6609.375	0.788748405498295	3.064920829873793	0.0025847352589382024
1727877682823	6609.375	0.7786980195634751	3.0301002993976227	0.002555977538683899
1727877682824	6609.375	0.7523406830369905	2.993886530102339	0.002485141463275059
1727877682826	6609.375	0.7491027238779302	2.965104409158125	0.0024771342031840284
1727877682828	6609.375	0.7493095306168481	2.951038273367578	0.0024140741427127166
1727877682830	6609.375	0.7561817609039242	2.9365849235559014	0.0023616803845799544
1727877682832	6609.375	0.7379413615018531	2.895522613992781	0.002261913889237999
1727877682833	6609.375	0.7098257059678235	2.8219370033134923	0.002185812119185728
1727877682835	6609.375	0.6874982451707098	2.755820685989725	0.002136556353575599
1727877682837	6609.375	0.6923324817186975	2.7535913083567003	0.0020362162162895045
1727877682840	6609.375	0.6780326323500288	2.811007876638993	0.002000499759217467
1727877682841	6609.375	0.6743454621734397	2.8690908302330347	0.0019733995519454583
1727877682843	6609.375	0.6836463430628807	2.8944179219922255	0.0019547039430705365
1727877682845	6609.375	0.7170127372821672	2.89527614702746	0.0019391234259256783
1727877682847	6609.375	0.7174985746725402	2.8795640729662146	0.001957514396850994
1727877682849	6609.375	0.7213848761792453	2.8522424093791847	0.0020163837174050716
1727877682850	6609.375	0.7423993956367925	2.8227132834412747	0.002056252587306041
1727877682852	6609.375	0.7512836576257862	2.80111583259895	0.002075208570108419
1727877682853	6609.375	0.7258297202321843	2.7970930501271547	0.00212473265718665
1727877682855	6609.375	0.7295471875443326	2.813130202488359	0.0021335912264333875
1727877682856	6609.375	0.7611716357890599	2.8315868025327258	0.0022055904177026536
1727877682858	6609.375	0.7797791759764978	2.8281344709425915	0.002249305015346555
1727877682860	6609.375	0.7983880531686436	2.7993790862177046	0.0023336683820457823
1727877682862	6609.375	0.8017835994583564	2.7602634722916983	0.00233846805539455
1727877682864	6609.375	0.8158371530547655	2.7216879821779147	0.002371704572138194
1727877682865	6609.375	0.823974609375	2.7033932379428074	0.0023872382650743083
1727877682867	6609.375	0.8297015947630527	2.7096375770719696	0.0023997514438295763
1727877682869	6609.375	0.8212244628467543	2.7181092313224196	0.00243341523020502
1727877682871	6609.375	0.8163767469325585	2.712622371585214	0.002421294904254302
1727877682872	6609.375	0.8060013187542117	2.704864011243869	0.0023927725183360902
1727877682874	6609.375	0.8052143874943846	2.700026975703134	0.0023898350543959776
1727877682876	6609.375	0.8090037219929245	2.688242833873727	0.002399048541336114
1727877682878	6609.375	0.8116387078490005	2.676353698281378	0.002408862063807688
1727877682880	6609.375	0.8243146075499774	2.672804851827693	0.0024408500939440995
1727877682881	6609.375	0.8068383769598725	2.6681452261402163	0.0024255065326294458
1727877682883	6609.375	0.8064085519158583	2.656228550622781	0.002423758959874243
1727877682885	6609.375	0.7962441357806825	2.655131055459909	0.0024017030449400905
1727877682887	6609.375	0.7804730709581783	2.679462899091443	0.0023633345048108207
1727877682888	6609.375	0.7708655350687063	2.7026903065502097	0.002338390900614745
1727877682890	6609.375	0.7617716265903203	2.6890699409669034	0.0023197636692224915
1727877682892	6609.375	0.7329084693894499	2.655598777621269	0.002243825940102212
1727877682894	6609.375	0.7020286487745261	2.6426290179328884	0.002167358646104772
1727877682896	6609.375	0.7654346010220126	2.646660038483396	0.0020796010507155467
1727877682897	6609.375	0.7448367572192821	2.6316515189682725	0.0020152690843891876
1727877682899	6609.375	0.7042655370136756	2.5837991928999817	0.002003528566393866
1727877682901	6609.375	0.6905206495523744	2.5371636989841173	0.0019734099792627457
1727877682903	6609.375	0.6383965732519422	2.5524522563379684	0.001941092618433497
1727877682904	6609.375	0.6349219951283874	2.6398553695621314	0.0019347788004756721
1727877682906	6609.375	0.6371941603513458	2.7152113244508667	0.0019402145955253161
1727877682908	6609.375	0.6342219988857866	2.7067920742547074	0.0019371474779537976
1727877682910	6609.375	0.6514198904429106	2.653253011641554	0.0019827417703307914
1727877682912	6609.375	0.6428054205541296	2.623792023525464	0.001967513900392884
1727877682913	6609.375	0.6364010194474311	2.640649769504127	0.001960168639219074
1727877682915	6609.375	0.6383203639835946	2.7153042384390713	0.00196359671675979
1727877682917	6609.375	0.6472831890077912	2.8043334986445996	0.001962004070361773
1727877682919	6609.375	0.6633942243382146	2.8122552249016928	0.002001968993765171
1727877682920	6609.375	0.6876121342274519	2.725101635655106	0.002109005794093433
1727877682922	6609.375	0.6914396966647867	2.63212651929097	0.0021175910852626054
1727877682924	6609.375	0.6898340527144786	2.5914256357349035	0.002161662882449301
1727877682926	6609.375	0.7122950497611893	2.573586444994863	0.002271743153226293
1727877682928	6609.375	0.6644377665437694	2.540065720556901	0.002380512698329555
1727877682929	6609.375	0.693079936935241	2.5163131759299207	0.0024543011421593827
1727877682931	6609.375	0.6943911036244033	2.5517170037847072	0.0024562140755761573
1727877682933	6609.375	0.7079028266663352	2.6191899753880463	0.002493813525247672
1727877682935	6609.375	0.3875668443723794	2.657437308492535	0.0024846703656124817
1727877682936	6609.375	0.39544127522274636	2.6408816558937698	0.00252738232464331
1727877682938	6609.375	0.38792128333005765	2.6177783039470977	0.0024886118495431346
1727877682941	6609.375	0.37236179695689203	2.6192494310530146	0.0024084862659454706
1727877682943	6609.375	0.35035715163128933	2.646674024968698	0.0022850545095794888
1727877682945	6609.375	0.33467354764478513	2.6677351686547657	0.0022046015657181148
1727877682946	6609.375	0.32766154227266775	2.6635448502048678	0.0021632441229309574
1727877682948	6609.375	0.6564264208550206	2.642922823953713	0.002090262988153398
1727877682950	6609.375	0.6306383724043049	2.6167047539991937	0.002023979060827913
1727877682952	6679.6875	0.7578144664863318	2.5993952472312127	0.001925767832300137
1727877682953	6679.6875	0.39996531315831657	2.590440204732873	0.0018640405577867187
1727877682954	6679.6875	0.3848378967072724	2.5723527455059396	0.001807964792549271
1727877682956	6679.6875	0.3690098263284637	2.542899087604898	0.0017493405284464492
1727877682958	6679.6875	0.3449024862659904	2.539248853731421	0.0016565167086477572
1727877682960	6679.6875	0.3609728040134411	2.5710146975721195	0.001736471174658934
1727877682961	6679.6875	0.4157262996504244	2.6139594588945654	0.002037400802737222
1727877682963	6679.6875	0.4570033878257236	2.6524493663414206	0.002237028204961255
1727877682965	6679.6875	0.5334976530776775	2.6751579509309353	0.0025965515408215727
1727877682967	6679.6875	0.6393746607046086	2.679856320990754	0.003021610445341853
1727877682968	6679.6875	0.7765295875499374	2.6619947458212705	0.003344541096363644
1727877682970	6679.6875	0.8120962169139472	2.6323093606213432	0.00342600981000636
1727877682972	6679.6875	0.8657086019475597	2.6357988029403954	0.003532174942743364
1727877682974	6679.6875	0.8729139780175041	2.676965912280934	0.003545274490773936
1727877682976	6679.6875	0.8410273980243631	2.7232464754431374	0.003447097965921553
1727877682977	6679.6875	0.8048810482698386	2.748571864638011	0.003312801130721209
1727877682979	6679.6875	0.7837369221347147	2.7553037677544223	0.003228534675598352
1727877682981	6679.6875	0.7396334122311894	2.751012492511125	0.0029787346319559553
1727877682983	6679.6875	0.7807870858976684	2.745017813996621	0.002751161438255883
1727877682984	6679.6875	0.8957660922964165	2.737205210885973	0.0026907235528417896
1727877682986	6679.6875	0.8999459981751725	2.7185110852554697	0.0027000621453125997
1727877682988	6679.6875	0.9062592759555117	2.701084987831297	0.0027469404221862983
1727877682990	6679.6875	0.9097035791642436	2.702517623117175	0.0027531015403335643
1727877682992	6679.6875	0.86008194980669	2.69640724015075	0.0026340496704076693
1727877682993	6679.6875	0.8022360605736302	2.6488976105696125	0.0024851373460752853
1727877682995	6679.6875	0.7739822573056668	2.5793061531465966	0.0024160058925134322
1727877682997	6679.6875	0.7107963834795274	2.515908510227688	0.002258036723276807
1727877682999	6679.6875	0.6681159453212501	2.4450277258881954	0.0021494567728048155
1727877683000	6679.6875	0.6090658645846795	2.3550332410288832	0.0019836618922283657
1727877683002	6679.6875	0.6586164844162585	2.2640714618305253	0.0019230306983486593
1727877683004	6679.6875	0.6977401537291495	2.1836982274059995	0.0017919918521223353
1727877683006	6679.6875	0.7297099122572356	2.1053753333214527	0.0017571815476554846
1727877683008	6679.6875	0.7195896858153639	2.0210368643238525	0.0016924339279388433
1727877683009	6679.6875	0.7376896205982626	1.9351766937242911	0.0016669108573700822
1727877683011	6679.6875	0.7438581278897347	1.8597683298139938	0.0016736080139824105
1727877683013	6679.6875	0.7570160898386419	1.7950223687853155	0.001689062419503229
1727877683015	6679.6875	0.7757040444610498	1.724805317786019	0.0017149806201213944
1727877683016	6679.6875	0.7250221163328981	1.6443110639672855	0.0017691260710594031
1727877683018	6679.6875	0.7296123517048226	1.5691644305600803	0.0018359681480839669
1727877683020	6679.6875	0.7310690466737041	1.506534117162015	0.0019540667475331282
1727877683022	6679.6875	0.7893985462711122	1.4439456390471173	0.0020759882643505874
1727877683024	6679.6875	0.8509661658440479	1.3703018574427765	0.0021939537778065464
1727877683025	6679.6875	0.8908544793093172	1.2878745347338367	0.0022683466884353583
1727877683027	6679.6875	0.8947860398914587	1.2022492949207415	0.0022728152904980233
1727877683029	6679.6875	0.907255587942534	1.1185801511460274	0.0022895371778572263
1727877683031	6679.6875	0.9000890031018589	1.038854390087817	0.002267045782385433
1727877683032	6679.6875	0.862104555587784	0.9636820815246451	0.002175250056076442
1727877683034	6679.6875	0.8898276457234037	0.8953164325714024	0.0021356123004303115
1727877683036	6679.6875	0.8778644163166859	0.8331405159089726	0.0020354914944357896
1727877683038	6679.6875	0.8474797251410882	0.7695411207026307	0.0019306797953562416
1727877683041	6679.6875	0.9159699681022172	0.7036089082792267	0.001823405902651713
1727877683042	6679.6875	0.8817664650618502	0.6456333438213214	0.0017538070030482054
1727877683044	6679.6875	0.8892545475939259	0.6047834302033932	0.0017131654888002232
1727877683046	6679.6875	0.9079849524738233	0.5760202646204877	0.0016714512310397616
1727877683048	6679.6875	0.8977892255641371	0.5525690906935457	0.0016507763586418103
1727877683049	6679.6875	0.8788515282621604	0.5324900883876177	0.0016677801394088154
1727877683051	6679.6875	0.8792190623222769	0.5161089847817184	0.0016676309843021682
1727877683053	6679.6875	0.8924788744689215	0.5062137552496121	0.001689881018811641
1727877683054	6679.6875	0.793450176448085	0.5022419208113653	0.0017971923541561497
1727877683056	6679.6875	0.8252187559225489	0.49733795475371884	0.0018693439152167113
1727877683057	6679.6875	0.8729555964577016	0.4838569982267842	0.001969705101685672
1727877683059	6679.6875	0.8916794878881682	0.4656455193999613	0.0020116791653268557
1727877683061	6679.6875	0.9505690911388139	0.4536726928712851	0.0021310669364137747
1727877683063	6679.6875	0.9072091521876268	0.4558362987595941	0.0022492093352321726
1727877683064	6679.6875	0.9390950372238916	0.4674391096579439	0.002319342652816211
1727877683066	6679.6875	0.9649721355751675	0.47909992933961576	0.0023771479683201632
1727877683068	6679.6875	0.9790947965009382	0.4898334530177992	0.002407405130727685
1727877683070	6679.6875	0.9553227857054549	0.4996110490432593	0.002354970315636712
1727877683072	6679.6875	0.9352718267365338	0.5110942416366807	0.002313080877212872
1727877683073	6679.6875	0.8875854021638516	0.5287108887601739	0.0022172807877738968
1727877683075	6679.6875	0.8754037557932008	0.5596685973940211	0.002189229084584856
1727877683077	6679.6875	0.2934512335058149	0.6093768127718715	0.0020775488544101436
1727877683079	6679.6875	0.28176198405195	0.6753621900625798	0.0020094261836369593
1727877683080	6679.6875	0.26977049298721806	0.7388347416545357	0.0019213525356176326
1727877683082	6679.6875	0.2696326090406546	0.7974704247312332	0.001922030920682759
1727877683084	6679.6875	0.26422976447851154	0.8719586460652137	0.0018921430786011776
1727877683086	6679.6875	0.2645231815167986	0.9793018031985257	0.0019025843245001597
1727877683088	6679.6875	0.2706904546786895	1.1212307738826044	0.0019493432541430476
1727877683089	6679.6875	0.2793330204492879	1.2827066654629333	0.002019690940418079
1727877683091	6679.6875	0.28176970555295755	1.4240049266081118	0.002040492173393928
1727877683093	6679.6875	0.7653208620865362	1.514506901464026	0.002136896766055802
1727877683095	6679.6875	0.7880316840277778	1.5741231710395005	0.0022055358825721124
1727877683096	6679.6875	0.8130258778223849	1.6385052298723175	0.002295389131414053
1727877683098	6679.6875	0.8286600680956344	1.704944990918756	0.0023337230893997903
1727877683100	6679.6875	0.8267124979045274	1.754014596378308	0.00233661962719478
1727877683102	6679.6875	0.8352564036559494	1.8013488622650848	0.0023721716014223617
1727877683104	6679.6875	0.830350784826755	1.8534835802587213	0.0023679741438097242
1727877683105	6679.6875	0.8272826561343877	1.8610018195308682	0.0023624032602714553
1727877683107	6679.6875	0.8205084989479282	1.8021409503406216	0.002342500577137328
1727877683109	6679.6875	0.8059525286935233	1.7351513641217458	0.0023058788430752705
1727877683111	6679.6875	0.7974686078454319	1.7107545692767265	0.0022097167954064512
1727877683112	6679.6875	0.8083077764550025	1.6935811164143353	0.002240546078198835
1727877683114	6679.6875	0.8250954479781796	1.6491621034605894	0.0022771731803844686
1727877683116	6679.6875	0.8628599345320803	1.5867051477467669	0.0023155401918807756
1727877683118	6679.6875	0.8741498464238702	1.5239837562728717	0.002333593894192052
1727877683120	6679.6875	0.887677505743869	1.4696302894270046	0.002357175993770567
1727877683121	6679.6875	0.8480973481074179	1.4136810601616594	0.002265908752124991
1727877683123	6679.6875	0.848174717034457	1.3381354784959063	0.0022609232221991724
1727877683125	6679.6875	0.8533733137858954	1.234134168767054	0.002261121581390331
1727877683127	6679.6875	0.8833807021219917	1.1145506954187063	0.0021870179796440654
1727877683128	6679.6875	0.885962986314809	0.9842649159935154	0.0021508580323450193
1727877683130	6679.6875	0.8745791764524206	0.8410699171151957	0.002119159664152164
1727877683132	6679.6875	0.8975057087367594	0.6871607464584799	0.0020709324891175036
1727877683134	6679.6875	0.9909967162884685	0.5273240711080976	0.0020527398816912127
1727877683136	6679.6875	0.9894127911858094	0.3694769474998317	0.0020375166401147495
1727877683137	6679.6875	0.9921036004190328	0.23073980484580608	0.0020354521181986216
1727877683140	6750.0	0.6190602992749299	0.13086195339020645	0.002045143509414864
1727877683142	6820.3125	0.6383809301178771	0.07038647954835354	0.002107015313638326
1727877683144	6960.9375	0.6496588136153103	0.01482287775909118	0.0021357482553232554
1727877683145	7101.5625	0.6512266637303933	0.004688573286121908	0.002142273071297971
1727877683147	7242.1875	0.6404945215709537	0.002857675789847775	0.0021142072899911196
1727877683149	7382.8125	0.657394003342379	0.002421164666220122	0.0021860488616107883
1727877683151	7523.4375	0.6610315081079033	0.0030562169126946703	0.0021986633026146746
1727877683153	7664.0625	0.8524592177672956	0.002284509442551515	0.002146933132882649
1727877683153	7804.6875	0.8355966244103773	0.00167029584424558	0.002110095480123384
1727877683155	7945.3125	0.8355966244103773	6.208108515892913E-4	0.002110095480123384
1727877683157	8085.9375	0.7526256633254718	0.0010961071635449226	0.0019568484291559106
1727877683159	8226.5625	0.7259667354559748	0.001595337276557575	0.0019034965478975125
1727877683160	8367.1875	0.7128476073097609	0.0021346396861850973	0.0018947730943318206
1727877683162	8367.1875	0.6966519953188953	0.0027273146510776243	0.0018502157352806455
1727877683164	8367.1875	0.71271965100735	0.0022763039589352185	0.0018803356734258877
1727877683166	8367.1875	0.6313950427339928	0.0015977463247310588	0.0019666750740053216
1727877683168	8367.1875	0.6020370685995916	0.0018282278102986207	0.001922875328452749
