# Supplementary material for: Identification and classification of repeated whistle types from free-ranging rough-toothed dolphins (Steno bredanensis)
Source: Sci Rep. 2026 Mar 20;16:14327. doi: 10.1038/s41598-026-44853-2 (PMC13144356; doi:10.1038/s41598-026-44853-2)
Supplement: Supplementary file 2 — Supplementary Material 2 [file 41598_2026_44853_MOESM2_ESM.zip › Dataset_StenoRepeatedCalls/Contours/3375.csv]

Time [ms]	Peak Frequency [Hz]	Duty Cycle	Energy	WindowRMS
1727877722023	5132.8125	0.48829092736740926	0.1463103376420167	0.0013006295324020699
1727877722024	5132.8125	0.4737361667839306	0.28582266510186294	0.0012724932725003096
1727877722026	5132.8125	0.4531749868284578	0.4065105085419865	0.0012357634919332695
1727877722028	5132.8125	0.4703394108232916	0.4831046328051863	0.0012691878894098365
1727877722030	5132.8125	0.48331030894079324	0.5539037948415613	0.001300491768387608
1727877722031	5132.8125	0.5154442215241832	0.6417170189980465	0.0013058615437665992
1727877722033	5132.8125	0.5446692145235014	0.7258303725023054	0.0013756877627534754
1727877722035	5132.8125	0.5664614184164023	0.7999205027776064	0.0014191252237755441
1727877722037	5132.8125	0.5885525644671481	0.8732035863760945	0.0014616994122921441
1727877722039	5132.8125	0.6166361419546947	0.9471736144027829	0.0015088218765255202
1727877722040	5132.8125	0.6251220227535204	1.00998041686915	0.0015250121575558968
1727877722042	5132.8125	0.6351399821113012	1.0672136423717804	0.001548245020782241
1727877722044	5132.8125	0.6336656537419296	1.1218481119158907	0.0015479909339075498
1727877722046	5132.8125	0.681031890904546	1.102201694188163	0.0015049548041718057
1727877722047	5132.8125	0.76517015799703	0.9060884901450499	0.001472524873042318
1727877722049	5203.125	0.7715039949663697	0.566930312954449	0.0014820309831401703
1727877722051	5695.3125	0.762094941529088	0.004921658545651965	0.0014581242904689576
1727877722053	6187.5	0.7466975331389762	0.5478477281956318	0.001432205865651764
1727877722055	6187.5	0.6025302335151337	0.6648378972201613	0.0014457973135478554
1727877722056	6187.5	0.5782847991422395	0.7234273440555256	0.0013913869692330273
1727877722058	6187.5	0.5760329967132047	0.7567770015471812	0.0013853549062785115
1727877722060	6187.5	0.5305068297955975	0.7869081968221273	0.0013051600090253743
1727877722062	6187.5	0.4861254147977735	0.8535138286047412	0.0012139683137463585
1727877722063	6187.5	0.45629662505127155	0.9337043050595107	0.001200859072526515
1727877722065	6187.5	0.44818864613241727	1.007451346706829	0.0011937352311417778
1727877722067	6187.5	0.4555989850372573	1.0657226434171023	0.001227496937314759
1727877722069	6187.5	0.43799776114301336	1.116044894428135	0.001180147016627593
1727877722071	6187.5	0.42335399682971014	1.1580412913592137	0.0011526939402174109
1727877722072	6257.8125	0.40431743702146566	1.2035934114504179	0.0011171727811247647
1727877722074	6257.8125	0.40877031634536504	1.2657806062287424	0.0011267253409848498
1727877722076	6257.8125	0.4072748966024063	1.315611889323362	0.0011270417196641905
1727877722078	6257.8125	0.4783326474875524	1.3263980734470076	0.0010932055253930165
1727877722079	6257.8125	0.49435696822137276	1.3246953232112075	0.001022926404604426
1727877722081	6257.8125	0.5572210751949892	1.3491759912927295	0.0010048737569916819
1727877722083	6257.8125	0.5483819885152887	1.3850404196006658	9.888228842460601E-4
1727877722085	6257.8125	0.5758387171957754	1.3876727648675073	0.0010331916921757466
1727877722087	6257.8125	0.0965662391336659	1.317896129631813	0.0012322283841792927
1727877722088	6257.8125	0.10717457795580886	1.1504596053431986	0.0014312650761828388
1727877722090	6328.125	0.11341300029273652	0.9498823891499564	0.0014997163131463364
1727877722092	6468.75	0.12247554839055276	0.927366867883158	0.0015789874806181761
1727877722094	6609.375	0.12889374810438017	0.517645908363718	0.001625654664547975
1727877722095	6750.0	0.1373911763330074	0.8374297618737074	0.0016947293046078503
1727877722097	6750.0	0.14164320601369826	1.1186508929011154	0.0017318273293685147
1727877722099	6750.0	0.14160268242464297	1.3765453600576574	0.0017352107462891859
1727877722101	6750.0	0.5726364423643868	1.6057955539082194	0.0015838354909837702
1727877722103	6750.0	0.5469636613347028	1.7802413100044603	0.0015395951695482682
1727877722104	6750.0	0.5555410391336614	1.9325862827153961	0.0014847659384459515
1727877722107	6750.0	0.6103990891266098	2.0975746874941397	0.001475679425612131
1727877722109	6750.0	0.5905564764472212	2.259140102639014	0.0014294807376411083
1727877722111	6750.0	0.5626558507763365	2.398874453647979	0.0013759218619573545
1727877722112	6750.0	0.5568756708847363	2.5180055137898707	0.0013615986319871795
1727877722114	6750.0	0.5493237883443698	2.6151365428687745	0.0013409905491201417
1727877722116	6750.0	0.5275207726229892	2.690851585421088	0.0012948605000283962
1727877722118	6750.0	0.5148161882124607	2.7624224498763854	0.001268804183935674
1727877722120	6750.0	0.5084786601959361	2.8460611249365906	0.001255912133932664
1727877722120	6750.0	0.5177907063831898	2.9326170973957923	0.0012727961944836161
1727877722122	6750.0	0.5177907063831898	3.0051790350126226	0.0012727961944836161
1727877722124	6750.0	0.5305366448563534	3.0623160822548066	0.0013112531132619444
1727877722126	6750.0	0.5522494628518654	3.1166672002564666	0.0013683639660332558
1727877722127	6750.0	0.5587979682586478	3.1709355929225054	0.0014799655803010906
1727877722129	6750.0	0.5685866253930818	3.208738212930532	0.001506622973394046
1727877722131	6750.0	0.5955272432461407	3.226690698549116	0.0015747240866339966
1727877722133	6750.0	0.18866376569131257	3.219876325404403	0.001692436883573571
1727877722135	6750.0	0.19331804615461642	3.163004719688402	0.0017293144966397242
1727877722136	6679.6875	0.19927373584000185	3.099078090200814	0.001771492014165675
1727877722138	6679.6875	0.20128774723404663	3.113067346341498	0.0017869698196675637
1727877722140	6679.6875	0.203943620730429	3.193740361619915	0.001805418830130365
1727877722142	6679.6875	0.19973458658770943	3.2474706643084157	0.0017768802945744844
1727877722143	6679.6875	0.19880560302630348	3.2534030172537713	0.0017701963452495784
1727877722145	6679.6875	0.19664699060758295	3.25852344782012	0.00175617021469867
1727877722147	6679.6875	0.5483401097379041	3.2648054737779177	0.0016700943564009552
1727877722149	6679.6875	0.6395914055480683	3.26958102760954	0.0016124796861571623
1727877722151	6679.6875	0.6067322270889488	3.285815299143405	0.0015365985495719241
1727877722152	6679.6875	0.5975742117306828	3.3179404882356236	0.0015107172726445454
1727877722154	6679.6875	0.5846615928702456	3.3264437076770372	0.001478819945808967
1727877722156	6679.6875	0.5652414820586253	3.2781067822213408	0.001427768541216023
1727877722158	6679.6875	0.5571144289083558	3.2237986667353744	0.001402870154800514
1727877722159	6679.6875	0.5428016025101078	3.2151732893373928	0.0013615823503419274
1727877722161	6679.6875	0.5388715160789159	3.22024415942864	0.0013503386797456898
1727877722163	6679.6875	0.5416390281053459	3.186733094884191	0.0013621823882071496
1727877722165	6679.6875	0.5946331409301555	3.1282435215015996	0.0013533880151268165
1727877722167	6679.6875	0.6030540125372393	3.0842681625435895	0.0013786412037132777
1727877722168	6679.6875	0.6157580530039721	3.0654114558321415	0.001409773876589033
1727877722170	6679.6875	0.6166914605573486	3.0559055039689875	0.0014154608045229354
1727877722172	6679.6875	0.6183653206149096	3.0364417992405897	0.001449401037569402
1727877722174	6679.6875	0.6298457711291577	3.0303201640922346	0.0014749878265388654
1727877722175	6679.6875	0.6297587080780328	3.0638231816241235	0.0014733694120908694
1727877722177	6679.6875	0.6049661075367647	3.095067639035469	0.0014871759017499404
1727877722179	6679.6875	0.6292100634229715	3.077144541453002	0.00154261876396333
1727877722181	6679.6875	0.6215176315956806	3.0335535031296166	0.0015216217407725157
1727877722183	6679.6875	0.12438182173510459	2.9880891020947136	0.0016041460403601415
1727877722184	6679.6875	0.12042095827579974	2.9040268308184154	0.0015575759318743642
1727877722186	6679.6875	0.11933722621353375	2.8029483249248903	0.001544056149711103
1727877722188	6679.6875	0.11697443390241379	2.794875468688545	0.00151723551974957
1727877722190	6679.6875	0.11520516777988349	2.9020356072877553	0.001491077265706995
1727877722191	6679.6875	0.11062211994245097	3.000379549849103	0.001437638647889704
1727877722193	6679.6875	0.1083347439195889	2.9879748146461593	0.001407465709482426
1727877722195	6679.6875	0.10747047325615337	2.8812861119195006	0.0013966392680184242
1727877722197	6679.6875	0.5264471252918335	2.7808918137077794	0.001227522499285262
1727877722199	6679.6875	0.5279107679075082	2.73013430531113	0.0012037224936458626
1727877722200	6679.6875	0.5136126404659438	2.703270811695227	0.0011628212573121899
1727877722202	6679.6875	0.5144951432114375	2.6833809172748992	0.0011635903402440074
1727877722204	6679.6875	0.5362481734515997	2.6716085835824055	0.0011517738755026663
1727877722207	6679.6875	0.5290506314409865	2.6574320659988313	0.0011363243584450687
1727877722208	6679.6875	0.5300937534715101	2.628390506525988	0.0011431023964815945
1727877722210	6679.6875	0.630547055268827	2.5874194256257566	0.0011387333588985969
1727877722212	6679.6875	0.6191900256109752	2.5410769074792405	0.0011910450144485755
1727877722214	6679.6875	0.600161182090555	2.502460368983005	0.001234859932644025
1727877722216	6679.6875	0.6105836692811175	2.482366490999215	0.0012626417451811844
1727877722217	6679.6875	0.6355986646515579	2.4571234063935257	0.0013261985832300272
1727877722219	6679.6875	0.6384181155908877	2.40999850427519	0.0013340525763895085
1727877722220	6679.6875	0.6536978630132654	2.364391592049786	0.0013643895183596542
1727877722222	6609.375	0.6570114900170787	2.3400583083815047	0.00137136070367531
1727877722223	6609.375	0.6534993101302139	2.3231554424839516	0.0013647463497887117
1727877722225	6609.375	0.6538346438882564	2.3019497509021623	0.0013649855737177172
1727877722227	6609.375	0.6610796179764874	2.2830446639275666	0.0013769760130197895
1727877722229	6609.375	0.6679230740123255	2.2710745996898067	0.0013888762818607574
1727877722231	6609.375	0.6588381765411516	2.2642804792346305	0.0013736286509892246
1727877722232	6609.375	0.6661268007473233	2.2575841435851864	0.0013442834476753223
1727877722234	6609.375	0.668791033758236	2.253042509015335	0.0013482712096493444
1727877722236	6609.375	0.6505403790348687	2.254027350471376	0.001328659403300124
1727877722238	6609.375	0.6557926089067703	2.247528144586665	0.001338809635413469
1727877722239	6609.375	0.49768946562815874	2.2378373530515576	0.001341048960065187
1727877722241	6609.375	0.49104030777073504	2.242394498706956	0.0013188699478953255
1727877722243	6609.375	0.47905811402354276	2.227170505200963	0.001286479169892779
1727877722245	6609.375	0.48142644808513024	2.170511004801665	0.00129121110411395
1727877722247	6609.375	0.48327038980023024	2.1444844332935538	0.0012952349065939945
1727877722248	6609.375	0.47151097711527123	2.1749644733592106	0.0012627714845293667
1727877722250	6609.375	0.4673775315606048	2.21265502064133	0.0012508729307458444
1727877722252	6609.375	0.4631789653877471	2.2300815950923445	0.0012388216522304107
1727877722254	6609.375	0.5787761130841378	2.235173834416404	0.0011813857839686668
1727877722255	6609.375	0.5980231215491078	2.228999352722202	0.0012287346924912087
1727877722257	6609.375	0.6026340120278447	2.214763615204521	0.0012360103878770587
1727877722259	6609.375	0.5987863957716286	2.1971942308938814	0.0012283361291239995
1727877722261	6609.375	0.5769760592689543	2.1905319279996043	0.0012514538300631816
1727877722263	6609.375	0.5823755340080518	2.214681971486765	0.0012624832668219437
1727877722264	6609.375	0.605513126933012	2.2609418981705707	0.0013123862380585837
1727877722266	6609.375	0.6197922066141406	2.296604542177761	0.0013428227120266748
1727877722268	6609.375	0.6320319883350897	2.3142184016212384	0.001410347526964063
1727877722270	6609.375	0.6346578150090325	2.3295793400251945	0.0014165877782272838
1727877722271	6609.375	0.662913016808427	2.3473635716465187	0.0014711223871259902
1727877722273	6539.0625	0.6633989785101365	2.3671003742253354	0.001474390825627728
1727877722275	6539.0625	0.6517113953984344	2.3934528313191583	0.0014552716967097502
1727877722277	6539.0625	0.5646004498458705	2.4250429229733377	0.0015210551517891684
1727877722279	6539.0625	0.5563674719670639	2.452705289902815	0.001504384885249094
1727877722280	6539.0625	0.5382481860914571	2.4680099774251105	0.001464735324517528
1727877722282	6539.0625	0.5337899191337719	2.4713858082612914	0.001452740181090428
1727877722284	6539.0625	0.5224758881837553	2.464850803519848	0.0014258709183624493
1727877722286	6539.0625	0.49645698426983337	2.457496388466182	0.0013617422360164646
1727877722287	6539.0625	0.4890860277967422	2.4709486970406846	0.0013401123827576269
1727877722289	6539.0625	0.48019643205030066	2.5043941677870833	0.0013165273599229845
1727877722291	6539.0625	0.09988268966194969	2.532054086444597	0.0014369787414335376
1727877722293	6539.0625	0.09771221593413859	2.547109500568824	0.001408932691942858
1727877722295	6539.0625	0.09647450777530418	2.583007968683064	0.0013908849491108966
1727877722296	6539.0625	0.09624562145491683	2.653490167398515	0.0013839247068744014
1727877722298	6539.0625	0.09636329341900311	2.727075554524351	0.0013834256491018068
1727877722300	6539.0625	0.09730538664366956	2.7707313855884603	0.0013940514345932907
1727877722302	6539.0625	0.09693156290410275	2.7847972518113395	0.0013849431333525016
1727877722303	6539.0625	0.11239198645061665	2.7842758746052687	0.001292700786856241
1727877722305	6539.0625	0.5784473118617942	2.780605792628746	0.0012214553087643736
1727877722308	6539.0625	0.5914470971022365	2.7836130321240273	0.00125439326329337
1727877722310	6539.0625	0.585391916106316	2.798304386548737	0.001322310450839933
1727877722312	6539.0625	0.5942454032433426	2.8384440101169837	0.0013443655632054499
1727877722313	6539.0625	0.5771123538227202	2.925840642358453	0.0013918398005641494
1727877722315	6539.0625	0.5862062082350629	3.081645145141786	0.0014152456165147458
1727877722317	6539.0625	0.6000715531643082	3.2299409118673856	0.0014500926095084386
1727877722319	6539.0625	0.6005590666764937	3.2575048070298545	0.0014507633207011268
1727877722320	6539.0625	0.607699028351022	3.166603147352233	0.0014666538212468139
1727877722321	6609.375	0.1799039799386702	3.0544582300602268	0.0015319507461907396
1727877722323	6609.375	0.1794824985160314	2.9491580863403013	0.0015246492139640625
1727877722325	6609.375	0.18341411262642052	2.834751154941699	0.0015550526083330618
1727877722327	6609.375	0.1838831628185435	2.8157481155786344	0.00155990074025851
1727877722328	6609.375	0.18180451821713067	2.948006470919307	0.0015427297481046282
1727877722330	6609.375	0.18149255558935076	3.1149856449553575	0.0015419873436665768
1727877722332	6609.375	0.17836076055656752	3.209188075395736	0.0015120276963952975
1727877722334	6609.375	0.18017722380059087	3.259262178674298	0.0015241781829914553
1727877722335	6609.375	0.4777540290880503	3.32601832521451	0.0014284126461545142
1727877722337	6609.375	0.5762617674081791	3.409011589015331	0.0014182959178495956
1727877722339	6609.375	0.5777569115254686	3.4772810319714855	0.0013926762075199017
1727877722341	6609.375	0.5689317273413662	3.5184890402939732	0.0013634351210181819
1727877722343	6609.375	0.5582936177240956	3.532404919214269	0.0013291916825599118
1727877722344	6609.375	0.5675596810491781	3.5208827805722653	0.0013529134065402432
1727877722346	6609.375	0.5693688058000965	3.4891328527631384	0.0013578826207092734
1727877722348	6609.375	0.5024810024976345	3.4607922116693857	0.0013370255428324248
1727877722350	6609.375	0.5079604763681332	3.4796130339926883	0.0013548603513407395
1727877722351	6609.375	0.509329495568264	3.5565312731107586	0.0013581340194441932
1727877722353	6609.375	0.5038466246277898	3.63898688662512	0.001337472894105343
1727877722355	6609.375	0.522221376125327	3.6860762449053674	0.0013996111238701767
1727877722357	6609.375	0.528108498392887	3.712236632508973	0.00141705493999398
1727877722359	6609.375	0.5251904152839233	3.7179710621826967	0.0014119457446329486
1727877722360	6609.375	0.5346614463756469	3.6886692621278865	0.001439239025131054
1727877722362	6609.375	0.5308805074929036	3.7180059229285636	0.001425348661076053
1727877722364	6609.375	0.36144495064574333	3.835810313244805	0.0014272475358890555
1727877722366	6609.375	0.3578143832701087	3.8954352637317906	0.0014098805617801394
1727877722367	6609.375	0.35723857990925967	3.8196397258149646	0.0014095948402123874
1727877722369	6609.375	0.35123311272803476	3.731127436800028	0.0013801442614071375
1727877722371	6609.375	0.35061568502784723	3.727540050580124	0.001375120156771907
1727877722373	6609.375	0.3464694383370747	3.754332433300188	0.0013532237819198318
1727877722375	6609.375	0.34374304411040385	3.7680489534284805	0.0013429717099043652
1727877722376	6609.375	0.5361357112483836	3.767772227001272	0.0013581294154901037
1727877722378	6609.375	0.6160011114173161	3.7555157226386524	0.001334921954621087
1727877722380	6609.375	0.5758337663070552	3.7256519265503636	0.0013796661671782982
1727877722382	6609.375	0.5689431293881158	3.684797349923465	0.0013584873054451729
1727877722383	6609.375	0.0968035788717604	3.623657507237434	0.0016109313016760976
1727877722385	6609.375	0.09809859555558087	3.5353735991070985	0.0016322200701465504
1727877722387	6609.375	0.10033813992096588	3.4688403072193825	0.0016677369212487493
1727877722389	6609.375	0.10003339375145587	3.492751404138857	0.001661045523496816
1727877722391	6609.375	0.09852388027084029	3.579775817428434	0.0016385090614066977
1727877722392	6609.375	0.09802132725702356	3.6302197142681316	0.0016313873114152373
1727877722394	6609.375	0.09864812769492044	3.627263431190317	0.001640206224921421
1727877722396	6609.375	0.10074611653734845	3.614915852745923	0.0016732414279217022
1727877722398	6609.375	0.5439145753211938	3.5993309036027914	0.0014446415023973622
1727877722399	6609.375	0.5565991528077793	3.5714981600154165	0.0014222261979210933
1727877722401	6609.375	0.5515729814149474	3.5486657456656534	0.0014039807563924604
1727877722403	6609.375	0.5570475977928643	3.5461631965591858	0.0014230488993853224
1727877722405	6609.375	0.5623213108174631	3.553960705182953	0.0014393555320460145
1727877722408	6609.375	0.5641473787967289	3.548971925250945	0.0014468311987980147
1727877722409	6609.375	0.5722673376458938	3.5153104102677313	0.001422099813751557
1727877722411	6609.375	0.5764271478233097	3.4538389578212683	0.0014369765262066746
1727877722413	6609.375	0.5822341152157668	3.3821207121663166	0.0014088952512660202
1727877722415	6609.375	0.5907856502778815	3.30967693796935	0.0014350139967360734
1727877722416	6609.375	0.5936589660587521	3.2320348514421644	0.0014417439386191571
1727877722418	6609.375	0.5614065159612832	3.1537410554377168	0.0014688918931391151
1727877722420	6539.0625	0.5675413750108188	3.0962759027085083	0.00148699601629844
1727877722421	6539.0625	0.5531656605216086	3.0591373336654275	0.0014470066493394442
1727877722423	6539.0625	0.5491015805312734	3.0137016180095713	0.0014351302921282061
1727877722424	6539.0625	0.5624771228218222	2.9324804221890632	0.0014706228482649392
1727877722426	6539.0625	0.5565289156262622	2.831632094858031	0.0014515373452326811
1727877722428	6539.0625	0.5564408722989153	2.7371673339927827	0.0014509035061633592
1727877722430	6539.0625	0.5477316263577549	2.6516338502410433	0.0014287881802662555
1727877722431	6609.375	0.5227061909926576	2.572131714271233	0.0013619707188852516
1727877722433	6609.375	0.5900590398460774	2.506185606306347	0.0013376420358528864
1727877722435	6609.375	0.5878810888881993	2.462688735286929	0.0013330924927545888
1727877722437	6609.375	0.5904792752813638	2.4343151482920677	0.0013408087722227165
1727877722439	6609.375	0.6101574714794891	2.396420355017833	0.0012963422180957166
1727877722440	6609.375	0.5929610070622218	2.313052287065091	0.0012632909386287403
1727877722442	6609.375	0.5767651896840329	2.167365581426119	0.0012281628567054538
1727877722444	6679.6875	0.5572094410841106	1.9829651059420694	0.0011919550816029876
1727877722446	6679.6875	0.5482208702675606	1.7917749990775695	0.001172224702134644
1727877722447	6679.6875	0.5656376089645764	1.5918483558611556	0.0011441201600055617
1727877722449	6679.6875	0.5455544909591195	1.3609249978191724	0.0011115838175551854
1727877722451	6679.6875	0.5169043221651868	1.090521584927102	0.0010488633524322717
1727877722453	6679.6875	0.5327274385374373	0.79704677998561	9.8660857569784E-4
1727877722455	6750.0	0.553594524202975	0.5144315471495826	9.617682547438468E-4
1727877722456	6960.9375	0.5693533530262124	0.06274623315073244	9.628298685025085E-4
1727877722458	7171.875	0.5691715203859442	3.6017375211210695E-4	9.501651335780427E-4
1727877722460	7382.8125	0.5781419306391716	5.338969606056875E-4	9.382164606374667E-4
1727877722462	7593.75	0.7130196588291681	7.401520616657242E-4	8.635434045465075E-4
1727877722463	7804.6875	0.7846991332183205	0.0020650643601055133	8.811955844167544E-4
1727877722465	8015.625	0.8497381187258104	0.002237168790993308	9.113235122019842E-4
1727877722467	8226.5625	0.8492361363086599	0.0013603653753094642	9.047597756218903E-4
1727877722469	8226.5625	0.7592738197075729	0.0014592673960575689	9.497383674153368E-4
1727877722471	8226.5625	0.6850046255574028	0.0015946468785603693	8.871915095415023E-4
1727877722472	8226.5625	0.7115230448209867	0.001788848682520383	9.307107689708443E-4
1727877722474	8226.5625	0.6673655346234147	0.0018553785069791234	8.912603109212877E-4
1727877722476	8226.5625	0.07136145766993496	0.00166375921600455	0.0011019799190070398
1727877722478	8156.25	0.06947229867098707	0.0022672786546158465	0.001312699527092792
