# Supplementary material for: Identification and classification of repeated whistle types from free-ranging rough-toothed dolphins (Steno bredanensis)
Source: Sci Rep. 2026 Mar 20;16:14327. doi: 10.1038/s41598-026-44853-2 (PMC13144356; doi:10.1038/s41598-026-44853-2)
Supplement: Supplementary file 2 — Supplementary Material 2 [file 41598_2026_44853_MOESM2_ESM.zip › Dataset_StenoRepeatedCalls/Contours/3382.csv]

Time [ms]	Peak Frequency [Hz]	Duty Cycle	Energy	WindowRMS
1727868240899	7312.5	1.1557439754760657	0.015483754309849924	0.0018259047440796125
1727868240901	7312.5	1.1517725909790162	0.030664915737442622	0.0018208229651476581
1727868240903	7312.5	1.166544435224008	0.05308835910236206	0.0018460788607296457
1727868240904	7312.5	1.1803447593951393	0.08006159031327986	0.0018677864263989263
1727868240906	7312.5	1.1836289711570191	0.10949449284679483	0.001873743672082736
1727868240908	7312.5	1.1605541846222531	0.13680012339981149	0.0018413306268916063
1727868240910	7242.1875	1.1460714268382637	0.16993326379178203	0.0018206695508214954
1727868240912	7242.1875	1.133498535345815	0.18699280002816474	0.001802713447259115
1727868240913	7242.1875	1.0781884061112652	0.1958384964889552	0.001801577932472216
1727868240915	7242.1875	0.05915283702847311	0.20387873807789633	0.002105910969571006
1727868240917	7242.1875	0.058574047755153354	0.21286373257928676	0.0021005731679557844
1727868240919	7171.875	0.05808101388799201	0.23323156739465212	0.0020898994219811892
1727868240920	7171.875	0.05784476849331052	0.2515994384529908	0.0020851096629711714
1727868240922	7171.875	0.05822314332159714	0.27347748284060586	0.00209570950884285
1727868240924	7171.875	0.05920204486599018	0.29081625876400025	0.0021231431895242384
1727868240926	7171.875	0.06007584229141472	0.29479843340219297	0.002147227585068347
1727868240928	7171.875	0.0598942988131964	0.28081503059969526	0.0021429412564751508
1727868240929	7101.5625	1.1057252475479185	0.28271479158785323	0.0018346683784670856
1727868240931	7101.5625	1.1011782289443883	0.26884497223635956	0.001827440507175999
1727868240933	7101.5625	1.1043771365046609	0.26779769464974584	0.0018313009747133882
1727868240935	7101.5625	1.1098426985647836	0.2710392621571034	0.0018387904893191443
1727868240936	7101.5625	1.091494678772649	0.25887789447563153	0.001808419491577807
1727868240938	7031.25	1.0701808146853473	0.24148761280030998	0.0017757011146729452
1727868240940	7031.25	1.0379175470060273	0.21816207483775998	0.0017214273145671145
1727868240942	7031.25	1.120862311946112	0.2064609304761268	0.0017030330393628104
1727868240944	7031.25	1.0898710046924136	0.2048119896483103	0.00172015288888472
1727868240945	7031.25	1.0245064028274777	0.2033369752388257	0.0017600623410890025
1727868240948	7031.25	1.0183600880254644	0.1932798602695216	0.001749438853128696
1727868240950	7031.25	1.0355812414154557	0.17940399535013923	0.0017778865610350901
1727868240952	7031.25	1.0516904986603592	0.1807332436693031	0.0018038215246105787
1727868240953	6960.9375	1.0703386548432974	0.2016923188963244	0.0018773872822821253
1727868240955	6960.9375	1.07022651336478	0.22423570352843497	0.0018781922606760358
1727868240957	6960.9375	1.0816606310397674	0.23776965950145046	0.0018978248888078541
1727868240959	6960.9375	1.078589679781906	0.24726205448198202	0.0018929758348064066
1727868240961	6960.9375	1.05661857626007	0.24947612299198044	0.0018552360003414154
1727868240961	6960.9375	1.0701575032241537	0.22401546427792723	0.0018795200600145996
1727868240963	6960.9375	1.0701575032241537	0.18632896231478246	0.0018795200600145996
1727868240965	6960.9375	1.0929826072362376	0.1753301263031985	0.0019195185079298922
1727868240967	6890.625	1.080401195973341	0.2026436288577207	0.0018970425043009992
1727868240968	6890.625	1.0771275274273902	0.24033404346690074	0.0018908347256519522
1727868240970	6890.625	1.0920466572039962	0.25561700586650765	0.00191442791144153
1727868240972	6890.625	1.0862627447927706	0.24812334383869675	0.0019046656096078716
1727868240974	6890.625	1.1096269905284961	0.2352861428307171	0.0019447166739465125
1727868240976	6890.625	1.1025534511143207	0.22594511926548125	0.001934516362281682
1727868240977	6890.625	1.1139250785020842	0.21209053819782203	0.0018871250888916515
1727868240979	6820.3125	1.093526463315416	0.1971539987026922	0.0018544560622842474
1727868240981	6820.3125	1.0854875342232522	0.1702315598617347	0.0018401651308781357
1727868240983	6820.3125	1.0629373662740316	0.15006073916625645	0.0018431019462133078
1727868240984	6820.3125	1.0463393981828903	0.14828892856969375	0.0018146161947452688
1727868240986	6820.3125	1.0314077701208726	0.15933788289136164	0.0017883045755974925
1727868240988	6820.3125	1.0090953898879718	0.16912111475489502	0.0017466041964887334
1727868240990	6820.3125	1.0179985312477666	0.17134529671864146	0.0017604246031753992
1727868240992	6750.0	1.0377960604043	0.17052783164817376	0.0018206836002901548
1727868240993	6750.0	1.0682252192866228	0.16682029038608273	0.0018721844997406068
1727868240995	6750.0	1.0719517668804326	0.15289751003762636	0.0018779696184137477
1727868240997	6750.0	1.0594566182933185	0.13640155744986782	0.001856028045003346
1727868240999	6750.0	1.0479534904777046	0.1255816256045128	0.0018374073326583307
1727868241000	6750.0	1.060948962584358	0.12367685301109967	0.0018588651869327257
1727868241002	6750.0	1.0579125163968095	0.1308401630800435	0.0018540724392147002
1727868241004	6679.6875	1.0383912728672002	0.13917137645743122	0.001823561518161374
1727868241006	6679.6875	0.9834290089922973	0.1383312565955947	0.0017273969523250241
1727868241008	6679.6875	1.0512298008181014	0.13233705015627228	0.0016549852759381615
1727868241009	6679.6875	1.037751203812893	0.12920824791134425	0.0016344753651312465
1727868241011	6679.6875	1.0417098519187304	0.13247685114756005	0.001641117431539577
1727868241013	6679.6875	1.057539645980739	0.13630478179467284	0.0016647007350610225
1727868241015	6679.6875	1.1515374120343072	0.1355933843121071	0.0016294912748658658
1727868241016	6609.375	1.1582391233730782	0.13125630534228114	0.001637273138070406
1727868241018	6609.375	1.1491328998515025	0.1253764389926008	0.0016263596456922078
1727868241020	6609.375	0.7646565810046748	0.11753191846676068	0.0016905223647545218
1727868241022	6609.375	0.7915411141147939	0.10727976436809447	0.00175408649707745
1727868241024	6609.375	0.7874693617773613	0.09766587115090304	0.0017449762475975565
1727868241025	6609.375	0.7715799309386933	0.1028588796061067	0.0017128586095007546
1727868241027	6609.375	0.07462770732189489	0.09605217974116469	0.0018999462729299805
1727868241029	6609.375	0.07594607413696058	0.08716202368346608	0.0019579585785001624
1727868241031	6609.375	0.07640370231625972	0.07977859720500802	0.0019670914688116894
1727868241032	6609.375	0.07898367337614871	0.07572103408670183	0.002014560359422768
1727868241034	6609.375	0.0779494401047824	0.07678412498806889	0.001989628627080054
1727868241036	6609.375	0.07547337341076092	0.07540806770100786	0.0019319880569334648
1727868241038	6609.375	0.075155887848388	0.070829987480645	0.0019261702878097618
1727868241040	6609.375	0.07764895124423349	0.06773366314989883	0.00197661747998869
1727868241041	6609.375	1.0866720191100054	0.06472479023585342	0.001746460796864634
1727868241043	6609.375	1.0704231291465331	0.05782954017618369	0.0017234099482713657
1727868241045	6609.375	1.028136692085155	0.04873037292046211	0.0016651701808918454
1727868241048	6539.0625	1.0113119987608337	0.04154187969338968	0.0016379063477319552
1727868241049	6539.0625	0.808017444949094	0.03369110616101104	0.0016257769726887325
1727868241051	6468.75	0.8124718445458932	0.030879129825366294	0.0016438147550321494
1727868241053	6398.4375	0.8196817387738184	0.03415100157058061	0.0016638616848936813
1727868241055	6328.125	0.7876267846787626	0.03227493907671113	0.001596315140582747
1727868241057	6257.8125	0.802312620892101	0.02141913646440639	0.0016243668285670669
1727868241058	6187.5	0.8337442630981847	0.008929291512913782	0.0016776084737261051
1727868241060	6117.1875	0.8488937825460022	0.004053186842527678	0.0017100387725482405
1727868241061	6046.875	0.8714242269229872	0.0020159588325652502	0.001753147241226366
1727868241063	5976.5625	0.8815074369317828	0.002380589581919622	0.0017690564743985918
1727868241064	5906.25	1.0510777039225905	0.0033304597125282855	0.0017784659356186853
1727868241066	5835.9375	1.077039030236512	0.003607167939793254	0.0017563396197499523
1727868241068	5835.9375	1.1102922524413692	0.0034307893521641	0.0018030458915251656
1727868241070	5835.9375	1.1160826605360121	0.0032434260821120886	0.0018096651157436545
1727868241072	5835.9375	1.1182286264752406	0.003096470412878011	0.0018124707087811805
1727868241073	5835.9375	1.1625076143842727	0.002918658146991418	0.001772049485410893
1727868241075	5835.9375	1.197778473860063	0.0027331986960029797	0.00175392497673938
1727868241077	5835.9375	1.2237372669105928	0.0024996079613311163	0.0017432798046792613
1727868241079	5835.9375	1.199367276142593	0.0024895011602782077	0.0017332248853761797
1727868241080	5835.9375	1.042151135701312	0.0027471113065235153	0.0017733988048028951
1727868241082	5835.9375	1.0381315428910938	0.0029527698473410953	0.0017686433364660684
1727868241084	5835.9375	1.0517302092369696	0.0029893004439859785	0.0017930459415638807
1727868241086	5835.9375	1.0629330041273586	0.0028474431833658814	0.0018127012704305925
1727868241088	5835.9375	1.0867814115249765	0.0027473918686187738	0.0018483499948343312
1727868241089	5835.9375	1.1019552640763934	0.002426686299749235	0.0018757062857233647
1727868241091	5835.9375	1.1186954782607714	0.0021776016143712786	0.0019057180468098416
1727868241093	5835.9375	1.1273612085343925	0.0023229585204307423	0.0019191040536350088
1727868241095	5835.9375	1.1413878666504012	0.0028026431691114784	0.0019433168290982562
1727868241096	5835.9375	1.2257171164055827	0.003085864201292551	0.0019397034627726608
1727868241098	5835.9375	1.2210869939072326	0.002790803384639751	0.0019322323637787422
1727868241100	5835.9375	1.2309680639267413	0.0025440818300421515	0.001947832106960287
1727868241102	5835.9375	1.2407353950107733	0.002917355778770921	0.001962162077945932
1727868241104	5835.9375	1.235944142353832	0.0037047387568213404	0.0019533423353137835
1727868241105	5835.9375	1.2076136691755959	0.004390510642495847	0.0019070291251554962
1727868241107	5835.9375	1.2114665756148575	0.004637710950537175	0.0019127171185902832
1727868241109	5835.9375	1.2782476333202306	0.005587903498668022	0.0018681897494599508
1727868241111	5835.9375	1.2967558553910632	0.007481607823862848	0.00186988607595436
1727868241112	5835.9375	1.2627834571009688	0.008843130177418878	0.0018272587799109635
1727868241114	5835.9375	1.2368411813567695	0.008137693342844574	0.0017911174769397191
1727868241116	5835.9375	1.2153963967283912	0.0066563259869958265	0.0017597930343272693
1727868241118	5835.9375	1.2255118611757394	0.006335696489871147	0.001775107452326677
1727868241120	5835.9375	1.2301494125685235	0.00737617949159107	0.0017819727424390251
1727868241121	5835.9375	1.2462252199133097	0.008194172661769198	0.0018063257450852354
1727868241123	5835.9375	1.234698777860998	0.007200832142701389	0.001792106297121724
1727868241125	5835.9375	1.0970105093801474	0.004447552782179181	0.0018117468456499352
1727868241127	5835.9375	1.1372436267524895	0.002204939241414133	0.0018743790599947195
1727868241128	5835.9375	1.1698724838672694	0.001462286430041018	0.0019221725781035635
1727868241130	5906.25	1.1721345684991764	0.002113431532522296	0.0019256190004479535
1727868241132	5906.25	0.19144649717850448	0.002487987032107412	0.002021192685230869
1727868241134	5906.25	0.18920676974668904	0.0028005120335297005	0.0020021415635755636
1727868241136	5906.25	0.1863513756444273	0.0028280563731892857	0.001975382689094565
1727868241137	5906.25	0.18983055672094218	0.002894780416349814	0.002004278685984803
1727868241139	5906.25	0.18720991321964198	0.003332287413858743	0.0019769199327125
1727868241141	5906.25	0.18172354068396226	0.003937682167554671	0.0019227084159816046
1727868241143	5906.25	0.17857581564465408	0.004799554956555717	0.0018924584914059327
1727868241144	5906.25	0.1789707576934416	0.00645575369819925	0.0018965364008658426
1727868241146	5906.25	1.1573356007060545	0.008701975726213448	0.0017854695416402871
1727868241149	5976.5625	1.160897321073163	0.010997824935479005	0.0017897646828685572
1727868241151	5976.5625	1.1943850727201257	0.01175728249163663	0.001751901017107039
1727868241153	5976.5625	1.1876281499660037	0.012146720995224911	0.0017196203763648176
1727868241154	5976.5625	1.1904397303406	0.013197297327013871	0.0017242086141213682
1727868241156	5976.5625	1.1831254714325172	0.014666022085306459	0.0017137738419191275
1727868241158	5976.5625	1.1747114799793898	0.01439805739738494	0.0017006323545631279
1727868241160	5976.5625	1.1846720325019384	0.012475699833507067	0.001690497818497168
1727868241161	5976.5625	1.232597577282682	0.010285846748847416	0.0016861967206778536
1727868241162	5976.5625	1.2301517839594565	0.008652282505161674	0.0016824081999233925
1727868241164	5976.5625	1.1942845306173	0.008282888384224984	0.0017021944504584195
1727868241166	6046.875	1.1435989247472336	0.009007459683031184	0.0017646651271586702
1727868241168	6046.875	1.1425445000273664	0.00971656266794634	0.0017647347681600996
1727868241169	6046.875	1.119308283389559	0.009703645663105116	0.001734907438826016
1727868241171	6046.875	1.133696078760648	0.009160980886635322	0.0017575841196947608
1727868241173	6046.875	0.35568283567772935	0.008783251709524967	0.0017673386318844172
1727868241175	6046.875	0.3503606691551404	0.008695848222097858	0.0017444228329318867
1727868241176	6046.875	0.35819862991038987	0.009346866964711613	0.00178310620540551
1727868241178	6046.875	0.3534285616966098	0.011539982919194149	0.0017619442065964718
1727868241180	6046.875	0.3367111472545353	0.015144815509525608	0.0016822331744886236
1727868241182	6046.875	0.3305983025445388	0.018432777196320728	0.001651102350925061
1727868241184	6046.875	0.3282017982511777	0.020911939696020326	0.0016410381801220686
1727868241185	6046.875	0.3274371191531046	0.02343438227550121	0.0016366038398270574
1727868241187	6046.875	0.9647122410284868	0.02629525755323003	0.0016195552083985525
1727868241189	6046.875	0.9705064034753051	0.029317761571146694	0.0016271856152898314
1727868241191	6046.875	1.0676840050181735	0.0319116985182024	0.0016194799561806265
1727868241192	6046.875	1.0905665801376296	0.0339638703714976	0.0016513722409069375
1727868241194	6046.875	1.1050538924028015	0.03644139261970177	0.0016717702676073165
1727868241196	6046.875	1.1162808116117373	0.0388750751135579	0.0016889144034751445
1727868241198	6046.875	1.1501908935207874	0.039317771670981334	0.0017319494915146
1727868241200	6046.875	1.1549335855607965	0.03948583543886668	0.0016936878627579902
1727868241201	6046.875	1.1558702256944444	0.04106818646601412	0.0016948569579763881
1727868241203	6046.875	1.1597191512709644	0.0437427607039542	0.0017003084367047663
1727868241205	6046.875	1.1548977577961215	0.044506050565046064	0.001693915732875121
1727868241207	6046.875	1.1596628504979036	0.04422036808603384	0.0017028269526364794
1727868241208	6046.875	1.1617408608490567	0.0454745322241479	0.0017061630658068876
1727868241210	6046.875	1.1600211281446542	0.04895387951196408	0.0017034046267438998
1727868241212	6046.875	1.1539713541666665	0.051973981112227945	0.0016955353115544615
1727868241214	6117.1875	1.1710765526729559	0.05297801881156245	0.001718955694200267
1727868241216	6117.1875	1.1877927640199162	0.05414979330270417	0.001742467109813042
1727868241217	6117.1875	1.196596157625786	0.056597191187099695	0.00175520227930978
1727868241219	6117.1875	1.1868407691299792	0.059839266524148865	0.001740073854562837
1727868241221	6117.1875	1.179023043125207	0.061530684904191744	0.0017504235497830063
1727868241223	6117.1875	1.1974032925123097	0.062137783290132385	0.001778197498056068
1727868241224	6117.1875	1.213247986749007	0.0625107581146554	0.0018015888494372727
1727868241226	6117.1875	1.237770138651833	0.06272942817390662	0.00183587984517443
1727868241228	6117.1875	1.2121349741347163	0.06324368230970333	0.0018447650152950887
1727868241230	6117.1875	1.2088474814420054	0.0632705585682593	0.0018403797447940566
1727868241232	6117.1875	1.221037779944767	0.06217767520226033	0.0018583866763748186
1727868241233	6117.1875	1.2080649794388	0.06069562836134453	0.0018398656550669328
1727868241235	6117.1875	1.2111703804703877	0.05962534486170029	0.001844400272241743
1727868241237	6117.1875	1.1831233432611674	0.059709943726474965	0.0018032654905635354
1727868241239	6117.1875	1.1647763780539429	0.06044895250748787	0.0017757300531195726
1727868241240	6117.1875	1.1974427441887643	0.062116721384003204	0.001731376745024928
1727868241242	6117.1875	1.183830960234999	0.06301667038213549	0.0017138469438770154
1727868241244	6117.1875	1.08054884190683	0.06193182772450807	0.001735635444894858
1727868241246	6117.1875	1.0661678018700145	0.0590247249872201	0.0017127210800026197
1727868241249	6117.1875	0.20223507973155608	0.05453678753373453	0.0018151805264694384
1727868241250	6117.1875	0.204251901091354	0.04860118666976619	0.0018326085297541849
1727868241252	6117.1875	0.20532155827105858	0.044185782092595396	0.001841669001923022
1727868241254	6117.1875	0.21087773721821781	0.0433642655058984	0.0018884454033899793
1727868241256	6117.1875	0.2160302068427143	0.04468757818480545	0.0019268543518613124
1727868241257	6117.1875	0.2186206749964667	0.044851619644522236	0.0019471579817008512
1727868241259	6046.875	0.2192210632199138	0.043055420221726225	0.001963488156426815
1727868241261	6046.875	0.7753819441220349	0.04284139325742581	0.0019510126076073928
1727868241262	6046.875	0.7762887210682539	0.05069012654675272	0.0019546978943543315
1727868241264	6046.875	0.78298073493135	0.056690337256609595	0.0019766537146431004
1727868241265	6046.875	0.7923749440941787	0.05291253522895246	0.0020018372991938626
1727868241267	6046.875	0.7938409001572327	0.04653914074649896	0.0020055315118636787
1727868241269	6046.875	0.7931396593188234	0.041626126156271995	0.002005706892651574
1727868241271	6046.875	0.792202656474397	0.03943854641024149	0.002007200805489269
1727868241272	6046.875	0.8387405497981292	0.04048548220465088	0.0019702540936085006
1727868241274	6046.875	0.8478108829853205	0.044582844979594104	0.0019471937720125286
1727868241276	6046.875	0.9491933851237451	0.04820171953950669	0.0019464027286142057
1727868241278	6046.875	1.060170816990532	0.05002226667936938	0.0019172602851488265
1727868241280	6046.875	1.1004021393023025	0.05307598161624858	0.001879305620785996
1727868241281	6046.875	1.0929277263269899	0.05905840115544357	0.001867012583742143
1727868241283	6046.875	1.1205407594199235	0.06730194241757258	0.0018468680612877299
1727868241285	6046.875	1.1332284053740584	0.0725414232934058	0.0018018100772619792
1727868241287	6046.875	1.109916662723717	0.07345174769244094	0.0017701132390892233
1727868241288	6046.875	1.0916331288458925	0.07295630150993875	0.0017383529424658776
1727868241290	6046.875	1.0956002481328615	0.07358142978515032	0.0017223067719470454
1727868241292	6046.875	1.1236752077902599	0.070572580247717	0.0016762332522985176
1727868241294	6046.875	1.1138429947852855	0.06173604795997895	0.001684940179724859
1727868241296	6046.875	1.0954870815848852	0.05580605839849548	0.0016578017884287617
1727868241297	6046.875	1.0993806090725313	0.05759835167485654	0.0016648853881667373
1727868241299	5976.5625	1.0997345661168627	0.060557757679533614	0.0016644964591880206
1727868241301	5976.5625	1.1211215480912562	0.05680799673772848	0.0016925121833447443
1727868241303	5976.5625	1.1114251192007678	0.04933112581411267	0.0016778885322089306
1727868241304	5976.5625	1.0864287724362902	0.04258386874080674	0.001644075330655647
1727868241306	5976.5625	1.0863041396742017	0.03954985438147087	0.0016433351962303847
1727868241308	5976.5625	0.9461757862751929	0.03911759124932026	0.0016383712583515457
1727868241310	5976.5625	0.938459148810481	0.03876554272314652	0.0016254476498144372
1727868241312	5976.5625	0.9149951618558819	0.041105431153918306	0.0015872268127861372
1727868241313	5976.5625	0.888625985216999	0.050166217735654	0.0015452604663654453
1727868241315	5906.25	0.8811187307925958	0.06566082394463885	0.0015332858792601813
1727868241317	5906.25	0.8668719597582547	0.0816810573850737	0.001510377163567844
1727868241319	5906.25	0.8703747635367531	0.0972193289962483	0.0015169102876038266
1727868241320	5906.25	0.8456806512203402	0.11117474683245812	0.0014760474014145146
1727868241322	5906.25	0.8751669152330744	0.12202375724628203	0.0014715131350348145
1727868241324	5906.25	1.0052460377904437	0.12924576242357855	0.0014299610986527988
1727868241326	5906.25	1.0022870482971915	0.13149621667297065	0.001424843925623704
1727868241328	5906.25	1.0095858890472136	0.12834946489563945	0.0014346756724898826
1727868241329	5835.9375	0.9941626264727104	0.1198550875424516	0.001432555566119975
1727868241331	5835.9375	0.9955087968871155	0.10180353973106955	0.0014356111384938492
1727868241333	5835.9375	1.0030126452517878	0.07514974977197054	0.001445395916910911
1727868241335	5835.9375	1.010090556883777	0.05324100227713799	0.0014529146050877224
1727868241336	5835.9375	1.009385920807487	0.047538258038980596	0.0014511438821265756
1727868241338	5835.9375	1.0123569609799044	0.056556254792971536	0.001455140526149762
1727868241340	5835.9375	1.0194348726118936	0.0728070978205913	0.0014637589007575988
1727868241342	5835.9375	1.0334644923995218	0.0896082097272448	0.0014841189437370384
1727868241344	5765.625	1.036566994526471	0.11281895996892595	0.0014887536495819754
1727868241345	5765.625	1.1007301831960394	0.12716243071795647	0.00149265408866238
1727868241348	5765.625	1.0860967507580863	0.13404355737977813	0.001494708119259311
1727868241350	5765.625	1.1048226986291274	0.12859269666617593	0.0015632872611006717
1727868241352	5765.625	0.4491898725890241	0.11294417373711502	0.0015635670739123236
1727868241353	5765.625	0.46182701150099165	0.09157261491724385	0.001607009068423695
1727868241355	5695.3125	0.4620407566879735	0.08064983140546671	0.0016072679719474642
1727868241357	5695.3125	0.46086515815957335	0.06939391913609318	0.0016018807621779431
1727868241359	5695.3125	0.47016525486662025	0.05858288409965498	0.0016311144631531156
1727868241361	5695.3125	0.47312497138431786	0.04860029371650983	0.0016406731862549945
1727868241361	5695.3125	0.4612599324334888	0.04407657810328433	0.0016004065160491444
1727868241363	5625.0	0.4612599324334888	0.04810384520106743	0.0016004065160491444
1727868241365	5625.0	0.4571267984607275	0.05085630374047795	0.0015865889259732947
1727868241367	5625.0	1.1094337266843284	0.05133829228750209	0.0015844972310360983
1727868241368	5625.0	1.1232598952104924	0.049393094615901884	0.0015591839385102754
1727868241370	5625.0	1.121340550674329	0.0452237634124413	0.0015564801915883535
1727868241372	5554.6875	1.1109923099920276	0.04001945514102784	0.0015426431575767366
1727868241374	5554.6875	0.8242997228372482	0.032019026302848044	0.0015956585865676764
1727868241376	5554.6875	0.8538027902788473	0.02282000327229647	0.001654579178454923
1727868241377	5554.6875	0.8507005027836606	0.015167530620876252	0.001648608049515278
1727868241379	5554.6875	0.8508650180296176	0.01144083285834804	0.0016483913651916303
1727868241381	5484.375	0.8509864459492523	0.012978337338102677	0.001648516675926151
