# Supplementary material for: Identification and classification of repeated whistle types from free-ranging rough-toothed dolphins (Steno bredanensis)
Source: Sci Rep. 2026 Mar 20;16:14327. doi: 10.1038/s41598-026-44853-2 (PMC13144356; doi:10.1038/s41598-026-44853-2)
Supplement: Supplementary file 2 — Supplementary Material 2 [file 41598_2026_44853_MOESM2_ESM.zip › Dataset_StenoRepeatedCalls/Contours/3386.csv]

Time [ms]	Peak Frequency [Hz]	Duty Cycle	Energy	WindowRMS
1727877875701	4921.875	0.5603174088572764	0.03174178353969062	0.0017910338816081472
1727877875703	4921.875	0.5609733873696362	0.040481798601934245	0.001823039193555593
1727877875704	4921.875	0.5442555138753343	0.04360897710564827	0.001958385011883135
1727877875706	4921.875	0.570045327240566	0.04912172271522357	0.002035748119478219
1727877875708	4992.1875	0.5753797813652136	0.06106490470625859	0.002047510551112663
1727877875710	4992.1875	0.5476551804618033	0.08417800365397482	0.001954942038241228
1727877875712	4992.1875	0.5293816967916396	0.11239285981897994	0.0018972161091089137
1727877875713	4992.1875	0.5380099226317953	0.13241575499190483	0.0019314628573839803
1727877875715	5062.5	0.5583329132836785	0.14064403809242892	0.0019943145662905657
1727877875717	5062.5	0.5728691904661859	0.1469009013292253	0.002023104586375002
1727877875719	5062.5	0.6398816883702105	0.1662214327609055	0.0019612740109241763
1727877875720	5062.5	0.6079347036564362	0.21519428950107516	0.0018600224493589392
1727877875722	5132.8125	0.6050960941055838	0.27999998232224416	0.0018505669225966762
1727877875724	5132.8125	0.6134199883045246	0.31488645534970766	0.001875099601236773
1727877875726	5132.8125	0.5358493569495559	0.3264581529217221	0.0019651830394428215
1727877875728	5132.8125	0.543577355169889	0.36333030070349903	0.0019952940217684446
1727877875729	5132.8125	0.5303507512289204	0.42406049972123633	0.001943003587129519
1727877875731	5132.8125	0.5306776725510142	0.450375841930606	0.0019453164911096047
1727877875733	5132.8125	0.5217516658729439	0.4395640221005919	0.0019140937865758656
1727877875735	5132.8125	0.532263768255624	0.4074390438191179	0.0019495220568544267
1727877875736	5132.8125	0.5260712456642217	0.34117318443271943	0.0019306319217807116
1727877875738	5414.0625	0.5177020598186208	0.06654326530158812	0.0019031582936618046
1727877875740	5695.3125	0.6258254505191391	0.005949205225203842	0.0018243676881695746
1727877875742	6046.875	0.6048767976713294	0.17162708960647266	0.0017579151390991902
1727877875745	6117.1875	0.608501049629961	0.2662238270194478	0.0017679426195262025
1727877875746	6187.5	0.4884315478790223	0.36463055126350874	0.0018593863743252073
1727877875748	6257.8125	0.48473145196095113	0.46258636744428183	0.001904651642422538
1727877875750	6328.125	0.47661282244355024	0.5401438239856305	0.0018827443450866758
1727877875752	6328.125	0.4897573644577093	0.6082141539882139	0.0019329462194239884
1727877875753	6328.125	0.5079634356713593	0.6949521545700982	0.0020045903495326746
1727877875755	6328.125	0.5164224025704306	0.7798787172870774	0.0020357520286411078
1727877875757	6328.125	0.5259617427857339	0.8143659835810728	0.002073124716384606
1727877875758	6328.125	0.511137279626005	0.8127965046585409	0.0020244108494785955
1727877875760	6328.125	0.497802781863937	0.8200176571511281	0.001982011491246049
1727877875761	6328.125	0.8207864592029832	0.8430350326298188	0.001901117278626177
1727877875763	6328.125	0.808930684988451	0.8517080314426305	0.0018744596661868596
1727877875765	6328.125	0.813999113391913	0.8183022503394465	0.0018807982030905929
1727877875767	6328.125	0.7966536740969554	0.7399709349771163	0.00184081599985384
1727877875768	6328.125	0.4622798376944161	0.6357998807180563	0.0017639472330236562
1727877875770	6328.125	0.4580697295172531	0.5633300812422537	0.0017535778391614774
1727877875772	6328.125	0.44714917784824915	0.5507192468149666	0.0017173180857167891
1727877875774	6398.4375	0.4603853927630461	0.5576670854675193	0.0017628335033827022
1727877875776	6468.75	0.4784874054479007	0.5702516184383155	0.0018227639106138845
1727877875777	6609.375	0.4887564174581421	0.36225904577284807	0.0018560486258161156
1727877875779	6679.6875	0.4826497893825429	0.41606613665670833	0.0018360974986059077
1727877875781	6820.3125	0.47787114022926225	0.4678657167708748	0.001821947484025238
1727877875783	6820.3125	0.6273008511731979	0.5286087719212792	0.0018329725801083253
1727877875784	6820.3125	0.6471117080639487	0.5826297089358338	0.0018770024707871053
1727877875786	6820.3125	0.6579083566296124	0.6248062817461545	0.0019010160943117107
1727877875788	6820.3125	0.8310304016285845	0.6617773676539079	0.0018430050407123584
1727877875790	6820.3125	0.43199694656228593	0.6872995282349297	0.0018016043728690478
1727877875792	6820.3125	0.41401781917947106	0.6923065179852321	0.0017387813850226483
1727877875793	6820.3125	0.4116119873153294	0.6975384099629278	0.0017339484837855224
1727877875795	6820.3125	0.4126970820976555	0.7260149128099866	0.0017352741661637514
1727877875797	6820.3125	0.40433748148915716	0.7676420429549822	0.0017067755134527528
1727877875799	6820.3125	0.3801670427213712	0.801180976180308	0.001618862643684234
1727877875800	6820.3125	0.3677540144934305	0.8177605930215011	0.0015769092056637567
1727877875802	6820.3125	0.3807504474467199	0.8118454783002886	0.00163322211960055
1727877875804	6820.3125	0.4969350946774273	0.800111610298706	0.0016667183116929165
1727877875806	6820.3125	0.4908219823297465	0.8121560681041686	0.0016478557389069317
1727877875808	6820.3125	0.500313141061075	0.8347663141132078	0.0016756867148748958
1727877875809	6820.3125	0.42886621739437186	0.814520074402809	0.0017671949204771224
1727877875811	6820.3125	0.4414905830460813	0.7761456923900057	0.0018182813764759925
1727877875813	6820.3125	0.4701193292916465	0.7540645875033801	0.0019167389979863753
1727877875815	6820.3125	0.4907045455118126	0.7546400068142857	0.001977191634863061
1727877875816	6750.0	0.492066787992864	0.779287296961547	0.001978637669685702
1727877875818	6750.0	0.49590547706519106	0.806367186336515	0.0019917957281203576
1727877875820	6750.0	0.5078428158008789	0.8126164332875903	0.0020274864201494276
1727877875822	6750.0	0.5191797441944848	0.7940453868330322	0.0020608933972603508
1727877875824	6750.0	0.6838729751914254	0.7755232682247988	0.0020210309112282756
1727877875825	6750.0	0.6777652527838803	0.7656781070833233	0.0019974143379285813
1727877875827	6750.0	0.670335023113746	0.7597323017831091	0.0019777282016205803
1727877875829	6750.0	0.4670720292656017	0.7540600286535948	0.0019767085829981972
1727877875831	6750.0	0.45519434641137235	0.753517022220603	0.0019335595658319818
1727877875832	6750.0	0.4525684605532009	0.7554127802585062	0.0019229424322880536
1727877875834	6750.0	0.4568781771735333	0.7428266226874963	0.001939058289175527
1727877875836	6750.0	0.4588234838580121	0.718319301517407	0.001947240712957552
1727877875838	6750.0	0.4573380780865463	0.7031431451547672	0.0019397496472350498
1727877875840	6750.0	0.45116835898334245	0.6953151454668411	0.0019163517066746502
1727877875841	6750.0	0.46602241669799926	0.6753023034028706	0.0019719805195812907
1727877875844	6750.0	0.5140249690552656	0.6428243059566615	0.0019593130326312955
1727877875846	6750.0	0.7255150366326378	0.615511407543707	0.001993867707359393
1727877875848	6750.0	0.7317297901818506	0.605866744301367	0.0020093472574964615
1727877875849	6750.0	0.49220420297879275	0.6070091612795282	0.002036922262072697
1727877875851	6750.0	0.4984865453386255	0.6223098159161774	0.002061188833726057
1727877875853	6750.0	0.5135192262521092	0.6424347627993665	0.002122919299899581
1727877875855	6679.6875	0.5209082345835251	0.6553617593996366	0.002148292750662579
1727877875857	6679.6875	0.5349990322758476	0.6380071657008176	0.0022061278619674987
1727877875857	6679.6875	0.5375812528762081	0.6126075890592483	0.002216354397148169
1727877875859	6679.6875	0.5375812528762081	0.6051349975061199	0.002216354397148169
1727877875861	6679.6875	0.5405098917587053	0.6052614493772185	0.002227737478544698
1727877875863	6679.6875	0.6675930513396323	0.6017031030340377	0.0021729581262108773
1727877875864	6679.6875	0.6328363283069823	0.581521086532727	0.002085567607508679
1727877875866	6679.6875	0.8336193156692216	0.5430555339890349	0.002036231514309563
1727877875868	6679.6875	0.5819902850267392	0.5029539663285538	0.0019491278059983442
1727877875870	6679.6875	0.5540626372449822	0.4876608731208329	0.0018568439974027296
1727877875872	6679.6875	0.5392979016834575	0.5011707909846114	0.001800536604250821
1727877875873	6679.6875	0.5366084497716729	0.5171167296459331	0.001788556050383376
1727877875875	6679.6875	0.5307106120549926	0.5181809113692253	0.00176600772857753
1727877875877	6679.6875	0.5463141722656553	0.5109472424998222	0.0018197177434559643
1727877875879	6679.6875	0.5928784185374447	0.5040049595913269	0.001953169935797303
1727877875880	6679.6875	0.7063374496022776	0.5042693876158363	0.0020512804646188993
1727877875882	6679.6875	0.7263599451732835	0.5149100979132853	0.0020934897764856024
1727877875884	6679.6875	0.5910414718903106	0.5260942564658597	0.0021449510823676023
1727877875886	6679.6875	0.605936009655478	0.5269734115010363	0.0021961823332847987
1727877875888	6679.6875	0.5939936570774262	0.5220196334495153	0.0021670050766605564
1727877875889	6679.6875	0.5841275899147382	0.532757641150873	0.0021381488237429483
1727877875891	6679.6875	0.5737610085967633	0.5489635755506573	0.0021036148309080734
1727877875893	6679.6875	0.552499761110532	0.5356311671708942	0.00203025648663805
1727877875895	6679.6875	0.5084587570906738	0.4993282946933184	0.0018845792927893366
1727877875896	6679.6875	0.5028571739977551	0.4755993268300625	0.0017882268884209119
1727877875898	6679.6875	0.46431146856312505	0.4622360847985062	0.0017548044733113003
1727877875900	6679.6875	0.4254211432074183	0.4417809387172786	0.0016064233398175817
1727877875902	6679.6875	0.41873175552892056	0.4375087283622603	0.0015779605730449875
1727877875904	6679.6875	0.4187632201934478	0.45920893755437486	0.0015738506487023441
1727877875905	6679.6875	0.42413738489470565	0.4731231151975611	0.0015959823740386496
1727877875907	6679.6875	0.4261007799612073	0.45467049860832764	0.001607143760051986
1727877875909	6679.6875	0.44726601096655155	0.4125299245323538	0.001687780934003897
1727877875911	6679.6875	0.4680998141722085	0.3716098105787535	0.0017524824305100248
1727877875912	6679.6875	0.5229375526650492	0.3603787558447442	0.0018359054819405388
1727877875914	6679.6875	0.5250002965056386	0.3851288111042166	0.0018402693521031696
1727877875916	6679.6875	0.5306965581060689	0.41260698405883406	0.0018568283847473115
1727877875918	6679.6875	0.5398432275853032	0.41427247405180995	0.0018928013605853755
1727877875920	6679.6875	0.5389916563313273	0.39549211185187144	0.0018903483703921638
1727877875921	6679.6875	0.6439308260816526	0.38520340166993094	0.001873371887843056
1727877875923	6679.6875	0.6298679872180655	0.3954021706330864	0.0018361226369987113
1727877875925	6679.6875	0.6026953633295381	0.40004431801690404	0.001770763533736268
1727877875927	6679.6875	0.5480426594214551	0.3966329599825805	0.0017220511021597646
1727877875928	6679.6875	0.5399988609562607	0.41422450686719975	0.0017031611383672737
1727877875930	6679.6875	0.5255738650721331	0.44646108351292857	0.0016658010441946024
1727877875932	6679.6875	0.4986282619085906	0.4527156637879703	0.0015777194143423467
1727877875934	6679.6875	0.4812095870790962	0.43500291177463907	0.0015221500282903506
1727877875936	6679.6875	0.4717075852974659	0.43020059848958625	0.0014934234536852563
1727877875937	6679.6875	0.48732157773191825	0.44745632681555814	0.001541246499455685
1727877875939	6609.375	0.48491367276836767	0.4611885662675336	0.0015299988053334105
1727877875941	6609.375	0.5707099360948794	0.4570157995066406	0.0015553790745403476
1727877875944	6609.375	0.5998324085644888	0.4461395954866578	0.0016309006129960884
1727877875945	6609.375	0.6549233261390571	0.4319294076993285	0.001765355295667787
1727877875947	6609.375	0.670842427015864	0.40669045496518436	0.001804237382256748
1727877875949	6609.375	0.6994549840713884	0.3832332268578077	0.0018791101542944416
1727877875951	6609.375	0.8640609924421098	0.3826329251579046	0.001899507378633951
1727877875953	6609.375	0.7974543438377125	0.4012780908273948	0.001927225198104963
1727877875954	6609.375	0.8105376113867014	0.42016679487416625	0.0019543870582030796
1727877875956	6609.375	0.8080979817200737	0.4328823551130647	0.0019489436588630634
1727877875957	6609.375	0.8027936113655855	0.44143390140997646	0.0019379550292093685
1727877875959	6609.375	0.8012168936226545	0.4462774011323853	0.0019339866763689085
1727877875960	6609.375	0.7610058324724518	0.44898567356461533	0.0018491231017030059
1727877875962	6609.375	0.750203571074705	0.4577409266153967	0.0018237621278573014
1727877875964	6609.375	0.7281263502033629	0.47316617621134016	0.0017691152108189367
1727877875966	6609.375	0.7159028221077629	0.4842826813565384	0.0017415673480853046
1727877875968	6609.375	0.7307424485308569	0.4822852978318231	0.0017619690479755642
1727877875969	6609.375	0.7356015891149109	0.4649303104710201	0.0017760141626472627
1727877875971	6609.375	0.740579089278695	0.4401120019351468	0.0017880575797143197
1727877875973	6609.375	0.76023957514413	0.42847440762248135	0.0018371333363345565
1727877875975	6609.375	0.8342038812551272	0.43965625760502486	0.0019211955506307408
1727877875976	6609.375	0.8552139922828307	0.45255529394694005	0.0019991922030460885
1727877875978	6609.375	0.8599254089562167	0.44675520448937184	0.0020094376121114668
1727877875980	6609.375	0.8808643095199699	0.43693574986333605	0.002049629488125465
1727877875982	6539.0625	0.8905233698865774	0.4442958460206206	0.0020717071526974136
1727877875984	6539.0625	0.8800276721580526	0.45686354682678737	0.002049144482594884
1727877875985	6539.0625	0.8675896633775466	0.44688532553527804	0.002022792796670042
1727877875987	6539.0625	0.8501547969413534	0.42780823351431485	0.001987001894072222
1727877875989	6539.0625	0.8568708623525103	0.4311130601696031	0.002009834456690766
1727877875991	6539.0625	0.7357468977648071	0.44912049263744475	0.002066566583844604
1727877875992	6539.0625	0.7347582282051718	0.444088408841607	0.0020625819332964045
1727877875994	6539.0625	0.7313172162741505	0.4280724006896452	0.002054311657929527
1727877875996	6539.0625	0.698942430666316	0.43913805214470425	0.0019754161839606317
1727877875998	6539.0625	0.7004392432398421	0.4696492044111697	0.001981695817751913
1727877876000	6539.0625	0.6886166332264377	0.5037157278604854	0.0019598281004540754
1727877876001	6539.0625	0.6934136137434391	0.5239827022672189	0.001972776635813928
1727877876003	6539.0625	0.6819279246414189	0.520814066052019	0.001936464290694325
1727877876005	6539.0625	0.6840778350646934	0.5019762464143314	0.0018049656426704654
1727877876007	6539.0625	0.6884381170033367	0.4757313304461775	0.001819864116457608
1727877876008	6539.0625	0.6647730384169908	0.45778708307682286	0.0017716750981341923
1727877876010	6539.0625	0.6557301418695088	0.45657623987139195	0.001755093589603373
1727877876012	6539.0625	0.61226504644216	0.4774829635576036	0.0016655614780724912
1727877876014	6539.0625	0.6834034845416325	0.5000292179896378	0.0016317299971448911
1727877876016	6539.0625	0.684591809158805	0.5019844861785108	0.001631761488846874
1727877876017	6539.0625	0.6898591581641373	0.489183497249828	0.0016458571060687733
1727877876019	6539.0625	0.6897656944302023	0.48022938258759107	0.0016452321390396608
1727877876021	6539.0625	0.6210237274367949	0.4863668267486949	0.0016236757560624765
1727877876023	6539.0625	0.6216299965839323	0.5052972953369657	0.0016209209339969998
1727877876024	6539.0625	0.6430169785583258	0.5221781206815688	0.0016589328521639261
1727877876026	6539.0625	0.6662989324398523	0.5216825008801438	0.0017045207036745958
1727877876028	6539.0625	0.7016575240060647	0.5031040302951478	0.0017878307076174325
1727877876030	6539.0625	0.7339695369434461	0.48547566504184325	0.0018694369012372404
1727877876032	6539.0625	0.7210581367144604	0.48178419664885763	0.0018380946187943577
1727877876033	6539.0625	0.6698969418005016	0.4897443679794653	0.0017342328826966075
1727877876035	6539.0625	0.6811769887790021	0.4983177614301891	0.0016854273269890979
1727877876037	6539.0625	0.6536352011323397	0.49310059419926927	0.0016434373727307612
1727877876039	6539.0625	0.6405449488167908	0.480697663320591	0.0016211783170455318
1727877876040	6539.0625	0.612077359687979	0.47887779067557923	0.0015586317334886897
1727877876042	6539.0625	0.6617254199913302	0.4886901051121891	0.0015119138569779195
1727877876045	6539.0625	0.6252291733251778	0.49793602914614954	0.0014171070067135738
1727877876047	6539.0625	0.6075173901942632	0.49960190791494646	0.0013730938094323483
1727877876049	6539.0625	0.6495779422353495	0.5023675962813667	0.0014476601784300944
1727877876050	6539.0625	0.7031437988137748	0.5126573941662492	0.0015396278812214925
1727877876052	6539.0625	0.7278800241910598	0.5149393922717305	0.0015872547467122792
1727877876054	6539.0625	0.91986932761181	0.5005731261452486	0.0016801696776349469
1727877876056	6539.0625	0.9131647691353822	0.4941870021601556	0.0017942879822098485
1727877876057	6539.0625	0.8883243259970669	0.5111293623485552	0.0018686049102404668
1727877876058	6539.0625	0.898926824214578	0.5289032744243265	0.0019317790888743066
1727877876060	6609.375	0.8573910595925505	0.5299281219729468	0.002021687208140503
1727877876062	6609.375	0.9330761093970262	0.5299077812889503	0.0021755006988295796
1727877876064	6609.375	0.9147356141288325	0.5426191240888754	0.0023479511057959025
1727877876065	6609.375	0.7763806810737087	0.5642087051778409	0.002561507034328203
1727877876067	6609.375	0.8038098593541547	0.5817248586225372	0.002650506410420338
1727877876069	6609.375	0.8693816481441777	0.5793578558434153	0.002861984647608043
1727877876071	6609.375	0.7185075240027846	0.5593814277558601	0.003056677972235307
1727877876072	6609.375	0.759649660714417	0.5363908056713467	0.0032151899805018956
1727877876074	6609.375	0.7728644375348998	0.5279576970571481	0.003268494344421376
1727877876076	6609.375	0.8092602325243932	0.5488641021527857	0.0034073845786118844
1727877876078	6609.375	0.818394159980603	0.5668090586382486	0.003440426061512208
1727877876080	6609.375	0.805294185076302	0.5512686285310763	0.0033952007446556897
1727877876081	6609.375	0.7619869559766795	0.524250864930212	0.003254697913023163
1727877876083	6609.375	0.7288325213393803	0.5187693194629899	0.0031392295728536576
1727877876085	6609.375	0.8446348992579094	0.524590717267812	0.0028766327439528703
1727877876087	6609.375	0.7134727098520584	0.5251618905022528	0.0025636757247482047
1727877876088	6609.375	0.577797152688441	0.5259454172623536	0.0021945018427630574
1727877876090	6609.375	0.5071303765842385	0.5315436312148264	0.001909367144020287
1727877876092	6609.375	0.4088436509850867	0.5312763460584361	0.0015675242804251712
1727877876094	6609.375	0.5049320389364997	0.5277413526012321	0.001275370323643912
1727877876096	6609.375	0.47794803464832897	0.534770422842595	0.0010305150617683136
1727877876097	6609.375	0.4846344953812893	0.5584371787962089	7.856597998927154E-4
1727877876099	6609.375	0.482638986379405	0.5860702571576151	7.242790712687984E-4
1727877876101	6609.375	0.4652673950378107	0.5933992827022241	7.039239000466228E-4
1727877876103	6609.375	0.46375689277172466	0.579837165961953	7.912790456260264E-4
1727877876104	6609.375	0.4736355221628745	0.5747931554332504	9.04439462082713E-4
1727877876106	6609.375	0.498645710495283	0.5852383919910256	0.0010175998785393995
1727877876108	6609.375	0.4565160979264937	0.5703868177004771	0.001323708992559304
1727877876110	6609.375	0.5465187696540881	0.5217928342437615	0.0016136029195415618
1727877876112	6609.375	0.6689360996462264	0.48849435585875384	0.0019034968465238193
1727877876113	6609.375	0.7994975923742138	0.49861884939725776	0.002150068634155982
1727877876115	6609.375	0.8530611242138364	0.5221769569068084	0.002230993621065979
1727877876117	6609.375	0.9427267590408805	0.5271533832434226	0.00238213603599676
1727877876119	6609.375	0.9900624017295597	0.5217009445028472	0.0024731222532517285
1727877876120	6609.375	0.9801555129716981	0.5255006654874798	0.0024621878099363604
1727877876122	6609.375	0.9537975383254716	0.5537665184439166	0.0024174813909032637
1727877876124	6609.375	0.8995793355131504	0.5929510180739175	0.002233506572439582
1727877876126	6609.375	0.8075967314114559	0.6100018863973194	0.002042033626289518
1727877876128	6609.375	0.5506549621148309	0.589566380071126	0.0018140016760181694
1727877876129	6609.375	0.48158847067584537	0.5536462609197034	0.0016223815842142581
1727877876131	6609.375	0.4457615368858736	0.5319461735025665	0.0014384736531634786
1727877876133	6609.375	0.37423230206801844	0.530855095727634	0.0012545657221126993
1727877876135	6609.375	0.34806191468466674	0.529814563513304	0.0011684836915019333
1727877876136	6609.375	0.3467408074065282	0.5260908468366404	0.0011602451470785974
1727877876138	6609.375	0.34895677791646246	0.5259380517871087	0.0011681029167474825
1727877876140	6609.375	0.36023105757499185	0.5313933515419781	0.0012062701244194883
1727877876142	6609.375	0.6017724545638276	0.5269448823132565	0.0013829751593856094
1727877876145	6679.6875	0.694283788198084	0.5193149355455775	0.00161704317974641
1727877876146	6679.6875	0.7100760516426052	0.5275274647513146	0.0018450901173668926
1727877876148	6679.6875	0.7575129426636649	0.5390157817671221	0.0020731370549873754
1727877876150	6679.6875	0.8272316788909139	0.5382411699826244	0.0022224271456516118
1727877876152	6679.6875	0.8720251090280756	0.5402881802487112	0.0023151031353117165
1727877876153	6679.6875	0.9205787095974486	0.544512039211855	0.002413351716820445
1727877876155	6679.6875	0.9286661295293739	0.5393651548253504	0.0024294136774282893
1727877876157	6679.6875	0.8985178798226963	0.5455553793207605	0.002362643143158375
1727877876158	6679.6875	0.9171918245034927	0.5560736178754294	0.0022516457117661356
1727877876160	6679.6875	0.8889252284787735	0.5231967336983928	0.002154850068026055
1727877876161	6679.6875	0.8245504127358491	0.4790521651016318	0.0020136149483125105
1727877876163	6679.6875	0.8004914289750392	0.504871265876829	0.0019577386198468367
1727877876165	6679.6875	0.8404684159264239	0.585072824207697	0.0018379973255827397
1727877876167	6679.6875	0.8158828680641274	0.6219244592771092	0.0017784916329220033
1727877876168	6679.6875	0.35780115675409857	0.5651461123491966	0.0017478664904664923
1727877876170	6679.6875	0.3574381677455856	0.4634851928828038	0.0017454967910941904
1727877876172	6679.6875	0.37677295396009314	0.39247944620825187	0.0018367341493164245
1727877876174	6679.6875	0.40542981187995053	0.3875880866513948	0.0019820345495598496
1727877876176	6679.6875	0.4352527318360043	0.42867696510683173	0.0021083340795275602
1727877876177	6679.6875	0.46799241302860445	0.47306098042162825	0.002251844585272793
1727877876179	6679.6875	0.49037887674830927	0.4835879253640139	0.0023544073103651227
1727877876181	6679.6875	0.5198468384261269	0.45907848865791906	0.002486967363799131
1727877876183	6679.6875	0.9890516302608966	0.43118021512264376	0.0025354715909893235
1727877876184	6679.6875	1.0179042885905734	0.4202184623260165	0.0026002752206088697
1727877876186	6679.6875	1.0223559776232876	0.42381544457957265	0.0026098421561548835
1727877876188	6679.6875	0.991768469891156	0.42583419301038045	0.0025384509306909547
1727877876190	6679.6875	0.9704503547639072	0.4242983695904273	0.0024918479730252994
1727877876192	6679.6875	0.9022823785864901	0.4273151744936307	0.0023521361550451953
1727877876193	6679.6875	0.8958523786187659	0.43299335540532397	0.00210542688768465
1727877876195	6679.6875	0.8444408832185121	0.4328073003955046	0.001995073050840877
1727877876197	6679.6875	0.7570534632140985	0.43257874187445167	0.001816493426811094
1727877876199	6679.6875	0.6656183103061788	0.44431209240499286	0.0015757928562425056
1727877876200	6679.6875	0.6192527603290989	0.4551026995223583	0.0013575347045298022
1727877876202	6679.6875	0.5830246571237312	0.44379622631830545	0.0012799291743564641
1727877876204	6679.6875	0.5193442260278505	0.4170253716458324	0.00112815529964136
1727877876206	6679.6875	0.6231601503413343	0.39936321928305873	0.0010537794807778636
1727877876208	6679.6875	0.648634192532417	0.3985343242038223	0.0011272650279242442
1727877876209	6679.6875	0.6513971008400302	0.4046630826625986	0.0011336978676341084
1727877876211	6679.6875	0.5543967937263349	0.4083975596340228	0.0011679509809091344
1727877876213	6679.6875	0.48655084094161505	0.4095473505609601	0.001345155763945973
1727877876215	6679.6875	0.5485996510247765	0.4071124789450386	0.0014835076851760682
1727877876216	6679.6875	0.4178557522021032	0.39252891773492266	0.0016282513692669617
1727877876218	6750.0	0.4404627415022486	0.36720382402697604	0.0017101223384098359
1727877876220	6750.0	0.4782676374306824	0.34621167594893165	0.001826447910500236
1727877876222	6750.0	0.5009055839007659	0.3312405738838634	0.0019019514851815911
1727877876224	6750.0	0.5413789878778656	0.3283126360920355	0.002032782475942282
1727877876225	6750.0	0.542095130409101	0.3325827233711705	0.002028710568369641
1727877876227	6750.0	0.5410467142538632	0.34038676802374807	0.002024261576046268
1727877876229	6750.0	0.5289899284686295	0.35244530461921586	0.001984288438318965
1727877876231	6750.0	0.8683292398690454	0.36648212506307404	0.0019027859832330986
1727877876232	6750.0	0.8086305161108928	0.3665486497730462	0.0017812581857715199
1727877876234	6750.0	0.771398786451054	0.3434449591154199	0.0017221100554673707
1727877876236	6750.0	0.7161429898599464	0.3067114532406657	0.0016198755527834852
1727877876238	6750.0	0.7840260701427602	0.2735114331843098	0.0014374379317097007
1727877876240	6750.0	0.7320990761461907	0.25609222447961993	0.0013587494694684704
1727877876241	6750.0	0.5123013749001186	0.249752378596055	0.001333393243267691
1727877876244	6750.0	0.5056277195538844	0.24275727983519862	0.0013239210882626995
1727877876246	6750.0	0.5366487323113207	0.22980675332779688	0.0014208816011363726
1727877876248	6750.0	0.5650896425775209	0.2154865673853369	0.0015038136919514348
1727877876249	6750.0	0.5872315191559845	0.19766675860512165	0.0016586861254490385
1727877876251	6750.0	0.608622687268952	0.17049610212867952	0.0017258671533251142
1727877876253	7312.5	0.6622303162863022	0.030308661205377833	0.0019189716486998204
1727877876255	7312.5	0.7177388892983491	0.03175547506215291	0.0020626703417987433
1727877876257	7312.5	0.7132436827075264	0.038218561263685835	0.0022513806712531814
1727877876257	7312.5	0.5743504170351807	0.05640744002874617	0.0023905377174449995
1727877876259	7382.8125	0.5743504170351807	0.07687899588582836	0.0023905377174449995
1727877876261	7453.125	0.604059951110456	0.0804884045779079	0.0024828698827879863
1727877876263	7593.75	0.6168543017885221	0.09376416876259853	0.002511815668324182
1727877876264	7593.75	0.613157644211871	0.11205358940552093	0.002498011112819295
1727877876266	7593.75	0.6090656016607705	0.10289909779590053	0.002480923659070024
1727877876268	7664.0625	0.5888414682832154	0.07360553710463746	0.00242529743039116
1727877876270	8367.1875	0.5379423705286949	0.0037872997952762815	0.0022612460686642463
1727877876272	8367.1875	0.502002644089033	0.0021640084191268897	0.0021304148783249707
1727877876273	8367.1875	0.722766804245283	0.0014753967579003095	0.0019412754606061818
1727877876275	8437.5	0.6825373427672956	0.0015763380665809678	0.0018582491498464486
