# Supplementary material for: Identification and classification of repeated whistle types from free-ranging rough-toothed dolphins (Steno bredanensis)
Source: Sci Rep. 2026 Mar 20;16:14327. doi: 10.1038/s41598-026-44853-2 (PMC13144356; doi:10.1038/s41598-026-44853-2)
Supplement: Supplementary file 2 — Supplementary Material 2 [file 41598_2026_44853_MOESM2_ESM.zip › Dataset_StenoRepeatedCalls/Contours/3389.csv]

Time [ms]	Peak Frequency [Hz]	Duty Cycle	Energy	WindowRMS
1727877919107	4710.9375	0.23344514711369746	0.020385408827137536	0.0013280821414871058
1727877919109	4781.25	0.24157315397553775	0.030700561608041514	0.0013749751387329395
1727877919111	4851.5625	0.26680279882046987	0.040166701806274435	0.0014977158346456952
1727877919112	4921.875	0.2822223537502545	0.05233208681814369	0.0016235406153316428
1727877919114	4992.1875	0.2965884404799274	0.06757307801136045	0.0016992032419096846
1727877919116	5062.5	0.3291689687754513	0.0948243409375272	0.0018623899399442994
1727877919118	5062.5	0.3580461286925648	0.13370072575729502	0.0019999714050311377
1727877919120	5062.5	0.37814815585621125	0.17626804375516594	0.002105312950829469
1727877919121	5062.5	0.3919149652271108	0.22278796907664786	0.0021785810999306486
1727877919123	5062.5	0.40184446634909055	0.2748583345696514	0.0022242722336606787
1727877919125	5062.5	0.40872787103454034	0.32110239468116775	0.002258938370328239
1727877919127	5062.5	0.8479058051969547	0.36707764949806243	0.0022239266902008862
1727877919128	5062.5	0.83821095061504	0.4177375331041689	0.002203942737966813
1727877919130	5062.5	0.8273991241000496	0.47670129571631714	0.002179426315000628
1727877919132	5062.5	0.8066615444123281	0.53618064553891	0.0021342446046011604
1727877919134	5062.5	0.9259782612063714	0.5946779425170343	0.0020562254958301197
1727877919136	5062.5	0.8977033766520057	0.646913137868433	0.001998792904266219
1727877919137	5132.8125	0.8669143236691881	0.6833723053158917	0.0019400069237978754
1727877919139	5132.8125	0.8574559321261119	0.7218835758255717	0.0019226808027803417
1727877919141	5132.8125	0.8497543460323531	0.7858046678746755	0.0019120630175800727
1727877919143	5132.8125	0.8384235697340835	0.8680684906538323	0.0019435974987510346
1727877919144	5132.8125	0.8470404165201231	0.9302392022790352	0.0019682781497013216
1727877919146	5132.8125	0.8563677575116545	0.9642415953585767	0.0019888748684346734
1727877919148	5132.8125	0.4977709323124546	0.9875999172042089	0.002110278817562899
1727877919150	5132.8125	0.5220469496477383	1.0048194956504626	0.002216926564972613
1727877919153	5132.8125	0.555997201654723	1.0123589132375455	0.0023474925274645183
1727877919154	5132.8125	0.5923761627093916	1.008073257393916	0.0024746434496576326
1727877919156	5132.8125	0.5987099996787313	0.9335519198207474	0.0024979752499399276
1727877919158	5132.8125	0.623558129327679	0.7020749619273113	0.0025897569972005126
1727877919160	5414.0625	0.632418488095103	0.13336942320776163	0.002623287068721164
1727877919161	5695.3125	0.639841183983997	0.004872809790548724	0.002651948749999991
1727877919163	5976.5625	1.0094937992841149	0.17941716025304233	0.0026480591644339165
1727877919165	6328.125	0.44710402942691385	0.8529451707785629	0.0026062138500452443
1727877919166	6328.125	0.44333549570659836	1.0053250470431363	0.0025968924189461303
1727877919168	6328.125	0.4379891284089677	1.152365014090515	0.002574059112669472
1727877919169	6328.125	0.41411512975086745	1.270163125000997	0.002470549871964006
1727877919171	6328.125	0.40353755582777595	1.3535585058664197	0.002416339776658194
1727877919173	6328.125	0.3722562109459716	1.4367359858535713	0.002269441670513943
1727877919175	6398.4375	0.3498184114752765	1.543984188232216	0.0021680106049105355
1727877919176	6398.4375	0.3321008758776567	1.6555280363387892	0.0020681976636797747
1727877919178	6398.4375	0.46220311578714623	1.7560747106911787	0.0019877643700314637
1727877919180	6398.4375	0.7064964002951046	1.853397867310236	0.0020343212203437623
1727877919182	6398.4375	0.7081775229642503	1.9537229786989618	0.002026169459192545
1727877919184	6398.4375	0.7152314749136993	2.0520241124568797	0.0020553156231147944
1727877919185	6468.75	0.711776654748605	2.1511087483064792	0.0020581867703013015
1727877919187	6468.75	0.7282714728300704	2.258210460963096	0.0020945155627193515
1727877919189	6468.75	0.7662398598574857	2.3604578231061057	0.002187237906883293
1727877919191	6468.75	0.7621349619045229	2.458851566255373	0.002304063135382374
1727877919192	6468.75	0.811899073644286	2.5500613711003717	0.0024282261259108416
1727877919194	6468.75	0.7898491822637791	2.6181215527165396	0.0024831853911565097
1727877919196	6468.75	0.7743779839070766	2.6618569897598103	0.0024942944730640413
1727877919198	6468.75	0.7846738055911324	2.6920071748520313	0.0025200338999186236
1727877919200	6468.75	0.802278586395567	2.689451264166768	0.002620672164407644
1727877919201	6468.75	0.8214142761918535	2.645078585520834	0.002731906364771727
1727877919203	6468.75	0.7735094765558129	2.592214367537479	0.0027355786208618847
1727877919205	6468.75	0.7579025933511034	2.5235414822745947	0.002687024815909986
1727877919207	6468.75	0.7585999173423487	2.3818421660039957	0.002689582015870955
1727877919208	6468.75	0.7135191705858547	2.1645868873007625	0.002558175759186914
1727877919210	6468.75	0.6805246158730601	1.9230316572747248	0.002458790173143932
1727877919212	6468.75	0.14416948076020683	1.6240561427218552	0.00248083095457711
1727877919214	6468.75	0.1341858940961573	1.2158698707628033	0.002341155604869219
1727877919216	6468.75	0.12767759394986342	0.7615409189849124	0.0022299529701107074
1727877919217	6468.75	0.1214273695188352	0.44089382247417613	0.002131987833303979
1727877919219	6539.0625	0.1165463939987814	0.44365613254064357	0.0020667006997830834
1727877919221	6609.375	0.10422515051734466	0.5591831873045998	0.0018658996264681051
1727877919223	6679.6875	0.0999172328718073	0.746033610237585	0.0018115610965802888
1727877919224	6750.0	0.09796743839631841	0.8708112760791434	0.0017923793749806763
1727877919226	6750.0	0.29630826128099125	0.9734120248548206	0.001698887617145206
1727877919228	6750.0	0.3291875965630388	1.0309065127118557	0.0018702454231580249
1727877919230	6750.0	0.6380527407347005	1.1039841939666883	0.0019745771448997185
1727877919232	6750.0	0.6704093503975422	1.1958650549742902	0.0020669696755774634
1727877919233	6750.0	0.7077753131760448	1.2785639682144165	0.002141388505084302
1727877919235	6750.0	0.7254278379597106	1.3511830700314398	0.0021901308204733674
1727877919237	6750.0	0.7747236840821401	1.419176569441642	0.0022848439479218447
1727877919239	6750.0	0.8258163633873611	1.482023625652883	0.0023833646790851573
1727877919240	6750.0	0.8523849922219993	1.5231572985672979	0.002455478397911147
1727877919242	6750.0	0.8497632492598354	1.5336280376427784	0.002448693358114803
1727877919244	6750.0	0.8583081287852318	1.5400137422999867	0.0023765587883228492
1727877919246	6750.0	0.8692918102926948	1.5676315323273673	0.0023217329035493594
1727877919248	6750.0	0.8401945471244557	1.6106861759745126	0.0022684591522580586
1727877919249	6750.0	0.8116376532640905	1.629908870907237	0.0022034412903708927
1727877919252	6750.0	0.8025753942156507	1.5660774651131966	0.0021794348176594576
1727877919254	6750.0	0.7703894627630624	1.4451123864205748	0.002104795513522837
1727877919256	6750.0	0.800156995286322	1.416004890554973	0.001997779711669687
1727877919257	6750.0	0.8525728429638365	1.5383018209694277	0.0019282083091254308
1727877919259	6750.0	0.820711723663522	1.6887564768948693	0.0018714478921768596
1727877919261	6750.0	0.08842333473578584	1.7820854116076086	0.002117458313470253
1727877919263	6679.6875	0.08698469437893082	1.8876835455357381	0.0021011405585830813
1727877919265	6679.6875	0.08728137296150563	1.9767794492304023	0.0021149802401874683
1727877919265	6679.6875	0.08903366700839101	1.9391315114894379	0.0021719897486870902
1727877919267	6679.6875	0.08903366700839101	1.8261067198835703	0.0021719897486870902
1727877919269	6679.6875	0.09227282614922094	1.7545400478141333	0.0022286359782919332
1727877919271	6679.6875	0.09813541098772162	1.7536232086487358	0.0023433670088651134
1727877919272	6679.6875	0.10519589829552638	1.7502526768258666	0.002444439499421243
1727877919274	6679.6875	0.38997500108170824	1.7683245302516657	0.0022491271471616007
1727877919276	6679.6875	0.4140112105304844	1.7972859570540516	0.002337550687009772
1727877919278	6679.6875	0.4342631600803471	1.8232743710464856	0.00241933260439786
1727877919280	6679.6875	0.7688612708005765	1.8342141365746647	0.002386135782078811
1727877919281	6679.6875	0.8470529761955998	1.8459059465317604	0.002395072922760997
1727877919283	6679.6875	0.8364559527857159	1.8732181462557627	0.0023716939306211637
1727877919285	6679.6875	0.8335162810885013	1.8890882345366011	0.002240974897413406
1727877919287	6679.6875	0.8030478024748915	1.8827001815241526	0.0021810257438334116
1727877919288	6679.6875	0.77071056670049	1.8570570638964596	0.00210870034387881
1727877919290	6679.6875	0.7607418780242918	1.8128958328184692	0.0020871361776632555
1727877919292	6679.6875	0.6511899194860117	1.78150490643994	0.002029789423827674
1727877919294	6679.6875	0.6461413815129582	1.8049968352665076	0.002014762829343713
1727877919296	6679.6875	0.645548370235578	1.8561748535966713	0.0020168486424413895
1727877919297	6679.6875	0.652406533892383	1.8476842638662352	0.002150960465811982
1727877919299	6679.6875	0.66794193437333	1.7762845216144794	0.002196178088496212
1727877919301	6679.6875	0.6517857088695745	1.7463639559276345	0.0022670257734165875
1727877919303	6609.375	0.6867272576723736	1.7829905944309545	0.002367979664972669
1727877919304	6609.375	0.071786206518958	1.808822580280049	0.002636441530267354
1727877919306	6609.375	0.07381302527959188	1.8279704691093126	0.0029049033955620388
1727877919308	6609.375	0.07542400495229618	1.8308869483879933	0.002946950508118033
1727877919310	6609.375	0.07721320137697028	1.802708283768384	0.0029910278103811596
1727877919312	6609.375	0.07749866561454026	1.758105222352835	0.002995217566470027
1727877919313	6609.375	0.0765075900129371	1.713822479512706	0.002962378850992557
1727877919315	6609.375	0.0769640153586308	1.6707827038449174	0.002965865525529015
1727877919317	6609.375	0.07513944767020696	1.653182131660536	0.002917061360633805
1727877919319	6609.375	0.842578922594285	1.667680897000783	0.0025064516481121592
1727877919320	6609.375	0.8641950866870735	1.6565264731635685	0.002515568336377504
1727877919322	6609.375	0.8443890845585775	1.622415201381684	0.0024734848757278624
1727877919324	6609.375	0.4241779650576328	1.6228942985075878	0.002428806189420718
1727877919326	6609.375	0.38874488912420807	1.6465701993739976	0.0022657074501732906
1727877919328	6609.375	0.3715611103945558	1.6342903933246815	0.0021732191819755203
1727877919329	6609.375	0.36016076836284333	1.5861864779585	0.0021256585980499523
1727877919331	6609.375	0.3601170185976808	1.5408325612822817	0.002123772856267836
1727877919333	6609.375	0.3846648707021134	1.5116091443272304	0.0022889198837016274
1727877919335	6609.375	0.4032712224409221	1.471798680245854	0.002430565615389226
1727877919336	6609.375	0.6455275276677438	1.4290662198382311	0.002550560283552185
1727877919338	6609.375	0.6763600479624899	1.39359687761672	0.002654102437017195
1727877919340	6609.375	0.6981663468805379	1.4011260634416074	0.0027103887986220203
1727877919342	6609.375	0.6930869765334532	1.4489450902249508	0.0027001726272730124
1727877919344	6609.375	0.6997908970625282	1.465757623984914	0.0027157601342734108
1727877919345	6609.375	0.63852245031642	1.4198955374742053	0.002554747136584861
1727877919347	6609.375	0.6134861384386184	1.3866062907706864	0.0024854842191088236
1727877919349	6609.375	0.5739985407382554	1.4235954061653902	0.0023130088720308326
1727877919352	6609.375	0.046365706612889815	1.4644243216352886	0.0026930962748574912
1727877919353	6609.375	0.04220128429513972	1.445942666635127	0.0025446693618500897
1727877919355	6609.375	0.04033001014202477	1.3996490144251394	0.0024925405784429165
1727877919357	6609.375	0.04145888321686598	1.3801633906111903	0.002533843025511301
1727877919359	6609.375	0.04383585085808042	1.36704536381253	0.0025983434304216848
1727877919361	6609.375	0.04547961500333728	1.3340525562250838	0.002636789841722806
1727877919362	6609.375	0.04561497564874484	1.309311513600051	0.0023913813332823437
1727877919364	6609.375	0.1750743978644953	1.3135178780712817	0.0021459728248418813
1727877919365	6609.375	0.6440336599289996	1.3362780795716611	0.002246010579329608
1727877919367	6609.375	0.6149537940981887	1.3573587600780532	0.0024695603122498015
1727877919368	6609.375	0.6616956020756005	1.3591791678372531	0.0025867641454963264
1727877919370	6609.375	0.6593336545917534	1.3337883332433906	0.002579525653298527
1727877919372	6609.375	0.6411512737835945	1.3158763015309576	0.0025245343008386814
1727877919374	6609.375	0.6590253008793862	1.313962802418181	0.0025638033028544684
1727877919376	6609.375	0.6482958502755868	1.3058206715367513	0.0025365122592283427
1727877919377	6609.375	0.5961987563956336	1.2946381424971445	0.002394870704962069
1727877919379	6609.375	0.586727892372925	1.288895774418796	0.0023611815729118447
1727877919381	6609.375	0.6509512007458539	1.3028953483764496	0.002203886511354525
1727877919383	6609.375	0.228666424522819	1.3323341166428682	0.0023480462483691515
1727877919384	6609.375	0.23272423189841618	1.295624994116592	0.0023885227335373586
1727877919386	6609.375	0.2232650759719073	1.185999131846963	0.002337675967478769
1727877919388	6539.0625	0.21145245766779364	1.1816409990771284	0.002273759877098588
1727877919390	6539.0625	0.24082913786035307	1.3472120915066985	0.002588000455473547
1727877919392	6539.0625	0.2860943662990593	1.5964758477073617	0.002984015542947496
1727877919393	6539.0625	0.06179762394217833	1.7111953239833846	0.0034688586442736865
1727877919395	6539.0625	0.05841199538259494	1.710725139884216	0.003381929819248265
1727877919397	6539.0625	0.0510465744765467	1.7099553348561716	0.003138583070586518
1727877919399	6539.0625	0.053761877482003194	1.6830203420046805	0.003218396176755744
1727877919400	6539.0625	0.05913400213592412	1.5528658395287722	0.0033388356758604926
1727877919402	6539.0625	0.06070126850252213	1.3954615544111992	0.003375076917430066
1727877919404	6539.0625	0.05639047847564007	1.3374205971630218	0.0031941322421290158
1727877919406	6539.0625	0.049312704244099254	1.3429357201804586	0.002684529171519576
1727877919408	6539.0625	0.47346318246724944	1.3674308171170038	0.002174926100910136
1727877919409	6539.0625	0.7002064151699323	1.3758775376551002	0.002305311837701838
1727877919411	6539.0625	0.7325695168873972	1.35224405879323	0.0023719676708601495
1727877919413	6539.0625	0.8695662038422275	1.3271026404449326	0.0024039280808521644
1727877919415	6539.0625	0.8485937839179691	1.3337482078787881	0.0023541682301895105
1727877919416	6539.0625	0.7857424120919577	1.3550104244482488	0.002226469217021942
1727877919418	6539.0625	0.7724129939923026	1.36090801287433	0.0021971553122459493
1727877919420	6539.0625	0.7999283734995423	1.3511630431117045	0.0022557734692182627
1727877919422	6539.0625	0.8319470509334225	1.344186061760732	0.002332192163311158
1727877919424	6539.0625	0.8492612574656199	1.3369915784801367	0.0023716901437634947
1727877919425	6539.0625	0.820711723663522	1.3133708575258856	0.002300491369063552
1727877919427	6539.0625	0.8385507047508565	1.2836289653035486	0.002186833225749939
1727877919429	6539.0625	0.7541338748993327	1.2670820175858277	0.0020360078391115275
1727877919431	6539.0625	0.7807300604882522	1.255847628266057	0.002078755115929826
1727877919432	6539.0625	0.6659707221806462	1.2438832050284874	0.0022527552207687964
1727877919434	6539.0625	0.6080546765660636	1.2438246706237968	0.0024465813865582214
1727877919436	6539.0625	0.6383096994134755	1.2635570189687675	0.0030225967258293925
1727877919438	6539.0625	0.05721927587992163	1.3222644151655987	0.0035986120651005636
1727877919440	6539.0625	0.057326492296614344	1.4070114038869148	0.0036017736214397265
1727877919441	6539.0625	0.061073015592507995	1.430275184239361	0.0036769650068137205
1727877919443	6539.0625	0.06295062175516886	1.3867325062708384	0.0037115505671946026
1727877919445	6539.0625	0.06585539532521875	1.2681084216831477	0.0038631230100704445
1727877919447	6539.0625	0.06186930307509419	1.2038128636574268	0.003755705919590882
1727877919448	6539.0625	0.052471807426162906	1.0884772217917256	0.0033745245183639306
1727877919450	6539.0625	0.046793061211203434	1.073420830389078	0.0027553744867112777
1727877919453	6539.0625	0.11385162826058712	1.1040699866681616	0.0021362244550586253
1727877919455	6539.0625	0.10711887324108951	1.1063208487193015	0.002033596549918103
1727877919457	6539.0625	0.09805836309896367	1.0992225055555296	0.0019138797758625574
1727877919458	6539.0625	0.2523970596318356	1.1199669703160084	0.0016213765512795172
1727877919460	6539.0625	0.7828883851657634	1.1391026049776483	0.0015701853025768327
1727877919462	6539.0625	0.740472048910332	1.128698525354147	0.0016378749741782284
1727877919464	6539.0625	0.6594597918432463	1.1043276310667403	0.001796422908607619
1727877919465	6539.0625	0.6694793701171875	1.0793969151369538	0.0018214259448959807
1727877919466	6539.0625	0.6771897369960569	1.060755308553109	0.0018443806709615629
1727877919468	6539.0625	0.6943888634255847	1.0721747956613268	0.0018920519896150766
1727877919470	6539.0625	0.7385157939023191	1.1104174204645387	0.0019907911951631396
1727877919472	6539.0625	0.7966179517829943	1.1225751488214601	0.002106534345871718
1727877919473	6539.0625	0.8370441460759385	1.089198455741379	0.002196033864340687
1727877919475	6539.0625	0.8465269076749213	1.054267452742746	0.002215051749031131
1727877919477	6539.0625	0.6251428620892181	1.0426839683576228	0.0021901475350101047
1727877919479	6539.0625	0.6374580949844146	1.0329456554580962	0.0022292982687188525
1727877919480	6539.0625	0.6474678695888043	1.030931407020794	0.0022499314603213936
1727877919482	6539.0625	0.6354152838406617	1.012841307958831	0.0022147232980073857
1727877919484	6539.0625	0.04096987786502869	0.9738312139364185	0.0025519828084617033
1727877919486	6539.0625	0.039846790378637614	0.9265623831907814	0.0028892423189160205
1727877919488	6539.0625	0.039493579649359976	0.9133671832676971	0.0028743807574899633
1727877919489	6539.0625	0.041163808665116534	0.9353197237437797	0.0029394971509183816
1727877919491	6539.0625	0.041918142438987636	0.9508016065443705	0.002967178825754401
1727877919493	6539.0625	0.040895157468524256	0.9340505094605115	0.002923160894551382
1727877919495	6539.0625	0.04086720861792335	0.9150320443697179	0.0025067031575287503
1727877919496	6539.0625	0.857904717022772	0.9283830269315175	0.002090245420506119
1727877919498	6539.0625	0.8568748220966168	0.9439006226019349	0.002061406688233786
1727877919500	6539.0625	0.8274128834665068	0.9411666755326303	0.0020099476971801294
1727877919502	6539.0625	0.799926546022758	0.9366864926752224	0.0019515201957713531
1727877919504	6539.0625	0.7840228476560287	0.9454089232387051	0.0018231572394084503
1727877919505	6539.0625	0.7961803276484811	0.9588376864240252	0.0017670240469439475
1727877919507	6539.0625	0.8190166193800984	0.9815805210132702	0.0017311286536440007
1727877919509	6539.0625	0.817320881649633	1.0113833363510132	0.0017450119499458426
1727877919511	6539.0625	0.7863521472514774	1.017501146030719	0.001901534218395732
1727877919512	6539.0625	0.8338943436972696	0.9929506704498176	0.002119230101665548
1727877919514	6539.0625	0.7970939789988178	0.9645338819604915	0.0022485603417409573
1727877919516	6539.0625	0.8638703570803493	0.9484361428754086	0.002417559266320086
1727877919518	6539.0625	0.8839716383977757	0.9361104100868223	0.0024592086277267335
1727877919520	6539.0625	0.8642346122477964	0.9198996267737614	0.0024205581949516305
1727877919521	6539.0625	0.8560192572404512	0.9130433130478911	0.0024035081375034517
1727877919523	6539.0625	0.8509449025616307	0.9067523549169366	0.0023916610830878285
1727877919525	6539.0625	0.08149102916859768	0.8872306703521482	0.0028623965859978515
1727877919527	6539.0625	0.08068970928284006	0.8313046444940945	0.002840140226051611
1727877919528	6609.375	0.0372080870450707	0.7903638846511443	0.0032097891875580683
1727877919530	6609.375	0.03702635145014246	0.7348468405672732	0.0035794381490645254
1727877919532	6609.375	0.03833987225609814	0.6531421693010797	0.003638506552766978
1727877919534	6609.375	0.038819967683156514	0.5929199833819561	0.003651274420503555
1727877919536	6609.375	0.03893590047231175	0.5863329482142666	0.00365297063845283
1727877919537	6609.375	0.03669249728495088	0.627350750841501	0.0033248644634028554
1727877919539	6609.375	0.035769644625353314	0.6770579637116577	0.0032254890632737987
1727877919541	6609.375	0.03522340066849861	0.7240593761657932	0.002748704732501014
1727877919543	6609.375	0.27426901613466964	0.7411225974715954	0.0022719204017282294
1727877919544	6609.375	0.7978831560743044	0.7344031490122678	0.002140392565961731
1727877919546	6609.375	0.8899688925761301	0.7248840673196233	0.0021112199288765934
1727877919548	6609.375	0.9075448390380585	0.7095594931323687	0.00214988546419795
1727877919550	6609.375	0.9428607785034673	0.6850741743462572	0.0022192721607239285
1727877919553	6609.375	0.9609649548291942	0.6599286991647705	0.0022506992693968127
1727877919554	6609.375	0.9262067736050636	0.6369569074619135	0.0021801839646920576
1727877919556	6609.375	0.9110259066498011	0.6134527838417186	0.0021442797591555386
1727877919558	6609.375	0.915937460103881	0.5807556351907085	0.002155361132580707
1727877919560	6609.375	0.7178111933733415	0.5362239144733759	0.0021028501917168476
1727877919561	6609.375	0.42520640935799764	0.48191385186153046	0.0021653748685079924
1727877919563	6609.375	0.42659107934480134	0.4151691812742226	0.002170022359197114
1727877919565	6609.375	0.41953824981905763	0.3376590970489846	0.002133179512487651
1727877919566	6609.375	0.42442039207175924	0.25948556899824265	0.002147531049364848
1727877919568	6609.375	0.43073290299069705	0.19969721156598141	0.0021732493138485985
1727877919569	6609.375	0.44101358257368717	0.1598753929970464	0.002216043222737947
1727877919571	6609.375	0.43991072111005036	0.13840520172266899	0.0022093970706693155
1727877919573	6609.375	0.43497526373134426	0.1298261690075	0.0021817098345398626
1727877919575	6609.375	0.04349409868257826	0.1301924334444303	0.002541615514838165
1727877919576	6609.375	0.042186609073836596	0.13730305828806105	0.0029015211951364675
1727877919578	6609.375	0.04225944199577923	0.148680493175504	0.0029042672063409056
1727877919580	6609.375	0.04336054733272353	0.15437135189147116	0.0029416753276205986
1727877919582	6609.375	0.04284327303339551	0.1498169716832759	0.0029240956249488048
1727877919584	6609.375	0.04201875765052191	0.1436581819638025	0.0028945595621155647
1727877919585	6609.375	0.04265498752376425	0.13989451573949632	0.0029176405988425875
1727877919587	6609.375	0.042006059325453766	0.1364960949767424	0.0024417424948567647
1727877919589	6609.375	1.0281790170828469	0.1342250360539802	0.001965844390870942
1727877919591	6609.375	1.018981992954921	0.12910767057238376	0.0019485269449660823
1727877919592	6609.375	1.0304940176548658	0.1296731605374146	0.001884630326865134
1727877919594	6609.375	1.016810948542216	0.131323152253322	0.0018612103887301924
1727877919596	6609.375	0.9888504326541049	0.13401588509198117	0.0018164002966358634
1727877919598	6609.375	0.9679110029079597	0.13629873681806676	0.0017803450785446573
1727877919600	6609.375	0.9850119290929087	0.1356448518516985	0.0017261591405284083
1727877919601	6609.375	0.9483541964064053	0.13247230102023677	0.0017793621175035694
1727877919603	6609.375	0.8950287441037735	0.127920112796253	0.001868936583154522
1727877919605	6609.375	0.9467749903107183	0.12192896303637518	0.002030259230454568
1727877919607	6609.375	0.9918706180108593	0.11684421143820276	0.0021288018298590426
1727877919608	6609.375	0.0628516060916958	0.11054069089854608	0.0027358325740078175
1727877919610	6609.375	0.06480757416317834	0.09625545920788861	0.003057200723056633
1727877919612	6609.375	0.06656627895976795	0.07946340480109945	0.003378568872105449
1727877919614	6609.375	0.06597720198955724	0.07208419264520868	0.0033664227541729784
1727877919616	6679.6875	0.0646938280508383	0.08922319765982406	0.0033392960320798846
1727877919617	6679.6875	0.04015668831542519	0.09552279179152035	0.00394782822354837
1727877919619	6679.6875	0.0390587803769659	0.08796985055670642	0.003911592109593194
1727877919621	6679.6875	0.037095143274583214	0.0704100551542038	0.003414541772663914
1727877919623	6679.6875	0.03134580148688297	0.0680784366421952	0.002917491435734634
1727877919624	6679.6875	0.028981507165878065	0.07636646325931395	0.0028091352782926293
1727877919626	6679.6875	0.028494646135581995	0.08645305240623011	0.002789486616064987
1727877919628	6679.6875	0.028249965427032613	0.09080651467093366	0.0027789459617822278
1727877919630	6679.6875	0.02742995762178707	0.08995732619028411	0.0021713477634727157
1727877919632	6679.6875	0.8398030762306805	0.08839807102999458	0.0015637495651632035
1727877919633	6679.6875	1.0137637703009315	0.08539092631006384	0.0015862823567819023
1727877919635	6679.6875	1.0157122694376444	0.08067869651899459	0.0015884483553153298
1727877919637	6679.6875	1.0403090341010865	0.07668192686447965	0.001628072965741701
1727877919639	6679.6875	1.0874247882332673	0.0741078565947082	0.0017460488235919544
1727877919640	6679.6875	1.075556042146592	0.0684406944208191	0.0018352360220313508
1727877919642	6679.6875	1.0729397685954474	0.05905781853839906	0.001875022660493512
1727877919644	6679.6875	1.1032601018274029	0.05196891589436462	0.0020046908428963343
1727877919646	6679.6875	0.44603018513172316	0.0547382021446789	0.0021193050965360415
1727877919648	6679.6875	0.46871827108451425	0.07082586330040642	0.0022303822458552866
1727877919649	6679.6875	0.487105751022665	0.09191807367781771	0.0023033298968576604
1727877919652	6679.6875	0.48751510500257705	0.1042259420580873	0.0023051403624896054
1727877919654	6679.6875	0.490691182185241	0.10464165388053015	0.0023203532578268183
1727877919656	6679.6875	0.49446138012474233	0.1008214404757922	0.0023383278428015155
1727877919657	6679.6875	0.4738407706930635	0.09892427854834114	0.002257641912854541
1727877919659	6679.6875	0.45689001172721105	0.09523894743841724	0.0021907377047867467
1727877919661	6679.6875	0.03212938375629385	0.09968894672269163	0.0025881455604170427
1727877919663	6679.6875	0.029799543567887263	0.14466585699003545	0.0029855534160473387
1727877919665	6679.6875	0.028187294157509906	0.2045674820613941	0.0029279635803715976
1727877919665	6679.6875	0.026457998013857835	0.2054381174729409	0.0028540777706306296
1727877919667	6679.6875	0.026457998013857835	0.13718679215737564	0.0028540777706306296
1727877919669	6679.6875	0.026041289454445685	0.06978404591947578	0.0028313373441228662
1727877919671	6679.6875	0.025251473630575855	0.04036292607850041	0.002793658730904716
1727877919672	6679.6875	0.026185628601356016	0.02410895660047684	0.0028283987438101933
1727877919674	6750.0	0.02688469160264887	0.010993612598043562	0.0023222304826603646
1727877919676	6750.0	1.0449176392051616	0.004122746154050402	0.001816062221510536
1727877919678	6750.0	1.1290687633286345	0.002312745884901087	0.001950266192185466
1727877919680	6750.0	1.213475800056929	0.001988857451993101	0.0020730615964279302
1727877919681	6750.0	1.1870819259229057	0.0022419105483371797	0.0021866507958557884
1727877919683	6750.0	1.1807967531856	0.004976435362573723	0.002223646740186296
1727877919685	6750.0	0.05833838468877089	0.01671351814150344	0.0028117265551636395
1727877919687	6750.0	0.0607487079511655	0.03575396349355566	0.003117750116030377
1727877919688	6750.0	0.061602591656239804	0.044197062423243214	0.003423773676897114
1727877919690	6750.0	0.06129958361565226	0.03214500625975911	0.0034148908065255563
1727877919692	6750.0	0.060190257085664035	0.013900708467553181	0.003385580996188401
1727877919694	6750.0	0.057657673602241666	0.005039754089271854	0.0033274136628109624
1727877919696	6750.0	0.05477856871426365	0.0032468984005185756	0.0026803321516327572
1727877919697	6750.0	0.9421138199175983	0.0023755126144781803	0.0020332506404545517
1727877919699	6750.0	1.0325420210675098	0.0016689851583737245	0.0019524048384645452
1727877919701	6750.0	0.9301388644955173	0.0011608210536435833	0.0017663255839750795
