# Supplementary material for: Identification and classification of repeated whistle types from free-ranging rough-toothed dolphins (Steno bredanensis)
Source: Sci Rep. 2026 Mar 20;16:14327. doi: 10.1038/s41598-026-44853-2 (PMC13144356; doi:10.1038/s41598-026-44853-2)
Supplement: Supplementary file 2 — Supplementary Material 2 [file 41598_2026_44853_MOESM2_ESM.zip › Dataset_StenoRepeatedCalls/Contours/3394.csv]

Time [ms]	Peak Frequency [Hz]	Duty Cycle	Energy	WindowRMS
1727877960893	5062.5	0.8868131058210657	0.03447208712970935	0.0016662157329306118
1727877960895	5062.5	0.7161749789355492	0.04410296106720884	0.0016020006274573091
1727877960896	5062.5	0.6067214321253034	0.0514192613704078	0.001617016955626452
1727877960898	5062.5	0.5985906655075397	0.060084520920020965	0.0015975121561454917
1727877960900	5062.5	0.5860136692634824	0.06993565225653525	0.0015824885511337868
1727877960902	5062.5	0.5262510233280097	0.08458413743876658	0.0014707208680301454
1727877960904	5062.5	0.48009909935528405	0.10337270034732977	0.0013830302353311725
1727877960905	5062.5	0.4622930227213638	0.12088989067111108	0.0013556018322326048
1727877960907	5062.5	0.44567482388699053	0.1390248487934063	0.0013296783492910596
1727877960909	5062.5	0.41011103205628185	0.15816918680194583	0.0012277589222827673
1727877960911	5062.5	0.5198231973999187	0.17223439798240953	0.0010472969153150352
1727877960912	5062.5	0.5004356610177726	0.18217233612636913	0.001006783140000785
1727877960914	5062.5	0.5135087695326301	0.19697745250851711	0.001033578501432688
1727877960916	5062.5	0.6345439299232387	0.21997911060286454	0.001210786747730304
1727877960918	5062.5	0.7140349856569324	0.23898056221432595	0.0013879949940279203
1727877960920	5062.5	0.8137848307981768	0.2437380421403355	0.0015199839446968823
1727877960921	5062.5	0.834979570237969	0.2236338784230108	0.0015391464399609179
1727877960923	5132.8125	0.8553850061943501	0.17382381968548968	0.001563674244662343
1727877960925	5695.3125	0.7786323796421084	0.0032131165096195066	0.0016661253932160115
1727877960927	6328.125	0.7439909972692003	0.19427829167506686	0.0018787590379114303
1727877960928	6328.125	0.7256870042535921	0.2786140632774928	0.0018468051494157133
1727877960930	6328.125	0.6990845768938232	0.32423561097319525	0.0017950285126895954
1727877960932	6328.125	0.7153693570396789	0.35504623391517887	0.001837774329657842
1727877960934	6328.125	0.6732030740671499	0.40042751502536683	0.0017604730369198626
1727877960936	6328.125	0.6840949641991997	0.45540043625706816	0.0017806679722438146
1727877960937	6328.125	0.6724322153672598	0.4967562366616778	0.0017620684745088013
1727877960939	6328.125	0.6351469971988929	0.5170928577899757	0.0015818520951261373
1727877960941	6328.125	0.5752734179328769	0.533323645275653	0.0014016357157434736
1727877960943	6328.125	0.5765167455439139	0.5471532576660413	0.0014064924484149055
1727877960944	6328.125	0.6131609393697474	0.5554243573994145	0.0014954952045039193
1727877960946	6328.125	0.6625995413883959	0.5437980484439328	0.0014449068393784087
1727877960948	6328.125	0.6349229732451429	0.4967614665186004	0.0014056691151587265
1727877960950	6328.125	0.6316277817345414	0.40268740956003723	0.0013997798231097042
1727877960952	6398.4375	0.5574233519813193	0.30113476610043716	0.0015582084772497666
1727877960953	6820.3125	0.6003801106478363	0.07296452268092049	0.001647147465421284
1727877960955	6820.3125	0.604998723849144	0.1236999480011275	0.001659557249477418
1727877960957	6820.3125	0.5923310499104647	0.16122886642948348	0.0016241210107011343
1727877960959	6820.3125	0.5137841597019442	0.19263807637166297	0.001447622247247884
1727877960960	6820.3125	0.4966898070155735	0.23154626982080623	0.0014401525813299747
1727877960962	6820.3125	0.5250260348423305	0.2854512559345794	0.0014887692277090637
1727877960964	6820.3125	0.5585323066022138	0.33838496321344347	0.0015706634545804528
1727877960966	6820.3125	0.6150871415424969	0.3773127659200913	0.0014526327304925585
1727877960969	6820.3125	0.5889194797728208	0.40697192848711	0.0013857174966860047
1727877960970	6820.3125	0.5477522301420238	0.4392819860239378	0.001322689979994401
1727877960972	6820.3125	0.5774737093372854	0.47505034680801594	0.0014367475482673596
1727877960974	6820.3125	0.5355220521420403	0.509977245203504	0.0016711625205981535
1727877960976	6820.3125	0.5604261706625725	0.5411148189606281	0.0019055774929289475
1727877960977	6750.0	0.5450215612684289	0.5740677132130345	0.0018711976541680624
1727877960979	6750.0	0.5322816003277383	0.6131126427239453	0.0018484336427371894
1727877960981	6750.0	0.488455735866924	0.6375308680487516	0.0017723209068241032
1727877960982	6750.0	0.49716258062642943	0.6510820849667308	0.0018085860140963114
1727877960984	6750.0	0.5291408547231071	0.6633513706738591	0.0018894636142106282
1727877960985	6750.0	0.5561986273725291	0.6791832887028748	0.00195967605407784
1727877960987	6750.0	0.56157427419312	0.6935652761923407	0.001890840257163316
1727877960989	6750.0	0.6176420960094583	0.7005395164416002	0.0017895178249854944
1727877960991	6750.0	0.5645194004131929	0.7056874190356109	0.0016922290361320478
1727877960992	6750.0	0.544814129841914	0.7127341034282861	0.001662854990548375
1727877960994	6750.0	0.564861609128943	0.7242100325007731	0.0016951350386501258
1727877960996	6750.0	0.622194959792916	0.7425673682460587	0.0017856976687010292
1727877960998	6679.6875	0.5933155199115718	0.7669613094072103	0.0017074498643179677
1727877961000	6679.6875	0.5898672305476707	0.7826296794031845	0.001517031321075529
1727877961001	6679.6875	0.4879585283523265	0.7806692549723204	0.0012925403648454217
1727877961003	6679.6875	0.48861344424664366	0.7657783464717361	0.0011712287400487704
1727877961005	6679.6875	0.4695281248554847	0.7466559827122355	0.00153756291158256
1727877961007	6679.6875	0.595806573467555	0.7277503709374762	0.001721244432551428
1727877961008	6679.6875	0.5930690557860487	0.7208509359350892	0.001904925953520296
1727877961010	6679.6875	0.5688741067790823	0.733898817996119	0.0018694307590724712
1727877961012	6679.6875	0.5342978854998738	0.7580324839257006	0.0018203256484645488
1727877961014	6679.6875	0.5427401994961668	0.7676747353558412	0.0018372959569679576
1727877961016	6679.6875	0.6087516417260593	0.7574769161515151	0.0019478913473769336
1727877961017	6679.6875	0.5836768763915668	0.7453069510378932	0.0018832778791579715
1727877961019	6679.6875	0.5185256367494147	0.7389640235035843	0.001560364184526105
1727877961021	6679.6875	0.477050443163623	0.739702002443204	0.0012374504898942384
1727877961023	6679.6875	0.5098346167117818	0.7337872108946001	0.0010799039460824276
1727877961024	6679.6875	0.5177916292303084	0.7123350869020234	0.0012808130109169653
1727877961026	6679.6875	0.5649161074610662	0.6945594264353436	0.0013761827699398227
1727877961028	6679.6875	0.5711420955469452	0.6884048645751911	0.0013849845870356622
1727877961030	6679.6875	0.49942807188716676	0.6986695749455502	0.0012433129091134665
1727877961032	6679.6875	0.519747532710018	0.6913240518300278	0.0012886671308935823
1727877961033	6679.6875	0.5993107615491164	0.667581321797675	0.0014274631446173332
1727877961035	6679.6875	0.6295669432277629	0.6537268764008239	0.0014708168715935525
1727877961037	6679.6875	0.646636313969377	0.6505854755921832	0.0014925518727763117
1727877961039	6609.375	0.5926859153891509	0.6412155040545399	0.0013440558489635887
1727877961040	6609.375	0.6156670178389752	0.6193817040446217	0.00120588138887267
1727877961042	6609.375	0.5669084590996443	0.5906830953976385	0.001284422469340046
1727877961044	6609.375	0.6271009250944839	0.5791468232192143	0.0015411075976237167
1727877961046	6609.375	0.6434241579846085	0.585058888735414	0.0015735966505359405
1727877961048	6609.375	0.5946939371646184	0.5927718091217553	0.0014900971220712855
1727877961049	6609.375	0.540223291401607	0.5940968252535747	0.0014053842361525925
1727877961051	6609.375	0.5484007556455917	0.587838254568455	0.0014150773149245765
1727877961053	6609.375	0.5943100682573856	0.5771841456561984	0.0014756524612484282
1727877961055	6609.375	0.623603844132263	0.568428172288189	0.001515942271902529
1727877961056	6609.375	0.5624041631437641	0.5642422222307757	0.0013454913341015094
1727877961058	6609.375	0.530623495836031	0.5595953192640181	0.0012146470787546234
1727877961060	6609.375	0.6435138478365189	0.5528789054646626	0.0010956962566056338
1727877961062	6609.375	0.634137725144598	0.5481873216082717	0.0011704883755257784
1727877961064	6609.375	0.6569473421625545	0.5469972229009736	0.0012865990831045972
1727877961065	6609.375	0.659917053269058	0.5446153098836252	0.0012883974126486233
1727877961068	6609.375	0.6401710054145933	0.5419361227046267	0.0012578961522042053
1727877961070	6609.375	0.6651056110261594	0.5303360547263445	0.0012925828469541034
1727877961072	6609.375	0.7055763615315502	0.5134573556263902	0.001346917692927261
1727877961073	6609.375	0.732788870548673	0.5010227418387133	0.0013905398124489281
1727877961075	6609.375	0.7431870777610754	0.49707745721780283	0.0014105742621225833
1727877961077	6609.375	0.7771792643298177	0.4936503750171217	0.0014470821501679392
1727877961079	6609.375	0.8042269263214613	0.4880149276559691	0.001482792136044764
1727877961081	6609.375	0.7845719756443891	0.4827330841763362	0.001463224293781611
1727877961081	6609.375	0.7512055726516677	0.4736110954483481	0.001423661121638169
1727877961083	6609.375	0.7512055726516677	0.461395344289543	0.001423661121638169
1727877961085	6609.375	0.7116498226715426	0.4501007810855393	0.0013689454186585981
1727877961087	6609.375	0.516544411576591	0.44067924173465123	0.0013287459067721392
1727877961088	6609.375	0.47593888869456885	0.4260259603016222	0.0012381065564414002
1727877961090	6609.375	0.4435735348127198	0.414768020869527	0.0011455616512453123
1727877961092	6609.375	0.38180317201157926	0.42056006365035314	9.774141723633942E-4
1727877961094	6609.375	0.3943146958862994	0.4268183431594395	0.0010077575144497519
1727877961096	6609.375	0.44163141839222897	0.4275123621860818	0.0011187872037869302
1727877961097	6609.375	0.4549562238500693	0.42616949430133977	0.0011411678585816047
1727877961099	6609.375	0.46507995299674876	0.4252144569770373	0.0011643875230558478
1727877961101	6609.375	0.691984316167039	0.42396430103119276	0.0011324335386210815
1727877961103	6609.375	0.6997728142585237	0.4228226744327641	0.0011421931188823056
1727877961104	6609.375	0.7035458415440873	0.42504707096747557	0.001145117758890894
1727877961106	6609.375	0.7209916731964787	0.429048505553409	0.001167119217505638
1727877961108	6609.375	0.6567946493684831	0.43070359642542005	0.0010899090404929979
1727877961110	6609.375	0.6791431287284961	0.423790474135714	0.0010126499018528
1727877961112	6609.375	0.6655866173160593	0.4126631946839496	0.0010679851606050384
1727877961113	6609.375	0.6389844830382853	0.4071886136397663	0.0011729384797564057
1727877961115	6609.375	0.6753236068451075	0.4064675971897904	0.0012712017174005344
1727877961117	6609.375	0.7030380492289199	0.4052122265701198	0.0013141356113730875
1727877961119	6609.375	0.709242442031867	0.40282130791457504	0.0013209025336695089
1727877961120	6609.375	0.7106752550460728	0.3999504613081146	0.001315601928867832
1727877961122	6609.375	0.7180491089384965	0.393180844392192	0.0013214445619231041
1727877961124	6609.375	0.7271771544651345	0.38508003124302304	0.001324226068026855
1727877961126	6609.375	0.7048770491100812	0.377186492115759	0.0012884481490471578
1727877961128	6609.375	0.6375660825860209	0.37073630212371317	0.0011683846416760124
1727877961129	6609.375	0.38939604225037827	0.3702079271100553	0.001090208156385531
1727877961131	6609.375	0.3984905604961697	0.3753149444812628	0.001120987468439739
1727877961133	6609.375	0.4176551435339528	0.3812724672505491	0.0011737921735757136
1727877961135	6609.375	0.40376370706394527	0.3808270373403137	0.0011526465982467163
1727877961136	6609.375	0.39646153912936816	0.37592367104384744	0.0011402408863500852
1727877961138	6609.375	0.38778263834704685	0.3731060154986755	0.0011230977888461301
1727877961140	6609.375	0.39828563799681993	0.36974169661428746	0.001154894183025695
1727877961142	6609.375	0.4204028367646711	0.36972986866959145	0.0012088197217003393
1727877961144	6609.375	0.434617531261822	0.370581129486394	0.001254293384023631
1727877961145	6609.375	0.6821487577563454	0.3735153897487884	0.0012350153278456726
1727877961147	6609.375	0.6959771781526093	0.37858885866504416	0.0012579865275135454
1727877961149	6609.375	0.7127394537684374	0.3867564025961494	0.0012741691145395954
1727877961151	6609.375	0.772097468483266	0.3945756926932913	0.0013487269689817702
1727877961152	6609.375	0.7648039592458445	0.39622490269539845	0.0013437054526084008
1727877961154	6609.375	0.757099161893531	0.394125067291817	0.0013313339569427294
1727877961156	6609.375	0.732143113055462	0.3906483888685584	0.0012933396388669586
1727877961158	6609.375	0.7379272354037298	0.39108130003654873	0.001224917256785772
1727877961160	6609.375	0.7845281352982036	0.39439063127941476	0.001203658363067938
1727877961161	6609.375	0.747035185865749	0.3974987159808095	0.0011507910366781386
1727877961163	6609.375	0.7485544709171218	0.39463300681267865	0.0011961830542875085
1727877961165	6609.375	0.7451543579749653	0.39525021692729345	0.0012062089568361052
1727877961168	6609.375	0.8192161305184595	0.4065035865429982	0.0013038491071949614
1727877961169	6609.375	0.8398951984041901	0.4178595140906141	0.0013306685778123274
1727877961171	6609.375	0.8536696112702156	0.41386268648574204	0.001350245645097946
1727877961173	6609.375	0.8683563359547292	0.40114112353801984	0.0013683967831517516
1727877961175	6609.375	0.835622787319795	0.39568507076180487	0.001325752487053296
1727877961177	6609.375	0.8249292963325981	0.3968039165666302	0.0013118454934698371
1727877961178	6609.375	0.7934365582416143	0.40609187620750187	0.001244474003401044
1727877961180	6609.375	0.7774317839360587	0.420166361066079	0.0012189099432973864
1727877961181	6609.375	0.8092669463864556	0.43068320782215974	0.0011846674445623853
1727877961183	6609.375	0.8277310408243486	0.43288089503397614	0.0012110257630305566
1727877961184	6609.375	0.437244402364538	0.4319606069143208	0.0011917491417214878
1727877961186	6609.375	0.4329096365505563	0.4302224589153877	0.0011820251672490976
1727877961188	6609.375	0.4419216973572811	0.4282017867973844	0.0012094425338964319
1727877961190	6609.375	0.43273837196117565	0.4296931857844217	0.0011894368145762807
1727877961192	6609.375	0.41502429831126025	0.43121283955133527	0.0011603009972909783
1727877961193	6609.375	0.38723809510310836	0.43097096943558727	0.0011055017809250235
1727877961195	6609.375	0.3770330878462143	0.42549447846131483	0.0010837585520675978
1727877961197	6609.375	0.33308895648131354	0.41473771678198057	9.866850854051736E-4
1727877961199	6609.375	0.4979822333716709	0.40529015277353964	9.200850675572691E-4
1727877961200	6609.375	0.502348025087409	0.41168176000776324	8.727348480883428E-4
1727877961202	6609.375	0.4779219077568134	0.4315735583241562	8.128379969799639E-4
1727877961204	6609.375	0.5461582120586763	0.44991662260262005	8.168415372342689E-4
1727877961206	6609.375	0.5608441058581094	0.4577946365325743	8.313691065576678E-4
1727877961208	6609.375	0.5550628074673623	0.4567882723849224	8.263729653351443E-4
1727877961209	6609.375	0.6056930855918878	0.4543953376706166	8.110547319410416E-4
1727877961211	6609.375	0.6160120023185162	0.45561164733080667	8.206025304315259E-4
1727877961213	6609.375	0.5906566109853673	0.4605333815594445	8.302863261819458E-4
1727877961215	6609.375	0.5882791003341195	0.4633837303451113	8.291693634249273E-4
1727877961216	6609.375	0.6034666879057617	0.4628242559327626	8.486964697421821E-4
1727877961218	6609.375	0.5997921209724717	0.46140583336187646	8.579766114896093E-4
1727877961220	6609.375	0.5848584602772035	0.4642127040614413	9.640984649221511E-4
1727877961222	6609.375	0.6471924606379771	0.4715557802111937	0.0010409356255734396
1727877961224	6609.375	0.6950025442620832	0.47502488285129735	0.0010919125310475944
1727877961225	6609.375	0.693945590147648	0.47193650226097295	0.0010875810994257099
1727877961227	6609.375	0.6919631438733093	0.4698206803932417	0.0010860550139274688
1727877961229	6609.375	0.6969534396673344	0.4771910472531892	0.0010921520783691062
1727877961231	6609.375	0.7038262706502542	0.48757834706091535	0.0011013695617854149
1727877961232	6609.375	0.7008762643905617	0.49314164133931276	0.0010931667349351978
1727877961234	6609.375	0.6878720478482812	0.4931852149323771	0.0010739380635046301
1727877961236	6609.375	0.6578408789550487	0.47464856921380627	0.0010286657389032851
1727877961238	6609.375	0.6351137362556	0.44455758430601805	0.001000515151638989
1727877961240	6609.375	0.6383792512061687	0.4351082607832897	0.001003604594058429
1727877961241	6609.375	0.6439027712946584	0.4551872949618166	0.0010000030114342866
1727877961243	6609.375	0.6269219036622118	0.4761943443372273	9.803623539732366E-4
1727877961245	6609.375	0.6203854692140549	0.4867945231319779	9.701146221076568E-4
1727877961247	6609.375	0.5872821074778346	0.49803574828384306	9.263667294724992E-4
1727877961248	6609.375	0.14337262258155828	0.50757644268466	0.0010638871766033343
1727877961250	6609.375	0.1500903284581306	0.5076103267419333	0.0011156389741249252
1727877961252	6609.375	0.1650419016813516	0.5064642233527105	0.001207668592796183
1727877961254	6609.375	0.17807292323348067	0.5169365761550563	0.0012857782006713869
1727877961256	6609.375	0.18996320227826727	0.550335798344702	0.001340374832862862
1727877961257	6609.375	0.19896118603459612	0.5834961852402827	0.0013798155533729988
1727877961259	6609.375	0.20332015026106562	0.5849181867119457	0.0014042055240040096
1727877961261	6609.375	0.2074002663190736	0.5597388778730321	0.0014229514307093326
1727877961263	6609.375	0.24347101908663168	0.5467044922310734	0.001387520588132686
1727877961264	6609.375	0.519574768266543	0.5468896164701481	0.0012791920885298436
1727877961266	6609.375	0.5011260942035559	0.5494223379240448	0.001245763427054122
1727877961269	6609.375	0.7560377005120832	0.5520367741488373	0.0011780696987095391
1727877961271	6609.375	0.7013600443832385	0.5568486585875494	0.0011103942383106696
1727877961273	6609.375	0.6593816130621607	0.5636590775273808	0.0010522790289496193
1727877961274	6609.375	0.6872032303914867	0.5674452117929437	0.0010331768373975472
1727877961276	6609.375	0.6812059741306626	0.5670139063990001	0.0010268805279317857
1727877961278	6609.375	0.6949063057645752	0.5661423470850916	9.661058559332286E-4
1727877961280	6609.375	0.7157022514849755	0.5670693230055411	9.904964934244996E-4
1727877961281	6609.375	0.7072449492113406	0.5708460974388616	9.831399341228729E-4
1727877961282	6609.375	0.506879036712481	0.5856753011479398	9.788252043938692E-4
1727877961284	6609.375	0.5145520025708451	0.6223065593193182	9.921541022397107E-4
1727877961286	6609.375	0.5357309767629943	0.6625592920829877	0.0010266615184740472
1727877961288	6609.375	0.5369267063475927	0.6687838889908005	0.001031619201399263
1727877961289	6609.375	0.5504238901087978	0.6395833199513836	0.0010563029067649078
1727877961291	6609.375	0.5620679136281899	0.609996771531443	0.0010697296195410848
1727877961293	6609.375	0.5810230955301634	0.5960364397753619	0.0010997526228591974
1727877961295	6609.375	0.5750620967523313	0.5899377371599145	0.0010894682477106067
1727877961296	6609.375	0.7033438052771226	0.5863569698875234	0.0010952140926063223
1727877961298	6609.375	0.7042128418309966	0.5804012433932724	0.0010957436728127963
1727877961300	6609.375	0.7055723775441125	0.5730517961752214	0.0010946309780388095
1727877961302	6609.375	0.7179948019031709	0.5717306598107669	0.001107793808297019
1727877961304	6609.375	0.7678581315855862	0.5771980070063321	0.0011013995993130517
1727877961305	6609.375	0.7870000124671453	0.5800242224040795	0.0011249840720463926
1727877961307	6609.375	0.8197760432021423	0.5739118887366988	0.0011188278495048091
1727877961309	6679.6875	0.8455072558900845	0.5626636870313928	0.0011471613929881276
1727877961311	6679.6875	0.8671298716803016	0.554988956196618	0.0011684393244452119
1727877961312	6679.6875	0.8458637311672768	0.5509842246754877	0.0011891280498321818
1727877961314	6679.6875	0.8455543442868206	0.5445902401350461	0.0011882282555801802
1727877961316	6679.6875	0.8323423786140055	0.533552660237487	0.00117235319866268
1727877961318	6679.6875	0.8034605403847508	0.5186145377416603	0.0011423936619126118
1727877961320	6679.6875	0.7815169894190603	0.5042070961617495	0.001116313061912707
1727877961321	6679.6875	0.7620714510437201	0.49717074795194616	0.0010915683695771987
1727877961323	6679.6875	0.5119544455090409	0.4957503667044889	0.0010976800703149147
1727877961325	6679.6875	0.5070255687401729	0.48978393948086046	0.0010901232692121234
1727877961327	6679.6875	0.5078700803360849	0.48211649593652983	0.0010908580438087495
1727877961328	6679.6875	0.5173132554540094	0.4825477415761758	0.0011064803590749447
1727877961330	6679.6875	0.5298619300314465	0.48800127502847424	0.001125765572893092
1727877961332	6679.6875	0.5541646705483491	0.48744067398703655	0.0011622573896708493
1727877961334	6679.6875	0.5448980751277516	0.4782487237336106	0.0011459720390679345
1727877961336	6679.6875	0.5260155635809748	0.4703101940231395	0.0011164571581335648
1727877961337	6679.6875	0.790751669427598	0.46885538753345873	0.0010624069926941978
1727877961339	6679.6875	0.7718750682433613	0.4678404880378171	0.0010439910463470752
1727877961341	6679.6875	0.7042227432115404	0.46247570181512354	9.71190524361571E-4
1727877961343	6679.6875	0.6896823012438705	0.4548252940288893	9.032507928874072E-4
1727877961344	6679.6875	0.6317506275150571	0.4508873081936816	8.335215821063997E-4
1727877961346	6679.6875	0.6797653958597908	0.45163624623845555	7.945736893044252E-4
1727877961348	6679.6875	0.6551904037025278	0.45494409343079173	7.689995294556565E-4
1727877961350	6679.6875	0.6505298414570231	0.4591830384487856	7.918087408976172E-4
1727877961352	6679.6875	0.4995764611333678	0.46313075489149236	8.225823821957684E-4
1727877961353	6679.6875	0.5452989289195097	0.4647361198001103	8.897580771111718E-4
1727877961355	6679.6875	0.5728480961111829	0.4633744437564585	9.256203935202352E-4
1727877961357	6679.6875	0.6137537978832817	0.4598487715761175	9.761042982147865E-4
1727877961359	6679.6875	0.10678441516930881	0.4481432469044193	0.0011511545696352554
1727877961360	6679.6875	0.11651173242681384	0.45759482034540594	0.001326204841055724
1727877961362	6679.6875	0.11989531918644232	0.4921483705744609	0.0013504301084576217
1727877961364	6679.6875	0.12338021567828893	0.5157103131344463	0.0013752546609738649
1727877961366	6679.6875	0.1229259048478733	0.5026548291361577	0.001371449073032923
1727877961369	6679.6875	0.1157155012501621	0.4715113412301087	0.0013276548318455516
1727877961370	6679.6875	0.10909158602411981	0.44963765070914447	0.0012836075461124408
1727877961372	6679.6875	0.10444083612948195	0.4379086618091703	0.0011236780389104492
1727877961374	6679.6875	0.6311305533480311	0.43224972271576473	9.637485317084577E-4
1727877961376	6679.6875	0.5732275448483501	0.43070944561517566	8.819037174473437E-4
1727877961377	6679.6875	0.5997119959545335	0.4305516366801521	8.047535103317552E-4
1727877961379	6679.6875	0.7029423097363945	0.42859092665417264	7.722290550297554E-4
1727877961381	6679.6875	0.6955704599056604	0.42285139158211915	7.650049383826395E-4
1727877961382	6679.6875	0.6765571979086445	0.4135306856080464	7.489785235387277E-4
1727877961384	6679.6875	0.6182137664148032	0.4018089477010016	7.532442505703373E-4
1727877961385	6679.6875	0.3988350554924684	0.38042304749264677	7.344821671575881E-4
1727877961387	6679.6875	0.4109245565091428	0.3530759559605305	7.519159556021516E-4
1727877961389	6679.6875	0.4250139671412765	0.3456217830829772	7.719467844976909E-4
1727877961391	6679.6875	0.43715085938106607	0.36507824101247344	7.891626156296241E-4
1727877961392	6679.6875	0.46040099344135804	0.3850644444542284	8.215577666466956E-4
1727877961394	6679.6875	0.4735094057550081	0.3853837967028082	8.400302322731837E-4
1727877961396	6750.0	0.5149482912468941	0.3789761594095675	8.985673309559667E-4
1727877961398	6750.0	0.5239052324156573	0.3758494657631515	9.116110136533327E-4
1727877961400	6750.0	0.7960882781232133	0.37612311677812515	9.316582971097372E-4
1727877961401	6750.0	0.7866032263972269	0.3763409337925566	9.218202080253472E-4
1727877961403	6750.0	0.7869801158697827	0.3687573696423141	9.214610050246314E-4
1727877961405	6750.0	0.7737261694182389	0.3517056704010365	9.080509549727942E-4
1727877961407	6750.0	0.7477836107239851	0.333539470209837	8.821591814815355E-4
1727877961408	6750.0	0.7459369576584194	0.3228879822631536	8.496914374693538E-4
1727877961410	6750.0	0.7257874614334876	0.3171920690415571	8.276047039310319E-4
1727877961412	6750.0	0.7685129343742441	0.3080140590606115	8.503306167036913E-4
1727877961414	6750.0	0.836522324280169	0.2876712933749413	8.489114397285084E-4
1727877961416	6750.0	0.85554782699489	0.26548653820831053	8.640768235766682E-4
1727877961417	6750.0	0.8578670349760874	0.26043912804633684	8.648324960253526E-4
1727877961419	6750.0	0.8459687309475677	0.2731194783132915	8.692766242899405E-4
1727877961421	6750.0	0.826258237670068	0.2851222818239759	8.544780844989169E-4
1727877961423	6750.0	0.8234379763108074	0.2856304950347383	8.535190665304701E-4
1727877961424	6750.0	0.7861791901312412	0.2816746177135852	8.258147796020617E-4
1727877961426	6750.0	0.7601152747360737	0.279079844844558	8.043920626967291E-4
1727877961428	6750.0	0.7460296360584328	0.2749035302626954	7.906467676836227E-4
1727877961430	6750.0	0.7358296908091067	0.2677634668419865	7.801544097230896E-4
1727877961432	6750.0	0.7309647399643819	0.2640327060315058	7.755023057958627E-4
1727877961433	6750.0	0.7571931706055064	0.26826767761012577	7.967819073553443E-4
1727877961435	6750.0	0.778023934367379	0.27376749891039615	8.146294998185423E-4
1727877961437	6750.0	0.7969425609276729	0.2731786023744201	8.445150894133812E-4
1727877961439	6750.0	0.8025009827044025	0.2692113102369574	8.447000341404932E-4
1727877961440	6750.0	0.8415250958136792	0.26547972420783345	8.768555636869375E-4
1727877961442	6750.0	0.8280666519261005	0.2626898925378511	8.652898396329313E-4
1727877961444	6750.0	0.8335099130306605	0.25981614216202814	8.702805908085012E-4
1727877961446	6750.0	0.8204828787380564	0.2574254165991202	8.883414828814479E-4
1727877961448	6750.0	0.8179434382748245	0.25513817750426565	8.85914292014253E-4
1727877961449	6750.0	0.8168951808743046	0.2522769229605216	8.847321237182386E-4
1727877961451	6750.0	0.8198923111884676	0.2494651337075768	8.87610180075622E-4
1727877961453	6750.0	0.8334807969361872	0.24790014267017305	9.135780593629125E-4
1727877961455	6750.0	0.8299173346275365	0.2457690847629045	9.098199177413062E-4
1727877961456	6750.0	0.8479446876483328	0.24024081057075808	9.296399919903092E-4
1727877961458	6750.0	0.8248256394995254	0.23110160254105624	9.099619808474287E-4
1727877961460	6750.0	0.80977145980739	0.221081708743271	9.108654429330426E-4
1727877961462	6750.0	0.17146953168838114	0.2124178947313223	9.943145582334985E-4
1727877961464	6750.0	0.09992155839648957	0.19735291923781137	0.001108118464790798
1727877961465	6750.0	0.09905584567264678	0.17548916223429764	0.001103052464987921
1727877961468	6750.0	0.09768098464925265	0.16321688537085172	0.0010946158145786063
1727877961470	6750.0	0.09096568799176337	0.16849987156206278	0.0010453599563386103
1727877961472	6750.0	0.09441890201080234	0.17591395148992964	0.001065037542248729
1727877961473	6750.0	0.09293723227472632	0.17147433142004428	0.001052167635174059
1727877961475	6750.0	0.09222651264522644	0.16135033266476786	9.467691272318792E-4
1727877961477	6750.0	0.5121442905496179	0.15173232801472095	8.413706192896994E-4
1727877961479	6750.0	0.6362474808450633	0.1425990419462232	8.256845370431934E-4
1727877961481	6750.0	0.8389215049503734	0.13289888911653025	8.231945506711971E-4
1727877961481	6750.0	0.8528767391820623	0.12062633477128275	8.328501197576305E-4
1727877961483	6750.0	0.8528767391820623	0.10957083346263527	8.328501197576305E-4
1727877961485	6750.0	0.8648086643818789	0.10166290771741188	8.38847776162424E-4
1727877961487	6750.0	0.8647366889617728	0.09315240913238021	8.374611337182091E-4
1727877961488	6750.0	0.9195451716457023	0.08241862406717892	8.311423498923695E-4
1727877961490	6750.0	0.9037383030878755	0.07233909872927995	8.174339447694111E-4
1727877961492	6750.0	0.5936775947548498	0.06377422423858005	8.522884976106114E-4
1727877961494	6750.0	0.5461437066070888	0.05520417523225876	9.252502558856413E-4
1727877961496	6750.0	0.5426102626899105	0.046047744892874956	9.241405527417862E-4
1727877961497	6750.0	0.525229788552796	0.03743055724286513	9.050709674812501E-4
1727877961499	6750.0	0.5240596821247253	0.028617154483268337	9.04388265624208E-4
1727877961501	6820.3125	0.5386235759666023	0.02094632184415351	9.325385452564892E-4
