# Supplementary material for: Identification and classification of repeated whistle types from free-ranging rough-toothed dolphins (Steno bredanensis)
Source: Sci Rep. 2026 Mar 20;16:14327. doi: 10.1038/s41598-026-44853-2 (PMC13144356; doi:10.1038/s41598-026-44853-2)
Supplement: Supplementary file 2 — Supplementary Material 2 [file 41598_2026_44853_MOESM2_ESM.zip › Dataset_StenoRepeatedCalls/Contours/3396.csv]

Time [ms]	Peak Frequency [Hz]	Duty Cycle	Energy	WindowRMS
1727878034391	4710.9375	0.6276458669521681	0.10346431174138587	0.0036311690926978265
1727878034392	4710.9375	0.6856504791976994	0.07064063077176294	0.0039568651891372835
1727878034394	4781.25	0.71430643743424	0.03392558312169093	0.004091817505899062
1727878034396	4781.25	0.7691491821017756	0.006790335986798006	0.004349901702730989
1727878034398	4851.5625	0.7796204331953114	0.005288127249845837	0.004382161554406453
1727878034400	4851.5625	0.7689687925777001	0.006870753662406404	0.0043424362521313
1727878034401	4921.875	0.7469049891089753	0.008694434149832364	0.004246523369141826
1727878034403	4921.875	0.7219462945578864	0.00969286909240327	0.004115630184801109
1727878034405	4992.1875	0.7206440789826329	0.009256736097823575	0.0037358050841923745
1727878034407	4992.1875	0.8453339033259727	0.014097082615243173	0.003660747062342988
1727878034408	5062.5	0.8298417821826058	0.03284960949121451	0.003592521339757502
1727878034410	5062.5	0.8090535511299211	0.044819457604277906	0.003560539675759893
1727878034412	5062.5	0.8475685245613279	0.041866979215620104	0.003921385867051412
1727878034414	5062.5	0.8914575362882671	0.03394229597452834	0.004068544781511943
1727878034416	5062.5	0.8666813399241836	0.037141386681599005	0.00402885925822108
1727878034417	5062.5	0.8595701245970463	0.044358332911245905	0.004016035922417445
1727878034419	5062.5	0.8356124980031805	0.04594300618685943	0.003945458847297592
1727878034421	5062.5	0.7615696195587792	0.047378306781115126	0.003619858055114013
1727878034423	5132.8125	0.6650484997155093	0.05159596344588326	0.003142228900608589
1727878034424	5132.8125	0.5116183761684759	0.05787513937755682	0.002664599746103165
1727878034426	5132.8125	0.43439061277228536	0.062022041201024364	0.002213757769019733
1727878034428	5132.8125	0.5619784350576905	0.06993208444248643	0.0017629157919363014
1727878034430	5132.8125	0.5019980202135595	0.08237941959980877	0.002070423701234143
1727878034432	5132.8125	0.44338958068463785	0.10084417950877272	0.0032363293221712385
1727878034433	5132.8125	0.32568730321587586	0.11638649469309066	0.004360139393687569
1727878034435	5132.8125	0.3826596092301505	0.12188905309185721	0.006058117787511567
1727878034437	5203.125	0.5461976497564792	0.1339639284725843	0.007832926871312137
1727878034439	5203.125	0.7313727268897388	0.15513788419145416	0.00930397003150257
1727878034440	5203.125	0.8846998244548745	0.1704986617999609	0.010775013191693003
1727878034442	5203.125	0.9457676060912035	0.16952491318328625	0.011161927919930899
1727878034444	5203.125	1.0246294122628004	0.1526781853129761	0.011623159728576088
1727878034446	5203.125	1.0280377238984468	0.11679295146904628	0.01164039276410189
1727878034449	5203.125	0.9449554422187583	0.07469586173215254	0.011223392001719863
1727878034450	5273.4375	0.7410009632902151	0.06508439251221615	0.00938671318767408
1727878034452	5484.375	0.7073621075135482	0.07150307001190816	0.008894145461377095
1727878034454	5765.625	0.7924782486250647	0.02400219922385586	0.00815904174523251
1727878034456	5976.5625	0.7773569710434023	0.08051398012071498	0.00796883583554477
1727878034457	6257.8125	0.7668562453949025	0.1048049511076588	0.007867873032659588
1727878034459	6257.8125	0.7563056666415673	0.12117296667791258	0.007810693796665042
1727878034461	6257.8125	0.7355767456510012	0.14793609625081688	0.007746134481904242
1727878034462	6257.8125	0.7276235136595912	0.18632153741138466	0.007729379589509973
1727878034464	6257.8125	0.7186831901924399	0.22210178826175048	0.007697259029750225
1727878034465	6328.125	0.6569343036582128	0.24052555823257957	0.007262618298079847
1727878034467	6328.125	0.6016089896820291	0.2548968270442639	0.006327441919006944
1727878034469	6328.125	0.548161956054915	0.28851713129614437	0.0052123496753503406
1727878034471	6328.125	0.5629597965132552	0.318830451871614	0.004097257431693737
1727878034472	6398.4375	0.7408351492986117	0.3030381014547408	0.003464778263452158
1727878034474	6398.4375	0.7534603676899472	0.2813933422608189	0.0035194621267850626
1727878034476	6398.4375	0.7608971643996536	0.30620459637692776	0.003536632861716228
1727878034478	6398.4375	0.7853106584571787	0.36908504612022963	0.003905460420591438
1727878034480	6468.75	0.7500072921901002	0.416338961384769	0.004623437699836263
1727878034481	6468.75	0.82510972688247	0.4301790041373161	0.00508466176318538
1727878034483	6468.75	0.8380293560145562	0.4259379294174339	0.005145068871299403
1727878034485	6468.75	0.7564591919333139	0.4145100319228218	0.004842221918497458
1727878034487	6468.75	0.7883258542745326	0.40827518510756106	0.0051530384585634255
1727878034488	6468.75	0.6716755257816208	0.41812204522069457	0.006169557791978333
1727878034490	6468.75	0.6957003098531387	0.4137608618469843	0.00718607712539324
1727878034492	6468.75	0.8308992636053658	0.36178967519223304	0.008483906028596083
1727878034494	6468.75	0.8624836402051173	0.2892017682657928	0.008775760093030474
1727878034496	6468.75	0.8263731813735755	0.2453016672390514	0.00857498723603385
1727878034497	6468.75	0.7797740930344749	0.22819654593303335	0.008444417450569182
1727878034499	6398.4375	0.7930236570502911	0.21079550768030478	0.008474772778360628
1727878034501	6539.0625	0.7693325341328766	0.21825167363961903	0.008335270937452365
1727878034503	6679.6875	0.7109885180443642	0.18694669841583395	0.007796706850400651
1727878034504	6820.3125	0.636140725029076	0.22058416910884635	0.006649064029254969
1727878034506	6820.3125	0.7271505505099637	0.18735613086451394	0.0060567198688075705
1727878034508	6820.3125	0.8197421578669033	0.14410596836630135	0.005159213425729838
1727878034510	6820.3125	0.7508132849815751	0.13532438972324617	0.00487000879381597
1727878034512	6820.3125	0.7795902616526453	0.14887505544675536	0.004926889495838636
1727878034513	6820.3125	0.7858561630593648	0.15940608219315996	0.004940753708366819
1727878034515	6820.3125	0.806153190160594	0.16154694573769796	0.0049350114886487885
1727878034517	6820.3125	0.7222418886085461	0.16137306023502337	0.004546586842991315
1727878034519	6820.3125	0.6110381237355166	0.16586220197036458	0.00385479662192688
1727878034520	6820.3125	0.5521750856286965	0.17117324676576473	0.003762165432557443
1727878034522	6820.3125	0.59065603694513	0.168420956350932	0.004096426989091621
1727878034524	6820.3125	0.6326148200426208	0.15903538889665114	0.004848452626314109
1727878034526	6820.3125	0.6915882471469497	0.15237405323799771	0.005130882465755096
1727878034528	6820.3125	0.6655580623751937	0.1502015128386843	0.005067865786464427
1727878034529	6820.3125	0.716978270714359	0.1520365677016075	0.005379548457588443
1727878034531	6820.3125	0.7643844768849851	0.16057275494699721	0.005871437684932234
1727878034533	6820.3125	0.7270618353451122	0.16549118939293306	0.006982901947997207
1727878034535	6820.3125	0.8128058521217056	0.16551703556751093	0.00809436621106218
1727878034536	6820.3125	0.8612241560217455	0.189674167375568	0.008772983616358188
1727878034538	6820.3125	0.8903818928055189	0.239312664470626	0.00904308129663565
1727878034540	6820.3125	0.9579004400471031	0.26633957929685587	0.009511436885081574
1727878034542	6820.3125	1.0230432381069816	0.24977061726452127	0.009740373149507904
1727878034544	6820.3125	0.9644148013539204	0.21643570678575255	0.009540020844351758
1727878034545	6820.3125	0.8680392553896432	0.1935248476564773	0.008921906142079132
1727878034548	6820.3125	0.8180001910640248	0.18264999037225904	0.008467397420533682
1727878034550	6820.3125	0.7361252726952556	0.17675664810162126	0.007547847620192317
1727878034552	6820.3125	0.8141602976353797	0.17724607494580868	0.007066617239620671
1727878034553	6820.3125	0.7299058233506134	0.1841632364675092	0.006367718368132662
1727878034555	6820.3125	0.6855176553548633	0.18340870404745252	0.006090443888763431
1727878034557	6820.3125	0.6417851050472088	0.17242748773985317	0.005891103887088576
1727878034559	6820.3125	0.6669399205177003	0.16654910388800453	0.005974057148244126
1727878034561	6820.3125	0.6445472508722718	0.17411829331778314	0.005865621795284951
1727878034561	6820.3125	0.3961690889240158	0.18930418660496265	0.005347624772209809
1727878034563	6820.3125	0.3961690889240158	0.1943015089325807	0.004823305666586601
1727878034565	6820.3125	0.3108859950116851	0.16954351417457594	0.003909011407861134
1727878034567	6820.3125	0.22235442684855752	0.14973468918100463	0.002994717149135668
1727878034568	6820.3125	0.19034526254306458	0.14801863581460523	0.002704170220528662
1727878034570	6820.3125	0.18313429167136216	0.15345386946974549	0.002664076443380973
1727878034572	6820.3125	0.1681922272106489	0.1504588298385095	0.002546009481698083
1727878034574	6820.3125	0.1478687923183372	0.135664972583009	0.002286557879398022
1727878034576	6820.3125	0.28792477028360997	0.12309840962100495	0.0019199970004098914
1727878034577	6820.3125	0.45725766286092057	0.12686520393762243	0.0016033513837900293
1727878034579	6820.3125	0.46359924191839513	0.13877732807398238	0.0017178375464911855
1727878034581	6820.3125	0.5146701047672083	0.14420394463358108	0.002134385195440512
1727878034583	6820.3125	0.6122261223303197	0.1397299837722511	0.0025509328443898385
1727878034584	6820.3125	0.665142451192348	0.1286150335747333	0.0026576933840858218
1727878034586	6820.3125	0.6791472684912212	0.11536551152065455	0.002682502560976808
1727878034588	6820.3125	0.6587595643070843	0.10366540368619491	0.0026338168956749983
1727878034590	6820.3125	0.6981839508077524	0.10432215398056584	0.0029650416999782484
1727878034592	6820.3125	0.6908004167633262	0.11567658722125973	0.003557524890148464
1727878034593	6820.3125	0.7754734022394384	0.1251999880790627	0.004150008080318679
1727878034595	6820.3125	0.803336935911563	0.13159025182823073	0.004320597151243681
1727878034597	6820.3125	0.8590105133261161	0.13443231728893873	0.0045791752534467085
1727878034599	6820.3125	0.842167478404668	0.12707744813036906	0.004556820099236007
1727878034600	6820.3125	0.8868252767682235	0.1137833052311644	0.00467725244405466
1727878034602	6820.3125	0.966981509651446	0.10843387603133522	0.00495803642650062
1727878034604	6820.3125	0.9210740488311638	0.11647796832140167	0.005547317742395715
1727878034606	6750.0	0.8273748323494763	0.1441189769946709	0.005993229930261448
1727878034608	6750.0	0.8248498922318402	0.15525232329576072	0.006596539308988639
1727878034609	6750.0	0.8114071158584523	0.15702236691128887	0.007170528754559899
1727878034611	6750.0	0.8459918318688642	0.1671154925027358	0.007421366001892268
1727878034613	6750.0	0.9600823524265608	0.1868664138453659	0.00801626920016181
1727878034615	6750.0	0.532243222032378	0.1936559107680326	0.008527207546258768
1727878034616	6750.0	0.5664453743728604	0.15161641269003165	0.0090491322027694
1727878034618	6750.0	0.5854426305762424	0.10535502080405346	0.009369132715766585
1727878034620	6750.0	0.6050095444559981	0.10062668954154164	0.009681942377261851
1727878034622	6750.0	0.5984955916570333	0.12220129871734736	0.009586245437818825
1727878034624	6750.0	0.5751088985033364	0.1340041890052583	0.009253545174924523
1727878034625	6750.0	0.5517893351339092	0.13063276872174318	0.008962455606434633
1727878034627	6750.0	0.533341408573636	0.12866705621169885	0.008754576056292734
1727878034629	6750.0	0.9199613329109702	0.12983665912806908	0.008366138556580117
1727878034631	6750.0	0.8048413872392173	0.12465349447906407	0.007286855232952277
1727878034632	6750.0	0.7352862775057465	0.10646103801224995	0.006207571909324438
1727878034634	6750.0	0.7556510697335209	0.09703101868165596	0.005368077300629441
1727878034636	6750.0	0.6339672252109011	0.11638010555719484	0.004528582691934444
1727878034638	6750.0	0.5582559168388681	0.1355335454663779	0.003915841644086196
1727878034640	6750.0	0.7881320320245454	0.12823047963159873	0.0033761687495967125
1727878034641	6750.0	0.7730601568641903	0.12407172441708848	0.003253047782268165
1727878034643	6750.0	0.8183095124493132	0.14671896625750927	0.003274656366172257
1727878034645	6750.0	0.8357641583264086	0.16587433551318145	0.0034022083629089398
1727878034648	6750.0	0.794650406091138	0.1584869282065865	0.0033257232787359645
1727878034649	6750.0	0.755966982233762	0.14015038490503126	0.0035960248044750514
1727878034651	6750.0	0.7593092445798769	0.13167416799423298	0.003790378360601917
1727878034653	6750.0	0.6813011260436999	0.13292906948761885	0.004310646204651732
1727878034655	6750.0	0.7831150734147961	0.13551077726658567	0.004956163509742387
1727878034657	6750.0	0.8257801169248807	0.1378391584474355	0.005214292510832715
1727878034658	6679.6875	0.8437332686103882	0.1477744572151932	0.005310134683329675
1727878034660	6679.6875	0.32212242043289085	0.16694802403381923	0.005362946795999769
1727878034661	6679.6875	0.3378141227721107	0.18793898577682697	0.005508087689071446
1727878034663	6679.6875	0.3342824289897032	0.20091715309370212	0.005489714188212866
1727878034664	6679.6875	0.2948931861653622	0.18880058790270426	0.00513756232994443
1727878034666	6679.6875	0.26993022607057277	0.1671954189795385	0.004825450259979324
1727878034668	6679.6875	0.22395930373795708	0.17272869084149664	0.004016225373498529
1727878034670	6679.6875	0.16741376641078015	0.19004491728020242	0.003244978733806775
1727878034672	6679.6875	0.12508036387921093	0.18656302204058056	0.002473732094115021
1727878034673	6679.6875	0.11784475944444103	0.1682323336548871	0.002303755172044029
1727878034675	6679.6875	0.5366301204855155	0.14951856113850898	0.002060944809337898
1727878034677	6679.6875	0.6281917073073233	0.13865857207203933	0.0025191331930133967
1727878034679	6679.6875	0.7519146079842234	0.13576134504126022	0.002977321576688895
1727878034680	6679.6875	0.8088074500375315	0.1343469082166636	0.0031217897279714733
1727878034682	6679.6875	0.8091956564465409	0.1328427799050527	0.0031184535501704923
1727878034684	6679.6875	0.8038063104890648	0.13882189283878915	0.0031051465495038847
1727878034686	6679.6875	0.9051715582582702	0.1494277031569971	0.0033419211750789096
1727878034688	6679.6875	0.7550384296170016	0.1569265220019418	0.003631773705444461
1727878034689	6679.6875	0.6798539278836364	0.16062415719631556	0.00404279871148747
1727878034691	6679.6875	0.7037185183005256	0.1607609454780297	0.004317765786195593
1727878034693	6679.6875	0.7743680307853857	0.16665560936455992	0.004792536634487971
1727878034695	6679.6875	0.8263273324124386	0.18111287525264097	0.00503788637436624
1727878034696	6679.6875	0.904844122854718	0.18778903059383015	0.005270331753459495
1727878034698	6679.6875	0.9456969982894693	0.1824140764592889	0.005397780897737631
1727878034700	6679.6875	0.34063508781336554	0.1699978685616894	0.0056463611562461435
1727878034702	6679.6875	0.3256754082825961	0.17082378041997381	0.0054903413677815874
1727878034704	6679.6875	0.3165508163380465	0.18487050651920603	0.005340150875800329
1727878034705	6679.6875	0.2948253305688495	0.2004109496324009	0.004985210689952302
1727878034707	6679.6875	0.2682907426017422	0.20689973402620881	0.004648549308469642
1727878034709	6679.6875	0.2342510972038115	0.2079312954307925	0.004225220694634603
1727878034711	6679.6875	0.20997442428107163	0.2077776453895616	0.003937533411768881
1727878034712	6679.6875	0.17283394002179644	0.20123374946654962	0.0034996707876793548
1727878034714	6679.6875	0.48578087431631306	0.1916784961324051	0.0030987291250929704
1727878034716	6679.6875	0.4286127865520153	0.18841982174295518	0.0027017031192670075
1727878034718	6679.6875	0.3141257520365306	0.1832626813802758	0.0020685885861856062
1727878034720	6679.6875	0.5540436807557361	0.16475859669537427	0.0014354740531042048
1727878034721	6679.6875	0.4904221564557743	0.14445680004407296	0.0017494052117232781
1727878034723	6679.6875	0.44517235895550145	0.14291134109989792	0.0020633363703423517
1727878034725	6679.6875	0.4340218263218517	0.15760272698272929	0.0028755474116772314
1727878034727	6679.6875	0.5825166031336844	0.1680669659988911	0.003551831139178957
1727878034728	6679.6875	0.7190921015895434	0.1699008111712686	0.004228114866680683
1727878034730	6679.6875	0.7796942894209204	0.1748392731451864	0.00442717594577498
1727878034732	6679.6875	0.9039086139182938	0.18574485687181885	0.004811464496394322
1727878034734	6679.6875	0.9653573963551569	0.19191366998595674	0.005015595844251333
1727878034736	6679.6875	1.039384580891808	0.18772592289622003	0.00530490622278479
1727878034737	6679.6875	1.0482448109017721	0.18211348962214588	0.005348302369935414
1727878034739	6679.6875	1.0671412859905336	0.1925250093251246	0.005136322782095781
1727878034741	6679.6875	0.3884810825723506	0.2118826154516823	0.004752843009715119
1727878034743	6679.6875	0.34221050811867537	0.2274178168516688	0.0043642874590980865
1727878034744	6679.6875	0.32716105854759886	0.2170530448343024	0.004200975307486869
1727878034746	6679.6875	0.3289801245173139	0.19466025766615833	0.004231152342186112
1727878034749	6679.6875	0.34959663131874025	0.18401156679247352	0.004505127037407446
1727878034751	6679.6875	0.35372721405264024	0.19277445139875804	0.00455450469371507
1727878034753	6679.6875	0.37158701835220914	0.20160759778036075	0.004754150618494228
1727878034754	6679.6875	0.403571410030387	0.20367331996101623	0.005040630082173398
1727878034756	6679.6875	1.0552508276213641	0.20526198919497265	0.005131092801313778
1727878034758	6679.6875	0.705148811026686	0.2026604656252299	0.005489464638330094
1727878034760	6679.6875	0.7056661154734605	0.19355038854491866	0.005479593597075376
1727878034761	6679.6875	0.6682558181917645	0.1829299425303527	0.005205391587172626
1727878034762	6679.6875	0.6524959206628329	0.1715902910684699	0.005088505305314919
1727878034764	6679.6875	0.6397799005141747	0.16264652431493165	0.0049941897783668384
1727878034766	6679.6875	0.5873252296112352	0.1685516430614852	0.004667409739992016
1727878034768	6679.6875	0.5153744660721924	0.17925454076174405	0.004245269356112982
1727878034769	6679.6875	0.4341857087303756	0.1910924953324369	0.00376181170887899
1727878034771	6679.6875	0.38744169215014734	0.20260276688552228	0.003321011603361578
1727878034773	6679.6875	0.6858756837539736	0.21927964151023493	0.0028802114978441658
1727878034775	6679.6875	0.7041369279709373	0.23494330145566444	0.0024616916300090417
1727878034776	6679.6875	0.6564590483972156	0.23260564403297432	0.002195652033559666
1727878034778	6679.6875	0.19530787122731405	0.21801266380425943	0.0021040152555890455
1727878034780	6679.6875	0.18832720317832344	0.2083032167055403	0.0020418449962924996
1727878034782	6679.6875	0.19243803216201508	0.2028891977754048	0.0020751015755049894
1727878034784	6679.6875	0.2126083081732404	0.1870906707025003	0.0022272286782327034
1727878034785	6679.6875	0.2524173494010611	0.1749218239932637	0.0025515548315387365
1727878034787	6679.6875	0.28055789313896623	0.1833597632214771	0.002881148285189037
1727878034789	6679.6875	0.34058748842615294	0.1877264920795368	0.0037496290941369794
1727878034791	6679.6875	0.42377052391424447	0.1884706000138861	0.004651045751701498
1727878034792	6679.6875	0.7433184651481235	0.191019214914758	0.005552462409266017
1727878034794	6679.6875	0.8116873564192371	0.19719999181596412	0.005954124282971019
1727878034796	6679.6875	0.9553819009239776	0.2059725915907027	0.0066986096373722
1727878034798	6679.6875	1.0398100743530627	0.21183017193479498	0.007030638722493072
1727878034800	6679.6875	1.0588276755745585	0.20832819428317925	0.007101075642197549
1727878034801	6679.6875	0.9699643221663983	0.19538660722272216	0.006829990464083889
1727878034803	6679.6875	0.9149860196323155	0.18177033711856314	0.006638519295736158
1727878034805	6679.6875	0.8118746936404314	0.1735676260541253	0.006042387655627886
1727878034807	6679.6875	0.7410600747208412	0.17277704590025492	0.005487798016946601
1727878034808	6679.6875	0.7522622338643159	0.1748015246877613	0.004994082400273022
1727878034810	6679.6875	0.4442998398072225	0.17022289332888021	0.004729084845672403
1727878034812	6679.6875	0.412486217471089	0.15908329542981342	0.004378234578508756
1727878034814	6679.6875	0.38355900900739276	0.15326538925176977	0.00413864992766563
1727878034816	6750.0	0.375328018706466	0.16337234905109074	0.004112407285401874
1727878034817	6750.0	0.37377774894115096	0.1935483870881453	0.0041028635242528295
1727878034819	6750.0	0.36635109247627157	0.20685561079244624	0.004048280187436308
1727878034821	6750.0	0.3471514180045798	0.1895890003949243	0.003859180902604248
1727878034823	6750.0	0.33136685312137215	0.1717521424033565	0.0036469694192032207
1727878034824	6750.0	0.7174708429062296	0.18172616465234814	0.00369658601506513
1727878034826	6750.0	0.7386928368897067	0.21143101986105778	0.0038140946150625825
1727878034828	6750.0	0.7901709810354994	0.22988904983817568	0.004028908075274519
1727878034830	6750.0	0.8237677834551548	0.22221341974873945	0.004109052874803621
1727878034832	6750.0	0.8152217364471508	0.20400554441669969	0.004093338588722934
1727878034833	6750.0	0.7606014929270698	0.1943038456666835	0.003966721193182417
1727878034835	6750.0	0.7202323825880028	0.18426459737106243	0.003829231736331754
1727878034837	6750.0	0.26549124672075813	0.16355891175208181	0.0034759529935778828
1727878034839	6750.0	0.2280223033843485	0.13225829750538426	0.002899783040540798
1727878034840	6750.0	0.18542884921931968	0.09306908441328002	0.0023236130875037135
1727878034842	6750.0	0.17010955907904932	0.0937238711637856	0.0021228797780641394
1727878034844	6750.0	0.1602972578452568	0.12759138360986708	0.0019813664380484253
1727878034846	6750.0	0.18003034500401627	0.1641473861091009	0.002159081478102165
1727878034849	6750.0	0.20111323207027335	0.18338497797315498	0.002349683162084611
1727878034850	6750.0	0.7222791524449197	0.18489859738618977	0.0023595188124350274
1727878034852	6750.0	0.6871396496201023	0.17770132069460182	0.002275416456783741
1727878034854	6750.0	0.6211809573860306	0.1766462756112909	0.0021176024131619176
1727878034856	6750.0	0.5681975110722098	0.17149391703559463	0.0020082708933994177
1727878034857	6750.0	0.5430621518589891	0.15541772954311567	0.0019717815556126246
1727878034859	6750.0	0.5375920199309231	0.1410165366222502	0.0019405502571374132
1727878034861	6750.0	0.5411100380258667	0.15252145295887762	0.001973526519507456
1727878034862	6750.0	0.5360939949270881	0.2128661390259495	0.0019574885523530755
1727878034864	6750.0	0.5504492876591501	0.2735588195212401	0.0020115853508884275
1727878034865	6750.0	0.5633931599579115	0.26107733501691177	0.002031772971852659
1727878034867	6750.0	0.5895992348687491	0.20281124234180437	0.002092503366378102
1727878034869	6679.6875	0.6313098685692782	0.1569335520201973	0.002177021130221699
1727878034871	6679.6875	0.6680629757727412	0.13543283558465155	0.002236848750663349
1727878034872	6679.6875	0.6404612799110653	0.1304369087874897	0.0021376430575393577
1727878034874	6679.6875	0.6225441986659788	0.15509597254613933	0.002087540906878953
1727878034876	6679.6875	0.5554894981144359	0.1878415361513309	0.0018603131191602222
1727878034878	6679.6875	0.48984311661630303	0.18241484967554053	0.0016777807291182625
1727878034880	6679.6875	0.4367756393720519	0.14236668200042082	0.001500369917885007
1727878034881	6679.6875	0.36782558609104754	0.11506852916735917	0.0013134745030637376
1727878034883	6679.6875	0.34328916537686716	0.11755313017201885	0.0012371076686191918
1727878034885	6679.6875	0.47205440318358066	0.1296191668891456	0.0011060484317880165
1727878034887	6679.6875	0.49699470150592295	0.1315107243125162	0.0011528443367033515
1727878034888	6679.6875	0.524953774729804	0.12022598206680561	0.0012250272338919577
1727878034890	6679.6875	0.5290868875270959	0.10981378216385168	0.0012444922739318675
1727878034892	6679.6875	0.5163931254102553	0.11180397603869507	0.0012069356986643236
1727878034894	6679.6875	0.48218407007541064	0.1233553927150283	0.0011580689128178109
1727878034896	6679.6875	0.5277486606102958	0.12930432550202242	0.0012900538283494966
1727878034897	6679.6875	0.6211456744327362	0.12094352546217382	0.0015237427451389464
1727878034899	6679.6875	0.07913892091176426	0.11248231557295885	0.0021729263691826267
1727878034901	6679.6875	0.1008992179851593	0.1453074941520919	0.0027269917330756265
1727878034903	6679.6875	0.12135436077396315	0.23338884874388982	0.0032091283976366635
1727878034904	6679.6875	0.1442409147355598	0.29823882233797583	0.0036912650621977005
1727878034906	6679.6875	0.15749923979470748	0.25768283456196506	0.003867912040882374
1727878034908	6679.6875	0.17838388119103774	0.16387661348100863	0.004116372601583614
1727878034910	6679.6875	0.1843074129982126	0.10727298833390056	0.0041679314231066284
1727878034912	6679.6875	0.17475559573673163	0.09410659016717562	0.004090950332614513
1727878034913	6679.6875	0.5828327162282806	0.0910555427306074	0.0037304805228739733
1727878034915	6679.6875	0.7203218716063386	0.08865619920056311	0.0036682227821561862
1727878034917	6679.6875	0.6657960126138929	0.08633716199635184	0.003980257844978839
1727878034919	6679.6875	0.7416136370753853	0.0865881676694345	0.004542017356230012
1727878034920	6679.6875	0.8036316664614865	0.09088109116673018	0.004928520842686544
1727878034922	6679.6875	0.8385271780761168	0.0946971558364515	0.00510637064816566
1727878034924	6679.6875	0.9023408140356106	0.09130577232478959	0.005345345543070963
1727878034926	6679.6875	0.9352241776419989	0.08147582981044679	0.005404627613316586
1727878034928	6679.6875	0.9013227880691767	0.07282243708293568	0.005348474694587569
1727878034929	6750.0	0.8046173518240145	0.07100711303576639	0.005022962427711761
1727878034931	6750.0	0.7518248312304179	0.06820366860528398	0.004786146579619245
1727878034933	6750.0	0.6212748909631659	0.05828610835401023	0.003985502392457258
1727878034935	6750.0	0.5786275392379829	0.04724664148762467	0.0032457061602927826
1727878034936	6750.0	0.5269507108910945	0.043662487735887295	0.002505909928128307
1727878034938	6750.0	0.653517276325886	0.050569937768742496	0.002360564472029444
1727878034940	6750.0	0.6904650034394654	0.07767692204490288	0.0024008886816100413
1727878034942	6750.0	0.8119691093012972	0.1189357147992935	0.0027119263960562923
1727878034944	6750.0	0.8952854564354855	0.13464747774671154	0.0029024303840205785
1727878034945	6750.0	0.9110192832706859	0.10767306441168492	0.0029483500866131244
1727878034948	6750.0	0.8921041428667943	0.07200451339555888	0.002903023193506616
1727878034950	6750.0	0.7686758941074587	0.055368692352665165	0.0026573794287623794
1727878034952	6750.0	0.6879530612777613	0.04774800560343145	0.002475538442238262
1727878034953	6750.0	0.726608627370606	0.04091309396190802	0.002369290408841169
1727878034955	6750.0	0.7290958875503467	0.03782143398288514	0.002379815912992199
1727878034957	6750.0	0.7480043052618738	0.03822658601836666	0.0024328484154457607
1727878034959	6750.0	0.7056126600837603	0.03967815904097738	0.0025957807005473434
1727878034961	6750.0	0.7676430320191785	0.039480813551551724	0.0027821596749232893
1727878034961	6750.0	0.8410354496964535	0.03707545576321225	0.002947508367314908
1727878034963	6750.0	0.8410354496964535	0.039849136973133706	0.002947508367314908
1727878034965	6750.0	0.11862286261792453	0.05873882165516317	0.0033186931706568265
1727878034967	6750.0	0.11596648977987421	0.07995965735537282	0.0032922604083576255
1727878034968	6750.0	0.10217116253930818	0.07957693625585431	0.0030966568688650703
1727878034970	6750.0	0.09464733195754717	0.0562822889854588	0.0029684086289595802
1727878034972	6750.0	0.07536452191430817	0.036620668950546345	0.0026058640261272794
1727878034974	6750.0	0.0567714475235849	0.032564509925937964	0.0022183176973864897
1727878034976	6750.0	0.04580692315251572	0.03044485350395569	0.0017683005474855794
1727878034977	6750.0	0.16183676901910982	0.02422817288382176	0.001318283397584669
1727878034979	6750.0	0.5227935760521366	0.020125715270459737	0.0013788062846804233
1727878034981	6750.0	0.6067812419557382	0.01968274188196325	0.001653345320638198
1727878034983	6820.3125	0.6751941989680805	0.017063587584958108	0.0019278843565959727
