# Supplementary material for: Identification and classification of repeated whistle types from free-ranging rough-toothed dolphins (Steno bredanensis)
Source: Sci Rep. 2026 Mar 20;16:14327. doi: 10.1038/s41598-026-44853-2 (PMC13144356; doi:10.1038/s41598-026-44853-2)
Supplement: Supplementary file 2 — Supplementary Material 2 [file 41598_2026_44853_MOESM2_ESM.zip › Dataset_StenoRepeatedCalls/Contours/3397.csv]

Time [ms]	Peak Frequency [Hz]	Duty Cycle	Energy	WindowRMS
1727949010675	5132.8125	0.8242907367103681	0.0595373999558277	0.001755976709150458
1727949010677	5132.8125	0.7805635520717721	0.1257787224599127	0.0016910244424518989
1727949010679	5132.8125	0.7621864794992742	0.19456449357796032	0.0014892748937741153
1727949010681	5132.8125	0.71083941020394	0.20383400737902901	0.001323263666029884
1727949010683	5132.8125	0.6472075474622829	0.15399253424543036	0.0011831271615730333
1727949010684	5132.8125	0.593443051109988	0.10496367767572147	0.0011124194963563127
1727949010686	5132.8125	0.5732347565562155	0.08540345317470363	0.0010223886847812917
1727949010688	5132.8125	0.5804583787367645	0.07597591060353787	9.97948290828495E-4
1727949010690	5132.8125	0.6178080845610407	0.07607068766978776	9.702100093273067E-4
1727949010691	5132.8125	0.5996426042674569	0.08320738393316765	0.0010110818941648594
1727949010693	5132.8125	0.05010442370558597	0.08881299012702436	0.0013948207380636724
1727949010695	5132.8125	0.05595478021581605	0.08619714546313044	0.0016195917667311643
1727949010697	5132.8125	0.05952061212915587	0.0767206077532176	0.0018443627953986564
1727949010699	5203.125	0.06946905890121591	0.06331652063495123	0.001993830417078359
1727949010700	5343.75	0.0772806229637829	0.021350501952228935	0.0021039451732624563
1727949010702	5414.0625	0.08236473676726803	0.018327783827128855	0.0021875363924573413
1727949010704	5554.6875	0.0950327844828774	0.018643587415611913	0.0023844485138145664
1727949010706	5554.6875	0.10568206299891147	0.030007371350785125	0.0025391388834212296
1727949010707	5554.6875	0.3939721785746126	0.04243341952251131	0.002340977965147427
1727949010709	5554.6875	0.9654490270027994	0.045589235029415094	0.0023927472415006773
1727949010711	5554.6875	1.0481836996104335	0.035597730658967576	0.0025574124670774477
1727949010713	5554.6875	1.077676066873434	0.02141106558779065	0.0026117074604182717
1727949010715	5835.9375	1.0921351290458658	2.6503499394463806E-4	0.0026369582890828094
1727949010716	6117.1875	1.0723799243077925	0.04017266728898817	0.002596425571834986
1727949010718	6398.4375	1.053807535145664	0.0634683992247789	0.00255226691378017
1727949010720	6398.4375	1.0216998658968015	0.08400783844427513	0.002481222187074126
1727949010722	6398.4375	1.0175052358406573	0.09978065145461859	0.0023568441955493977
1727949010723	6398.4375	0.9539732912282293	0.10507965168811664	0.0022367358664829033
1727949010725	6398.4375	0.9712337016241424	0.09601585844053775	0.002137594926142448
1727949010727	6398.4375	0.895957008915809	0.08671795458736441	0.001978392140144136
1727949010729	6398.4375	0.8624592121837479	0.10549898638542225	0.0019118232097043782
1727949010731	6398.4375	0.7984194093053173	0.1494873201164064	0.0017886798041877336
1727949010732	6609.375	0.7336467657858062	0.08451022775727614	0.0016638473361415694
1727949010735	6820.3125	0.7044238727933819	0.053966396214777446	0.0016030617785384603
1727949010737	6820.3125	0.6655153524165169	0.06888632468254777	0.0014453878154786564
1727949010739	6820.3125	0.7303020655900594	0.08607328726888085	0.0013495471332420524
1727949010740	6820.3125	0.7005266340190426	0.10541440795320974	0.0012988352722158648
1727949010742	6820.3125	0.7371288389815439	0.12211774473304482	0.001269195413643357
1727949010744	6820.3125	0.7917833628144654	0.1338942418143299	0.0012110999231803056
1727949010746	6820.3125	0.7734337516330234	0.14397930832922162	0.0011077586075181431
1727949010748	6820.3125	0.7052066985033989	0.1546266800121463	0.0010414262175073828
1727949010748	6820.3125	0.6256442223484323	0.16405769177277765	9.62695252762032E-4
1727949010750	6820.3125	0.6256442223484323	0.1735383970986055	9.62695252762032E-4
1727949010752	6820.3125	0.5756678777053275	0.188347841843983	9.048949694070302E-4
1727949010754	6820.3125	0.5576810335672804	0.20599079766657097	8.083568475805182E-4
1727949010755	6820.3125	0.508348136208527	0.2161855142662433	8.257579214765329E-4
1727949010757	6750.0	0.39576884335691825	0.21728059587087747	8.297629713543765E-4
1727949010759	6750.0	0.3991088616058308	0.21965508679453574	0.0010710429854359155
1727949010761	6750.0	0.5094370906163669	0.2282519160450549	0.0012862808149471318
1727949010763	6750.0	0.6173329540278023	0.23735411743387516	0.001501518644458348
1727949010764	6750.0	0.7249812758074707	0.23932876528590724	0.001687739912018058
1727949010766	6750.0	0.758646937727767	0.23662595045424234	0.0017320658034008312
1727949010768	6750.0	0.8101212468957563	0.24204638550888205	0.0017970992359319143
1727949010770	6750.0	0.8250132079604567	0.2572866652208902	0.0018158947568116311
1727949010771	6750.0	0.7896039919381502	0.2695510783893997	0.0017463874977296716
1727949010773	6750.0	0.7867523694625084	0.2681250723336088	0.0017011768254202998
1727949010775	6750.0	0.7087732238362398	0.255982949941086	0.0015232263546595775
1727949010777	6750.0	0.6170065959019221	0.24769175888434528	0.0013203790998292466
1727949010779	6750.0	0.5499029924453218	0.25680196694506663	0.0011175318449989158
1727949010780	6750.0	0.5255505477022132	0.2850614534081769	9.688488574459628E-4
1727949010782	6750.0	0.5606491330933775	0.31619216506072967	8.818567926991224E-4
1727949010784	6750.0	0.480162709081362	0.3317089652885392	7.648656788063744E-4
1727949010786	6750.0	0.39768245850640666	0.325730342794243	6.514693331057152E-4
1727949010787	6750.0	0.378769753091852	0.3100628690299085	6.209749088284007E-4
1727949010789	6750.0	0.3742206200718108	0.3045036024703262	6.146218256972643E-4
1727949010791	6750.0	0.39265234833040186	0.3091709188423124	5.643697635532891E-4
1727949010793	6750.0	0.3641289366472124	0.3119943372762613	5.261651190190475E-4
1727949010795	6750.0	0.3628537111248801	0.30881449449677284	5.249914312723338E-4
1727949010796	6750.0	0.4107397307389937	0.30610165207323875	5.50295698604227E-4
1727949010798	6750.0	0.4274311734017015	0.3028487963437398	5.80539987243609E-4
1727949010800	6750.0	0.48249719138084957	0.29691141227983386	6.787895443454478E-4
1727949010802	6750.0	0.5520160744664399	0.2925516835401593	7.928145884295564E-4
1727949010803	6750.0	0.5119654990835986	0.28903110562836104	9.172967284657264E-4
1727949010805	6750.0	0.5482942974729105	0.2779314360291146	0.0010417788685018964
1727949010807	6750.0	0.6466711110361256	0.2597964742657039	0.0011723187726722774
1727949010809	6750.0	0.7103332255910434	0.24133756868023368	0.0012451490127596064
1727949010811	6750.0	0.7625440219012843	0.22308304910614707	0.0013024238521300896
1727949010812	6750.0	0.8048667251553383	0.18873141154668194	0.001368688114809156
1727949010814	6750.0	0.8349472477172842	0.14193727269830814	0.0014121348683998663
1727949010816	6750.0	0.8215950846428166	0.09683186997639956	0.0013962620081342312
1727949010818	6750.0	0.740781233011759	0.06210883746884982	0.00143128016799612
1727949010819	7171.875	0.718222809144169	0.012592102944714094	0.0014024969217273178
1727949010821	7593.75	0.7043831099248963	0.11840861669250485	0.001379869190029529
1727949010823	7593.75	0.7056286420175131	0.15806977166769845	0.0013901373445724594
1727949010825	7593.75	0.6514337029974575	0.18773673515693	0.0013213655819651455
1727949010827	7593.75	0.5910641917674462	0.2024755522274291	0.0012386504890929415
1727949010828	7593.75	0.5803199460767094	0.20593758559942998	0.0012255345784735348
1727949010830	7593.75	0.6214755933861903	0.2040186579877419	0.0013062537721553315
1727949010832	7593.75	0.45173070513024816	0.19655152958215602	0.001665506834794204
1727949010835	7593.75	0.5711580283297744	0.1846000284223183	0.002122775828568279
1727949010836	7593.75	0.7582552149732279	0.17444080105299153	0.00240439382364133
1727949010838	7593.75	0.8133092786551291	0.16982588929671052	0.0026860118187143804
1727949010840	7593.75	0.8698573186246388	0.1652211021415876	0.0027585702606009836
1727949010842	7593.75	0.8742043746281658	0.15661029625001302	0.002762145906795441
1727949010844	7593.75	0.8576642934023351	0.14657010879170876	0.0027474523281407945
1727949010845	7593.75	0.8603954688031191	0.13799650372624636	0.0027457812254452468
1727949010847	7593.75	0.8592866843883226	0.12936605293889983	0.0027639939397653066
1727949010848	7593.75	0.8325464745016019	0.1193138980506537	0.0028776918250925905
1727949010850	7593.75	0.846558097023634	0.10965161372293253	0.0029564370259327617
1727949010851	7593.75	0.8467644265612716	0.10166995972049968	0.0029540766229616162
1727949010853	7593.75	0.8741222837436123	0.09288027949949207	0.0030276519179677852
1727949010855	7593.75	0.944024811750688	0.08005134320057194	0.003182469922725004
1727949010857	7593.75	1.0319379890489877	0.06497594602640945	0.0033010970848951215
1727949010859	7593.75	1.0074351568641904	0.04686561187632509	0.0032682704757316778
1727949010860	7593.75	0.5529550963958697	0.032163543703628214	0.0038821951711671297
1727949010862	7593.75	0.561479781820354	0.024413688729708193	0.004496119866602582
1727949010864	7523.4375	0.5116112322975573	0.031266824812023856	0.0042661678797973075
1727949010866	6750.0	0.5246692267217421	0.03265237774440349	0.004351096845448094
1727949010867	6750.0	0.5239907357400507	0.06722328226631673	0.004360926163642319
1727949010869	6750.0	0.5264391096945854	0.1134876445374115	0.004376140357695512
1727949010871	6750.0	0.5263702928596753	0.16870626783130102	0.004387150244315127
1727949010873	6750.0	0.6235971606222201	0.3083288429905957	0.005161311237816095
1727949010875	6750.0	0.2632383247681453	1.3946857901453338	0.005433027798840331
1727949010876	6679.6875	0.24927542571753308	4.525347213226305	0.005279340836693511
1727949010878	6679.6875	0.2648278789267325	6.960290884227703	0.005429842352481406
1727949010880	6679.6875	0.2843285080674811	5.726438386091613	0.005732933197123877
1727949010882	6679.6875	0.2865475008499372	2.44618134661583	0.005760010718787648
1727949010883	6679.6875	0.26991214724770146	0.5021249745412525	0.005656481588100301
1727949010885	6679.6875	0.2661452673704918	0.2023349214780871	0.00565201059639878
1727949010887	6609.375	0.2296152205876345	0.35154985663738997	0.004609969269377804
1727949010889	6609.375	0.45235087885603315	0.5895503484771172	0.0035679279423568282
1727949010891	6609.375	0.11500652533195464	0.6393938360382204	0.003583194816236497
1727949010892	6609.375	0.08951769647781013	0.46660615576525166	0.003092015437041522
1727949010894	6609.375	0.07015711998744047	0.29928213822628136	0.002597089456912863
1727949010896	6609.375	0.04941787815027929	0.21847829365521967	0.0021021634767842043
1727949010898	6609.375	0.04401940951994251	0.18872863935986414	0.002043464264086373
1727949010899	6609.375	0.035903228929726666	0.19181737024497653	0.0018513076011730473
1727949010901	6609.375	0.032967114538672695	0.20957078547536953	0.001813864670184137
1727949010903	6609.375	0.028615712441941176	0.2254233046980421	0.0014692452706653826
1727949010905	6609.375	0.035232883224731545	0.2245687292222718	9.843659546870153E-4
1727949010907	6609.375	0.2566719244584782	0.2122077945049304	4.994866387086481E-4
1727949010908	6609.375	0.27196606986769695	0.19727147380379892	5.349464768233057E-4
1727949010910	6609.375	0.3460610729966155	0.1899840459840734	5.134535490985454E-4
1727949010912	6609.375	0.0837123021960825	0.18545256544399832	8.283984991061285E-4
1727949010914	6609.375	0.1120716706498541	0.1857511119040062	0.0010798869355480387
1727949010915	6609.375	0.14093283638988288	0.19132651888786922	0.0012385642992907783
1727949010917	6609.375	0.15307464602617754	0.21670080809326686	0.0013972416630335179
1727949010919	6609.375	0.1688180846259439	0.2617134546781084	0.001457131187452311
1727949010921	6609.375	0.17202260782331283	0.28051558472275734	0.0014659758783690151
1727949010923	6609.375	0.18902956476976993	0.23687970670291722	0.0015329287510897995
1727949010924	6609.375	0.21700867436872792	0.1672291198850411	0.0016662497796337565
1727949010926	6609.375	0.40044942673715334	0.1379921548041223	0.0016193375851430748
1727949010928	6609.375	0.38887665161342194	0.14246940505331854	0.0015182104237475257
1727949010930	6609.375	0.5125755454009434	0.14331146517042903	0.001404555801503457
1727949010931	6609.375	0.4833677279874214	0.13607044015491596	0.0013066521472665216
1727949010933	6609.375	0.4596670218733621	0.12067063029354677	0.00126467669458998
1727949010936	6609.375	0.4489666760842505	0.10721315185083855	0.0012534482610688984
1727949010938	6609.375	0.34557478482868187	0.09752628991540441	0.0010167406368321757
1727949010940	6609.375	0.43573386180992313	0.0892706651440103	7.929909790515908E-4
1727949010941	6609.375	0.4526995551372763	0.08319662714041764	5.69241321271006E-4
1727949010943	6609.375	0.4335256096475614	0.07810208839875468	5.518594462018149E-4
1727949010945	6609.375	0.3912019323870468	0.06923749422316304	6.611895289161631E-4
1727949010947	6609.375	0.49948118988161305	0.054468614972109405	7.707276663784469E-4
1727949010948	6609.375	0.5603639275949177	0.04147409880748842	8.802658038407307E-4
1727949010949	6609.375	0.6016580607773769	0.03612672983436765	9.209181108995137E-4
1727949010951	6609.375	0.6343207886780892	0.033116044903802655	9.555707196124661E-4
1727949010953	6609.375	0.6727415501872919	0.027883238209022058	9.906110348740934E-4
1727949010955	6609.375	0.7229154744150018	0.023736871259358083	0.0010379571940394739
1727949010956	6609.375	0.7808740342761515	0.024206973560804753	0.0011073664998952886
1727949010958	6609.375	0.7499387164579865	0.027791749302920873	0.0010790671070602265
1727949010960	6609.375	0.5642278853488133	0.031919078935626226	0.0010186354481704735
1727949010962	6609.375	0.5680163058737646	0.03503948751347488	0.0010230838761973728
1727949010963	6609.375	0.6228775705324385	0.0386913184899201	0.0011158326747068904
1727949010965	6609.375	0.622735904626198	0.043575449109561154	0.001111352857418115
1727949010967	6609.375	0.6162375524109014	0.04264120285774222	0.0011036997335983475
1727949010969	6609.375	0.5787326462006775	0.03211884650875663	0.001060626801892311
1727949010971	6609.375	0.5157690056786276	0.020243827243865926	9.706541277934679E-4
1727949010972	6609.375	0.5625690232854148	0.01703213579208003	0.0010429290932936505
1727949010974	6609.375	0.6970046367951825	0.021984782735007348	0.001108733143027323
1727949010976	6609.375	0.6884848796596568	0.026574941422110886	0.0010989950372678609
1727949010978	6609.375	0.6298968876932652	0.027177317630192873	0.0010113177674099668
1727949010979	6609.375	0.5814494326929376	0.027123138538370496	9.62622741396561E-4
1727949010981	6609.375	0.5726844259777909	0.027085425481176505	9.512848722460745E-4
1727949010983	6609.375	0.48777425333007	0.02318063802527838	0.0011207707308959428
1727949010985	6609.375	0.5311985181095734	0.01753496498901605	0.001290256589545811
1727949010987	6609.375	0.5866711966094844	0.015389531329443092	0.00139239332417482
1727949010988	6609.375	0.3971828414835602	0.01784995663479578	0.0014811774902406074
1727949010990	6609.375	0.32763910588620043	0.02195853435388319	0.003115727206784517
1727949010992	6609.375	0.3010271591105492	0.02407578053063221	0.0051823799807249405
1727949010994	6609.375	0.4928279966920019	0.02341846014386283	0.006662655751666337
1727949010995	6609.375	0.6168530197695228	0.023029491781718214	0.007464661228886428
1727949010997	6609.375	0.6404907976617294	0.02524807617741546	0.00826666670610652
1727949010999	6609.375	0.6425965507075472	0.0281531854491433	0.008278023179301796
1727949011001	6609.375	0.6576470116826766	0.02874605076878726	0.008353521767457937
1727949011003	6609.375	0.7314743598086347	0.028577827214541007	0.008700451698416233
1727949011004	6609.375	0.7550590886388054	0.03366893177042433	0.008902573802570184
1727949011006	6609.375	0.702922912545344	0.04272345765583659	0.00776297980529582
1727949011008	6609.375	0.6554258536597981	0.04592699098420014	0.006632111017790819
1727949011010	6609.375	0.7390255492306003	0.03982639793859598	0.005501242230285816
1727949011011	6609.375	0.6888730765006474	0.033094890285706516	0.005247763315092353
1727949011013	6609.375	0.7017202656047679	0.03199135944501678	0.005269230218130093
1727949011015	6609.375	0.769702320049482	0.03619607845246063	0.005561049855555545
1727949011017	6609.375	0.7863396500994265	0.03999262994646018	0.005694804474330949
1727949011019	6609.375	0.8950253143472141	0.04131603688995123	0.005483980022365851
1727949011020	6609.375	0.9666148868404061	0.04716057822664623	0.00593743378103327
1727949011022	6609.375	0.9849245103194092	0.06276111081493187	0.006049078889431396
1727949011024	6609.375	1.0224882594684075	0.08459143358001545	0.006219690851116598
1727949011026	6609.375	1.0448766549789006	0.10455867463347612	0.006266695761793014
1727949011027	6609.375	1.0070688654593247	0.11966636371131666	0.0061860217039365825
1727949011029	6609.375	0.9425063365016264	0.1338694509625663	0.005979922596334909
1727949011031	6609.375	0.8118075479802892	0.15211424558673795	0.005406970015264435
1727949011033	6609.375	0.69015394667727	0.17181346337908499	0.004488166226441487
1727949011036	6609.375	0.5506124949958225	0.18717303028989488	0.0032525672115191863
1727949011037	6609.375	0.5431649070115959	0.1981034623133675	0.002016968196596885
1727949011039	6609.375	0.5274247519027435	0.20818865172158327	0.0016779060688896432
1727949011041	6609.375	0.6001177807816472	0.2195462280492347	0.0013388439411824013
1727949011043	6609.375	0.5702331779824032	0.22791782633609722	0.0013108516265854955
1727949011044	6609.375	0.4670296139017128	0.23442344746552463	0.0011490354806288183
1727949011046	6609.375	0.41251206165111065	0.23937494849713586	9.84625072007302E-4
1727949011048	6609.375	0.3939009934302616	0.23832677524645296	8.194529750129975E-4
1727949011049	6609.375	0.403623391766449	0.23832962827070728	6.542808780186929E-4
1727949011051	6609.375	0.4123874142023464	0.2507379412278298	6.643645685019874E-4
1727949011052	6609.375	0.4312088020077407	0.26770470498654836	6.83018589306325E-4
1727949011054	6609.375	0.4346931505503145	0.26712624615050784	6.860233508227845E-4
1727949011056	6609.375	0.026725597028092882	0.26406463465823743	0.0012543695553574345
1727949011058	6679.6875	0.035213888426676186	0.2898195721268509	0.001654004772657591
1727949011059	6679.6875	0.04561341261219041	0.31543568492574703	0.0019024125325635731
1727949011061	6679.6875	0.04977316995253009	0.3020996975058702	0.002150820292469555
1727949011063	6679.6875	0.05829547836402426	0.26620017659445344	0.002361402996481502
1727949011065	6679.6875	0.07025402841817682	0.24639763583429705	0.0026021392128009763
1727949011067	6679.6875	0.08235937496650633	0.24361150471300796	0.002826329161812547
1727949011068	6679.6875	0.09420357552341235	0.24588073854631132	0.003024340719043159
1727949011070	6679.6875	0.4411291520031151	0.2528397112342439	0.002807147194692187
1727949011072	6679.6875	1.066319580931167	0.2533751885453879	0.0028458124986332272
1727949011074	6679.6875	1.0808980689858492	0.2468925827891559	0.002873193563794219
1727949011075	6679.6875	1.042963290531097	0.24964801512839582	0.002801355848224891
1727949011077	6679.6875	1.019058209767354	0.2687213954619914	0.0027475929303947895
1727949011079	6679.6875	0.9941067307972281	0.27293787180318424	0.002689211922398078
1727949011081	6679.6875	0.8888754676945027	0.2501378137873426	0.0024785141418290925
1727949011083	6679.6875	0.786120869911775	0.2341088061865973	0.0022734597103379025
1727949011084	6679.6875	0.7362517055590833	0.23766021993658165	0.0020513931906348377
1727949011086	6679.6875	0.6993264695210449	0.23762420324347747	0.0019703344126156025
1727949011088	6679.6875	0.5861235287781205	0.2274868959974603	0.0017165702575891036
1727949011090	6679.6875	0.5913988484869683	0.22187921229243518	0.0015933972955282675
1727949011091	6679.6875	0.5134259515744375	0.22494028872873542	0.001813958619947461
1727949011093	6679.6875	0.5382193331997369	0.23253079474639812	0.0019929633639580785
1727949011095	6679.6875	0.6671215086696366	0.24022715562042166	0.002487005937151478
1727949011097	6679.6875	0.7038716250245676	0.24536391620040862	0.0029810485103448775
1727949011099	6679.6875	0.7955432753110473	0.2473067883190221	0.0032598389128813436
1727949011100	6679.6875	0.9008944279058141	0.24744569209223696	0.0035102192428687557
1727949011102	6679.6875	0.9676166854662291	0.24627646722589414	0.0036764713263169203
1727949011104	6679.6875	1.0905277543228313	0.24963128174854782	0.003961101599457346
1727949011106	6679.6875	1.1470336747162975	0.2432167651403452	0.00414144307754412
1727949011107	6679.6875	1.0378456098503654	0.24319493960493632	0.0042656535600130345
1727949011109	6679.6875	1.043019574977995	0.25156848162712436	0.004285741366378303
1727949011111	6679.6875	1.0242577525503294	0.2811653687248405	0.004203781728926649
1727949011113	6679.6875	0.9941010846658617	0.2718042905021301	0.004102086513977807
1727949011115	6679.6875	0.9235665504818542	0.2417333892001558	0.003927398094943355
1727949011116	6679.6875	0.8266001624988715	0.24238642689785578	0.0036436109812917317
1727949011118	6679.6875	0.7747650031691041	0.26442563699673716	0.0034964368726692688
1727949011120	6679.6875	0.6504190276257485	0.27359478670274473	0.0030045733451971677
1727949011122	6679.6875	0.6060801888212546	0.26400776828031647	0.0024832843329794805
1727949011123	6679.6875	0.44390112275398075	0.24987065483586685	0.0019619953207617937
1727949011125	6679.6875	0.44185386189550396	0.23942619397225007	0.0015763190176692294
1727949011127	6679.6875	0.5049268595753946	0.2317351429115113	0.001190642714576665
1727949011129	6679.6875	0.5415585984295448	0.22600267086466447	0.00133583366090981
1727949011131	6679.6875	0.5353822671764349	0.22289603734133423	0.0017559661578006097
1727949011132	6679.6875	0.517104894982037	0.2243655137076689	0.0021676324352148746
1727949011135	6679.6875	0.5339012441935639	0.2262861197704947	0.002579298712629139
1727949011137	6679.6875	0.7144965094045651	0.22050546030554125	0.0034835064650525285
1727949011139	6679.6875	0.8788268514738887	0.20854174671725575	0.004178997474848156
1727949011140	6679.6875	1.0178743405591504	0.20410882931211455	0.004874488484643783
1727949011142	6679.6875	1.079286803854721	0.20846724318172727	0.005097371579524202
1727949011144	6679.6875	1.1650257287971026	0.20889967171189577	0.005398546881145963
1727949011146	6679.6875	1.174806183604459	0.20520675745599518	0.0054265329818952235
1727949011148	6679.6875	1.1366013845423117	0.20354676731117022	0.005294409847981082
1727949011148	6679.6875	1.0408113279990123	0.20194666068279213	0.004931417730496192
1727949011150	6679.6875	1.0408113279990123	0.1969275459220445	0.004931417730496192
1727949011152	6679.6875	0.983557051424876	0.19718009680478635	0.0044062641697298404
1727949011154	6679.6875	0.8497070935181361	0.20539417241948554	0.003907156682820102
1727949011155	6750.0	0.6952449673760253	0.2085743045200173	0.0032573367883410496
1727949011157	6750.0	0.6098833859355713	0.19689068827564704	0.002838166450444115
1727949011159	6750.0	0.7764858473853378	0.1763448807206149	0.0024717774796726532
1727949011161	6750.0	0.6968735251077632	0.15680486204213365	0.0022515452333232606
1727949011163	6750.0	0.6180681109413104	0.1375347480608938	0.0019977920603622863
1727949011164	6750.0	0.6090041042950198	0.11612365134769378	0.001998317975530599
1727949011166	6750.0	0.5767277798501476	0.0932109546344818	0.0019187199652738345
1727949011168	6750.0	0.5843816558168078	0.07069953726096109	0.001987057334889485
1727949011170	6750.0	0.584713297661832	0.05098353349226858	0.002011153295881204
1727949011171	6750.0	0.6062935197663971	0.034328732697677077	0.002033596605822425
1727949011173	6820.3125	0.5652022688356164	0.02039476817332907	0.0018969795184428629
