# Supplementary material for: Identification and classification of repeated whistle types from free-ranging rough-toothed dolphins (Steno bredanensis)
Source: Sci Rep. 2026 Mar 20;16:14327. doi: 10.1038/s41598-026-44853-2 (PMC13144356; doi:10.1038/s41598-026-44853-2)
Supplement: Supplementary file 2 — Supplementary Material 2 [file 41598_2026_44853_MOESM2_ESM.zip › Dataset_StenoRepeatedCalls/Contours/3400.csv]

Time [ms]	Peak Frequency [Hz]	Duty Cycle	Energy	WindowRMS
1727949057759	4781.25	0.7712879400143678	0.003171421859873846	0.0017254088968069676
1727949057761	4781.25	0.07150964813464067	0.008212517722827137	0.001919081426935351
1727949057763	4851.5625	0.0653175558623683	0.019098917514017214	0.0021127539570637345
1727949057764	4921.875	0.06322089257092414	0.027428103735774412	0.002058540970887857
1727949057766	4921.875	0.0638129662374677	0.022985587663214166	0.0020766183785130973
1727949057768	4992.1875	0.06754327852779585	0.014719278145904546	0.002186226765615478
1727949057770	5062.5	0.0766563043240688	0.01120695313207154	0.002443040825851786
1727949057771	5062.5	0.08820353331297329	0.013893845588382858	0.0027818369626659086
1727949057773	5132.8125	0.09449959008095452	0.01705452466201552	0.002905226564204533
1727949057775	5203.125	0.9495795070078311	0.021195002707563446	0.00297622628867148
1727949057777	5203.125	1.046384265977242	0.026197629759243425	0.0032111410552631845
1727949057779	5203.125	1.1209670034662664	0.0315961818743543	0.003391225305557098
1727949057780	5203.125	1.1473916416842789	0.0373382569046373	0.003454963009487255
1727949057782	5203.125	1.1546677023350078	0.042508145556143594	0.003474441355206354
1727949057784	5203.125	1.1239706530326001	0.04888255779235579	0.0033982825382534057
1727949057786	5203.125	1.1266606876770262	0.05704612384441516	0.003141823876811568
1727949057787	5203.125	0.11745158019866764	0.06661077053496237	0.003119756622052707
1727949057789	5273.4375	0.11016107228186574	0.08253751747245132	0.002977504550067048
1727949057791	5273.4375	0.09375825483223184	0.10514290036935764	0.0026664975203430385
1727949057793	5273.4375	0.07827684281278122	0.11891230079401673	0.002346770048547331
1727949057796	5273.4375	0.0622909087971944	0.11261789425918917	0.001966022713383935
1727949057797	5273.4375	0.04218716289166802	0.10124732610227921	0.0015852753782205384
1727949057799	5273.4375	0.036340590324902514	0.08695764960898061	0.0014683108413826877
1727949057801	5273.4375	0.02909480208533101	0.06276424115919187	0.0010919268679795526
1727949057803	5343.75	0.5944825667311915	0.03482382969869565	7.155428945764175E-4
1727949057804	5695.3125	0.6048696451230277	0.0012901595223681213	7.816851906027566E-4
1727949057806	6046.875	0.4806378855559868	0.0128447780539096	8.89725366685505E-4
1727949057808	6398.4375	0.5946518101041915	0.039340894920804705	0.0010592459896852778
1727949057809	6398.4375	0.6955368713762775	0.044673289013488035	0.0012287666126850505
1727949057811	6398.4375	0.7303633779849646	0.04912393949245081	0.0012740422312781223
1727949057812	6398.4375	0.7385923634981768	0.05451796272524805	0.0014348030090332031
1727949057814	6398.4375	0.7763299440485748	0.06281985409187286	0.0014797218191956766
1727949057816	6398.4375	0.07190612968966408	0.07623311694218832	0.0016365674170655158
1727949057818	6398.4375	0.07205094666008219	0.10049000078187774	0.001793413014935355
1727949057819	6398.4375	0.06848768699321545	0.12253239278381141	0.0017423897930643464
1727949057821	6398.4375	0.06539456280208404	0.12865337257524193	0.0016848412623873621
1727949057823	6398.4375	0.06064574410944985	0.126764738023174	0.0016048523941389794
1727949057825	6468.75	0.05583594985032383	0.13345843410673164	0.0015348311164572258
1727949057827	6468.75	0.05205788989240629	0.14498696844277872	0.0014564097827158347
1727949057828	6468.75	0.050415707022114745	0.14483822146464415	0.001256887862877883
1727949057830	6468.75	0.5458452512377894	0.13654722088635227	0.0010573659430399313
1727949057832	6468.75	0.5408712902908805	0.12488754363100589	0.0010439447643629416
1727949057834	6468.75	0.5713276127391944	0.11009062677483654	0.0010999222480189616
1727949057835	6468.75	0.6190784545718754	0.09867521877321699	0.0012044920774075484
1727949057837	6539.0625	0.650890569330841	0.10231067121014165	0.0012646711211501433
1727949057839	6679.6875	0.7141717670593303	0.07682735449301609	0.001364608893675082
1727949057841	6750.0	0.7880457179448164	0.07455333979754057	0.0014923069679397484
1727949057843	6890.625	0.08522961769737686	0.08270162556672378	0.0017525342623791991
1727949057844	6890.625	0.09024795117742976	0.08900353611035786	0.0018251265361623826
1727949057846	6890.625	0.0934949626107891	0.09501612186571538	0.001875444734694308
1727949057848	6890.625	0.10094680231048477	0.10885175778065942	0.001989686394506012
1727949057850	6890.625	0.10526872914787812	0.12667155508178732	0.0020631906295362056
1727949057851	6890.625	0.11028500103337015	0.14213924751794196	0.00214348772618546
1727949057853	6890.625	0.11183903101334873	0.1544344605436388	0.0021649131678748304
1727949057855	6890.625	0.11342316027391591	0.16177070835401122	0.0021971769406051327
1727949057857	6890.625	1.0010483602030193	0.15807521331463142	0.0021339705233927217
1727949057859	6890.625	1.019154176994162	0.14098918867703755	0.0021644472718370797
1727949057860	6890.625	1.0103749529120807	0.11408944568759115	0.002148327306897032
1727949057862	6890.625	1.0051891683227054	0.08058732094805918	0.002139456050792708
1727949057864	7101.5625	0.9549482597278882	0.01321631790441255	0.0021007599881622437
1727949057866	7382.8125	0.9182636400630946	0.07112337922553895	0.0021350087031182675
1727949057867	7664.0625	0.8706266775071246	0.11087274666378767	0.002216714147723514
1727949057869	7664.0625	0.878507986008746	0.13303483118851184	0.0022368237448435373
1727949057871	7664.0625	0.17352886147043475	0.13575314139686906	0.002467281528550351
1727949057873	7664.0625	0.18545505936850587	0.12582693031739778	0.0026291081673607214
1727949057875	7664.0625	0.19687948975755953	0.13562958229583977	0.0027681776582444513
1727949057876	7664.0625	0.20516144746207648	0.17202225102447852	0.0028578635095930635
1727949057878	7664.0625	0.20972876106865598	0.2046427139784869	0.0028983454567217356
1727949057880	7664.0625	0.21289917181048768	0.21798912692348227	0.0029334335232299646
1727949057882	7664.0625	0.21078817220128077	0.2264968109333289	0.0029110485561213307
1727949057883	7664.0625	1.0018474125464811	0.24019757892494772	0.002722838712335479
1727949057885	7664.0625	0.9643095165596451	0.2535767578339439	0.0026303050385625424
1727949057887	7664.0625	0.9236581103677637	0.2601047701743746	0.0023880919406216367
1727949057889	7664.0625	0.9027418153222581	0.2592703108073785	0.0021420063863792143
1727949057891	7593.75	0.7660104043828616	0.252683360598745	0.001893804442882667
1727949057892	7593.75	0.6256457079092188	0.24279351263549914	0.0016334593991930437
1727949057895	7593.75	0.577405749406771	0.22997554921449115	0.0014650367538887514
1727949057897	7593.75	0.09664058363098718	0.21394707822381612	0.0012309614838431808
1727949057899	7593.75	0.0740470432170656	0.20913077505261812	9.9688621379761E-4
1727949057900	7593.75	0.06513081541725141	0.22861381581831547	9.178199970136706E-4
1727949057902	7593.75	0.05947112838829981	0.25402285746758907	8.633357650703457E-4
1727949057904	7593.75	0.06284663679570145	0.263529164506719	9.019165291243751E-4
1727949057906	7593.75	0.07955524478882413	0.26095863237380174	0.0011593693950687877
1727949057908	7593.75	0.10874752344277898	0.25952230954516026	0.001354990940800378
1727949057908	7593.75	0.530829919459185	0.257135727883209	0.0015506124865319682
1727949057910	7593.75	0.530829919459185	0.2492775001061314	0.0015506124865319682
1727949057912	7593.75	0.6321494107553217	0.2410784891557467	0.0018892122355829788
1727949057914	7593.75	0.7777951798349056	0.23410123240033145	0.0022278119846339895
1727949057915	7593.75	0.8425466166105906	0.2266328206641318	0.00252526764347128
1727949057917	7593.75	0.9153286983015019	0.21911160674603603	0.0026737200021570476
1727949057919	7593.75	0.2945182850251216	0.21529024468853958	0.0029139353315170684
1727949057921	7593.75	0.30987699058302276	0.2111478433088892	0.003015233384713142
1727949057923	7593.75	0.30774043627424813	0.19435724134106802	0.002996271650184566
1727949057924	7593.75	0.30075339027963804	0.1657118166737188	0.0029452671870013676
1727949057926	7593.75	0.29040235729757097	0.1386788087782688	0.0028613232613941674
1727949057928	7593.75	0.2673757518396388	0.12372792571101039	0.002682584948155826
1727949057930	7593.75	0.24215019362916373	0.11582522929997109	0.0024602917665938764
1727949057931	7593.75	0.33086848077455205	0.09931770583694338	0.0020949176723763924
1727949057933	7523.4375	0.6888610990053322	0.06958467656994052	0.001966472509178576
1727949057935	7101.5625	0.7252899947761503	6.50873843452945E-4	0.0017014564122554369
1727949057937	6679.6875	0.7357048681304282	0.12074211609228334	0.0015899876027436466
1727949057939	6679.6875	0.7242985885287625	0.14770476079334188	0.0014643686208215042
1727949057940	6679.6875	0.19718031430785565	0.1629038356943215	0.0015314533066279048
1727949057942	6679.6875	0.1971990905044051	0.15690687844212436	0.0015341461009441655
1727949057944	6679.6875	0.209013490622116	0.13284940924678898	0.0016292924230748055
1727949057946	6679.6875	0.22560643276165573	0.11715396021477903	0.001734897937087628
1727949057947	6679.6875	0.24686734598778884	0.12188099885836418	0.001910853503577289
1727949057949	6679.6875	0.2688490565370138	0.13646829160123528	0.002080102674955433
1727949057951	6679.6875	0.3023478774252504	0.15063763815978667	0.0023033906552629734
1727949057953	6679.6875	0.3347462045712845	0.15616197691186492	0.002516036947264374
1727949057955	6679.6875	0.8183008396729751	0.14865705826878126	0.0027011486215570576
1727949057956	6679.6875	0.8593279994655046	0.1374748889540127	0.0028136967577298074
1727949057958	6679.6875	0.8775453879105788	0.1306213458402513	0.0028687248274720865
1727949057960	6679.6875	0.9167444890656158	0.13122532666449696	0.0029758958930816625
1727949057962	6679.6875	0.905743367943703	0.13056413370447378	0.002942576050590084
1727949057963	6679.6875	0.30249114912643854	0.12773664279808972	0.0028692091413516758
1727949057965	6679.6875	0.29695526943872946	0.12964800612022642	0.0028245977438007023
1727949057967	6679.6875	0.27680460203607987	0.13903307916544946	0.0026665973276386867
1727949057969	6679.6875	0.2521324489516426	0.14106720550680793	0.0024500566486656324
1727949057971	6679.6875	0.2245992473947879	0.130325504141613	0.00222312334974902
1727949057972	6679.6875	0.19681203896527497	0.11426043606942957	0.0019686464478214367
1727949057974	6679.6875	0.18355549378805366	0.1075082188222247	0.001841127794316626
1727949057976	6679.6875	0.16404841936178577	0.10654839716588732	0.0016874418159168883
1727949057978	6679.6875	0.6066892456282933	0.10326889961161231	0.0014296432880546018
1727949057979	6679.6875	0.7765959539323104	0.09833463615624494	0.001273497792561861
1727949057981	6679.6875	0.746212001059828	0.09410522968027339	0.0012209906835412522
1727949057983	6679.6875	0.7674188248101028	0.0918225282075803	0.0011249764927910382
1727949057985	6679.6875	0.17393207813510256	0.09354707086095877	0.0012056568945219238
1727949057987	6679.6875	0.1754520076712171	0.10187792841080597	0.0012120218522322821
1727949057988	6679.6875	0.18236045214811222	0.10680159964910965	0.0012601563871996858
1727949057990	6679.6875	0.19466817424542998	0.1028640807471067	0.0013388945490782273
1727949057992	6679.6875	0.22152105995231589	0.09754398642647463	0.0014981284831488374
1727949057995	6679.6875	0.23846151770888435	0.09427317802998605	0.0016079103818670494
1727949057996	6679.6875	0.2911639682093595	0.09143193349148533	0.0018523165209487651
1727949057998	6679.6875	0.31290218937969	0.09052338558917566	0.002096722660030481
1727949058000	6679.6875	0.7877307661027977	0.09572675501539592	0.002345581029406321
1727949058002	6609.375	0.8711573928174474	0.10500679176843893	0.002534934458093438
1727949058004	6609.375	0.9172454880313381	0.1068175785479383	0.0026443867789273123
1727949058005	6609.375	0.28763113664167617	0.10100818761246923	0.0027618770027293283
1727949058007	6609.375	0.2902160667675113	0.0906995565841421	0.0027791538998223953
1727949058008	6609.375	0.28816184937204986	0.0845771810397813	0.0027614082411267743
1727949058010	6609.375	0.2828730775462055	0.0842710619336593	0.0027206455013132876
1727949058011	6609.375	0.2635311922329169	0.08776636424056238	0.002567787754759282
1727949058013	6609.375	0.24978772767687862	0.09170460115080516	0.002440007188887658
1727949058015	6609.375	0.2238131303303031	0.09235602480938249	0.0022107167813914218
1727949058017	6609.375	0.1959558994033493	0.09286669876603944	0.001980162224349366
1727949058019	6609.375	0.17482954241319512	0.09479806589694839	0.0017827313979653194
1727949058020	6609.375	0.7908539202228282	0.09713834160668228	0.0015560689895977773
1727949058022	6609.375	0.8001220078810733	0.10012842451564374	0.0014838780867455212
1727949058024	6609.375	0.8213770964360586	0.1026516843283831	0.001514696181537923
1727949058026	6609.375	0.8637093064836652	0.10379615040804782	0.001602684872986448
1727949058027	6609.375	0.194015122369995	0.09849597409947591	0.0018489555179049416
1727949058029	6609.375	0.20777235525441876	0.08789631122307714	0.0020952261628234352
1727949058031	6609.375	0.2458018507881967	0.08258435815540034	0.0024179400955291527
1727949058033	6609.375	0.2813213069587332	0.08839161072012838	0.002713519934377104
1727949058035	6609.375	0.31101240870803176	0.1014484621017329	0.002926192684231616
1727949058036	6679.6875	0.33061040556888416	0.10961545029188259	0.003057697892818211
1727949058038	6679.6875	0.33551548908393314	0.11247651273020534	0.003094943487353859
1727949058040	6679.6875	0.3335266510387016	0.11634540679928423	0.0030872045082687106
1727949058042	6679.6875	1.0413158609207869	0.12106456381439164	0.002888644319926423
1727949058043	6679.6875	0.908387942468037	0.1190234246968708	0.002628247302419077
1727949058045	6679.6875	0.8298769440690561	0.11605171771640438	0.0024762431847801507
1727949058047	6679.6875	0.1925173365267199	0.127717657667531	0.002140606271798493
1727949058049	6679.6875	0.1520616441107814	0.14578051098046377	0.0017990352074270773
1727949058051	6679.6875	0.1149325533519886	0.1467525087622764	0.0014331688499969384
1727949058052	6679.6875	0.08446453207361905	0.13510652437366533	0.0010673024925667994
1727949058054	6679.6875	0.07476476261647463	0.12734445670998742	9.675389025001025E-4
1727949058056	6679.6875	0.06311182410879987	0.12827981946643485	8.437207395276752E-4
1727949058058	6679.6875	0.06518377226792066	0.13041974551851576	8.615667638234144E-4
1727949058059	6679.6875	0.07445011597120194	0.129832444134757	9.343429131698814E-4
1727949058061	6679.6875	0.18704200675946478	0.1256079780584385	8.634532185174219E-4
1727949058063	6679.6875	0.5757848611426839	0.11854860065731938	0.0011101005387897218
1727949058065	6679.6875	0.6620528628208744	0.11657685907001171	0.0014021603721039691
1727949058067	6679.6875	0.13138231565974623	0.12777485808881947	0.00174168245828376
1727949058068	6679.6875	0.16516478928107883	0.1609506185959747	0.0020812045444635508
1727949058070	6679.6875	0.18094361017471217	0.2006530047608824	0.002237597677549042
1727949058072	6679.6875	0.2150731066476094	0.21752627939823974	0.002589840447190914
1727949058074	6679.6875	0.24659390237920797	0.1952044096201827	0.0028975465740817353
1727949058075	6679.6875	0.27321350277866957	0.1644741331754904	0.0031506786010029627
1727949058077	6679.6875	0.28425794048309955	0.15039064246600276	0.0032539667793915756
1727949058079	6679.6875	0.29545445190819586	0.14803539387343895	0.0033555985906467897
1727949058081	6609.375	0.2995591025096178	0.14821912961876885	0.0033923646224503674
1727949058083	6609.375	1.2052168332110107	0.1447267079391423	0.003376863964894645
1727949058084	6609.375	1.1868179696433676	0.1406295078060474	0.0033312650308204173
1727949058086	6609.375	1.1528066475829595	0.14559424532772394	0.003244003231547547
1727949058088	6609.375	1.053924164598177	0.15418990971213406	0.0030169853273341583
1727949058090	6609.375	0.17192189404610173	0.14789629710323468	0.002837222764165952
1727949058091	6609.375	0.14758499307391923	0.12460548338642352	0.002543115218428243
1727949058093	6609.375	0.13851269735980082	0.10986196331574911	0.0024248184569200144
1727949058096	6609.375	0.1301683954571263	0.12924136896271446	0.0023076053315431995
1727949058098	6609.375	0.15030600323200557	0.1459895244126862	0.002908917485374289
1727949058100	6609.375	0.18187679743707713	0.15205648471327204	0.003361939827322577
1727949058101	6609.375	0.2049864811452278	0.14809566998661733	0.0038149621692708654
1727949058103	6609.375	0.7167869981567652	0.13818777136278604	0.0037320750669664615
1727949058105	6609.375	0.7041833023692915	0.13281781599315157	0.003718174883445058
1727949058107	6609.375	0.6930009590221118	0.13472008807381494	0.0037091468527651653
1727949058108	6609.375	0.7427586692677347	0.1388921517846173	0.003864313042684994
1727949058109	6609.375	0.7846816496995226	0.14366265190321914	0.004054838908207547
1727949058111	6609.375	0.7788483158369224	0.1554593927016076	0.004174766888703549
1727949058113	6609.375	0.20088084168800924	0.1820222553155121	0.0041373555250210125
1727949058115	6609.375	0.1721816941080961	0.20868559692427163	0.003648273462774415
1727949058116	6609.375	0.1528070872461403	0.20687429108558386	0.0034695710354859053
1727949058118	6609.375	0.15476380733455444	0.18038189646870484	0.00347561832284788
1727949058120	6609.375	0.1566119184652521	0.1592634689419663	0.0034850536481016562
1727949058122	6609.375	0.15525760433664187	0.16210442151058957	0.003467626139559398
1727949058123	6609.375	0.1365416866190556	0.1689093057235462	0.0031389312928906243
1727949058125	6679.6875	0.1273983074014189	0.16577751929494097	0.002719365275278049
1727949058127	6679.6875	0.6141732447220066	0.1611869966301441	0.0022997992576654735
1727949058129	6679.6875	0.6640432539698565	0.16244504271362945	0.0022727714222966306
1727949058131	6679.6875	0.7088928143779077	0.1619055156040307	0.0023273334348820262
1727949058132	6679.6875	0.7218970309201882	0.15538446377236448	0.002348220158060704
1727949058134	6679.6875	0.7092819417633217	0.14926904246206368	0.002336309045486388
1727949058136	6679.6875	0.7156236664499331	0.14376152711606385	0.002341953700372297
1727949058138	6679.6875	0.07933055427540422	0.13102235645342733	0.0025374708257450127
1727949058139	6679.6875	0.07198792158395383	0.10963866243086941	0.0023014830834810394
1727949058141	6679.6875	0.07056510633162848	0.10322458291602461	0.0022486518531784246
1727949058143	6679.6875	0.07108516780901347	0.12371905565930548	0.0022618147716910414
1727949058145	6679.6875	0.07313570432420058	0.1490013227055408	0.002301768087722284
1727949058147	6679.6875	0.07080837038241886	0.15964861556094015	0.002273606773500901
1727949058148	6679.6875	0.07053892676630762	0.16195244554873525	0.0022732152174025355
1727949058150	6679.6875	0.06966617653813947	0.16516248146517773	0.00226596213528543
1727949058152	6679.6875	0.6115709107935627	0.16851214182270116	0.0019152222483331102
1727949058154	6679.6875	0.5854395994467951	0.17789141997864097	0.001840668513606112
1727949058155	6679.6875	0.654762501249931	0.19543562657341948	0.0017063714146125014
1727949058157	6679.6875	0.6429602159880834	0.20464572570672698	0.0016659472922713678
1727949058159	6679.6875	0.6209247938044797	0.19226942842904474	0.001604515588120152
1727949058161	6679.6875	0.6886709213888199	0.17043304400330647	0.001734012736580688
1727949058163	6679.6875	0.04724220245365877	0.16039682382771894	0.002164898295247158
1727949058164	6679.6875	0.05483382471031282	0.17274550227034544	0.002595783853913628
1727949058166	6679.6875	0.05880685822117718	0.19119286529030308	0.00271831435002512
1727949058168	6679.6875	0.06456992490661582	0.19087541596613292	0.0029084628034206617
1727949058170	6679.6875	0.0704632708530568	0.1650860385626943	0.0031304103766019754
1727949058171	6679.6875	0.07605153490449085	0.14135876294143207	0.003328938311247416
1727949058173	6679.6875	0.07872603456274957	0.13663049285225745	0.0034047159145939587
1727949058175	6679.6875	0.08276275585499546	0.13596844730677873	0.003515676744936243
1727949058177	6679.6875	0.8921601193307186	0.13562371524881836	0.00320309294468198
1727949058179	6679.6875	0.8792761214774663	0.1333199302680299	0.0031663570737885246
1727949058180	6679.6875	0.8503565832508079	0.1327998307557378	0.0030746192256528786
1727949058182	6679.6875	0.8734756714151377	0.12906292686271514	0.0031767254008226078
1727949058184	6679.6875	0.6582315458949112	0.12363200903202592	0.00359313495529005
1727949058186	6679.6875	0.7198373969841811	0.12409333225491963	0.0040117551078632865
1727949058187	6679.6875	0.7367816332733996	0.1309269358531823	0.004097566411276246
1727949058189	6679.6875	0.7296311626401941	0.14168352061009493	0.004073163436413262
1727949058191	6679.6875	0.0862849945983513	0.13353034561092725	0.004505714065979455
1727949058193	6679.6875	0.08844642013903224	0.11336962500469318	0.0045628017707894
1727949058196	6679.6875	0.0883452870615031	0.10104732938241931	0.004566108223605889
1727949058197	6679.6875	0.06796478800249095	0.10840063359241806	0.003928711726831801
1727949058199	6679.6875	0.05927691905827243	0.1273736293320961	0.0034280764152272237
1727949058201	6679.6875	0.04678748796885967	0.1443067432061098	0.0029274411036226463
1727949058203	6679.6875	0.044499058098258396	0.152355198755442	0.00249054071286628
1727949058204	6679.6875	0.48148324501528206	0.14750906892673138	0.002053640322109914
1727949058206	6679.6875	0.548978698793637	0.13062346758020618	0.0019264277255099458
1727949058208	6679.6875	0.5939236544481362	0.11724900917859157	0.001805067739434922
1727949058209	6679.6875	0.6460171907644632	0.11870483091871671	0.0021486123084855004
1727949058211	6679.6875	0.6986903608899476	0.12627307299762477	0.0023242571678343655
1727949058212	6679.6875	0.8070470210865941	0.13020551652177212	0.002546872476988759
1727949058214	6679.6875	0.5881271160382694	0.13161427618358715	0.002749345592778636
1727949058216	6679.6875	0.5463114706640828	0.13032622083704107	0.0040095152162383805
1727949058218	6679.6875	0.650726782896386	0.12648251463233867	0.005067514338031759
1727949058219	6679.6875	0.802739982824036	0.12497359660702907	0.005705341240120747
1727949058221	6679.6875	0.856097760929382	0.13289874030552296	0.006343168142209735
1727949058223	6679.6875	0.0877775158346566	0.1412130229730457	0.0069866555653178095
1727949058225	6679.6875	0.08776848746421162	0.13782937334138834	0.006986089065322823
1727949058227	6679.6875	0.08792980160119834	0.13495026665233933	0.006991482515341939
1727949058228	6679.6875	0.07975760349083114	0.14033723743003151	0.006750841277969351
1727949058230	6679.6875	0.07279575089782815	0.14457574799463765	0.006040220682045287
1727949058232	6679.6875	0.057211913305422184	0.1495327466794956	0.005179067193865579
1727949058234	6679.6875	0.04452563874811535	0.15162684644975324	0.004317913705685871
1727949058235	6679.6875	0.036751776692802315	0.14788156468477406	0.003780164217693788
1727949058237	6679.6875	0.034689174760542035	0.14437596268502836	0.002993801439015038
1727949058239	6750.0	0.7475846968356918	0.14269671962484415	0.0022074386603362878
1727949058241	6750.0	0.8803265649567611	0.13592338726437714	0.0019880841693348046
1727949058243	6750.0	0.8824936794239565	0.12777906246072931	0.0019853010717909964
1727949058244	6750.0	0.8726980428548456	0.12531246344662958	0.001982429653959768
1727949058246	6750.0	0.8828007745497426	0.12636805723036526	0.0020090280700640734
1727949058248	6750.0	0.5973041921422102	0.12683651096608692	0.002396591147043799
1727949058250	6750.0	0.6870147730113054	0.12964218891299198	0.002799994086367631
1727949058251	6750.0	0.7217215292108884	0.1351272501717987	0.002916259847272634
1727949058253	6750.0	0.7564637515595092	0.13609937856949297	0.0030363610160798085
1727949058255	6750.0	0.7004475635860143	0.1275222744438036	0.003566092576108556
1727949058257	6750.0	0.7116770697787899	0.11323521823851569	0.004265002316441766
1727949058259	6750.0	0.8399237006275753	0.10142006328599411	0.004963912056774977
1727949058260	6750.0	0.05681378698194241	0.10377809944347745	0.005538910703565687
1727949058262	6750.0	0.05475527829206192	0.13076894362553085	0.0061139093503563965
1727949058264	6750.0	0.05089374897730055	0.16183475131737257	0.005924226484679215
1727949058266	6750.0	0.04946220069684414	0.16732066166483703	0.005867445231439234
1727949058267	6750.0	0.04441518638257315	0.1412090752207555	0.005690767950754727
1727949058269	6750.0	0.04038732236547404	0.11754688518010262	0.005490826980481534
1727949058271	6750.0	0.030843921886324687	0.11471963014706991	0.0048426597913128165
1727949058273	6750.0	0.022273481771691923	0.11475575882377104	0.0032101049304818436
1727949058275	6750.0	0.658567610288284	0.1148665603882969	0.0015775500696508702
1727949058276	6750.0	0.6562924449334568	0.11763356373462187	0.0016274756080300902
1727949058278	6750.0	0.6285088739006494	0.12011888565248972	0.0017456994685793128
1727949058280	6750.0	0.5351859419192624	0.11877624570606038	0.0021738680479008203
1727949058282	6750.0	0.6462940466185932	0.11579252830019728	0.0026020366272223273
1727949058283	6750.0	0.7603538533590417	0.11441083950188718	0.002896974737963824
1727949058285	6750.0	0.8178746235790321	0.1133363569375272	0.003048812890710631
1727949058287	6750.0	0.9367592653776295	0.10973497716470955	0.0033782451156522736
1727949058289	6750.0	1.0879594919644149	0.10302730582390329	0.003763536647382369
1727949058291	6750.0	1.1807454603574785	0.09528026867326708	0.004029031102912605
1727949058292	6750.0	1.1686160853461829	0.09186793728439463	0.00399691635827013
1727949058295	6750.0	1.1352503764209678	0.09519363584137916	0.0038978023262859207
1727949058297	6750.0	1.0488864907230446	0.10226864893238152	0.0036473010532634288
1727949058299	6750.0	0.050118631375097235	0.10527449241532386	0.004315581361969709
1727949058300	6750.0	0.04373710353763774	0.10923865885641339	0.00498386167067599
1727949058302	6750.0	0.039401705557615796	0.11966471448236363	0.004831164590598644
1727949058304	6750.0	0.030889417862372114	0.12520431045915406	0.0045128312032138625
1727949058306	6750.0	0.02374824262557469	0.11802413881526673	0.004264518713737798
1727949058308	6750.0	0.019385273362420945	0.1083755020297488	0.004139101117846671
1727949058308	6750.0	0.01670074587972701	0.10736386526618089	0.004054292564116182
1727949058310	6750.0	0.01670074587972701	0.10586792038769473	0.004054292564116182
1727949058312	6750.0	0.014314605681274135	0.10094547704609591	0.002431346715318227
1727949058314	6750.0	0.34736646387221265	0.10456685496669843	8.084008665202722E-4
1727949058315	6750.0	0.4781877557921754	0.11239711763161556	7.780445405226802E-4
1727949058317	6750.0	0.4843635290938309	0.10800556570941931	7.830670857986135E-4
1727949058319	6750.0	0.5041324767426625	0.09190829116828438	8.757071244392804E-4
1727949058321	6750.0	0.5166369290595412	0.08158666632579459	0.0011277124370587777
1727949058323	6750.0	0.533089220626072	0.08269094628776802	0.0013828072753921342
1727949058324	6750.0	0.6239475012507147	0.08511856272402979	0.001637902113725491
1727949058326	6750.0	0.6747961725896942	0.08248392365808889	0.0017344830207792973
1727949058328	6750.0	0.7889587856007004	0.07785774751326714	0.0019416320177267157
1727949058330	6750.0	0.8934234741280732	0.07366562342587821	0.002057440446394923
1727949058331	6750.0	0.9532930647870211	0.06819017411825776	0.00212300926556171
1727949058333	6750.0	0.9716385088354059	0.060127116893798745	0.0021503545152008053
1727949058335	6820.3125	0.9856183164933533	0.053783252728032756	0.0021768482186850725
1727949058337	6820.3125	0.03639283257167066	0.05229881784392285	0.0031333208456978106
1727949058339	6820.3125	0.03373456646713495	0.04941690940319534	0.003574701016353826
1727949058340	6820.3125	0.030742370922577845	0.043309149487134345	0.004016081187009841
1727949058342	6820.3125	0.03053883173637192	0.03824193574154609	0.004010921106219855
1727949058344	6820.3125	0.03129040115936421	0.032737046712713117	0.004030443027580475
1727949058346	6820.3125	0.0327572915147881	0.02563459732010171	0.0040670568307668705
1727949058347	6820.3125	0.03374160754084098	0.02210226190867244	0.0040983681900743476
1727949058349	6820.3125	0.03481850064710284	0.022697234529986662	0.004127296326483139
1727949058351	6820.3125	0.04025316642613107	0.02502028563137964	0.0032249622282615464
1727949058353	6820.3125	0.8941386480751278	0.027895229359553474	0.0023226281300399543
1727949058355	6820.3125	0.9294995721781029	0.03086933086186933	0.002374340855082417
1727949058356	6820.3125	0.8573472124975432	0.0327322694328996	0.0022550103623612157
1727949058358	6820.3125	0.8141169757962976	0.032706651316414107	0.002189559231128657
1727949058360	6820.3125	0.7166322672142172	0.029524594590226456	0.002044682238079207
1727949058362	6820.3125	0.6141692587414628	0.02336796296430533	0.0018566977843347552
1727949058363	6820.3125	0.506101980149371	0.017797364310502765	0.00158600361261056
1727949058365	6820.3125	0.45436090173122534	0.015555111239085144	0.001271076241832065
1727949058367	6820.3125	0.4574690748066586	0.013856804268497124	9.79704155525395E-4
1727949058369	6820.3125	0.4580935592171531	0.010730354610404723	6.883320692187249E-4
1727949058371	6820.3125	0.4259238786250874	0.0088376204302194	6.262293521291264E-4
1727949058372	6820.3125	0.4138301183972215	0.008773973967201051	8.227155799702597E-4
1727949058374	6820.3125	0.3933564907144068	0.009052657875515594	0.0010792870031805213
1727949058376	6820.3125	0.45719788248564397	0.009017924849306844	0.0014517187540198887
1727949058378	6820.3125	0.37728943394189723	0.008401802129593556	0.0017988056852210337
