# Supplementary material for: Identification and classification of repeated whistle types from free-ranging rough-toothed dolphins (Steno bredanensis)
Source: Sci Rep. 2026 Mar 20;16:14327. doi: 10.1038/s41598-026-44853-2 (PMC13144356; doi:10.1038/s41598-026-44853-2)
Supplement: Supplementary file 2 — Supplementary Material 2 [file 41598_2026_44853_MOESM2_ESM.zip › Dataset_StenoRepeatedCalls/Contours/3649.csv]

Time [ms]	Peak Frequency [Hz]	Duty Cycle	Energy	WindowRMS
1727773027381	4429.6875	0.933836997906611	0.0025301928040550965	0.0015967243796493143
1727773027382	4429.6875	0.9882481837108746	0.005928778266601077	0.0016809305889135657
1727773027384	4500.0	1.0159670896866315	0.009908470185445009	0.0017262936896277829
1727773027386	4500.0	1.0529077766198625	0.012331735977291147	0.0017796742020974867
1727773027388	4570.3125	1.0587898673010192	0.010995085432617045	0.00180514249756119
1727773027390	4570.3125	0.9996166958654125	0.011478962806604941	0.0017294677320857307
1727773027391	4640.625	0.9235753539430168	0.015036070101819565	0.0016263544029855317
1727773027394	5273.4375	0.9103737933632436	0.014744101251248753	0.0015989925546937176
1727773027396	5414.0625	0.7566130699208494	0.01985238752634758	0.0015717486560957832
1727773027398	5554.6875	0.7033447369977713	0.0260756780727036	0.0014618827215779724
1727773027399	5695.3125	0.6544629448884106	0.035993819154861245	0.001366319278247863
1727773027401	5835.9375	0.6365888159652257	0.04483935140846429	0.0013308206449854057
1727773027403	5976.5625	0.6153157701158637	0.04564983827668706	0.0012896776532112205
1727773027405	5976.5625	0.6533262456970904	0.07833047547171498	0.0013484124390095466
1727773027407	5976.5625	0.6186662375683122	0.09666281817842931	0.0012860595182016302
1727773027407	5976.5625	0.5786395185034652	0.09335102929802971	0.0011913714132934462
1727773027409	6046.875	0.5786395185034652	0.07647080150986622	0.0011913714132934462
1727773027411	6257.8125	0.8657542238224889	0.02122565564433354	0.0011734669885936867
1727773027413	6468.75	0.8979709863750925	0.03951933574472804	0.0012233896420945436
1727773027414	6679.6875	0.9411909273596298	0.06690862308513063	0.0013018760005407486
1727773027416	6890.625	0.9443230751099488	0.0754128334466464	0.0013052440632908152
1727773027418	6890.625	0.9205677094014902	0.09450541796982982	0.001276507144204897
1727773027420	6890.625	0.9218862156480723	0.11290507081929975	0.0012780136105155604
1727773027422	6960.9375	0.04339278499987521	0.12345637728087248	0.0015458080428035047
1727773027423	6960.9375	0.042570208770090844	0.1279164682879843	0.001813602475091449
1727773027425	7031.25	0.04226481972833683	0.12939120083518768	0.0018070312071552957
1727773027427	7031.25	0.041603590302735347	0.12785662112546278	0.0017908977848856132
1727773027429	7031.25	0.042813691334107014	0.12355258134780696	0.0018252760256534243
1727773027430	7031.25	0.04720003338075272	0.11567631026944131	0.0019381918971400442
1727773027432	7031.25	0.050203228729909156	0.10126695747220507	0.0020180594700558068
1727773027434	7031.25	0.05720670368186583	0.07786345446779619	0.0022024254576906615
1727773027436	7031.25	0.783485726812931	0.04966048644143097	0.001987584660505896
1727773027438	7593.75	0.8852357529655484	0.03020008177280606	0.0022086072335490356
1727773027439	7664.0625	0.9651516871608086	0.057725779545203415	0.0023664754161963823
1727773027441	7734.375	0.9925023468011387	0.09456849727165013	0.0024185193355899933
1727773027443	7875.0	1.0243696575354408	0.13513808448797	0.002484584847485282
1727773027445	7875.0	1.0459096563783856	0.17548691486583093	0.0025317110637807262
1727773027446	7875.0	1.0393529277854916	0.20376646544896035	0.0025184420283853684
1727773027448	7875.0	1.1996627631979055	0.22287299447804856	0.0024870990595794434
1727773027450	7875.0	1.185300271819746	0.23602428458238106	0.0024595472320852524
1727773027452	7875.0	1.1971403482530985	0.24623320604863108	0.002389990939471163
1727773027454	7875.0	1.158934101721467	0.2546809080792203	0.002316115001156252
1727773027455	7875.0	1.137347120820616	0.26053282885911627	0.002276364508770182
1727773027457	7875.0	1.1048337717706822	0.26419641253996445	0.002255521212310672
1727773027459	7875.0	1.0678327648017532	0.26282463475219836	0.0022226877618337568
1727773027461	7875.0	1.0661234617431323	0.2572347712765775	0.0022194153358006514
1727773027462	7875.0	1.04740442040836	0.25214107754090925	0.002184413869405628
1727773027464	7875.0	1.0186359807946186	0.24371399146587666	0.0021300790340381356
1727773027466	7875.0	0.9624498855520204	0.23543802896263127	0.002025227109728744
1727773027468	7875.0	0.9340291007976592	0.2421445056452447	0.0019713788962750214
1727773027470	7804.6875	0.9094651121395514	0.26325549188553055	0.0019223851925086498
1727773027471	7804.6875	0.864519857350258	0.27161814148481767	0.0018355633812092063
1727773027473	7804.6875	0.9219171616016444	0.2609653821985247	0.0017767730589377652
1727773027475	7804.6875	0.8320419175148958	0.2569351764264474	0.0015965472241252323
1727773027477	7804.6875	0.9431044860455975	0.2659580244560414	0.0014394139004392094
1727773027478	7804.6875	0.877416838639937	0.2689758006385995	0.0013604155766765008
1727773027480	7804.6875	0.8352322048611112	0.2654140779550499	0.0013111354548487983
1727773027482	7804.6875	0.7101267688679246	0.26342284934793136	0.0011616324737968719
1727773027484	7804.6875	0.6230565570268823	0.25554716490245927	9.956836003943413E-4
1727773027486	7804.6875	0.6044517926796081	0.2382695672819255	8.639740610700205E-4
1727773027487	7804.6875	0.7061342369489296	0.22713458164536593	7.985675755178448E-4
1727773027489	7804.6875	0.6337995549167976	0.23364294704044206	8.323220938899558E-4
1727773027491	7804.6875	0.6467718632831398	0.25232115932196436	9.343235665316299E-4
1727773027494	7804.6875	0.033970854581352114	0.2619493618403696	0.0013915441904497868
1727773027495	7804.6875	0.044056675648663945	0.25396107201539053	0.0016579364064851138
1727773027497	7804.6875	0.04811045480574068	0.25251871098771883	0.0019243286225204407
1727773027499	7804.6875	0.05477155802843151	0.2645387853905207	0.002051845805796332
1727773027501	7804.6875	0.06247543650649375	0.263092476098146	0.002211922736406161
1727773027503	7804.6875	0.06879821022984745	0.24983589779594104	0.002352842442267947
1727773027504	7804.6875	0.07335137916503322	0.2520114140430283	0.0024570842719881364
1727773027506	7804.6875	0.07471010014297955	0.2616751253651414	0.0024863436683052495
1727773027507	7804.6875	0.9918487082701594	0.25700421093769776	0.0021859395950615187
1727773027509	7804.6875	0.9932607974646226	0.24356964922397772	0.002188421059239601
1727773027510	7804.6875	0.988928562654425	0.2434262208031228	0.0021793750375266427
1727773027512	7804.6875	0.9890862230984669	0.25667334431968364	0.0021806380006470904
1727773027514	7804.6875	0.9760620994602145	0.2614671105355009	0.0021537264393080096
1727773027516	7804.6875	0.9338468018674893	0.24686994975418275	0.0020633587953294637
1727773027518	7804.6875	1.0512849819735162	0.23802748334226417	0.0019872324010001847
1727773027519	7804.6875	1.14091710165788	0.2576078943887449	0.0019097591307847893
1727773027521	7804.6875	1.1252417019284129	0.2891298073910763	0.0018857603232834857
1727773027523	7804.6875	1.0775832480692749	0.30191869560923656	0.0018130172101768827
1727773027525	7804.6875	1.0428363378075287	0.2864806504956233	0.0017581328742274694
1727773027526	7804.6875	1.00079140220357	0.2528665635249415	0.0016889435499942767
1727773027528	7804.6875	0.9851476152076397	0.2232042580715687	0.0016632743781741124
1727773027530	7804.6875	0.6786271729352021	0.22686147600327633	0.001661611655455556
1727773027532	7804.6875	0.6783681394449558	0.26809692109175315	0.0016608479854283722
1727773027534	7804.6875	0.7002424253863706	0.3118938343146512	0.0017221403565502026
1727773027535	7804.6875	0.7425585108592831	0.32402467673464846	0.0018335716263985307
1727773027537	7804.6875	0.7728123741658997	0.3086505821802847	0.0019059175844933786
1727773027539	7804.6875	0.8356701275038989	0.28296517027632145	0.00205678361874289
1727773027541	7804.6875	0.9052533889320319	0.2608992329853702	0.002219655664753499
1727773027542	7804.6875	0.96607944585858	0.2593392145618398	0.002349982542592089
1727773027544	7804.6875	1.1284597853479692	0.27856358182600693	0.0023804056718344443
1727773027546	7804.6875	1.1385480037324398	0.29976917213778564	0.0023982061137399363
1727773027548	7804.6875	1.1344007845103745	0.3121137330699109	0.0023905065673973233
1727773027550	7804.6875	1.0703843659995298	0.3172842760160949	0.0022878102228091326
1727773027551	7804.6875	0.9653262624537119	0.32109366705411513	0.0021248110961503476
1727773027553	7804.6875	0.8963231357087228	0.32061180819790025	0.0020210565056827385
1727773027555	7804.6875	0.7474841597409404	0.2973977747548127	0.0017545147910036107
1727773027557	7804.6875	0.633289688221987	0.2517407460193054	0.0014719641418677269
1727773027558	7804.6875	0.5195081511057561	0.22797344853841287	0.0011894134927318428
1727773027560	7804.6875	0.45707938382297647	0.2547192282545322	9.800624236138242E-4
1727773027562	7804.6875	0.401092498991435	0.2978986325785638	7.674798660210536E-4
1727773027564	7804.6875	0.35866151565775684	0.32190322854177233	5.977794073778719E-4
1727773027566	7804.6875	0.43153262988076524	0.3346837559880822	4.280789487346901E-4
1727773027567	7804.6875	0.45330877218843096	0.3459115758694246	4.0458951471151E-4
1727773027569	7804.6875	0.4076777066650212	0.3447441543843626	4.120477327429348E-4
1727773027571	7804.6875	0.4079187406300278	0.3185956220244804	4.124445717639594E-4
1727773027573	7804.6875	0.023876646029874216	0.28246092947450213	8.510986638731182E-4
1727773027574	7804.6875	0.034133623231132074	0.26410697656909965	0.001140661805063884
1727773027576	7804.6875	0.04125782607683714	0.28175826793254083	0.001449926256411255
1727773027578	7804.6875	0.05946695074582092	0.32192031936793053	0.0017771763865531108
1727773027580	7804.6875	0.0804625596087802	0.3509051218294939	0.0021044265166949667
1727773027582	7804.6875	0.10208124831905825	0.358142603054819	0.0024141201995693425
1727773027583	7804.6875	0.1232619224025571	0.35970823975130234	0.0026758246840171127
1727773027585	7804.6875	0.13336050317051473	0.36377728594009523	0.0027887385306156406
1727773027587	7804.6875	1.1114193030052038	0.36222783269260417	0.0027923038010262548
1727773027589	7804.6875	1.1532914796798566	0.35675917842313665	0.002862689446834021
1727773027590	7804.6875	1.141047280170585	0.35624170488626267	0.002838805318778226
1727773027592	7804.6875	1.1133142749123366	0.36100243269057825	0.0027800822108724702
1727773027595	7804.6875	1.034246419758286	0.36100051712061443	0.0026102931022597893
1727773027597	7804.6875	0.8536138954402516	0.34101820064507476	0.002222476560213774
1727773027599	7804.6875	0.7462766393408778	0.28627028553227085	0.0019180099429186854
1727773027600	7804.6875	0.5109398207322928	0.21978317986075238	0.0016496188896619707
1727773027602	7804.6875	0.4885208460293466	0.20188436273106294	0.0015672050270379584
1727773027604	7804.6875	0.4747453624926133	0.24896005060848198	0.001514387520356709
1727773027606	7804.6875	0.48390411393699084	0.3089278452083755	0.0015515157867598433
1727773027607	7804.6875	0.5193669025816765	0.33592664784487963	0.0016832355737010263
1727773027608	7804.6875	0.5474202484263538	0.3431334052366497	0.0017754805395550912
1727773027610	7804.6875	0.5821462148732641	0.35381665084782354	0.0018736800243596974
1727773027612	7804.6875	0.6731901297235764	0.3659857939692908	0.0020775188667462824
1727773027614	7804.6875	0.9153655477643069	0.375711902007988	0.0022157025531054125
1727773027615	7804.6875	0.9362752995624123	0.3866794362194873	0.0022512835643948874
1727773027617	7875.0	0.9279253577125242	0.4028406689165841	0.0022388364797687327
1727773027619	7875.0	0.8925840384846535	0.4211404230983509	0.0021738103390558728
1727773027621	7875.0	0.8544541178563074	0.4325140631921747	0.002092237347145089
1727773027622	7875.0	0.8170824176315037	0.4400594040673601	0.001998490348629511
1727773027624	7875.0	0.7988851279464889	0.444844769186915	0.0019515155935792828
1727773027626	7875.0	0.7438015259937497	0.4424164859564529	0.0018161828491290084
1727773027628	7875.0	0.8843968136602253	0.4353582355528052	0.00166808454349323
1727773027630	7875.0	0.8300360232488843	0.4321752681424968	0.0015820933069452315
1727773027631	7875.0	0.8035820896310949	0.43165956529478716	0.0015388521393952708
1727773027633	7875.0	0.7903613142561878	0.42247851341884474	0.0015177629370441447
1727773027635	7875.0	0.7523954410440759	0.394565339225078	0.0014502897713714775
1727773027637	7875.0	0.7242936740689446	0.34432374472103017	0.0012947166780625837
1727773027638	7875.0	0.06268085587779253	0.2907652449306729	0.0014121178813063693
1727773027640	7875.0	0.059531173192172535	0.26379281918614667	0.0013679935349602847
1727773027642	7875.0	0.054978794366597986	0.2807970241548805	0.00131239905865157
1727773027644	7875.0	0.05260153082358037	0.33887233494122015	0.0012855666857421628
1727773027646	7875.0	0.0479065842774704	0.39948832506178406	0.0012293182846805119
1727773027647	7875.0	0.04271201234655866	0.429848749076141	0.0011643296231130577
1727773027649	7875.0	0.04083735321533908	0.4410269609109614	0.0011418996554981888
1727773027651	7875.0	0.04068840186552595	0.4447489047599486	0.0010020051461796305
1727773027653	7875.0	0.5230766001254631	0.42931856814663516	8.621106368610723E-4
1727773027654	7875.0	0.49653232233568323	0.4062878931391514	0.0010011711253401084
1727773027656	7875.0	0.5470174111462437	0.41320431818544906	0.0011402316138191448
1727773027658	7875.0	0.5881935849834984	0.4438495120396064	0.0013501163962837289
1727773027660	7875.0	0.6457592228547476	0.4503434418549766	0.0016183751290831973
1727773027662	7875.0	0.7673506075676785	0.4138568850408155	0.0018834616257290184
1727773027663	7875.0	0.8877352348663522	0.36445610601918477	0.0021015057504637155
1727773027665	7875.0	0.5244082066174544	0.34531288603363014	0.0021779681660967017
1727773027667	7875.0	0.5613348901249768	0.3540386558462446	0.002287998400283286
1727773027669	7875.0	0.5811248376610864	0.3439904983196137	0.0023496921130892645
1727773027670	7875.0	0.5925016583136793	0.305126676150653	0.0023877176827253586
1727773027672	7875.0	0.587182063211979	0.28942939171434384	0.0023699332045292627
1727773027674	7875.0	0.5632993957090502	0.32198815187022645	0.002283415726217685
1727773027676	7875.0	0.5301831756189112	0.34888914416896993	0.0021566898186140275
1727773027678	7875.0	0.4960489502404735	0.3257155718159206	0.002019785391529075
1727773027679	7875.0	0.8169845862394506	0.264044632502452	0.0019091270024028505
1727773027681	7875.0	0.7863046020383138	0.18727210989201304	0.0018433751787190519
1727773027683	7945.3125	0.8262202424823113	0.11092251956498911	0.001677892936336268
1727773027685	8507.8125	0.7944778694428606	0.0016181317828389615	0.0014850818279657744
1727773027686	9140.625	0.7305592383705868	0.01285258316206217	0.0013396659128828135
1727773027688	9140.625	0.6943577831305389	0.01875322982143687	0.001273680696376025
1727773027690	9140.625	0.7051008348741168	0.02194074725204546	0.0011783423836153849
1727773027692	9210.9375	0.6795095743919365	0.021393633227081224	0.0011265886128872422
1727773027695	9210.9375	0.7225676200143301	0.018240729628799135	0.0011800468262880704
1727773027696	9210.9375	0.6246114579060705	0.014092921101808965	0.0014414850246488094
1727773027698	9281.25	0.6878530258750342	0.009934831391704774	0.0017029232230095484
1727773027700	9843.75	0.8013880966724775	1.3414038331187187E-4	0.0019293509658567815
1727773027702	10406.25	0.8962838285308997	0.0031737657341150004	0.0020969325940422144
1727773027703	10406.25	0.9845369592989472	0.0070107663952071846	0.0022632924394534685
1727773027705	10406.25	1.033057989173161	0.01115465937543457	0.0023544212652142214
1727773027707	10476.5625	1.1075218811953103	0.014366370086106578	0.0024981277546392323
1727773027708	10476.5625	1.135160442516065	0.014563544268879547	0.002548640101593042
1727773027710	10476.5625	1.122459388672409	0.013468815560526943	0.002522747893272601
1727773027711	10546.875	0.17670166418551228	0.010957362023531179	0.002506099965328288
1727773027713	10546.875	0.1717418601061042	0.007546229897115011	0.002445940235129782
1727773027715	10617.1875	0.16078335567069227	0.004331716788689255	0.0023300148473496506
