# Supplementary material for: Identification and classification of repeated whistle types from free-ranging rough-toothed dolphins (Steno bredanensis)
Source: Sci Rep. 2026 Mar 20;16:14327. doi: 10.1038/s41598-026-44853-2 (PMC13144356; doi:10.1038/s41598-026-44853-2)
Supplement: Supplementary file 2 — Supplementary Material 2 [file 41598_2026_44853_MOESM2_ESM.zip › Dataset_StenoRepeatedCalls/Contours/3652.csv]

Time [ms]	Peak Frequency [Hz]	Duty Cycle	Energy	WindowRMS
1727773089431	5484.375	0.6909354807860986	0.012371697068473431	0.0016575537959617474
1727773089433	5554.6875	0.7223429368324108	0.017029552221317152	0.0017245670690592795
1727773089435	5695.3125	0.7253218864513489	0.03246892447580278	0.0017275833274116293
1727773089437	5835.9375	0.701969332516308	0.04462788533998768	0.0016793685490230248
1727773089438	5906.25	0.6527008686375981	0.04031191902432525	0.0015856325466732995
1727773089441	5976.5625	0.6249671332076121	0.033845113179784655	0.0015343039350046912
1727773089443	6046.875	0.34483019950358834	0.027554056971819646	0.0014509368070350934
1727773089445	6187.5	0.30982781632379036	0.014639108546042104	0.001333455482562131
1727773089446	6328.125	0.2759960432769397	0.008487462896129146	0.0012077270507357047
1727773089448	6468.75	0.26247511617317393	0.01480717737561249	0.0011500232797705561
1727773089450	6609.375	0.23988956190356656	0.025837374399276518	0.0010701733370777674
1727773089452	6750.0	0.23214567181954046	0.03387640598754319	0.0010424833763917312
1727773089454	6890.625	0.2524375143513762	0.038468439797198585	0.0011235048465555008
1727773089454	7031.25	0.27281677257495796	0.039251880236367	0.0012062104648569636
1727773089456	7031.25	0.27281677257495796	0.04069798364631444	0.0012062104648569636
1727773089458	7031.25	0.7140510058681491	0.038368386198654	0.0012819901570838845
1727773089460	7031.25	0.7928857977570941	0.03926630643723569	0.0013984468127316778
1727773089461	7031.25	0.5227220757328364	0.045497429723475806	0.0015423797451024472
1727773089463	7031.25	0.5351427850598693	0.049995548081788826	0.0015698383793082814
1727773089465	7031.25	0.5798433797678344	0.044319344751398405	0.001658701684023221
1727773089467	7101.5625	0.611637389119332	0.030778275491623788	0.0017291031264565317
1727773089469	7312.5	0.6228608569594714	0.006487527980541905	0.0017583990732655493
1727773089470	7523.4375	0.6385296878092427	0.005965069330170241	0.0017987643244134338
1727773089472	7734.375	0.6378183223517835	0.007613986338785018	0.0017966974817559037
1727773089474	7804.6875	0.6214273884527423	0.01139378293610679	0.001753989210725824
1727773089476	7875.0	0.9645064853091091	0.018641992164948364	0.0017303681351241442
1727773089477	7945.3125	1.001501323951206	0.029539443327249545	0.001800002229777918
1727773089479	8015.625	1.0295110991602736	0.043606555802056246	0.001853352617562797
1727773089481	8015.625	1.0063671787258537	0.05981145438506538	0.001956708643009183
1727773089483	8015.625	0.9942566837805565	0.07531752287035758	0.002096953195937687
1727773089485	8015.625	0.9898333965071877	0.08762713141065541	0.0022095422748601695
1727773089486	8015.625	1.0162246162456028	0.09632717489621144	0.002378377132781295
1727773089488	8015.625	0.9880634542678773	0.10101922513478982	0.0024787617759116183
1727773089490	8015.625	1.0419562307714927	0.10057980688950846	0.002595804219311959
1727773089492	8015.625	1.0441717891100877	0.09664652130573005	0.002600765593710812
1727773089493	8015.625	1.0106694035371167	0.08987838644940062	0.00253640984313799
1727773089495	8015.625	0.9843789172764076	0.08447055630131467	0.0024871050019528245
1727773089497	8015.625	0.9054772325960728	0.08412854980530723	0.0023330836688557023
1727773089499	8015.625	0.8007868115652701	0.08924698054802617	0.0021345414995113314
1727773089501	8015.625	0.6659853507403556	0.0952840695239895	0.0018138352363609059
1727773089502	8015.625	0.5203188251689618	0.09792429884290807	0.0014931289732104806
1727773089504	7945.3125	0.45403023718046254	0.09773177909472529	0.0012654823460137
1727773089506	7945.3125	0.34419729395700194	0.09624301564938376	0.0010372964753692217
1727773089508	7945.3125	0.5089112956659758	0.09291917072709185	8.3969866302686E-4
1727773089509	7945.3125	0.4207321336780358	0.08863755525155534	6.421008506844984E-4
1727773089511	7945.3125	0.4057317179184809	0.08657858376152663	6.157912058820288E-4
1727773089513	7945.3125	0.4759193699365739	0.08789476620071907	6.635359965106355E-4
1727773089515	7945.3125	0.5070960849325837	0.08996613259628784	9.268849855871349E-4
1727773089517	7875.0	0.5726408045110599	0.09030817397054261	0.0011795435999038429
1727773089518	7875.0	0.7002823452834509	0.08942568448690053	0.0013544736267982933
1727773089520	7875.0	0.7681216833726415	0.08801120046435577	0.0015294036536927437
1727773089522	7875.0	0.7812249008791425	0.08675252401076239	0.0017121524588526481
1727773089524	7875.0	0.7640438628499072	0.08517733738277218	0.0018942090681411837
1727773089525	7875.0	0.8442221209982987	0.08236881806591238	0.0020454046483835363
1727773089527	7875.0	0.887788095502758	0.07858403244469808	0.0021369480520131677
1727773089529	7804.6875	0.9448429716900583	0.07699710246593228	0.002265544268068539
1727773089531	7804.6875	0.9449053110566529	0.07725809908975478	0.0023867615137972637
1727773089533	7804.6875	0.9675175888733294	0.07851337780896073	0.002446029985996495
1727773089534	7804.6875	0.9504681386015223	0.0808091547783732	0.0024864879706608884
1727773089536	7804.6875	0.8818336448035129	0.08537472709616888	0.0025541914462657183
1727773089538	7804.6875	0.8971410747891897	0.0892960584809191	0.0026023071071322873
1727773089541	7804.6875	0.8710458768146377	0.08663690664781856	0.0025683800314391697
1727773089542	7804.6875	0.7791013858151331	0.07961572209500796	0.002366858268603155
1727773089544	7804.6875	0.7226463640610192	0.07811868464302427	0.0022342167265952386
1727773089546	7804.6875	0.6600862491384509	0.08601059073992728	0.0020744449691207653
1727773089548	7804.6875	0.6413239989876799	0.09641546546360015	0.0020097983111553408
1727773089550	7804.6875	0.6280095322327044	0.10305279549152793	0.0018569896479691068
1727773089551	7804.6875	0.6131702570473945	0.10644197106925563	0.0017946499871239997
1727773089553	7804.6875	0.6228547211927224	0.10640705312717127	0.0018298572360031743
1727773089554	7804.6875	0.6802294132201819	0.10250181678302597	0.0019517106820484843
1727773089556	7804.6875	0.6897740394064465	0.09686094904612233	0.001972209669372905
1727773089557	7804.6875	0.7228854745760332	0.09304457791586417	0.00203208271234668
1727773089559	7804.6875	0.7451827742447215	0.09277344812752465	0.0020789444983073703
1727773089561	7804.6875	0.7631286456578504	0.08843322735522133	0.0021161730623598003
1727773089563	7804.6875	0.9487827038926219	0.08307715621061519	0.002009723020010679
1727773089565	7804.6875	0.9481562008647798	0.08430003177181966	0.002008039914115127
1727773089566	7804.6875	0.857114084564495	0.09117454693630264	0.0018150470545888052
1727773089568	7804.6875	0.8529902538144195	0.0952331655788308	0.0017435235588317613
1727773089570	7804.6875	1.0108378309819468	0.09662486441966259	0.0016786143796151077
1727773089572	7804.6875	0.8971201359092028	0.09759369469796897	0.001547014147017174
1727773089573	7804.6875	0.8352797856491186	0.09659921074453791	0.001407433318678017
1727773089575	7804.6875	0.84331904317348	0.09337082382902517	0.0013241024360483697
1727773089577	7804.6875	0.7674204828354297	0.09228220091259251	0.001241710694782607
1727773089579	7804.6875	0.6857075881158281	0.09415767356350792	0.0011231835241019906
1727773089581	7804.6875	0.6227377325733753	0.0945688210138588	9.782872837541198E-4
1727773089582	7804.6875	0.522839968607306	0.09175328978839851	8.33391043406249E-4
1727773089584	7804.6875	0.5139163311336908	0.08836672705328483	8.151342588386051E-4
1727773089586	7804.6875	0.6059673755068685	0.0851920353482578	9.693335672610885E-4
1727773089588	7804.6875	0.664552842019923	0.08494086750614945	0.001123532875683572
1727773089589	7804.6875	0.7303585796236242	0.08470646801204333	0.0012833372074319942
1727773089591	7875.0	0.6100956498951782	0.08384663256234173	0.0013910501298879535
1727773089593	7875.0	0.594273022851253	0.08497174726429381	0.001762038793805567
1727773089595	7875.0	0.6650985804600928	0.08569100652123995	0.0021683994098062563
1727773089597	7875.0	0.8300342542677448	0.08331114895854837	0.0025747600258069457
1727773089598	7875.0	0.47036352897340145	0.08332936111546482	0.0029160968125396492
1727773089600	7875.0	0.490593420384565	0.10030018330749832	0.0030219993832652785
1727773089602	7875.0	0.5277506510416666	0.12711574232654896	0.0031988005825192957
1727773089604	7875.0	0.5670677840834644	0.13186825265584826	0.0033825251392245966
1727773089605	7875.0	0.5829522794647536	0.1114407553278811	0.003446179469977458
1727773089607	7875.0	0.579670200307914	0.07967567260573888	0.003430990841566984
1727773089609	7875.0	0.5590039779055294	0.07573167675680509	0.003322215029064401
1727773089611	7875.0	0.5282995835790094	0.0943951700089331	0.00314135285778973
1727773089613	7875.0	0.67313270313451	0.10628776077309683	0.0028995862617950427
1727773089614	7875.0	0.9717434263084814	0.09827635666080171	0.0026941622251078884
1727773089616	7875.0	0.9333151108829917	0.08650495342450788	0.00258901298379227
1727773089618	7875.0	0.8487508438439978	0.08554042982304585	0.002345807851106286
1727773089620	7875.0	0.8548669166713462	0.08824551267531472	0.0021730212219208704
1727773089621	7875.0	0.7930213705060772	0.08728554624351932	0.0020321910768004996
1727773089623	7945.3125	0.7679602147053134	0.08419612883830305	0.0019656147882093364
1727773089625	7945.3125	0.7306975114960816	0.08302984860524454	0.0018568090371176755
1727773089627	7945.3125	0.7320593321431691	0.0846237175416134	0.0018581925579054673
1727773089629	7945.3125	0.7355872701953554	0.08723612517767522	0.0018667937237043545
1727773089630	7945.3125	0.7520022358474968	0.08925247223276873	0.001900375195033806
1727773089632	7945.3125	0.7711743551587301	0.08901891508651982	0.0019471366122940938
1727773089634	7945.3125	0.9493747205152617	0.08677550534168108	0.0020607254716248015
1727773089636	7945.3125	0.9496432896566644	0.08534688523377211	0.002242141000557908
1727773089637	7945.3125	1.020117104919798	0.08553362858815881	0.0024025051129502803
1727773089639	7945.3125	1.0440879439924555	0.08477616235381397	0.0024569831721382683
1727773089642	7945.3125	1.0640071919097827	0.0829523783058828	0.0024979420262546868
1727773089644	7945.3125	1.064213642414513	0.08109868096613851	0.0024996461499413817
1727773089646	7945.3125	1.0508975848594153	0.08058304098740039	0.002475707207497828
1727773089647	7945.3125	0.9847172949368427	0.0819537137077302	0.002347189245149638
1727773089649	7945.3125	0.9444949301949552	0.08351828456522342	0.002262048686152734
1727773089651	7945.3125	0.8938695970999692	0.08311156895132218	0.0020370149096235373
1727773089653	7945.3125	0.8571293668926886	0.08156626275121524	0.001757376925966869
1727773089654	7945.3125	0.8072680566650605	0.08139095528514233	0.0015435236488028118
1727773089655	7945.3125	0.7529733082162541	0.083530426486004	0.0014379096256343375
1727773089657	7875.0	0.8403418199071343	0.08491439515483268	0.0013757394944212695
1727773089659	7875.0	0.8174538888587181	0.0817443759980329	0.0012569706968693854
1727773089661	7875.0	0.014464903947075966	0.0842454756879101	0.002608820306285566
1727773089662	7875.0	0.013809070953315883	0.10222379289248075	0.0032799754744453954
1727773089664	7875.0	0.013370535898037474	0.12223374492786715	0.00362153061910038
1727773089666	7875.0	0.013691056386652507	0.12607483993507476	0.003963085763755364
1727773089668	7875.0	0.01413674627601337	0.11670341895765457	0.003975280027144125
1727773089669	7875.0	0.015206192992854556	0.11080263242190246	0.004006137501959202
1727773089671	7875.0	0.015569883660146859	0.10815743965439004	0.0040184164762194505
1727773089673	7875.0	0.016283437674931674	0.10615198687263609	0.002762525308682051
1727773089675	7875.0	0.6792398873288074	0.1103145471164426	0.0015066341411446515
1727773089677	7875.0	0.7773847629845558	0.11844702200348035	0.0017246942937452188
1727773089678	7875.0	0.8724389393464024	0.12401965250855977	0.0019395862383872918
1727773089680	7875.0	0.8477137023797825	0.12452960826115352	0.002073024359687723
1727773089682	7875.0	0.8900729667541197	0.12547982116588371	0.0023181711486798162
1727773089684	7875.0	0.9811748783427185	0.1316481560434419	0.0025436145105255294
1727773089685	7875.0	1.0764695906312467	0.13989580542448266	0.002762916622813745
1727773089687	7875.0	1.121718510037297	0.14160344288777485	0.002865852015736422
1727773089689	7875.0	1.1976085002788137	0.13493652743077145	0.003034180933166319
1727773089691	7875.0	1.2434614924613623	0.1255769636775812	0.003134112838937936
1727773089693	7875.0	0.7337567704792056	0.1185065244177031	0.003177786356739881
1727773089694	7875.0	0.7280471527689246	0.11472674011312285	0.003154356985042573
1727773089696	7875.0	0.7194083732169669	0.11379995401365185	0.003120709151913845
1727773089698	7875.0	0.694353145893535	0.1141770568038545	0.0030223895876592575
1727773089700	7875.0	0.657078091689862	0.11328907762251278	0.0028747998965564406
1727773089701	7875.0	0.6076696675670363	0.11301611985310554	0.0026714139080721943
1727773089703	7875.0	0.5816599553931879	0.114948409927962	0.0025632525474584343
1727773089705	7804.6875	0.5260456506034336	0.11746585760622354	0.002333171280414199
1727773089707	7804.6875	0.9819474273808998	0.11810625361695258	0.00211281734404045
1727773089709	7804.6875	0.9215886337952044	0.1157046186287707	0.0018713422483104512
1727773089710	7875.0	0.9106948607289482	0.107857278726178	0.0016622727311561233
1727773089712	7875.0	0.8724822685344674	0.09100141774303568	0.0015709778479662685
1727773089714	7875.0	0.8806616209041851	0.06442256055267272	0.001426715264226098
1727773089716	7945.3125	0.8379242158989441	0.03502322818112454	0.0013447340488030664
1727773089717	8718.75	1.0723130266186092	0.002028710493473163	0.0013098563980417205
1727773089719	8929.6875	1.0722387294107576	0.0019228772255168083	0.001308873528452926
1727773089721	9210.9375	1.0747309750730887	0.0024937214743094523	0.0013578970210941846
1727773089723	9210.9375	0.9207858852864287	0.0023869878159950243	0.0015195482775649195
1727773089725	9281.25	0.9816233923746657	0.002003343299654352	0.0017064856058831492
1727773089726	9351.5625	1.0251941501614592	0.0014648202356460506	0.0019074850033646731
1727773089728	9914.0625	1.06714739468336	1.5547122972200413E-4	0.0020071173171389775
1727773089730	10476.5625	1.0741471938541858	0.0016557261397110662	0.0022085787679959716
1727773089732	10546.875	1.0319492994721473	0.0024939018070362757	0.0024437961578302153
1727773089733	10617.1875	1.053888093000688	0.003171889949930392	0.0026595003338678257
1727773089735	10687.5	1.0936725064643524	0.0032891939325219353	0.0027490631129449094
1727773089737	10757.8125	1.138006366273892	0.0024835401310753804	0.002845582663818127
1727773089739	10828.125	1.1578355945131313	0.0013564451925097538	0.00288894872616714
1727773089742	10898.4375	1.1663136992064662	6.428763607713197E-4	0.0029079869427372615
