# Supplementary material for: Identification and classification of repeated whistle types from free-ranging rough-toothed dolphins (Steno bredanensis)
Source: Sci Rep. 2026 Mar 20;16:14327. doi: 10.1038/s41598-026-44853-2 (PMC13144356; doi:10.1038/s41598-026-44853-2)
Supplement: Supplementary file 2 — Supplementary Material 2 [file 41598_2026_44853_MOESM2_ESM.zip › Dataset_StenoRepeatedCalls/Contours/3660.csv]

Time [ms]	Peak Frequency [Hz]	Duty Cycle	Energy	WindowRMS
1727773147530	5625.0	0.45232045758372164	0.00818619672504494	0.0021760939137024597
1727773147532	5765.625	0.41003260380461765	0.011884888677857886	0.0025061149490103233
1727773147533	5906.25	0.39491391094302597	0.01580967277780309	0.002836135984318187
1727773147535	6046.875	0.3863730935942917	0.026286330242765304	0.002785788009739088
1727773147537	6046.875	0.36784849461118657	0.04052393437716351	0.0026799683006408057
1727773147539	6046.875	0.3370177602723915	0.041902649197435714	0.0025105330112679654
1727773147541	6046.875	0.28859073042975486	0.031030057630632643	0.0022094748708413547
1727773147542	6398.4375	0.243168724221023	0.022622982218142684	0.0019181038888471387
1727773147544	6750.0	0.22174011973749544	0.03156658995647799	0.0017713484471838944
1727773147546	6820.3125	0.19136646154140613	0.04731579542328735	0.0015003807533189204
1727773147548	6890.625	0.15382430559364488	0.058105949000373865	0.0012735231766728362
1727773147549	6960.9375	0.12382562003220071	0.06252430750635002	0.001046665600026752
1727773147551	6960.9375	0.11875163188921492	0.0661888137598776	0.0010442975446438786
1727773147553	7031.25	0.12487791183313221	0.06453912116093234	0.0010989763133498972
1727773147555	7101.5625	0.1549201174160359	0.06665982380697515	0.001328163163020471
1727773147557	7101.5625	0.1904402295714822	0.07088435120753105	0.0015573500126910447
1727773147558	7171.875	0.22683902311848778	0.06931448878604943	0.001767060140207483
1727773147560	7242.1875	0.23800734875185497	0.05380411824805634	0.0019434278616641506
1727773147562	7382.8125	0.2891039664682487	0.02476757816876462	0.0022232907192355727
1727773147564	7593.75	0.3254981893809404	0.023067339258168323	0.0023871556381828353
1727773147565	7804.6875	0.3278952134842502	0.03403596887189132	0.0023748522215794638
1727773147567	7945.3125	0.3251822523308865	0.038234540894051976	0.0023602999095471825
1727773147569	8085.9375	0.30177056212348063	0.050051698554425324	0.0022542679264806204
1727773147571	8226.5625	0.26531487705429385	0.05983096165704751	0.0020828089324821924
1727773147573	8226.5625	0.23720079273328737	0.07229839747795928	0.001927331789921559
1727773147574	8296.875	0.2629084472925632	0.05773717670844735	0.0016792152101719484
1727773147576	8296.875	0.21126669903483994	0.05533286277750787	0.0017106823968573506
1727773147578	8367.1875	0.2349462056089658	0.07024495087765725	0.0019822628812170336
1727773147581	8367.1875	0.32083199391278466	0.09486439548372863	0.0030328688910733407
1727773147582	8437.5	0.4827184039714583	0.10477555455082019	0.0037564882850415118
1727773147584	8507.8125	0.45216333089272004	0.10078237000737363	0.004480107679009682
1727773147586	8507.8125	0.5478151724484749	0.09935049047544027	0.005035593289235082
1727773147588	8507.8125	0.3657672857301655	0.10652550637710652	0.005519611671400274
1727773147590	8507.8125	0.3880940519299679	0.11239334982253081	0.005796355120358037
1727773147591	8507.8125	0.3913233103112974	0.1120584469444051	0.005816860309486265
1727773147593	8507.8125	0.38206441296258625	0.11765840289782317	0.005729893746573593
1727773147594	8507.8125	0.3518665531457666	0.12595150655727913	0.005379077653666504
1727773147596	8507.8125	0.33050129960008434	0.12103727886432235	0.005125621271599036
1727773147597	8507.8125	0.28024447867796326	0.11397301177982197	0.004481374037394844
1727773147599	8507.8125	0.2571197397502077	0.11688177781568046	0.004158596176074198
1727773147601	8507.8125	0.22080118850283526	0.1231777421767767	0.0035684637394998043
1727773147603	8507.8125	0.1869172559582083	0.12650723903345218	0.0029783313029254103
1727773147605	8507.8125	0.16770573599472177	0.13025544235058076	0.0026201349249758174
1727773147606	8507.8125	0.15763205358175672	0.13657241896724306	0.0024296184480859097
1727773147608	8507.8125	0.15734284444592608	0.14903502032152274	0.0024252198972057734
1727773147610	8507.8125	0.16013556919336838	0.16110783579155366	0.0024654705142814564
1727773147612	8507.8125	0.18067517064113028	0.1635672415082972	0.0027992201764397004
1727773147613	8507.8125	0.20176076546648203	0.15872954111030702	0.003085842486599747
1727773147615	8507.8125	0.21325591339696545	0.15652676715839095	0.0032635826505607456
1727773147617	8507.8125	0.24022767246060614	0.16599121556527274	0.0036575585888691457
1727773147619	8507.8125	0.6514982950399761	0.16996003689249195	0.004038603156924761
1727773147621	8507.8125	0.27347189238770336	0.17239421924513154	0.004517928049304131
1727773147622	8507.8125	0.29307611997479055	0.16717244497004438	0.004779408199488614
1727773147624	8507.8125	0.3003904044052233	0.15648001993390265	0.004869582555340718
1727773147626	8507.8125	0.3033168736389604	0.15194295617913228	0.004896980133281173
1727773147628	8507.8125	0.29484767734248685	0.1580026564979125	0.004805416522960038
1727773147629	8507.8125	0.273070553431802	0.16488066557202413	0.004554109237963691
1727773147631	8507.8125	0.2535135421924679	0.16791570246618231	0.004353654108452071
1727773147633	8507.8125	0.2100981104334923	0.1707926601054444	0.003763186488851583
1727773147635	8507.8125	0.5742613233584637	0.17739909237433704	0.0031727188692510944
1727773147637	8507.8125	0.13566409381462613	0.1934859502386012	0.0027011549963689265
1727773147638	8507.8125	0.10950475147260434	0.21136454469269889	0.002229591123486758
1727773147640	8507.8125	0.09865572739368397	0.21523887586693227	0.001999686026628055
1727773147642	8507.8125	0.0817810960591133	0.21092432268112424	0.0017092817071282813
1727773147644	8507.8125	0.06487999100680245	0.21120368629085104	0.0014707410432121062
1727773147645	8507.8125	0.062347496257977815	0.21564439831008506	0.001453470212120018
1727773147647	8507.8125	0.06656627227786038	0.2177653569849693	0.0014839420586203978
1727773147649	8507.8125	0.07871345401596919	0.21282412567576756	0.0016304212855610127
1727773147651	8507.8125	0.095734317583563	0.20768430132256294	0.0017769005125016274
1727773147653	8507.8125	0.10402254330110283	0.21105478136001934	0.0019181630990904512
1727773147654	8507.8125	0.1154803832119307	0.21998491504603995	0.0020977003116083846
1727773147656	8507.8125	0.12220348050573943	0.22658656243241457	0.0021657890708619925
1727773147658	8437.5	0.13921879330386325	0.2300914617271334	0.0023064127331956868
1727773147660	8437.5	0.15800356923897824	0.22361429435951694	0.0024418109226867547
1727773147661	8437.5	0.15997301657494759	0.21197904160650033	0.002629318313127094
1727773147663	8437.5	0.15515776500262055	0.20190639315922207	0.0024576732058066353
1727773147665	8437.5	0.1479737863600629	0.19081402348301113	0.0023522516691364265
1727773147667	8437.5	0.13566336641771487	0.18119022221134723	0.0022008842483404174
1727773147669	8367.1875	0.1198566684682914	0.17726017732786686	0.0019760421227026145
1727773147670	8367.1875	0.1105721591653564	0.17652067801970187	0.0018492744014523672
1727773147672	8367.1875	0.1076486135678721	0.17574560375327214	0.0018066619924340093
1727773147674	8367.1875	0.10529378352390335	0.17530857202153197	0.001997390204973551
1727773147676	8367.1875	0.10710817149808934	0.17602002855110974	0.001899479847114499
1727773147677	8367.1875	0.11289973289721161	0.17804467649651015	0.0019874797557101246
1727773147679	8296.875	0.11535746572351921	0.17983092137526152	0.0020212062970563463
1727773147682	8296.875	0.12312425130985788	0.17961925842291293	0.002107302557620636
1727773147684	8296.875	0.13570008825680677	0.1785198898525152	0.0022525493618295997
1727773147686	8296.875	0.13383209290639336	0.1770148589087315	0.002378400745949396
1727773147687	8296.875	0.12872821271348897	0.17730088473682126	0.0022215477816984555
1727773147689	8296.875	0.127083325173801	0.17971454410192306	0.00219444806819741
1727773147691	8296.875	0.12273095645266498	0.18285180380092042	0.0021279311642770503
1727773147693	8296.875	0.12132436434572774	0.18601007423349605	0.0021063871681920813
1727773147694	8226.5625	0.12485707095576785	0.19096103406241924	0.0021635509106356994
1727773147695	8226.5625	0.1267282000736316	0.19533545870661553	0.0021942659087203827
1727773147697	8296.875	0.12881676218363564	0.18594006976850277	0.002231663311708806
1727773147699	8367.1875	0.13661467887403914	0.15892819724623666	0.002359408568956506
1727773147701	8437.5	0.18416930056912964	0.11509634638490622	0.0024967004179327025
1727773147702	8718.75	0.19474968732473105	0.03379943765501797	0.0026171497929098806
1727773147704	9000.0	0.20256926081154608	0.04603368477627122	0.0027076214589173355
1727773147706	9000.0	0.21099916245422035	0.03438155587033103	0.0027969743503073073
1727773147708	9000.0	0.21504441513059183	0.016906356960988855	0.0028409755801467825
1727773147709	9070.3125	0.21048012019703222	0.005791503906322399	0.002794639583551707
1727773147711	9351.5625	0.20630730132892797	0.002313747934344788	0.002750575619301671
1727773147713	9703.125	0.20000623365654718	0.01566687211073442	0.002679410152321857
1727773147715	9703.125	0.1758346992785924	0.014666675274130845	0.0025654352282244914
1727773147717	9773.4375	0.1683484434530542	0.014921420282781277	0.002546967598408984
1727773147718	9773.4375	0.15278199077061766	0.01807030571225597	0.002351703627633152
1727773147720	9843.75	0.1456866423513164	0.017977455216844865	0.0022663020722251716
1727773147722	10828.125	0.13839963018989895	0.02156892959473805	0.00217067095163333
1727773147724	10898.4375	0.12485268529868669	0.012217587009952156	0.00205946432326427
1727773147725	10968.75	0.1163653383455416	0.009311228756558996	0.0019669768592114464
1727773147727	11039.0625	0.1095434085414061	0.00802250810495655	0.00188452819700509
1727773147729	11109.375	0.12135800701870898	0.006870876671005448	0.0015803653882374706
