# Supplementary material for: Identification and classification of repeated whistle types from free-ranging rough-toothed dolphins (Steno bredanensis)
Source: Sci Rep. 2026 Mar 20;16:14327. doi: 10.1038/s41598-026-44853-2 (PMC13144356; doi:10.1038/s41598-026-44853-2)
Supplement: Supplementary file 2 — Supplementary Material 2 [file 41598_2026_44853_MOESM2_ESM.zip › Dataset_StenoRepeatedCalls/Contours/3911.csv]

Time [ms]	Peak Frequency [Hz]	Duty Cycle	Energy	WindowRMS
1727773269831	5835.9375	0.7774854968288459	0.0030068262290895344	0.0014099145090404749
1727773269832	5835.9375	0.8546601301469143	0.0036685170134564027	0.0013799921921845012
1727773269834	5835.9375	0.9123335544418238	0.004586018861741453	0.001378066069510867
1727773269836	5835.9375	0.9424749410377358	0.004935943219113669	0.0015227007550667037
1727773269838	5835.9375	0.8702466423422	0.004489890248666259	0.001716966526555883
1727773269839	5835.9375	0.910337870692788	0.0037197032525628634	0.0019595411110147733
1727773269841	5835.9375	0.9600163015363563	0.003091702599515872	0.002054578105634444
1727773269843	5835.9375	1.0385138716606592	0.0026970285375257992	0.0021899709358498298
1727773269845	5906.25	1.1003276299394802	0.002812167933144256	0.0022984040718085305
1727773269847	5906.25	1.1495171711370447	0.003458376981108135	0.0023866467649318497
1727773269848	5906.25	1.1609897814966033	0.004329728577177818	0.0024045416177201936
1727773269850	5906.25	1.1473732995041976	0.005061857094692982	0.0023821404743940215
1727773269852	5906.25	1.0902094249695917	0.006157508512855804	0.002281664556345505
1727773269854	5906.25	1.0206852780486513	0.007352496263378088	0.0021106616036665775
1727773269855	5906.25	1.0108493440970827	0.007311998851307729	0.0019139935852603744
1727773269857	5976.5625	0.958924948826191	0.005964410520567305	0.00183422012450866
1727773269859	5976.5625	0.8290833328106182	0.004916021262320422	0.0015904065779821222
1727773269861	6046.875	0.8198429677155744	0.004933548784048115	0.0013496293291241795
1727773269863	6046.875	0.6894339639942644	0.005255502887095608	0.001132556170423148
1727773269864	6117.1875	0.534869959487665	0.00388148541283106	9.154830117221168E-4
1727773269866	6187.5	0.47142886431205155	0.00432011687121446	7.743109263786117E-4
1727773269868	6187.5	0.49325678160528547	0.008427141509912124	6.331388410351065E-4
1727773269870	6257.8125	0.4999543544972127	0.014180144418936481	5.288956011730427E-4
1727773269871	6328.125	0.4233251470546945	0.01784215421634678	5.976358204023152E-4
1727773269873	6328.125	0.44767163447517244	0.01814962311151052	8.13987278850053E-4
1727773269875	6328.125	0.49660640692560926	0.015633498478733566	0.0010847888527329502
1727773269877	6328.125	0.5629868397830831	0.013319523309432178	0.0014141222984083912
1727773269879	6328.125	0.5614884882412818	0.012233722118224183	0.001935320595339753
1727773269880	6398.4375	0.08506863077359834	0.011957891219135652	0.0022750502014965437
1727773269882	6398.4375	0.09437433488970193	0.012730463406473927	0.0026147798076533346
1727773269884	6398.4375	0.1138811091457023	0.014842175166519363	0.0029540573420495596
1727773269886	6398.4375	0.1326890451346893	0.01597326891217718	0.00331157790013496
1727773269887	6468.75	0.14907138896028194	0.014274070058407484	0.0036344601706913703
1727773269889	6468.75	0.15579860953626432	0.011930539022221779	0.003764530915029393
1727773269891	6468.75	0.16925698780522633	0.011976571785466055	0.004031339516614758
1727773269893	6468.75	0.17908600038888214	0.01568355722572555	0.00422617792736425
1727773269895	6539.0625	1.2975284010560477	0.01997890010982089	0.004150277221231319
1727773269896	6539.0625	1.3116168580843015	0.0196128135633321	0.004190850601781033
1727773269898	6539.0625	1.3093066226487	0.017634416749535427	0.004184043232710297
1727773269900	6539.0625	1.2764436991270707	0.018969576845243207	0.004090191071634595
1727773269902	6539.0625	1.218938264292357	0.022850272116604082	0.003923723102646981
1727773269903	6539.0625	1.1305618110583007	0.026344053884424623	0.0036674597951627174
1727773269905	6539.0625	1.0805441605786932	0.027851752152446185	0.003526054576176176
1727773269908	6609.375	0.9684491226026866	0.025006959092847267	0.0030577593983629786
1727773269910	6609.375	0.8650810220748626	0.022510025545833933	0.0025894642205497812
1727773269912	6609.375	0.7828753426134147	0.021705454892608958	0.0021960118606558538
1727773269913	6609.375	0.6772748774117898	0.020609108177718924	0.0018025595007619265
1727773269915	6609.375	0.6489180616110583	0.018576765464947013	0.0015296261597876986
1727773269917	6609.375	0.6043788925132718	0.018372177974693617	0.0012566928188134706
1727773269919	6609.375	0.6135599483048956	0.020033785903061034	0.001063587285561331
1727773269920	6679.6875	0.670670163456499	0.019902022208107783	0.0010808465877029075
1727773269921	6679.6875	0.6221853143298633	0.017451547771356653	0.0011987488895999535
1727773269923	6679.6875	0.6679406228782518	0.016559932178260222	0.0013232951960820138
1727773269925	6679.6875	0.7363652555924814	0.019076154048381366	0.001621888333529917
1727773269927	6679.6875	0.8850136043140724	0.021714059429485167	0.0019204814709778203
1727773269928	6679.6875	0.9583823302223213	0.02257060444259514	0.002213436331348928
1727773269930	6679.6875	1.0364702574774067	0.0236440073776386	0.002345394078879844
1727773269932	6679.6875	1.1287102650675693	0.025557604368060663	0.0026042301073936768
1727773269934	6679.6875	1.172914592515981	0.026621930184986382	0.002808092769610215
1727773269935	6679.6875	1.1096269284690172	0.026120304004873567	0.003019774786263526
1727773269937	6679.6875	1.1378951452635062	0.02453119116907585	0.003093941760809248
1727773269939	6679.6875	1.154820631031772	0.023142272582690086	0.0032787520639379762
1727773269941	6679.6875	1.1318020201147698	0.023502411282826822	0.0034833640771326983
1727773269943	6679.6875	1.121344677608993	0.024842021848441025	0.0037230362825115383
1727773269944	6679.6875	1.168712458967781	0.024826519992726552	0.00392095734934563
1727773269946	6679.6875	1.1940612759296039	0.02306889843867392	0.0040028115055584425
1727773269948	6679.6875	1.238935775669848	0.022289622348812467	0.0041366152526374515
1727773269950	6679.6875	1.2421503971619956	0.022331884066581445	0.00414576989808924
1727773269951	6679.6875	1.2281739771828681	0.021335876128329493	0.0041067640597983865
1727773269953	6679.6875	1.2058781526996212	0.019507604329971475	0.004043056065092642
1727773269955	6679.6875	1.1455815512477472	0.018906899001640144	0.003870779490294437
1727773269957	6679.6875	1.0477084489878719	0.01954383644959297	0.0035738408680785786
1727773269959	6679.6875	0.9632773983611331	0.019311128354699003	0.003226587858481341
1727773269960	6679.6875	0.9470972521551724	0.01814843968338306	0.0028148370731837465
1727773269962	6679.6875	0.8897046729336723	0.017215109496621386	0.0026065933290684244
1727773269964	6679.6875	0.8197354271514262	0.016565544001191607	0.002222081165045694
1727773269966	6679.6875	0.7443800769404902	0.015504510427954811	0.0018594944527314107
1727773269967	6679.6875	0.6656012659338499	0.014065564223394611	0.0014969077404171271
1727773269969	6679.6875	0.6166520195643628	0.012510608426199395	0.0012512827232512144
1727773269971	6679.6875	0.5367520816324988	0.01107066034047746	9.880850471885119E-4
1727773269973	6679.6875	0.46573928663219644	0.010120787336448209	7.626334074701049E-4
1727773269975	6679.6875	0.45112123441161056	0.010495275487149644	5.984013696823704E-4
1727773269976	6679.6875	0.5087508001073007	0.011689466042744817	4.3416933189463567E-4
1727773269978	6679.6875	0.4974733541029237	0.011219776815185548	4.2301449571429593E-4
1727773269980	6820.3125	0.3458418936099646	0.007860607647959041	6.226969823299685E-4
1727773269982	6960.9375	0.3732302546608266	0.0020890362218100233	8.81945670192666E-4
1727773269983	7171.875	0.472134253625552	0.005588664230186306	0.0011022681434134222
1727773269985	7312.5	0.5334808444607236	0.02105961033428393	0.0013225906166341786
1727773269987	7523.4375	0.6966406398894606	0.032576284598720744	0.001632774691958707
1727773269989	7523.4375	0.7949715685748999	0.039964266623744596	0.0019429587672832353
1727773269991	7523.4375	0.8029837048601546	0.042921940962770855	0.002327842283332472
1727773269992	7523.4375	0.9576968842890672	0.043629146616441905	0.002678051842269465
1727773269994	7523.4375	0.9934067757814575	0.04318660396930448	0.002851557212443075
1727773269996	7523.4375	1.1102732316165072	0.04226966088108743	0.0031359815540654176
1727773269998	7593.75	1.1948298199920828	0.041828060622572036	0.0033430757304993438
1727773269999	7593.75	1.2442975462839934	0.04168984906726503	0.0034628350421384876
1727773270001	7593.75	1.2695382785856253	0.04270587157040679	0.003519536550573478
1727773270003	7593.75	1.2901888038134468	0.043536324449147276	0.0035681100378780065
1727773270005	7593.75	1.2711683697902827	0.04198817837171581	0.0035193410878618385
1727773270008	7664.0625	1.235552363784713	0.03926789867343419	0.0034270960640743393
1727773270009	7664.0625	1.1615461844746744	0.03644187754471333	0.0031836837316871207
1727773270011	7664.0625	1.1852717362391827	0.03300962029346948	0.003090227884307116
1727773270013	7664.0625	1.1523895724616824	0.029323147362443687	0.002881824728000161
1727773270015	7664.0625	1.1134196966042285	0.0263318743197133	0.0026674154275907027
1727773270016	7664.0625	1.0950028942368697	0.024253204887477287	0.002474027767767066
1727773270018	7734.375	1.1147911822025804	0.023955956412593737	0.002368455588847386
1727773270020	7734.375	1.0053490466376676	0.027291347734406533	0.002149404039868278
1727773270021	7734.375	0.8659829048834846	0.03491030869885393	0.0018963079987453844
1727773270023	7734.375	0.7991353939532159	0.04404860371545623	0.0017685654284564055
1727773270024	7734.375	0.7875768575346626	0.0506122083869343	0.0015073998401447543
1727773270026	7804.6875	0.7705481139961371	0.05240771525577716	0.0013878203568079414
1727773270028	7804.6875	0.6429614631255338	0.05105008157329819	0.0012009638690351836
1727773270030	7804.6875	0.5915266312893082	0.05056019114370438	0.0010003693141878746
1727773270031	7804.6875	0.6366634190010206	0.052200202111751796	7.997747593405657E-4
1727773270033	7804.6875	0.569823087346905	0.05457041934661676	7.168710271180106E-4
1727773270035	7804.6875	0.5548748280267296	0.05659982378390479	6.200045696680736E-4
1727773270037	7804.6875	0.5621683372641509	0.05820119850060624	6.269467576922046E-4
1727773270039	7804.6875	0.4699313060529419	0.05912447593153846	7.921882605445654E-4
1727773270040	7804.6875	0.561090069707361	0.05974127798210329	9.349215432217096E-4
1727773270042	7804.6875	0.5680300154775944	0.06163725080578857	0.0010776548258988538
1727773270044	7804.6875	0.6510782256102127	0.06627316635537256	0.001228363617213135
1727773270046	7875.0	0.7551569680176512	0.06934090129436378	0.0013960823790274727
1727773270047	7875.0	0.8702353825644841	0.06555784837396875	0.0015280644589745985
1727773270049	7875.0	0.9252063240537961	0.05792053225590957	0.0015827113848111212
1727773270051	7875.0	0.9976204514824797	0.0548692182180836	0.0016628698948062302
1727773270053	7875.0	0.9663899739583334	0.055166598245918505	0.0016155731290621346
1727773270055	7875.0	0.1289503253641942	0.055406849566216665	0.0016851430568035754
1727773270056	7875.0	0.1094290456505767	0.0528123036559453	0.0015325431283259546
1727773270058	7875.0	0.10370450396016682	0.049151481308267575	0.0014784645788772004
1727773270060	7875.0	0.08999407203355177	0.050138480872643484	0.001328424848733812
1727773270062	7875.0	0.07808511885447005	0.05761231257151443	0.0011897103342110164
1727773270063	7875.0	0.0654155126897477	0.0643554671641171	0.0010598764323785862
1727773270065	7945.3125	0.056491848747282726	0.0635226441922144	9.724396797313889E-4
1727773270067	7945.3125	0.051517010761602505	0.05863145608654833	9.249370035401005E-4
1727773270069	7945.3125	0.46277940476528756	0.05539906946111526	9.299583838853202E-4
1727773270071	7945.3125	0.5151450300401016	0.055632744908512034	0.0014474056502999317
1727773270072	7945.3125	0.45273232651575057	0.05660883538132527	0.0018756004711582548
1727773270074	7945.3125	0.5236408109321398	0.056827003846812996	0.0024080568047028534
1727773270076	7945.3125	0.6362827069104592	0.05781555967914666	0.0030173197419068234
1727773270078	7945.3125	0.7449316963039294	0.06101537321112853	0.003628922568361942
1727773270079	7945.3125	0.9366562776672617	0.06392320785877867	0.00424052539481706
1727773270081	7945.3125	1.016710882624684	0.06369514164940535	0.004486695802579642
1727773270083	7945.3125	1.1393157415469053	0.06136631499661589	0.0048726771541320445
1727773270085	7945.3125	1.208808570215607	0.06117906142656871	0.005084406620736483
1727773270087	7945.3125	1.211960241570784	0.06233605853590641	0.005091332735251654
1727773270088	7945.3125	1.1629344420213588	0.0635931556187539	0.004930284793497054
1727773270090	7945.3125	1.1304257681625816	0.06526120263752853	0.004818996060374311
1727773270092	7945.3125	1.0515969328573094	0.06756338009542381	0.0044352937204732296
1727773270094	7945.3125	0.940371265248534	0.06900978057649727	0.003961195650906172
1727773270095	7945.3125	0.8885925420925053	0.0681214466073281	0.003472459801597346
1727773270097	7945.3125	0.8662815526889782	0.06596518933154051	0.003220769785163057
1727773270099	8015.625	0.9652860288123655	0.06401228758544585	0.0028540200120143713
1727773270101	8015.625	1.0679883099782537	0.06229400944974158	0.002606830715266998
1727773270103	8015.625	1.0974709235754296	0.0615435117481109	0.0024171692997498823
1727773270104	8015.625	1.0722122967502723	0.06252287917291637	0.0022102154818730013
1727773270107	8015.625	1.033282822090817	0.06401307393422656	0.002143930019557754
1727773270109	8015.625	0.8855449674668149	0.06576130756670764	0.0019008704679521029
1727773270111	8015.625	0.7665677525077861	0.06776599761948651	0.0016658978092277984
1727773270112	8015.625	0.650979627247316	0.0682833577783467	0.0014309251505034938
1727773270114	8015.625	0.5876835099161967	0.06621322372185712	0.0012143460886218232
1727773270116	8015.625	0.5785786292999958	0.0637287002086099	0.0010058983767933655
1727773270118	8015.625	0.544161595210018	0.06375804071995683	8.221696749931419E-4
1727773270120	8015.625	0.49567072646422955	0.06597840043632155	6.700194887250927E-4
1727773270120	8015.625	0.6235243271060906	0.0679531663362341	5.178693024570436E-4
1727773270122	8015.625	0.6235243271060906	0.06824645945163595	5.178693024570436E-4
1727773270124	8015.625	0.5119792794771211	0.06532774169963249	5.580594167733964E-4
1727773270126	8015.625	0.535949542516004	0.061436190991238426	7.364768073856416E-4
1727773270127	8015.625	0.5417829789455582	0.06109371869617811	8.870919578285859E-4
1727773270129	8015.625	0.5841039028041534	0.06652775379167429	0.00103770710827153
1727773270131	8015.625	0.7138066025603697	0.07363634323167227	0.0012964579337617747
1727773270133	8015.625	0.6917988547200342	0.07679241934418002	0.0015552087592520193
1727773270135	8015.625	0.8222289198206797	0.07604260673175263	0.0018198274462219062
1727773270136	8015.625	0.9463904038915094	0.07505886140240882	0.0020195065847923815
1727773270138	8015.625	0.99988710598233	0.07458399073254497	0.0021079994093612846
1727773270140	8085.9375	1.0727015538428422	0.0748883535973105	0.002222148490384707
1727773270142	8085.9375	1.0960956218179094	0.076725415953059	0.002260163765483957
1727773270143	8085.9375	1.0920595144504341	0.07857309185573146	0.0022530618798707546
1727773270145	8085.9375	1.086180836328242	0.0810438743437647	0.0022422931598662164
1727773270147	8085.9375	1.0731804760032944	0.08345140067929822	0.0022138989018539485
1727773270149	8085.9375	1.1191815501259466	0.0834085460560142	0.0021498700230610235
1727773270151	8085.9375	1.0984328807774828	0.08060953465869247	0.0020663642382418635
1727773270152	8085.9375	1.133512537298099	0.07801752664271544	0.0019562976510798216
1727773270154	8085.9375	1.1121860022133183	0.07728658092868375	0.0019217612399760455
1727773270156	8085.9375	1.1263785000274242	0.0730366394773811	0.001903433596426161
1727773270158	8085.9375	1.1097694230960384	0.06617493684447481	0.001901471620480221
1727773270159	8085.9375	1.0975253286412023	0.06391859047224818	0.0018832448584093573
1727773270161	8085.9375	1.0666509254535899	0.0688189000256194	0.0018728023875903116
1727773270163	8085.9375	1.0647057021146915	0.0740654338974479	0.001870336601619266
1727773270165	8085.9375	1.0856675323298708	0.07531220925172374	0.001908698438815101
1727773270167	8085.9375	1.1235497863998127	0.0747613319839346	0.001970901226317164
1727773270168	8085.9375	1.1304508004624232	0.07451201772144057	0.001979819554566826
1727773270170	8085.9375	1.1196679659895943	0.07439243388037294	0.001963512648162238
1727773270172	8085.9375	1.1058314327940606	0.07350887545460849	0.001938593356779016
1727773270174	8085.9375	1.0894242718602043	0.07277432960676276	0.001911996007596561
1727773270175	8085.9375	1.0651140774639078	0.07241328455986167	0.0018494275329659553
1727773270177	8085.9375	1.0378419364636935	0.07127848293344853	0.0018030383882431348
1727773270179	8085.9375	1.0011565837806333	0.06859480619538474	0.0017157384177073675
1727773270181	8085.9375	1.0825402302591278	0.06577578095138409	0.00163475412001686
1727773270183	8085.9375	1.1523798661169058	0.06499188613935805	0.00160180758956137
1727773270184	8085.9375	1.1463605132992662	0.06594285855848998	0.0016160892761944397
1727773270186	8085.9375	1.1503058326236024	0.06722291541638024	0.0016211119764413602
1727773270188	8085.9375	1.1335908201465026	0.06699108128269107	0.0016421084438607125
1727773270190	8085.9375	1.1368485184403154	0.06620850113643781	0.0016462703962809176
1727773270191	8085.9375	1.1519957780230112	0.06553955202066095	0.0016669500731220604
1727773270193	8085.9375	1.156000464460628	0.06557660180341565	0.0016726612208312005
1727773270195	8085.9375	1.1286212740231387	0.065614781839193	0.0016389953039600324
1727773270197	8085.9375	1.0730121566510495	0.06491381982591823	0.0015711296664412545
1727773270199	8085.9375	1.0311652583450195	0.06352564742848472	0.0015121234832939355
1727773270200	8085.9375	1.040404049206931	0.06190488985398277	0.0015270713527717748
1727773270202	8085.9375	1.0253845639119912	0.06145761557607851	0.0015492406248020475
1727773270204	8085.9375	0.9174078700820613	0.061378350012979754	0.0016355412346656965
1727773270207	8085.9375	0.8940035426990025	0.060594812632835504	0.001800006019330492
1727773270208	8085.9375	0.9719345477539234	0.06016930854568193	0.002132883494029536
1727773270210	8085.9375	0.9945186536160012	0.06075473339521953	0.0022678756730710606
1727773270212	8085.9375	1.1120819338569743	0.06138060133894498	0.002490134038493249
1727773270214	8085.9375	1.2040151097382497	0.06089170078538971	0.0026540483366413146
1727773270216	8085.9375	1.2496886548970265	0.05959974255138086	0.0027369816952139687
1727773270217	8085.9375	1.2391768161605738	0.058805091770879774	0.002721105241692635
1727773270219	8085.9375	1.2095606444873792	0.05737325824637617	0.0026725066284247617
1727773270220	8085.9375	1.1118522979928263	0.05587027179775479	0.0025138735137763776
1727773270222	8085.9375	1.0423994449913663	0.054890742804875124	0.002402380989060967
1727773270223	8085.9375	0.8932594574131647	0.05463202199820579	0.0021237827594059616
1727773270225	8085.9375	0.8273522970026598	0.05412739613283611	0.001881874988660814
1727773270227	8085.9375	0.674271325878137	0.05281183991289449	0.0015721437370309424
1727773270229	8085.9375	0.5253965749680621	0.051274976344709	0.0012287758168956194
1727773270231	8085.9375	0.437541654697831	0.050046131190614025	9.131142100093296E-4
1727773270232	8085.9375	0.4173352965087193	0.04955159660102673	6.967902965103374E-4
1727773270234	8085.9375	0.40680303258396894	0.050167489529914996	5.442143232049922E-4
1727773270236	8085.9375	0.44450981974014103	0.05038864195051715	3.916383498996469E-4
1727773270238	8085.9375	0.4455126361405123	0.04781466987275835	4.503176000648341E-4
1727773270239	8085.9375	0.3718293824149514	0.043776763333397146	5.958755412432291E-4
1727773270241	8156.25	0.4111345673292902	0.0426938952356781	7.812141712096954E-4
1727773270243	8156.25	0.5485380054103337	0.04519686312839239	9.799685540972346E-4
1727773270245	8156.25	0.6954667115523543	0.04749512375362365	0.0011987547146176474
1727773270247	8156.25	0.7956759807869306	0.047279377705862345	0.0014175408751380602
1727773270248	8156.25	0.8796722625609497	0.04568285139964435	0.001630147871596602
1727773270250	8156.25	0.9424499248617589	0.044385171135160176	0.0017181636515790455
1727773270252	8156.25	1.0442528216866298	0.043057434874195825	0.0018548085307051494
1727773270254	8156.25	1.1013198948506289	0.04106138263524237	0.0019304752791532982
1727773270255	8156.25	1.124214009003339	0.03888390540511698	0.001962022670375137
1727773270257	8156.25	1.1212551992239947	0.035523588339839714	0.001957134128879721
1727773270259	8156.25	1.0768730525338317	0.030635287629496914	0.0018978020054353734
1727773270261	8156.25	0.9669226459812911	0.02457871415919619	0.001750988183210532
1727773270263	8296.875	0.8291050820171718	0.010226374968625366	0.0015624496320991955
1727773270264	8437.5	0.7301510360427559	0.005632514138817138	0.001344977085800047
1727773270266	8578.125	0.6527390147263582	0.012288803673707046	0.0011816248174991223
1727773270268	8718.75	0.5659763168238994	0.017128580787593935	9.778866423893712E-4
1727773270270	8718.75	0.48216887586175616	0.020331594694587927	7.651604801765324E-4
1727773270271	8718.75	0.49181604285410113	0.022359523186302896	5.524343179636937E-4
1727773270273	8718.75	0.5319271447523585	0.023842088529606214	4.749696133804139E-4
1727773270275	8718.75	0.6291743758132726	0.024843494292061584	3.9750490879713414E-4
1727773270277	8718.75	0.5406065531134786	0.025393249850809194	3.5680007498176087E-4
1727773270279	8718.75	0.5453982960244523	0.02578262113688293	3.6037313277939494E-4
1727773270280	8718.75	0.47748722191805176	0.026200908551214836	4.4269170177714903E-4
1727773270282	8718.75	0.5354148679666442	0.026659932363155777	5.250102707749031E-4
1727773270284	8718.75	0.5844644030684945	0.027309663425568193	6.193545944408231E-4
1727773270286	8718.75	0.622545045435627	0.028278404796713247	7.136989181067431E-4
1727773270287	8718.75	0.6416105344948514	0.029109251344719485	7.317527244985363E-4
1727773270289	8718.75	0.6480911448698976	0.02941709034350389	7.366120166818587E-4
1727773270291	8718.75	0.6763243266547971	0.02978554635717997	7.496867406051821E-4
1727773270293	8718.75	0.6633104180154766	0.03048639329758377	7.449298366838229E-4
1727773270295	8718.75	0.5760592734538784	0.03108688743812233	6.852135031092546E-4
1727773270296	8718.75	0.4594760282749106	0.031730336705901425	5.811913423139447E-4
1727773270298	8718.75	0.4039956809178074	0.03341381661963918	5.200721912461788E-4
1727773270300	8648.4375	0.3513002648484708	0.03569927729333976	4.4644972338356905E-4
1727773270302	8648.4375	0.396489576815396	0.03692852259428252	4.969258645538987E-4
1727773270303	8648.4375	0.3848559987084456	0.03725429956699949	6.841633454759076E-4
1727773270305	8648.4375	0.4586422450781734	0.03812734177376343	9.15066005774328E-4
1727773270308	8648.4375	0.5419726284652029	0.03993217648766404	0.0012361655219663798
1727773270310	8648.4375	0.7387949243845945	0.04157910770275884	0.001522388245558775
1727773270312	8648.4375	0.9162744434511734	0.04236980460219409	0.0018086109691511701
1727773270313	8648.4375	1.0471407198362583	0.0430723472869556	0.0019726907684776414
1727773270315	8648.4375	1.0912402403187764	0.04448062805894948	0.0020247141921963686
1727773270317	8648.4375	1.1342541960421317	0.04665271314646532	0.002079270832079729
1727773270319	8648.4375	1.105030627620545	0.04735398889832084	0.00204036731136215
1727773270320	8648.4375	1.0326321261919253	0.04627261085939724	0.0019443010421400437
1727773270321	8648.4375	0.9768184126048217	0.0447262741535897	0.0018676176950360433
1727773270323	8648.4375	0.9102150933886183	0.04369335198344149	0.0017729628894190082
1727773270325	8648.4375	0.7593469408518765	0.04364721386423079	0.0015132140555679852
1727773270327	8648.4375	0.6011176170282154	0.04463976433612453	0.0012639605877032912
1727773270328	8578.125	0.4685689488626546	0.04659630553858905	0.0010147071198385968
1727773270330	8578.125	0.5604253397774919	0.048565759396764344	8.452741966461563E-4
1727773270332	8578.125	0.524582211566987	0.049448718141592754	6.965814982134969E-4
1727773270334	8578.125	0.46696477455958796	0.04962997591698287	5.757490710722886E-4
1727773270335	8578.125	0.43755820848520577	0.051472862413703906	4.549166439310804E-4
1727773270337	8578.125	0.42802255585781157	0.05522514756847259	4.4770895674540643E-4
1727773270339	8578.125	0.4693757063187893	0.05919756716178611	4.87076261557876E-4
1727773270341	8578.125	0.5309168715828687	0.061786457125571924	5.416099819297107E-4
1727773270343	8578.125	0.5967154919998928	0.06297182395764836	5.933373876011388E-4
1727773270344	8578.125	0.6902399166711335	0.0636897055572709	6.655907179950084E-4
1727773270346	8578.125	0.7520079135622141	0.06350893405940354	7.087264865833101E-4
1727773270348	8578.125	0.6933541601771093	0.06130501776983485	7.799505158908719E-4
1727773270350	8578.125	0.8073414971965113	0.05872656976314447	8.91081457516954E-4
1727773270351	8578.125	0.8791854273870784	0.058590453112134254	9.94381214408167E-4
1727773270353	8578.125	0.8591376519027821	0.06079811737103706	0.0010377275950048592
1727773270355	8578.125	0.9170816981776471	0.0643038575643983	0.0011329295653737283
1727773270357	8578.125	0.214949556324055	0.0685702722772705	0.00129476936195551
1727773270359	8578.125	0.1951063075584007	0.07272857676063495	0.0014048313802381774
1727773270360	8578.125	0.20854171931154536	0.07688020774429238	0.0014859200717472307
1727773270362	8578.125	0.2166216114246406	0.08035221094814586	0.0015383379386578204
1727773270364	8507.8125	0.23435525817048514	0.08052937230951603	0.0016614230118553663
1727773270366	8507.8125	0.25433069933456875	0.07777163028719934	0.0018029540845163898
1727773270367	8507.8125	0.2761059372894205	0.07543783910794685	0.0019514276838014921
1727773270369	8507.8125	0.2849129867896451	0.07292981167788457	0.002006348936650634
1727773270371	8507.8125	0.29301371750056154	0.07126419113880493	0.002055577184328267
1727773270373	8507.8125	0.9851319163671757	0.07079941181942366	0.0020455796117382656
1727773270375	8507.8125	0.9791691526748277	0.07033556231970622	0.0020416743346012567
1727773270376	8507.8125	0.9335984295447738	0.06938285652918735	0.001972335676000032
1727773270378	8507.8125	0.9022454795597484	0.06846801832838877	0.0019232600056358414
1727773270380	8507.8125	0.8081975972877359	0.06801258844535231	0.0017595966320987973
1727773270382	8507.8125	0.7563954984380172	0.06926590124765	0.0015289247184578803
1727773270383	8507.8125	0.6295616978141235	0.07171464030794154	0.0012911887400661468
1727773270385	8507.8125	0.5727449270555612	0.07323941140722404	0.0011353370645868742
1727773270387	8507.8125	0.473804538682408	0.07482083242125172	9.794853891076018E-4
1727773270389	8507.8125	0.3900416957524579	0.07898513683239297	8.263092608004328E-4
1727773270391	8507.8125	0.39041630507296926	0.08416312460079016	6.731331324932638E-4
1727773270392	8507.8125	0.42348280749873657	0.08736052200916475	5.693529518031266E-4
1727773270394	8507.8125	0.38586105449265345	0.0893390282090444	5.40422294610702E-4
1727773270396	8507.8125	0.3788190455737638	0.09223874771409964	5.375456578994957E-4
1727773270398	8507.8125	0.41402820771095383	0.09581636618254008	6.047107389269937E-4
1727773270399	8437.5	0.41672808569182385	0.09915181620585485	7.031306277528358E-4
1727773270401	8437.5	0.4314467163634321	0.09925728777671056	7.160443091542396E-4
1727773270403	8437.5	0.5025227864583333	0.09704970122751908	8.28046500555779E-4
1727773270405	8437.5	0.560837957308513	0.09498633906542091	8.973286043701009E-4
1727773270408	8437.5	0.6342117570052785	0.09522387755712648	9.847283056678348E-4
1727773270409	8437.5	0.7135574601302785	0.09568148333521379	0.0010728471537861345
1727773270411	8437.5	0.7355531485147124	0.09430104985244571	0.001091117932071876
1727773270413	8437.5	0.766954082113142	0.09078535497761396	0.001147063376190456
1727773270415	8437.5	0.7486302345172335	0.08756264865519559	0.0011754165555846838
1727773270416	8437.5	0.7512769096144696	0.08566242465798633	0.0011918877425094706
1727773270418	8437.5	0.7347048848166998	0.08665538619130005	0.0011768965109504206
1727773270420	8437.5	0.7407457691989408	0.09098262152877677	0.0012012414835152975
1727773270421	8367.1875	0.754474133539184	0.09533367140719042	0.001219477261497989
1727773270423	8367.1875	0.750019233852615	0.09720235144407682	0.0012114455059144527
1727773270424	8367.1875	0.7771223990659136	0.0973524370212385	0.0012505836071465843
1727773270426	8367.1875	0.7810115972049818	0.09797328714433053	0.0012545341864856072
1727773270428	8367.1875	0.7964976770678168	0.09763581633746489	0.0012724969355087817
1727773270430	8367.1875	0.8374359582164711	0.09503464190963143	0.0012845766480394246
1727773270431	8367.1875	0.8315506887802455	0.09262586674330243	0.001236378616418317
1727773270433	8367.1875	0.8037788396444793	0.09337270028072611	0.001194195799916091
1727773270435	8367.1875	0.803465439425531	0.0955602703438167	0.0011507164476854345
1727773270437	8367.1875	0.788461090324986	0.0956940146302205	0.0011270944744323223
1727773270439	8367.1875	0.6693547726677149	0.09341179438092594	0.0010731321682691058
1727773270440	8296.875	0.636925527384696	0.0906848710645918	0.0010249243964929994
1727773270442	8296.875	0.6512924610193921	0.08874274503362994	0.0010476461794498963
1727773270444	8296.875	0.6327797431865828	0.090664893071594	0.001012953200988838
1727773270446	8296.875	0.6777589426100629	0.09239070376947014	0.0010799844784190708
1727773270447	8296.875	0.6742068756551363	0.09190022370257082	0.0010755372608466087
1727773270449	8296.875	0.6982626605083857	0.0898402851298224	0.0010960964804155968
1727773270451	8296.875	0.6679318985849056	0.08825894820461633	0.0010583673300931505
1727773270453	8296.875	0.6328002161949685	0.08909860587497997	0.0010275620593126445
1727773270455	8296.875	0.62428716707166	0.09209474644687031	9.319169570113825E-4
1727773270456	8296.875	0.5412842401759338	0.09686885775963289	8.346433449001157E-4
1727773270458	8296.875	0.4989365202734896	0.10099067565572929	7.431335497964694E-4
1727773270460	8296.875	0.4101697435737088	0.10205092724967584	6.516237546928231E-4
1727773270462	8296.875	0.4814812865004492	0.100032853937493	5.533398859025648E-4
1727773270463	8296.875	0.5157721694333575	0.09724879794913806	4.738122841061653E-4
1727773270465	8296.875	0.4911553454079987	0.09561217708185772	4.5251368971337965E-4
1727773270467	8296.875	0.46512115926362685	0.0954296058386249	4.3339199166167073E-4
1727773270469	8296.875	0.47665691206559424	0.09640365413037681	4.408077774616813E-4
1727773270471	8296.875	0.46163681072105306	0.09709758248018872	4.2300186408770617E-4
1727773270472	8296.875	0.49911816453495406	0.09512824715572955	4.5174451109541546E-4
1727773270474	8296.875	0.5087542583857442	0.09144781038568296	4.5847836969017323E-4
1727773270476	8296.875	0.3661629538865959	0.08933923622833095	4.8505074842108845E-4
1727773270478	8296.875	0.4247440910510726	0.08938053386353488	5.567626701036944E-4
1727773270479	8296.875	0.5277237802181604	0.0895079160810465	6.519180466681793E-4
1727773270481	8296.875	0.5891565149792228	0.09019312229554839	7.470734232326643E-4
1727773270483	8296.875	0.6638729568608877	0.0933576171599924	8.907467444677255E-4
1727773270485	8296.875	0.7713373720873287	0.09794505057808836	9.965727772719944E-4
1727773270487	8296.875	0.7576382775821596	0.10136438237244957	0.001120450439850482
1727773270488	8296.875	0.8492099350723048	0.10210977384014674	0.0012217413875231467
1727773270490	8296.875	0.8887592457259279	0.10164375497251077	0.001265155469263807
1727773270492	8296.875	0.9455556241833863	0.09981810313819792	0.00133262251417532
1727773270494	8296.875	0.9831261176532464	0.09853579685632588	0.0013788386059126014
1727773270495	8296.875	0.9826611496811055	0.09850451370054436	0.0013779696267010157
1727773270497	8296.875	0.9664899961383869	0.0986778909708984	0.0013581473289691498
1727773270499	8296.875	0.9363481770141288	0.09878982675398278	0.0013232326507224695
1727773270501	8296.875	0.956353278453072	0.0982745180165864	0.0012469166778755747
1727773270503	8296.875	0.8657306879686745	0.09703735357723635	0.0011534367572973948
1727773270504	8296.875	0.7616844970821238	0.09521221850046002	0.0010497029344945518
1727773270507	8296.875	0.6997103384282777	0.09264497080265541	9.088516607690623E-4
1727773270509	8296.875	0.6613409418758158	0.0892823082925511	7.680003870435728E-4
1727773270511	8296.875	0.6673394052715682	0.08653180101538098	6.715301271104611E-4
1727773270512	8296.875	0.6076978600543479	0.08561242160022349	6.082722890343205E-4
1727773270514	8296.875	0.5949968062106918	0.08620274133591253	5.92761332772843E-4
1727773270516	8296.875	0.48086391208282614	0.08812284813978061	6.754609999082393E-4
1727773270518	8296.875	0.5684306405672856	0.09137444697310913	8.099460578787032E-4
1727773270520	8296.875	0.682110675523485	0.09321243063130469	9.521236926540546E-4
1727773270520	8296.875	0.7679632612839423	0.0923505226919551	0.0010372133323360792
1727773270522	8296.875	0.7679632612839423	0.09155153052044886	0.0010372133323360792
1727773270524	8296.875	0.8238740722802487	0.09310353927593552	0.0010841833159411748
1727773270526	8296.875	0.8681591392289357	0.09436757808312089	0.001124828939779857
1727773270527	8296.875	0.8499101332422382	0.09328055484417637	0.0011145331873491512
1727773270529	8296.875	0.8176285860911451	0.09233469157104071	0.0010864449767897571
1727773270531	8296.875	0.7297165131775981	0.09260002190532822	9.992579736633645E-4
1727773270533	8296.875	0.6954182360286543	0.09320906166356997	8.785591033892747E-4
1727773270535	8296.875	0.6115164060805682	0.0926902161629084	7.695448558501361E-4
1727773270536	8296.875	0.6112975251642521	0.09146725131560446	7.359876112928955E-4
1727773270538	8296.875	0.6064306158046945	0.09170351981825138	7.278747022399332E-4
1727773270540	8296.875	0.6493613348463273	0.09322185689085263	7.34897492727657E-4
1727773270542	8296.875	0.7124389633951881	0.09362709102925043	7.968573828252643E-4
1727773270543	8296.875	0.7846497748123591	0.09244739444497793	8.570191206613426E-4
1727773270545	8296.875	0.8232539498227424	0.09004466040805775	8.911476706293374E-4
1727773270547	8296.875	0.8638571402745638	0.08861720316304837	9.269992751583789E-4
1727773270549	8296.875	0.8873745429497449	0.09034903850711025	9.451097723322288E-4
1727773270551	8296.875	0.8745547700100865	0.0935036698770556	9.317595734544579E-4
1727773270552	8296.875	0.878516586845111	0.09456662636006535	9.361780491813227E-4
1727773270554	8296.875	0.911327366294395	0.09484047444251531	9.332404892414614E-4
1727773270556	8296.875	0.9006091442571524	0.09634428978239143	9.221842023228346E-4
1727773270558	8296.875	0.8819081048545597	0.09657764925055563	8.906479526474299E-4
1727773270559	8296.875	0.8389608515133647	0.09464521444892258	8.484302601037618E-4
1727773270561	8296.875	0.8254563433569183	0.09182690154020029	8.385387168119512E-4
1727773270563	8296.875	0.8098559109669811	0.09065564636746931	8.257630154634169E-4
1727773270565	8296.875	0.8202280488404087	0.09219484363810268	8.365505587640334E-4
1727773270567	8296.875	0.8143739696645167	0.09529583315450404	8.164843269163567E-4
1727773270568	8296.875	0.7967352717177673	0.09674597856872567	8.157736178670801E-4
1727773270570	8296.875	0.7994559237806758	0.09492921018822448	8.361412651171194E-4
1727773270572	8296.875	0.8017884082736432	0.09178118109166422	8.871726724106415E-4
1727773270574	8296.875	0.838149324208741	0.08942640222673091	9.238632263259778E-4
1727773270575	8296.875	0.8487615730991689	0.08813879298711605	9.671926824595227E-4
1727773270577	8296.875	0.8463486828251348	0.08724860823165015	9.678770114477503E-4
1727773270579	8296.875	0.8386675227208035	0.08587725002663947	9.96533647815737E-4
1727773270581	8296.875	0.7948981128853491	0.07998500402894249	0.0010022867528130266
1727773270583	8296.875	0.7721491604321322	0.0693789483217814	9.827236703210149E-4
1727773270584	8226.5625	0.7321009354218219	0.06361769182036026	9.438108350862314E-4
1727773270586	8226.5625	0.7128634395298484	0.06881371034632938	9.244599778557318E-4
1727773270588	8226.5625	0.6951677121997113	0.07713241068766317	9.063326039536071E-4
1727773270590	8226.5625	0.6578569130032735	0.08076485174838427	8.6605062338978E-4
1727773270591	8226.5625	0.6365238704537839	0.0810183159314453	8.432337666505954E-4
1727773270593	8226.5625	0.6322635548767914	0.07978545097519296	8.32724254151121E-4
1727773270595	8226.5625	0.6952414294137466	0.0781025862140567	8.331198067282852E-4
1727773270597	8226.5625	0.5435064984648563	0.07725973271097489	8.783565667461578E-4
1727773270599	8226.5625	0.5515366210107513	0.07589203267469702	8.922975143117438E-4
1727773270600	8226.5625	0.5530202224630291	0.07163861843863133	8.936139534782341E-4
1727773270602	8226.5625	0.5556243061310131	0.06798678823827244	8.968251048048651E-4
1727773270604	8226.5625	0.5767215337758159	0.06973853215236034	9.152157322742237E-4
1727773270607	8226.5625	0.5741226375254972	0.07488789690799555	9.096128432133023E-4
1727773270608	8226.5625	0.545313933110587	0.07766596803984652	8.880980382127396E-4
1727773270610	8226.5625	0.5565638512185535	0.07619530162922589	9.007751778988327E-4
1727773270612	8226.5625	0.5386755601415094	0.07439837561683746	8.600815334438454E-4
1727773270614	8226.5625	0.5410709021226415	0.07521715878499163	8.572020307241328E-4
1727773270616	8226.5625	0.5361317888495808	0.07914734546211187	8.503560187956655E-4
1727773270617	8226.5625	0.5413012234669811	0.0810392766921195	8.636410844806725E-4
1727773270619	8226.5625	0.5603052935010483	0.08014554120756148	8.962991256285586E-4
1727773270620	8226.5625	0.585456384302935	0.07896079077394466	9.320701669411545E-4
1727773270622	8226.5625	0.5979244464098533	0.07872023999752127	9.466374180079513E-4
1727773270623	8226.5625	0.7211495340733254	0.078669014050843	9.45930031752746E-4
1727773270625	8226.5625	0.7194556363556953	0.08017125876183065	9.420603239880178E-4
1727773270627	8226.5625	0.735983675024487	0.0797019569616804	9.275221856483677E-4
1727773270629	8226.5625	0.16904203617436067	0.07663702818895422	0.0010045607756150455
1727773270631	8156.25	0.1593945073146446	0.07093379599578295	9.609766575987203E-4
1727773270632	8156.25	0.15204313548458886	0.06865722718063462	9.303055073452243E-4
1727773270634	8156.25	0.1412976286475675	0.0730517195950746	8.778809073345422E-4
1727773270636	8156.25	0.13177570395235041	0.07925807047523534	8.393508384636098E-4
1727773270638	8156.25	0.11804815667053967	0.08321992518000422	7.848826531894321E-4
1727773270639	8156.25	0.10736474627439418	0.08526056205622694	7.36063914733151E-4
1727773270641	8156.25	0.10319017190823852	0.08704227440738374	6.474607697816861E-4
1727773270643	8156.25	0.4594910819575472	0.08870083134561146	5.588576248302212E-4
1727773270645	8156.25	0.43397801699350685	0.08937446888146212	5.319859565499922E-4
1727773270647	8156.25	0.4911689910975915	0.08930345706483368	4.937572216175378E-4
1727773270648	8156.25	0.4847740840748284	0.08919856055530298	4.893696842905544E-4
1727773270650	8156.25	0.4844774581010577	0.0892528758743903	4.90266055358923E-4
1727773270652	8156.25	0.46050167561128225	0.08807198644336622	5.190858152355003E-4
1727773270654	8156.25	0.4068650539566136	0.08518109877980742	6.079997259771223E-4
1727773270655	8156.25	0.326916720268725	0.0824136321935756	6.971261406040927E-4
1727773270657	8156.25	0.3444612741879288	0.0816947378380186	7.367561537801898E-4
1727773270659	8156.25	0.3850903083011721	0.08305942942586404	8.256806817706953E-4
1727773270661	8156.25	0.42055019860679316	0.08528614848903196	8.811621690776593E-4
1727773270663	8156.25	0.45754992668801814	0.09051451641941101	9.325029465239559E-4
1727773270664	8156.25	0.4873390263186106	0.09439563733515285	9.767543336087025E-4
1727773270666	8156.25	0.49542644625053595	0.08470342354586839	9.860704203807536E-4
1727773270668	8156.25	0.4805253532152301	0.06361704942802279	9.60558600635207E-4
1727773270670	8156.25	0.575854543370021	0.05023440288435659	9.579484054093442E-4
1727773270671	8156.25	0.5753836641771489	0.05071638356203114	9.515588662831225E-4
1727773270673	8156.25	0.571549678363505	0.05847426540848154	9.199603858337283E-4
1727773270675	8156.25	0.597745307586478	0.06751816387569376	9.64366696426666E-4
1727773270677	8156.25	0.6197333185927673	0.07780381832080777	9.885094211839558E-4
1727773270679	8156.25	0.6538464688155136	0.08464696137283259	0.001033911397915415
1727773270680	8156.25	0.6770014412997903	0.0881473396679957	0.0010558959978837017
1727773270682	8156.25	0.699767426624738	0.09064247437453533	0.00108371774499632
1727773270684	8156.25	0.7127729052017819	0.09072037606396884	0.00110419147399593
1727773270686	8156.25	0.7039080925707547	0.09001193551060475	0.0010899495114611683
1727773270687	8156.25	0.6717398781446541	0.08812221004921089	0.0010566033589487736
1727773270689	8156.25	0.6500896717767295	0.0843352734662341	0.0010309378157812132
1727773270691	8156.25	0.7175589507480837	0.07962921713754782	9.728373224542447E-4
1727773270693	8156.25	0.6937059537848158	0.0768223549692318	9.320772413136624E-4
1727773270695	8156.25	0.6527964959568734	0.07648210019265894	8.895110580931179E-4
1727773270696	8156.25	0.6127400801450035	0.07635911801612386	8.411921055137595E-4
1727773270698	8156.25	0.6153418582940251	0.07489794205415827	8.449375492982352E-4
1727773270700	8156.25	0.7026619328761171	0.07160692226646975	8.682062889921175E-4
1727773270702	8156.25	0.4869377088246855	0.06619005250505546	9.53788869653567E-4
1727773270703	8156.25	0.4670447690098707	0.05966538239722145	9.249771952375961E-4
1727773270705	8156.25	0.4554519280114431	0.05660967400285221	9.102007018683012E-4
1727773270708	8156.25	0.4493142907058001	0.054023930024599494	9.125878410917523E-4
1727773270710	8156.25	0.5079481336805556	0.05152164362049886	0.0010269729673484391
1727773270712	8156.25	0.49814241570580015	0.049521379960427395	0.0010198482290235914
1727773270713	8156.25	0.460791971032058	0.04734147858849306	9.715354367346744E-4
1727773270715	8156.25	0.5121527777777778	0.04406474395546606	9.042165352160441E-4
1727773270717	8156.25	0.48611111111111105	0.039618813429335265	8.662274266118849E-4
1727773270719	8156.25	0.5444438302541929	0.03412623667434053	9.506699206232152E-4
1727773270720	8156.25	0.5566747245237075	0.02760636142546073	0.0010040851197583248
