# Supplementary material for: Identification and classification of repeated whistle types from free-ranging rough-toothed dolphins (Steno bredanensis)
Source: Sci Rep. 2026 Mar 20;16:14327. doi: 10.1038/s41598-026-44853-2 (PMC13144356; doi:10.1038/s41598-026-44853-2)
Supplement: Supplementary file 2 — Supplementary Material 2 [file 41598_2026_44853_MOESM2_ESM.zip › Dataset_StenoRepeatedCalls/Contours/3936.csv]

Time [ms]	Peak Frequency [Hz]	Duty Cycle	Energy	WindowRMS
1727773329733	6468.75	1.1220973045452665	4.0326760176206435E-4	0.003746050511860586
1727773329735	6468.75	1.1850598867821085	3.89694284736061E-4	0.0044806264849560525
1727773329737	6468.75	1.2699959334140185	3.0944185537041223E-4	0.004751215350517074
1727773329739	6468.75	1.2766025193437605	2.9813874282773035E-4	0.004772336789371723
1727773329741	6468.75	1.2076960301328203	3.9270946766446996E-4	0.004613717460025606
1727773329742	6468.75	1.0645998033298163	4.704204214783721E-4	0.004318470635824703
1727773329744	6468.75	0.9914929801286826	4.370965250086347E-4	0.004149310917344147
1727773329746	6539.0625	0.8573701887780357	3.709437654066963E-4	0.003698409279454507
1727773329748	6539.0625	0.7366911471852018	3.388066265964871E-4	0.0031883178073269323
1727773329749	6539.0625	0.6880729517632524	3.5166120453939195E-4	0.0026582073368903473
1727773329751	6539.0625	0.7360985414816119	3.9044491712081174E-4	0.0024433291860585012
1727773329753	6539.0625	0.9611337873157204	4.493347635397373E-4	0.002210319433590804
1727773329755	6539.0625	0.9814647524666783	4.827458634737041E-4	0.0022500315055619417
1727773329757	6539.0625	1.055812059811537	5.188505192893567E-4	0.002336284909568715
1727773329758	6609.375	1.0668350843953753	5.738058176773026E-4	0.002346472535321465
1727773329760	6609.375	1.0126532207460621	5.729253729589205E-4	0.0022979431257971234
1727773329762	6609.375	0.9326535317855289	4.98276314118038E-4	0.002173657256201673
1727773329764	6609.375	0.9084627471636807	4.286305436250642E-4	0.002115068662261239
1727773329765	6609.375	0.7328478117326829	3.9207413172965373E-4	0.0023509222857482476
1727773329767	6609.375	0.7183804815127962	4.030891659528568E-4	0.0025537934521305404
1727773329770	6609.375	0.678018054122445	5.279713466954365E-4	0.0033517352702635665
1727773329772	6609.375	0.8745801025162875	7.229526704498374E-4	0.004031379223351985
1727773329774	6609.375	1.0631148367676266	8.716680964014196E-4	0.004711023176440404
1727773329775	6609.375	1.212678611814834	9.381247049298756E-4	0.005090737240050997
1727773329777	6609.375	1.2594738846305031	9.654869412892515E-4	0.005214321203405389
1727773329779	6609.375	1.2964446847916855	0.0010002256674810862	0.005318289644747864
1727773329781	6609.375	1.2441870859946285	0.001046239076169445	0.005177629916730451
1727773329782	6609.375	1.1098035813698053	0.001128922362293195	0.004803711964895422
1727773329783	6679.6875	1.0077862867127079	0.0013115573917804524	0.0045283480360882
1727773329785	6679.6875	0.904020459999699	0.0015128412075668743	0.004220384430201302
1727773329787	6679.6875	0.7548459002739897	0.0015095495469557474	0.003561070786119164
1727773329789	6679.6875	0.7315500371428952	0.0013721977485911835	0.0029951818495480434
1727773329790	6679.6875	0.6944860302427279	0.0013058810314274538	0.002517054756835291
1727773329792	6679.6875	0.7268034300850486	0.0012619414863123785	0.002311551378805694
1727773329794	6679.6875	0.8854243440448113	0.0011059355951644895	0.001938247971590077
1727773329796	6679.6875	0.8195683721871407	0.0010030790189828897	0.0017550481814811716
1727773329797	6679.6875	0.7958634352598567	0.001055400012654167	0.0017278378496048902
1727773329799	6750.0	0.810693983471546	0.0011397722042194424	0.0017335812792712171
1727773329801	6750.0	0.820365003360215	0.0012264004321241616	0.0017297144185470905
1727773329803	6750.0	0.7733058923259905	0.0012900533350556974	0.0016975059264703154
1727773329805	6750.0	0.7205703547739957	0.0012893591565139198	0.00184827194054607
1727773329806	6750.0	0.7104532462270595	0.001262641165363247	0.0020387202672051924
1727773329808	6750.0	0.715058968681064	0.0012993834139849818	0.0022511660004091473
1727773329810	6750.0	0.8272035474960423	0.0013769608247855994	0.002727479233952888
1727773329812	6750.0	0.9859559979652238	0.001323903260561776	0.003203792467496629
1727773329813	6750.0	1.1331980210012638	0.0010860432043432221	0.0036221024169657582
1727773329815	6820.3125	1.2088687867270222	7.591264175745563E-4	0.003797685390358775
1727773329817	6890.625	1.306580430468066	5.176960261088026E-4	0.004046936064327062
1727773329819	6960.9375	1.348830305764121	3.196336474992186E-4	0.004158346711238798
1727773329821	7101.5625	1.3371052972432032	2.7037775733433173E-5	0.004133070205490047
1727773329822	7171.875	1.2503655015088866	4.181608909740641E-5	0.0039367153370795435
1727773329824	7242.1875	1.1779114600437366	6.687284758837592E-5	0.003778608290015014
1727773329826	7382.8125	0.9921019020927871	8.092971170524062E-5	0.003400866595600772
1727773329828	7453.125	0.8291915116529721	2.129777324406188E-4	0.0029541202258375645
1727773329829	7523.4375	0.7057506633254716	4.0556713668359816E-4	0.0024885097463184435
1727773329831	7664.0625	0.663175605069947	5.016158006481382E-4	0.002178034288287279
1727773329833	7664.0625	0.6626826436074299	5.409361990082416E-4	0.0018675588302561152
1727773329835	7664.0625	0.8604178879875117	5.662541172078302E-4	0.001616225391674271
1727773329837	7664.0625	0.9235032866002796	5.746890337332543E-4	0.0016129280315145247
1727773329838	7664.0625	1.024389722367808	5.586150412090416E-4	0.0017589998612281674
1727773329840	7734.375	1.1037794993303052	5.277782901479766E-4	0.0018304020244981195
1727773329842	7734.375	1.1378395713831624	4.406597777823251E-4	0.00185491058079526
1727773329844	7734.375	1.0525448480205177	3.370832895676664E-4	0.001798928012067719
1727773329845	7734.375	1.011679396328325	2.7182772982657253E-4	0.0017411130160071375
1727773329847	7734.375	0.8789413699213	3.043089837649123E-4	0.001759576215346181
1727773329849	7804.6875	0.7194303116708431	3.9843750603919977E-4	0.0020202551048146143
1727773329851	7804.6875	0.6860271873258499	4.5475562274130735E-4	0.0024951436393943734
1727773329853	7804.6875	0.7759479561237373	4.390244343436718E-4	0.002970032173974133
1727773329854	7804.6875	0.9079127805174385	3.825176127420972E-4	0.003393084161435672
1727773329856	7804.6875	0.9979916909364875	3.032109790061657E-4	0.0036231389176709363
1727773329858	7875.0	1.1847188836418787	2.1560466039314167E-4	0.004025168076225288
1727773329860	7875.0	1.3091132217549444	1.3390476372477766E-4	0.004288944310476562
1727773329861	7875.0	1.3377022054905945	9.461569592619402E-5	0.0043514085451054115
1727773329863	7875.0	1.326287886658663	8.679670028051165E-5	0.0043245564863705855
1727773329865	7875.0	1.2717785018316188	7.800586230495218E-5	0.004174243131932948
1727773329867	7945.3125	1.1382013719678241	5.748631457041117E-5	0.0038166047036200974
1727773329870	7945.3125	0.998676586505219	6.632017644810241E-5	0.003268574518707907
1727773329871	7945.3125	0.8618368792583857	1.2482052709529524E-4	0.0027205443337957173
1727773329873	7945.3125	0.8344679401462826	1.9068013818249072E-4	0.002361752806887535
1727773329875	7945.3125	0.7986022215153646	2.4167261038517433E-4	0.0020029612799793532
1727773329877	7945.3125	0.6875845516112679	2.9592025927879865E-4	0.0016389508863525657
1727773329878	7945.3125	0.6304737229597789	3.3904591050362004E-4	0.0012749404927257782
1727773329880	7945.3125	0.8125530770381583	3.3604595006151653E-4	0.0011586522843208228
1727773329882	7945.3125	0.9013309287246222	2.944275184134789E-4	0.0010879769939252462
1727773329883	7945.3125	0.8193476180824629	2.4579730148486894E-4	9.64088441639477E-4
1727773329885	7945.3125	0.8205888856132074	2.2318872188090887E-4	8.783547547060023E-4
1727773329886	7945.3125	0.8132928694768001	2.171258119101457E-4	8.534890965056733E-4
1727773329888	7945.3125	0.7599324800183438	1.8157594000720392E-4	9.285576958641003E-4
1727773329890	7945.3125	0.6129488031914894	1.2058556241207583E-4	0.0013534787983297816
1727773329892	7945.3125	0.5859040946141797	7.551118351734973E-5	0.0018175554089439945
1727773329893	7945.3125	0.7232801080610878	6.554729252818881E-5	0.0021591022452115555
1727773329895	7945.3125	0.8025362417744002	8.541219461507287E-5	0.002500649081479116
1727773329897	7945.3125	0.9249307707399416	1.4592603388197367E-4	0.0029061597476554295
1727773329899	7945.3125	1.0813347198678263	2.2025363606988996E-4	0.003268144655910336
1727773329901	7945.3125	1.2061880819452633	2.4489427041167743E-4	0.003481914068808853
1727773329902	7945.3125	1.2473180359014675	2.029627420050214E-4	0.0035482279274854553
1727773329904	7945.3125	1.2406029957811955	1.4102429933860364E-4	0.0035359850062272016
1727773329906	7945.3125	1.1626589473188547	1.0946059595695079E-4	0.0033726426240424387
1727773329908	7945.3125	1.040228757718324	1.1267231527337214E-4	0.0030826798715972896
1727773329909	7945.3125	0.8859694378930818	1.1762987878736553E-4	0.0027140443433980813
1727773329911	8015.625	0.8008731652772317	1.263004724736909E-4	0.0023455350718794687
1727773329913	8015.625	0.6962928588728149	1.0100551591980365E-4	0.001926480390287978
1727773329915	8015.625	0.6496924244679775	7.198821366366723E-5	0.0015622869802466135
1727773329917	8015.625	0.6865091333322989	6.195787723370358E-5	0.0012778988841296874
1727773329918	8015.625	0.7193331835501623	1.1459461902796308E-4	9.935107880127611E-4
1727773329920	8015.625	0.705391106115697	1.905566160321771E-4	9.282829137826206E-4
1727773329922	8015.625	0.7986058815926648	2.0156461610901233E-4	7.836898119169726E-4
1727773329924	8015.625	0.7297439323852576	1.4642451040430314E-4	6.874882308288037E-4
1727773329925	8015.625	0.6770716344713986	1.0725800483840573E-4	6.570715688927429E-4
1727773329927	8015.625	0.7183009830553684	1.3476061611058227E-4	6.829987817490047E-4
1727773329929	8015.625	0.7316315566615798	1.8760058910076796E-4	8.158552791897313E-4
1727773329931	8015.625	0.5836892603754174	2.033067831972924E-4	0.0011059128418426057
1727773329933	8015.625	0.6589519540359339	1.6694944217094193E-4	0.001409021926688531
1727773329934	8015.625	0.7234998310046217	1.2066560542779238E-4	0.0016293160410339213
1727773329936	8015.625	0.797001033080411	1.0003877466184938E-4	0.0018496101553793116
1727773329938	8015.625	0.9439956823045709	1.0238328104375118E-4	0.002024377828313057
1727773329940	8015.625	1.0763567834893748	1.1716193110136139E-4	0.0021696066070374985
1727773329941	8015.625	1.116527307518979	1.2808968547447033E-4	0.0022120643314122593
1727773329943	8015.625	1.1079891324308333	1.3330956611181966E-4	0.0022040107238261992
1727773329945	8015.625	1.0744490713443395	1.4480141463765978E-4	0.002152892626890176
1727773329947	8015.625	0.9515683689290705	1.4999549817904393E-4	0.0019630367126609264
1727773329949	8015.625	0.8295600958484213	1.4165318394793321E-4	0.0017111895215926821
1727773329950	8015.625	0.9731076798349056	1.381817894099069E-4	0.0015067707130201444
1727773329952	8085.9375	0.9620880830712789	1.337177329848393E-4	0.0014624947785278784
1727773329954	8085.9375	0.9624361242138364	1.0857942560490534E-4	0.0013458951579936966
1727773329956	8085.9375	1.0321467177672956	6.953806050793014E-5	0.0012512505050924713
1727773329957	8085.9375	0.9189949595453354	6.090907290342933E-5	0.0011697794200323693
1727773329959	8085.9375	0.8858966351692962	8.693468244548186E-5	0.0011067622591975363
1727773329961	8085.9375	0.7968986145562243	1.1815474448540645E-4	0.001057334977139315
1727773329963	8085.9375	0.6938695235408534	1.3350289029841919E-4	9.367988023672975E-4
1727773329965	8085.9375	0.542069226018624	1.361097879713429E-4	8.162626275952799E-4
1727773329966	8085.9375	0.5491551813089622	1.2732696551281074E-4	6.84965084110948E-4
1727773329969	8085.9375	0.5017655177958834	1.1208598122975979E-4	6.907660639359029E-4
1727773329971	8085.9375	0.6514872287911332	1.0906121958174884E-4	8.602865798732354E-4
1727773329973	8085.9375	0.7294788800445492	1.2679760596025425E-4	0.001029807095810568
1727773329974	8085.9375	0.759113559682914	1.4301377216369404E-4	0.0012090314699417868
1727773329976	8085.9375	0.8484117040094339	1.4191477659806606E-4	0.0013882558440730056
1727773329978	8085.9375	1.0024096730870022	1.42458673182824E-4	0.0016112029108702067
1727773329980	8085.9375	1.1129202259740756	1.5442896590338144E-4	0.0018209678758039126
1727773329982	8085.9375	1.1813200030651019	1.6755461568203684E-4	0.0019681991908283387
1727773329982	8085.9375	1.2451884774399147	1.9148631516077144E-4	0.0020661366720435615
1727773329984	8085.9375	1.2451884774399147	2.3337760548148022E-4	0.0020661366720435615
1727773329986	8085.9375	1.3193254450832022	2.708034529752129E-4	0.0021653601678558883
1727773329988	8156.25	1.3492215211679208	2.679836131408475E-4	0.0022054111374114746
1727773329989	8156.25	1.2981532469021413	2.0914786041198306E-4	0.0021363048668235803
1727773329991	8156.25	1.255913957502714	1.4014161661248548E-4	0.0020833537129484
1727773329993	8156.25	1.1331718744150567	1.1378450616766118E-4	0.0019275391758107276
1727773329995	8156.25	0.9904229094718665	1.3433700546319695E-4	0.0017397295730765914
1727773329997	8156.25	0.8501016868735259	1.6370146850036834E-4	0.0014984494461505737
1727773329998	8156.25	0.6817223890772406	1.9583848048537638E-4	0.0012596059466277384
1727773330000	8156.25	0.6423527420772777	2.6260481780880743E-4	0.001041744537175743
1727773330002	8156.25	0.5328274918256861	3.4649099810842124E-4	8.278285735805935E-4
1727773330004	8156.25	0.60047111062688	3.681611922230302E-4	6.139126099854441E-4
1727773330005	8156.25	0.7569175096427869	3.030857217704556E-4	5.13106916031955E-4
1727773330007	8156.25	0.7201380699685535	2.0800049122537222E-4	4.7375685456874827E-4
1727773330009	8156.25	0.576622972840175	1.7038710240201442E-4	4.65188069220735E-4
1727773330011	8156.25	0.5094488783131177	2.012379068871761E-4	7.576024106382905E-4
1727773330013	8156.25	0.48254969010924964	2.274161806969936E-4	0.001135554056774198
1727773330014	8156.25	0.5882901734756742	2.2030352934187275E-4	0.001405490045587376
1727773330016	8156.25	0.6705267047559114	2.2395535911036915E-4	0.0016754260344005543
1727773330018	8156.25	0.7515801323784722	2.8303636667780413E-4	0.002061089207930134
1727773330020	8156.25	0.9031623956975124	3.63272510372285E-4	0.0024467523814597136
1727773330021	8156.25	1.0803381821406657	3.992154732677009E-4	0.0027362232435866342
1727773330023	8156.25	1.1458424463187733	3.614679743703215E-4	0.0028387471292760694
1727773330025	8156.25	1.2300127262217493	3.190821086513141E-4	0.0029755455167889493
1727773330027	8156.25	1.2457638349599889	3.424132971261807E-4	0.0030014101205583926
1727773330029	8156.25	1.1693021420559135	4.0288932684823746E-4	0.0028611959564034117
1727773330030	8156.25	1.0701422494583142	4.3674727640005917E-4	0.0026836610890127507
1727773330032	8156.25	0.9920764214459656	4.0928648893341044E-4	0.0025385237963225244
1727773330034	8156.25	0.8440085952748861	3.219956976268112E-4	0.0021624679502759837
1727773330036	8156.25	0.6980004557404362	2.3870102848409306E-4	0.0017910413625080264
1727773330037	8156.25	0.620299133106783	2.510193135680305E-4	0.0014196147747400692
1727773330039	8156.25	0.5649667857207403	3.5221261797040225E-4	0.001141726514223884
1727773330041	8156.25	0.5243242139109253	4.311417587541111E-4	8.915382845202311E-4
1727773330043	8156.25	0.5522698466178925	4.349427248773448E-4	6.413500548165783E-4
1727773330045	8156.25	0.6422028390078213	3.925755336339699E-4	5.687586017305494E-4
1727773330046	8156.25	0.6542491046471	3.4810160783034223E-4	6.668860453266363E-4
1727773330048	8156.25	0.5786530995163096	3.4444524026269963E-4	7.809230140645723E-4
1727773330050	8156.25	0.701928288681702	3.7951576712146447E-4	0.0010013865413940933
1727773330052	8156.25	0.739510654153564	4.3569759235211476E-4	0.0012447816136374789
1727773330053	8156.25	0.8319398892000786	4.794358969296919E-4	0.0014881766858808644
1727773330055	8156.25	0.9095088276687443	4.664258807853431E-4	0.0015964380586222348
1727773330057	8156.25	1.0173988399408505	4.123721805317409E-4	0.0017251799684356588
1727773330059	8156.25	1.0477519028198936	4.0840889985276947E-4	0.0017572306530562758
1727773330061	8156.25	1.036802499227875	4.6517456487335767E-4	0.0017472202317978692
1727773330062	8156.25	0.9767498645856731	5.005406723142049E-4	0.0016741153681337822
1727773330064	8156.25	0.9444546078307501	4.7509353723554815E-4	0.0016313781823645778
1727773330066	8156.25	0.8628002074208222	4.3253387601193126E-4	0.0015188533753790548
1727773330069	8156.25	0.7049523987931454	4.1548285098376236E-4	0.0011936470771515444
1727773330070	8156.25	0.6907257695592063	4.2003401214847E-4	8.68440778924034E-4
1727773330072	8156.25	0.7885729119622307	4.1038169310049196E-4	7.998967135148076E-4
1727773330074	8156.25	0.852860744644261	3.722140737770751E-4	7.244382168169295E-4
1727773330076	8156.25	0.8123817683765724	3.3600732769559406E-4	6.869858322234872E-4
1727773330078	8156.25	0.680353896422956	3.2988902521795174E-4	7.343159092278207E-4
1727773330079	8156.25	0.5340778208141964	3.4786001532176715E-4	9.284183817126839E-4
1727773330081	8156.25	0.5828267401147217	3.738788270234101E-4	0.0011687819589543517
1727773330082	8156.25	0.7401362525573995	3.7817786145709803E-4	0.0013346166271695366
1727773330084	8156.25	0.8143200751117678	3.868574457725772E-4	0.0015004512953847215
1727773330085	8156.25	0.9710125880882018	4.7353151545886495E-4	0.0016997811442943283
1727773330087	8156.25	1.0316248388481768	5.720545395520177E-4	0.0018028726144921224
1727773330089	8156.25	1.1366449740519242	5.470474718170206E-4	0.0019353985562855862
1727773330091	8156.25	1.2137797750659816	4.3819711601503653E-4	0.002011084047667181
1727773330093	8156.25	1.2022317187733977	3.818438612461534E-4	0.001998504683940349
1727773330094	8156.25	1.109609635299678	4.0786058690552783E-4	0.0018734257759474885
1727773330096	8156.25	1.0581803414663822	4.28581079520506E-4	0.0017910211864557207
1727773330098	8156.25	0.9590873249850254	3.7947511639856396E-4	0.0016444383249810716
1727773330100	8156.25	0.8229600986915991	2.753654771333772E-4	0.0014212426991454389
1727773330101	8156.25	0.818759476078167	1.9398231545511606E-4	0.0011980470733098062
1727773330103	8156.25	0.7820282069664808	1.680462696084589E-4	0.001042077430751796
1727773330105	8156.25	0.758290374137404	1.677704077802925E-4	8.86107788193786E-4
1727773330107	8156.25	0.7800383094493437	1.8061662352267978E-4	7.756289558482732E-4
1727773330109	8156.25	0.7900773158711033	1.8785486079792238E-4	7.880280471415035E-4
1727773330110	8156.25	0.6638642350766855	1.698925536863466E-4	8.349749505738227E-4
1727773330112	8156.25	0.6347752217226809	1.4109116337309314E-4	9.150240428650138E-4
1727773330114	8156.25	0.58371857081667	1.2319252920336204E-4	0.0011713815611640703
1727773330116	8226.5625	0.6811962383250444	1.0910560536318613E-4	0.0013660944469788858
1727773330117	8296.875	0.7905654969813884	8.679032686864581E-5	0.0015608073327937012
1727773330119	8367.1875	0.850127764924289	1.1192883233125258E-4	0.0016236924903236714
1727773330121	8367.1875	0.9138333135724295	1.5128707617752523E-4	0.0016884755966993612
1727773330123	8437.5	0.9031100190986464	1.8222831650269568E-4	0.0016776937904680387
1727773330125	8507.8125	0.8399260314657677	1.5805178987469813E-4	0.001613164067689452
1727773330126	8578.125	0.7514984906942166	1.1606906874107422E-4	0.00148409527345566
1727773330128	8578.125	0.7625578966810639	1.2398989070000496E-4	0.0013388335816121514
1727773330130	8648.4375	0.9005682677189163	1.814700727537704E-4	0.0012180765773136674
1727773330132	8718.75	0.9020019627217226	2.4145886978738096E-4	0.0011972133339028489
1727773330133	8789.0625	0.875339656241329	2.5037028356973126E-4	0.0012476246282041034
1727773330135	8789.0625	0.9120612333229282	2.3289176465373865E-4	0.001306423823049721
1727773330137	8789.0625	0.99773092307276	1.9002084393834916E-4	0.0014458985101944365
1727773330139	8789.0625	0.993168384579548	1.6633847627814085E-4	0.0016422016970334286
1727773330141	8789.0625	1.0508691689191576	1.902088245795033E-4	0.001867146603058036
1727773330142	8789.0625	1.1651025173243057	2.3431256435367962E-4	0.0020447971069839812
1727773330144	8789.0625	1.2008756489713623	2.490556224740406E-4	0.002099258733093592
1727773330146	8789.0625	1.2461031698841953	2.3163459648539283E-4	0.002166620176447541
1727773330148	8789.0625	1.2497693336049571	2.049950059207256E-4	0.0021737066811236237
1727773330149	8789.0625	1.1773345647502826	2.0593963004758331E-4	0.002093033076425916
1727773330151	8789.0625	1.1116714159445444	2.4010676435362523E-4	0.0020312669122997972
1727773330153	8789.0625	0.9554367707008338	2.46647236543026E-4	0.0018762769646839962
1727773330155	8789.0625	0.7750967559029266	2.1392068343375773E-4	0.0016128617553720164
1727773330157	8789.0625	0.643653374983015	1.9260641800227638E-4	0.00134312793974088
1727773330158	8789.0625	0.4874593768268223	1.9959211150685313E-4	0.0010733941241097434
1727773330160	8789.0625	0.39071949080793417	2.0504927511856287E-4	7.956535554030585E-4
1727773330162	8789.0625	0.31789059698430433	1.8436081176489123E-4	6.087781837949493E-4
1727773330164	8789.0625	0.37961064051758814	1.5235304012269784E-4	4.219028121868401E-4
1727773330165	8789.0625	0.41456623349680544	1.4609529061817086E-4	6.452606083260458E-4
1727773330167	8789.0625	0.48966908374153356	1.7912206960956427E-4	8.571230176763625E-4
1727773330170	8718.75	0.6619376379565796	2.2277436641099615E-4	0.0011909434175591959
1727773330172	8718.75	0.6790403524261654	2.366851903706616E-4	0.0015257872062291581
1727773330174	8718.75	0.8523233281741351	2.1621196109238925E-4	0.0018251866788935845
1727773330175	8718.75	1.0232652834858957	1.8957840558544983E-4	0.002124586151558011
1727773330177	8718.75	1.0756462862530358	1.87912933957045E-4	0.0021935292934848307
1727773330179	8718.75	1.1432490214307396	2.250554723357902E-4	0.0022890234398358555
1727773330181	8718.75	1.1610590184534373	2.7773467872808043E-4	0.002319538515821544
1727773330182	8718.75	1.132835152066209	2.946711473703346E-4	0.002285166499380949
1727773330183	8718.75	1.1032088339287938	2.642545666588163E-4	0.00224666531902278
1727773330185	8718.75	1.0562666074611589	2.1881526588438897E-4	0.002179470340678966
1727773330187	8718.75	0.8988157438975031	1.8620594647397525E-4	0.0018884942729159467
1727773330189	8718.75	0.7486736723146309	1.6211939255121602E-4	0.0016029162942551366
1727773330190	8648.4375	0.7057381875859866	1.6557033708940197E-4	0.0013173383155943266
1727773330192	8648.4375	0.6580616693076847	1.6072120900134545E-4	0.001155353486066346
1727773330194	8648.4375	0.6448330043409899	1.5886794907093196E-4	9.913312600577117E-4
1727773330196	8648.4375	0.8328286291700848	1.8182210918904243E-4	8.273090340490772E-4
1727773330197	8648.4375	0.8096818903957024	1.8996680863580316E-4	7.845203105818222E-4
1727773330199	8648.4375	0.7383675778520266	1.5961354546723677E-4	7.361344960956312E-4
1727773330201	8648.4375	0.7567762245588748	1.2945770917335614E-4	7.500969818663257E-4
1727773330203	8648.4375	0.8202084288740391	1.2137235123034291E-4	7.820709427977866E-4
1727773330205	8648.4375	0.6393610842037287	1.232377527165287E-4	0.0010117375340811677
1727773330206	8648.4375	0.5986245783010229	1.378143049265167E-4	0.001213041543405307
1727773330208	8648.4375	0.6386083547976663	1.7611440342204772E-4	0.0014143455527294464
1727773330210	8648.4375	0.7886808938989573	2.1795243597493258E-4	0.0017086945376800036
1727773330212	8578.125	0.879816133330609	2.3000470269908126E-4	0.0020030435226305607
1727773330213	8578.125	0.9328659603581999	1.8903488563963417E-4	0.0023699773849312203
1727773330215	8578.125	1.0026527900615827	1.3176649035042288E-4	0.002521842381250599
1727773330217	8578.125	1.1284338353314989	8.883758100577647E-5	0.002708024510981002
1727773330219	8578.125	1.1818939784787736	8.134594763233277E-5	0.0027854488206731534
1727773330221	8578.125	1.1200143106328615	9.787499163428451E-5	0.0026929060088491897
1727773330222	8578.125	0.9773302378144654	1.0705385963286776E-4	0.002490319116607939
1727773330224	8578.125	0.8975910690595519	1.0573824327477441E-4	0.0023795101571979175
1727773330226	8578.125	0.7336982391165487	1.1538269734582188E-4	0.00205179295291979
1727773330228	8578.125	0.5494859483506944	1.4341139717364288E-4	0.0016592508434020103
1727773330229	8578.125	0.5284765897973446	1.6600577581251551E-4	0.0012667087338842304
1727773330231	8578.125	0.48423723569822286	1.6390661963993096E-4	0.001031496832885817
1727773330233	8578.125	0.51551195060682	1.527557443111649E-4	7.962849318874037E-4
1727773330235	8578.125	0.7663750798447327	1.4435778834130702E-4	7.108322688903305E-4
1727773330237	8507.8125	0.8537712629669044	1.273821297792402E-4	7.9579036040459E-4
1727773330238	8507.8125	0.9553935341645575	1.0054168093955512E-4	8.383229855342172E-4
1727773330240	8507.8125	1.034330089210385	9.362753332887518E-5	8.78746844859903E-4
1727773330242	8507.8125	1.0346946476390526	1.2659057192349735E-4	9.923450984955034E-4
1727773330244	8507.8125	1.1157789570230607	1.5928972979202476E-4	0.001055943155674898
1727773330245	8507.8125	1.0912273414979692	1.719711736151877E-4	0.0010360480932245036
1727773330247	8507.8125	1.0708582976079337	1.6501036660578948E-4	0.0010191480417164366
1727773330249	8507.8125	0.9964836968315972	1.5192087537456274E-4	9.61408841159513E-4
1727773330251	8507.8125	0.8629852870725235	1.3180496527706375E-4	8.741269224355513E-4
1727773330253	8507.8125	0.7775744552132469	1.0687481853378408E-4	8.305052401711541E-4
1727773330254	8507.8125	0.6315043387423022	1.0714743361941023E-4	7.341479102382742E-4
1727773330256	8507.8125	0.538600065923087	1.4550805564791358E-4	6.097481158324643E-4
1727773330258	8507.8125	0.5042724205302466	1.8420482763744308E-4	4.853483214266543E-4
1727773330260	8507.8125	0.5219739723719676	1.976680399227943E-4	4.58011957228112E-4
1727773330261	8437.5	0.47710639958944795	1.9960505852305443E-4	5.434931890637546E-4
1727773330263	8437.5	0.5224882348445143	1.9322600895564754E-4	6.289744208993973E-4
1727773330265	8437.5	0.6576271510307478	1.7746025507800058E-4	7.4299400526604E-4
1727773330267	8437.5	0.5329596025535	2.4509229473809654E-4	0.0010266726027945735
1727773330270	8437.5	0.6414276914506926	4.411889404309723E-4	0.0013524184732897314
1727773330271	8437.5	0.9006556584450746	5.577634606587306E-4	0.001562724697695411
1727773330273	8437.5	0.9683546063992827	4.447157989715921E-4	0.0017730309221010905
1727773330275	8437.5	1.0855769565202988	2.6468914968721713E-4	0.001950154791109625
1727773330277	8437.5	1.1420746960241326	1.900335946626988E-4	0.002027189492938159
1727773330278	8437.5	1.150127316808441	1.7136992113158243E-4	0.002036284665661076
1727773330280	8437.5	1.121457916512084	1.4406540016401339E-4	0.0020104846824703835
1727773330282	8437.5	0.9746129635273125	1.3046248038589176E-4	0.0018616104952607628
1727773330283	8437.5	0.8125666431721247	1.4066169786242444E-4	0.0016343501603405322
1727773330285	8437.5	0.7299421701050025	1.4407140181726429E-4	0.00152085460554688
1727773330286	8437.5	0.5585469091687449	1.2673132084554335E-4	0.001278915927396223
1727773330288	8437.5	0.46680665262641874	1.1885514752408346E-4	0.001021607620340039
1727773330290	8437.5	0.4112252120040233	1.3385584498633085E-4	7.642993132838551E-4
1727773330292	8437.5	0.41141459704364475	1.4151530714109437E-4	6.700536039426477E-4
1727773330293	8437.5	0.4865247589396322	1.2468184117273555E-4	8.417586122623111E-4
1727773330295	8437.5	0.5574177590086127	1.0562642083056337E-4	0.0010866893028121756
1727773330297	8437.5	0.6042096599842767	1.1183199425141616E-4	0.0013857571516675776
1727773330299	8437.5	0.736537582871361	1.290802230162649E-4	0.001645827287278793
1727773330301	8437.5	0.9016091278042533	1.1910066066269268E-4	0.0019058974228900083
1727773330302	8367.1875	1.0273281736286715	8.891191215035913E-5	0.002033071037288988
1727773330304	8367.1875	1.047309143861846	1.4683353552669398E-4	0.0020483666142482137
1727773330306	8367.1875	0.9934725189753129	3.660325752767085E-4	0.002004280104036074
1727773330308	8367.1875	0.880903951282176	5.617026621393238E-4	0.0018877186340453763
1727773330309	8367.1875	0.7499096760418693	5.274935356252038E-4	0.0017434082721907644
1727773330311	8367.1875	0.6827088728076574	3.5036996926974265E-4	0.0015285973399201801
1727773330313	8367.1875	0.5867499522146485	2.431185568551469E-4	0.0012412720053315016
1727773330315	8367.1875	0.4988932049223146	2.1556467414367628E-4	9.456636666607436E-4
1727773330317	8367.1875	0.5567077644245592	1.7499204948674603E-4	6.500553279899856E-4
1727773330318	8367.1875	0.6744980772612545	1.3127212729944715E-4	5.747674134068356E-4
1727773330320	8367.1875	0.6690647799940559	1.364861354085383E-4	6.145332184942496E-4
1727773330322	8367.1875	0.4947312578228442	1.788660975309676E-4	8.976954784980659E-4
1727773330324	8367.1875	0.6732252487793777	1.8617195369855606E-4	0.0011534951304101614
1727773330325	8367.1875	0.7010580404204187	1.4142559147030425E-4	0.0013634218334661664
1727773330327	8367.1875	0.6760995647397876	1.0282711797661895E-4	0.0015733485365221715
1727773330329	8367.1875	0.76472027105551	1.1892479458335708E-4	0.0018990283049933267
1727773330331	8367.1875	0.913180736430134	1.8481659458921887E-4	0.0022247080734644816
1727773330333	8367.1875	1.0326106984464725	2.441508087564035E-4	0.002398155437314387
1727773330334	8367.1875	1.0879212009929586	2.561338248441855E-4	0.0024719375794669883
1727773330336	8367.1875	1.0751400353773586	2.0104242682610033E-4	0.0024515496330718683
1727773330338	8367.1875	1.0011134201104046	1.3615118138858722E-4	0.0023502958159367406
1727773330340	8367.1875	0.8858726361686492	1.2640460982558873E-4	0.0022120868418704113
1727773330341	8367.1875	0.7246677230738994	1.8952174542029431E-4	0.0019328338200920731
1727773330343	8367.1875	0.692406232090901	2.713037677529278E-4	0.0016618744240567388
1727773330345	8296.875	0.6097414129737669	2.8530594582620183E-4	0.001365015371135883
1727773330347	8296.875	0.6430723318883427	2.207905076884572E-4	0.0010933684122733408
1727773330349	8296.875	0.6062697564530922	1.9522276999308128E-4	8.73833941091547E-4
1727773330350	8296.875	0.5568461425072568	2.1635356658732387E-4	6.542994699097533E-4
1727773330352	8296.875	0.5402733406469218	2.1147134567701015E-4	6.373493645477579E-4
1727773330354	8296.875	0.5888696678837082	1.6878971027408347E-4	6.780141499382036E-4
1727773330356	8296.875	0.5866505655761626	1.2217938294486748E-4	9.118843548530548E-4
1727773330357	8296.875	0.584424604895024	9.369677107541865E-5	0.001115227404644787
1727773330359	8296.875	0.6429760574681067	7.355972240118316E-5	0.0013185704544365193
1727773330361	8296.875	0.7580800217311677	6.096087965157386E-5	0.0015374525550413609
1727773330363	8296.875	0.8754523022642402	5.405815226448883E-5	0.001701069562539405
1727773330365	8296.875	0.9340732526721618	4.6987215547899275E-5	0.001940413222344462
1727773330366	8296.875	0.9107835979045226	4.5229247818953086E-5	0.002296257892392694
1727773330369	8296.875	0.9964175730716622	6.662585581896282E-5	0.0024799503411886466
1727773330371	8296.875	1.161337642452191	1.174074160235041E-4	0.0028287345109910423
1727773330373	8296.875	1.200826205730365	1.525737270548711E-4	0.002919260600401271
1727773330374	8296.875	1.1992969718722835	1.382666293960111E-4	0.00291662354327851
1727773330376	8296.875	1.1833804562065373	9.80877802913562E-5	0.002891719610951763
1727773330378	8296.875	1.100492860213095	7.496785603298374E-5	0.0027991393945187245
1727773330380	8296.875	0.9679020429465792	7.438031669160416E-5	0.002595089013430008
1727773330382	8296.875	0.8779657711772799	8.559680218828979E-5	0.002317122941602571
1727773330382	8296.875	0.813502795710745	1.0147735774198572E-4	0.0020921323645619948
1727773330384	8296.875	0.813502795710745	1.168444457953195E-4	0.0020921323645619948
1727773330386	8296.875	0.8003493801879711	1.3673891094785108E-4	0.0018994773333471898
1727773330388	8296.875	0.9332245728027622	1.6356412679362082E-4	0.0017305689712862756
1727773330389	8296.875	0.9131194387864493	1.806830756510412E-4	0.0016895997856819576
1727773330391	8296.875	0.9320773282277373	4.557722783266254E-4	0.001715728611025944
1727773330393	8296.875	0.9861286876541059	0.0018433916914305584	0.001755810830278247
1727773330395	8296.875	0.9189080074216516	0.0037500048546500074	0.0017060116021760448
1727773330397	8296.875	0.8587452805062714	0.004064239388659699	0.0016171314105931716
1727773330398	8296.875	0.7652445669095211	0.002390153707001599	0.0016697976718167801
1727773330400	8296.875	0.7374086490609313	6.804711535388781E-4	0.0017639879006617414
1727773330402	8296.875	0.7942281363355814	1.4016951586799661E-4	0.0020344577413723888
1727773330404	8296.875	0.7333468924361788	1.229433014810899E-4	0.0024052156421437384
1727773330405	8296.875	0.82207799391887	1.5533193208981062E-4	0.002823680242781274
1727773330407	8296.875	0.8931290981036392	1.9137507797169337E-4	0.002985152988688293
1727773330409	8296.875	1.0455982924217975	2.0303368911258062E-4	0.003255005353010742
1727773330411	8296.875	1.15022782417608	2.198283469680276E-4	0.00344832900519742
1727773330413	8296.875	1.1506950330434356	2.2423463995222752E-4	0.0034475430413243996
1727773330414	8296.875	1.05188667123107	2.0025341488931657E-4	0.00326454698419139
1727773330416	8296.875	0.976698874480201	1.6863826567512546E-4	0.003143342085096784
1727773330418	8296.875	0.8317201747597547	1.637562658052131E-4	0.0028262424773259345
1727773330420	8296.875	0.7911047518560552	1.8282299167781798E-4	0.0023793839737064745
1727773330421	8226.5625	0.7914481173021489	2.0595362755518543E-4	0.002119228492304477
1727773330423	8226.5625	0.7453798699609561	2.054738357060622E-4	0.0018531011508024623
1727773330425	8226.5625	0.718572188881624	1.6559990447048895E-4	0.0015869738093004476
1727773330427	8226.5625	0.6617469087428604	1.1090919337465988E-4	0.0013965319783187228
1727773330429	8226.5625	0.6141549983053363	8.54387220112293E-5	0.0013280512387103677
1727773330430	8226.5625	0.6008723507091516	7.536679322070949E-5	0.001322065568787284
1727773330432	8226.5625	0.5994112986438679	8.865162630722429E-5	0.0013207293544172992
1727773330434	8226.5625	0.5797673948706841	1.5373320601627433E-4	0.0012885029421136364
1727773330436	8226.5625	0.6272509341541255	2.3901241859008852E-4	0.0011603730107021145
1727773330437	8226.5625	0.7731698224266607	2.815667652178561E-4	0.0012521281636957027
1727773330439	8226.5625	0.7621477235038325	2.70272219776475E-4	0.0013627541315900937
1727773330441	8226.5625	0.6962968000928752	2.3499866944374508E-4	0.00162984635682999
1727773330443	8226.5625	0.7559604583283785	1.857507792507111E-4	0.001979146782492185
1727773330445	8226.5625	0.9306691979563052	1.4726739062474842E-4	0.0023284472081543804
1727773330446	8226.5625	1.0453298728099731	1.5429619217136476E-4	0.002511973442588805
1727773330448	8156.25	1.0824103189329977	2.0023080437378253E-4	0.0025682531233443434
1727773330450	8156.25	1.086219975903097	2.4263329450820476E-4	0.002575241616343041
1727773330452	8156.25	1.0093687755172822	2.7771317272965357E-4	0.0024801063837571347
1727773330453	8156.25	0.8918984383258021	2.923570543390901E-4	0.002324929871444545
1727773330455	8156.25	0.8136666001896041	2.8308646573773754E-4	0.0020703948780469474
1727773330457	8156.25	0.6608371786030155	2.790553730570345E-4	0.001742411690887543
1727773330459	8156.25	0.5681932586984536	2.668474432775697E-4	0.0014075224905588483
1727773330461	8156.25	0.5037252781281994	2.1017438025949477E-4	0.001125111432870866
1727773330462	8156.25	0.6431891904239766	1.5132986430280905E-4	8.427003751828836E-4
1727773330464	8156.25	0.5407451619356469	1.7394389445378363E-4	8.861236971402121E-4
1727773330466	8156.25	0.55482859123251	2.4688038634097754E-4	0.0011915423380064031
1727773330469	8156.25	0.7089152958492333	3.0678873947072646E-4	0.0014441755673536441
1727773330470	8156.25	0.896372716592467	3.645302644723106E-4	0.0016968087967008851
1727773330472	8156.25	0.953702890917603	4.6866260410209566E-4	0.001749887515260676
1727773330474	8156.25	1.0171792808922513	5.96246228738253E-4	0.001817999870118968
1727773330476	8156.25	1.0034678285766023	6.424414644338904E-4	0.0018076296051480283
1727773330478	8156.25	0.9200388816934316	5.723148000354335E-4	0.0017308847959960736
1727773330479	8156.25	0.7614751442035899	5.301498162468466E-4	0.0014993343560861792
1727773330481	8156.25	0.7026898890572436	7.257877686892565E-4	0.0013036872692618
1727773330482	8156.25	0.7527489332283068	0.0011485254284410427	0.0011080401824374204
1727773330484	8156.25	0.7089388469289708	0.0014674172936814168	0.0010357368486882043
1727773330485	8156.25	0.6532798175834132	0.0013991261809825697	8.844677626056237E-4
1727773330487	8156.25	0.6028785016769375	0.001109171875956163	8.470607807507739E-4
1727773330489	8156.25	0.6043892115699179	9.522036680098422E-4	8.542184678688166E-4
1727773330491	8156.25	0.6001109306844694	9.297935341032664E-4	8.557666168712905E-4
1727773330493	8226.5625	0.5909537998167732	7.963217054438894E-4	8.46209977888764E-4
1727773330494	8226.5625	0.5988726438869446	6.553527136203783E-4	8.512142972362401E-4
1727773330496	8226.5625	0.6176388803034337	5.390463087728323E-4	8.633980489890418E-4
1727773330498	8226.5625	0.644905955584931	4.66028247631168E-4	8.859479130841052E-4
1727773330500	8226.5625	0.6182830510480335	4.115876281876979E-4	9.91832636804954E-4
1727773330501	8226.5625	0.5868497531677765	3.903951596333122E-4	0.0011800915276443404
1727773330503	8226.5625	0.6192573211477987	4.3218186065984777E-4	0.0012546673919266436
1727773330505	8226.5625	0.693068984499188	4.731743687581436E-4	0.0014476208336442439
1727773330507	8226.5625	0.7815689673600305	6.812415388893356E-4	0.0016517526970894207
1727773330509	8226.5625	0.8798354502001879	0.0013498295948538388	0.0017818365278550634
1727773330510	8226.5625	0.9442344061527426	0.002174454422550173	0.0018522539780948131
1727773330512	8226.5625	0.9647219250470077	0.002317647116775662	0.0018769984732754364
1727773330514	8226.5625	0.9784699723019192	0.0020249963709975997	0.001884487355576837
1727773330516	8226.5625	0.9110238095599915	0.0015936837947177166	0.0017650165252511005
1727773330517	8226.5625	0.8537521515654379	0.0011021144277389512	0.0016615874347336184
1727773330519	8226.5625	0.8196550948157784	6.977971456508588E-4	0.0015981168012778458
1727773330521	8226.5625	0.9159660510725517	5.837783248801241E-4	0.0014141760989416165
1727773330523	8226.5625	0.8733573971293638	6.076269033636601E-4	0.0012367667746160523
1727773330525	8226.5625	0.7275094656509207	6.16039903262161E-4	0.0010914815050270454
1727773330526	8226.5625	0.6030191100401058	6.015652767835751E-4	9.558388464825728E-4
1727773330528	8226.5625	0.5853444503549129	5.780953450756135E-4	9.322498149775304E-4
1727773330530	8226.5625	0.4616351302442859	5.211566549182546E-4	9.054305202555522E-4
1727773330532	8226.5625	0.4585353267191311	4.2463310335636557E-4	0.0010237968893016306
1727773330533	8226.5625	0.4513436602530163	3.6636002414315274E-4	0.0011421632583477092
1727773330535	8226.5625	0.43110436797065527	4.799865697449255E-4	0.0011186938146560237
1727773330537	8226.5625	0.412639490126829	7.056471385065398E-4	0.0011030808076821369
1727773330539	8226.5625	0.45112430659174046	7.839504073512118E-4	0.001136813187268466
1727773330541	8226.5625	0.4689624596890643	6.320546582966882E-4	0.0011504921576136577
1727773330542	8226.5625	0.4616454482736491	4.4414591601745786E-4	0.0011393568650861653
1727773330544	8226.5625	0.43359168180833657	3.833629153133735E-4	0.0010954303973247745
1727773330546	8226.5625	0.40260519962299884	4.016031069496137E-4	0.0011846411498082027
1727773330548	8226.5625	0.5183312060016437	4.612799931616548E-4	0.0016350423430431583
1727773330549	8226.5625	0.6125487822899066	5.250367062426888E-4	0.0019852395384273745
1727773330551	8226.5625	0.6933176817931413	5.302178275617753E-4	0.0023354367338115902
1727773330553	8226.5625	0.7280244181692158	4.936182155079431E-4	0.0028385406468839627
1727773330555	8226.5625	0.8953877744346559	4.5906495191302667E-4	0.0033416445599563356
1727773330557	8226.5625	1.0066645964842305	4.237744246992089E-4	0.0035356198118657923
1727773330558	8226.5625	1.0506288766243526	3.8034470637951403E-4	0.003584426657872764
1727773330560	8226.5625	1.0156922899613856	3.598809455099881E-4	0.0035186637163644283
1727773330562	8226.5625	0.9082880277700702	3.917426822251222E-4	0.003340522725918817
1727773330564	8226.5625	0.8070979257711339	4.496757871855491E-4	0.003086996070757403
1727773330565	8226.5625	0.7140255221339715	4.659904185896566E-4	0.0027655168613666156
1727773330567	8226.5625	0.6591435586616722	4.368297181070655E-4	0.0024264096650453808
1727773330570	8226.5625	0.7552754657561797	4.4012208958623235E-4	0.0020873024687241455
1727773330572	8226.5625	0.8826562392665781	4.670981339987654E-4	0.0019135637945665754
1727773330574	8226.5625	0.8432966321861451	4.631922586426146E-4	0.0018609019591128066
