# Supplementary material for: Identification and classification of repeated whistle types from free-ranging rough-toothed dolphins (Steno bredanensis)
Source: Sci Rep. 2026 Mar 20;16:14327. doi: 10.1038/s41598-026-44853-2 (PMC13144356; doi:10.1038/s41598-026-44853-2)
Supplement: Supplementary file 2 — Supplementary Material 2 [file 41598_2026_44853_MOESM2_ESM.zip › Dataset_StenoRepeatedCalls/Contours/3938.csv]

Time [ms]	Peak Frequency [Hz]	Duty Cycle	Energy	WindowRMS
1727773386373	5343.75	0.6868037240512919	4.0682963602431464E-4	0.001145952098569899
1727773386374	5343.75	0.778794186818173	6.855434031172962E-4	0.0013446727975496156
1727773386376	5414.0625	0.8105566462085477	9.040515355838794E-4	0.0015433934965293323
1727773386378	5414.0625	0.9617366297606569	0.0010053806177065187	0.0018008219768372666
1727773386380	5484.375	1.0999934145156358	9.836199932053637E-4	0.001993863259931312
1727773386382	5484.375	1.2131025206367925	0.0011247930244335346	0.0021583569264737195
1727773386383	5554.6875	1.2508348138550978	0.0015721333395645161	0.002326605282350439
1727773386385	5554.6875	1.2870356721698113	0.0018560498429395754	0.002387273600889134
1727773386387	5625.0	1.3301865780681066	0.001552986180036861	0.0024583104184920266
1727773386390	5695.3125	1.3216889326795762	0.0011005750698344003	0.0024447983779821545
1727773386391	5695.3125	1.267409869196872	0.001109167145398742	0.002351691590361658
1727773386393	5695.3125	1.241375475835816	0.0012255712007384133	0.002308392864416624
1727773386395	5695.3125	1.1853467782811984	0.0014919666078889726	0.0022169593847505536
1727773386397	5765.625	1.0900179860766304	0.001331851294408058	0.002060933335509019
1727773386399	5765.625	1.0274251302083333	0.00166004263235859	0.001828302485650457
1727773386400	5765.625	1.0249395790340017	0.0018365264817454328	0.0016552293261783886
1727773386402	5765.625	1.035698515340533	0.0019252660130009288	0.0015873543020918574
1727773386403	5835.9375	0.8660284583436776	0.0018687436694679181	0.001397981646246537
1727773386405	5906.25	0.823263933154853	0.0012440188103079305	0.0013038822402079745
1727773386406	6046.875	0.8032545468976778	3.463057641030207E-4	0.0011243650323492227
1727773386408	6117.1875	0.7434477711508224	1.8416769076132927E-4	0.001041087315561552
1727773386410	6257.8125	0.6507522885673682	3.446352043149419E-4	9.082821676139784E-4
1727773386412	6328.125	0.6096369757649975	5.722844900429465E-4	8.533915867429476E-4
1727773386414	6468.75	0.63451238610896	9.460533908654321E-4	9.293013058209054E-4
1727773386415	6468.75	0.6075554803362062	0.0014125288796402664	0.001107551601242847
1727773386417	6468.75	0.6881158205096475	0.0017603984835047515	0.0012858018966647887
1727773386419	6468.75	0.6923592488547714	0.0017777032099194142	0.0016475523978718605
1727773386421	6468.75	0.7622894566140136	0.0015831730905463664	0.002028788724680389
1727773386422	6468.75	0.912131820407974	0.0014879505611243731	0.002410025051488918
1727773386424	6539.0625	0.9535244141101117	0.001607968892970076	0.0025943199296733
1727773386426	6539.0625	1.0938560979024803	0.0016941303999856961	0.0029534372454534806
1727773386428	6539.0625	1.2085636315878139	0.0015458411790878312	0.003180380594361857
1727773386430	6539.0625	1.2309925434532676	0.0013683259875937495	0.0032260491502376447
1727773386431	6539.0625	1.1944441827593748	0.001356342954761987	0.0031704007983941684
1727773386433	6609.375	1.139643288461425	0.0013842209759301139	0.0030946820101736237
1727773386435	6609.375	0.9847074477910578	0.0013465607429071495	0.00285312069898957
1727773386437	6609.375	0.8681094318934127	0.0012396137414386282	0.0025786035302288323
1727773386438	6609.375	0.7990245735210668	0.0012177894704757993	0.002357053871989785
1727773386440	6609.375	0.7954338049927574	0.0014014303258022918	0.002216055381213174
1727773386442	6679.6875	0.8397487779888773	0.0017352768563720523	0.0019493385301699896
1727773386444	6679.6875	0.8429561271107671	0.001868449149997862	0.0017369012595622817
1727773386446	6679.6875	0.7395834293005601	0.0017828322493159384	0.001616073870154377
1727773386447	6679.6875	0.7787180646660443	0.0018639602355223904	0.001648047177176025
1727773386449	6679.6875	0.8342510999123756	0.002287708888508788	0.001722628863171291
1727773386451	6679.6875	0.8438433796660261	0.0028202404527459387	0.001961516003254009
1727773386453	6679.6875	0.6983337901899177	0.0031158361534847027	0.002273730727208172
1727773386454	6679.6875	0.7480382489521992	0.0029615103510248894	0.002687423553928027
1727773386456	6679.6875	0.8075501546977025	0.0025252877946401347	0.0029007445078081027
1727773386458	6679.6875	0.9424321809569302	0.0021853536309546884	0.003317913949168962
1727773386460	6750.0	1.1301537947939055	0.001963321162712743	0.0037199318838689937
1727773386462	6750.0	1.2895725869353467	0.0015682703773986946	0.0040783223996827996
1727773386463	6750.0	1.3915634170362623	0.0014367296819594248	0.00432007641664724
1727773386465	6750.0	1.4184414833521222	0.0021724964646606263	0.004388424619430184
1727773386467	6750.0	1.4190981647531742	0.0033094717011983273	0.004388603264056438
1727773386469	6750.0	1.3714259921606147	0.003764988580545518	0.004253868965297728
1727773386470	6750.0	1.3051880843691903	0.003292921676299747	0.004064870898087046
1727773386472	6750.0	1.260895889576164	0.0027996943111675957	0.003942909342953781
1727773386474	6750.0	1.1575361684664371	0.0030141418457303912	0.003660414782985564
1727773386476	6750.0	1.054715178968574	0.0036892202944045754	0.0032753917670756204
1727773386478	6820.3125	0.904258241144665	0.004378314545709878	0.0028307271928958537
1727773386479	6820.3125	0.8044255645217809	0.005115579279499742	0.002395931066650765
1727773386481	6820.3125	0.7785207549989045	0.005500038855017006	0.002209749876609266
1727773386483	6820.3125	0.7474328182680475	0.004977598847289325	0.0019722746335386985
1727773386485	6820.3125	0.8001542392723027	0.0038829454043424623	0.0018686606392979677
1727773386486	6820.3125	0.7471806243017627	0.003118254279738801	0.0019461521391939463
1727773386488	6820.3125	0.7609022540997737	0.0027818965148805512	0.0019835348283406985
1727773386491	6820.3125	0.8069463193410018	0.0027984954187325745	0.0020713547095545775
1727773386493	6820.3125	0.8874678735397358	0.0030221171758839887	0.0021372572845069974
1727773386495	6820.3125	0.8641865610431838	0.0030433703063557672	0.0021206508516464673
1727773386496	6820.3125	0.831914634666708	0.0028186750149359553	0.0020623067072574933
1727773386498	6820.3125	0.8457036098870406	0.0027451160374289832	0.0021016499161556667
1727773386500	6820.3125	0.7189648368295465	0.0029017715998464807	0.0022704023322604725
1727773386502	6820.3125	0.6738885620349294	0.002717684466313107	0.0026763547799791908
1727773386503	6890.625	0.7105723669974112	0.0023596670672469946	0.0031473086124761884
1727773386504	6890.625	0.7829083912285195	0.0021081186307359235	0.003618262444973186
1727773386506	6890.625	0.8650427662533352	0.002706620396693843	0.0038997672138918757
1727773386508	6890.625	1.0523397732732196	0.0043068928915973945	0.00440859685664385
1727773386510	6890.625	1.1981033277696382	0.005603003013676842	0.004757918750333865
1727773386511	6960.9375	1.2416239804441824	0.005297780515895733	0.004857497300741546
1727773386513	6960.9375	1.22814010039467	0.004126911911338523	0.0048254042238316894
1727773386515	6960.9375	1.1457750162791436	0.00394933073440638	0.004627479609660122
1727773386517	6960.9375	0.9970820379502573	0.004658214600144719	0.004234280725726697
1727773386518	7031.25	0.8164076184031511	0.004574693516465152	0.003626016486428035
1727773386520	7171.875	0.7192363779000016	0.002527952966004842	0.003105150281363202
1727773386522	7382.8125	0.5602746970990131	2.1517566230032053E-4	0.0024541185467998453
1727773386524	7593.75	0.48638323151423835	2.485335837776057E-4	0.001814549599567302
1727773386526	7804.6875	0.47024732618289244	0.0010160918544013528	0.0012706085221606909
1727773386527	8015.625	0.4529711267301553	0.0011148369497938826	9.375422945186759E-4
1727773386529	8015.625	0.5283264544025157	0.001007687420554621	6.04476066876661E-4
1727773386531	8015.625	0.48262603842023244	8.17887704609084E-4	6.287804467315929E-4
1727773386533	8015.625	0.4540945992965664	7.59672725336376E-4	0.0010385800542413092
1727773386534	8015.625	0.5439639699774533	9.385485313828313E-4	0.00136100381754052
1727773386536	8015.625	0.5835039034967334	0.0013939749097012996	0.0017541441858059147
1727773386538	8015.625	0.7019934632747116	0.0017568897143787495	0.0021725763033872965
1727773386540	8015.625	0.8518022616759842	0.0016766492482514841	0.0025910084209686784
1727773386542	8015.625	1.0365142928895876	0.001420009067220815	0.002934453934478864
1727773386543	8015.625	1.1953308119686117	0.001461160838981336	0.003241344872845856
1727773386545	8015.625	1.262197932135162	0.001896924420383695	0.0033736432482641228
1727773386547	8015.625	1.3215716345222632	0.002325031900853769	0.0035602449208253003
1727773386549	8015.625	1.2125164305928084	0.002360088538052262	0.00361496325624077
1727773386550	8015.625	1.1535386109698071	0.002056516904758409	0.0034820379759082656
1727773386552	8015.625	1.122176772143606	0.0018011176693731186	0.0034007564125410283
1727773386554	8015.625	1.0280611482997286	0.0017897112152821977	0.003158077703329267
1727773386556	8015.625	0.8922568593409586	0.0019772655542621875	0.0028554295859328812
1727773386558	8015.625	0.7260064972497122	0.0022236437166749663	0.00245811065684443
1727773386559	8015.625	0.555975151869579	0.002356851026657725	0.002060791727755978
1727773386561	8015.625	0.47368168678962674	0.00256067666732585	0.0017111880410016062
1727773386563	8015.625	0.5348130027846534	0.002868798095604157	0.0013615843542472343
1727773386565	8015.625	0.520887789155057	0.0028681209614191266	0.0010803611593906423
1727773386566	8015.625	0.5103389479771409	0.0022883631578484607	8.696507302100395E-4
1727773386568	8015.625	0.5276064869409504	0.0016522503905200922	6.589403010294366E-4
1727773386570	8015.625	0.6291000689009791	0.0015332518967194656	6.325235467465894E-4
1727773386572	8015.625	0.6609369540531097	0.001940253823970986	8.239107503222056E-4
1727773386574	8015.625	0.764276701367409	0.0024431229992932283	0.0010581400145939818
1727773386575	8015.625	0.7542448223761792	0.002564837897372619	0.0012363554289864655
1727773386577	8015.625	0.8091103522449337	0.0021754008631108953	0.001414570843378949
1727773386579	8085.9375	0.9178999310922937	0.0016569555789605586	0.0016347936203569397
1727773386581	8085.9375	0.9519221568809997	0.0016530916775472587	0.0018962425903417044
1727773386582	8085.9375	1.0865065957567859	0.0020577181079757313	0.0020735044923416187
1727773386584	8085.9375	1.133439620572658	0.00231134784990373	0.0021355723746791315
1727773386586	8085.9375	1.1680847996317445	0.0024411154773704793	0.0021833597129021004
1727773386588	8085.9375	1.1859730907087884	0.0027075936251757795	0.002208484515056166
1727773386591	8085.9375	1.1515582329940417	0.0027394353212405694	0.00215354843719401
1727773386592	8085.9375	1.0314476722835981	0.00221556785803463	0.0019567472217298107
1727773386594	8156.25	0.9806759583953989	0.0016063536596703726	0.0018646292571276872
1727773386596	8156.25	1.0244536148722247	0.0015264057714373944	0.0016827211729915693
1727773386598	8156.25	1.1418586140961333	0.0016991964179798116	0.0015941546247804752
1727773386599	8156.25	0.9908888667477095	0.0017030935641159936	0.001578608932109891
1727773386601	8156.25	0.9768989776841176	0.0015363948624165236	0.0015569926357846087
1727773386603	8156.25	0.9340762684772692	0.0013629407929917595	0.0014911144726887553
1727773386604	8156.25	0.9297162759506755	0.0014396401776622019	0.001485313151830736
1727773386606	8156.25	0.9283732425384659	0.001651461822738284	0.0015458695167913181
1727773386607	8156.25	0.8035890573610871	0.0019522215859684162	0.0017615279807463354
1727773386609	8156.25	0.8398946038258756	0.0020654923323270673	0.0018435183783168194
1727773386611	8156.25	0.8708295073225002	0.0018219567521304664	0.0019091288484247553
1727773386613	8156.25	0.8843600058691795	0.0013206108517814354	0.0019352407133497412
1727773386614	8156.25	0.8782674076167705	9.064428039518237E-4	0.0019203621260167154
1727773386616	8156.25	0.8914950371173764	8.088756452950155E-4	0.0019419391583061743
1727773386618	8156.25	0.92690606337632	9.342826802464017E-4	0.0020000318295365247
1727773386620	8156.25	0.9331254440201084	0.0011305305064925786	0.002009487964517175
1727773386622	8156.25	0.9084768340960562	0.0014802988324800006	0.0019472556590905954
1727773386623	8156.25	1.1341897859304153	0.001946710833388935	0.0019057048628668724
1727773386625	8156.25	1.197378290524273	0.002187879252401234	0.0018687345568263976
1727773386627	8156.25	1.1749651447032232	0.0021218813926702183	0.001833956624257579
1727773386629	8156.25	1.1732809198727399	0.0016730438664527704	0.0018326039391193647
1727773386630	8156.25	1.0637247337485258	0.0014589310964818526	0.0017275980022795408
1727773386632	8156.25	0.9869317588566233	0.0014386298073132825	0.0016568735465150933
1727773386634	8156.25	0.8400779100334118	0.001298385721499425	0.0015099394774884915
1727773386636	8156.25	0.6705326104314072	0.001118012303592636	0.001282139689454182
1727773386638	8156.25	0.6067305901213274	0.001058073985448225	0.0010567757982864875
1727773386639	8156.25	0.4813158867639227	0.0010602309631733288	8.314119071187931E-4
1727773386641	8156.25	0.4126405009731944	0.0010764839797099111	6.848191755195988E-4
1727773386643	8156.25	0.41457841981132076	0.0011399275695570415	5.382264439204044E-4
1727773386645	8156.25	0.48291381984097426	0.00114875574830247	7.366912027321581E-4
1727773386646	8156.25	0.642841432596644	0.0010377972618776643	8.889438563330454E-4
1727773386648	8156.25	0.6592446499304548	9.563503254756849E-4	0.0010411965099339326
1727773386650	8156.25	0.7157379726193985	0.0010099052420999852	0.0013210068168636856
1727773386652	8156.25	0.8385108865575074	0.0010634710636774885	0.0015870426095315102
1727773386654	8156.25	1.0163714505387007	0.0010425653628448363	0.001853078402199335
1727773386655	8156.25	1.0045342305609943	9.922953422655716E-4	0.0021449742441451637
1727773386657	8156.25	1.0667825574140413	9.153539431274593E-4	0.0022628796056402205
1727773386659	8156.25	1.1529828555164947	8.188275360407279E-4	0.002424887751487121
1727773386661	8156.25	1.2188344801308295	7.977561375063438E-4	0.0025358404508055714
1727773386662	8156.25	1.2399545128381986	8.548409424190837E-4	0.002568695526031458
1727773386664	8156.25	1.2230099598481814	8.569216568053142E-4	0.002542596467677315
1727773386666	8156.25	1.137874354752581	8.26977125773837E-4	0.0024131049082861157
1727773386668	8156.25	1.045441619014774	8.523057128445038E-4	0.002265525349825636
1727773386670	8156.25	0.9325689086028212	9.062040246972166E-4	0.002022467187016483
1727773386671	8156.25	0.8717258810720788	8.887608993207474E-4	0.0017348059968896408
1727773386673	8156.25	0.85080114031507	8.34847963303516E-4	0.0016124225061126863
1727773386675	8156.25	0.8067005085495282	9.166723893141803E-4	0.0013802148533959878
1727773386677	8156.25	0.8706585523360288	0.001113802647905161	0.0012063868902847386
1727773386678	8156.25	1.0405514949598924	0.0012424847954594937	0.001214910805345207
1727773386680	8156.25	1.0059071453529	0.001251849963545615	0.0012586909612581712
1727773386682	8156.25	0.854746558462624	0.001223648713884441	0.001440044191493791
1727773386684	8156.25	0.8165004559459397	0.0012177184791662577	0.0017243724564588144
1727773386686	8156.25	0.9454877529271234	0.001222934120555468	0.002006956561131371
1727773386687	8156.25	1.0497286590950723	0.0012239235530767457	0.0022006194485036804
1727773386690	8156.25	1.110480572267891	0.001255336982235869	0.0023089750660096682
1727773386692	8156.25	1.1895034940844704	0.0013162492199344988	0.0026333677761041607
1727773386694	8156.25	1.2388580678715324	0.0013057599323019478	0.0027155297585503956
1727773386695	8156.25	1.2891346125161445	0.0012710280609669429	0.002813970123286187
1727773386697	8156.25	1.3113133241117054	0.0012464047285080386	0.00286293232305863
1727773386699	8156.25	1.329776733069407	0.0012963943878411667	0.0029049448796223025
1727773386701	8156.25	1.348582882122852	0.0013427798182005365	0.0029456127896783832
1727773386703	8156.25	1.359523145978984	0.0013203523407885112	0.0029689389832923325
1727773386703	8156.25	1.3365722097895225	0.0013854497992409197	0.0028720819596997353
1727773386705	8156.25	1.3365722097895225	0.0014747486424499022	0.0028720819596997353
1727773386707	8156.25	1.2768701255628216	0.0014974547288340886	0.002768561833937885
1727773386709	8156.25	1.1982956499696253	0.001433965242329463	0.0026518016189323802
1727773386710	8156.25	1.0344534209280303	0.0013563681806260763	0.0023945285097557146
1727773386712	8156.25	0.9470152571682827	0.0013333506729962758	0.002235545992126074
1727773386714	8156.25	0.7503997354887316	0.001391265865137757	0.0018769204402860847
1727773386716	8156.25	0.6045896514278001	0.0015090645447370177	0.0014967061097377007
1727773386718	8156.25	0.4818141879393267	0.0016219265832264765	0.0011284292873498568
1727773386719	8156.25	0.40977710563316405	0.0016534922620681754	8.648755972245781E-4
1727773386721	8156.25	0.3805491520534882	0.001575240299089601	6.067931930322532E-4
1727773386723	8156.25	0.2721714002042316	0.0014948349147453305	3.487107888399283E-4
1727773386725	8156.25	0.36132860483613405	0.0014910334880229804	2.9801177956542127E-4
1727773386726	8156.25	0.4064337229969921	0.0014915597853527207	4.496792266073373E-4
1727773386728	8156.25	0.46873592480673476	0.0014394145589939982	6.882357314844352E-4
1727773386730	8156.25	0.4649061926755765	0.0014252197859844532	0.0010054614805182233
1727773386732	8156.25	0.5594538474990701	0.0015104553963669425	0.0013538339764227717
1727773386734	8156.25	0.7002446283643174	0.00165171799366608	0.0016928465581879627
1727773386735	8156.25	0.8688039792111665	0.0018433472981181503	0.0019376934525487718
1727773386737	8156.25	0.9540505617487363	0.001984946729518827	0.002182540346909581
1727773386739	8156.25	0.9449805580867637	0.0019319275186977097	0.0025749348710691965
1727773386741	8156.25	1.03931281519721	0.001726930430489164	0.0029663308365624665
1727773386742	8156.25	1.1725071585834002	0.0015706790590127267	0.0032785883647777087
1727773386744	8156.25	1.2195624081763794	0.001533006091600018	0.0033910017278098374
1727773386746	8156.25	1.2827700990928455	0.0015701633307463137	0.0035439198439547654
1727773386748	8156.25	1.3072151978023663	0.0016698010267961621	0.00360232371059131
1727773386750	8156.25	1.2917188728380502	0.0017609684640400097	0.0035699844602375018
1727773386751	8156.25	1.2257750950296065	0.0017706341983695908	0.003440422393581118
1727773386753	8156.25	1.1609638666212254	0.00170837560242926	0.0033053828671140827
1727773386755	8156.25	1.0150054299798006	0.0016260540257850998	0.002945855505580973
1727773386757	8156.25	0.8637345696510642	0.001554944158802087	0.002536268650062457
1727773386758	8156.25	0.7252160208673798	0.0015813315222025107	0.0021376864546432846
1727773386760	8156.25	0.6861926376760746	0.0017169983780831342	0.0018390446221051284
1727773386762	8156.25	0.6874017295597484	0.001801010643705372	0.001528970847087812
1727773386764	8156.25	0.7285635003426867	0.0017698130488544345	0.0012642331734548332
1727773386766	8156.25	0.8957906876705827	0.0017120036261465844	9.994954998218545E-4
1727773386767	8156.25	0.7948448649915336	0.0016698688656590958	9.043138447369368E-4
1727773386769	8156.25	0.772307330880352	0.001588632758541539	8.946160236588475E-4
1727773386771	8156.25	0.8170059122898524	0.0014922240306018116	9.200340353562505E-4
1727773386773	8156.25	0.7308193746412349	0.0014764346656076957	0.0010080611577995826
1727773386774	8156.25	0.5602465682927839	0.001559527842511246	0.001210368827193901
1727773386776	8156.25	0.5254925421948703	0.001620677845950802	0.0014126764965882194
1727773386778	8156.25	0.6133110679460844	0.0015542592169598517	0.0019097332529273564
1727773386780	8156.25	0.6914882126301236	0.0014835551081500875	0.0024019169387032675
1727773386782	8156.25	0.8474840544896661	0.0015060185946878181	0.0028801580402049
1727773386783	8156.25	1.030319006454149	0.0015173252571000404	0.0033583991417065326
1727773386785	8156.25	1.114725587720633	0.001439007401706606	0.003540335531810166
1727773386787	8156.25	1.2336283625925644	0.001296404617783569	0.003794514102082696
1727773386790	8156.25	1.2936283110798337	0.0012012650650558955	0.003925082106161353
1727773386791	8156.25	1.254976426981893	0.0011714258726163635	0.003836299853198609
1727773386793	8156.25	1.2181027227251977	0.001258708633086918	0.003748624377592139
1727773386795	8156.25	1.1115233780622338	0.001366676466069702	0.003474094856350197
1727773386797	8085.9375	0.9772237451498782	0.0013899444004251225	0.0031069638960935786
1727773386799	8085.9375	0.8915207728592163	0.0013835066249121956	0.0026607610845900184
1727773386800	8085.9375	0.839090617929322	0.0013932352902453465	0.002229621768262475
1727773386802	8085.9375	0.781409453238389	0.0014009324680954503	0.0019128238681940621
1727773386803	8085.9375	0.6751881389963822	0.0013407648791566272	0.0015960259681256491
1727773386805	8085.9375	0.7103003133227292	0.001218894026892665	0.001369861126449723
1727773386806	8085.9375	0.6101495262330354	0.0010843967674810974	0.0011436962847737972
1727773386808	8085.9375	0.5692559630087918	9.723336925310418E-4	9.625233025285429E-4
1727773386810	8085.9375	0.48037122403278065	8.865545821005034E-4	7.813503202832885E-4
1727773386812	8085.9375	0.5374918729468497	8.085883758281241E-4	7.23405030791293E-4
1727773386814	8085.9375	0.5151845131322527	7.726097321284822E-4	9.655646287684967E-4
1727773386815	8085.9375	0.5588476967307211	7.965161048931E-4	0.0011801382366116828
1727773386817	8085.9375	0.5696728603800828	8.849257449078278E-4	0.0013947118444548687
1727773386819	8085.9375	0.6941117580581762	0.0010275627671779363	0.0017723384725421886
1727773386821	8085.9375	0.7840629913522013	0.001121013749998264	0.002125118832413678
1727773386822	8085.9375	0.950327363404088	0.0010919004319814736	0.0024778991922851674
1727773386824	8085.9375	1.0228478773584906	0.0011307167777908074	0.0026101585191416854
1727773386826	8085.9375	1.1235013757861636	0.001680376078425297	0.0027939413813302845
1727773386828	8085.9375	1.1610713934748427	0.002457255006367848	0.0028602578411668976
1727773386830	8085.9375	1.1270636792452828	0.0025985661273190555	0.0028037728904926323
1727773386831	8085.9375	1.056926223466981	0.0019909925162922464	0.0026792971593811187
1727773386833	8085.9375	0.9980407330974843	0.0013757228184336275	0.0025694449801506427
1727773386835	8085.9375	0.8384741057389937	0.001142788102330452	0.002264897294918265
1727773386837	8085.9375	0.7145719708136792	0.0010290909783509934	0.0018822086294029946
1727773386838	8085.9375	0.5357193654832837	9.09728571700131E-4	0.0014995199638877243
1727773386840	8085.9375	0.5114684829823392	8.459683450003773E-4	0.0011996190719529489
1727773386842	8085.9375	0.5523192517339978	9.037681164442558E-4	9.368727007320501E-4
1727773386844	8085.9375	0.4328452850520494	0.0010130581867174783	7.07134073420098E-4
1727773386846	8085.9375	0.4611270946812294	0.001003929306452009	4.773954461081458E-4
1727773386847	8085.9375	0.447623134908936	8.096106548215597E-4	5.48650002905166E-4
1727773386849	8156.25	0.45239997632575757	5.924145803475272E-4	7.294986645682445E-4
1727773386851	8226.5625	0.5644668452177166	3.2893676385733296E-4	9.286422361707361E-4
1727773386853	8296.875	0.694684174340432	1.6832080594141144E-4	0.0011605274554537673
1727773386854	8437.5	0.7704201576937263	2.1988350579060632E-4	0.0013924126747367985
1727773386856	8507.8125	0.8130608192366081	2.3842245612497914E-4	0.0015369755361737544
1727773386858	8578.125	0.899187192018414	3.5210149529601233E-4	0.001821715783564762
1727773386860	8718.75	1.0343677289800521	5.349916672796502E-4	0.0020676366285429797
1727773386862	8718.75	1.121087280131816	6.360428860015203E-4	0.0022953457441688544
1727773386863	8718.75	1.0742766556487182	5.3400250722905E-4	0.0025059174591199407
1727773386865	8718.75	1.0755759123300872	3.328732039115842E-4	0.0026397082322828736
1727773386867	8718.75	1.1675682385182085	2.0806887300227453E-4	0.0028459411309111823
1727773386869	8718.75	1.2041627091020617	1.7009316452469062E-4	0.0029212128967487662
1727773386870	8718.75	1.1951108326121551	1.2944004696316093E-4	0.0029031633884084853
1727773386872	8718.75	1.175075352228203	6.631682125461553E-5	0.0028658310305086387
1727773386874	8718.75	1.1050378509601972	3.558515676995786E-5	0.0027429280296995488
1727773386876	8718.75	1.0039781696972003	4.177514611394403E-5	0.002564602594623263
1727773386878	8718.75	0.8614637421700648	5.131403350153863E-5	0.002232530201963764
1727773386879	8718.75	0.7039768663951429	4.791687110970982E-5	0.0019004578093042644
1727773386881	8718.75	0.7203244140982781	4.236939625012584E-5	0.0016513971112147986
1727773386883	8718.75	0.6538390092353304	4.833236392361006E-5	0.001402336413125333
1727773386885	8718.75	0.6496295774722035	5.648304732028639E-5	0.0012043527560447551
1727773386886	8648.4375	0.8804099571676426	5.260467859836769E-5	0.0011007521142601755
1727773386888	8648.4375	0.8725274077105021	5.9363132071793186E-5	0.0010916900099910878
1727773386891	8648.4375	0.8313777954430592	1.2086860494457983E-4	0.0010222986110191633
1727773386893	8648.4375	0.6809278814574024	1.8988178936267002E-4	0.0011262700881083105
1727773386895	8648.4375	0.5535749519396128	1.779937507194276E-4	0.0016971967180646431
1727773386896	8648.4375	0.5666910441702231	9.970335281541546E-5	0.0021647655105252192
1727773386898	8648.4375	0.5872348118015401	3.8661597559128936E-5	0.0027973944321788074
1727773386900	8648.4375	0.6707928083652248	2.8042145556150307E-5	0.0034509743901193685
1727773386902	8648.4375	0.7877860079271487	4.191130314357915E-5	0.00410455434805993
1727773386903	8578.125	0.9367407926056953	6.683557426052163E-5	0.004558800223307259
1727773386904	8578.125	1.0056972970169462	7.419016856657982E-5	0.004707747723333682
1727773386906	8578.125	1.0556548496462264	7.791783377411879E-5	0.004812132847978535
1727773386908	8578.125	1.0847794101589796	9.180240989156353E-5	0.004875762327466951
1727773386910	8578.125	1.0192709015766945	1.3903084672964918E-4	0.00471849368861173
1727773386911	8578.125	0.880151691343466	2.1359739198095946E-4	0.004370919637090313
1727773386913	8578.125	0.7904219077568134	2.644408697161186E-4	0.003867176021057769
1727773386915	8578.125	0.6059566900331935	2.578053326148417E-4	0.0032218270245213372
1727773386917	8578.125	0.5699331857620485	2.0720898397446984E-4	0.0025236250181182433
1727773386918	8507.8125	0.5223185469902379	1.716421851933238E-4	0.0020201023407455197
1727773386920	8507.8125	0.4969121089787482	1.6954028948538166E-4	0.001548396943145083
1727773386922	8507.8125	0.5642426577126298	2.1499305919856122E-4	0.001076691545544646
1727773386924	8507.8125	0.8186004446737422	2.785328119737706E-4	9.064537671386247E-4
1727773386926	8507.8125	0.8105170513387457	3.2703444387324597E-4	8.918676598238365E-4
1727773386927	8507.8125	0.8363322353501451	3.499871046361475E-4	9.006548917348845E-4
1727773386929	8507.8125	0.8219519155176583	3.294108077722147E-4	8.931940241190807E-4
1727773386931	8507.8125	0.721105124331005	2.768073958238917E-4	8.201034936795187E-4
1727773386933	8507.8125	0.6317202650026206	2.180069207298979E-4	8.866741760356172E-4
1727773386934	8507.8125	0.5178634002089539	1.850702804311875E-4	0.0011504920195239225
1727773386936	8507.8125	0.47436762867598065	2.0106408082522207E-4	0.001611254736157673
1727773386938	8507.8125	0.5033481046088837	2.3985921764770054E-4	0.002190653366515546
1727773386940	8507.8125	0.6279353757392617	2.5104471989123854E-4	0.0027548877689725706
1727773386942	8507.8125	0.8103123659948542	2.603953859068191E-4	0.003258977209765669
1727773386943	8507.8125	0.9948049973868998	3.158345799340173E-4	0.003763066650558767
1727773386945	8507.8125	1.0778013810626161	3.8032993426291437E-4	0.003935408767792102
1727773386947	8507.8125	1.1604248011977827	3.9602915733815975E-4	0.004091058266912635
1727773386949	8507.8125	1.1509436754038023	3.847982675841579E-4	0.004073266985611155
1727773386950	8507.8125	1.0729484928887936	3.9150961249126935E-4	0.0039112202751061965
1727773386952	8507.8125	1.005873944569888	3.862334579101447E-4	0.0037448493878849765
1727773386954	8507.8125	0.8360598993429919	3.3417119791882355E-4	0.0032267414697311975
1727773386956	8507.8125	0.6772075672705832	2.6962634775015866E-4	0.002628609368874637
1727773386958	8437.5	0.5270234788333439	2.2599007422984953E-4	0.001975105336122984
1727773386959	8437.5	0.46146018727798155	2.1192046437533071E-4	0.001523754038249474
1727773386961	8437.5	0.45513630246549613	1.9498024143858072E-4	0.0011406878291324789
1727773386963	8437.5	0.46183085434448934	1.9325513762447598E-4	8.228995349040688E-4
1727773386965	8437.5	0.4127425250375991	2.163544293023495E-4	5.963095157769214E-4
1727773386966	8437.5	0.37479385255402353	2.454033814737287E-4	3.69719496649774E-4
1727773386968	8437.5	0.3492167410860521	2.7243597641968736E-4	5.660290236636014E-4
1727773386970	8437.5	0.45700233187565514	2.9822425302756085E-4	8.166108453040053E-4
1727773386972	8437.5	0.545359997379455	2.854367235661635E-4	0.0011203469697436677
1727773386974	8437.5	0.6225197940970109	2.0915856398932096E-4	0.0014423277047141854
1727773386975	8437.5	0.7447363895440251	1.4322571098316167E-4	0.001688320830437348
1727773386977	8437.5	0.786999423464777	1.4384740116948251E-4	0.0019343139561605104
1727773386979	8437.5	0.9842470532644155	1.7242299977021763E-4	0.0022431575492364506
1727773386981	8437.5	1.1525789504257773	2.147313067634789E-4	0.0024754914155285987
1727773386982	8437.5	1.2512009715456562	2.5678838523843234E-4	0.0026349007869700745
1727773386984	8437.5	1.278480776878343	2.671490168601744E-4	0.0026795906850402445
1727773386986	8437.5	1.3083400377652383	2.442812060383711E-4	0.0027288856897730055
1727773386988	8437.5	1.2758259825666403	2.1338086765156336E-4	0.0026730900352039525
1727773386991	8437.5	1.1763034839167108	1.7844895862468725E-4	0.0025081458653170665
1727773386992	8437.5	1.0143009131518288	1.3524423708588347E-4	0.002147727812349067
1727773386994	8437.5	0.97862826875851	1.0364584117869858E-4	0.0020046864761900816
1727773386996	8367.1875	0.7776748745278966	1.03108901584431E-4	0.0017017294189010277
1727773386998	8367.1875	0.647394912047956	1.232617687589634E-4	0.0013855941061546983
1727773386999	8367.1875	0.5294107830473146	1.3425850094199806E-4	0.001069458793408369
1727773387001	8367.1875	0.47243843181435313	1.1363847410976672E-4	8.446815272859995E-4
1727773387003	8367.1875	0.4387237740762579	7.733568882023992E-5	6.786572586066121E-4
1727773387004	8367.1875	0.4438438541198712	5.353688369835301E-5	5.126329899272248E-4
1727773387006	8367.1875	0.39704840638102723	4.453420277051083E-5	5.321784678545201E-4
1727773387007	8367.1875	0.4864978590351481	4.15454630905952E-5	6.32340992125019E-4
1727773387009	8367.1875	0.5716447810207024	4.3725331801423704E-5	7.325035163955179E-4
1727773387011	8367.1875	0.5856340036452191	4.5335886454247414E-5	9.452546032227297E-4
1727773387013	8367.1875	0.7330115866545893	4.1992782814764495E-5	0.0011814538368897648
1727773387014	8367.1875	0.8064706611174198	3.627221952853019E-5	0.0014176530705567998
1727773387016	8367.1875	0.8396521645181174	3.090521227582572E-5	0.0015692892713950848
1727773387018	8367.1875	0.8009244298214668	2.4019341360125942E-5	0.0019870428811670665
1727773387020	8367.1875	0.8062598702968599	1.850660203221124E-5	0.002423410348283365
1727773387022	8367.1875	0.9052849078080095	2.2453236580654745E-5	0.002859777815399663
1727773387023	8367.1875	1.047290981702174	3.344833448842714E-5	0.0032369553041797566
1727773387025	8367.1875	1.1119945010855306	4.1835861146233696E-5	0.0034004769273606635
1727773387027	8367.1875	1.2106996538082073	4.403291804024896E-5	0.003638083870778753
1727773387029	8367.1875	1.2422607960816778	4.7657549103699645E-5	0.00370399191906426
1727773387030	8367.1875	1.1929933826898247	5.269385906337047E-5	0.0036211303260697118
1727773387032	8367.1875	1.127466197571744	5.3682822717644464E-5	0.003516242922202974
1727773387034	8367.1875	0.9658904359432922	5.58746597743117E-5	0.0032226751388597704
1727773387036	8296.875	0.8255463969275879	7.050627234202684E-5	0.0028186869308199996
1727773387038	8296.875	0.7265541645608715	7.927567300287916E-5	0.002459436341402403
1727773387039	8296.875	0.7182075175810838	7.696101665740179E-5	0.0022104946128067657
1727773387041	8296.875	0.7969989477217774	6.319234756303537E-5	0.0021010916451026647
1727773387043	8296.875	0.8808958497889967	5.102646281184699E-5	0.0020564582497282647
1727773387045	8296.875	0.9205683392110181	4.543881681444592E-5	0.002134669214470897
1727773387046	8296.875	0.9697216663607303	4.277039272260143E-5	0.0021734545761174407
1727773387048	8296.875	0.9657743351448468	5.2189887804019284E-5	0.002172369877209347
1727773387050	8296.875	0.956460082037276	7.670791667825516E-5	0.0021722826885245084
1727773387052	8296.875	0.9189721499436013	1.002025304916524E-4	0.002260538018774644
1727773387054	8296.875	0.7180110982247043	1.0906930044447157E-4	0.00250748413916552
1727773387055	8296.875	0.6885092923752483	1.0910801128236451E-4	0.002990080811089317
1727773387057	8296.875	0.7328912691041809	1.0771887977730418E-4	0.003260193362972912
1727773387059	8296.875	0.8240901520062814	1.0488946322010007E-4	0.0038000695092816846
1727773387061	8296.875	0.9835160656280313	1.0690358732983595E-4	0.0043391954243243575
1727773387062	8296.875	1.1626472498210598	1.337894230021042E-4	0.004781436355231359
1727773387064	8296.875	1.2292360915548044	1.8167601450228433E-4	0.004935964083281349
1727773387066	8296.875	1.2820801346549484	2.1780307584836744E-4	0.0050651072717366775
1727773387068	8296.875	1.2185507854057152	2.2743473029384115E-4	0.004913498638835003
1727773387070	8296.875	1.0619704671659391	2.3673524735927582E-4	0.004526924802627724
1727773387071	8296.875	0.877759226787642	2.6957105763459916E-4	0.00402057897391101
1727773387073	8296.875	0.7932679614897212	3.0055314723101883E-4	0.0035511747270677457
1727773387075	8296.875	0.6593047417007067	3.187714958298113E-4	0.002974533997573036
1727773387077	8296.875	0.6067082558056057	3.275611687717741E-4	0.0023908478099570404
1727773387078	8296.875	0.5982653370531585	3.1536850648010683E-4	0.0018071616223410453
1727773387080	8296.875	0.6965047823402456	2.7629396015495337E-4	0.0015832431279824708
1727773387082	8296.875	0.8574659567560305	2.6400415009974554E-4	0.001421112015512197
1727773387084	8296.875	0.8797400715757105	3.755905791378236E-4	0.0014428293454376137
1727773387086	8296.875	0.8881123010334566	6.124101144118696E-4	0.001448758652106254
1727773387087	8296.875	0.8377914604853316	9.016213638329613E-4	0.0014088352956960896
1727773387090	8296.875	0.8324513094847146	0.0011341088605534297	0.0014012701858907054
1727773387092	8296.875	0.7057843835745776	0.0011981329538475302	0.0015786169259877788
1727773387094	8296.875	0.5990690379049017	0.0010495298988298315	0.0020861787795886204
1727773387095	8296.875	0.6326382770792197	8.244237465017014E-4	0.0025010084544003787
1727773387097	8296.875	0.6767672459193336	7.077147744593515E-4	0.002915838129212137
1727773387099	8296.875	0.8225547071805049	7.858038768927126E-4	0.003480734918648089
1727773387101	8296.875	0.9834680127075303	0.0012726176512735821	0.003853412860041105
1727773387103	8296.875	1.1049687132806687	0.002011749953541333	0.004130201616201188
1727773387103	8296.875	1.1543268250300094	0.002287706226043887	0.004246574556408388
1727773387105	8296.875	1.1543268250300094	0.0018128577469511394	0.004246574556408388
1727773387107	8296.875	1.1196713051899474	0.001169628256597969	0.004174597911339412
1727773387109	8296.875	0.9949283570186228	9.21956757611711E-4	0.0038862516542548286
1727773387110	8296.875	0.8195250321492273	9.363372711552193E-4	0.0034147247777783396
1727773387112	8296.875	0.754477276325559	0.0010039896008206947	0.0030029205016972337
1727773387114	8296.875	0.7288014643259033	0.0011085867318465848	0.002591116225616128
1727773387116	8296.875	0.6952487669481907	0.0012003914216450202	0.0022515492727441543
1727773387118	8296.875	0.7790181727042647	0.0011351831846540719	0.001953583273358328
1727773387119	8296.875	0.842596052058036	9.305147696056593E-4	0.00185217486072466
1727773387121	8296.875	0.8455605842129025	8.671435408632872E-4	0.0018575903740909155
1727773387123	8296.875	0.8285145243224206	0.001043547616859276	0.0018428779023435256
1727773387125	8296.875	0.8366555857015535	0.0011386516707476092	0.0018496695299033176
1727773387126	8296.875	0.8992946298609813	0.00109964863857867	0.001933270617471655
1727773387128	8296.875	0.9012291409291704	0.001202137651221118	0.002011347856469563
1727773387130	8296.875	0.6996399890640935	0.0014200172006418252	0.0022616492980345646
1727773387132	8296.875	0.6465667307867715	0.0014374357155178955	0.0026495896821222636
1727773387134	8296.875	0.7517819447774121	0.0012188302753024034	0.0031400040412791408
1727773387135	8296.875	0.8858217960056846	9.596627102215867E-4	0.0036070698493631597
1727773387137	8296.875	0.9724918022474774	7.526136173079881E-4	0.003838706753310684
1727773387139	8296.875	1.145930945712601	6.71739572306286E-4	0.004239005660960949
1727773387141	8296.875	1.2161093531321272	6.909209764471078E-4	0.004386873711620114
1727773387142	8296.875	1.192912703452208	7.191786152636359E-4	0.0043387028105189955
1727773387144	8296.875	1.1363553147299832	7.11730212556268E-4	0.004218798560819811
1727773387146	8296.875	0.9835691621419068	6.764563406250405E-4	0.0038863500328545947
1727773387148	8296.875	0.8648415520270211	6.45286209397666E-4	0.0034566874786407815
1727773387150	8226.5625	0.7379109834983388	6.201610455435654E-4	0.0029365753781379032
1727773387151	8226.5625	0.6342611115790655	6.140998283057833E-4	0.0024164632776350254
1727773387153	8226.5625	0.6339968566649783	5.643497054137357E-4	0.0020634346619610115
1727773387155	8226.5625	0.6855083386381978	4.993586672587044E-4	0.001710406046286997
1727773387157	8226.5625	0.585811128996911	4.624133600004778E-4	0.001498969594075035
1727773387158	8226.5625	0.5680716295847943	4.299909026257546E-4	0.0014665075442193674
1727773387160	8226.5625	0.557119475983748	3.756196687622679E-4	0.0014583694787895383
1727773387162	8226.5625	0.5378512950826515	3.8367742668522005E-4	0.0014171011503059327
1727773387164	8226.5625	0.5147614104591056	4.853406198961204E-4	0.0013469952590592989
1727773387166	8226.5625	0.5290494867761034	5.887385298767934E-4	0.0013653121899450595
1727773387167	8226.5625	0.6099133404731591	6.078106678847733E-4	0.0016086649069111695
1727773387169	8226.5625	0.5914005606587223	5.384456648700216E-4	0.0018599563761486646
1727773387171	8226.5625	0.6559089275545275	4.2055189735614124E-4	0.002423479230134864
1727773387173	8226.5625	0.7615717830469452	3.0141405507811705E-4	0.0029968680259515983
1727773387174	8226.5625	0.8779283944678915	2.311190284491356E-4	0.003570256821768332
1727773387176	8226.5625	0.9487764522043611	2.3468291550888404E-4	0.0037861465802543023
1727773387178	8226.5625	1.0746369650726166	2.9006435509304306E-4	0.004139914899262619
1727773387180	8226.5625	1.1780371061424197	3.7603590223812654E-4	0.0044192943172554795
1727773387182	8226.5625	1.1842153751861966	4.3939574312086685E-4	0.004434172652104162
1727773387183	8226.5625	1.1145956979528715	4.35838613740609E-4	0.004273769085796663
1727773387185	8226.5625	1.0516573600680652	4.8295231893755506E-4	0.004140538989314325
1727773387187	8226.5625	0.8871574111428335	8.338712467217212E-4	0.0037311148999618665
1727773387190	8226.5625	0.8186401552503523	0.0014075777265246097	0.003222499912424966
1727773387191	8226.5625	0.753297708782223	0.001604116706539298	0.002710268582030552
1727773387193	8226.5625	0.7337255807226771	0.0011325438070583472	0.002553110205165745
1727773387195	8226.5625	0.9859517259742053	5.238244416597652E-4	0.0023446454488788783
1727773387197	8226.5625	0.9691790755230467	2.623323821656372E-4	0.0023077216459994306
1727773387199	8226.5625	0.9658971692801291	2.0321282927742E-4	0.002301611018692948
1727773387200	8226.5625	0.9582820401474588	1.4600237001646035E-4	0.0022978616912966007
1727773387202	8226.5625	0.9441860972115984	1.22603284964112E-4	0.0022841269374619475
1727773387203	8226.5625	0.8813180533865232	1.275433401312594E-4	0.0021799896096568907
1727773387205	8226.5625	0.8569198989673635	1.1758942758228941E-4	0.0021190744171451915
1727773387206	8226.5625	0.8182749906002188	1.0069951972323674E-4	0.00209158530484194
1727773387208	8226.5625	0.7961345168779481	1.129545549990715E-4	0.0021343980640518103
1727773387210	8226.5625	0.7517620937673418	1.47512742108475E-4	0.0023285475417231583
1727773387212	8226.5625	0.8163629989801865	1.6313599271866496E-4	0.002653454873500323
1727773387214	8226.5625	0.9811689268867925	1.3833981302936634E-4	0.003056033611033891
1727773387215	8226.5625	1.1638185513094537	1.0353375827822133E-4	0.0034210541927783126
1727773387217	8226.5625	1.2277327243636988	9.436912402797703E-5	0.0035365998802776816
1727773387219	8226.5625	1.2999107419486482	1.0147163300859014E-4	0.0036649724142390158
1727773387221	8226.5625	1.274074231886847	1.0149768618572602E-4	0.0036097762429656245
1727773387222	8226.5625	1.195207831744628	9.926179535528104E-5	0.00343866559991386
1727773387224	8226.5625	1.1288891465075777	9.634935812207397E-5	0.003301128734283291
1727773387226	8226.5625	0.9621380926594711	7.931041207038852E-5	0.0029639773921194684
1727773387228	8226.5625	0.779619090295521	5.302110024521325E-5	0.002512773162818928
1727773387230	8226.5625	0.6754144775826059	3.992208855431689E-5	0.0020760226717134794
1727773387231	8226.5625	0.637599460773571	3.8397470440649E-5	0.0016392721806080307
1727773387233	8226.5625	0.6832991723385802	3.547089791546722E-5	0.0013654283987315876
1727773387235	8226.5625	0.5830677154859286	3.911688691946802E-5	0.0010711633352881657
1727773387237	8226.5625	0.5842417422659439	5.646600966009999E-5	7.768982718447436E-4
1727773387238	8226.5625	0.5895305129716981	7.058836719115695E-5	6.883940024747621E-4
1727773387240	8226.5625	0.5936379102790881	7.567093348602163E-5	6.907254112798121E-4
1727773387242	8226.5625	0.6974514175511006	8.942739186777865E-5	7.851368161525004E-4
1727773387244	8226.5625	0.6551682574194182	1.1222915288189536E-4	8.411977817808607E-4
1727773387246	8226.5625	0.5667167797423246	1.223095665773297E-4	0.001109785766082227
1727773387247	8226.5625	0.597335636356821	1.1967339478405716E-4	0.0013611728420987838
1727773387249	8226.5625	0.6105893573982857	1.2050514780155088E-4	0.0016125599181153409
1727773387251	8226.5625	0.7188395134308053	1.2509589970148053E-4	0.0020435157258620333
1727773387253	8226.5625	0.8988710319471059	1.1720053307651711E-4	0.0024276958090195732
1727773387254	8226.5625	1.0636677532076086	9.253591028814031E-5	0.002811875892177113
1727773387256	8226.5625	1.1259174946718995	6.454030381308281E-5	0.002931392255644053
1727773387258	8226.5625	1.2165045588271424	5.7589495584849864E-5	0.0030962657797899713
1727773387260	8156.25	1.2349002766159345	7.581100257235002E-5	0.0031283780398813697
