# Supplementary material for: Identification and classification of repeated whistle types from free-ranging rough-toothed dolphins (Steno bredanensis)
Source: Sci Rep. 2026 Mar 20;16:14327. doi: 10.1038/s41598-026-44853-2 (PMC13144356; doi:10.1038/s41598-026-44853-2)
Supplement: Supplementary file 2 — Supplementary Material 2 [file 41598_2026_44853_MOESM2_ESM.zip › Dataset_StenoRepeatedCalls/Contours/3940.csv]

Time [ms]	Peak Frequency [Hz]	Duty Cycle	Energy	WindowRMS
1727773443042	4992.1875	0.7121949364265845	0.003359011964749337	6.05936585587344E-4
1727773443044	4992.1875	0.7426583791928721	0.003650992156819855	6.264965247456029E-4
1727773443046	4992.1875	0.705511680323738	0.004209705152624343	6.114067701505721E-4
1727773443047	5062.5	0.7407980914116675	0.004848858085621375	6.278692510088779E-4
1727773443049	5062.5	0.7305517444263022	0.005296854483785989	6.205437935894993E-4
1727773443051	5062.5	0.6398602543944525	0.005466399547392442	5.608671275115546E-4
1727773443053	5132.8125	0.5531846236998065	0.005081149795022819	4.973089238783144E-4
1727773443054	5132.8125	0.5140964340113994	0.005059349253528274	4.303673952631948E-4
1727773443056	5132.8125	0.540583388610456	0.005902184095966713	4.0138983941751444E-4
1727773443058	5203.125	0.5196099059773788	0.006784644483831303	3.767574847932733E-4
1727773443060	5203.125	0.5427287204871677	0.006959018560630865	3.8665495853073916E-4
1727773443062	5203.125	0.5032521373820754	0.006914186284894907	4.227816906885707E-4
1727773443063	5273.4375	0.4525266032120395	0.007344993545754734	5.093198312992912E-4
1727773443065	5273.4375	0.5138202834199718	0.008208681137344605	5.958579719100117E-4
1727773443067	5273.4375	0.4269441168763103	0.010611522578303252	7.313744873346604E-4
1727773443069	5343.75	0.5167387316561846	0.014837127599492307	8.668910027593091E-4
1727773443070	5343.75	0.596020456629979	0.018040765434768846	9.619522839755048E-4
1727773443072	5343.75	0.6149119251179246	0.0173467790550675	9.813696804472933E-4
1727773443074	5414.0625	0.6583761219208595	0.01407549047562094	0.0010136906404629676
1727773443076	5414.0625	0.6497467488862684	0.014417878303588162	0.001007013585142435
1727773443078	5414.0625	0.5845965179507338	0.01704039823282168	9.557149036586818E-4
1727773443079	5484.375	0.6226288612787816	0.016411588893673914	8.469555509733454E-4
1727773443081	5484.375	0.5749495834519356	0.013683872498697834	7.844611840338679E-4
1727773443083	5484.375	0.49808314399330406	0.012433222612273333	6.895554988140314E-4
1727773443085	5554.6875	0.5680868124077462	0.01346767998367868	6.572440476729991E-4
1727773443086	5554.6875	0.5268943491864612	0.014718153630052981	7.019064024707061E-4
1727773443088	5554.6875	0.5442095788234221	0.014182367091502482	7.22237683283704E-4
1727773443090	5625.0	0.6116608296657401	0.012706846691593594	8.011782400558505E-4
1727773443092	5625.0	0.7518415288248259	0.011831779182838047	9.312707829379611E-4
1727773443094	5625.0	0.8573986235119047	0.011718489342503705	0.0010030026780877652
1727773443095	5625.0	0.8950726148360287	0.01155352341274677	0.0010209276205540966
1727773443097	5625.0	0.9276809075450639	0.010538508697938766	0.0010438255107373968
1727773443099	5625.0	0.9067669069027965	0.009274316945102948	0.0010215229810564812
1727773443101	5695.3125	0.9241260072720126	0.009273923048631127	9.537901807973591E-4
1727773443102	5695.3125	0.8371413128930818	0.009944541909919597	8.904872329784832E-4
1727773443104	5695.3125	0.7815417403694969	0.009288745917488043	8.452538185214396E-4
1727773443106	5695.3125	0.6957991477652884	0.006882717823261972	7.151285694243501E-4
1727773443108	5695.3125	0.6959900375484496	0.004207106547832204	6.557162859322828E-4
1727773443110	5765.625	0.6844025528603555	0.0024308672560492926	6.488043751112122E-4
1727773443111	5906.25	0.5495606864636936	2.835241386217632E-4	6.756181831551772E-4
1727773443113	6117.1875	0.5668852635578111	0.001572977953060688	7.20090894570141E-4
1727773443115	6257.8125	0.592463271422956	0.015775978719714513	7.868526888750322E-4
1727773443117	6468.75	0.6732804720256813	0.021844294460194074	8.699559087416542E-4
1727773443118	6468.75	0.7741420274010744	0.025378983359393217	9.737949952248179E-4
1727773443120	6468.75	0.8320294586117661	0.025759524155748368	0.001024924285570824
1727773443123	6468.75	0.8806464557127882	0.02398619777457496	0.0010697437541871174
1727773443125	6468.75	0.9899339336019393	0.023201136549746627	0.0011716171349742859
1727773443127	6468.75	0.9017656434257075	0.024992903241608952	0.0010972943074668735
1727773443128	6468.75	0.8723665197076901	0.02676804360602066	0.0010248544022139607
1727773443130	6539.0625	0.8258276492817325	0.025642959558249218	9.936401992294112E-4
1727773443132	6539.0625	0.6866507423885077	0.02133235248776841	8.860065544158004E-4
1727773443134	6539.0625	0.562193463228988	0.017892166624282647	7.636725360815365E-4
1727773443135	6539.0625	0.44320108142152653	0.020454573178046	6.429764962807933E-4
1727773443136	6539.0625	0.4079397457685905	0.030407185023682667	5.49970881530201E-4
1727773443138	6539.0625	0.35483588335098193	0.04096936076998086	4.256744705214438E-4
1727773443140	6539.0625	0.4582983464243598	0.04569432576603855	3.013780595126866E-4
1727773443142	6609.375	0.42285902052448343	0.043614416547784744	3.5429835149252716E-4
1727773443143	6609.375	0.43168191223357794	0.0385116149912971	4.3701295890731864E-4
1727773443145	6609.375	0.48224171252620546	0.0351286887565151	5.197275663221102E-4
1727773443147	6609.375	0.5559871948156883	0.03544053005610338	5.770271449223017E-4
1727773443149	6609.375	0.5099546103655036	0.0381434876163501	7.589072056945012E-4
1727773443150	6609.375	0.6671763470849555	0.04033660663673684	8.970458965841002E-4
1727773443152	6609.375	0.7031447090901625	0.04109970427015804	0.0010351845874736992
1727773443154	6679.6875	0.7969920628285461	0.04270996921536049	0.001120160211509662
1727773443156	6679.6875	0.8963625453217403	0.046398560806938736	0.0012284382114194205
1727773443158	6679.6875	0.9588300482405191	0.04976213002330904	0.0013075270497230622
1727773443159	6679.6875	0.9671147413727355	0.04987552907168363	0.0013175578455472932
1727773443161	6679.6875	0.9573461370916643	0.04741494557460226	0.0013123447435239813
1727773443163	6679.6875	0.8630805381259973	0.045770048336400186	0.0012431464796551065
1727773443165	6679.6875	0.7206365266092885	0.047490499710362656	0.0011023092141906727
1727773443166	6750.0	0.6031096177426546	0.05019608828767029	9.62101656256474E-4
1727773443168	6750.0	0.5554067442856473	0.051133533108834166	9.148157851398235E-4
1727773443170	6750.0	0.4853536098008385	0.049710211668400055	8.279706546344392E-4
1727773443172	6750.0	0.38584455254192873	0.04731993431813195	7.411255241290551E-4
1727773443174	6750.0	0.34630605509696016	0.04724140101351269	6.792429413882789E-4
1727773443175	6750.0	0.3686830532625786	0.04909182122424937	7.143986653195179E-4
1727773443177	6750.0	0.42225579795597484	0.04939865594750455	7.943374306909429E-4
1727773443179	6750.0	0.5004005397854897	0.046814318819462464	0.0011294447074188276
1727773443181	6750.0	0.5262000900381358	0.042849384658020545	0.0015110588848207176
1727773443182	6750.0	0.6400230935534591	0.03916361761950916	0.0017458714043990773
1727773443184	6750.0	0.6716508205581762	0.0356259565286784	0.001980683923977437
1727773443186	6750.0	0.7764316774764151	0.031900686147064115	0.0021621620835774553
1727773443188	6750.0	0.8695244939072326	0.028977217484362553	0.0022922683086886776
1727773443190	6750.0	0.9297397061713836	0.027763689776179386	0.00236001585597308
1727773443191	6750.0	0.8910272946147798	0.027335468197567415	0.00232184792270884
1727773443193	6750.0	0.8457983244889936	0.026725513472908986	0.0022771607491385254
1727773443195	6750.0	0.7003181505503144	0.02548030545479625	0.001953705463198733
1727773443197	6750.0	0.6102776061050286	0.02428559785523298	0.0016320542726625195
1727773443198	6750.0	0.5836115075225482	0.02356170111573058	0.001310403082126306
1727773443200	6750.0	0.5379530141665773	0.022827602297682246	0.0010825642337936917
1727773443202	6750.0	0.4468682758132198	0.021667853255436256	8.361497103716594E-4
1727773443204	6750.0	0.32240838273414923	0.020675467656206602	5.897351869496271E-4
1727773443206	6750.0	0.4748369110629662	0.01967632229577448	5.064333889228281E-4
1727773443207	6750.0	0.5715004582144947	0.017841342543333236	5.814672825161663E-4
1727773443209	6750.0	0.5766211685209871	0.015814977805477363	6.136447753908193E-4
1727773443211	6750.0	0.47322385694868896	0.014255093488404431	7.829697788964175E-4
1727773443213	6750.0	0.5111263713765924	0.012972218230042399	9.54478749804893E-4
1727773443214	6750.0	0.5260470494576356	0.011821717353860006	0.0011259877207133685
1727773443216	6750.0	0.5713950598498682	0.01108562535109603	0.0012457649784522414
1727773443218	6750.0	0.6563077517726842	0.01010659655231728	0.0014831217007050675
1727773443220	6750.0	0.7926184826662392	0.007881912085259317	0.0017204784229578936
1727773443223	6820.3125	0.8709687354502504	0.0049002905094200026	0.0018402890589504371
1727773443224	7171.875	0.9246768405194785	1.5938114790971345E-4	0.0019145513672862437
1727773443226	7523.4375	0.8988681785526195	1.0850210715268485E-4	0.0018810626360062726
1727773443228	7945.3125	0.8494348078192739	0.006046811035178096	0.001813598024405318
1727773443230	7945.3125	0.7740772417586401	0.00769753891642922	0.0017089863041671015
1727773443231	7945.3125	0.6997890604738054	0.01024773010158452	0.0015010064237421959
1727773443233	7945.3125	0.640154827864634	0.013330795357774568	0.001391879496953927
1727773443235	7945.3125	0.6367058216743342	0.014428012624143189	0.0011763465001341327
1727773443236	7945.3125	0.5220713105591588	0.012595572524466239	9.608135033143383E-4
1727773443238	7945.3125	0.5152053886322938	0.010529770579312597	8.569826400916146E-4
1727773443239	7945.3125	0.4334733004673305	0.010115326699027514	7.274656815813108E-4
1727773443241	7945.3125	0.5360153486143867	0.010359155036220934	7.437374236231506E-4
1727773443243	8015.625	0.5234436419025157	0.010268260532629456	7.22586575154472E-4
1727773443245	8015.625	0.5184533461084905	0.00961104331941267	7.159915953500608E-4
1727773443246	8015.625	0.44552556552298594	0.009074129905117493	8.539376763490127E-4
1727773443248	8015.625	0.49126537376693996	0.009391745261010581	9.918837573479646E-4
1727773443250	8015.625	0.5376603868272569	0.009772405013327934	0.001314986599018429
1727773443252	8015.625	0.5659756926468145	0.009651047458746195	0.0017295322798307556
1727773443254	8015.625	0.5813372722384175	0.009492292211541261	0.002085223464140715
1727773443255	8015.625	0.6858807503466933	0.010118725126899578	0.0024409146484506753
1727773443257	8085.9375	0.7364346164339916	0.011095816344955932	0.002551580050057017
1727773443259	8085.9375	0.8266891109332883	0.01255484889673525	0.002713064272283552
1727773443261	8085.9375	0.830892594681433	0.013107187684219078	0.002717310339765133
1727773443262	8085.9375	0.776886292707967	0.012297105296504155	0.0026433807093722275
1727773443264	8085.9375	0.7356644943405992	0.011058635653531422	0.0025807654308617704
1727773443266	8085.9375	0.6220917519361108	0.010138225999465022	0.0022431232851915536
1727773443268	8085.9375	0.5758092214430601	0.0098937474423963	0.0018487186097421837
1727773443270	8085.9375	0.4543966861208827	0.010403544641543468	0.0014243265897820711
1727773443271	8085.9375	0.34943970494300314	0.01138244447519312	0.0010899822014051252
1727773443273	8085.9375	0.36484719269798904	0.012519846163882917	8.021380004997533E-4
1727773443275	8085.9375	0.5159472305284142	0.013445408924244865	5.142937995943815E-4
1727773443277	8085.9375	0.47670120463181337	0.013860690207308554	4.828976303884141E-4
1727773443278	8085.9375	0.4403798942188904	0.014624857596203862	4.608475104748098E-4
1727773443280	8085.9375	0.446695451716457	0.014979647074377855	4.616330445434636E-4
1727773443282	8085.9375	0.4541759740112482	0.014262391987045974	6.851514481942473E-4
1727773443284	8085.9375	0.3659430289918272	0.013300353583266297	9.758949979007071E-4
1727773443286	8085.9375	0.4960640039231101	0.013201216684374763	0.0012954034709761512
1727773443287	8085.9375	0.489874019495682	0.014092401687214455	0.0015314472108109386
1727773443289	8085.9375	0.5447901907766591	0.015815083379385208	0.0017674909506457262
1727773443291	8085.9375	0.6374881414036042	0.017600556731037977	0.00208797191085851
1727773443293	8085.9375	0.7662694487852949	0.016803096053470367	0.002321362541335662
1727773443294	8085.9375	0.839094480843449	0.016075289954953765	0.002425979887375428
1727773443296	8085.9375	0.8387428247116485	0.015448312176254263	0.0024280110304302546
1727773443298	8085.9375	0.7857850219012512	0.016683707985706	0.002354333768392458
1727773443300	8085.9375	0.7213192050677311	0.018131734943353225	0.0022244704368786818
1727773443302	8085.9375	0.6238299246203876	0.019137299075959825	0.0020176208565086252
1727773443303	8085.9375	0.6403992321351117	0.019788064984429986	0.0017112277890583849
1727773443305	8085.9375	0.6522043465299195	0.01913384678215264	0.0015082388004702884
1727773443307	8085.9375	0.5743024334217767	0.01734185377098612	0.0013052498118821918
1727773443309	8085.9375	0.6392554694779292	0.01682415285938373	0.0011619343578568382
1727773443310	8085.9375	0.6079298709988159	0.018123487574299067	0.0011274718562294054
1727773443312	8085.9375	0.595015762699938	0.01949244873735151	0.0011085492778614655
1727773443314	8085.9375	0.5935039826825647	0.019657676758862198	0.00109566627024263
1727773443316	8085.9375	0.6347994715057991	0.018981501128582604	0.0014281518245352464
1727773443318	8085.9375	0.6071320168264354	0.018033674878934813	0.0018194171010569463
1727773443319	8085.9375	0.6751596017239443	0.017211545393948865	0.0021159725724662587
1727773443322	8085.9375	0.729034637388996	0.01723940264159056	0.0024125280438755713
1727773443324	8085.9375	0.8805141741269155	0.018076984256371196	0.0027453948972079984
1727773443326	8085.9375	0.9973563002424927	0.018635986287206797	0.002913836895311806
1727773443327	8085.9375	1.0436503497943241	0.018480321664256213	0.002981105256957304
1727773443329	8085.9375	1.025121916764937	0.017675550865092617	0.0029591258913985834
1727773443331	8085.9375	0.9060684894795266	0.016483947101867208	0.002781864098581162
1727773443333	8085.9375	0.758427641813934	0.016414769842202828	0.002402777156413049
1727773443335	8085.9375	0.6262134740609075	0.017933140599948355	0.0020216895194140917
1727773443335	8085.9375	0.6014733636711821	0.018772851661152085	0.001640601882415135
1727773443337	8156.25	0.6014733636711821	0.017952348568205642	0.001640601882415135
1727773443339	8156.25	0.4958405146347363	0.01768676227035855	0.0013359368337884313
1727773443341	8156.25	0.5436285925635642	0.018416324381472764	0.0010312717851617276
1727773443342	8156.25	0.5082529501324632	0.018783900865871277	8.697894050239993E-4
1727773443344	8156.25	0.5543960961731067	0.017835323015045455	9.3070172978582E-4
1727773443346	8156.25	0.5950012698026365	0.01666331933075578	0.0012533388407169688
1727773443348	8156.25	0.6317238193443542	0.016213834671725484	0.001625951029721374
1727773443350	8156.25	0.6368962417467607	0.016298634774710788	0.0020480811663872206
1727773443351	8156.25	0.7103986933019398	0.01602968147256621	0.002372397480779326
1727773443353	8156.25	0.7959547728558451	0.015259797743992078	0.002696713795171431
1727773443355	8156.25	0.8889508982400548	0.014692235155159236	0.0031417254159350704
1727773443357	8156.25	1.0612370015008576	0.014951696594067995	0.003576453586116293
1727773443358	8156.25	1.1442666828961787	0.015980990776259557	0.0037420665725390653
1727773443360	8156.25	1.1446319399776064	0.016803951491879285	0.003742777263002871
1727773443362	8156.25	1.0745351510386887	0.0165125577756651	0.003630973533886902
1727773443364	8156.25	0.9371403264663142	0.015592712454633659	0.0033957786391560774
1727773443366	8156.25	0.8171824561952068	0.014898595226301959	0.0030742622764925657
1727773443367	8156.25	0.7273385200769488	0.014473475600303876	0.002771906570870216
1727773443369	8156.25	0.6681412816252144	0.014090850942815095	0.0023423144005329044
1727773443371	8156.25	0.6144433825184007	0.013293905268895111	0.0018886337365503964
1727773443373	8156.25	0.6660772056541708	0.012107379360235317	0.0015396440022925422
1727773443374	8156.25	0.6072621115357657	0.01185474955721612	0.0011906542680346877
1727773443376	8156.25	0.6006530914341328	0.013160893125068157	0.0011842967690031965
1727773443378	8085.9375	0.6485534561595439	0.014764666151544207	0.0012188618154051383
1727773443380	8085.9375	0.6305532418589452	0.015020883064624686	0.0011897321213308856
1727773443382	8085.9375	0.6084226212411556	0.014305503713137378	0.0010816981305088928
1727773443383	8085.9375	0.6929501373649849	0.014196487973093894	0.0010517604235274788
1727773443385	8085.9375	0.5683411180260385	0.014844827320480493	0.0011592389908533472
1727773443387	8085.9375	0.6722707804757481	0.015320003498225584	0.0014526711882700684
1727773443389	8085.9375	0.8280595173928753	0.015199564963645794	0.0017155514317145789
1727773443390	8085.9375	0.9201485348255322	0.014914514109864288	0.0019784316751590893
1727773443392	8085.9375	0.9796408333522315	0.014998019911214489	0.0020765745263930054
1727773443394	8085.9375	1.0632061416190433	0.015574130631495198	0.0022006204817292215
1727773443396	8085.9375	1.103781823322977	0.01653671372245098	0.0022667382566264153
1727773443398	8085.9375	1.1724353009626722	0.01816645548010595	0.0023848907858892783
1727773443399	8085.9375	1.1547367297109337	0.02104978700058388	0.0023543677148412626
1727773443401	8085.9375	1.121306915357024	0.022271422693465524	0.002296144413557566
1727773443403	8085.9375	1.0135320286042573	0.019934993050842797	0.0021267764755366703
1727773443405	8085.9375	0.85922410999108	0.016316051627362726	0.001896918867857075
1727773443406	8085.9375	0.7526303583374909	0.014109294729901512	0.001711184140161684
1727773443408	8085.9375	0.7166832498034591	0.013012407726637578	0.0016486439079552017
1727773443410	8085.9375	0.6348163505341701	0.011163552717649721	0.001484136185893045
1727773443412	8085.9375	0.5188022555259575	0.00826109751408585	0.0013196284638308882
1727773443414	8156.25	0.4701426096356303	0.006333654022208699	0.0012588952518803429
1727773443415	8156.25	0.4354742403267706	0.00867963912373995	0.0016384074189752802
1727773443417	8156.25	0.4987506187680671	0.012788366604837318	0.002150348613859351
1727773443419	8156.25	0.5335165845610017	0.01539513849381134	0.0026575400418883616
1727773443422	8156.25	0.6704353914581624	0.0163682112122661	0.0031647314699173716
1727773443423	8156.25	0.7819391095938535	0.01681395200235689	0.0034907243181511623
1727773443425	8156.25	0.8178837039363245	0.016579178151064446	0.0035710595830736654
1727773443427	8156.25	0.8648937367785905	0.016155174089850153	0.003642497753172349
1727773443429	8156.25	0.8367081159040501	0.01498497846322799	0.0035649289276353403
1727773443431	8156.25	0.751066406368684	0.013454267810911167	0.003312384525181446
1727773443432	8156.25	0.644819949823697	0.012122159757768487	0.0028901386133694646
1727773443434	8156.25	0.7114068405382046	0.01133755600758881	0.002479917836848966
1727773443435	8156.25	0.7079850647129048	0.010887443698982133	0.0020696970603284667
1727773443437	8156.25	0.7080276250887604	0.010253682648837642	0.0017947458812481516
1727773443438	8156.25	0.6490306012411643	0.009722222843683098	0.0015197947021678368
1727773443440	8156.25	0.8094456175954365	0.009656108872700617	0.0014155146968071147
1727773443442	8156.25	0.8043303412269636	0.009982493333059011	0.001404597000117051
1727773443444	8156.25	0.8773583245686724	0.009700666799990949	0.001313601298961392
1727773443446	8156.25	0.9158178391392572	0.008668980332063448	0.0013580179950418462
1727773443447	8156.25	0.9051909712235389	0.007703306581595825	0.0014826961411140648
1727773443449	8156.25	0.8274008435576409	0.007555409236924346	0.001568905267004948
1727773443451	8156.25	0.8072400978625252	0.007629081842370208	0.0017474065745012718
1727773443453	8156.25	0.8779045694364097	0.007474863909549282	0.0018844745057272894
1727773443454	8156.25	0.9219082589815474	0.007437588724306532	0.0019675216431622117
1727773443456	8156.25	0.9173452889521776	0.007603677982439045	0.0019597830852819617
1727773443458	8156.25	0.9690046282132581	0.007617315708755915	0.0020404833703417326
1727773443460	8156.25	1.0209754082858669	0.0070609692426069955	0.002132846821976425
1727773443462	8156.25	1.0650768757602054	0.0062712630568256406	0.002218858002345344
1727773443463	8156.25	1.1673897948733862	0.005558650094397254	0.00217580633311783
1727773443465	8226.5625	1.2113637210372175	0.004635876196279648	0.002162144153667067
1727773443467	8296.875	1.1744616858671988	0.0021951887998404172	0.0021020448740821894
1727773443469	8437.5	1.1255247277044889	0.00115884839115993	0.0020220960416244054
1727773443470	8507.8125	1.1209478291951758	0.0012611685497390726	0.0020175825965479013
1727773443472	8648.4375	1.1280304214506014	0.0019728873667727545	0.0020305723371599085
1727773443474	8718.75	1.0338767883274176	0.002705602854852587	0.0020710528186357272
1727773443476	8859.375	1.034576113861386	0.003063613275944435	0.002073292460256858
1727773443478	8859.375	1.0474490246415562	0.0033646759772730022	0.002101944221487622
1727773443479	8859.375	1.0308745690336067	0.0039543156459701636	0.002197190548769854
1727773443481	8859.375	1.0681636664333891	0.004284960786228149	0.0022749564001036306
1727773443483	8859.375	1.1129292386245078	0.0038816411261467713	0.0023556369993560757
1727773443485	8859.375	1.1566041926118997	0.003298102835785613	0.002426683140717968
1727773443486	8859.375	1.1731571939013548	0.002772818112769284	0.002456849908314578
1727773443488	8859.375	1.1526542891832716	0.002826153301521375	0.0024162299142938388
1727773443490	8789.0625	1.0796689709707283	0.0032591296289897864	0.0022928311021226696
1727773443492	8789.0625	0.994012391259625	0.003545931233586318	0.0021546936859094105
1727773443494	8789.0625	0.8506172843798208	0.0034366277632976875	0.001918012491670214
1727773443495	8789.0625	0.7973124102748154	0.0035123475957627736	0.0016396562764505519
1727773443497	8789.0625	0.7253954050023926	0.00411743141218048	0.0015417688736732128
1727773443499	8789.0625	0.578903519523773	0.004458250794895594	0.0013023607889078828
1727773443501	8789.0625	0.5333976944056216	0.003986388749013157	0.0010629527041425527
1727773443502	8789.0625	0.49160811386268344	0.0036046006219467384	9.047007162348856E-4
1727773443504	8718.75	0.4869478106380338	0.0042535484839737155	9.287196616423378E-4
1727773443506	8718.75	0.3666962057412187	0.004870845285965014	0.0010170110525001637
1727773443508	8718.75	0.40479338408167204	0.0046210593377093885	0.001100457723891851
1727773443510	8718.75	0.4279015680161237	0.003987599359302447	0.0011349017876748405
1727773443511	8718.75	0.47257883885131124	0.004048104309895648	0.001188702913068134
1727773443513	8718.75	0.5000290871232348	0.0045826619162569375	0.0012173046548221256
1727773443515	8718.75	0.4890489878144654	0.004610431200706398	0.001180523810294965
1727773443517	8718.75	0.4994496623576005	0.00404648703649548	0.0011774143600003356
1727773443518	8718.75	0.527135301940563	0.0035839523810193225	0.001221677179188892
1727773443520	8718.75	0.5456342462466416	0.0035186414711436127	0.001213886649129642
1727773443523	8718.75	0.6608626723045191	0.003721255343342722	0.0012368272582186386
1727773443525	8718.75	0.7865775828563352	0.004125135598084383	0.0014286036485026928
1727773443527	8718.75	0.832417568767225	0.004228880552248217	0.001504266235177631
1727773443528	8718.75	0.8941169476207512	0.003763555790143123	0.0015868179900862874
1727773443530	8718.75	0.8573635269261006	0.0033171081146715115	0.0017113403276531084
1727773443532	8718.75	0.823001813383594	0.0034864045253196335	0.001939713660959209
1727773443534	8718.75	0.8087143879658312	0.0038174609864897622	0.0022275287461624655
1727773443535	8718.75	0.7514412679999707	0.003772847727513765	0.0024870458975612838
1727773443536	8718.75	0.8021739550067873	0.003442320273601099	0.002666860961238648
1727773443538	8718.75	0.8394879202129478	0.0031683779042937796	0.002776611307792966
1727773443540	8718.75	0.9448945072927654	0.0032659862231243105	0.003099015500059649
1727773443542	8718.75	1.0485014172345852	0.003898493734618185	0.00342602288426215
1727773443543	8718.75	1.1111030047465191	0.004458948148960809	0.0038055450799649583
1727773443545	8718.75	1.1502176931667394	0.004202172566113478	0.003923710064223871
1727773443547	8718.75	1.2090561429533846	0.0035569570654185225	0.004100097024976285
1727773443549	8718.75	1.207651582154088	0.0033506847874366663	0.004097512779907424
1727773443550	8718.75	1.1591753739673083	0.0035562981264579915	0.003973926518179346
1727773443552	8718.75	1.1168943217862726	0.0037416780511933317	0.0038838607536890793
1727773443554	8648.4375	0.99868932510361	0.0036493235928134566	0.0036132959195593157
1727773443556	8648.4375	0.8433821781444268	0.0033634478677368167	0.0032657050131732145
1727773443558	8648.4375	0.7726278642390738	0.003251328049411079	0.0027638157118237182
1727773443559	8648.4375	0.671839048354064	0.003293530486711345	0.0023701961161569406
1727773443561	8648.4375	0.6888170145101388	0.0032513383158890327	0.0022010557881546556
1727773443563	8648.4375	0.7151562418710115	0.0031838278441608733	0.00212024434615015
1727773443565	8648.4375	0.6993746992042614	0.003141735134324313	0.002452106236894077
1727773443566	8648.4375	0.8160765066086871	0.00305260623822559	0.0029007761358186457
1727773443568	8648.4375	0.8811675440167168	0.0028847577661540664	0.0031457657117181003
1727773443570	8578.125	1.0131813356976045	0.002640186417777642	0.003550272448660468
1727773443572	8578.125	1.1203033413394838	0.0022765577996140575	0.003806798774682591
1727773443574	8578.125	1.1741240201859044	0.001838744968324358	0.003930958770505243
1727773443575	8578.125	1.1821130095611359	0.0015196731680750366	0.003951568201839634
1727773443577	8578.125	1.1602392560060582	0.0016391221647976374	0.0038973742200827284
1727773443579	8578.125	1.079644849906354	0.0021716798766984523	0.003676354034213726
1727773443581	8578.125	0.9518977936841009	0.002616762488377841	0.00333047127346429
1727773443582	8578.125	0.8551020045614899	0.0027949738087029996	0.002846744391862195
1727773443584	8578.125	0.805672649041346	0.002879243867355906	0.0025017134152813137
1727773443586	8578.125	0.7121106937025989	0.0029275660973339477	0.0021398849669128956
1727773443588	8578.125	0.6353092329041133	0.002865316837777481	0.0017940805859738094
1727773443590	8578.125	0.6072524373773873	0.002788665989261642	0.0014482762050347234
1727773443591	8578.125	0.6915357526679379	0.002824850651317324	0.00140874434879678
1727773443593	8578.125	0.6745242595121775	0.002941887891730688	0.0014444000443134333
1727773443595	8578.125	0.7472293330453329	0.0030344387055755476	0.0016844175254772588
1727773443597	8578.125	0.5927591313612134	0.0031274173909859207	0.0022976851798627244
1727773443598	8507.8125	0.6959460289446286	0.0037455579188680308	0.0027553730721990638
1727773443600	8507.8125	0.7865494658868774	0.004306909248383583	0.0032130609645354036
1727773443602	8507.8125	0.9072731977497551	0.00435939467046558	0.0038322872878713385
1727773443604	8507.8125	1.057282453812893	0.0036899666733994307	0.004334136743856634
1727773443606	8507.8125	1.166113127702437	0.0028505896681395803	0.00467926248586312
1727773443607	8507.8125	1.2333439281151728	0.0023248001843103458	0.004871157430263719
1727773443609	8507.8125	1.2432419878881682	0.00215469266940007	0.004894490057111061
1727773443611	8507.8125	1.1985577277417452	0.002718693673709326	0.004771573422245774
1727773443613	8507.8125	1.0808635207841981	0.004257557677184957	0.0044447311610538495
1727773443614	8507.8125	0.956152190202437	0.005323026173380213	0.004044141314216716
1727773443616	8507.8125	0.8872553987323113	0.00473273847599103	0.003785815037006005
1727773443618	8507.8125	0.7979994799855871	0.0037450809386201183	0.003179242083999697
1727773443620	8507.8125	0.7222215993987743	0.003803746059715019	0.0025743704170589107
1727773443623	8507.8125	0.7528583244421982	0.004109044716068946	0.002062082049454512
1727773443624	8507.8125	0.8164527991559086	0.0036358835748692745	0.0015497936818501129
1727773443626	8507.8125	0.8745416164019012	0.0029289498264838893	0.001514916679630935
1727773443628	8507.8125	0.848950355919721	0.002561139897547353	0.0014699965425359993
1727773443630	8507.8125	0.9454592757216578	0.0028380000084950985	0.0014640388661668333
1727773443631	8507.8125	0.8650357868186582	0.003653216662202874	0.001566727561069555
1727773443633	8437.5	0.7818468075086032	0.004460585363946963	0.001689118216631105
1727773443635	8437.5	0.8254027318349588	0.0041851810486904124	0.0020232271985052455
1727773443636	8437.5	0.912611178341829	0.0033137514197320436	0.002336795360297425
1727773443638	8437.5	0.9514054849220646	0.00289059704392627	0.0024872135620444694
1727773443639	8437.5	0.9716440070231551	0.0030755378178924002	0.0027473367127742246
1727773443641	8437.5	1.02310177212004	0.003220444975161736	0.0028664811838455167
1727773443643	8437.5	1.1155589458268291	0.002944573265560325	0.0030630972046850843
1727773443645	8437.5	1.127312514669868	0.0024220017804956365	0.003088337705442435
1727773443646	8437.5	1.0701657571348582	0.0021620598203461626	0.002997492361825436
1727773443648	8437.5	1.0152117471706597	0.0025288121825470323	0.002892378841870511
1727773443650	8437.5	0.8678116100869304	0.0033116112949162285	0.002627743757121496
1727773443652	8437.5	0.7057333201834759	0.0037055350886175953	0.0022658249284171913
1727773443654	8437.5	0.6004999508647799	0.0033383546676618837	0.0018404410389710594
1727773443655	8437.5	0.42454028608682315	0.002734532685076576	0.001492618543376875
1727773443657	8437.5	0.41671227932505545	0.0023531548732611462	0.0011761478193135708
1727773443659	8437.5	0.38205619294855	0.0021181516152170487	8.596770952502664E-4
1727773443661	8367.1875	0.3688619296114874	0.0019219174450493127	0.001363391086112458
1727773443662	8367.1875	0.4033007804870307	0.0017708188038321009	0.0017955607100533532
1727773443664	8367.1875	0.48866744538545837	0.0019911471948674897	0.0023360238092721176
1727773443666	8367.1875	0.6521055319238545	0.0026969206098602276	0.0029372076981365796
1727773443668	8367.1875	0.700155560742051	0.003267556640255572	0.003485068401899175
1727773443670	8367.1875	0.8649188489756217	0.00304864255337634	0.00403292910566177
1727773443671	8367.1875	1.0170819957634523	0.0022362577305026286	0.004466559292021403
1727773443673	8367.1875	1.0799085402472046	0.0016195382917143573	0.004656232641718104
1727773443675	8367.1875	1.1071756728567945	0.0015216120559428696	0.004722646562184683
1727773443677	8367.1875	1.0719077170047897	0.0015900804010648205	0.00461946967825282
1727773443678	8367.1875	0.9584780092592592	0.0015092096471960557	0.004305937809208238
1727773443680	8367.1875	0.8821911726302265	0.0014727117327983667	0.0040973223315473265
1727773443682	8367.1875	0.732343645791417	0.0016832291810812553	0.0035350568394100423
1727773443684	8367.1875	0.6145661646472855	0.002036544831784508	0.0029001086209860106
1727773443686	8367.1875	0.4420281258408166	0.002220453010950428	0.0021968977980594403
1727773443687	8367.1875	0.4474642739063666	0.002129268453656669	0.00149368697513287
1727773443689	8367.1875	0.43829420648959266	0.002113525463976485	0.0012633446401995982
1727773443691	8367.1875	0.4209408427631139	0.0022384678042294986	0.0010330023052663264
1727773443693	8367.1875	0.4581649893689251	0.0020831460908333718	0.0014807133155577937
1727773443694	8367.1875	0.5535186075450853	0.0017391331011009754	0.0018317159522605036
1727773443696	8367.1875	0.5976705597798196	0.0017259188173534912	0.0021827185889632134
1727773443698	8367.1875	0.7621823783357355	0.0020001439804340077	0.0025695199312376496
1727773443700	8367.1875	0.9253959735734408	0.0022503667520205033	0.0028701377159284073
1727773443702	8367.1875	1.088678878474952	0.0025729744802643647	0.0031557250289036194
1727773443703	8296.875	1.1902468592699051	0.002811101082461441	0.003363473269991511
1727773443705	8296.875	1.2254295109203026	0.0029924292073093676	0.0034409718126903774
1727773443707	8296.875	1.247829861111111	0.0028281649889819386	0.0034949001986317955
1727773443709	8296.875	1.2301692256221064	0.0026799743976955244	0.003446058265382426
1727773443710	8296.875	1.3507621423961893	0.0027837666738618864	0.003336917641962397
1727773443712	8296.875	1.3589578459436498	0.002760992113867481	0.003279879254555097
1727773443714	8296.875	1.294279030791933	0.0023354114998119483	0.003142104008446976
1727773443716	8296.875	1.2359892218099657	0.0020137719501974343	0.0029850913299083676
1727773443718	8296.875	1.1852186577216597	0.002418212063562052	0.0028609274212465768
1727773443719	8296.875	1.2119469428574334	0.003136612522886104	0.002756060365368155
1727773443722	8296.875	1.1082506933095628	0.003527553781217142	0.002760532501318095
1727773443724	8296.875	1.0486491864560548	0.0036316742071332443	0.0028557741576290285
1727773443726	8296.875	1.0207826418879078	0.0037780341359942935	0.0030009203584134884
1727773443727	8296.875	1.0448626346902623	0.004010603252215595	0.0030635867123567227
1727773443729	8296.875	1.0499644599640914	0.004187782262174995	0.0030748791552990622
1727773443731	8296.875	1.0356290312460161	0.004045450066028433	0.003043437919187281
1727773443733	8296.875	1.0125631785972293	0.003706041955931745	0.002993019366174933
1727773443735	8296.875	0.9853188610190379	0.0033056317952144115	0.0029233976579265664
1727773443735	8296.875	0.9464599152882246	0.002954656529126225	0.00279548198673255
1727773443737	8296.875	0.9464599152882246	0.002870946601089868	0.00279548198673255
1727773443739	8296.875	0.9392831229482725	0.0030897701561355137	0.002767289065653039
1727773443741	8296.875	1.0726219743750305	0.003282125837880526	0.0027477968281203057
1727773443742	8296.875	1.0930133180459995	0.003299339721926911	0.002888989416180535
1727773443744	8296.875	1.09077740819547	0.003614546648372152	0.002991257909760482
1727773443746	8296.875	1.1071014306371134	0.0043716071545105185	0.0032208417217506726
1727773443748	8296.875	1.1800809160142043	0.004507643636238627	0.003398458803883596
1727773443750	8296.875	1.2180682697115797	0.003954982078364865	0.003492446656806918
1727773443751	8296.875	1.225863158746203	0.0036417502563797664	0.003510414533394742
1727773443753	8296.875	1.213521903946327	0.0034816496870539154	0.0034785715496416982
1727773443755	8296.875	1.1789998158264878	0.0032890388630030538	0.003388433432143073
1727773443757	8296.875	1.1198396111097741	0.003272379628066887	0.003244150137823215
1727773443758	8296.875	1.0205977475011232	0.003895198720402351	0.0029935033571125936
1727773443760	8296.875	1.067626017985707	0.004520248145813086	0.002850425524536125
1727773443762	8226.5625	0.9671222777198234	0.004441912052319731	0.0025633821423915316
1727773443764	8226.5625	0.9170065627287328	0.003876266033901893	0.0022285818540649562
1727773443766	8226.5625	0.7806874452120554	0.003456981587206179	0.0019067898010529131
1727773443767	8226.5625	0.6679072464532485	0.0031315529266207915	0.0015849977480408702
1727773443769	8226.5625	0.6536907421947973	0.00289230769323181	0.0014280266638763848
1727773443771	8226.5625	0.7521034499597212	0.0028955631456328325	0.0012798189405683895
1727773443773	8226.5625	0.6656088980844356	0.0030333871691009284	0.0013887473538324166
1727773443774	8226.5625	0.6382341082956907	0.003193867217303819	0.0016626629732631683
1727773443776	8226.5625	0.6055048723403352	0.003373736966782762	0.00193657859269392
1727773443778	8226.5625	0.6184320029972484	0.003433671541398777	0.0025855564359534393
1727773443780	8226.5625	0.7631293672159467	0.0032324825114551023	0.003220989489831426
1727773443782	8226.5625	0.8403769331494666	0.0027782454275473868	0.0038564225437094125
1727773443783	8226.5625	0.9481078000025636	0.00217802774410409	0.00450546994264252
1727773443785	8226.5625	1.0034953959253312	0.0019745561585763232	0.004816014601280569
1727773443787	8226.5625	1.1325553895063898	0.0025166834728022514	0.005321125710202626
1727773443789	8226.5625	1.22476560147782	0.0033009607484276817	0.005656401293992878
1727773443790	8226.5625	1.2604278397020943	0.004268120280067036	0.005784752672268155
1727773443792	8226.5625	1.2455859976122374	0.005084599088145897	0.005734771029728143
1727773443794	8226.5625	1.1734121091136425	0.005609843431874244	0.005501493353734424
1727773443796	8226.5625	1.0741632115198045	0.005645326454382763	0.005165899415973307
1727773443798	8226.5625	0.9316155346748295	0.005311253381735748	0.004648650605825014
1727773443799	8226.5625	0.7537554307071085	0.0048803794260178735	0.003949683918099747
1727773443801	8226.5625	0.7450539708448382	0.0046150410693795284	0.0033524044963173247
1727773443803	8226.5625	0.5895899718152015	0.004672402765964273	0.0026692750469429387
1727773443805	8226.5625	0.47868912455160434	0.004836345634765261	0.0020834816256266827
1727773443806	8226.5625	0.6284428100091849	0.004760754283486495	0.0014976882043104265
1727773443808	8226.5625	0.6536401638848572	0.004477816565260835	0.001385292947078337
1727773443810	8226.5625	0.7204389401931413	0.004284447742829094	0.0012020278830827166
1727773443812	8226.5625	0.7321206855497098	0.0043096506729401575	0.001073372517555547
1727773443814	8156.25	0.7077774911556604	0.004611375088372085	0.0010591001986325012
1727773443815	8156.25	0.7734026227678571	0.004897890924614114	0.0011774401402646095
1727773443817	8156.25	0.7116617088658219	0.00486674764242612	0.0013016046522559656
1727773443819	8156.25	0.6495061910377359	0.004530920756183088	0.0016982213289009145
1727773443822	8156.25	0.6718456924434304	0.004358472736575187	0.0022101717531323537
1727773443823	8156.25	0.8063591486152442	0.004590771563464908	0.0025574979092817334
1727773443825	8156.25	0.8748990708167131	0.004948344006659329	0.002904824065431113
1727773443827	8156.25	1.029376678511882	0.00515741284062665	0.0032220637981853744
1727773443829	8156.25	1.1616336867111983	0.005205057481831781	0.003452232133588953
1727773443831	8156.25	1.2246242557168334	0.005174244453836655	0.003574761323101488
1727773443832	8156.25	1.2199328108841438	0.005222680473103689	0.003563450471363505
1727773443834	8156.25	1.1857195284140074	0.005256630201403835	0.00348655409874264
1727773443835	8156.25	1.079740794401091	0.005362923333526922	0.003237804326176715
1727773443837	8156.25	1.0152379364790427	0.005526958721840748	0.0030726942488945334
1727773443838	8156.25	0.940159398957903	0.005550144343361101	0.0026847219351601257
1727773443840	8156.25	0.8823255913721532	0.0052313980367495565	0.0023765330430703478
1727773443842	8156.25	0.8104684849284177	0.00461374623798074	0.002034438142126507
1727773443844	8156.25	0.6566717439727463	0.004034832494618989	0.0016551067653002662
1727773443846	8156.25	0.536628739139069	0.003810899734006482	0.0012780264076680647
1727773443847	8156.25	0.4611528302533308	0.003760310923229187	9.009460500358632E-4
1727773443849	8156.25	0.47057374879539454	0.003629255254729105	7.181573188039012E-4
1727773443851	8156.25	0.4690210448284113	0.003578603781671003	5.353685875719393E-4
1727773443853	8156.25	0.4877569412486578	0.0038180571545060682	4.744407518049416E-4
1727773443854	8156.25	0.41494484013186106	0.004169491779215406	6.806128502702773E-4
1727773443856	8156.25	0.4504909123082398	0.004304564672021762	9.920696076562677E-4
1727773443858	8156.25	0.5128527770925587	0.004298673024815787	0.0013651442056256636
1727773443860	8156.25	0.595972744110436	0.004431972013498955	0.0017878880925115742
1727773443862	8156.25	0.6994035450523344	0.004546833646277692	0.002218178592094369
1727773443863	8156.25	0.8441277270047169	0.004218800951236855	0.0026484690916771638
1727773443865	8156.25	0.9037911916928721	0.0036221200404147665	0.0028744045280035854
1727773443867	8156.25	1.0651599522249469	0.0033042283691049014	0.0032855445282568125
1727773443869	8156.25	1.1728517048619789	0.0032876179890221364	0.0035183195370046636
1727773443870	8156.25	1.2146146082263423	0.0033687347935966784	0.0036074057817483355
1727773443872	8156.25	1.2097768431239329	0.003276650328309231	0.0035977231816075148
1727773443874	8156.25	1.1439979823646862	0.003034196606878429	0.0034709861100548226
1727773443876	8156.25	1.0170416033765983	0.002898030608844274	0.0032203838839491386
1727773443878	8156.25	0.8603874987309446	0.002789830378399622	0.0028830872332040423
1727773443879	8156.25	0.6704105223236599	0.002503450561312784	0.0024042499767117213
1727773443881	8156.25	0.5902983559557272	0.0022646055400274826	0.001989619353561011
1727773443883	8156.25	0.5037819399234628	0.002204682994197303	0.001524762158921411
1727773443885	8156.25	0.45076992543592326	0.001991011060613785	0.001093876457635039
1727773443886	8156.25	0.4085864660874853	0.001704345938441153	8.148032796957803E-4
1727773443888	8156.25	0.40157663774967967	0.0016457702190475804	5.954345602574481E-4
1727773443890	8226.5625	0.4399760167006629	0.0016737426981754046	4.5144587493503965E-4
1727773443892	8296.875	0.36866977347335544	0.0014964135507621163	3.074571896126311E-4
1727773443894	8367.1875	0.33611354020588985	5.85640672053063E-4	2.841809448531034E-4
1727773443895	8437.5	0.3245767233182475	1.0910699812781405E-4	2.723641922666828E-4
1727773443897	8507.8125	0.3635757293260241	5.938060095824977E-5	3.1668234404170115E-4
1727773443899	8578.125	0.3087347944042004	4.586020480248923E-5	7.44801300896268E-4
1727773443901	8648.4375	0.347034629143152	1.5086492658380446E-4	0.0012831298510137365
1727773443902	8718.75	0.43748435076893255	3.7548781768168444E-4	0.0017425123010998576
1727773443904	8789.0625	0.4448397279116598	6.297260203287604E-4	0.0023629565298402006
1727773443906	8859.375	0.5758581992643755	7.284350578130913E-4	0.003063688909598996
1727773443908	8929.6875	0.691231578014818	9.123747160701468E-4	0.0038010693680275574
1727773443910	8929.6875	0.8824525453089455	0.0013653667108478797	0.004538449826456119
1727773443911	8929.6875	1.0491972430618604	0.0015608663485030979	0.005182015459797555
1727773443913	8929.6875	1.1208377817154482	0.0012825707033492562	0.005423174781341209
1727773443915	8929.6875	1.2219173714178573	9.084064958633688E-4	0.005774296182938239
1727773443917	9000.0	1.2639132723275375	6.574885038261516E-4	0.005917372554907949
1727773443918	9000.0	1.212479657196521	4.960451250239776E-4	0.005758590546433114
1727773443920	9070.3125	1.1552751592885713	4.228568707653541E-4	0.005583529178334654
1727773443923	9140.625	1.006354903181002	4.7742197890987694E-4	0.004834231892581425
1727773443925	9210.9375	0.7717675849493362	5.218273534134813E-4	0.004094950831912867
1727773443927	9281.25	0.6326036893370739	6.407740236642726E-4	0.00333575180319785
1727773443928	9351.5625	0.5776442805547102	8.723932360757883E-4	0.0025765527744828335
1727773443930	9351.5625	0.5491131815344062	0.0012208636345328653	0.00205935771606285
1727773443932	9351.5625	0.6263966093681038	0.001577006750551495	0.0016521593143922673
1727773443934	9351.5625	0.8054867258780672	0.0017486823708881228	0.0012449609127216845
1727773443935	9351.5625	0.7116875474051068	0.0016765623498241752	0.0011513737511268268
1727773443936	9351.5625	0.7632124866435247	0.0014341056326863141	0.0011979889022036663
1727773443938	9351.5625	0.7664434872525601	0.0010387444673884585	0.0013029720841317039
1727773443940	9351.5625	0.6459466793524872	5.857639702139775E-4	0.001637626932663636
