# Supplementary material for: Identification and classification of repeated whistle types from free-ranging rough-toothed dolphins (Steno bredanensis)
Source: Sci Rep. 2026 Mar 20;16:14327. doi: 10.1038/s41598-026-44853-2 (PMC13144356; doi:10.1038/s41598-026-44853-2)
Supplement: Supplementary file 2 — Supplementary Material 2 [file 41598_2026_44853_MOESM2_ESM.zip › Dataset_StenoRepeatedCalls/Contours/3941.csv]

Time [ms]	Peak Frequency [Hz]	Duty Cycle	Energy	WindowRMS
1727775639603	5132.8125	1.148599748591457	0.002908411299508152	0.0024200481243987397
1727775639605	5132.8125	1.1346951637294724	0.004285293482117638	0.002389851133339088
1727775639607	5132.8125	1.2564641890493276	0.005348070645123157	0.002299920761690042
1727775639608	5132.8125	1.208832082234395	0.006503156710561658	0.0021941679321675045
1727775639610	5203.125	1.2294274183461977	0.007846041835565398	0.0021233532419623257
1727775639612	5203.125	1.125486187419597	0.00884574788923401	0.0019852779368868226
1727775639614	5203.125	1.00403966189385	0.009370173012405406	0.0018236168781689888
1727775639616	5273.4375	0.9006524235947327	0.01002778259960176	0.0016606951955906578
1727775639617	5273.4375	0.8715442918489998	0.010960675942993351	0.001507439736355235
1727775639619	5273.4375	0.827884984809521	0.011624036337511376	0.0014205620793762649
1727775639621	5273.4375	0.9754463273312772	0.011962855310808302	0.001279388573715487
1727775639623	5343.75	0.8237433037514111	0.012471789616375739	0.0013043073143899897
1727775639624	5343.75	0.820583767361111	0.013114701442970758	0.0014781481981498892
1727775639626	5343.75	0.7610372116589607	0.0137696350374875	0.0015945837395658453
1727775639629	5414.0625	0.8738452615161281	0.014910251492611399	0.0017987286145096741
1727775639631	5414.0625	0.9471771590646817	0.016748955792719827	0.0020684568264602945
1727775639633	5414.0625	1.0265570230006924	0.018565524464895237	0.00222044331262347
1727775639634	5484.375	0.9996913818821267	0.020288929615017742	0.002429961082137871
1727775639636	5484.375	1.0469571916385438	0.021310771927313114	0.0025447904321965285
1727775639638	5484.375	1.0929684791759522	0.022334774301325782	0.002745268676587588
1727775639640	5554.6875	1.12017853725558	0.02461457341786515	0.002952323354182926
1727775639641	5554.6875	1.135887153823208	0.028142183896132947	0.0031709344761826404
1727775639642	5625.0	1.1573862304902252	0.030559577005131792	0.003268204279177634
1727775639644	5625.0	1.1838329191199917	0.03150035645949906	0.003340830468989278
1727775639646	5625.0	1.2359666117589172	0.03227869553570679	0.0034672131852993126
1727775639648	5625.0	1.2726032750170426	0.03458496101462031	0.0035485056432823197
1727775639649	5625.0	1.2383530415388462	0.035171395053254124	0.0034677151830359593
1727775639651	5625.0	1.2064436030753838	0.03490429707080659	0.003395730931428636
1727775639653	5695.3125	1.127436402532216	0.03309258352177806	0.003217558286821779
1727775639655	5835.9375	1.0115240989356555	0.015857114970832507	0.0029349658276248795
1727775639656	6046.875	0.9186349883592883	0.001176318059615909	0.0025957528894427046
1727775639658	6187.5	0.828908453859138	0.010720752234258692	0.0022911722824715346
1727775639660	6398.4375	0.7309769050483842	0.02110747341699409	0.0019484428911440757
1727775639662	6398.4375	0.7044634229232181	0.02568804091352861	0.0016238984245636003
1727775639664	6398.4375	0.683264336914491	0.02769717802370899	0.0013509714913932142
1727775639665	6398.4375	0.762898739756051	0.02955941076310226	0.0010780445582228278
1727775639667	6468.75	0.7812927919437571	0.03216063161962537	0.001008672791371669
1727775639669	6468.75	0.7814790200938067	0.03447172093911557	9.646419246067638E-4
1727775639671	6468.75	0.6720887947777019	0.035041934408530984	0.0011062148306008525
1727775639672	6468.75	0.7300663157965266	0.034560117459451464	0.0013080651824717805
1727775639674	6539.0625	0.8062381210021798	0.03544169688737065	0.0015099155343427087
1727775639676	6539.0625	0.9322867112680461	0.03729888117167016	0.0017027856922389895
1727775639678	6539.0625	1.0027676784863007	0.03780699214539294	0.0019172368628855329
1727775639680	6609.375	1.1087930874063294	0.03744137846660639	0.0020852172344572165
1727775639681	6609.375	1.1799762674273218	0.0387757801118982	0.002181417847965961
1727775639683	6609.375	1.2097873634145424	0.044112418098218024	0.0022250229922631815
1727775639685	6609.375	1.2369358793218086	0.0486659127256361	0.002268197880806096
1727775639687	6609.375	1.2471451587694868	0.05025700015163934	0.002286666365081928
1727775639688	6609.375	1.2450583820503813	0.049951600607150475	0.0022828702328699627
1727775639690	6609.375	1.253805692681152	0.05046007490688097	0.002298687380597669
1727775639692	6609.375	1.1531717257045233	0.051444446859401964	0.002344032530718059
1727775639694	6609.375	1.1454286051345377	0.052612865626794736	0.0023764914332308346
1727775639696	6609.375	1.1512300956004509	0.056783956756220756	0.002387991728477133
1727775639697	6609.375	1.1030617905523168	0.062255131122134724	0.00231301231260247
1727775639699	6609.375	1.0693465120019727	0.06595314417461634	0.002261292674212395
1727775639701	6609.375	0.9719234804701405	0.06594531392804649	0.002112144957756724
1727775639703	6609.375	0.8753297506341224	0.0648607994733746	0.0019604264255934987
1727775639704	6679.6875	0.7666006933628515	0.06581020057878514	0.0017603177213311246
1727775639706	6679.6875	0.7021867664482466	0.06783694449210875	0.001530339352649416
1727775639708	6679.6875	0.6809792230911776	0.06882278968976964	0.0013003609839677078
1727775639710	6679.6875	0.8570396811570897	0.06965529152868057	0.001142864973598667
1727775639712	6679.6875	0.7916466224848079	0.07351056847083759	0.0011971064046759692
1727775639713	6679.6875	0.8316445095539288	0.07851740445045623	0.0013277493637959422
1727775639715	6679.6875	0.8461513322317338	0.07917590638331089	0.0014196950155167453
1727775639717	6679.6875	0.848936190158474	0.0752038786549779	0.0016728888969340604
1727775639719	6679.6875	0.9297000878596113	0.07207975468904307	0.0019300288957256107
1727775639720	6679.6875	1.042614295988639	0.07157018505676982	0.002145081039495276
1727775639722	6679.6875	1.0965290603515383	0.07068064190512581	0.0022296385946656873
1727775639724	6679.6875	1.172091020345835	0.06807456563588876	0.0023552031840459995
1727775639726	6750.0	1.2223816106139784	0.0654802080608425	0.002441115101202766
1727775639729	6750.0	1.2553491755880812	0.06449521853050728	0.002497770803489054
1727775639730	6750.0	1.2550819727212819	0.0628236489742116	0.0024946651375405485
1727775639732	6750.0	1.2411121552345388	0.06043111030879432	0.0024672260963669703
1727775639734	6750.0	1.219611733008848	0.058748904753430205	0.0024223223445698295
1727775639736	6750.0	1.3206519707927706	0.05751496527521822	0.0024163425996081554
1727775639737	6750.0	1.3047744143184126	0.05520564905371041	0.002438894251721503
1727775639739	6750.0	1.3109762963508909	0.049894757682575	0.0024506132668487214
1727775639741	6750.0	1.3015795053925905	0.0424847392065951	0.0024332353085079173
1727775639742	6750.0	1.2950097489906807	0.03446211549631143	0.0024216762257493877
1727775639744	6750.0	1.2984925595969274	0.02697569594981272	0.0024279236102560833
1727775639745	6820.3125	1.3002639546584283	0.02008458991465238	0.0024308569520514246
1727775639747	6960.9375	1.2919188045605674	0.01250253571703764	0.0024163009607617862
1727775639749	7171.875	1.2285884321360718	4.71538565438422E-5	0.0023122585577060916
1727775639751	7382.8125	1.1336728461883352	4.294152586986174E-5	0.002163308237695074
1727775639752	7523.4375	1.0551638312440184	8.099947429321335E-5	0.001961382461957219
1727775639754	7734.375	0.978018698354611	0.002205828514395024	0.0018627680661652706
1727775639756	7945.3125	0.8524064997707023	0.0033186197683482506	0.0016618077345167141
1727775639758	7945.3125	0.730913495999815	0.004015495887476482	0.0013911001688273106
1727775639760	7945.3125	0.6162813269354105	0.004160727041007988	0.0011177902630556892
1727775639761	7945.3125	0.5244728904100334	0.004036293969574406	8.444803572840679E-4
1727775639763	7945.3125	0.4751701412891727	0.004080925226386756	6.86675619235536E-4
1727775639765	7945.3125	0.42519357020520476	0.004330005673749428	5.156461678662375E-4
1727775639767	7945.3125	0.44933055181923154	0.004584684870650809	3.4461671649693915E-4
1727775639768	7945.3125	0.4098046654521448	0.004673089616729025	3.9947828004893927E-4
1727775639770	7945.3125	0.44371406987028306	0.004763535513109415	4.624096226660582E-4
1727775639772	7945.3125	0.43934145404516867	0.004823229736420268	6.793335718575499E-4
1727775639774	8015.625	0.526912420936964	0.00479994208873009	9.908581551890424E-4
1727775639776	8015.625	0.5423427877686058	0.004779031391137879	0.001387455201069412
1727775639777	8015.625	0.5790992352947499	0.00469388997669299	0.0017122468033907382
1727775639779	8015.625	0.6158134686657682	0.004490645348519842	0.0020370384057120643
1727775639781	8015.625	0.7967583038522013	0.0044259394129586415	0.002416762214309503
1727775639783	8015.625	0.9556389026350517	0.004580603753560363	0.002796486022906942
1727775639784	8015.625	1.0756664841644203	0.004656248377363278	0.003048244256741929
1727775639786	8015.625	1.1169844881864892	0.004499370300237429	0.0031287184228737932
1727775639788	8015.625	1.1908463497795934	0.004414968253762701	0.003274382297276624
1727775639790	8015.625	1.2035222494805706	0.004212957158771412	0.003298859265271452
1727775639792	8085.9375	1.1358680965015724	0.003948213658348157	0.003153232659375105
1727775639793	8085.9375	1.0634107076563593	0.0038731937509629173	0.002905127911181172
1727775639795	8085.9375	1.0297874004066885	0.004091344726430262	0.002738153294844526
1727775639797	8085.9375	0.884218405108551	0.004329436820962555	0.002407323762731385
1727775639799	8085.9375	0.8067297866865207	0.004319567395698375	0.002057685817928063
1727775639800	8085.9375	0.7103067607333159	0.0041297790551893705	0.0017080478731247414
1727775639802	8085.9375	0.6303270959156233	0.003947086866335474	0.001418295187190917
1727775639804	8085.9375	0.6006986638815386	0.0039263588326553765	0.001127119231138071
1727775639806	8085.9375	0.5235526829254398	0.0040453636622299095	8.883968582601746E-4
1727775639808	8085.9375	0.5769229784951521	0.004006425135669315	6.998446336213115E-4
1727775639809	8085.9375	0.510286758286712	0.0036747484901802478	5.112924089824484E-4
1727775639811	8085.9375	0.4964507677693114	0.003360377807110458	4.3864820113586445E-4
1727775639813	8085.9375	0.48310815948824504	0.0032204997129281357	4.743870732534129E-4
1727775639815	8085.9375	0.501110148879717	0.0031843683252384077	6.88542513872379E-4
1727775639816	8085.9375	0.4867884264718728	0.0030996212901553202	8.889733963450991E-4
1727775639818	8085.9375	0.5050314826697189	0.0029575807108755373	0.0011666252462247232
1727775639820	8085.9375	0.6390069680537435	0.002855528426144835	0.0014423938864767416
1727775639822	8085.9375	0.8026335184955313	0.002860434408405309	0.00171816252672876
1727775639824	8085.9375	0.9815972437727574	0.0029283420328385045	0.0019845006993986763
1727775639825	8156.25	1.017819603194781	0.0029495084295494073	0.0022592206902514937
1727775639828	8156.25	1.0894129152602272	0.0029317217994128705	0.0023875173180467383
1727775639830	8156.25	1.2253549182121926	0.0028800073948363454	0.002637080769899639
1727775639832	8156.25	1.2363440381110633	0.0028830540498065377	0.002655930407293325
1727775639833	8156.25	1.2054914471215694	0.0028710940667713435	0.0025985807390248882
1727775639835	8156.25	1.1839668705778303	0.0028866339063972585	0.002559692555668522
1727775639837	8156.25	1.1187440535216553	0.003083158860861795	0.002445955387500951
1727775639839	8156.25	1.0186694294060892	0.0034508086824364907	0.002271772428706422
1727775639841	8156.25	0.8579260693610635	0.0037802461314788787	0.0019562029895007394
1727775639841	8156.25	0.8921610175615057	0.0037252696316601667	0.0016406335502950568
1727775639843	8156.25	0.8921610175615057	0.003073708230005271	0.0016406335502950568
1727775639845	8156.25	0.7324920949220548	0.0022258740913577964	0.001378091525046508
1727775639847	8156.25	0.6381353715153832	0.002003632848616632	0.0011209321838923654
1727775639848	8156.25	0.5505145425362111	0.002529052159140309	8.637728427382229E-4
1727775639850	8156.25	0.5093940398977987	0.0031307829752806765	7.342700810581552E-4
1727775639852	8156.25	0.5792581810141509	0.0034749877829997776	6.189342639845594E-4
1727775639854	8156.25	0.5085531841962414	0.0037990748152824626	8.320149032322063E-4
1727775639856	8156.25	0.548608492161337	0.004216509632070968	0.0010769649028740242
1727775639857	8156.25	0.712693928628294	0.00450788864228864	0.0012720297024877627
1727775639859	8156.25	0.7670843233495246	0.004498291481441824	0.0014670945021015012
1727775639861	8156.25	0.8865948422925058	0.004273669554708022	0.0017223023493737669
1727775639863	8156.25	1.019825791347018	0.004033785496025925	0.0019283570590436555
1727775639864	8156.25	1.136825659599834	0.0038570086677757976	0.0020590991287296736
1727775639866	8156.25	1.1767522442916754	0.0038708526236323586	0.002107394268902411
1727775639868	8156.25	1.1974347635462022	0.004027695216624876	0.0021338876794816763
1727775639870	8156.25	1.1606424052068214	0.004312810330786723	0.0020801409873619707
1727775639872	8156.25	1.087525924228091	0.00475520574648711	0.0019715683864822008
1727775639873	8156.25	0.9920859898749049	0.005187639769027568	0.0018108371837479735
1727775639875	8156.25	0.9360031643621709	0.005505337839821133	0.0017130559901683384
1727775639877	8156.25	1.0122311838666496	0.005706804526304806	0.0015028032740259146
1727775639879	8156.25	0.9453134959841917	0.005767471086873939	0.0013950358201216873
1727775639880	8156.25	1.0619093537080713	0.005640889002527668	0.0013220661707299575
1727775639882	8156.25	1.0550179928496555	0.005556823937875774	0.0013124473080039249
1727775639884	8156.25	0.9940646968428127	0.005829792068692993	0.0013642448596601418
1727775639886	8156.25	0.883213807523304	0.006210286566199009	0.0014912218187771024
1727775639888	8156.25	0.9401178031526093	0.006200772411876582	0.0015855021941730946
1727775639889	8156.25	0.9928906381612196	0.005884372625884313	0.0016552972527029627
1727775639891	8156.25	1.0319675789439204	0.005909869299082869	0.00171018801817802
1727775639893	8156.25	1.0647729275103015	0.0065414732084928045	0.001823648235625927
1727775639895	8156.25	1.0743020577202929	0.00784857779039268	0.001994795463454447
1727775639896	8156.25	1.0592222713574424	0.009202888579231306	0.00213566851462265
1727775639898	8156.25	1.083101175439712	0.010214899012747518	0.002183367679548336
1727775639900	8156.25	1.1277315810365027	0.011025024624059347	0.0022735370684476668
1727775639902	8156.25	1.1776721731833457	0.01148226443279457	0.002369675924870095
1727775639904	8156.25	1.1828328428995474	0.011439175799150837	0.00247662729245088
1727775639905	8156.25	1.1582831706360577	0.010849460762288243	0.002441935137369218
1727775639907	8156.25	1.1168683793734937	0.01022754536816462	0.0023860951884083297
1727775639909	8156.25	0.9706179132777141	0.009838119094307572	0.002190569093661003
1727775639911	8156.25	0.8155097618365368	0.009983370849444916	0.001959081968132837
1727775639912	8156.25	0.6762622126278434	0.01080316579588418	0.0017218240503546845
1727775639914	8156.25	0.6058312370503439	0.011946330428507151	0.0014937975002947967
1727775639916	8156.25	0.4780459416604214	0.012933946458215502	0.0011990253110508863
1727775639918	8156.25	0.5332041486504193	0.013350965962326341	9.436525934262525E-4
1727775639920	8156.25	0.7184234555162473	0.012806497902494305	6.882798758016186E-4
1727775639921	8156.25	0.655237443094559	0.011449815339897074	6.210528951548163E-4
1727775639923	8156.25	0.6317589494661401	0.011417984476906427	6.11112537452312E-4
1727775639925	8156.25	0.5947736266134634	0.013266299095490354	5.962156055741649E-4
1727775639928	8156.25	0.5978624322391034	0.014932674111352554	6.004796152697153E-4
1727775639929	8156.25	0.5307527458142934	0.014927622038098517	7.829480592281675E-4
1727775639931	8156.25	0.4951959412368628	0.014226224760946688	0.001051042298680972
1727775639933	8156.25	0.49055405798539764	0.013436640637695046	0.0014107056973193112
1727775639935	8156.25	0.5820956120201126	0.012143256354846622	0.001795779006527061
1727775639937	8156.25	0.7770050496675184	0.011318257857743264	0.002146128966602594
1727775639938	8156.25	0.9667674450504454	0.011863333380547474	0.0024964789266781274
1727775639940	8156.25	1.048560312459054	0.012714030516075593	0.0026206646161387225
1727775639941	8156.25	1.156884919172563	0.01281871444033072	0.0027765886654168358
1727775639943	8156.25	1.1988545863633386	0.012761962988546916	0.002844245674262855
1727775639944	8156.25	1.2353477238109276	0.013389272731973857	0.0029066821385091654
1727775639946	8156.25	1.236524921793108	0.014282655536582213	0.002908662889495132
1727775639948	8156.25	1.1842675678884957	0.014557867900979769	0.002806563056394952
1727775639950	8156.25	1.0897874229794926	0.01362255245103126	0.0025598325899838692
1727775639952	8156.25	1.0225430156518012	0.01236493895773454	0.002280148337384291
1727775639953	8156.25	0.990946293759249	0.01188211908834797	0.0020429065090883185
1727775639955	8156.25	0.956785573899371	0.01217928584199755	0.0019343577420905189
1727775639957	8156.25	0.8261204365664309	0.012950057287320718	0.001707146486009366
1727775639959	8156.25	0.8181160386717581	0.013590556670287572	0.0014579715828893162
1727775639960	8156.25	0.7758516462991083	0.013157230820457099	0.0012087966797692663
1727775639962	8156.25	0.7435145573928275	0.011886826841653519	0.0010962621083204244
1727775639964	8156.25	0.6171809914167371	0.010890862318773169	9.537398792618572E-4
1727775639966	8156.25	0.5001238922574627	0.010277971638897456	7.705629222189413E-4
1727775639968	8156.25	0.4380682440962143	0.009735222098527051	5.757109040774376E-4
1727775639969	8156.25	0.3835933090428963	0.009462494524358326	3.8085888593593397E-4
1727775639971	8156.25	0.33637743345327364	0.009287306754994337	3.280461255743967E-4
1727775639973	8156.25	0.32580563929676404	0.00899518533969752	2.752333652128595E-4
1727775639975	8156.25	0.37633547992826255	0.008521220249970634	2.324868453439633E-4
1727775639976	8156.25	0.31619949486857396	0.00782624181681439	4.048243686694548E-4
1727775639978	8156.25	0.3623505199989617	0.006922501184694694	6.397819538905738E-4
1727775639980	8156.25	0.4674243727070231	0.005801700810991448	9.000339800363558E-4
1727775639982	8156.25	0.6061705038617627	0.0044484790077828455	0.0011310681641943524
1727775639984	8367.1875	0.7829265733894272	2.5865091492254476E-4	0.0013466526585173342
1727775639985	8578.125	0.9592218618972747	0.008102957670961116	0.001562237152840316
1727775639987	8789.0625	1.041927697523585	0.012419851450337515	0.00163199013382023
1727775639989	8789.0625	1.149984235783543	0.015864415914194158	0.0017207430474750816
1727775639991	8789.0625	1.1812004553197064	0.017945445815394055	0.0017473740440365215
1727775639992	8789.0625	1.1585010072720126	0.01863543794241847	0.001721164248405264
1727775639994	8789.0625	1.1311900140854299	0.01834635745235876	0.0016852053251149345
1727775639996	8789.0625	1.0410575946671907	0.01725922898447224	0.0015613758064646375
1727775639998	8789.0625	0.9442356197589099	0.015991188143022767	0.0014283241397410635
1727775640000	8789.0625	0.912929274479309	0.015273103468740713	0.0012584118369182243
1727775640001	8789.0625	0.9845443258986663	0.014801510557658933	0.0011298223538706645
1727775640003	8789.0625	0.9406773756031771	0.013856454202835964	0.0010818397964860284
1727775640005	8789.0625	0.8472383888391888	0.013139296810768369	9.937959051520297E-4
1727775640007	8789.0625	0.8656539141872278	0.013399430984478674	9.091837977463449E-4
1727775640008	8789.0625	0.9679952439340337	0.01401638053709002	8.522463453004144E-4
1727775640010	8789.0625	0.9929081737010019	0.014102745130992859	8.542565303931397E-4
1727775640012	8789.0625	0.7835610209465942	0.013643543254886472	9.450890823016109E-4
1727775640014	8789.0625	0.8207998247241983	0.012912486996652204	0.0010360889124401411
1727775640016	8718.75	0.8680219932467264	0.012453967518830539	0.0010964917887655377
1727775640017	8718.75	0.962900542662259	0.01291094391712294	0.0011983828542263051
1727775640019	8718.75	1.0014007061778276	0.014391953583736867	0.0012296069720299126
1727775640021	8718.75	1.0605920330865295	0.015654002150467618	0.001279580142155232
1727775640023	8718.75	1.068181310170507	0.015314840784721177	0.00128720042466367
1727775640024	8718.75	1.0016587164269513	0.014285384016184026	0.0012355455312362967
1727775640026	8718.75	0.9398369435637696	0.014044231460669304	0.0011742054750316872
1727775640029	8718.75	0.8546336128868752	0.01408533391750471	9.95201041263418E-4
1727775640031	8718.75	0.6153418582940251	0.013199692702746273	8.225998515453757E-4
1727775640033	8718.75	0.5878056620151991	0.011632523589759363	6.55744671006233E-4
1727775640034	8718.75	0.4209591740915444	0.010715046083123472	5.263238318935197E-4
1727775640036	8718.75	0.403898989956257	0.010983345899247885	4.2493871658596E-4
1727775640038	8718.75	0.4859231981412848	0.011535811109881439	3.2355360127840025E-4
1727775640040	8718.75	0.5081464659492925	0.011380242168345163	3.420391857660196E-4
1727775640041	8718.75	0.513096517422398	0.010752392898331348	3.8712364687363074E-4
1727775640042	8718.75	0.48230667495666024	0.010570386841870569	4.5083207056772324E-4
1727775640044	8648.4375	0.48262335610643975	0.011221812914505995	5.386124246746583E-4
1727775640046	8648.4375	0.5098460145788953	0.012034417403554942	7.536040709833324E-4
1727775640048	8648.4375	0.6319914559719093	0.012245548680889003	9.403093278901146E-4
1727775640049	8648.4375	0.7687144221264567	0.011808219936762968	0.0011270145847968969
1727775640051	8648.4375	0.8287842609773862	0.010998921490292435	0.0011889240108073737
1727775640053	8648.4375	0.903649988149741	0.010030809418881997	0.0012618943814421868
1727775640055	8648.4375	1.014181652908805	0.009291105253933018	0.0013785605525770028
1727775640056	8648.4375	1.0901820514098917	0.0091195005044555	0.0014564758977386083
1727775640058	8648.4375	1.1113343572246115	0.009006581227790808	0.0014808664488948923
1727775640060	8648.4375	1.113552893703177	0.008988186239955853	0.0014831184876646086
1727775640062	8648.4375	1.124081062997133	0.008917925840247582	0.001496468773763864
1727775640064	8648.4375	1.1021753741296045	0.00858844792168137	0.001512613450404803
1727775640065	8648.4375	1.0558314293435533	0.008230311395979356	0.0015338277157922534
1727775640067	8648.4375	1.063161250504632	0.007988625345954205	0.0015437205136448779
1727775640069	8648.4375	1.0465978258993072	0.00762597359316562	0.0015215108607753095
1727775640071	8648.4375	1.0244734895567738	0.006925831753880475	0.0014931668143102028
1727775640072	8578.125	1.0063175277281997	0.006339122895623448	0.0014692461708018818
1727775640074	8578.125	1.001960096889342	0.0059303211379817455	0.0014630085157701536
1727775640076	8578.125	0.944047766073857	0.005545582877486415	0.001384763677948597
1727775640078	8578.125	0.8717144141488187	0.004988583910602583	0.0012783731196560572
1727775640080	8578.125	1.0196773760973532	0.004333448893881877	0.0012068573262040423
1727775640081	8578.125	1.0474137325920934	0.003777952817586723	0.0011550066935293573
1727775640083	8578.125	1.0375016890231918	0.00345536188591988	0.0011422826958025704
1727775640085	8578.125	1.0586959605286579	0.003343630090541185	0.0011018977312338544
1727775640087	8578.125	1.040183339266643	0.0033506743580574328	0.0010812328563537654
1727775640088	8578.125	1.0857016991151807	0.00344504531418502	0.0010858161108353629
1727775640090	8578.125	1.0888736837430453	0.003556527775844455	0.0011117627837729527
1727775640092	8578.125	1.0999246790147255	0.00358421275172582	0.0011229288297335462
1727775640094	8578.125	1.0852564575018142	0.003419269891805293	0.0011101748072655303
1727775640096	8578.125	1.0828425126428702	0.0031668375806939717	0.001107964049339496
1727775640097	8578.125	1.0125649742418057	0.0035108105051959715	0.001049916054777593
1727775640099	8507.8125	0.9937258694099238	0.004387346558831674	0.0010353254804981314
1727775640101	8507.8125	0.9392091024885099	0.004842846593635846	9.886912326658485E-4
1727775640103	8507.8125	0.8200842456420839	0.003905582589649708	8.813487110947269E-4
1727775640104	8507.8125	0.8651968954357847	0.002427593207372381	7.818810712304589E-4
1727775640106	8507.8125	0.8494582702392438	0.0015976197392256132	7.666902432450364E-4
1727775640108	8507.8125	0.842620339344608	0.0013053179504540755	7.130672033246787E-4
1727775640110	8507.8125	0.7182892319663714	0.0011196565139001953	7.331687253641548E-4
1727775640112	8507.8125	0.7732529922346296	0.0010369563844169973	7.930944490041474E-4
1727775640113	8507.8125	0.7864142119111796	0.001068047786210212	8.084987403013288E-4
1727775640115	8507.8125	0.7922035817569951	0.0011435685837605666	8.139330943520467E-4
1727775640117	8507.8125	0.8206098808922153	0.0012354724311030407	8.282493980528914E-4
1727775640119	8507.8125	0.8484521277555834	0.0013475443098532314	8.488538518623146E-4
1727775640120	8507.8125	0.8689303588475484	0.0015037101856182208	8.683110382724723E-4
1727775640122	8507.8125	0.8815040240742523	0.0016419148877436546	8.7549561739418E-4
1727775640124	8507.8125	0.7946966079296055	0.0016131047071145078	7.943962514874398E-4
1727775640126	8507.8125	0.6996890533895113	0.0013739178834261533	7.078767664974791E-4
1727775640129	8437.5	0.7023350830931167	0.0010885809640539933	6.629300511537174E-4
1727775640130	8437.5	0.6279327584512578	9.83075846855645E-4	6.114712889836556E-4
1727775640132	8437.5	0.5904842139456674	0.0011682461456724864	5.859044293543167E-4
1727775640134	8437.5	0.5594158144045748	0.001358858800256018	5.163745741300653E-4
1727775640136	8437.5	0.603015401161775	0.001458398620496669	4.673174446272695E-4
1727775640137	8437.5	0.6173173787678325	0.001523360513467754	5.487581568837224E-4
1727775640139	8437.5	0.6587939460615125	0.0016379360196739348	5.829318169413636E-4
1727775640141	8437.5	0.6978736733490566	0.001784208696849724	6.176497313505947E-4
1727775640142	8437.5	0.7325041326229784	0.001760832760362705	6.622564334703592E-4
1727775640144	8437.5	0.6920116752448572	0.0014664262817950097	7.110169696223235E-4
1727775640145	8437.5	0.7148514543163136	0.001144344173564099	8.184194463096873E-4
1727775640147	8437.5	0.7154387715719466	0.0010291977260941923	9.25821922997051E-4
1727775640149	8437.5	0.7974724218827993	0.001073079588134151	0.0010275386039072442
1727775640151	8437.5	0.7942191239334766	0.001149676288381665	0.0011030799831776806
1727775640152	8437.5	0.8216826861935812	0.0011901628176218234	0.0011398510758897937
1727775640154	8437.5	0.8347963254803691	0.0011896555604105233	0.0011542354370308824
1727775640156	8437.5	0.8741146628167776	0.0012035972561531283	0.001194231403996666
1727775640158	8437.5	0.8736743425996578	0.0011732139932330062	0.0011947118600756778
1727775640160	8437.5	0.8176802883225814	0.0010237360503292177	0.0011319010366604445
1727775640161	8437.5	0.7427750452333056	8.192627447323483E-4	0.0010404881806216505
1727775640163	8437.5	0.7052744400752635	7.127306962980311E-4	9.944181420635028E-4
1727775640165	8437.5	0.6582606938773116	8.046614303232208E-4	9.137446710655684E-4
1727775640167	8437.5	0.8282662637578616	0.001011601223710474	8.527765655853093E-4
1727775640168	8437.5	0.8215211863592083	0.0011237006298477686	7.807472791303446E-4
1727775640170	8437.5	0.7713011193216777	0.0010816045979991967	7.394717407749389E-4
1727775640172	8437.5	0.7061823025856044	0.0010359726426803348	6.617276631108831E-4
1727775640174	8437.5	0.5125530922163367	0.0010101385321604405	6.549022906904874E-4
1727775640176	8437.5	0.5275994947932776	9.499601297322762E-4	6.733302006738122E-4
1727775640177	8437.5	0.5623113126997629	0.0010289108641564123	7.175003435628036E-4
1727775640179	8437.5	0.5818005259079544	0.0010273520772677701	7.462848862434848E-4
1727775640181	8367.1875	0.5756057812644515	9.961972641882699E-4	8.426403390817464E-4
1727775640183	8367.1875	0.6071733537533528	9.019942393748468E-4	8.813064007385803E-4
1727775640184	8367.1875	0.6596956524723686	8.428469707845025E-4	9.350450832014008E-4
1727775640186	8367.1875	0.6994204392399649	9.833835452606587E-4	9.817767914197227E-4
1727775640188	8367.1875	0.739286354282279	0.0011952393951426342	0.0010321529935785566
1727775640190	8367.1875	0.7634305795210183	0.0012211610037864624	0.0010601524945743188
1727775640192	8367.1875	0.777859534328177	0.0012399247372660883	0.001079769396309778
1727775640193	8367.1875	0.8089519301562345	0.0015007289110036516	0.0010353765398770478
1727775640195	8367.1875	0.7818861256176999	0.0016240996241772075	0.0010041524859586706
1727775640197	8367.1875	0.7491536848295398	0.001324591009048224	9.668940768603464E-4
1727775640199	8367.1875	0.72546348941175	8.55955463406369E-4	9.413048122534408E-4
1727775640200	8367.1875	0.6592247768637066	6.594209336611643E-4	8.555520405361051E-4
1727775640202	8367.1875	0.6416703908043826	0.0011707487967581884	8.381348702847076E-4
1727775640204	8367.1875	0.6033505248109464	0.001737461257922929	7.917706916386065E-4
1727775640206	8367.1875	0.7800461217675297	0.0018175441204884503	7.57247584291744E-4
1727775640208	8367.1875	0.7805525020281346	0.0015792613362892501	7.584869578458115E-4
1727775640209	8367.1875	0.6922321713731188	0.001368747383502584	8.058845638668938E-4
1727775640211	8296.875	0.7253340098200247	0.0013318342153438815	8.469768932733399E-4
1727775640213	8296.875	0.7533221660384378	0.001383941597261766	8.767523539307345E-4
1727775640215	8296.875	0.7866913417600235	0.0015080100241241688	9.043330791004183E-4
1727775640216	8296.875	0.7921546188861747	0.001581944309766773	9.105075369276809E-4
1727775640218	8296.875	0.7928469538795766	0.0014638601958748662	9.182332453538852E-4
1727775640220	8296.875	0.7931485651638308	0.0012962790159495037	9.272271115714495E-4
1727775640222	8296.875	0.7923396985378762	0.001290522557071121	9.330148523537668E-4
1727775640224	8296.875	0.7498495233883649	0.0014279835055443291	8.796601375650086E-4
1727775640225	8296.875	0.679580575060749	0.0015395748409565116	8.036715089384717E-4
1727775640228	8296.875	0.6734596108490566	0.0015031504851356697	7.970917535088938E-4
1727775640230	8296.875	0.6293356248213264	0.0015219496253162828	7.562595237432001E-4
1727775640232	8296.875	0.6493666023441967	0.0017374743470958594	7.728087333485045E-4
1727775640233	8296.875	0.7106166157009187	0.001896132315401363	7.739404940090404E-4
1727775640235	8296.875	0.7204240899386484	0.0017794736264756456	7.846042104612238E-4
1727775640237	8296.875	0.7288842595804045	0.001588744412905048	7.847296812765618E-4
1727775640239	8296.875	0.7511336025172648	0.0015837746885220855	7.997862732917906E-4
1727775640241	8296.875	0.7757400047623367	0.0016585094883466646	8.371992275848432E-4
1727775640241	8296.875	0.6942653056210691	0.001568742057870779	8.662486878201146E-4
1727775640243	8296.875	0.6942653056210691	0.0013435504375989343	8.662486878201146E-4
1727775640245	8296.875	0.7141561128308438	0.0012290631464891156	8.836325203763123E-4
1727775640247	8296.875	0.6944444444444444	0.0013140156223725584	8.607812818342787E-4
1727775640248	8296.875	0.6755836854690775	0.0014604837144717127	8.577493340188652E-4
1727775640250	8296.875	0.6777461469798217	0.0013360082172124603	8.667176141432136E-4
1727775640252	8296.875	0.667125773879717	9.335384140325056E-4	8.725512853460726E-4
1727775640254	8296.875	0.5787238769946244	7.405868633578446E-4	9.438563660194738E-4
1727775640256	8296.875	0.5677576760501658	0.0010865132604506434	9.373212895222333E-4
1727775640257	8296.875	0.5457682125669301	0.0016111787963969228	9.024946625496979E-4
1727775640259	8296.875	0.5386666377831251	0.0017464054669147256	8.933010612235299E-4
1727775640261	8296.875	0.5275551891440379	0.0014410427735195132	8.79160355675588E-4
1727775640263	8296.875	0.49513901615353556	0.0011289103662192443	8.243547772313844E-4
1727775640264	8296.875	0.4884161228592979	0.001032513678073304	8.16215132661374E-4
1727775640266	8296.875	0.4682630052295809	9.82716474652314E-4	7.752185873885617E-4
1727775640268	8296.875	0.6290482363346281	9.090121238318765E-4	6.917692783766158E-4
1727775640270	8296.875	0.7024630393955276	9.22195418972406E-4	6.693635470847318E-4
1727775640272	8296.875	0.7453966440644654	0.001024487219707893	7.03711328102628E-4
1727775640273	8296.875	0.7101404175401816	0.0011715116695673333	6.776377800777715E-4
1727775640275	8296.875	0.7017379536818658	0.0012659138652748555	6.706254813158572E-4
1727775640277	8296.875	0.7235928901336478	0.0012194423034022285	6.869969197253012E-4
1727775640279	8296.875	0.6979128436457129	0.001105738400296647	7.147238661209758E-4
1727775640280	8296.875	0.7219085673774227	0.0010301376413237029	7.404579441314601E-4
1727775640282	8296.875	0.7375845200993133	0.001028954116949701	7.561935269550859E-4
1727775640284	8296.875	0.7657949677512514	0.0012885817603314716	7.858817419851358E-4
1727775640286	8296.875	0.5141628728607281	0.001835060100960968	8.53545039700751E-4
1727775640288	8296.875	0.5970195000680334	0.002349816812246664	9.756098744451082E-4
1727775640289	8296.875	0.6820710700013103	0.0023895104214482353	0.0011099231710197301
1727775640291	8296.875	0.7205662314420053	0.0023164480152982002	0.00115597827710672
1727775640293	8296.875	0.7393905720851476	0.002834724704449522	0.0011739174963700054
1727775640295	8296.875	0.7378649392487099	0.0036349021017642487	0.0011705356757574356
1727775640296	8296.875	0.7316935083555072	0.00381999068076833	0.0011718191425973664
1727775640298	8296.875	0.7287062208338373	0.003028137185637882	0.0011702661262599893
1727775640300	8226.5625	0.7261200271062631	0.0020944504563702024	0.0011069975661556239
1727775640302	8226.5625	0.6298489040798612	0.0017717326002254328	9.643294171129146E-4
1727775640304	8226.5625	0.6100007857399424	0.001928116999357313	8.214523573818341E-4
1727775640305	8226.5625	0.5383318498276488	0.002217604071403004	6.785752976507535E-4
1727775640307	8226.5625	0.49383996706050437	0.002267451788381553	6.425070622451544E-4
1727775640309	8226.5625	0.41893385548953793	0.0020191117662836143	5.65599224867002E-4
1727775640311	8226.5625	0.3985029300635348	0.0016860976984816869	4.955872985428751E-4
1727775640312	8226.5625	0.4188409641353839	0.0016533987411783192	5.003626141572439E-4
1727775640314	8226.5625	0.5032895880071713	0.0020000601466006497	5.010496765672662E-4
1727775640316	8226.5625	0.5672458930146494	0.002336651881288253	5.469390798868597E-4
1727775640318	8226.5625	0.5792428262578616	0.002342664397946096	6.499362183900747E-4
1727775640320	8226.5625	0.6114276540268326	0.002153207866064699	8.3487834497124E-4
1727775640321	8226.5625	0.6993131817511792	0.0020778232968251017	9.595744502215302E-4
1727775640323	8226.5625	0.7534161171470357	0.002143022668674581	0.0010842705554718205
1727775640325	8226.5625	0.8693050112143914	0.002099368057135231	0.0012250470936839637
1727775640328	8226.5625	0.9446731550447419	0.0018763744224563573	0.0013103466887648795
1727775640329	8226.5625	1.073986170603265	0.0017773111252360517	0.0014518809017682233
1727775640331	8226.5625	1.1123222551476368	0.0019440867085710216	0.0014919117598929908
1727775640333	8226.5625	1.1183230293886424	0.002190445460557774	0.0014950631231144308
1727775640335	8226.5625	1.043146820011908	0.002468717777387633	0.0014198962381559719
1727775640337	8226.5625	0.9370927551951328	0.0030309338006432305	0.0013035031656895254
1727775640338	8226.5625	0.8096202387227225	0.0036706303568839653	0.0011635400218584283
1727775640340	8226.5625	0.7538712884010643	0.003720079063647697	0.0010971692472781698
1727775640341	8226.5625	0.6257771868952589	0.0031839154968036853	9.511726469379725E-4
1727775640343	8226.5625	0.5504857299981858	0.002819931342791722	8.007204767753013E-4
1727775640344	8226.5625	0.4617538881475505	0.0029842412379009423	6.502683066126302E-4
1727775640346	8226.5625	0.46951251066338817	0.0031775376201233115	5.243667954703553E-4
1727775640348	8226.5625	0.4604294281752271	0.002942535483224367	3.9846528432808053E-4
1727775640350	8226.5625	0.41245585055956346	0.002389393064542162	3.3233942187266215E-4
1727775640352	8226.5625	0.402615993399883	0.0016906376550948569	4.97881935011149E-4
1727775640353	8226.5625	0.4454593024378089	0.0011639772488660153	6.093822353192519E-4
1727775640355	8226.5625	0.4998658652361298	0.0010058890702239478	7.208825356273549E-4
1727775640357	8226.5625	0.631608303238011	0.001119206405313202	8.726235884608099E-4
1727775640359	8226.5625	0.5813037982171673	0.0011925598639935012	0.001024364641294265
1727775640360	8226.5625	0.6748506786509809	0.0011314934281809689	0.001194228954755367
1727775640362	8226.5625	0.7243606279481132	0.0010974155277057825	0.0013640932682164692
1727775640364	8226.5625	0.8493165756817935	0.001184755276405809	0.0015083927081500834
1727775640366	8226.5625	0.909583994117328	0.0013092718998878171	0.0015777362036979235
1727775640368	8226.5625	0.9179188029191968	0.001343502852008792	0.0015935363480919524
1727775640369	8226.5625	0.9463559880584471	0.0012699291995809281	0.0016340051019427464
1727775640371	8226.5625	0.9454161710786706	0.0011097347572405387	0.0016323807486179373
1727775640373	8226.5625	0.924316618039742	0.0010485297164561543	0.0016004404710045989
1727775640375	8226.5625	0.8534685370807128	0.0011706320746863927	0.0014858346848150709
1727775640376	8226.5625	0.9033732241601862	0.001358461622157241	0.0013394649444000736
1727775640378	8226.5625	0.9376526574320938	0.0015117339474830683	0.001293622915234756
1727775640380	8156.25	0.9029319929387704	0.0015530922403435732	0.0012477869981655793
1727775640382	8156.25	0.8476971349033137	0.0014227826315325752	0.0011446845200234629
1727775640384	8156.25	0.9223741691680961	0.0011778181440864437	0.001028271664124071
1727775640385	8156.25	0.8762206162112852	0.0010011544611563776	9.474515551940462E-4
1727775640387	8156.25	0.8564042892265931	0.00106873093225642	9.251105405017639E-4
1727775640389	8156.25	0.7099475500718603	0.001299497287371647	9.322232297386678E-4
1727775640391	8156.25	0.6327541519261006	0.0014046456727941972	9.970345713221213E-4
1727775640392	8156.25	0.6195848892819706	0.0013362043340277455	9.826143414819024E-4
1727775640394	8156.25	0.617593889216457	0.0012863850107363538	9.798089330488907E-4
1727775640396	8156.25	0.6409414276270113	0.0013865925761280264	0.0010427274103708725
1727775640398	8156.25	0.6628840224547956	0.0014825868442093584	0.0011082916307427677
1727775640400	8156.25	0.6869478045769457	0.0017328839592503037	0.00113274159860217
1727775640401	8156.25	0.7008438590187697	0.0021083400640531627	0.0011584062716325067
1727775640403	8156.25	0.6965541239804441	0.0019662982495862215	0.0011521334048581664
1727775640405	8156.25	0.695695217300511	0.0014499445070031757	0.0011439501318556105
1727775640407	8156.25	0.7103590095568003	0.0011329170301592902	0.0011611021030064018
1727775640408	8156.25	0.7102918324980345	0.0010912297451699821	0.0011614431813442847
1727775640410	8156.25	0.6905417772209119	0.001004814237669376	0.0011378179920062098
1727775640412	8156.25	0.788861894625185	8.892311010156998E-4	0.0011068704182804218
1727775640414	8156.25	0.7741958443165001	9.34987876987165E-4	0.0010908024943009804
1727775640416	8156.25	0.6992680207032695	0.0010658648315782307	0.0010107873688625188
1727775640417	8085.9375	0.6379731884277886	0.0010610164659400193	9.574321382279805E-4
1727775640419	8085.9375	0.6037749848981455	9.555815833905701E-4	9.074140960374016E-4
1727775640421	8085.9375	0.600779212448213	7.987686692259993E-4	8.461546245954222E-4
1727775640423	8085.9375	0.5589009426163023	8.305825704131224E-4	7.920108738501599E-4
1727775640424	8085.9375	0.6123867919892904	0.001110643938406908	7.270093631583724E-4
1727775640426	8085.9375	0.6047311422733476	0.0014716442075806719	7.132396895673348E-4
1727775640429	8085.9375	0.5959818283122701	0.0018579748062944545	7.1774272879366E-4
1727775640431	8085.9375	0.4904398171884969	0.002173759769792053	7.687833608953326E-4
1727775640433	8085.9375	0.5690939999487284	0.0021730343981415396	8.75976984666241E-4
1727775640434	8085.9375	0.5926769028148072	0.0022018751279515455	9.064641768844844E-4
1727775640436	8085.9375	0.5940899854588232	0.002427486575455252	9.084133330249021E-4
1727775640438	8085.9375	0.6419623325129887	0.0022596893880192314	9.621734979545632E-4
1727775640440	8085.9375	0.6712643257650852	0.001416273446869325	0.0010023406294071473
1727775640441	8085.9375	0.7195706115839485	8.33008677808136E-4	0.0010610965044291585
1727775640442	8085.9375	0.7293683723288308	0.0010240073440627266	0.00102223866864869
1727775640444	8085.9375	0.7298336679739613	0.0014589524249950699	0.001021356364073961
1727775640446	8085.9375	0.7734044507150345	0.001779362485069145	0.0010232892085267294
1727775640448	8085.9375	0.8671800650653757	0.0018140909672235566	0.0010357370682166026
1727775640449	8085.9375	0.736309223511272	0.0015881173443541845	0.0010917591556908674
1727775640451	8085.9375	0.7663212841316769	0.001355564951983117	0.0011321114364951192
1727775640453	8085.9375	0.7820869423498539	0.0012520155177684017	0.001152544510505188
1727775640455	8156.25	0.7149692304967457	0.0011380837138591337	0.0012816465648693074
1727775640456	8226.5625	0.600907736756809	0.0014551372305590794	0.0015338254921998845
1727775640458	8226.5625	0.6571029244539797	0.0021201506773616922	0.0017025743672483258
1727775640460	8296.875	0.7553056231336874	0.0026626167125589307	0.0019135089573800266
1727775640462	8367.1875	0.8568728198826701	0.0017846547136850057	0.002115800031767807
1727775640464	8367.1875	0.9232660118882458	0.0015158771822171475	0.002228775848387475
1727775640465	8437.5	0.9915873193773065	8.511551549903227E-4	0.002402504071907346
1727775640467	8507.8125	1.0037532142623167	0.0011762647786475904	0.0025223197875107574
1727775640469	8507.8125	1.0770325700215881	0.0023199693327921353	0.002666244084263243
1727775640471	8578.125	1.0489796740073125	0.0020036890667446774	0.0026056795197013055
1727775640472	8648.4375	0.9551145864530298	0.0010036024073333707	0.0024141469008415162
1727775640474	8648.4375	0.9227264090499275	9.310867740048687E-4	0.002356036957638265
1727775640476	8718.75	0.8312254665116177	0.0011809904982069284	0.002177285614956817
1727775640478	8789.0625	0.7367388769170535	0.0010284615007099514	0.0020212577061818667
1727775640480	8789.0625	0.6137667771429195	5.570529117608074E-4	0.0016811810962176965
1727775640481	8859.375	0.5502267239442947	1.8409842832423025E-4	0.0013411044862535262
1727775640483	8929.6875	0.5803921385906889	8.964421618829365E-5	0.0011071160626517323
1727775640485	8929.6875	0.5605543075921748	1.4294267316323063E-4	8.731276390499384E-4
1727775640487	9000.0	0.6503992738015016	2.71144502755734E-4	7.316242285363704E-4
1727775640488	9070.3125	0.5724365106418697	3.9639267111988625E-4	6.373554292499561E-4
1727775640490	9140.625	0.5863384297475541	4.443908338592738E-4	6.0664875420014E-4
1727775640492	9140.625	0.5565954298682805	3.966298229716187E-4	6.771634979692332E-4
1727775640494	9140.625	0.5117624386273288	3.962571019634391E-4	6.372799731120407E-4
1727775640496	9140.625	0.583705266090394	4.520272105568203E-4	7.127918083983486E-4
1727775640497	9140.625	0.6459638218236234	4.821825734990392E-4	8.446610025987181E-4
1727775640499	9140.625	0.5243186780139425	4.5178510274153025E-4	0.0010776834594728715
1727775640501	9140.625	0.5931414398257338	3.810201914034271E-4	0.0013096007650317387
1727775640503	9140.625	0.7100047142235432	3.5051566548194134E-4	0.001541518070590606
1727775640504	9210.9375	0.805615491332146	5.180765327948535E-4	0.0017043870371514066
1727775640506	9281.25	0.8348247815488224	9.787994627239011E-4	0.0017584786600512426
1727775640508	9421.875	0.9298166679702542	0.0014633204088766235	0.0018610401448339942
1727775640510	9421.875	0.923815778522494	0.0017807292584819357	0.0018642651074744717
1727775640512	9421.875	0.8709202099176935	0.0019457554548303008	0.0018156158233756043
1727775640513	9421.875	0.7314896219395778	0.002106256724156623	0.0016338939163977467
1727775640515	9421.875	0.6555031634558304	0.002219437034298254	0.0014522678760206206
1727775640517	9421.875	0.5221376878910344	0.0021430346327879247	0.001230552830180886
1727775640519	9421.875	0.42712696202016914	0.0018819556521757852	9.678223651876274E-4
1727775640520	9421.875	0.3941109747430726	0.0015499562613756198	7.05091900194369E-4
1727775640522	9421.875	0.36436391609128616	0.0012068533291368204	6.340130571005911E-4
1727775640524	9421.875	0.4858838800321882	8.320117832101565E-4	6.215694446045073E-4
1727775640526	9421.875	0.4684103889197188	4.706796658773538E-4	8.241759390096054E-4
