# Supplementary material for: Identification and classification of repeated whistle types from free-ranging rough-toothed dolphins (Steno bredanensis)
Source: Sci Rep. 2026 Mar 20;16:14327. doi: 10.1038/s41598-026-44853-2 (PMC13144356; doi:10.1038/s41598-026-44853-2)
Supplement: Supplementary file 2 — Supplementary Material 2 [file 41598_2026_44853_MOESM2_ESM.zip › Dataset_StenoRepeatedCalls/Contours/3944.csv]

Time [ms]	Peak Frequency [Hz]	Duty Cycle	Energy	WindowRMS
1727781386380	5484.375	1.0809405687577212	0.0015120748169000834	0.0012225079047076285
1727781386381	5484.375	1.147800563889111	0.0018812161396711865	0.0013327508151544376
1727781386383	5554.6875	1.1833442221977934	0.0022973994457086704	0.0013650174726263324
1727781386385	5554.6875	1.1678268095918614	0.0029829171208044045	0.0013492714694144361
1727781386387	5625.0	1.0932000915247575	0.004165590429487984	0.0012721362125776767
1727781386389	5695.3125	1.0642537734183455	0.005174889239660775	0.0012386056064796782
1727781386390	5695.3125	1.0631346979599723	0.0048675959962107785	0.0012370740337551347
1727781386392	5765.625	1.061989597490939	0.0034239577145886426	0.001235560805378718
1727781386394	5835.9375	1.0144815504925806	0.002414854520794454	0.0012883937066073003
1727781386396	5835.9375	1.013030046187107	0.0024834157975543985	0.0013352293600343477
1727781386397	5906.25	0.9895234071317042	0.00266629481062373	0.001434689856771212
1727781386399	5976.5625	0.7764776176664443	0.002603796726638924	0.0015640194822971448
1727781386401	6046.875	0.8332585499832577	0.002453091499580109	0.0018327650387081641
1727781386403	6117.1875	0.9389078036738586	0.002535062095182993	0.0020528605576425408
1727781386405	6187.5	1.0224862454286696	0.0024623013465172637	0.0023047441009079943
1727781386406	6328.125	1.1205167074833802	0.0022929291137815844	0.0025429190060125405
1727781386408	6398.4375	1.164112766623221	0.003940453917837031	0.0026326975372533527
1727781386410	6468.75	1.2384211785616626	0.006661391221390196	0.002801621490577064
1727781386412	6609.375	1.300798206991728	0.00954566511975713	0.0029187113645381397
1727781386413	6750.0	1.284301857952215	0.010882634166744733	0.0028843481610061426
1727781386415	6890.625	1.2661398516543614	0.0026398313944214964	0.0028530412439875274
1727781386417	7031.25	1.2128555093399644	0.0020659907873988156	0.002757640809399333
1727781386419	7171.875	1.126268035830257	0.002581060523349268	0.002588728642731111
1727781386421	7312.5	1.0085738288727097	0.003667783443229278	0.0023496263103130444
1727781386422	7312.5	0.897545588939021	0.010634316317223868	0.0021081728448131927
1727781386424	7312.5	0.8429694443020236	0.019407864567470408	0.0019718169566394503
1727781386426	7312.5	0.8895737648957298	0.025863966396849684	0.0016953632507155795
1727781386428	7312.5	0.9563650898040638	0.030472236385551778	0.0014866476509321606
1727781386429	7312.5	0.9382534957216753	0.0344926671656853	0.0013163842642805992
1727781386431	7312.5	0.8923691628091852	0.03640331924260759	0.0012280488093812702
1727781386433	7242.1875	0.8762751214222897	0.03714364420445301	0.0010762587546335465
1727781386435	7242.1875	0.8546912306370836	0.03644387777392524	9.74203404436301E-4
1727781386437	7242.1875	0.7724366542372757	0.037587376736744886	8.843174900803471E-4
1727781386438	7242.1875	0.7668212295236491	0.03977672406830983	7.780619284507669E-4
1727781386440	7242.1875	0.7399817422546849	0.042142968904529635	7.462763553199486E-4
1727781386442	7242.1875	0.8833512550899049	0.044146055552535944	6.96192375527534E-4
1727781386444	7242.1875	0.7203698398748072	0.045167314222943795	7.815603947195236E-4
1727781386445	7171.875	0.6494208868361286	0.04772807282499314	9.274927755056974E-4
1727781386447	7171.875	0.7053484540148934	0.052778080872583934	0.0010734251562918712
1727781386449	7171.875	0.8006065896472091	0.05669475388456762	0.0011972095355148808
1727781386451	7171.875	0.8951717747103041	0.05599618982211998	0.0013379297826663795
1727781386453	7171.875	0.9406313860037696	0.05358600478613327	0.0014910209960076926
1727781386454	7171.875	0.8844459581675019	0.05357871837197433	0.0017150133010020523
1727781386457	7101.5625	0.922146174301982	0.05567837799844073	0.001837612246291276
1727781386459	7101.5625	1.049180807353682	0.057917243613659214	0.0021565493323521144
1727781386461	7101.5625	0.8639470455846663	0.058951816158900654	0.0024021776827062246
1727781386462	7101.5625	0.940437985602335	0.05824248913037802	0.0026585136681113513
1727781386464	7101.5625	0.9878063197650431	0.05651769789111985	0.002777696328584424
1727781386466	7101.5625	1.0521901196738817	0.05413094880604311	0.0029307864485515114
1727781386468	7101.5625	1.087674852559492	0.055358689289257586	0.003009685278918833
1727781386470	7101.5625	1.0771661009146816	0.05795566301983894	0.002986738617616573
1727781386470	7101.5625	1.043823955475824	0.05847995902831754	0.0029131844714379027
1727781386472	7101.5625	1.043823955475824	0.05820602157776707	0.0029131844714379027
1727781386474	7101.5625	0.9832652322667157	0.059044076127688104	0.0027759565697011734
1727781386476	7101.5625	0.9502835964880695	0.061858063909854176	0.0025199230091899295
1727781386477	7101.5625	0.8494348669761405	0.06623067665732504	0.0022095306465273576
1727781386479	7101.5625	0.788132398020643	0.06917238595820628	0.0020359305018548897
1727781386481	7101.5625	0.7648892919201493	0.06776279173097176	0.0017309211173975809
1727781386483	7101.5625	0.7321673093036246	0.06460024867001428	0.0014745577542783965
1727781386485	7101.5625	0.7427371215328173	0.06420870264735978	0.0012462938330721888
1727781386486	7031.25	0.6998820309651581	0.06608475015000691	0.001018029911865981
1727781386488	7031.25	0.7144460138284935	0.06728789485443634	9.512870234006076E-4
1727781386490	7031.25	0.7297617308182996	0.06770058206194284	8.426476245894689E-4
1727781386492	7031.25	0.8945425101546122	0.06802623550366259	8.111283186916622E-4
1727781386493	7031.25	0.8837259373908106	0.06797653185723548	8.023984983721333E-4
1727781386495	7031.25	0.8953784913303633	0.06611535782508954	8.133283523978365E-4
1727781386497	7031.25	0.7648519428592486	0.06373719640348167	8.746752033274936E-4
1727781386499	7031.25	0.7508712052491534	0.06340694465685083	0.0010074733017015887
1727781386501	7031.25	0.8376477906751618	0.06639321687505147	0.00115343606735224
1727781386502	7031.25	0.8735043614332197	0.06999208971516564	0.001301229282675038
1727781386504	7031.25	0.8578781081176423	0.07029330670096808	0.0013864469849551116
1727781386506	7031.25	0.8921642878442854	0.06775955363645382	0.0016048193826224985
1727781386508	7031.25	1.0176541222190596	0.0638882095566401	0.0017828570227115816
1727781386509	7031.25	1.0947544128510627	0.059594453649397174	0.001884010404542555
1727781386511	7031.25	1.128023051477897	0.05835054566891411	0.0019322675480098247
1727781386513	6960.9375	1.1460913638355743	0.06098379928358792	0.0019588003830890936
1727781386515	6960.9375	1.1181174687567774	0.06489880690896535	0.0019247048579951978
1727781386517	6960.9375	1.0628491706878478	0.06775675040781876	0.0018501307546459956
1727781386518	6960.9375	1.0112386579533543	0.06871147834440966	0.0017633073838073054
1727781386520	6960.9375	1.0080578148122457	0.0669241927460434	0.0017115948740797711
1727781386522	6960.9375	1.030581115717797	0.06252684041764733	0.0016163369485790713
1727781386524	6960.9375	1.0367084409332459	0.059071378383472394	0.001628022618196376
1727781386525	6960.9375	1.0347762197818395	0.05763552889406604	0.0016491414322852354
1727781386527	6960.9375	1.0519063697670992	0.05664054548234398	0.0016761000430203133
1727781386529	6960.9375	1.0976299549798545	0.054752713579062647	0.0017387557546764598
1727781386531	6960.9375	1.1341694765870676	0.05428362703975413	0.001783544486065405
1727781386533	6960.9375	1.1173512200889346	0.052286893232168764	0.001764420492162871
1727781386534	6960.9375	1.0750968501252949	0.05000715221552749	0.0017116532576537987
1727781386536	6960.9375	1.0586336723663523	0.0468712407983724	0.0016896427137656795
1727781386538	6960.9375	1.0067106043017884	0.0409110643379814	0.0016082354492659118
1727781386540	6960.9375	1.005621874808564	0.031184181557051813	0.001534685633654907
1727781386541	7031.25	1.035038530201782	0.019714305059076245	0.0015387134647271384
1727781386543	7382.8125	1.0348440366221174	7.568394378982408E-5	0.0015380566404737035
1727781386545	7734.375	1.0381043632075473	2.9082004429031523E-5	0.0015424950212336774
1727781386547	8085.9375	1.0530957235980085	0.004085517523867468	0.0015597610214783618
1727781386549	8437.5	1.0798437090539832	0.013529118859160298	0.0015898972935150255
1727781386550	8437.5	1.062692446278826	0.014678748038248547	0.0015717950198625961
1727781386552	8437.5	1.0332164324554507	0.014863884385460567	0.0015438332595669485
1727781386554	8437.5	0.9468152188155136	0.014671368651573646	0.0014435269797706098
1727781386557	8437.5	0.9121355468383319	0.014417514347616744	0.0012417530444518215
1727781386558	8437.5	0.856067373705541	0.014450575493756572	0.0010399791091330335
1727781386560	8437.5	0.7947608618487042	0.014850399172204064	9.734640803484723E-4
1727781386562	8437.5	0.7028845335488263	0.015111735651644871	8.292069305243238E-4
1727781386564	8437.5	0.7809395668837161	0.014801933109504218	7.349312160186444E-4
1727781386566	8437.5	0.7826515298825774	0.014394353671684549	7.546022981268417E-4
1727781386567	8437.5	0.5511482869845156	0.014502998488302419	8.742845485266359E-4
1727781386569	8437.5	0.5799724687276092	0.014746971469956892	9.939667989264302E-4
1727781386570	8437.5	0.6799824668119576	0.014647626655699068	0.0011572176682959367
1727781386572	8437.5	0.6765733111443146	0.014436881175251888	0.0012945464944413558
1727781386573	8437.5	0.7950841119590659	0.014587597468939489	0.0014946065763012653
1727781386575	8437.5	0.7609041877802167	0.014734988216473519	0.001625182898299673
1727781386577	8437.5	0.9029349382245035	0.014597131289662795	0.0019106003937292236
1727781386579	8437.5	0.9501604721503311	0.01452311636334871	0.0021898503398220903
1727781386581	8437.5	0.9709324226939203	0.014508886427646542	0.002462764167427211
1727781386582	8437.5	1.0068199003100977	0.014195184583909056	0.0027230481793612147
1727781386584	8437.5	1.046992492320347	0.013360563166518801	0.0028191403612109274
1727781386586	8437.5	1.113214144028069	0.01200277722980998	0.00296937276253454
1727781386588	8437.5	1.1544928471858258	0.011725735860050003	0.003053897353535319
1727781386589	8437.5	1.148305449095912	0.0126606595304046	0.003041612742180751
1727781386591	8437.5	1.131474930118798	0.013952525282463922	0.0030077282313015754
1727781386593	8507.8125	1.066285459250524	0.014648601962720704	0.0028720643450220783
1727781386595	8507.8125	0.9452018320157816	0.014906185423223606	0.0026343880699630988
1727781386597	8507.8125	0.7922673306672787	0.015027478778171845	0.002261165573616391
1727781386598	8507.8125	0.6556200055846372	0.014802919596747318	0.0018879430772696826
1727781386600	8507.8125	0.6545249215656301	0.014427963277175106	0.0016292373442857873
1727781386602	8507.8125	0.49993388596282357	0.014233763401222168	0.0013168765384778758
1727781386604	8507.8125	0.47622582267285646	0.01410228536576612	0.0010550913405619209
1727781386605	8507.8125	0.4500668221191094	0.013713753754283709	7.93306142645966E-4
1727781386607	8507.8125	0.4922500641256263	0.013353349534300323	7.156641112233876E-4
1727781386609	8507.8125	0.43798095406805143	0.013398057270557569	6.161398527238401E-4
1727781386611	8507.8125	0.4328155601759903	0.01388221118406621	6.152123374435888E-4
1727781386613	8507.8125	0.5162026620945052	0.014267185133977373	7.010073865885332E-4
1727781386614	8507.8125	0.563284116221174	0.014768533409940129	9.368497287993878E-4
1727781386616	8507.8125	0.5476037603561925	0.015316771873139103	0.001278711372500302
1727781386618	8507.8125	0.5806263291706982	0.015239615761048979	0.001748955855846308
1727781386620	8507.8125	0.5723026695566829	0.01459114961258845	0.0023104562656384112
1727781386621	8507.8125	0.6599491219726189	0.014081332533662668	0.002726725109615093
1727781386623	8507.8125	0.7486822225787466	0.014110390044907117	0.003142993953591775
1727781386625	8507.8125	0.9081808139452813	0.014743747834718436	0.0035111208891537
1727781386627	8507.8125	1.0254198923531481	0.015648958794253015	0.003764309969224439
1727781386629	8507.8125	1.0976466299482697	0.016244750279684653	0.003941634332918244
1727781386630	8507.8125	1.0943508714850672	0.015960523697828535	0.0039345965791744
1727781386632	8507.8125	1.0618598678452604	0.015879933612267493	0.003867340935689879
1727781386634	8507.8125	0.9268907117331648	0.01675355197150373	0.0035683476243078627
1727781386636	8507.8125	0.7799929396359702	0.017771341418864012	0.003042638158984922
1727781386637	8507.8125	0.7257621359047212	0.018143283726447034	0.0025169286936619806
1727781386639	8507.8125	0.719880289388514	0.01843396779323975	0.0022115772606606902
1727781386641	8507.8125	0.5876276439769544	0.01929390022947535	0.0017868222767905067
1727781386643	8507.8125	0.5541740927851629	0.02025435811763899	0.0013875848764759043
1727781386645	8507.8125	0.6052938302763259	0.020707290710389556	9.883474761613019E-4
1727781386646	8507.8125	0.7049382081505848	0.020772633118852503	8.738036695638053E-4
1727781386648	8578.125	0.7132149605539004	0.020916872753907183	8.788971643839223E-4
1727781386650	8578.125	0.802851717663853	0.021395889595149063	9.669312312409095E-4
1727781386652	8578.125	0.7097578340387266	0.022352122586190203	0.0011115142686224312
1727781386653	8578.125	0.6624110873348172	0.02343461468395658	0.0013121482547178574
1727781386655	8578.125	0.662209481679148	0.023769239649740797	0.0014566690737913698
1727781386658	8578.125	0.6883712342594891	0.023383095878584975	0.001858083684696631
1727781386660	8578.125	0.9378658203340505	0.02337804741594521	0.0022228831491736016
1727781386662	8578.125	0.9368533941518169	0.0238176266115233	0.0025876826136505718
1727781386663	8578.125	1.0556565557302584	0.02390397580615971	0.002836782844225562
1727781386665	8578.125	1.0978935094194036	0.02346116695604877	0.002927176587272441
1727781386667	8578.125	1.1703821764718727	0.022241391266456557	0.0030909803881985043
1727781386669	8578.125	1.1834507801581062	0.02472499803104978	0.0031187808728416226
1727781386670	8578.125	1.1113203907523876	0.02514231409715884	0.0029781913635781023
1727781386671	8578.125	1.0584374727026555	0.02483765184199847	0.0028822504761023566
1727781386673	8578.125	1.0011500143766014	0.02453580961284814	0.0027799126619286398
1727781386675	8578.125	0.8540031100774517	0.024301370043947775	0.0025357010194049247
1727781386677	8578.125	0.7514521005113158	0.024056820951308927	0.002170923170424435
1727781386678	8578.125	0.6554758059336775	0.0238047956829084	0.0019109827825311086
1727781386680	8578.125	0.6015951197893453	0.023435970998305383	0.001727069891784494
1727781386682	8578.125	0.6863764232353712	0.022715866475876586	0.001534736450498299
1727781386684	8578.125	0.816726121799538	0.02185070710850257	0.0014183874545857288
1727781386685	8578.125	0.8135366924838885	0.021647611014805633	0.001414386787700262
1727781386687	8578.125	0.7986700657926663	0.02277229552104065	0.0014015970256833928
1727781386689	8578.125	0.8010870181715389	0.024090696119168357	0.001403976950579175
1727781386691	8578.125	0.8707284205392498	0.024564185102057913	0.0014966971223726946
1727781386693	8578.125	0.7074064178786688	0.024441753482595755	0.0017515289436544751
1727781386694	8578.125	0.7085440744771717	0.02423593731171695	0.0020226330036106086
1727781386696	8578.125	0.6865743484402409	0.023769090560490563	0.0022937370635667423
1727781386698	8578.125	0.7371128013317808	0.023049466604000656	0.002687282257250095
1727781386700	8648.4375	0.84698950418738	0.022596625667828253	0.0031640465585918163
1727781386701	8648.4375	1.009999502182638	0.022836170970912718	0.0036324187484734365
1727781386703	8648.4375	1.0912158366549891	0.0234765490605629	0.0038010287978085793
1727781386705	8648.4375	1.184904543341287	0.024265191631254603	0.003998440049464783
1727781386707	8648.4375	1.1873402027819155	0.024440183307391092	0.004002694659067847
1727781386709	8648.4375	1.120991492710747	0.024501822629792065	0.0038523572198483243
1727781386710	8648.4375	0.9892616018024294	0.025109326855277093	0.003560946244896637
1727781386712	8648.4375	0.9028843631328386	0.02546639684774511	0.003379337404441048
1727781386714	8648.4375	0.7154194007112251	0.024711462664767096	0.002834206918689252
1727781386716	8648.4375	0.5908647141519449	0.02402444127423142	0.002266415963872093
1727781386717	8648.4375	0.5389824115410052	0.02452275494846857	0.0016986250090549348
1727781386719	8648.4375	0.5102976605112846	0.025411531897252235	0.0013399758550203572
1727781386721	8648.4375	0.4634155770209027	0.02546371433465969	9.824427297764411E-4
1727781386723	8648.4375	0.44418927310371936	0.025265297251595202	7.332090582681225E-4
1727781386725	8648.4375	0.5665052028738644	0.02598777572699518	4.8397538675980386E-4
1727781386726	8648.4375	0.594118172934137	0.026902236106671463	5.855125468892653E-4
1727781386728	8648.4375	0.6406200342064767	0.02745140409764243	6.870497070187268E-4
1727781386730	8648.4375	0.6605202758375665	0.027504083159909664	7.940330958862459E-4
1727781386732	8648.4375	0.7150029179831198	0.027431671122752004	8.735291034006747E-4
1727781386733	8648.4375	0.7651946829549922	0.02725394320058757	9.68542428553218E-4
1727781386735	8648.4375	0.7732110421104686	0.02674624392927001	0.0010605722416184157
1727781386737	8648.4375	0.8560389533909082	0.02617930004334604	0.001207947019267929
1727781386739	8648.4375	0.9354831954135002	0.026115328514707895	0.0013380919847649213
1727781386741	8648.4375	0.8782072515014808	0.026339373926886112	0.001509296118185198
1727781386742	8648.4375	0.8739975263487618	0.026949509732149834	0.0016940246567146249
1727781386744	8648.4375	0.919330045112274	0.028087472345628268	0.001783881713536825
1727781386746	8648.4375	0.9546376797215166	0.029304118148062216	0.0020087948008731997
1727781386748	8648.4375	1.0495627776603478	0.029859073448185967	0.002230166216448887
1727781386749	8648.4375	1.111480094826467	0.029796786121655285	0.0024211243183291857
1727781386751	8648.4375	1.146929860149443	0.029092799267026414	0.0024832506305930164
1727781386753	8648.4375	1.1867043137117015	0.027820322894510377	0.00254276677337402
1727781386755	8648.4375	1.154413542973934	0.025478087655350413	0.002492796715688192
1727781386758	8648.4375	1.0609044858652847	0.022731259890199442	0.0023601703868990414
1727781386759	8648.4375	0.8307944455112949	0.019720478490717546	0.00203233227199304
1727781386761	8648.4375	0.7633391698311551	0.0157533836844888	0.0018048657146985578
1727781386763	8718.75	0.6189974172454705	0.010776066489316592	0.0014907966793808937
1727781386765	8929.6875	0.5874639434193489	8.938898622662331E-4	0.0011664062621371406
1727781386766	9140.625	0.5147117532891694	6.164459834175271E-5	9.318611821176779E-4
1727781386768	9351.5625	0.5076699970863677	1.054342594318019E-4	7.160839498820376E-4
1727781386770	9562.5	0.5374467755658309	1.1393000893259063E-4	5.003067176463972E-4
1727781386771	9773.4375	0.5065554303469464	0.00498933718375277	4.73497377297615E-4
1727781386773	9984.375	0.4773569806816693	0.006224008241175798	5.61948494214487E-4
1727781386774	9984.375	0.5415883284383529	0.004948245886621796	6.936519456892977E-4
1727781386776	9984.375	0.4844189382256894	0.006197890708854735	8.253553971641085E-4
1727781386778	9984.375	0.5262747935714147	0.0076765129362682104	0.0011421408002583078
1727781386780	9984.375	0.6466672484600698	0.009246196019840558	0.0014650602138641508
1727781386781	9984.375	0.7791387210102201	0.010685011933523125	0.001707317114450479
1727781386783	9984.375	0.8560202093637419	0.011857702099217668	0.0019495740150368068
1727781386785	9984.375	1.0127222267803637	0.012657338337535292	0.0022120153009913815
1727781386787	9984.375	1.1238703824481577	0.014057389524860022	0.0023702828835445618
1727781386789	9984.375	1.1733423932189688	0.012989505081618663	0.0024440094919417365
1727781386790	9984.375	1.163589950132387	0.011007990253827645	0.002429453781267612
1727781386792	9984.375	1.1374035721305031	0.008652569293741039	0.002388645578582368
1727781386794	9984.375	1.0295255449837575	0.006301378976122772	0.0022323403896123864
1727781386796	9984.375	0.8646791991608074	0.003944253277526478	0.001988022981388026
1727781386797	9984.375	0.7279356494881997	0.0019688288731399056	0.0016630784720321108
