# Supplementary material for: Identification and classification of repeated whistle types from free-ranging rough-toothed dolphins (Steno bredanensis)
Source: Sci Rep. 2026 Mar 20;16:14327. doi: 10.1038/s41598-026-44853-2 (PMC13144356; doi:10.1038/s41598-026-44853-2)
Supplement: Supplementary file 2 — Supplementary Material 2 [file 41598_2026_44853_MOESM2_ESM.zip › Dataset_StenoRepeatedCalls/Contours/3946.csv]

Time [ms]	Peak Frequency [Hz]	Duty Cycle	Energy	WindowRMS
1727781450525	5203.125	1.2289229955672722	0.005799359153995712	0.0019871224548742216
1727781450527	5203.125	1.2149070217478168	0.006758468253866562	0.0023546053598104276
1727781450529	5273.4375	1.1259890239633688	0.006181570567998387	0.0027220882647466336
1727781450531	5343.75	1.0235943723117755	0.006318031760590498	0.0025245753704144095
1727781450533	5343.75	0.8976758533285254	0.007183339008610419	0.0022714168937560376
1727781450534	5414.0625	0.724493871701037	0.007201953872850332	0.0019265327681500027
1727781450536	5484.375	0.6380789529893706	0.005628598923549866	0.001659703377888443
1727781450538	5554.6875	0.5703603894568796	0.004061959753264897	0.0013794298896748088
1727781450540	5554.6875	0.5154841848080525	0.005095189236945948	0.0010944355215741072
1727781450541	5625.0	0.5317402446450665	0.007277459929470145	8.094411534734058E-4
1727781450543	5695.3125	0.47481274609968016	0.008178938026600668	6.7693936805466E-4
1727781450545	5695.3125	0.35685909670827914	0.009065127665915315	5.043134145785716E-4
1727781450547	5765.625	0.48131866223433095	0.010355860553007539	3.316874611024833E-4
1727781450549	5835.9375	0.4999032120879419	0.011586510862166244	3.4013366386903353E-4
1727781450550	5906.25	0.48995534495654264	0.011324900038657219	3.987701568539802E-4
1727781450552	5906.25	0.483035041601153	0.009700695180663963	4.5740664983892696E-4
1727781450554	5976.5625	0.43175345769299045	0.007535398227441653	6.962344989284882E-4
1727781450556	5976.5625	0.5877859764302129	0.007025409093761972	9.234326928018212E-4
1727781450557	6046.875	0.7390605490427302	0.009530697722840365	0.001091510384319702
1727781450559	6117.1875	0.7665178475273542	0.013281798817424629	0.0012595880758375824
1727781450561	6117.1875	0.7780730675438371	0.016164906431387793	0.0015314522845345448
1727781450563	6187.5	0.913838320558176	0.01768654462162456	0.0018033164932315074
1727781450565	6257.8125	0.7010385785352619	0.020228403271070065	0.002027143337740077
1727781450566	6257.8125	0.7908343744502353	0.02583591279645352	0.0022408433481385086
1727781450568	6328.125	0.8161133499705876	0.029957893476678363	0.0023026918614967172
1727781450570	6328.125	0.8483905509535669	0.030982030920651302	0.0023807735343630504
1727781450572	6398.4375	0.8876149738380722	0.022568670520232748	0.0024776170121759153
1727781450573	6468.75	0.8953567775335907	0.018834137694437734	0.002499116465566628
1727781450575	6468.75	0.8767995344867398	0.02157929124418572	0.0024569612859021896
1727781450577	6539.0625	0.8304990385989797	0.0136848028360317	0.0023481523290032405
1727781450579	6609.375	1.0766665664880626	0.005204936912657094	0.002213131167809444
1727781450581	6609.375	0.9517414619206814	0.012529038358446503	0.002000440712788149
1727781450582	6679.6875	0.852833724745451	0.010323867584645987	0.0018254078153997254
1727781450585	6679.6875	0.8049134683454692	0.016151397119224167	0.0017393814979014372
1727781450587	6750.0	0.6527416575415543	0.011313543596408073	0.0014600468021688507
1727781450589	6820.3125	0.593841543594639	0.008543629055448528	0.0013199577766405594
1727781450590	6820.3125	0.5530454184916892	0.007696465474612545	0.0012396606060921728
1727781450592	6890.625	0.5433609543463612	0.00642910345529475	0.0012289276813622677
1727781450594	6960.9375	0.5343199276074424	0.005247606851897117	0.001217487223007743
1727781450596	6960.9375	0.5502742505709045	0.004218170599963017	0.001247148330421671
1727781450598	6960.9375	0.5646017005465708	0.0033186152906337155	0.001277931056783662
1727781450598	6960.9375	0.8057956746967656	0.0026810272479471514	0.0011930976448134378
1727781450600	6960.9375	0.8057956746967656	0.0024927542999345154	0.0011930976448134378
1727781450602	6960.9375	0.8179149644822552	0.003159723643360965	0.0011998693500381032
1727781450604	6960.9375	0.7873041610512129	0.004435054217829742	0.0011589568084490623
1727781450605	6960.9375	0.7828920422210879	0.005026584140003917	0.001096176445415256
1727781450607	6960.9375	0.7898131413246269	0.00406807747060235	0.0011003055396794589
1727781450609	7031.25	0.8132960743192538	0.0020002900331857424	0.00109600302494924
1727781450611	7031.25	0.7532962008796694	9.946213614114956E-4	0.0010073411532681251
1727781450613	7031.25	0.885042358268067	0.0011662090749565402	9.404674635523888E-4
1727781450614	7031.25	0.9194384609180313	0.001639203646850787	9.722260637377766E-4
1727781450616	7031.25	0.9239000316134153	0.002217449760649502	9.778393234546458E-4
1727781450618	7031.25	0.9266732516635782	0.0032675703040636805	0.001036664160678577
1727781450620	7031.25	1.0074296730226584	0.004593993759868055	0.0011269262154219473
1727781450621	7031.25	1.0443290717304021	0.005704479366550555	0.001170945272155764
1727781450623	7101.5625	1.0641805780758649	0.00692616729799871	0.00119198626995073
1727781450625	7101.5625	1.072056288489256	0.008785719409091276	0.0012781936445555172
1727781450627	7101.5625	1.0937684736911606	0.010815401045349787	0.0013762120962751436
1727781450629	7101.5625	1.14816389743637	0.01238246833055893	0.0014389327446828408
1727781450630	7101.5625	1.1306632857299759	0.013358726355702927	0.0015032636084904589
1727781450632	7101.5625	1.1558462150706392	0.014386284489239922	0.001534847263901715
1727781450634	7101.5625	1.1434248301325247	0.016312082670753583	0.0015641210980621987
1727781450636	7101.5625	1.1505686536672868	0.019695494041306594	0.0015969430911893664
1727781450637	7101.5625	1.1817593540310258	0.0245847711195259	0.0016380465496331378
1727781450639	7101.5625	1.188831192491031	0.028912343828404533	0.001647555187700333
1727781450641	7101.5625	1.1830997475257388	0.027829857217891066	0.0016869019426799042
1727781450643	7382.8125	1.1833654759564989	0.0058059496542653575	0.0017338056766999573
1727781450645	7734.375	1.1993804867662474	7.416543858829373E-4	0.0017577797119655658
1727781450646	8085.9375	1.2192444231525157	0.005849547693620515	0.0017865591696614514
1727781450648	8437.5	1.2350188761137317	0.02618950348043792	0.0018095120748052816
1727781450650	8437.5	1.236007372222567	0.02881159802781019	0.0018323558416278522
1727781450652	8437.5	1.225824744367552	0.03028341119104224	0.0018190397010775306
1727781450653	8437.5	1.2043735437225878	0.030835220443183535	0.0017908948013061656
1727781450655	8437.5	1.169416218631041	0.030500968051978366	0.001747116381360381
1727781450657	8437.5	1.084475121092457	0.02980826635670005	0.001639679503770466
1727781450659	8437.5	0.9768605034937727	0.02951099626288063	0.0015108042632437154
1727781450661	8437.5	0.8285911380751407	0.029511293500341033	0.001341861956000112
1727781450662	8437.5	0.7598336046937536	0.02906330409990606	0.0011318871760143665
1727781450664	8437.5	0.6767492510601296	0.028076887852378052	9.927266300316048E-4
1727781450666	8437.5	0.5914862631397089	0.027256198702441375	8.469004961320298E-4
1727781450668	8437.5	0.5956095200433902	0.026950995894452285	7.010743622324549E-4
1727781450669	8437.5	0.6185785711254645	0.026674983975508985	6.040393870650934E-4
1727781450671	8437.5	0.6510800535573898	0.026097321254663165	5.726848017762265E-4
1727781450673	8507.8125	0.4703481742171121	0.02583398142887672	6.520163616224637E-4
1727781450675	8507.8125	0.4999740989505751	0.02606241135967452	9.095280944229026E-4
1727781450677	8507.8125	0.6298957029126874	0.02544498316405525	0.0011620493081640475
1727781450678	8507.8125	0.7737317193301508	0.023290175274859437	0.0013456713973794936
1727781450680	8507.8125	0.8381366301311209	0.021277508386116615	0.0015292934865949398
1727781450682	8507.8125	0.8798356168280371	0.020816691210753434	0.0017778374506479603
1727781450685	8507.8125	0.923186950185986	0.020929532561910425	0.0020549721524801565
1727781450686	8507.8125	1.0225705929302809	0.020401825119336556	0.0023343184661693724
1727781450688	8507.8125	1.0690436977888351	0.019304088572911805	0.0026136647798585886
1727781450690	8507.8125	1.1280877291379046	0.017770280797449547	0.0027374266481718468
1727781450692	8507.8125	1.1663716306421614	0.01572654546312606	0.0028131638084288317
1727781450694	8507.8125	1.1535572750885232	0.012930749998239602	0.0027924955590362195
1727781450695	8507.8125	1.0902001800825791	0.009790622004532588	0.002685026384573598
1727781450697	8507.8125	1.0420823686052307	0.007219935763707115	0.002606345932461172
1727781450698	8507.8125	0.8912374924899013	0.005073415993541564	0.0023535938266641436
1727781450700	8507.8125	0.8171225493808962	0.003011549198424527	0.002079298063289776
1727781450701	8507.8125	0.7063543327255125	0.001343756790690615	0.0018050022999154085
1727781450703	8507.8125	0.6448185611128749	4.381351415138076E-4	0.0015258635204889732
1727781450705	8507.8125	0.5429045299973219	1.8788543892065614E-4	0.0011970309109149476
1727781450707	8507.8125	0.4716329080780994	1.2854536348755693E-4	8.843306099235635E-4
1727781450709	8507.8125	0.4496008124653163	8.647321455751367E-5	6.380137965276844E-4
1727781450710	8507.8125	0.3986612509369973	5.730556983072344E-5	3.916969831318053E-4
1727781450712	8507.8125	0.19977212866732322	3.890285781954011E-5	4.36125389613902E-4
1727781450714	8507.8125	0.29537657826646624	2.6116323634535433E-5	6.993669203335668E-4
1727781450716	8507.8125	0.4168478865375976	2.129807269777689E-5	9.488075754505307E-4
1727781450717	8507.8125	0.5414154561044302	2.7694866793186834E-5	0.0011399775103138334
1727781450719	8507.8125	0.6142155616101665	3.680539801037428E-5	0.0013311474451771362
1727781450721	8507.8125	0.7595879822810837	3.9251297496484364E-5	0.0015586938043232737
1727781450723	8578.125	0.9000924390075333	3.5827701453050275E-5	0.0017161409733611552
1727781450725	8578.125	0.9999110099069561	4.49381676186056E-5	0.001810306540648053
1727781450726	8578.125	1.1038959789630218	6.338394663495815E-5	0.0018170308974110193
1727781450728	8578.125	1.0770159056035462	7.200474987484626E-5	0.0017865631786318018
1727781450730	8578.125	1.0096769744070622	7.060957297391576E-5	0.0017017606713410414
1727781450732	8578.125	0.9088073254101312	9.461982581861073E-5	0.0015708480887089808
1727781450733	8578.125	0.8006441671757786	1.3708396292864158E-4	0.001383867612740816
1727781450735	8578.125	0.7915177454719023	1.3923344893962853E-4	0.0012700731139505422
1727781450737	8578.125	0.7504185525920274	1.1037914578675837E-4	0.0010605004192969299
1727781450739	8578.125	0.8251715824220983	1.0427460904980794E-4	9.258754603209067E-4
1727781450741	8578.125	0.8590459264975645	1.0481529375469283E-4	8.873862645934989E-4
1727781450742	8578.125	0.7166832498034591	7.075397334193826E-5	0.0010347859638953892
1727781450744	8578.125	0.7496575889347484	3.316648467942225E-5	0.0011168665343256699
1727781450746	8578.125	0.8216662085139386	6.491834823157565E-5	0.0012945346387116176
1727781450748	8578.125	0.8351784940469424	1.591961265230759E-4	0.0014847134878492915
1727781450749	8578.125	0.9098759403935185	2.1815991163043604E-4	0.0017038806234121746
1727781450751	8648.4375	0.975142185043239	1.0777945601191865E-4	0.0018008767101711017
1727781450753	8648.4375	1.1030131832525332	5.898857713335404E-5	0.001993698812163949
1727781450755	8648.4375	1.2232409249978162	3.527577930674955E-5	0.0021598579498251593
1727781450757	8648.4375	1.2693734372270264	3.9186015047153526E-5	0.0022280361512854894
1727781450758	8648.4375	1.2894924331761006	3.8570529758117485E-5	0.0022610480723583948
1727781450760	8648.4375	1.3085536570252445	3.99256499752875E-5	0.0022923406181973144
1727781450762	8648.4375	1.3027913582066737	6.709353881397117E-5	0.0022828903519636324
1727781450764	8648.4375	1.280983482836902	1.8374151151844093E-4	0.0022245018165836495
1727781450765	8648.4375	1.210895058763515	3.4042720366362164E-4	0.0021221053657898546
1727781450767	8648.4375	1.1800308752011115	3.977941909085138E-4	0.0020260720512025334
1727781450769	8648.4375	1.0088797458842027	3.60158340542992E-4	0.0018135593468561
1727781450771	8648.4375	0.897968728322697	4.6402591019979E-4	0.0016535301186758823
1727781450773	8648.4375	0.8497909224125972	0.001128282890845404	0.0015611206524975398
1727781450774	8648.4375	0.8327286929911605	0.0038561048913573065	0.0014591838006911865
1727781450776	8648.4375	0.8207444929604809	0.010290277951446852	0.001435535271940934
1727781450778	8648.4375	0.7754620058914327	0.020025639505348615	0.0013523745756864327
1727781450780	8718.75	0.7100451265052156	0.026570013498802905	0.00126930934658518
1727781450781	8718.75	0.7017076810932467	0.03719785968831956	0.0012662635864787658
1727781450783	8718.75	0.7565400775617426	0.045741043651252575	0.0013178393667917939
1727781450786	8718.75	0.8545811327346026	0.050817158346131555	0.00146388580433474
1727781450788	8718.75	0.7126162249156229	0.05281754877004439	0.0017751922641051597
1727781450790	8718.75	0.7836939653760482	0.05342765854896083	0.0020864987238755797
1727781450791	8718.75	0.8688545022242675	0.053837064312706115	0.0023470267874991734
1727781450793	8718.75	0.9242377349702152	0.05484090238390727	0.0024608855689053103
1727781450795	8718.75	1.0759377336919007	0.05694632169705959	0.0026977946245456295
1727781450797	8718.75	1.1751475604562944	0.05971734322612435	0.0028550518429902275
1727781450798	8718.75	1.2147266294117836	0.06268158432973936	0.0029245933544702315
1727781450799	8718.75	1.2123578773744697	0.06466885029415623	0.002920584658871574
1727781450801	8718.75	1.1842043699586466	0.06465331158422702	0.002869656133863842
1727781450803	8718.75	1.082223196937158	0.06280989064717364	0.0026641481347613087
1727781450805	8718.75	1.0730537913163112	0.06126889986157133	0.002468320962388154
1727781450806	8718.75	0.9972404649409334	0.06320915470118613	0.002264814521619214
1727781450808	8718.75	0.9533808944871153	0.068877188499281	0.002159587856303661
1727781450810	8718.75	0.9982863465256385	0.07449510017368709	0.001954679806254772
1727781450812	8718.75	0.997919953596914	0.07688561219937665	0.0018013637446435992
1727781450813	8718.75	1.0353268172927559	0.07945175437259965	0.0016923699774870386
1727781450815	8718.75	1.033449097095931	0.08156579039498955	0.001688699659572755
1727781450817	8718.75	1.0711329989770402	0.08214054645919981	0.0017483496946847322
1727781450819	8718.75	1.1361598368710693	0.08054170120084238	0.00167512208213457
1727781450821	8718.75	1.0881557504585953	0.0781494213660568	0.0016176661763323832
1727781450822	8718.75	1.0141151156315513	0.07758480965071005	0.0015292005594582428
1727781450824	8718.75	0.9768951863862684	0.07766158190291705	0.0014896549274096783
1727781450826	8718.75	0.8521685010482181	0.07743485823476831	0.001366335919474728
1727781450828	8718.75	0.7421516722353249	0.07798089171135719	0.0012321827391768361
1727781450829	8718.75	0.6480218979297694	0.0794551274937198	0.0010699046421840449
1727781450831	8648.4375	0.63953641265834	0.07967481203851509	9.83051583885143E-4
1727781450833	8648.4375	0.7237451140106539	0.07588781624397382	8.896650536852885E-4
1727781450835	8648.4375	0.6758809378023706	0.07279341969090898	9.426152836334917E-4
1727781450837	8648.4375	0.7019371999241913	0.075455480802726	0.0010704607627362688
1727781450838	8648.4375	0.7315114166943839	0.08146748059566826	0.0012244720502421259
1727781450840	8648.4375	0.8047073430696662	0.08464136105518887	0.0013167612709646952
1727781450842	8648.4375	0.8814909673087002	0.08446021525952865	0.0013962873302340384
1727781450844	8648.4375	0.8710969784359377	0.08442903640919147	0.0013873178655301127
1727781450845	8648.4375	0.8157804846244557	0.08392044223298108	0.0013437577386943567
1727781450847	8648.4375	0.787531670169126	0.08355370378564933	0.0013171214248073368
1727781450849	8648.4375	0.748239242536486	0.08320187618009368	0.0012641761556792016
1727781450851	8648.4375	0.6848762658618569	0.082104351795544	0.0011667207504533423
1727781450853	8648.4375	0.5971228493892113	0.0800061019409682	9.710297913038814E-4
1727781450854	8648.4375	0.6680260551093212	0.07839907417225109	7.753388321544204E-4
1727781450856	8648.4375	0.6214547895714667	0.07744115311379478	7.216074567975916E-4
1727781450858	8648.4375	0.3575503849092703	0.07452412882859091	7.848219605156774E-4
1727781450860	8648.4375	0.47739190752952126	0.06913733727823924	0.0010861920855639719
1727781450861	8648.4375	0.5427487582189823	0.06317120821094656	0.0013340536945065941
1727781450863	8648.4375	0.6078878220590337	0.05935494820429861	0.0015819153034492162
1727781450865	8648.4375	0.7382915795633219	0.05880334460967842	0.001894426441243034
1727781450867	8648.4375	0.8400462490508923	0.05993088572506213	0.002200295146695526
1727781450869	8648.4375	0.9279093478042271	0.060297489550621045	0.0025096365913976123
1727781450870	8648.4375	1.0716379698082972	0.05944317864459268	0.0027859731566494956
1727781450872	8648.4375	1.119834187530237	0.057256903002172656	0.0028706863445083957
1727781450874	8648.4375	1.1748514604499274	0.05479400194521917	0.002989113582219593
1727781450876	8648.4375	1.1968796300495887	0.054623717980920715	0.0030335963275425165
1727781450877	8648.4375	1.1609701701968433	0.05323561477738482	0.0029524196985845153
1727781450879	8648.4375	1.145984518626028	0.05168772539112911	0.002917700215193117
1727781450881	8648.4375	1.112425517620646	0.0496851681398336	0.0028368225592385636
1727781450883	8648.4375	1.023751800049891	0.04743638794290837	0.0026444529424158925
1727781450886	8648.4375	1.007749345219784	0.04575038155269689	0.0022847888610329796
1727781450887	8648.4375	0.8641079135920668	0.044596957908138966	0.0019251247796500661
1727781450889	8648.4375	0.7854888433271393	0.042526554210622985	0.001775737607769161
1727781450891	8648.4375	0.7060388848966522	0.03971387944581798	0.0015714084445309852
1727781450893	8648.4375	0.625822279188368	0.037137986873264826	0.0013204883091432053
1727781450894	8648.4375	0.6054438714075313	0.034953245755129744	0.0010695681737554253
1727781450896	8648.4375	0.6228382696681267	0.033151072034015204	9.720705283171134E-4
1727781450898	8648.4375	0.5846087230134253	0.03245283895077768	8.480882316363115E-4
1727781450899	8648.4375	0.5489797827467344	0.03282271920280806	8.128223320521836E-4
1727781450901	8648.4375	0.5474797411707789	0.03229180489707688	8.125590601461325E-4
1727781450902	8648.4375	0.6273658136036526	0.030460502695539834	8.804685469009178E-4
1727781450904	8648.4375	0.6553823381561442	0.028693522810453335	9.137756507731585E-4
1727781450906	8648.4375	0.6447955711618374	0.027763865318579148	9.91353855574697E-4
1727781450908	8648.4375	0.690953796514675	0.027352709466365678	0.0011747518012833994
1727781450909	8648.4375	0.7121109445973096	0.026816628175381534	0.0013890928231720186
1727781450911	8648.4375	0.7293587578014696	0.02589940409941261	0.001603433845060638
1727781450913	8648.4375	0.8046238123441838	0.024921041255018445	0.0019079653073636282
1727781450915	8648.4375	0.9653161785016148	0.024001536522415223	0.002212496769666618
1727781450917	8648.4375	1.0637629909538076	0.022647172736610956	0.002357533110621125
1727781450918	8648.4375	1.0820953249830019	0.02062064936738845	0.0023830979726589697
1727781450920	8648.4375	1.05275874894647	0.017559606168789633	0.0023505570063831983
1727781450922	8648.4375	0.9531845377216839	0.014686054321792126	0.0022370303902406463
1727781450924	8648.4375	0.813864332345317	0.012562241684097227	0.002068302157182914
1727781450925	8648.4375	0.6441112766658168	0.011941393775932493	0.0017849556873877923
1727781450927	8648.4375	0.5845806710548197	0.013157590828310882	0.0014799981151880197
1727781450929	9000.0	0.45752955402498446	0.001782840621698832	0.0011271188133124953
1727781450931	9421.875	0.3527857622510482	6.44556938688269E-4	8.17182318115522E-4
1727781450933	9773.4375	0.34718200738432164	0.005520647350551569	5.072458229185489E-4
1727781450934	10195.3125	0.4789489703441649	0.023123041439027787	5.629659929623729E-4
1727781450936	10195.3125	0.46325157551173424	0.023877665662682904	6.586688557456565E-4
1727781450938	10195.3125	0.5841964267868565	0.022812096612644224	8.871132032443541E-4
1727781450940	10195.3125	0.5957305303245163	0.02084199621545879	0.0011144607218305372
1727781450941	10195.3125	0.7634326517842926	0.018694393791082887	0.0012882871583138377
1727781450943	10195.3125	0.823122607654069	0.01682937816134877	0.0014621135947971383
1727781450945	10195.3125	0.9567084430305689	0.015634743552866426	0.0016953675423907718
1727781450947	10195.3125	1.0710745958342476	0.01489766949945762	0.0018395844852769352
1727781450949	10195.3125	1.1602303813350152	0.014089830242524675	0.001968231537201753
1727781450950	10195.3125	1.2337368134781337	0.013821072987313995	0.002073548409387855
1727781450952	10195.3125	1.252771621755946	0.014270532357187171	0.0021259152480125215
1727781450954	10195.3125	1.2798321735727065	0.014545943029735829	0.002168459273204206
1727781450956	10195.3125	1.2683205186420154	0.013781815865860542	0.002151912049929894
1727781450957	10195.3125	1.1724245386461436	0.012001103019833204	0.0021737919822343
1727781450959	10195.3125	1.105527399147552	0.010209161847976758	0.00220494431140277
1727781450961	10195.3125	1.0546647689392188	0.008832629757749778	0.0021309732030056687
1727781450963	10195.3125	0.9562513187025989	0.007875414717296556	0.001997605740638825
1727781450965	10195.3125	0.8166208854070324	0.007086678463102926	0.0018208043588078945
1727781450966	10195.3125	0.6836780506227648	0.006222554722303492	0.0016102463947939832
1727781450968	10195.3125	0.6423368746820662	0.005290007497857109	0.0015264948704338762
1727781450970	10195.3125	0.6176074375308299	0.0044355287507361445	0.0014723154771720945
1727781450972	10195.3125	0.5206090334620483	0.00355398325636059	0.0011838524115282394
