# Supplementary material for: Identification and classification of repeated whistle types from free-ranging rough-toothed dolphins (Steno bredanensis)
Source: Sci Rep. 2026 Mar 20;16:14327. doi: 10.1038/s41598-026-44853-2 (PMC13144356; doi:10.1038/s41598-026-44853-2)
Supplement: Supplementary file 2 — Supplementary Material 2 [file 41598_2026_44853_MOESM2_ESM.zip › Dataset_StenoRepeatedCalls/Contours/3947.csv]

Time [ms]	Peak Frequency [Hz]	Duty Cycle	Energy	WindowRMS
1727781487837	5062.5	0.9441108131500968	0.009453195605465236	0.002088776667233291
1727781487838	5062.5	1.0911990434695513	0.014945089290378376	0.0023085592227112635
1727781487840	5132.8125	1.1606350231124516	0.018807210016810932	0.0024094616991655405
1727781487842	5203.125	1.2445989644752358	0.02147452630865547	0.002532063858878305
1727781487844	5203.125	1.26148550534629	0.022503217068533064	0.0025597365254032573
1727781487845	5273.4375	1.2397230911439436	0.0240198146397496	0.002518824801193121
1727781487847	5343.75	1.0599740146341063	0.02771819517047822	0.0024883109642205156
1727781487849	5343.75	0.9936510641869759	0.030928757111117883	0.002348023734062619
1727781487851	5414.0625	0.9097117298054245	0.028561699260774953	0.0021732502031510054
1727781487853	5484.375	0.8277269279431997	0.020299293895933237	0.0019902965355283286
1727781487854	5484.375	0.746871340449751	0.014179489245225408	0.0017958640140656793
1727781487856	5554.6875	0.7073488375425838	0.018663111807893266	0.0017071568081502707
1727781487858	5625.0	0.625645539545663	0.028460589404565927	0.0015295141101704236
1727781487860	5625.0	0.5417701833153171	0.03736441726763799	0.0013324250908032225
1727781487861	5695.3125	0.8131190224836987	0.035027064044906166	0.0011190531016292361
1727781487863	5765.625	0.9636246960895644	0.03498481779785981	0.0010555093968563126
1727781487865	5835.9375	0.873863349948317	0.0390447922581428	9.654023719589814E-4
1727781487867	5906.25	0.8077454850192173	0.05184714305326068	8.886346286851814E-4
1727781487869	5976.5625	0.7454535625576069	0.0713113609826602	8.807905154055469E-4
1727781487870	6046.875	0.7192307434605489	0.08660855483878674	9.951782270429764E-4
1727781487872	6117.1875	0.7092884418266291	0.0913933361291592	0.0010824975435736015
1727781487874	6187.5	0.6531733642153419	0.09138856949964735	0.0014000012180776509
1727781487876	6257.8125	0.6827243205978291	0.08854355023234743	0.0017811632521629508
1727781487877	6328.125	0.7428902398611504	0.08898430180486686	0.0020856229741709653
1727781487879	6468.75	0.7682389766498515	0.07831624933053281	0.00239008269617898
1727781487881	6609.375	0.8770463432301178	0.04278318267960864	0.002860904015612155
1727781487883	6750.0	1.0201685314427613	0.027198589653076394	0.0032719928223244547
1727781487885	6890.625	1.138045814340681	0.03778337100604966	0.003567689531336908
1727781487886	6890.625	1.2302457123221051	0.04256130094601168	0.003783679744551357
1727781487888	6960.9375	1.2549535821780258	0.03976118020661699	0.0038365885416601344
1727781487890	6960.9375	1.260022620311996	0.03838300974046852	0.003847662260618831
1727781487892	7031.25	1.213549875555606	0.02329198070426689	0.0037359603434150243
1727781487893	7031.25	1.109142454184557	0.025332585906016936	0.0034881028585797267
1727781487895	7101.5625	1.0384170687250545	0.011657386097060492	0.0033105915864783883
1727781487897	7101.5625	0.9363633302180936	0.028204536949382235	0.0028926454398250628
1727781487899	7171.875	0.8277609526872499	0.04232832857757654	0.0025104815681798774
1727781487901	7242.1875	0.8024855070445204	0.06975562892479083	0.002142049217419017
1727781487902	7242.1875	0.8500548038017136	0.10078277239622746	0.001919788681337811
1727781487904	7242.1875	0.8288357856275014	0.12169604962508941	0.0018792623670312498
1727781487906	7242.1875	0.7435147796420789	0.12837641922035614	0.0019754764387589574
1727781487908	7242.1875	0.8136071960419691	0.1252070566504766	0.0022441616313111368
1727781487909	7242.1875	0.9169122246537856	0.12141280011320589	0.002485626513163895
1727781487911	7242.1875	0.9708399004444848	0.12189785652411404	0.002591155757250564
1727781487913	7242.1875	1.0483282686260282	0.12475739388406017	0.0027468162178495
1727781487915	7242.1875	1.1291651548137396	0.12574410377545497	0.0029078379881669757
1727781487917	7242.1875	1.1843773150247945	0.12481380565972067	0.0030115240302078104
1727781487918	7242.1875	1.1549759095685173	0.12193392406933416	0.0029532683330750695
1727781487921	7242.1875	1.1154344592858008	0.12046683450864572	0.0028658121873092746
1727781487923	7242.1875	1.0172464622641508	0.12113837964048156	0.002549321112786409
1727781487925	7242.1875	0.961725966735456	0.12272866328074317	0.002337783345394345
1727781487926	7242.1875	0.855794142877031	0.12307642793032211	0.002116192724829775
1727781487928	7242.1875	0.811502150820768	0.1214693324346139	0.0018672621850572488
1727781487930	7242.1875	0.7115853272130136	0.11900686080256007	0.0015949928857788634
1727781487932	7242.1875	0.711638115594115	0.11623393298239305	0.001322723586500478
1727781487934	7171.875	0.7001558528797277	0.11333894575000984	0.0011438386210076235
1727781487934	7171.875	0.7058629449808372	0.11259196672672024	0.0010055461222594853
1727781487936	7171.875	0.7058629449808372	0.11464821544951663	0.0010055461222594853
1727781487938	7171.875	0.6001516172506738	0.11615914959564183	8.526643080232409E-4
1727781487940	7171.875	0.3913231057801302	0.11499907696180742	7.506949620864292E-4
1727781487941	7171.875	0.4438952917032324	0.11139406084269833	8.927764440589722E-4
1727781487943	7171.875	0.49645855044244547	0.10826160903997153	0.001013520492489705
1727781487945	7171.875	0.6341291167887048	0.10801336591977308	0.001203730832618914
1727781487947	7171.875	0.7541104682586478	0.110710504307547	0.001393941172748123
1727781487949	7171.875	0.8160651244492285	0.11330261323366032	0.0014873005015250689
1727781487950	7171.875	0.9116708003098947	0.11461942658414975	0.0016150449911030622
1727781487952	7171.875	0.9717507478837575	0.11767425270571699	0.0016854416269277347
1727781487954	7171.875	1.0648077127440763	0.12272923322696513	0.0017976483866533157
1727781487956	7101.5625	1.1849442598723996	0.12746978091490396	0.0018088784757679607
1727781487957	7101.5625	1.1803279901931139	0.12989168662631226	0.0018022351673263831
1727781487959	7101.5625	1.1410242615765005	0.13028595665179987	0.0018099305821748849
1727781487961	7101.5625	1.1177720646041436	0.13197400944195303	0.001863942728116508
1727781487963	7101.5625	1.114738054068617	0.13561621721911055	0.0019487231493799649
1727781487965	7101.5625	1.1307656592290296	0.1405153652623472	0.0019758090444007576
1727781487966	7101.5625	1.1386564190035593	0.1441856595235186	0.002037048228224562
1727781487968	7101.5625	1.047319801445062	0.14792601809061098	0.0020802490343849664
1727781487970	7101.5625	1.07299402539121	0.1509784564879049	0.0022130905343777326
1727781487972	7101.5625	1.1328629513420934	0.14942672290479098	0.0023335911172934574
1727781487973	7101.5625	1.1772455088069032	0.14459807670837085	0.0024237750952006715
1727781487975	7101.5625	1.189989956527029	0.14198321048947896	0.0024487956823010426
1727781487977	7101.5625	1.2134717659666068	0.14035614985023132	0.0024958385679909757
1727781487979	7101.5625	1.2276268522625642	0.13391345730977602	0.0026147447202271063
1727781487981	7101.5625	1.2432787666794152	0.11879218884994124	0.0026929953388732985
1727781487982	7101.5625	1.229929811887359	0.09143084658334259	0.0026670933242921155
1727781487984	7101.5625	1.2170408081282935	0.05476147037188185	0.002641091427971699
1727781487986	7523.4375	1.19737012034145	0.0029470916999634745	0.002599723926806944
1727781487988	8015.625	1.1431650640174371	0.0011823650297477252	0.002496283511724309
1727781487989	8507.8125	1.0493592612364722	0.08150804731965612	0.0023408181361523803
1727781487991	8507.8125	0.9955553652119099	0.09211962883230423	0.0022508774679200795
1727781487993	8507.8125	0.8655586785193212	0.09659419025655264	0.002007061920645345
1727781487995	8507.8125	0.8819985273082634	0.09778495773285942	0.001701830882389905
1727781487997	8507.8125	0.7668634463989343	0.09750111001125286	0.001507100320882205
1727781487998	8507.8125	0.6698469779109888	0.09778756524822392	0.0013010315520630028
1727781488000	8507.8125	0.6881613275034099	0.09804656899314923	0.0012082586904182987
1727781488002	8507.8125	0.61699167785277	0.0984624578742397	0.0012375159927734598
1727781488004	8507.8125	0.6590801096250545	0.10139367675180219	0.001461282000420443
1727781488005	8507.8125	0.710983482011245	0.10679056979618809	0.001704107387076654
1727781488007	8507.8125	0.6976530242921433	0.11138348439362072	0.0019469327737328653
1727781488009	8507.8125	0.845701589524371	0.11388159102594068	0.0022808480297422744
1727781488011	8507.8125	0.9775635119965529	0.11450459807823114	0.0026147632857516836
1727781488013	8507.8125	1.0909200003023705	0.11269486590346083	0.00283261725461081
1727781488014	8507.8125	1.1672626674377116	0.11178575998526694	0.0029829636073656603
1727781488016	8507.8125	1.1765463893172472	0.11277463627271227	0.0030013801969405248
1727781488018	8507.8125	1.165715380457789	0.11327166210809604	0.0029803623171075215
1727781488021	8507.8125	1.1158006111665457	0.114114214810932	0.002882654825315182
1727781488022	8507.8125	0.9515187734630197	0.1158070936890744	0.0024987829501682537
1727781488024	8507.8125	0.9736346863007675	0.11731700810128244	0.0023548506381910195
1727781488026	8507.8125	0.8714122023506967	0.11796875097085122	0.002100361270352422
1727781488028	8507.8125	0.783863862910916	0.11886906173528221	0.0017682272087672112
1727781488030	8507.8125	0.7961525502799088	0.12128732384205708	0.001489299626769827
1727781488031	8578.125	0.8648212916485642	0.12463981069217789	0.0013248866166763388
1727781488033	8578.125	0.8763934648829255	0.12594909339250704	0.0013025960612787952
1727781488034	8578.125	0.9018360193920336	0.12306921512756847	0.001303994537420973
1727781488036	8578.125	0.8772313693468636	0.11891193204321529	0.0013457856813131515
1727781488037	8578.125	0.9125973063947933	0.11827960742690657	0.0014639691322177934
1727781488039	8578.125	0.9439676565858609	0.12150045189485442	0.0015118299381544388
1727781488041	8578.125	0.9946383523405778	0.12452456800631112	0.0015794997483454657
1727781488043	8578.125	1.0686230103345673	0.1256827030365754	0.0016716935574889132
1727781488045	8578.125	1.1081760850798104	0.12638121155148407	0.0017223548254440414
1727781488046	8578.125	1.1049350653187446	0.12681881181638877	0.0017178452233775913
1727781488048	8578.125	1.0986619671005493	0.1267613576569573	0.001709595080445092
1727781488050	8578.125	1.0674714036128692	0.12650424094199847	0.0016648784913590204
1727781488052	8578.125	1.0681505907217188	0.12609696789159014	0.0016005684704481003
1727781488053	8578.125	1.0410217669025157	0.12558814047394593	0.0015410088907841513
1727781488055	8578.125	1.0350999492269393	0.1244969938694207	0.0015328413102322057
1727781488057	8578.125	1.0104000254307963	0.12289200289777678	0.0014764142074765731
1727781488059	8578.125	0.9893946891846361	0.12129232486571331	0.0013840429951378086
1727781488061	8578.125	0.9714844627414646	0.1200616242952263	0.0013614097529309485
1727781488062	8578.125	0.9342479071244645	0.11967802401472016	0.0012956717676232319
1727781488064	8578.125	0.947853758695445	0.11874872713835877	0.0012621601254428523
1727781488066	8578.125	0.8817992256735991	0.11664685770213305	0.0011774874508916477
1727781488068	8578.125	0.7945213950382362	0.11395239636774167	0.0010800199528502874
1727781488069	8578.125	0.7340021353347745	0.11253581942384663	9.375005376446072E-4
1727781488071	8578.125	0.7241114498855236	0.11203304304143803	8.825909305327031E-4
1727781488073	8578.125	0.7380923595594725	0.11180974882100747	9.000730504295382E-4
1727781488075	8578.125	0.7307719121531225	0.11190505212573511	8.875850756595061E-4
1727781488077	8578.125	0.6862867380261248	0.1120353591953976	9.639451562652161E-4
1727781488078	8578.125	0.5739376754074526	0.11255893300261591	0.0011603407677751951
1727781488080	8578.125	0.610644410944693	0.11335675181140159	0.0013567363792851741
1727781488082	8648.4375	0.736846260961713	0.11391315436642052	0.0015928916383522785
1727781488084	8648.4375	0.8805596564890908	0.11373101137740736	0.0017958540118771832
1727781488085	8648.4375	0.9243989807171559	0.11315714576175641	0.002030768004335977
1727781488087	8648.4375	0.957699608419593	0.11174799734920525	0.002084930601114962
1727781488089	8648.4375	1.0121947758797023	0.10998711747319533	0.0021695689836927975
1727781488091	8648.4375	1.0504856993761646	0.11120362156824501	0.002230881816545459
1727781488093	8648.4375	1.0131331220973825	0.11311611290737277	0.0021675552351395045
1727781488094	8648.4375	0.9656328991690688	0.11682092783327323	0.0020679775559357513
1727781488096	8648.4375	0.9552684386737859	0.11860585255694911	0.0020460233446267634
1727781488098	8648.4375	0.9330466941550924	0.12006912126970658	0.001999358644032705
1727781488100	8648.4375	0.9482214585790094	0.12028016867344273	0.0018667727741526598
1727781488101	8648.4375	1.0909152620278448	0.11964904645783907	0.001843585842317306
1727781488103	8648.4375	1.0904644392414435	0.11835568615457431	0.0018423572282537954
1727781488105	8648.4375	1.1832491814943078	0.11656491732339425	0.0018353454166647456
1727781488107	8648.4375	1.2122385726405143	0.1155098035038589	0.0018750319978363531
1727781488109	8648.4375	1.2032540965712324	0.11575986794065438	0.0018612334776611213
1727781488110	8648.4375	1.174264830017336	0.11621175474907763	0.0017991132329135482
1727781488112	8648.4375	1.1388553840232423	0.11478210571303857	0.001757475771354143
1727781488114	8648.4375	1.0297529506329623	0.11236051594747976	0.001641785997684263
1727781488116	8648.4375	0.8736265761066763	0.10936471282216022	0.0014761600020106354
1727781488117	8648.4375	0.7287997273625222	0.10678188058138265	0.001289140876031903
1727781488119	8648.4375	0.6848524359431893	0.1058114597261884	0.0011399123917959207
1727781488122	8648.4375	0.6444356838302591	0.10559073475351058	9.66286191862371E-4
1727781488124	8648.4375	0.4279537075187542	0.10410545291772055	7.926599919288213E-4
1727781488126	8718.75	0.41144271958115475	0.10104707473023293	7.498785479920447E-4
1727781488127	8718.75	0.49060296314976887	0.09807512623853173	8.856039873855722E-4
1727781488129	8718.75	0.5505281370174093	0.0967498490775644	0.0010213294267790998
1727781488131	8718.75	0.6762336418196371	0.09777871223395145	0.001199877593203
1727781488133	8718.75	0.7811316018792149	0.0998017885317836	0.0013487986152435358
1727781488134	8718.75	0.8933360650175951	0.1009142002915018	0.0015366660233565865
1727781488135	8718.75	0.9475826555563263	0.10054002342565005	0.0016280367938763234
1727781488137	8718.75	0.9929649926008138	0.09795803427337066	0.00169324935305044
1727781488139	8718.75	1.0679639448645024	0.09446086713156406	0.0017936733442365043
1727781488141	8718.75	1.1224146203292638	0.09154523945546765	0.0018721429639520007
1727781488142	8718.75	1.1505047921291158	0.09118032271233556	0.0019143090798984935
1727781488144	8718.75	1.1543570295158156	0.09225469971266928	0.0019202186180875772
1727781488146	8718.75	1.175858204425638	0.0926838704806453	0.001953943810153835
1727781488148	8718.75	1.1869452416874768	0.09184769263540611	0.0019711638956759706
1727781488149	8718.75	1.1926619694594647	0.09096563156296596	0.0019109248966257496
1727781488151	8718.75	1.1842964360786739	0.09099059775733269	0.0018974879601799458
1727781488153	8718.75	1.19519924930971	0.09068997103642018	0.0019146089654137747
1727781488155	8718.75	1.1743720204282675	0.09023419302452443	0.0018832750419317413
1727781488157	8718.75	1.1396740162769405	0.08986340904646192	0.0018305097827145606
1727781488158	8718.75	1.1371460990829692	0.0888867456086291	0.0018264179705184652
1727781488160	8718.75	1.128850785624233	0.08755308908745361	0.0018125240240653036
1727781488162	8718.75	1.1466116275427476	0.08403344820081804	0.0017950634095384459
1727781488164	8718.75	1.1606468344634435	0.07886664915786237	0.0018169375445024334
1727781488165	8718.75	1.1349228193175118	0.07607850751950358	0.0017801405340072839
1727781488167	8718.75	1.1820654399240043	0.07566270942323605	0.0017389652324519386
1727781488169	8718.75	1.1609628865303983	0.07504169045398705	0.0017092694689741258
1727781488171	8718.75	1.1678622903563942	0.07148313142909178	0.0017183877467690947
1727781488173	8718.75	1.1320345256813418	0.06725311704363399	0.0016687371278696767
1727781488174	8718.75	1.1083011907101676	0.0642076368199389	0.001633416734562571
1727781488176	8718.75	1.0778373542321804	0.062094692048915746	0.0015888047389178079
1727781488178	8718.75	1.007993063634094	0.059449794756253796	0.001470856214238851
1727781488180	8718.75	1.0763329818275278	0.055809424270793995	0.001386068263274909
1727781488181	8718.75	1.0104669830218915	0.05192866651049022	0.00131684320339612
1727781488183	8718.75	0.9511740010431786	0.0468011356024795	0.0012565234567396332
1727781488185	8718.75	0.8407861796319208	0.03923407660518856	0.0011000264289333839
1727781488187	8718.75	0.7427989213610939	0.030033931868512366	9.907617090149272E-4
1727781488189	8718.75	0.6956763547766212	0.021227274800638116	8.652898396329313E-4
1727781488190	8718.75	0.8266318352550664	0.014386869936840735	7.859225354715733E-4
1727781488192	8718.75	0.8202084288740391	0.00976588631707032	7.781598196174571E-4
1727781488194	8718.75	0.7987970742706149	0.006468832471947051	7.543450811626793E-4
1727781488196	8718.75	0.815218133080014	0.003813004177847747	7.700195219332308E-4
1727781488197	8718.75	0.8164819228743918	0.0019372047785201818	9.031751454024787E-4
1727781488199	8789.0625	0.8980142302087042	0.0017546952744252934	9.66385176818218E-4
1727781488201	8929.6875	0.9516617206968672	0.00218714939152382	0.0010037368946432634
1727781488203	9070.3125	0.8871789870913434	8.61122235520648E-5	9.625074677874441E-4
1727781488205	9140.625	0.8693182186906668	6.760930493678727E-5	9.508758254613814E-4
1727781488206	9281.25	0.8397675556433191	1.0860857320141449E-4	9.283590870169139E-4
1727781488208	9421.875	0.7990267518096594	4.487616615048209E-4	9.028256498071807E-4
1727781488210	9562.5	0.7232814493221194	0.003016282621489322	8.492299773770404E-4
1727781488212	9632.8125	0.46940491373564397	0.008799983252808008	0.0010236048846655522
1727781488213	9773.4375	0.5297015395880332	0.03776330879218969	0.0011979797919540642
1727781488215	9914.0625	0.5170213481849877	0.058667588187999574	0.0011879134345426478
1727781488217	10054.6875	0.5094190748265313	0.07658044553460572	0.0011865013593539723
1727781488219	10054.6875	0.5487781552822498	0.08984417500118132	0.001238717855852558
1727781488222	10054.6875	0.6163349104670837	0.09822458022703923	0.0013477820622978093
1727781488223	10054.6875	0.7635694988314362	0.10425825361826009	0.0015191727286169483
1727781488225	10054.6875	0.7899437962511963	0.10863768556108441	0.00156748334267568
1727781488227	10054.6875	0.8065398192395239	0.11135810481874445	0.0014824127971465222
1727781488229	10054.6875	0.827038623242972	0.11191605095220603	0.0014468645933975175
1727781488230	10054.6875	0.9096768116096461	0.10919609198834407	0.0015122087390558676
1727781488232	10054.6875	0.9167113249578502	0.11030642987276666	0.0015199847674390442
1727781488234	10054.6875	0.9044460196327764	0.11065311992877387	0.001503944926119695
1727781488235	10054.6875	0.895080543281617	0.10933025853166632	0.00148726877925996
1727781488237	10054.6875	0.879980157954933	0.10535440620683105	0.001466151286605055
1727781488238	10054.6875	0.7995388097200121	0.0969908979295161	0.00134746351507314
1727781488240	10054.6875	0.8198876850759959	0.08313329980320179	0.0012397095772153652
1727781488242	10054.6875	0.8992726980552118	0.06449652897862994	0.0011214962619207917
1727781488244	10125.0	0.8251922918922053	0.04676211886671802	0.0010507095690505631
1727781488245	10265.625	0.7749746873066811	0.004789347401298607	9.91871264005613E-4
1727781488247	10406.25	0.7861572290796731	0.0079622217342539	0.001006553093886737
1727781488249	10476.5625	0.77793865870515	0.008147206852481671	9.910728537589864E-4
1727781488251	10617.1875	0.8649435617101282	0.008138369954415772	9.44625001373305E-4
1727781488253	10757.8125	0.9323306619533938	0.0063689473453397	0.0010181962916011175
1727781488254	10757.8125	0.992083840909428	0.008848755055126221	0.0010750882491543745
1727781488256	10757.8125	1.0385174930654444	0.010427102984606963	0.0011121194031049593
1727781488258	10757.8125	1.104296689584075	0.010878106365721282	0.0011576962021027121
1727781488260	10757.8125	1.0399392565841195	0.010399568843365521	0.0012238978512886154
1727781488261	10757.8125	0.8798674178612268	0.0095543228701541	0.0013555536931684745
1727781488263	10757.8125	0.917341996766009	0.008631484528061712	0.0014230678330996232
1727781488265	10757.8125	0.9929492155594013	0.007479648540203034	0.001544381775089036
1727781488267	10757.8125	1.0219253787658202	0.005850926152150285	0.0016768188677291278
1727781488269	10757.8125	1.1044429764539172	0.003850232166113612	0.0018029285467083213
