# Supplementary material for: Identification and classification of repeated whistle types from free-ranging rough-toothed dolphins (Steno bredanensis)
Source: Sci Rep. 2026 Mar 20;16:14327. doi: 10.1038/s41598-026-44853-2 (PMC13144356; doi:10.1038/s41598-026-44853-2)
Supplement: Supplementary file 2 — Supplementary Material 2 [file 41598_2026_44853_MOESM2_ESM.zip › Dataset_StenoRepeatedCalls/Contours/3949.csv]

Time [ms]	Peak Frequency [Hz]	Duty Cycle	Energy	WindowRMS
1727781527017	4429.6875	0.710517139338631	0.004884526427225234	0.0014966920077589363
1727781527019	4429.6875	0.7405177048363222	0.006986735176197521	0.0016795540370732895
1727781527022	4500.0	0.7340195996409145	0.011827947802578972	0.0015930923158557582
1727781527023	4570.3125	0.5430707553809706	0.018829526330461185	0.0015066305946382266
1727781527025	4640.625	0.47492683810801456	0.02403003881108859	0.001259233676385139
1727781527027	4710.9375	0.41072412631187044	0.025291485227039785	0.0012261119052370134
1727781527029	4781.25	0.4516045444724137	0.023876403163523553	0.0019563653862816792
1727781527030	4851.5625	0.5433332767377917	0.024016011513204295	0.002521389467913815
1727781527032	4851.5625	0.5796219425024334	0.032954605396532645	0.0031781088280750922
1727781527034	4921.875	0.715792125554526	0.051873758277405646	0.0038006454074468628
1727781527035	4992.1875	0.885040612233617	0.07126022419666349	0.004423181986818634
1727781527037	5062.5	0.961831530684945	0.08091274100881878	0.004639231468079717
1727781527038	5132.8125	1.1078645169788508	0.0865127119223344	0.004990128290617709
1727781527040	5203.125	1.1611606018669627	0.09277211357213956	0.005138899893446613
1727781527042	5273.4375	1.2130086098505588	0.09846349831594482	0.005308578462367952
1727781527044	5343.75	1.202854934514158	0.0943914471106867	0.0052719763792880075
1727781527045	5414.0625	1.119034416699131	0.08037370718575682	0.004979151209902591
1727781527047	5554.6875	1.0513809492003243	0.03819065861466443	0.004743580771199612
1727781527049	5625.0	0.9524210027910684	0.014730370658670859	0.004164581742767287
1727781527051	5765.625	0.8905738120049692	0.013531546669440063	0.0036200967361532167
1727781527053	5835.9375	0.7970061734894429	0.021290436292664784	0.0031136692705725994
1727781527054	5906.25	0.682137319566168	0.02328696921151992	0.0026072418049919825
1727781527056	6046.875	0.6380351454827141	0.0076623398085473365	0.002139488321105386
1727781527058	6117.1875	0.5822353627679557	0.009926087694286564	0.0016766485701203977
1727781527060	6257.8125	0.7529767754192872	0.012300688774713419	0.0012138088191354095
1727781527061	6328.125	0.7520525043948725	0.022994045955223558	0.0011576726336408481
1727781527063	6468.75	0.7858427548435212	0.024893955838129974	0.0012340109897036452
1727781527065	6539.0625	0.8316893773482805	0.02100419451309386	0.0013877663720952473
1727781527067	6679.6875	0.8656592829831332	0.00979059837829983	0.0014382210248774184
1727781527069	6750.0	0.8270380826671363	0.02064543161408369	0.0013845806685936226
1727781527070	6890.625	0.7512065249019848	0.02701989540988595	0.0013088701409656614
1727781527072	6890.625	0.7936016052540227	0.04238094954762007	0.0013481798031809876
1727781527074	6890.625	0.7891819438410295	0.04723317223235514	0.0015727427543081843
1727781527076	6890.625	0.8171313389026038	0.04313602062854916	0.0018598882834465163
1727781527077	6890.625	0.8421432618503623	0.03735074922707746	0.0020261637921509183
1727781527079	6960.9375	0.8575117277435002	0.03359298958321966	0.002063227217231902
1727781527081	7031.25	0.9144545672503229	0.03228973215242332	0.002181556055298997
1727781527083	7101.5625	1.0229318075531362	0.030410242242939187	0.0023916567574282853
1727781527085	7171.875	1.116969690878554	0.03133515579617432	0.0026876067631994623
1727781527086	7171.875	1.222270325332008	0.03758149526372392	0.002894874578092353
1727781527088	7171.875	1.2490745269618353	0.03948125620591036	0.00295188310266451
1727781527090	7171.875	1.2589662893812699	0.04079055796836211	0.0029748166661153104
1727781527092	7171.875	1.2400869185800976	0.043107519395487466	0.0029342578155358797
1727781527093	7171.875	1.1926902121829357	0.04581968868984288	0.002854620525023102
1727781527095	7171.875	1.1502584218173373	0.04873768898212432	0.002791469765124681
1727781527097	7171.875	1.0131157028854152	0.05112959823949612	0.002590663872336785
1727781527099	7171.875	0.85073667002424	0.05178320845866294	0.002286360931416724
1727781527101	7171.875	0.7652137914736045	0.05055665699326427	0.001971658454260542
1727781527102	7171.875	0.7255975388714185	0.04874468060009225	0.0017604709058631313
1727781527104	7171.875	0.7325973579290206	0.04725267996482296	0.0017151110747660732
1727781527106	7171.875	0.779641628053332	0.04596210432257011	0.0017216462965561532
1727781527108	7171.875	0.8365938150173114	0.044589815679235235	0.0018550974435545522
1727781527109	7171.875	0.9436273232521759	0.04262928654668946	0.002034099011800402
1727781527111	7171.875	1.0154108089046916	0.04000739619488868	0.002127558859381097
1727781527113	7171.875	1.1582294297138047	0.03732557045796444	0.002298275463418143
1727781527115	7171.875	1.2017617147794772	0.03401575820148154	0.002348287743095713
1727781527117	7171.875	1.1578339284154437	0.02903710414495829	0.002288458716429435
1727781527118	7171.875	1.0810562695051933	0.023072893853128145	0.002147048408760442
1727781527121	7171.875	1.0537085179626453	0.01828059285053427	0.0020882839316213927
1727781527123	7171.875	1.0362173616686738	0.016760341171634115	0.0019398764730214548
1727781527125	7171.875	1.0261557455264616	0.018585933390282174	0.0017975835624582073
1727781527126	7171.875	1.0825006001960433	0.020802025117173474	0.0016877873330743522
1727781527128	7171.875	1.07742284060037	0.021742640345420155	0.0016781567563548165
1727781527130	7171.875	1.1058888711123256	0.0200680052015326	0.0017874884374391388
1727781527132	7171.875	1.1053958062813583	0.018243045048412572	0.0019389151096179766
1727781527134	7101.5625	0.8451953624029579	0.01892513967813186	0.002170639317474181
1727781527134	7101.5625	0.8792934568977304	0.020916758270370015	0.002494642032438072
1727781527136	7101.5625	0.8792934568977304	0.02260685969584445	0.002494642032438072
1727781527138	7101.5625	0.9894137634160514	0.02352593518674609	0.002789467134882365
1727781527140	7101.5625	1.0792474326847483	0.023346746071917345	0.0029889194142359394
1727781527141	7101.5625	1.136688685832251	0.02165383848010113	0.003108352286559458
1727781527143	7101.5625	1.1516901714605552	0.019094768334896185	0.003137779882211951
1727781527145	7101.5625	1.1411699380753806	0.01683209450315563	0.003118424093455088
1727781527147	7101.5625	1.1029888900994667	0.0156543891493576	0.0030440078618263447
1727781527149	7101.5625	1.0091802304797877	0.014741432934783943	0.0028166318472939347
1727781527150	7101.5625	0.9173758201802128	0.013211710965130553	0.0024481331456196027
1727781527152	7101.5625	0.914529284591195	0.011579593132164168	0.0022638755933647955
1727781527154	7101.5625	0.8638680044889195	0.010642499518905548	0.0019292981786133033
1727781527156	7101.5625	0.7362718543343044	0.010333270192541863	0.0015947207638618108
1727781527157	7101.5625	0.8600454910246331	0.010010138474744119	0.0013507724481077084
1727781527159	7101.5625	0.864642778175539	0.00922127767306699	0.0012626629041386764
1727781527161	7101.5625	0.7789632380811995	0.008286947357940097	0.001123443625270114
1727781527163	7101.5625	0.8167328919742687	0.007922421648243158	0.0010374993696714329
1727781527165	7101.5625	0.6369953667600764	0.008197890175861916	0.001341206910857685
1727781527166	7101.5625	0.7033575148809523	0.008899234033067334	0.0015767418634768293
1727781527168	7101.5625	0.7721993851607927	0.0103212514531752	0.0018122768160959736
1727781527170	7101.5625	0.8962143920304526	0.012283987152225884	0.0020207094622826686
1727781527172	7101.5625	0.9256346845055328	0.013500537716986621	0.0020617747824577177
1727781527173	7101.5625	0.8821705842733921	0.013226797158050061	0.0020340995148149586
1727781527175	7101.5625	0.8731967432156313	0.012599436380916514	0.0020260893897184676
1727781527177	7101.5625	0.8789946122767591	0.012662548228844259	0.0020326796800486224
1727781527179	7101.5625	0.8569837139922273	0.012950348105570322	0.001985571455312027
1727781527181	7101.5625	0.7755817772301827	0.013015636213549451	0.0017240267037652679
1727781527182	7101.5625	0.7479580198938247	0.01331547303534504	0.0014624819522185085
1727781527184	7101.5625	0.7946389434117429	0.013766871565925199	0.001321899250126324
1727781527186	7101.5625	0.8517722021001797	0.013548988329044373	0.0013070775383385367
1727781527188	7101.5625	0.6617674155452276	0.01253519157528034	0.0017562640552083943
1727781527189	7031.25	0.7113036012606694	0.011389272626165655	0.0020939836355435577
1727781527191	7382.8125	0.7533652331042615	4.900866887003098E-5	0.002431703215878721
1727781527193	7734.375	0.8350775726355221	1.3995477096809364E-4	0.002802184385700319
1727781527195	8085.9375	0.9278365705633825	0.0021925119942150816	0.0030568294181316288
1727781527197	8507.8125	1.0193473589981883	0.017199421990723593	0.00322648324589743
1727781527198	8507.8125	1.075605762422425	0.01958027147435657	0.003283516528988454
1727781527200	8507.8125	1.0556318683553563	0.021812127364345832	0.0032601875394781855
1727781527202	8507.8125	0.9391924805541672	0.02417970994545412	0.0030845572268444507
1727781527204	8507.8125	0.7658743978495044	0.026701730346448425	0.002674376141636554
1727781527205	8507.8125	0.5769371723233996	0.029479349438170058	0.002264195056428658
1727781527207	8507.8125	0.5172102642429413	0.032993462585327	0.0018364482358649153
1727781527209	8507.8125	0.40490105240209295	0.038429565295614705	0.0013318956743908173
1727781527211	8507.8125	0.3156070015552365	0.04655066643585489	8.927872973466217E-4
1727781527213	8507.8125	0.377554655411693	0.05663113317970454	6.334732499389054E-4
1727781527214	8507.8125	0.48640843502834946	0.0662463586462504	3.7415920253118886E-4
1727781527216	8507.8125	0.49572598032208887	0.0721211153365251	3.800556677077312E-4
1727781527218	8507.8125	0.5166642843529636	0.07387960149501864	3.8845755005149056E-4
1727781527221	8507.8125	0.3957398721186365	0.07418857824576594	8.359906539457682E-4
1727781527222	8507.8125	0.36802105104630056	0.07609104832190973	0.0012223371090185886
1727781527224	8507.8125	0.4331582565409401	0.07848517322678025	0.001711403238179724
1727781527226	8507.8125	0.5483340049018847	0.07936903376922906	0.002240270381795501
1727781527228	8507.8125	0.6866150791796096	0.07941094882852055	0.0027212118822081514
1727781527230	8507.8125	0.8582489533299298	0.08045659412511465	0.0032021533826208023
1727781527231	8507.8125	0.9947026465308139	0.0820641819680957	0.003439094312439555
1727781527233	8507.8125	1.044989473378298	0.08302001614084538	0.0035050901263904556
1727781527234	8507.8125	1.0716168678214641	0.0836315561225	0.0035439888140030257
1727781527236	8507.8125	1.0431333267719838	0.08282407447296633	0.0035007853008197165
1727781527237	8507.8125	0.91063769651092	0.0812179659696388	0.003265267253452563
1727781527239	8507.8125	0.8457170379072232	0.08038721660539497	0.0031139013374656185
1727781527241	8507.8125	0.7284169987788099	0.08100998470629307	0.002740878443234384
1727781527243	8507.8125	0.6379661320140526	0.08169503808392692	0.002295012041106236
1727781527245	8507.8125	0.7238893742489901	0.08089915519811215	0.001920089605724528
1727781527246	8507.8125	0.8409185829402515	0.078740450670689	0.001784179499118972
1727781527248	8507.8125	0.8434406016607704	0.07649219819292218	0.0017896089872273986
1727781527250	8507.8125	0.8931752056659928	0.07621336068343103	0.0019833342720656515
1727781527252	8507.8125	0.9729819882458118	0.07802231619878947	0.00221304363291523
1727781527253	8507.8125	1.0541345928907857	0.08010555457511728	0.002340938045345193
1727781527255	8507.8125	1.0654196593494323	0.08150916009949302	0.002360291287769485
1727781527257	8507.8125	1.0649746431826403	0.08234527298140441	0.0023590086040027936
1727781527259	8507.8125	1.0403424887902126	0.08123367073041264	0.002312709817649406
1727781527261	8507.8125	0.9546310162381032	0.08082342062057522	0.002188700320601831
1727781527262	8507.8125	0.8190199828157176	0.08253746547524603	0.0019912183049157106
1727781527264	8578.125	0.757607751798436	0.08500815217303619	0.0018666273997116655
1727781527266	8578.125	0.7840642389261497	0.08605290944550807	0.001640068148556485
1727781527268	8578.125	0.7908222946594482	0.08419282168223959	0.0015077976991559807
1727781527269	8578.125	0.7375212244608527	0.07948028644590212	0.0014011339598571947
1727781527271	8578.125	0.704905453786092	0.07482133808872984	0.0013337352677266242
1727781527273	8578.125	0.6772395348047209	0.07339768130724356	0.0011770325142587599
1727781527275	8578.125	0.6273128812529117	0.07538710271030695	0.0011186184066438686
1727781527277	8578.125	0.6315117436209139	0.07725066411679868	0.0011212520333618871
1727781527278	8578.125	0.5823717843728162	0.07931394863530267	0.0010770262108224077
1727781527280	8578.125	0.5381652514510055	0.08210801271241215	0.0010165586687528895
1727781527282	8578.125	0.5333163051311413	0.08451283780220963	8.619463107348399E-4
1727781527284	8578.125	0.49553893147274636	0.08580146294018244	8.847494708589372E-4
1727781527285	8578.125	0.34790501883168296	0.08488357482657627	0.0012898178371955208
1727781527287	8578.125	0.37840597284664895	0.08425613100066408	0.001949169839860248
1727781527289	8578.125	0.46089303796657094	0.08480905882866609	0.0027556140270075125
1727781527291	8578.125	0.5509383661781888	0.08453829497789649	0.0035951513789979346
1727781527293	8578.125	0.7122600330769369	0.08261607587402359	0.004393652483192429
1727781527294	8578.125	0.8616921723127502	0.08085088902220555	0.005192153587386924
1727781527296	8578.125	0.9425461312714408	0.07941064792890283	0.0054909643555499914
1727781527298	8578.125	1.078399431371498	0.07594129470535896	0.0059857717178898266
1727781527300	8578.125	1.1626342284877071	0.07381220041780279	0.006290364980732834
1727781527301	8578.125	1.1844142523406231	0.07538291307842139	0.006378525368200669
1727781527303	8648.4375	1.1745160180817609	0.07751810627690825	0.006336837168739532
1727781527305	8648.4375	1.1073640852808746	0.07872137024029692	0.006045399995927849
1727781527307	8648.4375	0.9947495108812179	0.07842555333013067	0.005538298760012746
1727781527309	8648.4375	0.9057498025105631	0.07630204583817683	0.004889627028359333
1727781527310	8648.4375	0.7918339506837339	0.07347611117315729	0.004169123320250619
1727781527312	8648.4375	0.7721342323536254	0.07160309723467075	0.0038391157274001164
1727781527314	8648.4375	0.6743750188077398	0.06941986797499627	0.003214805849578391
1727781527316	8648.4375	0.5757479951412827	0.06314364227492278	0.0027030008831717585
1727781527317	8648.4375	0.6343307268128837	0.05341577912615407	0.0023169004756908515
1727781527319	8648.4375	0.629204812662411	0.05085623064186999	0.0022965115161294168
1727781527322	8648.4375	0.5758506062530238	0.06223737568358624	0.0025039595013078473
1727781527324	8648.4375	0.676292366528584	0.07618640782792593	0.0028783412742068456
1727781527326	8648.4375	0.7555937770873649	0.07955899640390258	0.003081479661802023
1727781527327	8648.4375	0.8239381910427753	0.07585796631620911	0.003283894422755983
1727781527329	8648.4375	0.8457124165961135	0.07338480967145747	0.0033499630440785547
1727781527331	8648.4375	0.8851387062066602	0.07265130996621735	0.003498240797787697
1727781527333	8648.4375	0.9010072562641107	0.07379065790475094	0.003563557601984697
1727781527334	8648.4375	0.8843265585284485	0.0767751268827241	0.003472507011735105
1727781527335	8648.4375	0.8624321081097044	0.08237762133032903	0.0033971778012279403
1727781527337	8648.4375	0.8316748605374426	0.0922874806308961	0.0032825815613482354
1727781527339	8648.4375	0.7737961807422524	0.09926748102832758	0.003105863666812202
1727781527341	8648.4375	0.7184971795619888	0.10074777321266024	0.002957079138049243
1727781527342	8648.4375	0.6479110466667481	0.1050461622938093	0.0027410899326651113
1727781527344	8648.4375	0.5886162287267409	0.1070080445840103	0.00251120321475784
1727781527346	8648.4375	0.4956622733924382	0.09944767488932464	0.0022180835277813586
1727781527348	8648.4375	0.4085804681358097	0.09090049473251023	0.001854729706191707
1727781527349	8648.4375	0.5000788210822851	0.09795419588374411	0.0015747309451218778
1727781527351	8648.4375	0.49394829246010946	0.11334363157477331	0.0015514143712748705
1727781527353	8648.4375	0.41352714246310396	0.1172764957693579	0.001706973264513624
1727781527355	8648.4375	0.4374186197916667	0.1094493243089055	0.001788498524513427
1727781527357	8648.4375	0.46271688942230377	0.10000578977676132	0.0018549544636723096
1727781527358	8648.4375	0.5087135450167953	0.09458153111061823	0.0019656176222595614
1727781527360	8648.4375	0.5297107380277569	0.09073582898132351	0.0020095655273835713
1727781527362	8648.4375	0.5611749019808194	0.08931733851646062	0.0020781900928300797
1727781527364	8648.4375	0.5775613059583155	0.09152862795872235	0.0021011362841097344
1727781527365	8648.4375	0.5589829232775873	0.09230872540417091	0.0020458179113204515
1727781527367	8648.4375	0.6399872796218978	0.08948835381973497	0.001976029523023412
1727781527369	8648.4375	0.6180860022389725	0.0830020486909111	0.0019174599853837503
1727781527371	8648.4375	0.6777601147288637	0.07457036866764824	0.001875375991939923
1727781527373	8648.4375	0.7165840836690907	0.06651054914290558	0.0018316834706286692
1727781527374	8648.4375	0.7121152098073898	0.059237737781176504	0.0018259660723909266
1727781527376	8648.4375	0.7311838977741746	0.055324875246640766	0.0018636925804046702
1727781527378	8648.4375	0.7164977131649632	0.05799020975931881	0.0018406875367842773
1727781527380	8648.4375	0.7135419225792714	0.06358465904589322	0.0018291187483031848
1727781527381	8718.75	0.706667761042024	0.0669108563689739	0.0018193920322125139
1727781527383	8718.75	0.6927310989802614	0.06737361273241926	0.0017892595596922594
1727781527385	8718.75	0.6586555954051666	0.0670525876584025	0.0017119315983737914
1727781527387	8718.75	0.6003931782041037	0.06570660455504944	0.001597923151901235
1727781527389	8718.75	0.5390915344482561	0.06302787518298919	0.0014822034942555936
1727781527390	8718.75	0.5059074950296273	0.05960508408016888	0.0013973301041993898
1727781527392	8718.75	0.45388215445351887	0.056455252578009124	0.0012794722773690783
1727781527394	8718.75	0.39562290972276365	0.053568965301039585	0.001104104477092194
1727781527396	8718.75	0.49165076596348706	0.05051069521445351	9.287366768153096E-4
1727781527397	8718.75	0.4914344588808401	0.04522832255918668	8.051385179151105E-4
1727781527399	8718.75	0.47941387824292453	0.03759875954266039	7.918097459475969E-4
1727781527401	8718.75	0.5029450422562893	0.02896774401072222	8.427219601514153E-4
1727781527403	8718.75	0.5223546664235766	0.020932803545550056	9.519210434620959E-4
1727781527405	8718.75	0.5110682633245245	0.014863717976952132	0.0010082251232677796
1727781527406	8929.6875	0.5651937792443358	0.003068686207616988	0.0010816562997660612
1727781527408	9140.625	0.5885866579525649	4.1368769353942276E-4	0.0011138170932645977
1727781527410	9351.5625	0.6356036616986814	5.239805828565519E-4	0.0011686836142468246
1727781527412	9562.5	0.6385636147183071	7.237422373350356E-4	0.0011691148639402103
1727781527413	9773.4375	0.6115494184876298	0.024441623191388144	0.0011374401448279343
1727781527415	10054.6875	0.6060318810619838	0.04322848123802271	0.0011346848917916435
1727781527417	10054.6875	0.5900573846091915	0.047451933734199155	0.0010953012839081593
1727781527419	10054.6875	0.5927135340092298	0.05315549766922043	0.001018561896507691
1727781527422	10054.6875	0.4624069346670319	0.058070758677861586	0.0010445040400168634
1727781527423	10054.6875	0.46601297591679375	0.05977572779386405	0.001066568757985251
1727781527425	10054.6875	0.4892157187539705	0.05914413804851669	0.0011199968996410583
1727781527427	10054.6875	0.5190915766350613	0.05840960647756238	0.0011646245605911412
1727781527429	10054.6875	0.5426781883794708	0.05794450796646231	0.0011920227983846406
1727781527430	10054.6875	0.5576529532252558	0.05883451624753424	0.0012099595139451712
1727781527432	10054.6875	0.5444230470487104	0.061812436699887306	0.0011897408169559262
1727781527434	10054.6875	0.5261795802958834	0.06504591563905746	0.001147746742638366
1727781527435	10054.6875	0.47598581257742517	0.06505545621028413	0.0010716960480438111
1727781527437	10054.6875	0.44218983888610947	0.06128325238207833	0.0010012509652073801
1727781527438	10054.6875	0.5412551591981132	0.057090807977968096	8.7801842708786E-4
1727781527440	10054.6875	0.5445762068652326	0.054143321567142424	8.410692454891535E-4
1727781527442	10054.6875	0.48928745183259476	0.05096745503106988	7.772163374284941E-4
1727781527444	10054.6875	0.431509991458031	0.046097470188941746	6.996130670258406E-4
1727781527445	10054.6875	0.25617115570090127	0.03908727292994208	6.458237828676669E-4
1727781527447	10125.0	0.23665716001466963	0.03003088630508927	6.069934748705273E-4
1727781527449	10195.3125	0.24289799781576218	0.021178550514083825	6.220332961189096E-4
1727781527451	10265.625	0.2495227045240874	0.01789636559428455	6.309948476936992E-4
1727781527453	10335.9375	0.275131113789065	0.012571310636055957	6.853895157593978E-4
1727781527454	10406.25	0.317693073554918	0.015920793313504978	7.826107926504019E-4
1727781527456	10546.875	0.32717503130470726	0.02135730559214935	7.967790537001531E-4
1727781527458	10546.875	0.3640106167533878	0.022426990459932565	8.463103300882357E-4
1727781527460	10546.875	0.4124770343500778	0.022659637744587312	9.272866978660908E-4
1727781527461	10546.875	0.546147027067207	0.023486611737103313	9.52003684640649E-4
1727781527463	10546.875	0.560798023693255	0.023223647925326697	9.685119094529247E-4
1727781527465	10476.5625	0.5713839470196339	0.019491505717520514	9.776036293171768E-4
1727781527467	10617.1875	0.5498774454221094	0.014295888299022156	9.505490114622586E-4
1727781527469	10757.8125	0.6046658520189591	0.004437599607248338	9.116495481706601E-4
1727781527470	10968.75	0.5802540148459575	0.006427057268509552	8.904241626898982E-4
1727781527472	10968.75	0.5614833816140279	0.008126067094175746	8.743984405069429E-4
1727781527474	10968.75	0.4745787990070413	0.008087733042220007	7.543384127280429E-4
1727781527476	11039.0625	0.4701023153217655	0.006775297311189309	6.34278384949143E-4
1727781527477	11179.6875	0.43882121772194	0.0068013349886094435	5.543038662237029E-4
1727781527479	11320.3125	0.4239167691891933	0.008536961882760923	5.35916389015201E-4
1727781527481	11460.9375	0.4146300944719098	0.0068314678957989965	5.189125465831678E-4
1727781527483	11671.875	0.4435081765473127	0.005902384538352972	4.6297131159093384E-4
1727781527485	11671.875	0.4423421557757383	0.0071634651464079395	4.8505496726661404E-4
1727781527486	11671.875	0.44792801038457836	0.006777738822352191	5.241503273632273E-4
1727781527488	11671.875	0.4432902472604608	0.005179819160941803	5.21435549910768E-4
1727781527490	11671.875	0.45637312634369787	0.003667382671122561	5.31284121317027E-4
1727781527492	11671.875	0.4553155283339751	0.0025165564429132695	5.350057666241704E-4
1727781527493	11742.1875	0.44677640366288024	0.0016501946386545672	5.257907580648987E-4
