# Supplementary material for: Identification and classification of repeated whistle types from free-ranging rough-toothed dolphins (Steno bredanensis)
Source: Sci Rep. 2026 Mar 20;16:14327. doi: 10.1038/s41598-026-44853-2 (PMC13144356; doi:10.1038/s41598-026-44853-2)
Supplement: Supplementary file 2 — Supplementary Material 2 [file 41598_2026_44853_MOESM2_ESM.zip › Dataset_StenoRepeatedCalls/Contours/3951.csv]

Time [ms]	Peak Frequency [Hz]	Duty Cycle	Energy	WindowRMS
1727775710416	4851.5625	0.9896926665979958	2.76108455518215E-4	0.0012696683445447092
1727775710417	4851.5625	0.8605554662636394	2.5761679376592013E-4	0.0014824428594804422
1727775710419	4851.5625	0.7891743492247291	2.7717106949510416E-4	0.0013164093030783282
1727775710421	4851.5625	0.705635187144611	4.519919857943282E-4	0.0011213135172045675
1727775710423	4921.875	0.6563966379225629	7.931237386053326E-4	9.262177313308067E-4
1727775710425	4921.875	0.680952731918239	9.981923861335927E-4	8.051019458730683E-4
1727775710426	4921.875	0.6117146888236427	0.0010452014645368506	6.95692504125073E-4
1727775710428	4992.1875	0.6723419274261372	0.0010595071272706876	6.616819619186566E-4
1727775710430	4992.1875	0.46640662796323173	0.0011290820480543756	7.1589790762609E-4
1727775710432	4992.1875	0.5662184495192307	0.0010498629373978739	8.610564476457151E-4
1727775710433	5062.5	0.6876096093372037	0.001071271818248753	0.0010062149876653402
1727775710435	5062.5	0.7521409254807693	0.0010859031704905622	0.0010603092624633856
1727775710438	5062.5	0.8847587744164247	9.561934941477316E-4	0.0011692950391182426
1727775710440	5132.8125	1.0255737009403725	7.389189636525426E-4	0.0013204542178178005
1727775710442	5132.8125	1.0688741136762214	6.395863698151842E-4	0.001361564649050295
1727775710443	5132.8125	1.2007750339710745	8.862754361343744E-4	0.0013606923248395003
1727775710445	5203.125	1.1784643083455324	0.0012720362518538657	0.0013374358330566851
1727775710447	5203.125	1.1526842484552577	0.0014296560986714146	0.001289602017127327
1727775710449	5203.125	1.0577743447775294	0.0011490529719881736	0.001209164357766216
1727775710450	5203.125	0.9219520970394738	7.313480181036627E-4	0.0011085208698707837
1727775710451	5273.4375	0.8484108958643661	6.815797936741186E-4	0.001039683803440145
1727775710453	5273.4375	0.8330808328965758	0.0010601284392439156	9.713904409903159E-4
1727775710455	5273.4375	0.801580950776537	0.0014870035285927481	8.564207758319315E-4
1727775710457	5343.75	0.6587350393491221	0.0015108201183599344	7.205026817174641E-4
1727775710458	5343.75	0.6058901527559398	0.0012382123754899523	6.161885626696364E-4
1727775710460	5343.75	0.5877277992439448	0.0010329508621332289	6.270047819250741E-4
1727775710462	5343.75	0.5912860734407757	9.719580716154141E-4	7.055309728223228E-4
1727775710464	5414.0625	0.5904743506473565	0.001006858628534524	9.0086236901656E-4
1727775710465	5414.0625	0.749938108520803	0.0013081413863538442	0.0010379604054403268
1727775710467	5414.0625	0.7654179110695242	0.001568913177571908	0.0011750584418640936
1727775710469	5484.375	0.8644060192780967	0.0013860869200192616	0.0012907341552624092
1727775710471	5484.375	0.9969131154008294	8.379927749522245E-4	0.0013990741886834074
1727775710473	5554.6875	1.0895200984413453	4.5708728890674636E-4	0.001479703379911547
1727775710474	5625.0	1.1177761880041701	2.2310558781949674E-4	0.0015131780162192182
1727775710476	5695.3125	1.1293423250786163	1.5656662850728118E-4	0.0015289698527219244
1727775710478	5765.625	1.0974023286055827	2.852519679213506E-4	0.0015745292931060157
1727775710480	5835.9375	1.0059799660128086	0.0014544186714101678	0.0016312105053707929
1727775710481	5906.25	0.9569008189383337	0.003515366897112896	0.0017370955156633605
1727775710483	5976.5625	0.9931321381056051	0.004141744547149286	0.0018083399023539307
1727775710485	5976.5625	1.0163827735577244	0.0032416632930810183	0.0019092749762376214
1727775710487	6046.875	1.0715251337105247	0.002621979429670499	0.001998799217686199
1727775710489	6117.1875	1.094050887883882	0.002417592141285287	0.0020300218486104457
1727775710490	6187.5	1.0542673677321692	0.0020710645815024656	0.0019812393990901937
1727775710492	6257.8125	1.014639028628061	9.56578537974952E-4	0.0019349201121647173
1727775710494	6328.125	0.8983185823129933	5.480405150778253E-4	0.0017842780065838006
1727775710496	6398.4375	0.7539062826696942	9.667374920972504E-4	0.0015812859863915572
1727775710497	6468.75	0.6100248655576742	0.0014824135473051625	0.0013182796030833741
1727775710499	6468.75	0.5328958011863542	0.0021907086255544654	0.0011296772150630355
1727775710501	6468.75	0.5388802902253669	0.0030604884108533705	9.454523450776315E-4
1727775710503	6468.75	0.6675627938664126	0.003701136913530001	7.612274750922273E-4
1727775710505	6468.75	0.5962613155521642	0.004153345334605187	6.711882330362118E-4
1727775710506	6468.75	0.5348498172362498	0.0045832975325533305	6.311834583179312E-4
1727775710508	6468.75	0.5545550878075287	0.004508775577150848	6.524531663300103E-4
1727775710510	6468.75	0.5462218322901548	0.0037638506491042777	8.885027212894568E-4
1727775710512	6468.75	0.573603136624674	0.003078662677670336	0.001155111137793465
1727775710513	6468.75	0.6442199962943855	0.002949492474201563	0.0013564048071892539
1727775710515	6468.75	0.6714437289837474	0.002965839137138835	0.0015576984765850429
1727775710517	6468.75	0.7717627369679775	0.0035316085666668735	0.0017570318291755412
1727775710519	6468.75	0.8902718101998879	0.005462197259360155	0.0019350939025772065
1727775710521	6468.75	1.036221809275562	0.007122313004402436	0.002106467045876557
1727775710522	6468.75	1.0977700576292888	0.006816904343169609	0.002186836085031531
1727775710524	6468.75	1.113322449395588	0.005473085766699916	0.0022082677849548163
1727775710526	6468.75	1.0855546648783392	0.004810006620127684	0.0021630262236359823
1727775710528	6468.75	1.0313873414537797	0.004619748574134824	0.0020667652241619467
1727775710529	6539.0625	0.983226780822473	0.004207589366641845	0.001907773328229253
1727775710531	6539.0625	0.9459550802158604	0.0038876514567922796	0.001800200475828371
1727775710533	6539.0625	0.7877765881653118	0.0036087198645118152	0.001581767035752859
1727775710535	6539.0625	0.7556435143375329	0.003329911788352384	0.0013552050113152154
1727775710538	6539.0625	0.6442066675128842	0.0037629885956642923	0.0010797145766661363
1727775710539	6609.375	0.4313501039787967	0.0053004946761145925	8.042241420170574E-4
1727775710541	6609.375	0.39985557080007256	0.006275647866291032	6.818653648242097E-4
1727775710543	6609.375	0.4444105177448338	0.005816422693953707	5.595065876313621E-4
1727775710545	6609.375	0.4226547205458441	0.004412242071134333	5.502376431138773E-4
1727775710546	6609.375	0.496896974362334	0.0032954764162866947	6.422641581186278E-4
1727775710548	6679.6875	0.5625741009164628	0.003133719666768551	7.342906731233782E-4
1727775710550	6679.6875	0.678985901376514	0.0038442116843076667	8.305850424878416E-4
1727775710551	6679.6875	0.7772776676784883	0.004641855185027757	8.881301685394169E-4
1727775710553	6679.6875	0.8282682541892324	0.005066560643930784	9.205021157336689E-4
1727775710554	6679.6875	0.9282589958398846	0.005286304568168421	0.0010018176204861457
1727775710556	6679.6875	0.8715523286066863	0.005625573325249191	0.0010676505363697672
1727775710558	6679.6875	0.7510683071688287	0.006155184942854572	0.0012353156601924568
1727775710560	6679.6875	0.7493987869940657	0.00629425199815298	0.0014588739926621537
1727775710561	6679.6875	0.8159269334460961	0.005916827197895988	0.001703435460782292
1727775710563	6679.6875	0.856194394068436	0.005419477780156434	0.0017859704533400222
1727775710565	6679.6875	0.9486214965099103	0.005226298211950654	0.0019314537339874844
1727775710567	6679.6875	1.0207655862874023	0.005364240567603301	0.0020258406323367378
1727775710569	6679.6875	1.048136602612207	0.0055162612864115895	0.002059482650293176
1727775710570	6679.6875	1.0176597378561558	0.005304217520834004	0.0020169019663867265
1727775710572	6679.6875	0.9919482759989835	0.005002624856453017	0.0019796293035966206
1727775710574	6679.6875	0.8844300848004415	0.005083965184913782	0.0018121131422291843
1727775710576	6679.6875	0.8347207822106212	0.005263835503171883	0.0015617752746058743
1727775710577	6750.0	0.7527154324738264	0.004874170436003217	0.0013170524576188412
1727775710579	6750.0	0.7134079008157722	0.004105321165255111	0.0011388178970570685
1727775710581	6750.0	0.6995916440322456	0.0038966787324000124	9.694110966990474E-4
1727775710583	6750.0	0.6081012964920841	0.004508724355107065	8.147645344684419E-4
1727775710585	6750.0	0.5811618574316519	0.005321025048286717	6.793977010060705E-4
1727775710586	6750.0	0.548036843225891	0.005778378514873254	5.440308675436991E-4
1727775710588	6750.0	0.6099783566179682	0.005815857478518127	5.175449579589344E-4
1727775710590	6820.3125	0.387951876518725	0.005377370853600911	7.406979381327716E-4
1727775710592	6820.3125	0.45804911285730127	0.004823958703097359	9.838856791891354E-4
1727775710593	6820.3125	0.629835370240183	0.004567240002016887	0.0011620688031485156
1727775710595	6820.3125	0.7142914512276245	0.004446794692431182	0.0013402519271078959
1727775710597	6820.3125	0.8525088648126311	0.004048363787616355	0.0015177475066979116
1727775710599	6820.3125	0.984402284220791	0.0032976263236100638	0.001649089659797047
1727775710601	6820.3125	1.121655104141469	0.0025612801331932693	0.0017697455085144385
1727775710602	6890.625	1.2295764024325715	0.0020952034811123274	0.0018802499378769324
1727775710604	7031.25	1.2441338925299346	0.00106717481331775	0.001898826933903156
1727775710606	7242.1875	1.207751288363759	1.32418291297479E-4	0.001826692765029158
1727775710608	7453.125	1.208362258374235	1.77795779524631E-4	0.001763767536577504
1727775710609	7664.0625	0.9976311670348984	0.001593577285633647	0.0017159233426715609
1727775710611	7875.0	0.9704558957745969	0.002360322384862785	0.001672017239398281
1727775710613	7875.0	0.8982091200616279	0.0036062152342192363	0.001576091872217361
1727775710615	7875.0	0.802113936951041	0.004972217042192327	0.0014555123666731642
1727775710617	7875.0	0.7216779578837743	0.005268048992125305	0.0013292041699991255
1727775710618	7875.0	0.6324482922404757	0.004459886679415988	0.0011839806145195857
1727775710620	7875.0	0.6052906701253343	0.003888914659192866	0.001143793794956502
1727775710622	7875.0	0.5630297920394166	0.004046941312782283	0.0010612465982188471
1727775710624	7945.3125	0.7037323938840344	0.004239262233682346	9.002259969754793E-4
1727775710625	7945.3125	0.73586322608063	0.004113673783407555	8.73500730982373E-4
1727775710627	7945.3125	0.7339705874878009	0.004036288701777573	8.864896523533018E-4
1727775710629	7945.3125	0.7676517748827532	0.004678942445936567	9.214358358297193E-4
1727775710631	7945.3125	0.759246369500244	0.005697935816821021	9.288776826558249E-4
1727775710633	7945.3125	0.7473993808115105	0.005884094482326993	9.261013635597705E-4
1727775710634	7945.3125	0.7604575420868575	0.005088124055987644	9.443817400931923E-4
1727775710637	8015.625	0.7909685017824224	0.004304081984076796	9.84300701647255E-4
1727775710639	8015.625	0.7312601664649536	0.0038305679127756363	0.001168745481211238
1727775710641	8015.625	0.801797455688965	0.0037527444137164163	0.001353190260775221
1727775710642	8015.625	0.8349103571263411	0.00415613666650478	0.0015418777070093858
1727775710644	8015.625	0.8390372914957615	0.004541352018883184	0.0016603827267239232
1727775710646	8015.625	0.9339685611520075	0.004467807945785647	0.001924928414188919
1727775710648	8015.625	1.0820333903599677	0.004201871483478668	0.002139268624161127
1727775710650	8015.625	1.1435997591381584	0.004173193263206872	0.002227674044341791
1727775710650	8015.625	1.1409398190334952	0.0046121903487961365	0.002224012621037994
1727775710652	8015.625	1.1409398190334952	0.005101410725703117	0.002224012621037994
1727775710654	8015.625	1.0843055840936884	0.0053529285336113884	0.0021494858097471383
1727775710656	8015.625	0.9764190338427514	0.0055298937544319	0.002022748002456282
1727775710657	8015.625	0.8230188145706278	0.0056056772130282755	0.0018211869368455684
1727775710659	8015.625	0.7296727532300203	0.0054515744641083705	0.0015854826876570613
1727775710661	8015.625	0.6066365645200035	0.005312939726117112	0.0013133843096263002
1727775710663	8015.625	0.5528318372951837	0.005716273390573578	0.001050050441870764
1727775710665	8015.625	0.49483028620521247	0.006307659929371502	8.507216679175993E-4
1727775710666	8015.625	0.522389747266295	0.00631623808662565	6.513928939644346E-4
1727775710668	8015.625	0.6388800017420668	0.005812981977488679	6.317554307016813E-4
1727775710670	8085.9375	0.5971866038405875	0.0055472567764531236	6.065797865573983E-4
1727775710672	8085.9375	0.6143781023141642	0.005665854976694751	6.547849309101791E-4
1727775710673	8085.9375	0.5416441463574423	0.00567569512526252	8.678761836423499E-4
1727775710675	8085.9375	0.6041801316067973	0.005423272500788543	0.0011305625831086758
1727775710677	8085.9375	0.5884108200571895	0.0052484412456173255	0.001432002512848809
1727775710679	8085.9375	0.6061750687893082	0.005517355372097206	0.0017406905541458436
1727775710681	8085.9375	0.704500619522756	0.006019548312637839	0.0020493785954428783
1727775710682	8085.9375	0.8335460383681317	0.006079499999267916	0.0023348183793573205
1727775710684	8085.9375	0.9016723543540661	0.005347185801457603	0.002434846934663612
1727775710686	8085.9375	1.0002552460417582	0.004650052423312771	0.0025737016936185635
1727775710688	8085.9375	1.0291763461145849	0.004274141486032197	0.002626489665690054
1727775710689	8085.9375	1.013303813159707	0.00419442361782797	0.0025994207703437214
1727775710691	8085.9375	0.9863407420865633	0.004256149301987178	0.002548481786922175
1727775710693	8085.9375	0.8926618500819682	0.004177931905731157	0.0023606710014692283
1727775710695	8085.9375	0.8133214669779362	0.003938218355489266	0.0020972639347161147
1727775710697	8085.9375	0.7180216953738103	0.004032744860344137	0.0017658777505662295
1727775710698	8085.9375	0.6912647962863905	0.004624777959038358	0.0015093941120597558
1727775710700	8085.9375	0.6389992637315212	0.005210736393548833	0.0014268115993183387
1727775710702	8085.9375	0.5434896803107415	0.005619954993112289	0.0012108970018679852
1727775710704	8085.9375	0.499943552991165	0.00569350310967946	0.0010167817048859513
1727775710705	8085.9375	0.4079521112936133	0.005684454941147613	8.226664079039175E-4
1727775710707	8085.9375	0.4051233630367438	0.005383728810020509	8.325337814012699E-4
1727775710709	8085.9375	0.3950219679830633	0.005311067778342647	9.187961625676525E-4
1727775710711	8085.9375	0.410664625952796	0.005288803662244908	9.506265099046862E-4
1727775710713	8085.9375	0.4031708372855141	0.0050680165215710475	9.399313140457384E-4
1727775710714	8085.9375	0.3909329296234106	0.005436877599783688	8.948790383595624E-4
1727775710716	8085.9375	0.4000122637770885	0.0065539099694323635	9.051179447630357E-4
1727775710718	8085.9375	0.40283286574762445	0.007358151282819478	9.031490889780999E-4
1727775710720	8085.9375	0.44567597378529195	0.007038712066523926	9.743435477281544E-4
1727775710721	8085.9375	0.4719805310464398	0.006123973865022424	9.097319449438308E-4
1727775710723	8085.9375	0.6272941401783162	0.005723009539124778	9.408743896854039E-4
1727775710725	8085.9375	0.5627476455150225	0.006491235867504529	0.0012364042192108187
1727775710727	8085.9375	0.5993770246342935	0.0077190331044460865	0.0015821017402975531
1727775710729	8085.9375	0.7099734751026561	0.008090110662576082	0.0018843000721578643
1727775710730	8085.9375	0.8404571788586985	0.007335596762187662	0.0021864984040181755
1727775710732	8085.9375	0.8920510634729586	0.006348907350479511	0.0022653002758504684
1727775710734	8085.9375	0.9775554832063126	0.005650640028312434	0.002411017167388234
1727775710737	8085.9375	1.0525019217556135	0.005405550809319006	0.002523020114344057
1727775710738	8085.9375	1.0361446648490695	0.005575397124504375	0.002490816714047614
1727775710740	8085.9375	0.9973326631045661	0.0058973642576567505	0.0024236584869073183
1727775710742	8156.25	0.8993658121302367	0.0058495296601020035	0.002186428729698029
1727775710744	8156.25	0.816442959241425	0.005262784012152836	0.0018752436520119613
1727775710746	8156.25	0.713561891517375	0.004587335088323981	0.0015903824191393242
1727775710747	8156.25	0.5832989063534426	0.004224566289235358	0.001305521186266687
1727775710749	8156.25	0.654855429186576	0.004148859189921274	0.0011709717773701175
1727775710750	8156.25	0.7019367780902274	0.0042159296657983325	0.0010259126802362082
1727775710752	8156.25	0.7034240401716672	0.00432188589533306	9.55683261168498E-4
1727775710753	8156.25	0.653283186892829	0.004303824812616464	8.19121163183972E-4
1727775710755	8156.25	0.6084664919734109	0.0039965301785812235	7.859683894516254E-4
1727775710757	8156.25	0.5926181899462319	0.003513789657106363	7.72206971854588E-4
1727775710759	8156.25	0.6256118279813739	0.0032729536095533517	9.209502071981657E-4
1727775710761	8156.25	0.5422863364587187	0.003425581516185909	0.0012878418510351296
1727775710762	8156.25	0.6440429139115846	0.0036082707502478875	0.0015291032901340288
1727775710764	8156.25	0.6897678700847232	0.003454492199274616	0.0017703647292329277
1727775710766	8156.25	0.8026253288111382	0.00303651765401096	0.0020424764597138617
1727775710768	8156.25	0.9176093446027874	0.0026155070893759415	0.002344902178036412
1727775710769	8156.25	1.0324292452830188	0.0022675589656061253	0.002636788591369432
1727775710771	8156.25	1.1134532232704404	0.0018873184071360252	0.0027948240627224093
1727775710773	8226.5625	1.2213480247641508	0.0015016738383496577	0.0029974548894037573
1727775710775	8296.875	1.2491063531839623	0.0013013893749894132	0.0030534027926275033
1727775710777	8437.5	1.2034750884433962	2.8993365560443535E-4	0.00296113149350899
1727775710778	8578.125	1.1350635072720126	3.489753413092667E-5	0.002835477229199629
1727775710780	8648.4375	1.0808857851808176	5.5984175172988085E-5	0.0027341571965522585
1727775710782	8789.0625	0.9581367924528301	2.190387300265592E-4	0.002504466690313907
1727775710784	8929.6875	0.8091434502751572	4.956049966801074E-4	0.0021449623535197827
1727775710785	8929.6875	0.6249938580974843	8.902051732438212E-4	0.0017854580167256586
1727775710787	8929.6875	0.5937744867955561	0.0013018753669084403	0.0014999841715741678
1727775710789	8929.6875	0.5487619289395528	0.0016464199016793678	0.00120213165899664
1727775710791	8929.6875	0.43033577032040954	0.0018805705577051664	9.146503464578079E-4
1727775710793	8929.6875	0.44002543864351057	0.002036355042521778	7.148091808675718E-4
1727775710794	8929.6875	0.3689119787199828	0.0021758141722717614	5.149680152773359E-4
1727775710796	8929.6875	0.37815885723761794	0.002296467197451028	4.466322675698187E-4
1727775710798	8929.6875	0.4748354634115247	0.0023927836769203673	4.2911953262297583E-4
1727775710800	8929.6875	0.4685169226737623	0.002465956938732287	4.5800451062589175E-4
1727775710801	8929.6875	0.490574620650903	0.0024244175713067913	4.743039074312588E-4
1727775710803	8929.6875	0.5669448476052249	0.0022449764094064073	5.29955110037474E-4
1727775710805	8929.6875	0.5879383187532089	0.002032224127737839	7.194276958379023E-4
1727775710807	8929.6875	0.5431371831460735	0.0018629512650480257	9.392946533474872E-4
1727775710809	8929.6875	0.6251523813788711	0.0017520844916565019	0.001145565806536936
1727775710810	8929.6875	0.7565132932539208	0.0017033309428002585	0.0013518369597263847
1727775710812	8929.6875	0.8020585382453995	0.00162937913675758	0.001456867764732917
1727775710814	8929.6875	0.8662044543806777	0.0013940118652576126	0.0016632595458926154
1727775710816	8929.6875	1.0026613204817436	0.0010741949929452643	0.0018205102534845801
1727775710817	8929.6875	1.086216785956062	8.890731638908716E-4	0.0019299305820861812
1727775710819	8929.6875	1.1071035197196017	0.0010399995522701916	0.0019599731165294175
1727775710821	8929.6875	1.107837135853424	0.0013831745264436396	0.0019586260261389736
1727775710823	8929.6875	1.0486317547279	0.0017294620231351429	0.0018702790381347003
1727775710825	8929.6875	0.9899765857027428	0.0019501983593233762	0.001780614852368959
1727775710826	8929.6875	0.9090868765286513	0.002063937421280475	0.0016416782476335373
1727775710828	8929.6875	0.9619848441814312	0.002151632946719266	0.0015758568482685958
1727775710830	8929.6875	0.9216012188644415	0.0023381783380432702	0.0014536016898272477
1727775710832	8929.6875	0.9630557983069407	0.0025170155225297678	0.0013348852485795426
1727775710833	8929.6875	1.0141321214369041	0.0027317226001113996	0.0012371471838212513
1727775710835	8929.6875	1.0007648154576232	0.0027152745212157374	0.0012187628487868604
1727775710838	8929.6875	0.9819304732672702	0.002567611137411892	0.0011985940092896854
1727775710840	8929.6875	0.9609600863511869	0.0027284337991575207	0.0011722143248192212
1727775710842	8929.6875	0.9669657773191824	0.0031798579144814627	0.0011789169767244011
1727775710843	8929.6875	0.9318847427074533	0.0034991137664337093	0.0012321924269209142
1727775710845	8929.6875	0.9490442557994228	0.00356495669057054	0.0012567874417425805
1727775710847	8929.6875	0.9869603404002597	0.003608649182724348	0.0013525537055013484
1727775710849	8929.6875	0.9496572267199846	0.003743804335117267	0.001480067590050175
1727775710850	8929.6875	0.9431833536574471	0.0038999285157079585	0.001664683525222286
1727775710851	8929.6875	0.9186902636002195	0.004001190075922955	0.0017750496827555154
1727775710853	8929.6875	0.8997960303421684	0.003954942590154271	0.0019048126766585782
1727775710855	8929.6875	0.972872516900745	0.0037854308948650204	0.0021731645668906867
1727775710857	8929.6875	1.0452349785086819	0.003647826455735113	0.0024026308392276767
1727775710858	8929.6875	1.11948523913898	0.0037000095134670868	0.0025525259654846475
1727775710860	8929.6875	1.146739931552502	0.0039549244571714885	0.002602320518988692
1727775710862	8929.6875	1.181157951574036	0.004300395342216633	0.002663311316443826
1727775710864	8929.6875	1.1381078881255127	0.004431985369592929	0.002599707965180124
1727775710865	8929.6875	1.0458057748837846	0.004247893412100901	0.002459722871956292
1727775710867	8929.6875	0.9766259218194558	0.003851248039422287	0.002353945788008832
1727775710869	8859.375	0.799582243813235	0.0035558764434771343	0.0020698608527706564
1727775710871	8859.375	0.6306184819738966	0.0034154468211250537	0.0017181248866011052
1727775710873	8859.375	0.5615562263024928	0.003437162819155631	0.001352649021325084
1727775710874	8859.375	0.4331873375187607	0.0036829606435453094	0.0010728801208111122
1727775710876	8859.375	0.4343636630716064	0.0040293189624828665	8.147844341364098E-4
1727775710878	8859.375	0.4792562469682523	0.004136293241939108	6.083686145804965E-4
1727775710880	8859.375	0.4205529948546605	0.004101559833094672	4.0195279502458324E-4
1727775710881	8859.375	0.4183678949211821	0.00395339168851563	3.936419984531445E-4
1727775710883	8859.375	0.4722768694061442	0.003951008723709874	4.3870988055260996E-4
1727775710885	8789.0625	0.4858726607781477	0.004095879301595679	6.253826204803909E-4
1727775710887	8789.0625	0.3772940362983582	0.004082509809280419	8.843096364211824E-4
1727775710889	8789.0625	0.4181552170123582	0.003924185769658021	0.001175364595172596
1727775710890	8789.0625	0.5116710058945466	0.0037983040313930285	0.0013931517945957239
1727775710892	8789.0625	0.5799504574195021	0.00377562898661242	0.0016109389940188515
1727775710894	8789.0625	0.7245148316971726	0.0037605894566456674	0.0018729652496870266
1727775710896	8789.0625	0.8424413285575578	0.0036092746603279186	0.002061757137492781
1727775710897	8789.0625	0.9513518274942213	0.0033679196840657425	0.0022539366659378264
1727775710899	8789.0625	0.9982100816232597	0.0031552451537537464	0.0023446999970856207
1727775710901	8789.0625	1.06822514555784	0.002924407331957398	0.00247726114412075
1727775710903	8789.0625	1.0716012233829895	0.0026583194894762856	0.0024746193306756942
1727775710905	8789.0625	1.0363673071883566	0.0026070398953245153	0.002405467041094639
1727775710906	8789.0625	0.9689810890821541	0.002831308417907313	0.002257768354365998
1727775710908	8789.0625	0.9243397825427646	0.003280183178900703	0.002170411527441346
1727775710910	8789.0625	0.8685034026139937	0.0037428809513969322	0.002057909962062397
1727775710912	8789.0625	0.766139463756845	0.003745544036290843	0.0018555750868349992
1727775710913	8789.0625	0.7156340081236897	0.003178660076106139	0.0015888086744349783
1727775710915	8789.0625	0.6983045466122769	0.0024971152717033563	0.001456303305461153
1727775710917	8718.75	0.6013186472766804	0.0022049261478981046	0.0012306036337426237
1727775710919	8718.75	0.6870347082323331	0.00222895478952829	0.0010383554760850856
1727775710921	8718.75	0.5923700461169137	0.0025011347078105106	8.907171225219906E-4
1727775710922	8718.75	0.6083225411331986	0.0028912614253180187	7.430787689588956E-4
1727775710924	8718.75	0.5803001109052112	0.0030483533607319506	6.99200684023338E-4
1727775710926	8718.75	0.7360195301073205	0.00284711527528256	6.744967369121411E-4
1727775710928	8718.75	0.6435163875229916	0.002494467645857919	7.37073495510024E-4
1727775710929	8718.75	0.6459937905365566	0.0022499313995860398	8.548493415901425E-4
1727775710931	8718.75	0.6316280611964715	0.002200446530763644	9.579815158351198E-4
1727775710933	8718.75	0.6006621818070917	0.0022764288515257146	0.0013093948653550248
1727775710935	8648.4375	0.5936532650353773	0.0023003578924771103	0.0017055659626407352
1727775710938	8648.4375	0.7787032500531627	0.0021079656545886266	0.002204842193894459
1727775710939	8648.4375	0.9193411780009955	0.0018080255099448932	0.0025563844650956695
1727775710941	8648.4375	0.9752793577786207	0.0014970155462092625	0.0029079267362968797
1727775710943	8648.4375	1.0602105654300107	0.0012549711164354205	0.003277471934230647
1727775710945	8648.4375	1.1149437513400515	0.0010954488721654657	0.0036734635016753368
1727775710946	8648.4375	1.1863379306187838	9.899302529187927E-4	0.004009520680595959
1727775710948	8648.4375	1.220158566782763	9.889785476264441E-4	0.004107539991493905
1727775710950	8648.4375	1.228900511606196	0.0011546615512922937	0.004134293684395837
1727775710951	8578.125	1.159879989367367	0.0013170150580482513	0.00398705909246994
1727775710953	8578.125	1.0967915808228663	0.0013428709594842543	0.0038693426817283136
1727775710954	8578.125	0.9461141075501407	0.0012567886701304772	0.0035605656664120344
1727775710956	8578.125	0.8743774896130431	0.0011347093172206497	0.0033991221685054675
1727775710958	8578.125	0.7499749503220071	0.0010768207808099098	0.0030205295987116086
1727775710960	8578.125	0.676013710042537	0.0010745294872257594	0.002631786873725368
1727775710961	8578.125	0.6883125411629494	0.001044918697889061	0.0023401558295282894
1727775710963	8578.125	0.7821195077108015	0.0010378571772165445	0.002247893763206019
1727775710965	8578.125	0.8383982456289958	0.0010880004065355981	0.0022538365418355365
1727775710967	8578.125	0.9229699590918837	0.0010672306668579007	0.002410951246508837
1727775710969	8578.125	1.0449355800717293	9.072000787132391E-4	0.002585968054673025
1727775710970	8578.125	1.113153209098381	8.130283688884996E-4	0.002671678598279144
1727775710972	8578.125	1.1136544594069988	0.0010694359279969615	0.002672116683804279
1727775710974	8578.125	0.9852550686431207	0.0015480731183536557	0.0025083674141227123
1727775710976	8578.125	0.847303369782733	0.001751149127154432	0.002230027045319402
1727775710977	8578.125	0.8240779586961781	0.0015170913639131506	0.002084908408151229
1727775710979	8507.8125	0.9119248816975085	0.0011372535941369872	0.0020397839634727667
1727775710981	8507.8125	0.7591647422038784	8.832477957537555E-4	0.0022627036586815867
1727775710983	8507.8125	0.6432166466346153	7.90866021826195E-4	0.002676714419064432
1727775710985	8507.8125	0.739308314462169	8.093435123026833E-4	0.0030701726524008334
1727775710986	8507.8125	0.8771699814042089	8.153339944300255E-4	0.0034847015490666634
1727775710988	8507.8125	0.9549371818359509	7.489418017531983E-4	0.003653269612867145
1727775710990	8507.8125	1.0748223944024724	6.441511901572877E-4	0.0039051450914343567
1727775710992	8507.8125	1.095692629770976	5.169738484151497E-4	0.00394985405536601
1727775710993	8507.8125	1.0305108456549346	4.311693559997966E-4	0.003811072534784738
1727775710995	8507.8125	0.9779566612509935	4.141758543746856E-4	0.0036918339969020182
1727775710997	8507.8125	0.8908189060406666	4.261506213096265E-4	0.003295684122859685
1727775710999	8507.8125	0.7426086184086012	4.384883982477996E-4	0.002771613156475728
1727775711001	8507.8125	0.6265318998637676	4.702395162666342E-4	0.0022281094213326244
1727775711002	8507.8125	0.5438762640803115	5.320569534154788E-4	0.001810032357004815
1727775711004	8507.8125	0.5173980433407122	5.652447349260138E-4	0.0013802960662587344
1727775711006	8507.8125	0.5321958529874214	5.171292623868309E-4	0.0010447191870340338
1727775711008	8507.8125	0.6600945750622379	4.831853904825056E-4	7.091423078093333E-4
1727775711009	8507.8125	0.62844410080693	5.789121361089889E-4	7.581842769218272E-4
1727775711011	8507.8125	0.4938888484961967	7.443871339874807E-4	8.477305088729102E-4
1727775711013	8507.8125	0.5850778232126912	8.603729441086211E-4	0.0011985046460000826
1727775711015	8507.8125	0.5733099114870317	8.546476657246761E-4	0.0015455609826999686
1727775711017	8437.5	0.6565807998239254	8.570411450167196E-4	0.001984821806786973
1727775711018	8437.5	0.6538711909388473	7.124933975675465E-4	0.0023082526101310848
1727775711020	8437.5	0.7327695298593806	7.868904726917427E-4	0.0026316834134751965
1727775711022	8437.5	0.7807630925966154	0.0013834720628614998	0.003006883460713881
1727775711024	8437.5	0.8699115953947367	0.0019014553756323655	0.003382083507952565
1727775711025	8437.5	0.9442286158349885	0.0016496787170153227	0.003591569762608985
1727775711027	8437.5	0.9458954150374462	9.375306839517431E-4	0.003595871249149252
1727775711029	8437.5	0.9345227935700098	4.786953387402596E-4	0.0035671494628531095
1727775711031	8437.5	0.8783930778819099	4.3254905928957326E-4	0.00343024190252692
1727775711033	8437.5	0.8063752301597154	4.843777367133541E-4	0.0031799486067387037
1727775711034	8437.5	0.7361474237628268	5.285196625432688E-4	0.002930010573509589
1727775711037	8437.5	0.7165238288365209	5.88223436832981E-4	0.002692305909521984
1727775711039	8437.5	0.8728369431007466	6.238761501948647E-4	0.0026203306485495215
1727775711041	8437.5	0.9148267158843516	5.858840022025152E-4	0.002656816663312763
1727775711042	8437.5	0.9069292171075779	4.915604179606756E-4	0.002636711585705128
1727775711044	8437.5	0.9123329101863151	4.2429144482744244E-4	0.0026456621658172822
1727775711046	8437.5	0.9067198340672692	4.141198323254139E-4	0.002631460409325556
1727775711048	8367.1875	0.8831669264304878	4.231820469472768E-4	0.0026019605155466756
1727775711050	8367.1875	0.7816832618295619	4.577848353288895E-4	0.002444035401510896
1727775711050	8367.1875	0.7024425186645116	7.566356841439702E-4	0.0022582211391800867
1727775711052	8367.1875	0.7024425186645116	0.0011318539467374054	0.002021722092122037
1727775711054	8367.1875	0.7503596744033975	0.0011494823681587464	0.0017326591485083672
1727775711056	8437.5	0.6516459751443895	8.626120394565876E-4	0.0014435962048946972
1727775711057	8437.5	0.6108619815964302	4.995940611620788E-4	0.0012303987112186102
1727775711059	8437.5	0.5743353786543645	2.563255989598168E-4	0.0010751734931657411
1727775711061	8437.5	0.5699534149670032	1.1860885371425527E-4	9.199482751128721E-4
1727775711063	8437.5	0.5853568306952565	9.648126968658291E-5	9.238706096515744E-4
1727775711065	8507.8125	0.5727145552234167	7.374644220066496E-5	0.001157146547683172
1727775711066	8507.8125	0.5710702199540514	6.760096208260376E-5	0.001361829326830097
1727775711068	8507.8125	0.6461110009941533	8.448849314047136E-5	0.0015665121059770222
1727775711070	8507.8125	0.6624236844239793	9.018794025123188E-5	0.0019851579736193275
1727775711072	8578.125	0.7945884343450016	1.2019399337267139E-4	0.002373542329754671
1727775711073	8578.125	0.954636137194335	9.625533573454395E-5	0.002761926685890014
1727775711075	8578.125	1.0451117468744133	6.871627571774838E-5	0.002916494754081143
1727775711077	8578.125	1.1698920592717428	5.031775551413339E-5	0.0031224368673566775
1727775711079	8578.125	1.1944883162680113	7.122775007542134E-5	0.0031609764679498705
1727775711081	8648.4375	1.1444363942742068	1.494481680892651E-4	0.0030746305772356894
1727775711082	8648.4375	1.0600912283365014	2.634695008772194E-4	0.0029122962845954644
1727775711084	8648.4375	1.011838333758683	2.9248625492617176E-4	0.002799250108615861
1727775711086	8648.4375	0.875318508064043	2.1232160525606403E-4	0.002471275082570474
1727775711088	8648.4375	0.7531009809415358	1.2806587286848004E-4	0.00208430229667171
1727775711089	8718.75	0.7742564107686034	7.545616324669705E-5	0.0016973295107729454
1727775711091	8718.75	0.9017616261929574	6.757213406710992E-5	0.0015619333737369584
1727775711093	8718.75	0.9841758999934487	1.0624486835801846E-4	0.001401640744561743
1727775711095	8718.75	1.0464789868764293	1.5239681562062763E-4	0.0013619895834959457
1727775711097	8789.0625	0.9956338052547884	1.6472322229658885E-4	0.0013083378491055091
1727775711098	8789.0625	1.01249653346858	1.7195829349817446E-4	0.0012002964988132865
1727775711100	8789.0625	0.9961593330268629	1.7287075770886084E-4	0.0011854252312433282
1727775711102	8789.0625	0.9559897290733931	2.048839967824576E-4	0.0011517480142754601
1727775711104	8789.0625	0.8221561117551434	2.897079340756274E-4	0.001036239227406853
1727775711105	8859.375	0.6666501668099083	3.3070339839238777E-4	8.945224886843491E-4
1727775711107	8859.375	0.5945804060401343	2.6187139829549663E-4	7.597035844801034E-4
1727775711109	8859.375	0.5046069688193674	2.1020563438159392E-4	6.356081483660723E-4
1727775711111	8859.375	0.5212939760220126	2.3791648920911844E-4	5.115127122520412E-4
1727775711113	8929.6875	0.5287466504160915	2.525798233175521E-4	5.192977770956977E-4
1727775711114	8929.6875	0.46466939517552297	2.1248973162859658E-4	5.575056397681408E-4
1727775711116	8929.6875	0.4644884864350396	1.9373724495664503E-4	6.292973374357699E-4
1727775711118	8929.6875	0.5754127573995917	2.3863633320254202E-4	7.919729057264806E-4
1727775711120	8929.6875	0.7337822525308949	2.9759448463275356E-4	9.737516122110181E-4
1727775711121	8929.6875	0.7375241325586347	3.005825257673095E-4	0.0011555303186955555
1727775711123	8929.6875	0.8297326429834906	2.633592431362809E-4	0.0012682783826190708
1727775711125	8929.6875	0.956068165563854	2.4735359397569417E-4	0.001397660061577734
1727775711127	8929.6875	1.0035079646826957	2.766150317220961E-4	0.0014445935760208002
1727775711129	8929.6875	1.0164422142513976	3.309178749152588E-4	0.0014563798075018118
1727775711130	8929.6875	1.0253351772689554	3.594829775359756E-4	0.0014669792682383304
1727775711132	8929.6875	1.034841264235565	3.0845740055120065E-4	0.0014809996396993022
1727775711134	8929.6875	1.0415589701121375	2.3714232689135464E-4	0.0014917084387845094
1727775711137	8929.6875	0.9657661869840801	2.612026810654147E-4	0.001394051597696069
1727775711138	8929.6875	0.9625055862065738	3.71412460937434E-4	0.0012197812331997302
1727775711140	8859.375	0.9278168781681216	4.306973222172943E-4	0.0012564401243918605
1727775711142	8859.375	0.9226999079892522	4.282853318408267E-4	0.00137109158141765
1727775711144	8859.375	0.9396224997732221	4.166716929338528E-4	0.0014978363698164947
1727775711146	8859.375	0.7176223576657963	3.948869574868143E-4	0.0016771796558130267
1727775711147	8859.375	0.7412118731804613	3.5624606341186344E-4	0.001969423776322477
1727775711149	8859.375	0.7591897771326109	3.120082506527636E-4	0.002261667896831927
1727775711150	8859.375	0.9119946371399599	3.202723001223617E-4	0.0026347699202810665
1727775711152	8859.375	0.9899867851181523	4.100184959864358E-4	0.002809149159606674
1727775711153	8859.375	0.9362517486357751	5.126807350943746E-4	0.0032443695386500495
1727775711155	8859.375	0.9680718402722258	5.511054654920149E-4	0.00347850543323296
1727775711157	8859.375	1.0805020550736417	5.215726668684187E-4	0.003832988635511778
1727775711159	8859.375	1.1504984899941815	5.016447094138715E-4	0.004011893482026207
1727775711161	8859.375	1.1441093498771897	5.187804401931439E-4	0.003995178102514512
1727775711162	8859.375	1.0905043341705751	5.529628389162252E-4	0.003852915586150863
1727775711164	8859.375	1.055084294662527	5.616097726923081E-4	0.0037650397719037353
1727775711166	8859.375	0.9513529396741641	5.427824198362382E-4	0.003524003908396466
1727775711168	8859.375	0.7820450640756582	4.96002405416572E-4	0.0030127707252509163
1727775711169	8859.375	0.6396042232017694	4.3993268835388857E-4	0.002501537542105367
1727775711171	8859.375	0.6000334754297518	4.087017570618689E-4	0.002052170117098237
1727775711173	8859.375	0.5576969778795847	3.92576963338022E-4	0.0016208912977322735
1727775711175	8859.375	0.49513854457011147	3.3611399090280916E-4	0.0012029634465132468
1727775711177	8859.375	0.3891684307575559	2.653524008794517E-4	8.152840410288655E-4
1727775711178	8859.375	0.3520812947444132	2.472172110141422E-4	4.2760463554448433E-4
1727775711180	8789.0625	0.30940633649846044	3.0285921671632104E-4	3.624235318598592E-4
1727775711182	8789.0625	0.4167696714901074	3.663864377556559E-4	5.114031642068322E-4
1727775711184	8718.75	0.4284241741894383	3.8493000344397825E-4	6.786228098977197E-4
1727775711185	8648.4375	0.5851750569290827	3.115999863222892E-4	8.14094035266687E-4
1727775711187	8578.125	0.6106934457455041	1.6594158506049204E-4	9.495652606356544E-4
1727775711189	8507.8125	0.7072379120438036	9.1475388021373E-5	0.0011700012727995457
1727775711191	8437.5	0.7480069526336478	1.878581875008915E-4	0.001390437284963437
1727775711193	8367.1875	0.8725257708946202	4.035640360088398E-4	0.001684378997872279
1727775711194	8296.875	0.9667316172857704	6.77858628199222E-4	0.001978320710781121
1727775711196	8226.5625	0.9711050429886822	9.538305149467255E-4	0.002097251087566732
1727775711198	8226.5625	1.0816375598429897	0.0011299979671020202	0.0022974711514855196
1727775711200	8226.5625	1.161761140715854	0.0012530524488977236	0.002438023484904101
1727775711201	8226.5625	1.221311521003916	0.0014661441330952353	0.002539655296422695
1727775711203	8226.5625	1.2526330509912333	0.0018401886548949538	0.0025941304826668098
1727775711205	8226.5625	1.288057632600199	0.0021146215644264523	0.002656903740801667
1727775711207	8226.5625	1.2619509255035897	0.002154184789707703	0.0026092062215361065
1727775711209	8226.5625	1.2322409206456924	0.0021021461584980854	0.002548257836723615
1727775711210	8226.5625	1.2477326635352413	0.0019756032223089267	0.002530553324198388
1727775711212	8226.5625	1.2462340983781597	0.00172826778252382	0.0025273372972103077
1727775711214	8226.5625	1.2254092101607854	0.0016188085052785293	0.0024865225361415766
1727775711216	8226.5625	1.2144947836349478	0.0017220069928446209	0.002464745855910712
1727775711217	8226.5625	1.1853724213458514	0.0020961275939190066	0.0024065729978623176
1727775711219	8226.5625	1.1563644815194878	0.0021907066287125097	0.00235542068088101
1727775711221	8226.5625	1.076534513003825	0.0018779228309229808	0.0022413893311438323
1727775711223	8226.5625	0.9444393163495555	0.0014974783561621581	0.0020723166796361324
1727775711225	8226.5625	0.835449123772126	0.0014746146299090038	0.0018082913675533546
1727775711226	8226.5625	0.7095902054398148	0.0015498566838238125	0.001521506825906065
1727775711228	8226.5625	0.638463562139675	0.0012813486584465621	0.0013182222438529014
1727775711230	8226.5625	0.4890144827441523	8.668570468712461E-4	0.0010636815989115908
1727775711232	8296.875	0.4669605311107835	7.853244883354569E-4	8.091409539702805E-4
1727775711233	8296.875	0.6272261262995764	0.0011039075276904958	7.041685367688223E-4
1727775711235	8296.875	0.4774224128817658	0.0014401663739766644	7.329495895685447E-4
1727775711238	8296.875	0.5452218045728511	0.001505867327505342	0.0010365635191390008
1727775711240	8296.875	0.6970517422770994	0.001376377869582186	0.0013197220097903853
1727775711242	8296.875	0.7616473582980775	0.001151647545276644	0.0015630096218296865
1727775711243	8296.875	0.9012094292513615	8.623497137493489E-4	0.0018062972338689874
1727775711245	8296.875	0.9582990463208356	5.775305467799379E-4	0.0018852968401360842
1727775711247	8296.875	1.053110708995899	3.8763554223396286E-4	0.0020381299216582455
