# Supplementary material for: Identification and classification of repeated whistle types from free-ranging rough-toothed dolphins (Steno bredanensis)
Source: Sci Rep. 2026 Mar 20;16:14327. doi: 10.1038/s41598-026-44853-2 (PMC13144356; doi:10.1038/s41598-026-44853-2)
Supplement: Supplementary file 2 — Supplementary Material 2 [file 41598_2026_44853_MOESM2_ESM.zip › Dataset_StenoRepeatedCalls/Contours/3952.csv]

Time [ms]	Peak Frequency [Hz]	Duty Cycle	Energy	WindowRMS
1727781573517	4992.1875	1.0875171246808852	0.0020147218014145247	0.002033515263408347
1727781573519	4992.1875	1.1235677809794922	0.003233019565417911	0.002096928310991163
1727781573521	5062.5	1.184214940699601	0.0034920841003839406	0.00218866531099328
1727781573523	5062.5	1.2423607610887097	0.003415545943000703	0.0022679665053980448
1727781573525	5132.8125	1.221148908247109	0.0036802195635534437	0.002241651698589338
1727781573526	5203.125	1.1459394957881077	0.005733643163820541	0.0021369494884278637
1727781573528	5203.125	1.1098104146589909	0.010711682206058136	0.0020798807114497633
1727781573530	5273.4375	1.030357806107138	0.01948920900475132	0.001938226679913591
1727781573532	5343.75	0.9624147981634347	0.03007149609891817	0.0017382046108222902
1727781573533	5343.75	1.0511744933900198	0.036346566291987514	0.0015851015333419485
1727781573535	5414.0625	1.020490235344774	0.03220427660974788	0.0015322791666801047
1727781573537	5484.375	1.1787882962245433	0.019964357132798843	0.0014523352238233107
1727781573539	5554.6875	1.0807295931876748	0.007933429711784293	0.0015298884581608002
1727781573541	5625.0	1.073433519425205	0.005091428426234593	0.0016713450533737692
1727781573542	5695.3125	1.0733200451465963	0.00394207966832048	0.0018048004238890567
1727781573544	5835.9375	1.0873770701741305	0.0032485236443782033	0.0018738601618389103
1727781573546	5906.25	1.0855166180486595	0.0032425581812657997	0.002043742861997243
1727781573548	5976.5625	1.1169817462657232	0.0038093615783828818	0.002206524985642793
1727781573549	6046.875	1.18275331273546	0.004456550073429779	0.002343861269063619
1727781573551	6187.5	1.2096241362417492	0.003426675566873377	0.002389855652549185
1727781573553	6539.0625	1.2194412984930567	0.003120362312365708	0.0024072965135189437
1727781573555	6890.625	1.1891384589151723	0.005701195304544142	0.0023608181698576204
1727781573557	7242.1875	1.1317177514847594	0.008387129680715056	0.0022681956754326874
1727781573558	7242.1875	1.0367957122952862	0.021405707397366944	0.0021239253059483296
1727781573560	7242.1875	0.9678969444703904	0.039603160587271466	0.0020141161296107477
1727781573562	7242.1875	0.8068810409563952	0.059062266714606175	0.0017364815405382012
1727781573564	7242.1875	0.7143842546997028	0.07867725313319227	0.0014621993058939742
1727781573565	7242.1875	0.626316809099606	0.09743320242111862	0.0011879170712497471
1727781573567	7242.1875	0.6114433454958956	0.11055401377850854	0.00107752337152541
1727781573569	7171.875	0.6039632963572468	0.1189973611007311	9.118973024265805E-4
1727781573571	7171.875	0.6401717787768606	0.12193119744595539	8.562145957402292E-4
1727781573573	7171.875	0.6059231617730836	0.12640621998636184	9.502396723286083E-4
1727781573574	7171.875	0.6143587793852585	0.13307195743199388	0.0011235106357414127
1727781573576	7171.875	0.5939731557914045	0.13771810181894364	0.001296781599154217
1727781573578	7171.875	0.7468664266639111	0.13885774658878766	0.0015760238435979452
1727781573580	7171.875	0.8598061374707116	0.14000611202361773	0.0018552660880416735
1727781573581	7101.5625	0.9670937336215933	0.14267649726093812	0.0020788299850074575
1727781573583	7101.5625	1.027441581732929	0.14484022375543812	0.0021792841122437335
1727781573585	7101.5625	1.073167223386259	0.14682969084295638	0.0023894487466725933
1727781573587	7101.5625	1.12808151427124	0.14821139635593414	0.0025800926312311823
1727781573589	7101.5625	1.1218896506845375	0.1477477149988657	0.0026997936266725604
1727781573590	7101.5625	1.1447813452743902	0.14675084976729819	0.002750292521749943
1727781573593	7101.5625	1.1431928145932402	0.1458224257243054	0.0027467279759679497
1727781573595	7101.5625	0.875115544541077	0.14616943389924458	0.0027394641263146255
1727781573597	7101.5625	0.8909117500737028	0.14577928392663161	0.002788091044209383
1727781573598	7101.5625	0.8824666341145834	0.146831149758498	0.002762480508240404
1727781573600	7101.5625	0.8666824244853085	0.1480725721060656	0.0027138932479159527
1727781573602	7101.5625	0.8379594335016215	0.14696025760111212	0.002625732507014595
1727781573604	7101.5625	0.8198264259962166	0.14377910219493933	0.00257179065602027
1727781573606	7101.5625	0.7991166984510122	0.14227890299520554	0.0025100335249553414
1727781573606	7101.5625	0.7877181910868711	0.14258609194642838	0.002477418732748245
1727781573608	7101.5625	0.7877181910868711	0.14310762275495595	0.002477418732748245
1727781573610	7101.5625	1.0875657348084427	0.14275911438246683	0.002389466683770851
1727781573612	7101.5625	1.1094469480008984	0.14364780461878512	0.002281724944987447
1727781573613	7101.5625	1.12326503416114	0.14663669710560248	0.0022213510577936404
1727781573615	7101.5625	1.1698464309087888	0.14456544194130716	0.00222147470315572
1727781573617	7101.5625	1.1541364177967768	0.13606619011167473	0.002262127690901446
1727781573619	7101.5625	1.0418769600680202	0.13076152347262485	0.00235650574121685
1727781573621	7101.5625	1.0888408461508485	0.13137487118108873	0.0024917039354580067
1727781573622	7101.5625	1.1211542060997628	0.13232505460297142	0.002615280371778648
1727781573624	7101.5625	1.1428200274740832	0.12983261189827686	0.002662897142005037
1727781573626	7101.5625	1.1918739194415575	0.12562026983552582	0.0027632387881794127
1727781573628	7101.5625	1.2475934672642843	0.12253553736488776	0.0028780516256037975
1727781573629	7101.5625	1.2875483648798103	0.12121331764269051	0.0029628654297845867
1727781573631	7101.5625	1.291845744765017	0.11992676761791703	0.002971347803044252
1727781573633	7101.5625	1.2630653361015616	0.11716607299497708	0.002913334557475795
1727781573635	7101.5625	1.182985625511656	0.11230377165485163	0.00281576403686272
1727781573637	7101.5625	1.133631504934638	0.10575711040946195	0.00271189059523205
1727781573638	7101.5625	1.0773074670915848	0.09501272814007199	0.002592884292613529
1727781573640	7101.5625	1.0471404469355865	0.0764345321173103	0.002525860348544146
1727781573642	7031.25	0.974027696224141	0.04969947192635633	0.002359050675796913
1727781573644	7242.1875	0.902345729621472	0.014444845845072572	0.0021753612183424234
1727781573645	7453.125	0.8622996369272702	1.1308665988854197E-4	0.002072420471741211
1727781573647	7664.0625	0.8529567118710691	1.517967436591526E-5	0.0020496936069964865
1727781573649	7875.0	0.8846764057845083	8.241464686084568E-5	0.0019887195548932636
1727781573651	8085.9375	1.079447712114609	0.0071601493448005095	0.001941598467022852
1727781573653	8296.875	1.168474892184902	0.008543539072943173	0.001985818043671186
1727781573654	8296.875	1.2037290596422503	0.008922552150675103	0.0020449141932341666
1727781573656	8296.875	1.2031055391403433	0.008373849182982274	0.002091140638686367
1727781573658	8296.875	1.1668665001134668	0.007598031661236928	0.002216491862202118
1727781573660	8296.875	1.06600395538522	0.0071958718883573	0.0023429035543294555
1727781573661	8296.875	1.1114030720949224	0.006954285521090915	0.0025397919592909522
1727781573663	8296.875	1.004356917869556	0.00669794691863871	0.0026350464025003692
1727781573665	8296.875	1.0651265407401167	0.006634313115992048	0.0027876049126832176
1727781573667	8296.875	1.1201063814459498	0.006968059456493494	0.0029232634891829807
1727781573669	8296.875	1.1733718001149689	0.007623990884337268	0.0030500329999591062
1727781573670	8296.875	1.2203077111632263	0.00797193882968295	0.003163478261385651
1727781573672	8296.875	1.2326838756309997	0.007723009129428313	0.0031937196995525056
1727781573674	8296.875	1.2435620854908498	0.00736923821450823	0.00321787598785054
1727781573676	8296.875	1.239908115291176	0.007411361587662424	0.003208320003626311
1727781573677	8296.875	1.3516309745991215	0.007663293675743916	0.0031795510290335794
1727781573679	8296.875	1.3487154743863377	0.0076120688402997036	0.0031725145808929297
1727781573681	8296.875	1.329623548074549	0.007524419375501994	0.0031289688443640715
1727781573683	8296.875	1.323189616978467	0.007414002150811345	0.0030413384936142144
1727781573685	8296.875	1.2679190005896226	0.007051936013301078	0.0028819222852139114
1727781573686	8296.875	1.1971001941909352	0.006503641739598463	0.0027182938987212546
1727781573688	8296.875	1.170226032694148	0.006290981425888721	0.002661952479116929
1727781573690	8296.875	1.0997677292692098	0.006725030775759933	0.0025062708005082306
1727781573693	8296.875	1.0438896166112779	0.007401842922870408	0.0022865181033389667
1727781573694	8367.1875	0.9803013831564464	0.007736984609363442	0.0019529117154849002
1727781573696	8367.1875	0.9327860898191824	0.007699537546432402	0.001856431595558112
1727781573698	8367.1875	0.9832868243060073	0.008068273337452279	0.0016898913791382828
1727781573700	8367.1875	0.9640183700774417	0.008617354851327558	0.0016560451530314333
1727781573702	8367.1875	0.9444542926674437	0.009168512789288787	0.0016191259009186232
1727781573703	8367.1875	1.08154296875	0.009573943247826896	0.0015927866476261124
1727781573705	8367.1875	1.0156375459594071	0.009981185708806456	0.0016432570203459673
1727781573706	8367.1875	1.0256192014856704	0.010352429403594689	0.0017962009539832892
1727781573708	8367.1875	0.9370506073307803	0.010740094223679412	0.0018929880263797568
1727781573709	8367.1875	1.020494992023875	0.011055359690176795	0.002101787094288583
1727781573711	8367.1875	1.072581903164499	0.011116406696605997	0.002199513929194405
1727781573713	8367.1875	1.070481293612943	0.010991118778954029	0.00240097064649183
1727781573715	8367.1875	1.137219982653131	0.010885474796485698	0.002582492204381771
1727781573717	8367.1875	1.2108660670033498	0.010938346822645443	0.002725984699545848
1727781573718	8367.1875	1.272936000307629	0.01132375141231204	0.00285504423744885
1727781573720	8367.1875	1.3012288077659284	0.011756767969087121	0.002916413166456379
1727781573722	8367.1875	1.3414916491488926	0.011993076962839631	0.00300221249255916
1727781573724	8367.1875	0.821083533861627	0.01511093489095254	0.0030698984740308577
1727781573725	8367.1875	0.8286463542695677	0.021858668012737788	0.0031054820107165276
1727781573727	8367.1875	0.8213669135261286	0.025268304336708194	0.0030832916740717803
1727781573729	8367.1875	0.7937966848904311	0.02429415164805754	0.0029932114830644005
1727781573731	8437.5	0.7818485139297062	0.01828039825277071	0.0029537594917736034
1727781573733	8437.5	0.7663430237763015	0.012903640410437813	0.002896882867950714
1727781573734	8437.5	0.735309935836091	0.011433617508694772	0.002783802160739482
1727781573736	8437.5	0.7145026332361948	0.011800388401883051	0.002711322581684654
1727781573738	8437.5	0.8556975358687107	0.012206044696142684	0.0025391580465254026
1727781573740	8437.5	0.993125967476545	0.012549900282784986	0.0023633212279533613
1727781573741	8437.5	1.1530731009237423	0.013183150831220103	0.0022639119507555554
1727781573743	8437.5	1.1495299909099843	0.013796500647943508	0.002256103553031897
1727781573745	8437.5	1.1212810780267295	0.013961974736453449	0.0021981786488313943
1727781573747	8437.5	1.1310084794844775	0.01344404430824344	0.002076126973776234
1727781573749	8437.5	1.2106022853205274	0.013016155809566098	0.0019613118622332022
1727781573750	8437.5	1.1816548697739069	0.012321162102078936	0.0019172617675609258
1727781573752	8437.5	1.180341390621448	0.011314583689338157	0.001915151312290488
1727781573754	8437.5	1.1637147795190195	0.011325492684413475	0.0018909158929453055
1727781573756	8437.5	1.1011811470528339	0.012573985401739622	0.0018049678471649979
1727781573757	8437.5	1.1123474016402228	0.01366367418045403	0.0016914576815007778
1727781573759	8437.5	1.0848235024605897	0.01393663496876837	0.0016479566693137545
1727781573761	8437.5	1.0535563662866876	0.0136339310300448	0.0015587373472525767
1727781573763	8437.5	1.063362937303459	0.012798822642542533	0.0015749033360372949
1727781573765	8437.5	0.9690324203895165	0.011996786493760087	0.0016563235724056159
1727781573766	8437.5	0.9958764623441385	0.011653803771047536	0.0017121666019835914
1727781573768	8437.5	0.9355127712781364	0.011639434290910858	0.0017873741419982114
1727781573770	8437.5	0.9861930934667499	0.011668293647545952	0.0020304653980600007
1727781573772	8437.5	1.073022734914524	0.011822060354759623	0.0021920847266146412
1727781573773	8437.5	1.1750114347773308	0.012128829955195503	0.0023767280765354636
1727781573775	8437.5	1.1873789581664589	0.012317563358886202	0.0024787720036441724
1727781573777	8437.5	1.2173648364674585	0.012083561845271207	0.002670523343622043
1727781573779	8437.5	1.2644024872072945	0.011504868920992955	0.002764729147358786
1727781573781	8437.5	1.2891174755113572	0.011217319753691004	0.0028120795759693073
1727781573782	8437.5	1.2890489274922086	0.011859877058752102	0.0028114235142229953
1727781573784	8507.8125	1.2684845217475993	0.012371276959348788	0.002770296798062698
1727781573786	8507.8125	1.2394647178409983	0.012570200980056073	0.0027157349333018707
1727781573788	8507.8125	1.1821997026441766	0.012654569793551285	0.0026059295098968265
1727781573789	8507.8125	1.103023313126474	0.013257844588360674	0.002440725311670776
1727781573791	8507.8125	1.0916520853351386	0.013571373374046257	0.0023310797891917846
1727781573794	8507.8125	1.0665246488534468	0.012317638841815231	0.002134999384542662
1727781573796	8507.8125	1.0283514225714383	0.010411445110574185	0.0018756951940332776
1727781573798	8507.8125	1.0528335959727837	0.009209547503072608	0.0017380739926292003
1727781573799	8507.8125	1.1140757548896183	0.008221089490075852	0.001615577843801985
1727781573801	8507.8125	1.1281474655223005	0.006851787638620022	0.0015690433020435052
1727781573803	8507.8125	1.1357076736746692	0.005487978097669971	0.0014888260406736482
1727781573805	8507.8125	1.1583687201409048	0.004703700193042017	0.0014722608841954451
1727781573806	8507.8125	1.0267147234644287	0.0039913613323174744	0.0015589293738355954
1727781573807	8578.125	1.0612928369782733	0.003094157611626874	0.0016145297775916666
1727781573809	8578.125	1.0113881972465333	0.002569849382146777	0.0016602079814238453
1727781573811	8578.125	1.0468752589958892	0.003416621455788853	0.0017232152709642746
1727781573813	8578.125	1.026469723150332	0.005854805071022804	0.0018375609581569605
1727781573814	8578.125	1.0278884871216092	0.008590542074440289	0.002023129367885909
1727781573816	8578.125	1.0782373533884442	0.010299723643150663	0.002115428063973633
1727781573818	8578.125	1.10953686230828	0.010740222507075617	0.002317738659448351
1727781573820	8578.125	1.0990530827691254	0.010635700604519153	0.0025136758781324027
1727781573821	8578.125	1.1522768657226041	0.010817656034577466	0.0026851178396851273
1727781573823	8578.125	1.1557537644828075	0.011506406258583126	0.0027835497253417074
1727781573825	8578.125	1.215774248231132	0.012301454879175066	0.002983172263504239
1727781573827	8578.125	1.256531889333665	0.012673496244337308	0.0031442436478496816
1727781573829	8578.125	1.2670882842825644	0.012654254458223331	0.003166724823423752
1727781573830	8648.4375	1.2614412127800707	0.012514672811162994	0.003154798747242121
1727781573832	8648.4375	1.2486025972186394	0.012292480457320076	0.0031272557528023415
1727781573834	8648.4375	1.1922128545413226	0.011863127136866188	0.0030067677758300842
1727781573836	8648.4375	1.1203274037103232	0.011190694478689131	0.0028465066444870535
1727781573837	8648.4375	1.0328562754505086	0.010559622690931105	0.0026370285190114714
1727781573839	8648.4375	0.9966316463062598	0.010193584925580144	0.0025377769028142928
1727781573841	8648.4375	1.04932922881841	0.009701170833530986	0.002350117560977693
1727781573843	8648.4375	1.2205738217891426	0.008831395092328076	0.002268953846685147
1727781573845	8648.4375	1.2037199563989573	0.00825049799899021	0.002235511512732377
1727781573846	8648.4375	1.0916272049430031	0.008573133084098064	0.002316139543598085
1727781573848	8648.4375	1.0998088472430674	0.009754073107968985	0.0023790873850970114
1727781573850	8648.4375	1.134001097725486	0.01121595686232958	0.002448937647706804
1727781573852	8648.4375	1.1730684833297598	0.013167133003525237	0.0025208331793809607
1727781573853	8648.4375	1.1845705916773872	0.014876049977906317	0.0025435522049394744
1727781573855	8648.4375	1.183607429691967	0.015350407786826562	0.0025424235570498913
1727781573857	8648.4375	1.1623306230792596	0.015609905748467394	0.002503915959619071
1727781573859	8648.4375	1.1543845366995424	0.016447611782269	0.0024892222343759203
1727781573861	8648.4375	1.0980465399871355	0.017504502170704185	0.0023697976840433474
1727781573862	8648.4375	1.1667541887775157	0.018165018729343386	0.002282212878404479
1727781573864	8648.4375	1.0583437142453531	0.018101754403772586	0.0023251700022267727
1727781573866	8648.4375	1.0018149321933962	0.016261646662180638	0.0024818810668178954
1727781573868	8648.4375	1.0365258942610063	0.011970488355802243	0.0025747408627507045
1727781573869	9070.3125	1.0599142590408805	1.466792268627614E-4	0.002626803417796988
1727781573871	9492.1875	1.0744306456367925	6.57668284710943E-5	0.0026572762376358807
1727781573873	9984.375	1.0662158510220126	0.019734336363505873	0.0026412249944714077
1727781573875	9984.375	1.042099670794025	0.02113252938401322	0.002600735038259534
1727781573877	9984.375	0.9816295695754716	0.02174284445391361	0.002503198979281016
1727781573878	9984.375	0.8378353478773586	0.02210573406569338	0.0022405860107602995
1727781573880	9984.375	0.7939721373904747	0.0224106531511314	0.001958366698595453
1727781573882	9984.375	0.7089564627895572	0.022758178871213744	0.0016530350717089376
1727781573884	9984.375	0.550828379700937	0.023508562267252647	0.001328575041119156
1727781573885	9984.375	0.4902917634016313	0.024895215714443895	0.0010041150105293748
1727781573887	9984.375	0.4545370980871791	0.02643426736856524	8.166752801546113E-4
1727781573889	9984.375	0.4332887198241976	0.02704629018933969	6.532654769014095E-4
1727781573891	9984.375	0.5117644303999607	0.026809517144589578	4.898556736482078E-4
1727781573894	9984.375	0.4804555588684605	0.026905655513916885	5.03981687387455E-4
1727781573895	9984.375	0.5364893905007714	0.02804711371727546	6.187092332438496E-4
1727781573897	9984.375	0.5463158309584644	0.029144666261060208	7.334367791002444E-4
1727781573899	9984.375	0.6017822536591287	0.029350316499276465	8.513896433398979E-4
1727781573901	9984.375	0.668360928540048	0.02927514657986999	9.693425075795514E-4
1727781573902	9984.375	0.7367234648134018	0.030088270846691585	0.0010373486893349246
1727781573904	9984.375	0.6760651210568985	0.0314356948432472	0.0011146873047300095
1727781573906	9984.375	0.7318754263202922	0.03206534955326899	0.0012821237908208613
1727781573907	9984.375	0.7117466956564465	0.03187348334967092	0.0014770623449984208
1727781573909	9984.375	0.7645056382665094	0.030550479636099113	0.0015778873719091027
1727781573910	9984.375	0.8531277425723115	0.026875712641771955	0.0017719118022174552
1727781573912	9984.375	0.8543496076201706	0.02015375446856979	0.0018467132400594734
1727781573914	9984.375	0.9394467223563397	0.012480177429393531	0.002045086196677872
1727781573916	10054.6875	1.0526797579883767	0.006714800462337373	0.0022633886794913025
1727781573917	10125.0	1.1103139074714923	0.0036871832446339577	0.0023545608574400113
1727781573919	10195.3125	1.1254785230871247	0.00197270298736601	0.002379668581823071
1727781573921	10265.625	1.1613562810734772	0.0012059631151036749	0.002463154438680067
1727781573923	10335.9375	1.1642601782698578	0.0014240194203327375	0.00246461550271482
1727781573925	10406.25	1.1182954309704751	0.001765474714117492	0.002383905489656951
1727781573926	10406.25	1.0615148217756376	0.002331256479576908	0.0022749914810153973
1727781573928	10406.25	1.0371817982671645	0.002986757199547171	0.002221553922642973
1727781573930	10406.25	0.9858855383673276	0.0036762824865937647	0.0021000361567605754
1727781573932	10406.25	0.9624020025331936	0.004058541825213483	0.002050749726706006
1727781573933	10406.25	0.9298335692278855	0.003996685199006621	0.0019811680723827284
1727781573935	10406.25	1.0363031196160344	0.003556882954412704	0.0019152772738972468
1727781573937	10406.25	1.1147321819708078	0.0032229292083417586	0.0018115219362375113
1727781573939	10406.25	1.11045412487213	0.002923552885291911	0.0018036727151566913
1727781573941	10406.25	1.1359929695195878	0.002357382131855177	0.0018436395527499734
1727781573942	10406.25	1.0855442702413427	0.0015072129503247884	0.001766518535109067
