# Supplementary material for: Identification and classification of repeated whistle types from free-ranging rough-toothed dolphins (Steno bredanensis)
Source: Sci Rep. 2026 Mar 20;16:14327. doi: 10.1038/s41598-026-44853-2 (PMC13144356; doi:10.1038/s41598-026-44853-2)
Supplement: Supplementary file 2 — Supplementary Material 2 [file 41598_2026_44853_MOESM2_ESM.zip › Dataset_StenoRepeatedCalls/Contours/3953.csv]

Time [ms]	Peak Frequency [Hz]	Duty Cycle	Energy	WindowRMS
1727775775520	6187.5	1.2098282454082865	6.053184188680182E-4	0.0021758324581808634
1727775775521	6187.5	1.1352690922727038	7.01214007573748E-4	0.002064648565797006
1727775775523	6187.5	1.0781780835860288	6.68906432542241E-4	0.001969089273049075
1727775775525	6187.5	1.023548936702541	5.860188193156064E-4	0.0017938018785914917
1727775775527	6187.5	0.9527809072233454	5.660807213702188E-4	0.001603618463518301
1727775775528	6187.5	1.0324483290515498	6.350058261843055E-4	0.0014277288871476124
1727775775530	6187.5	1.1204158496961416	7.166053514026923E-4	0.0013906508344860517
1727775775532	6187.5	1.1146145546711215	7.009637865129151E-4	0.0013115669330019898
1727775775534	6187.5	1.1636368990587096	6.391921524192944E-4	0.0012750979577674346
1727775775536	6187.5	1.1858464572628873	6.339369664449768E-4	0.0012998518835186702
1727775775537	6187.5	1.0581579075692062	6.997721206660058E-4	0.0013714071273123417
1727775775539	6187.5	1.0453417942046077	8.522491397099122E-4	0.0014215105921722398
1727775775541	6257.8125	1.1102045128919424	0.0015442541859516483	0.0015123986301174392
1727775775543	6328.125	1.1638515835070868	0.0024672185085575114	0.001582138146008235
1727775775544	6398.4375	1.0474471706502146	0.003467464431068815	0.0016948252300023419
1727775775546	6398.4375	1.0848227816928089	0.0040390629356620526	0.0017770250140335558
1727775775548	6398.4375	1.1178350824342151	0.00432529266909701	0.0019161685628197617
1727775775550	6398.4375	1.1979136663119894	0.004780484704382759	0.00204555176755512
1727775775552	6398.4375	0.9053112695549917	0.005125884724600433	0.0021163322371635304
1727775775553	6398.4375	0.7602401196390338	0.0049585150826399246	0.002172378826150047
1727775775555	6398.4375	0.7620941247867322	0.004573495851617202	0.002190273668549701
1727775775557	6468.75	0.7528839934876668	0.004398830018349079	0.0021847560875624954
1727775775559	6468.75	0.733587094094295	0.00424450927657034	0.0021432036875378216
1727775775560	6468.75	0.6967166216783197	0.003797427183617098	0.002049902201314884
1727775775562	6468.75	0.6754132585641642	0.0032383910988852812	0.001994443109481153
1727775775564	6468.75	0.6383086533395222	0.0029092871370091145	0.001889165815143319
1727775775566	6468.75	0.6312002723694188	0.0033086097863979183	0.001861472840468153
1727775775568	6468.75	0.7781845325836703	0.00408078735482093	0.0017510895317059852
1727775775569	6539.0625	0.9479952235811016	0.004380842342591165	0.0017374487600035284
1727775775571	6539.0625	1.0753385236903668	0.004070971545854258	0.0017319917637808404
1727775775573	6539.0625	1.2192247109653875	0.0038499802040830988	0.0017627507595298145
1727775775575	6539.0625	1.251268686738404	0.00423501966443947	0.001758159386018877
1727775775576	6539.0625	1.227570113229385	0.004716909790530523	0.0017319999030428442
1727775775578	6539.0625	1.195517059475454	0.005151464549194843	0.001694773712703189
1727775775581	6539.0625	1.1335045608013252	0.00605766153547921	0.0015761847035134942
1727775775583	6539.0625	1.0665435971823445	0.007032358565683745	0.0014664717285424445
1727775775585	6539.0625	1.0101093045016407	0.007379400267295031	0.0013841627517054604
1727775775586	6539.0625	1.0770417597013868	0.0070538558232303185	0.0012923515972239267
1727775775588	6539.0625	1.0419908226327743	0.006793200911920568	0.0012911785264351524
1727775775590	6539.0625	0.9554010506632563	0.006770411890208343	0.0013440084805814972
1727775775592	6539.0625	0.9646777165958085	0.006682454664637975	0.001463467617770951
1727775775593	6539.0625	0.9566790045789345	0.006494927728648292	0.0015973447674650502
1727775775594	6539.0625	0.9971726044240415	0.006397494822456291	0.0016649157064677492
1727775775596	6609.375	1.0427204782143793	0.00723059261357236	0.001739406988308162
1727775775598	6609.375	1.1241189660194857	0.009292069686218152	0.001868650600889594
1727775775600	6609.375	1.2163160517744833	0.011345192468027423	0.0020069832980478606
1727775775601	6609.375	1.1722866381473305	0.012413747001574877	0.0021588142891538005
1727775775603	6609.375	1.1423247715212264	0.012791864488324697	0.002240358076081737
1727775775605	6609.375	1.160230976480608	0.012957975009975828	0.0023899512675175896
1727775775607	6609.375	1.1997000119328391	0.013636148466628733	0.002465874418981662
1727775775608	6609.375	1.202153117044774	0.01596893744570596	0.0024696256814461717
1727775775610	6609.375	1.1882278154481132	0.017802704642095078	0.0024480339981062882
1727775775612	6609.375	1.0576131925457088	0.018500218785613098	0.0023878253337041916
1727775775614	6609.375	0.9678626037927173	0.01955557121936381	0.002253259013845655
1727775775616	6609.375	0.8509218669557382	0.021461814434388205	0.002058934977117589
1727775775617	6609.375	0.7130755614894667	0.02247426712752711	0.001776568871045737
1727775775619	6609.375	0.6431706555334085	0.022607766533564076	0.0015578019702044196
1727775775621	6609.375	0.5342470038386347	0.02304680053208677	0.0013390350693631022
1727775775623	6679.6875	0.4608193363179719	0.02378469315813249	0.0011356549410276684
1727775775624	6679.6875	0.4534724401001097	0.023306856792115378	0.001039009019658615
1727775775626	6679.6875	0.6701832378516488	0.021866495558087194	0.001030150591641715
1727775775628	6679.6875	0.7042378157584409	0.021301864991363207	0.0011170704028701797
1727775775630	6679.6875	0.8194035388349263	0.020723768930683818	0.0013039109257418572
1727775775632	6750.0	0.8829287920752649	0.019622286887485574	0.0013750392991132327
1727775775633	6750.0	0.9562982624234525	0.018549802382380395	0.0014636462005361904
1727775775635	6750.0	0.9993673436336271	0.01721198727304192	0.0015217139353725711
1727775775637	6750.0	1.012591338864555	0.016039103960531334	0.0016985286289298272
1727775775639	6750.0	0.7969559019454325	0.01560824921535281	0.0019726730758842293
1727775775640	6820.3125	0.8676979072020955	0.016218529757895655	0.0021533246467568606
1727775775642	6820.3125	0.9196649471353361	0.017416294612997426	0.002279228894170614
1727775775644	6820.3125	0.9906051797785209	0.018307549423310938	0.0024552908324369785
1727775775646	6820.3125	1.061035684856364	0.01868746057805703	0.0025886436197863935
1727775775648	6820.3125	1.133275408144525	0.01905323416773019	0.0027190800130834428
1727775775649	6820.3125	1.1441181315406228	0.01873055101728755	0.0027402008952531064
1727775775651	6820.3125	1.1209035020524023	0.01825025542081028	0.0027013830433894066
1727775775653	6820.3125	1.0735172869883216	0.018525474732731643	0.002525537162141526
1727775775655	6820.3125	0.9894849834719286	0.017409786877920528	0.0023397657896910918
1727775775656	6820.3125	0.9498801212299885	0.013564320632251914	0.0021257311733945254
1727775775658	6820.3125	0.9857639517268354	0.010266057201766439	0.0020145279668616883
1727775775660	6890.625	0.9172915897377868	0.009642708407484556	0.0018321380539541524
1727775775662	6960.9375	0.8761679851284067	0.008192390354174205	0.001586386703016951
1727775775664	7031.25	0.9529680787160066	0.0029514933424895145	0.0013619364113350528
1727775775665	7101.5625	0.8989208410240633	9.99608637535553E-4	0.0012722142274672681
1727775775667	7171.875	0.8813018145138319	9.229400493521493E-4	0.0012498735125732628
1727775775669	7242.1875	0.8756995537952328	9.128266163900659E-4	0.0012476998021093328
1727775775671	7312.5	0.8178327068592767	7.289413484167572E-4	0.0012947408251129486
1727775775672	7382.8125	0.7505989401868032	5.352725823636914E-4	0.0014071404752019376
1727775775674	7453.125	0.7713740232350197	0.0010709978691910323	0.0015140903595244036
1727775775676	7523.4375	0.8872462192584426	0.002819109543943628	0.001757703521532592
1727775775678	7593.75	1.0081899599654771	0.0038533240499929074	0.0019343520999323487
1727775775681	7734.375	1.1075243846881837	0.004048147418246467	0.0020513058479101746
1727775775682	7734.375	1.221362378123291	0.004090858040743221	0.0021988337231129435
1727775775684	7734.375	1.2200981142222964	0.00435461283722008	0.0021974607284174015
1727775775686	7734.375	1.180972693101415	0.004658570715914544	0.002136689481637474
1727775775688	7734.375	1.0937217939802946	0.00474542310288043	0.0020018963612200907
1727775775689	7734.375	1.0337676914710192	0.004613661194585423	0.0018172960385646644
1727775775691	7804.6875	1.1027018229166665	0.004838418656110736	0.0017573716859711412
1727775775693	7804.6875	1.0673121402138157	0.0059604991030053145	0.0016261470578607154
1727775775694	7804.6875	0.9729612035413564	0.007752048839630956	0.0014975308383139883
1727775775696	7804.6875	0.9102238917421798	0.009636213206125213	0.0014061200959729805
1727775775697	7804.6875	0.8084935804188389	0.01177398915870922	0.001251540764572695
1727775775699	7804.6875	0.7887394844163771	0.014240621608040228	0.001221734408519841
1727775775701	7875.0	0.7665710550236883	0.0160835208590286	0.0011950864398719055
1727775775703	7875.0	0.7708592747900115	0.01590964710133706	0.0012075471493838209
1727775775704	7875.0	0.7294432466438778	0.013752203326827778	0.0011842647061632008
1727775775706	7875.0	0.7316444189853515	0.011478410238498245	0.0011881637671221376
1727775775708	7875.0	0.773194583868223	0.01100947733169245	0.0012604076149747249
1727775775710	7875.0	0.8447205372158865	0.012574372721712955	0.0013783429029062097
1727775775712	7945.3125	0.89298620442994	0.014888428894400826	0.0015744266160994766
1727775775713	7945.3125	0.9863154483988774	0.01574322342720409	0.0017191997891052636
1727775775715	7945.3125	1.020171793298413	0.01423285817058781	0.0017697868780036806
1727775775717	7945.3125	1.0863141102951688	0.011839027917391682	0.001917812374731868
1727775775719	7945.3125	1.1372221835259866	0.010130833373893741	0.0020587409930043106
1727775775720	7945.3125	1.2018893302059577	0.008868281125997765	0.0021521149099309684
1727775775722	7945.3125	1.2284690882770923	0.007958657956941402	0.0021941539943754014
1727775775724	7945.3125	1.2275375745133081	0.0077208457250461365	0.0023215413881684474
1727775775726	7945.3125	1.1283233276157805	0.008135094795858794	0.002426468423839524
1727775775728	8015.625	1.1501829170240139	0.008355765810051615	0.002470567174226059
1727775775729	8015.625	1.1548835662789452	0.008433884974037653	0.002478981273049716
1727775775731	8015.625	1.1534527821701688	0.00890306562191353	0.0024760449330817036
1727775775733	8015.625	1.1417622290862637	0.009304583834557184	0.0024527780828466792
1727775775735	8015.625	1.1176692205814036	0.0095205109315128	0.002410892774406395
1727775775736	8015.625	1.0455716603684249	0.009585095285710436	0.0022947443798502242
1727775775738	8015.625	0.9836536056317896	0.008754507743258267	0.0021976419505737995
1727775775740	8015.625	0.8809344195079227	0.007456393764658171	0.0019225084921762551
1727775775742	8015.625	0.8642284988743568	0.007002722320936051	0.0016856872701384363
1727775775744	8085.9375	0.7068378847622748	0.007577340276361827	0.0014315111773516727
1727775775745	8085.9375	0.5623999381715147	0.008188955326046795	0.001177335084564909
1727775775747	8085.9375	0.48404498241661054	0.007813904394335587	9.598232483690209E-4
1727775775749	8085.9375	0.38789710120860205	0.006675902470814387	7.568143532487494E-4
1727775775751	8085.9375	0.41493626370789355	0.0062657318185455856	5.538054581284778E-4
1727775775752	8085.9375	0.4732677105171209	0.00701749377897517	4.735672413156066E-4
1727775775754	8085.9375	0.4950799948680993	0.007563283747257797	4.972140441436647E-4
1727775775756	8085.9375	0.5106807116053751	0.0069419706967595385	7.003457449087183E-4
1727775775758	8085.9375	0.5368900213387241	0.006083530793977566	9.617243821346862E-4
1727775775760	8085.9375	0.555148737066342	0.006219442205414574	0.0012459303600880697
1727775775761	8085.9375	0.6878610926854036	0.006935833576315586	0.0014645670271483846
1727775775763	8085.9375	0.7544904201362148	0.007062649665753899	0.0016832036942086997
1727775775765	8085.9375	0.8508525415647566	0.006810317367026213	0.0020093214007318176
1727775775767	8085.9375	1.0264867839906535	0.006981472202899828	0.0022899116448130974
1727775775768	8085.9375	1.1620849211288724	0.0072241278519737445	0.002500454219762761
1727775775770	8085.9375	1.2013639516272856	0.006892115149285714	0.0025618814202142347
1727775775772	8085.9375	1.2371490642015344	0.006483536236564191	0.002617908565370117
1727775775774	8085.9375	1.2377070958537153	0.0064413415878317925	0.002617511051626505
1727775775776	8085.9375	1.1965584816034096	0.006745041951915697	0.002544218134199629
1727775775777	8085.9375	1.1206839486154787	0.007213273954359313	0.0024021490499588497
1727775775780	8156.25	1.0712146203667305	0.0075391598704667795	0.002302874182404811
1727775775782	8156.25	1.0351377616199782	0.007817604009658417	0.0020100017132479646
1727775775784	8156.25	1.1386138882144838	0.00899201964975905	0.0019015161626659614
1727775775785	8156.25	1.173571513316843	0.010215135478142078	0.0018887927328566385
1727775775787	8156.25	1.2160772617128413	0.009627181994254635	0.0018850281763684608
1727775775789	8156.25	1.208518841537095	0.007594502574284246	0.0019234259245381263
1727775775791	8156.25	1.2455503432792725	0.006208193529908683	0.0019827160253133094
1727775775793	8156.25	1.272174732425363	0.006053942341249948	0.0020184549574506763
1727775775793	8156.25	1.3116421430356588	0.006208176314258935	0.0020702037203348517
1727775775795	8156.25	1.3116421430356588	0.006366565643583302	0.0020702037203348517
1727775775797	8156.25	1.300220858264908	0.006269098747751979	0.0020546252491692733
1727775775799	8156.25	1.251512159147158	0.006083075688354238	0.001982864412940596
1727775775800	8156.25	1.2099263608636153	0.005896945175812189	0.001918477493237935
1727775775802	8156.25	1.1747478559452404	0.005833936152226266	0.00186498315561361
1727775775804	8156.25	1.1052344098799403	0.005889352858154512	0.00175363119455977
1727775775806	8156.25	1.1891832225061145	0.005978240913152218	0.00167272884726712
1727775775808	8156.25	1.1260081494272236	0.006095748765418258	0.0015568939867736593
1727775775809	8156.25	1.1537088609520065	0.006185225939334363	0.0014412834383472832
1727775775811	8156.25	1.0979016336290806	0.006170330402534801	0.0013840093168700507
1727775775813	8156.25	1.009910349671184	0.0061520032830486805	0.0012857690050936455
1727775775815	8156.25	0.9263933103982807	0.0063847707272273475	0.001161110229746061
1727775775816	8156.25	0.8321039622007506	0.006658387662188678	0.0010519055810027922
1727775775818	8156.25	0.8131272170286822	0.006680341726405062	0.00102513035826759
1727775775820	8156.25	0.9260728744845437	0.00646903466951664	9.865113168425624E-4
1727775775822	8156.25	0.8995154559415308	0.006335373746041495	0.001078646968519049
1727775775824	8156.25	0.8033857486613973	0.006407281316841485	0.001239385726636994
1727775775825	8156.25	0.9199988977774946	0.006562178782100855	0.0014068537122875948
1727775775827	8156.25	0.9651294314656638	0.006661858552346084	0.0014686952933111032
1727775775829	8156.25	1.038998259019633	0.006580886084415043	0.0015571045667301722
1727775775831	8156.25	1.1173230783481005	0.006530289859383036	0.0016312005389885233
1727775775832	8156.25	1.1693269404428013	0.006573380084640785	0.0016931564270435617
1727775775834	8156.25	1.187446590347718	0.006452281422208261	0.0017181125693999208
1727775775836	8156.25	1.1975762696668504	0.006153639964862502	0.0018046670032517162
1727775775838	8156.25	1.2101442373958589	0.005973860202694418	0.0018243970386509433
1727775775840	8156.25	1.2204040063709876	0.006108976518923264	0.001841180218027463
1727775775841	8156.25	1.247249903324859	0.006419406847356894	0.0018828614855815112
1727775775843	8156.25	1.2663984808921425	0.006659697715217722	0.0019102192972276053
1727775775845	8156.25	1.303414411232439	0.0070039088954857625	0.001957718178928224
1727775775847	8156.25	1.305154284591195	0.007544675386745397	0.001959795615382171
1727775775848	8156.25	1.2865191940037164	0.008635682327026231	0.0019340597430925015
1727775775850	8156.25	1.276359065642068	0.009643946749845648	0.0018943925346015596
1727775775852	8156.25	1.2340223658996399	0.009322814802857621	0.0018331278176217298
1727775775854	8156.25	1.206494924525716	0.007857900447336976	0.001791194150168775
1727775775856	8156.25	1.2296477963863401	0.0067191756221570195	0.0017498736770042327
1727775775857	8156.25	1.2757076450841993	0.0064462588180107736	0.0017132674157823665
1727775775859	8156.25	1.2764197497237033	0.006333167554081026	0.0017142379399760475
1727775775861	8156.25	1.2818384209649303	0.0064272370219702665	0.0017213786407815528
1727775775863	8156.25	1.2547283748063076	0.006193725051847535	0.001689381898747418
1727775775864	8156.25	1.1804525229155274	0.006057430293171258	0.0016150349249633897
1727775775866	8156.25	1.1294535914285389	0.006125111656849738	0.0015662449411484969
1727775775868	8226.5625	0.9876501917697794	0.006268386330259093	0.0014348684557779678
1727775775870	8226.5625	0.8292427804227682	0.006455915529463502	0.0012574326055588315
1727775775872	8226.5625	0.6698861402944539	0.0068097963701436535	0.0010562172368201595
1727775775873	8226.5625	0.575713791437369	0.007268090070312026	8.550018680814876E-4
1727775775875	8226.5625	0.5117241915101235	0.007472622793314082	6.723089871008311E-4
1727775775877	8226.5625	0.4674005668833187	0.007361864927394295	4.896161061201746E-4
1727775775880	8226.5625	0.5606045513033117	0.007214561743655531	4.162613601772889E-4
1727775775881	8226.5625	0.4606953765684733	0.007156373617369296	5.490847533952621E-4
1727775775883	8226.5625	0.525407891858016	0.007258106681677235	7.466463227291447E-4
1727775775885	8226.5625	0.5618435084761715	0.007445574656085996	9.870253198750486E-4
1727775775887	8226.5625	0.6774941714919972	0.007515990647150303	0.001258723097361743
1727775775889	8226.5625	0.7468232865306863	0.007497916792493359	0.0015533760291128523
1727775775890	8226.5625	0.885174280870957	0.007536169882821296	0.0018480289608639618
1727775775892	8226.5625	0.9516686013659591	0.007652159352084595	0.0019877347436724805
1727775775893	8226.5625	1.06547707649294	0.007805660366201678	0.0022028741353160757
1727775775895	8226.5625	1.1263165348686643	0.007836639714689182	0.0023017478372857805
1727775775896	8226.5625	1.2157617536745438	0.007493106570027667	0.0024404856037470446
1727775775898	8226.5625	1.2475739485062893	0.007164762253323306	0.0024901534874076413
1727775775900	8226.5625	1.2746178893628992	0.007243773901034108	0.0025353616893523142
1727775775902	8226.5625	1.2647238564500092	0.007516033451733616	0.002520531675112928
1727775775904	8226.5625	1.2316546791181096	0.007649346822717706	0.0024687025264834624
1727775775905	8226.5625	1.1729227363115058	0.007474648954817679	0.002357326852700967
1727775775907	8226.5625	1.161214960446148	0.007275303483514484	0.0022923686883521916
1727775775909	8156.25	1.1009360259433962	0.007374701990346146	0.002177495874367824
1727775775911	8156.25	1.0655064926176838	0.007626946535898516	0.00206850920472762
1727775775912	8156.25	0.9970994865369497	0.007759611178219223	0.0019448566205519102
1727775775914	8156.25	0.9655438955505551	0.007964435764309526	0.0018857320484672402
1727775775916	8156.25	0.9319906194346843	0.00817277452816586	0.0018179240773084963
1727775775918	8156.25	1.0125844052718138	0.008108377413927751	0.0017369119285036124
1727775775920	8156.25	1.0683887409714032	0.007810502803151478	0.0016777496946378074
1727775775921	8156.25	1.139836471015532	0.007531328260036621	0.0016506395108434819
1727775775923	8156.25	1.1346386785148947	0.007704679640079672	0.0016421267210690433
1727775775925	8156.25	1.1502045338841937	0.007967070626841304	0.001617489065307001
1727775775927	8156.25	1.1326585259160988	0.0077799018315460435	0.0015952013964968532
1727775775928	8156.25	1.0658440100072066	0.007171855140456458	0.001525057333066731
1727775775930	8156.25	1.0603926951824363	0.0065971782738031195	0.0014579547005005031
1727775775932	8156.25	0.9952821071792698	0.006285687822200341	0.0013264662717723886
1727775775934	8156.25	0.9181352150562793	0.005981948002414948	0.0012189104096436353
1727775775936	8156.25	0.7891430759115753	0.0056013802960501865	0.0010732682915966989
1727775775937	8156.25	0.7385637775157232	0.005302702212396526	9.167258543923377E-4
1727775775939	8156.25	0.7635816953351777	0.0050951681438897245	8.385068555348277E-4
1727775775941	8156.25	0.7536816785218453	0.004879552687788629	7.316495566120002E-4
1727775775943	8156.25	0.8625534345518868	0.004619157949342529	7.257077749583205E-4
1727775775944	8156.25	0.7927114397186442	0.004218340096421839	8.46482123700761E-4
1727775775946	8226.5625	0.8347555314205827	0.0035735607425410295	9.124469343921207E-4
1727775775948	8367.1875	0.7124444720109178	0.0015584477782459277	0.0010715061458123696
1727775775950	8507.8125	0.804659942253186	4.88996425956588E-4	0.001285383173654278
1727775775952	8578.125	0.8875433004127358	0.002103560800276607	0.001475771485941202
1727775775953	8718.75	1.0120655755576848	0.004767879855027811	0.0016464712023959358
1727775775955	8859.375	1.0660797813422045	0.007440363031155129	0.0017391823984350945
1727775775957	8859.375	1.1758473323215117	0.009483969534357942	0.0018830680939901196
1727775775959	8859.375	1.2340911455300296	0.010732279120324853	0.0019565264296146495
1727775775960	8859.375	1.2789279817192716	0.012055756406426902	0.002017688302713802
1727775775962	8859.375	1.2825012799421538	0.013008737119958293	0.002022985563459853
1727775775964	8859.375	1.2618860978870643	0.013370343091854236	0.0019933373101146995
1727775775966	8859.375	1.2297548486149934	0.013097910312071236	0.0019445193636914407
1727775775968	8859.375	1.2056658899055632	0.012563926308712269	0.0019070203617845948
1727775775969	8859.375	1.1916472015602322	0.012528480112841262	0.0018148383402619972
1727775775971	8859.375	1.169877884620293	0.012477941359972974	0.001761471379341401
1727775775973	8789.0625	1.0950932420566855	0.012215112225713176	0.0016651176778158848
1727775775975	8789.0625	0.9945744267770358	0.011927230271739083	0.0015296588956790942
1727775775976	8789.0625	1.034515414730161	0.012174022300617591	0.0014139243727441422
1727775775978	8789.0625	0.9972575502046338	0.012821966711906954	0.0013660391759829657
1727775775981	8789.0625	0.9454923832964074	0.013266932863993212	0.0012570804019857364
1727775775983	8789.0625	0.8820603728544287	0.01338678026357003	0.0010502103235683793
1727775775985	8789.0625	1.0928580889390211	0.013302579929257704	9.860835636744366E-4
1727775775986	8789.0625	0.9147596059355346	0.01292274006610431	0.0010546997682064295
1727775775988	8789.0625	0.9329007210169975	0.012308824196016342	0.0010758776743096906
1727775775990	8789.0625	0.9697190439641618	0.012384014874864086	0.0011150659288953159
1727775775992	8718.75	1.0020258041797694	0.013172528923952641	0.0011989789442912442
1727775775993	8718.75	0.9890442374367384	0.013844309339061965	0.0012641888356871701
1727775775994	8718.75	1.0105528921451208	0.014006090881588468	0.0012878670756347212
1727775775996	8718.75	1.0618413769224155	0.013709043330510744	0.0013482140391708418
1727775775998	8718.75	0.8930394285262917	0.01347906627974451	0.001394056490770546
1727775776000	8718.75	0.866455291925404	0.013402302070295425	0.0013615204783142792
1727775776001	8718.75	0.8089964333427871	0.013132401797642322	0.001286612955908899
1727775776003	8718.75	0.7869749917278679	0.01246685547399571	0.0012627813877488056
1727775776005	8718.75	0.7520477802697835	0.012247833476580906	0.0012126540824193889
1727775776007	8718.75	0.7236220447341971	0.01211856595718411	0.0011596780662034276
1727775776008	8648.4375	0.754793171821511	0.011748425843159174	0.001212718299761362
1727775776010	8648.4375	0.7518582753662129	0.011521493570279765	0.0012066838902031795
1727775776012	8648.4375	0.9556416445558176	0.011792056326779134	0.0011992043095654197
1727775776014	8648.4375	1.0182803822086122	0.012207343891594393	0.0012717673420059668
1727775776016	8648.4375	1.0714648001623046	0.012191359984225035	0.0013244824817302847
1727775776017	8648.4375	1.1052700297347333	0.011780147983541	0.0013506461115629258
1727775776019	8648.4375	1.092961458967336	0.010980753416686868	0.001339643763696473
1727775776021	8648.4375	1.038817368745562	0.00992157667628202	0.0012867953207790078
1727775776023	8648.4375	0.9508680489513592	0.008924909200000298	0.0011857685173027597
1727775776024	8648.4375	1.0006159999192779	0.0082588387771545	0.0011211887624948307
1727775776026	8578.125	1.0017196230275718	0.007717521604348293	0.0011227321005455244
1727775776028	8578.125	0.9747358134759271	0.00724058958341397	0.001134230528338818
1727775776030	8578.125	0.9192280799337903	0.0071313181947958585	0.0011898910214590038
1727775776032	8578.125	0.7978923358528452	0.007416407658111791	0.0013641785248505662
1727775776033	8578.125	0.8801436627127266	0.00777068796143115	0.0015295036297839197
1727775776035	8578.125	0.9260182551794303	0.007927394498583077	0.0015948328982948242
1727775776037	8578.125	1.0189054985201629	0.007742575253203458	0.00171979992607035
1727775776039	8578.125	1.0798322682551793	0.0076547257113392594	0.0018017483053119714
1727775776040	8578.125	1.1456861083171477	0.007490039903637563	0.0019049159868591082
1727775776042	8578.125	1.1743588576350352	0.007998533980098045	0.0019517759790284158
1727775776044	8578.125	1.2190095857033851	0.00861193286402799	0.002021518443932416
1727775776046	8578.125	1.2237605279434887	0.008387978441924142	0.002030578495784724
1727775776048	8507.8125	1.2231080868284459	0.0070350987276763845	0.0019850151879183863
1727775776049	8507.8125	1.1770299431807418	0.005380056402580044	0.0019225236305831798
1727775776051	8507.8125	1.1589418552748731	0.004746474511816304	0.001897670031282447
1727775776053	8507.8125	1.1077716674480942	0.005078358182170451	0.0018332371520150938
1727775776055	8507.8125	1.0069205181575358	0.0052409533976141166	0.001691092477403085
1727775776056	8507.8125	0.8663921236242138	0.004680248291203083	0.0014904703863542782
1727775776058	8507.8125	0.7895952175447071	0.0039682006619763946	0.0013190445732085888
1727775776060	8507.8125	0.6768954868343134	0.003543696972679093	0.0011281872977519836
1727775776062	8507.8125	0.6870407626618964	0.0034278581640433815	9.515724009032571E-4
1727775776064	8507.8125	0.5341668212731783	0.003544713281760886	7.578269148368199E-4
1727775776065	8507.8125	0.4459538274330959	0.0037398136484683483	5.640814287703825E-4
1727775776067	8507.8125	0.4476192338021552	0.003840241473466647	4.374248904171418E-4
1727775776069	8437.5	0.38815337955214035	0.0037539159718094945	3.1740823430944715E-4
1727775776071	8437.5	0.4495913048762826	0.0035184957789829393	1.973915782017525E-4
1727775776072	8437.5	0.4561002399436583	0.003178835621773975	1.8821180028276213E-4
1727775776074	8437.5	0.44308068617334906	0.00288139582011193	2.068764481705282E-4
1727775776076	8437.5	0.35371774942824474	0.002679288897910573	3.606001551331381E-4
1727775776078	8437.5	0.415738371509263	0.0024441127476723342	5.604806871584915E-4
1727775776081	8437.5	0.5076969352552962	0.002093709895748894	8.250033718277253E-4
1727775776082	8437.5	0.676975398428829	0.0016653147070637845	0.0010282276716338035
1727775776084	8437.5	0.6285017876549205	0.0013460549206824822	0.0012314519714398818
1727775776086	8437.5	0.7573396072530064	0.00144381303385512	0.0014807902064407196
1727775776088	8437.5	0.9132536586840831	0.0018445031102261634	0.0017301284414415572
1727775776089	8437.5	1.0595583324154227	0.0020499305410544453	0.0019346434136093037
1727775776091	8437.5	1.1147510882641336	0.0019060191742775036	0.002015103167710119
1727775776093	8437.5	1.1822529591821307	0.0016563809531906064	0.002114797417842489
1727775776094	8437.5	1.2208423302081175	0.0015010026349284332	0.002171536993348928
1727775776096	8437.5	1.225326425245352	0.001355254829110306	0.002177616162650598
1727775776097	8437.5	1.0741856318981995	0.0011679856076753572	0.0021551120512270693
1727775776099	8437.5	1.0425352641547971	0.0011217160781042928	0.0021034697189400747
1727775776101	8437.5	0.9693179152311474	0.0012587101754658275	0.001976675110031902
1727775776103	8437.5	0.8834818168373875	0.0015616845895589332	0.001823590694591065
1727775776104	8437.5	0.8006790354948977	0.0019674317343904455	0.0016664417654548387
1727775776106	8437.5	0.7555970194190097	0.0023489347803446955	0.0015819151597160558
1727775776108	8437.5	0.6678453399097454	0.002591842018080053	0.0014138855365108864
1727775776110	8367.1875	0.589961349368757	0.002746932716461116	0.0012666179038443447
1727775776112	8367.1875	0.6657139893431167	0.0030436871469453493	0.0011234295590819966
1727775776113	8367.1875	0.7545315781792687	0.004156110018734341	0.001058353902860037
1727775776115	8367.1875	0.586091940281282	0.005352653960828072	0.0010678775344049039
1727775776117	8367.1875	0.5566181707327382	0.0050608975097430715	0.001123457488894703
1727775776119	8367.1875	0.5686543184046798	0.0038689659065128546	0.0011542564163524243
1727775776120	8367.1875	0.5821805378563095	0.0033958743529553764	0.0011794928320987901
1727775776122	8367.1875	0.5785564851622202	0.00317109319696069	0.0011743471144774714
1727775776124	8367.1875	0.6093939540432475	0.0023338153320770724	0.0012226629171564827
1727775776126	8367.1875	0.6293221162380808	0.0016339290372991886	0.0012507944936682408
1727775776128	8367.1875	0.6292560742755461	0.0016052570313290623	0.001247737524035124
1727775776129	8367.1875	0.6564205126960615	0.001879297284660517	0.001152773825384255
1727775776131	8367.1875	0.7465972079801294	0.0020403774964855635	0.001108405486974061
1727775776133	8367.1875	0.7062905636532325	0.002042939998880594	0.0010289232153359279
1727775776135	8367.1875	0.7522794745027204	0.002018477031460975	0.0010003440127795895
1727775776136	8367.1875	0.7438587311726316	0.0020927611701152117	9.81371070587129E-4
1727775776138	8367.1875	0.7406841962413897	0.002250439328027355	9.742174080031275E-4
1727775776140	8367.1875	0.7535346648977987	0.0023405882505164463	9.848130422883423E-4
1727775776142	8367.1875	0.9456572895471081	0.002290931518134748	9.926105073562602E-4
1727775776144	8367.1875	0.980453876961555	0.0021945846496578495	0.0010171669809744778
1727775776145	8367.1875	1.0253665391077813	0.0022000403084542143	0.0010416808672988785
1727775776147	8367.1875	1.032426716264336	0.002237956933531704	0.0010462244089025003
1727775776149	8367.1875	0.9849323475459366	0.0022332742165395492	0.0010011774990283683
1727775776151	8296.875	0.9398691485733445	0.002198635438669097	9.594540692411534E-4
1727775776152	8296.875	0.9375875547805433	0.0022121894889298626	8.880968861077252E-4
1727775776154	8296.875	0.9108555774747424	0.002279074975311988	8.644542163221782E-4
1727775776156	8296.875	0.9311677699237604	0.0023078308315755444	8.036601921119426E-4
1727775776158	8296.875	0.7542132902873708	0.0022948752810474067	8.634862658784046E-4
1727775776160	8296.875	0.7607063109900669	0.0022582230205773234	0.00101553463906407
1727775776161	8296.875	0.7767344040659049	0.002266034531552639	0.0011917533390914507
1727775776163	8296.875	0.8387697821164408	0.0023422549826708937	0.0012824882643395234
1727775776165	8296.875	0.9667927659807113	0.0023789848450711964	0.0014518408883108223
1727775776167	8296.875	1.1106841335453759	0.0023198690759135628	0.0016164935091559879
1727775776168	8296.875	1.233830360306493	0.002272675720559886	0.0017390611366074802
1727775776170	8296.875	1.2696112677440428	0.002314108707465811	0.0017735674616479711
1727775776172	8296.875	1.3019211352035167	0.0023687088152348434	0.0018045830276039294
1727775776174	8296.875	1.2662051070178935	0.002409789638121928	0.0017625781006507983
1727775776176	8296.875	1.1927996400672114	0.0023695331845168936	0.001673201476329822
1727775776177	8296.875	1.110246198594871	0.0021866009793903456	0.0015690693135859456
1727775776180	8296.875	1.0233025944088272	0.002066680757687854	0.0013814541738502027
1727775776182	8296.875	0.8716163395335839	0.0022225208895159474	0.0011938390341144599
1727775776184	8296.875	0.7637336646572056	0.0025081386624166767	0.0010149067261114929
1727775776185	8296.875	0.66637384243202	0.002663936767776858	8.359744181085257E-4
1727775776187	8296.875	0.6193244982065644	0.0026274116222727057	7.17274992499954E-4
1727775776189	8296.875	0.4962486624301188	0.0025141833536221395	5.96723726628514E-4
1727775776191	8296.875	0.42003982744604057	0.0024884702825006175	4.7617246075707406E-4
1727775776193	8296.875	0.626981311945474	0.0025168794373097107	4.2137379579174647E-4
1727775776193	8296.875	0.5464529516987506	0.0023864865361278775	4.9527453009154E-4
1727775776195	8296.875	0.5464529516987506	0.002157408200880047	4.9527453009154E-4
1727775776197	8296.875	0.5849590426577346	0.002054052666056262	6.627117546401809E-4
1727775776199	8296.875	0.7321915536556604	0.0020255079306390187	7.921473239020397E-4
1727775776200	8296.875	0.8649257443985848	0.001962275370289486	9.215828931638985E-4
1727775776202	8296.875	0.9220761473073898	0.001987440919085508	9.540644086290265E-4
1727775776204	8296.875	1.010557044573204	0.0020747900791435224	0.0010538991182815034
1727775776206	8296.875	1.0471943789308176	0.0020887751972025717	0.0011688610352788005
1727775776208	8296.875	0.9387000498964699	0.002035445231740083	0.001324647017037459
1727775776209	8296.875	1.0343915398839578	0.002008302373783472	0.0014663039568863633
1727775776211	8296.875	1.0573295843842812	0.002005371146709396	0.0015213289821505388
1727775776213	8296.875	1.1042255692178764	0.001996090384825047	0.001587863798967124
1727775776215	8296.875	1.1222034297066081	0.0020195003925202754	0.0016065480320011612
1727775776216	8296.875	1.1369610565846655	0.0021132233603020426	0.00162047374773205
1727775776218	8296.875	1.1126706851769959	0.0021655636594780535	0.001597529235636933
1727775776220	8296.875	1.0317809760029044	0.0019445658675807044	0.0015197120414164188
1727775776222	8296.875	0.9201231076115916	0.0014828902722733334	0.0013905747223953535
1727775776224	8296.875	0.7951951043577481	0.0012539358977840512	0.001207253186937296
1727775776225	8296.875	0.7493770693486937	0.0015065504721059326	0.0010068575521105046
1727775776227	8226.5625	0.8495670769921088	0.0018711398037341894	9.149104762115688E-4
1727775776229	8226.5625	0.8890904590084084	0.0019260087424250532	8.207055982294463E-4
1727775776231	8226.5625	0.9364622431785933	0.0018436146145402788	7.580887551864997E-4
1727775776232	8226.5625	0.9269216964354194	0.0019478701422294858	7.515159352386012E-4
1727775776234	8226.5625	0.9432876196023163	0.0021108016537089466	7.648583955908695E-4
1727775776236	8226.5625	0.8705206728917982	0.0022143545631723954	8.517582404492145E-4
1727775776238	8226.5625	0.8858028532729619	0.002185182086647347	9.470594594015435E-4
1727775776240	8226.5625	0.9460344527229846	0.0020854729896549956	0.0010559644728893108
1727775776241	8226.5625	0.9886511174514977	0.0019587283748502817	0.0011814598801031513
1727775776243	8226.5625	0.9950810790569841	0.0018013798281945057	0.0012463727041259532
1727775776245	8226.5625	1.0821512152249442	0.0016826880534242452	0.0013446207574201708
1727775776247	8226.5625	1.1428767997755631	0.001669211254573445	0.0014005756923321671
1727775776248	8226.5625	1.151526233056274	0.001703019044533307	0.0014058510774903807
1727775776250	8226.5625	1.1333915229065226	0.0016827279082432677	0.001388830442155238
1727775776252	8226.5625	1.0954008839584601	0.001688919539496835	0.0013500382515852472
1727775776254	8226.5625	1.039393172106411	0.0017833109864626617	0.0012893242941561384
1727775776256	8226.5625	0.9603409429524243	0.0018129689653689602	0.0011950540005967846
1727775776257	8226.5625	0.8741014908444706	0.001651545563199145	0.001054388099211571
1727775776259	8226.5625	0.912292892772391	0.0014463153064381412	9.852382315366944E-4
1727775776261	8226.5625	0.9285625517487957	0.0014137859268657032	8.716834970341344E-4
1727775776263	8226.5625	0.9735196367109602	0.0014920837765211856	8.054451493761716E-4
1727775776264	8226.5625	0.9328295325442936	0.0014723610146905365	7.729186156868496E-4
1727775776266	8226.5625	0.9091045615460578	0.0013532449053695473	7.506733055506616E-4
1727775776268	8226.5625	0.8158899556824283	0.0013029970690272346	6.83526232431338E-4
1727775776270	8226.5625	0.8489664955985187	0.0013771414724369677	6.564606956600916E-4
1727775776272	8226.5625	0.8509386581873316	0.0014897245612618415	6.22982956904007E-4
1727775776273	8226.5625	0.7810490333368018	0.001605878861416043	5.767027561121963E-4
1727775776275	8226.5625	0.737513783151822	0.0017747444872691365	5.580679728705383E-4
1727775776277	8226.5625	0.7323889719508087	0.0019499472004720604	5.721416041358456E-4
1727775776280	8226.5625	0.7335515463555705	0.0019416690574187055	5.72161474192979E-4
1727775776281	8226.5625	0.745523926912653	0.0016820872735682473	6.261467451370634E-4
1727775776283	8226.5625	0.7510107268327437	0.0013708823184733208	6.646133320998959E-4
1727775776285	8226.5625	0.5471411491090147	0.0011451261797723572	7.953357920094394E-4
1727775776287	8226.5625	0.6807701809267994	9.453178687094691E-4	9.343369510410492E-4
1727775776289	8226.5625	0.7550640473694719	8.076007642049697E-4	9.859306755828417E-4
1727775776290	8226.5625	0.7890333990809374	8.374222794393689E-4	0.0010126612407235231
1727775776292	8226.5625	0.8157579868130428	9.884599125424187E-4	0.0010393482711293198
1727775776293	8226.5625	0.8563201346772985	0.001125860578722978	0.0010883795340239073
1727775776295	8226.5625	0.9000507243155386	0.0012091888959653145	0.0011418903964370074
1727775776296	8226.5625	0.9710908447826195	0.0012699343830543562	0.001227980394418658
1727775776298	8226.5625	0.9197276484595751	0.0014027023711261782	0.0012790093506619222
1727775776300	8226.5625	0.92391298706152	0.0015380689633863094	0.00133026406288283
1727775776302	8226.5625	0.9621805621742268	0.0014839967572784758	0.0014298557527038724
1727775776304	8226.5625	1.0476991928362196	0.0013092490281794917	0.0015311767577391312
1727775776305	8226.5625	1.0963979592729602	0.0012604803026785014	0.001581505107712609
1727775776307	8226.5625	1.0952516110294435	0.0013924824322896268	0.0015794274103229844
1727775776309	8226.5625	1.079344714531102	0.0016037364833748741	0.0015599460714669506
1727775776311	8226.5625	1.0463162130745456	0.0017182597941949025	0.0015218403389862971
1727775776312	8226.5625	0.9792863916978978	0.0016592421920831938	0.00143226690667757
1727775776314	8226.5625	0.9342948523789523	0.001614052050857235	0.0013725144455589665
1727775776316	8226.5625	0.8554800854230253	0.0018140124209790854	0.0011986437097449162
1727775776318	8226.5625	0.8567819318589319	0.002069161433061327	0.0010248664934848625
1727775776320	8226.5625	0.7677740285132609	0.0019968835253951905	8.872097055738527E-4
1727775776321	8226.5625	0.6242939709230746	0.0017110394982758606	7.728191779909944E-4
1727775776323	8226.5625	0.5572834967774712	0.0015715066607271718	6.622350529226994E-4
1727775776325	8226.5625	0.48551739386792453	0.001537860430126792	5.291463678476199E-4
1727775776327	8226.5625	0.43536065592789136	0.0014238265303122815	4.1447231243470727E-4
1727775776328	8226.5625	0.47980660566340105	0.0013283696470035784	2.9979825702179474E-4
1727775776330	8226.5625	0.4996939678958031	0.0014669718291402604	3.128753124087921E-4
1727775776332	8226.5625	0.39674679509677296	0.0017671078964855613	4.2691877944169086E-4
1727775776334	8226.5625	0.4460475027808444	0.001785613351468542	5.579824037058416E-4
1727775776336	8226.5625	0.5460387563497823	0.001375698228602418	6.838248960804076E-4
1727775776337	8226.5625	0.6844751720677612	9.620502541632896E-4	8.096673884549734E-4
1727775776339	8226.5625	0.7389689724733578	8.917023235114166E-4	8.802534052978865E-4
1727775776341	8226.5625	0.8235843426526467	9.947591584295306E-4	0.0010428254222414072
1727775776343	8226.5625	0.7693879522354611	9.623676684733379E-4	0.0012061864305501094
1727775776344	8226.5625	0.8205498512327611	7.52723299296472E-4	0.0013768336675922081
1727775776346	8226.5625	0.8561062868810146	7.180613498445675E-4	0.001434258243164646
1727775776348	8226.5625	0.7394239282152631	0.0011546648419619777	0.001627328487359706
1727775776350	8156.25	0.8013156808230695	0.0031977615478567863	0.0017602355050798072
1727775776352	8156.25	0.8362050992804421	0.008822802196281511	0.001827664577335409
1727775776353	8156.25	0.8124443247910843	0.013501844757098841	0.001805935612173738
1727775776355	8156.25	0.7869454771939786	0.011532936576939927	0.001774626601041513
1727775776357	8156.25	0.7158870772551246	0.005557704827515547	0.0016810170220145075
1727775776359	8156.25	0.634119445672825	0.0020027118553818126	0.001554567314592566
1727775776360	8156.25	0.5894727498408955	0.0013847607510743523	0.0014255288291592433
1727775776362	8156.25	0.5625579832084033	0.0012417853308035328	0.0012343502176998219
1727775776364	8156.25	0.5438813842829613	0.0014520247210633342	0.001028594743517945
1727775776366	8156.25	0.46966616712526205	0.0019145817188807896	8.228392693360679E-4
1727775776368	8156.25	0.4976320566621216	0.0018873481163599114	7.422887452592187E-4
1727775776369	8156.25	0.512237068991991	0.0013386956442598904	7.589018796455153E-4
1727775776371	8156.25	0.5216598510742188	0.0010196508084068104	7.788806207173607E-4
1727775776373	8156.25	0.5647371400077388	0.0011181814522914547	8.20069113961648E-4
1727775776375	8156.25	0.5216357771037952	0.0011804740604796206	8.593689123037631E-4
1727775776376	8156.25	0.6111193003144654	0.00103350297406306	0.001000897210671358
1727775776378	8156.25	0.5258559549300729	8.68917282367944E-4	0.0011141196884518678
1727775776381	8156.25	0.5948355812696541	8.255335262373575E-4	0.0012890745569021094
1727775776383	8156.25	0.7355964708628144	8.188377553222711E-4	0.0015263761514850394
1727775776385	8156.25	0.7964166605247641	8.529685077197265E-4	0.001613364766415841
1727775776386	8156.25	0.8044049724842767	9.073739512654455E-4	0.0016271761831958954
1727775776388	8156.25	0.7906471108490565	0.0010460096777038096	0.0016105186136271539
1727775776390	8156.25	0.7181880159198113	9.774531349477124E-4	0.001529370277319538
1727775776392	8156.25	0.6209501830286949	9.676421238366638E-4	0.0014007827455382882
1727775776393	8156.25	0.5733750665257755	0.0015036862078446928	0.001220825587775737
1727775776394	8156.25	0.5069363964342515	0.0021566878778887266	0.0010864525109255021
1727775776396	8156.25	0.5756509423123612	0.002174760163552377	9.27842350571942E-4
1727775776398	8156.25	0.4548846550707547	0.0016693078120444222	7.75178707669807E-4
1727775776400	8156.25	0.5007200790132136	0.0011768718934952109	6.22515064767672E-4
1727775776401	8156.25	0.502753107802673	8.801183120938875E-4	6.009092332438581E-4
