# Supplementary material for: Identification and classification of repeated whistle types from free-ranging rough-toothed dolphins (Steno bredanensis)
Source: Sci Rep. 2026 Mar 20;16:14327. doi: 10.1038/s41598-026-44853-2 (PMC13144356; doi:10.1038/s41598-026-44853-2)
Supplement: Supplementary file 2 — Supplementary Material 2 [file 41598_2026_44853_MOESM2_ESM.zip › Dataset_StenoRepeatedCalls/Contours/3954.csv]

Time [ms]	Peak Frequency [Hz]	Duty Cycle	Energy	WindowRMS
1727775834999	5203.125	0.6435178360849056	9.307060562923721E-4	7.94514595464984E-4
1727775835001	5203.125	0.5973488756968268	0.0020092277363664853	7.486809576304073E-4
1727775835002	5203.125	0.49151936997552753	0.0039441128035791	7.242990056149286E-4
1727775835004	5203.125	0.4636579170312183	0.005567664023353084	6.927810503471565E-4
1727775835006	5203.125	0.4375486399054067	0.005815709115730114	6.62361656299583E-4
1727775835008	5273.4375	0.4271903708441113	0.004954655537723991	6.420638452300432E-4
1727775835009	5273.4375	0.408312688615845	0.005327343399575309	6.269137540139291E-4
1727775835011	5273.4375	0.41737075653973926	0.007600713296792917	6.339253669374223E-4
1727775835014	5273.4375	0.424757137286975	0.009222023638833652	6.387404157978545E-4
1727775835016	5343.75	0.38675129130806574	0.009611421745615082	5.596167064473515E-4
1727775835018	5343.75	0.380058865093753	0.013503856233611881	6.518520919818604E-4
1727775835019	5343.75	0.3868940233971651	0.02114157256060007	6.560350507602222E-4
1727775835021	5343.75	0.39735588346592504	0.02604993786483405	6.624055943278562E-4
1727775835023	5414.0625	0.396903261918591	0.023846936868728266	6.597970446387601E-4
1727775835025	5414.0625	0.4116449738336619	0.020463991886327144	6.783343358820349E-4
1727775835026	5414.0625	0.4517163042394161	0.017923612003077176	7.490670114048782E-4
1727775835027	5414.0625	0.4812684807096593	0.01439811975817648	7.716188853927746E-4
1727775835029	5484.375	0.5030687970084718	0.009660412737121747	7.874161153404039E-4
1727775835031	5484.375	0.4961305097449076	0.00772587630156099	7.680886076551597E-4
1727775835033	5484.375	0.31561202211005007	0.00810798364935629	8.552388621837837E-4
1727775835034	5484.375	0.31384560095969477	0.008741991606169836	9.423891167124077E-4
1727775835036	5554.6875	0.3223624972835813	0.007569310524026872	9.611530318319211E-4
1727775835038	5554.6875	0.33542028190034257	0.006714284651829787	0.001003936898205726
1727775835040	5554.6875	0.3131995776767909	0.0073215044023518016	9.636349264741063E-4
1727775835041	5554.6875	0.30286320515032983	0.010017839918537537	9.48851310652381E-4
1727775835043	5625.0	0.30284447983778184	0.01210688334450206	9.534611463721192E-4
1727775835045	5625.0	0.31287500559262665	0.014186369829517513	9.834833144915034E-4
1727775835047	5625.0	0.40738198087228006	0.019896433255102174	8.593715581212016E-4
1727775835049	5625.0	0.4328188113343092	0.025657826911106348	8.882791561373423E-4
1727775835050	5625.0	0.45258144162735847	0.028944285835458633	9.148516993115305E-4
1727775835052	5625.0	0.44374363218842616	0.029753009421051396	8.927919794974568E-4
1727775835054	5625.0	0.5010007981153324	0.025241998044320382	8.545350272645515E-4
1727775835056	5625.0	0.5205625501312043	0.01600987003576879	8.737477223219132E-4
1727775835057	5765.625	0.5350652730689859	0.0064843090769635126	8.71263175521254E-4
1727775835059	5976.5625	0.40335848003706193	0.002552258210921401	9.680495448158914E-4
1727775835061	6117.1875	0.4151487393306379	0.003119138774031932	0.0010165206441420638
1727775835063	6328.125	0.4342215401785714	0.016334593524136767	0.0010662851877117688
1727775835065	6539.0625	0.43913506219115	0.022313219879391135	0.0010869853138958964
1727775835066	6539.0625	0.45695754716981135	0.02544221164225136	0.0011268809183871025
1727775835068	6539.0625	0.4837223497398173	0.027549079631169236	0.001161168583940986
1727775835070	6539.0625	0.4994646308307128	0.032817837467114974	0.0011884168211841403
1727775835072	6539.0625	0.5209101071147799	0.037691284553730865	0.0012186210541412742
1727775835073	6539.0625	0.6663266286092052	0.03482384491062556	0.0011300129189735569
1727775835075	6539.0625	0.6604589181700767	0.027312751018720903	0.001118614951168409
1727775835077	6539.0625	0.6451228231105516	0.02591021869397898	0.001054949705250468
1727775835079	6539.0625	0.6260475355957372	0.03290875269499037	9.968431050122264E-4
1727775835081	6539.0625	0.564164668842265	0.03808084323278098	9.232438012911946E-4
1727775835082	6539.0625	0.5154559697245152	0.03359835671473396	8.530350217711814E-4
1727775835084	6539.0625	0.4870709966396969	0.02570665952971649	8.149094020610804E-4
1727775835086	6539.0625	0.4086711038500175	0.025130271081369573	7.085925315480878E-4
1727775835088	6609.375	0.3482650660868711	0.030888246695147514	6.038919998957609E-4
1727775835089	6609.375	0.3377299971883735	0.03803786140246526	5.873329308822208E-4
1727775835091	6609.375	0.35709938246582373	0.04237086261229033	6.342538288573097E-4
1727775835093	6609.375	0.3475955535516093	0.045049972501587494	7.586834333967626E-4
1727775835095	6609.375	0.42256024570998696	0.049682492055756686	8.882323649845138E-4
1727775835097	6609.375	0.4635062624814755	0.05410842638143114	0.001017781296572265
1727775835098	6609.375	0.5192687366148883	0.05135814289611495	0.0010958930671383566
1727775835100	6609.375	0.5556348002173245	0.04317648691395149	0.0011429458441574636
1727775835102	6609.375	0.5823203076994324	0.03927045690734454	0.0011701742224021995
1727775835104	6609.375	0.6108589754233535	0.04062564627954896	0.001209241452525528
1727775835105	6609.375	0.5719514349178595	0.03982220717329097	0.0011583630889062072
1727775835107	6609.375	0.5551009135762307	0.0372795844512847	0.0011250000388439117
1727775835109	6609.375	0.544473752343372	0.03867143712792764	9.928958830175785E-4
1727775835111	6609.375	0.5345325319252943	0.04316254299528012	9.728078730117948E-4
1727775835114	6609.375	0.5059293769402112	0.0482249496765032	9.279165336157673E-4
1727775835115	6679.6875	0.49844872513499255	0.05246697545880161	9.022251734677548E-4
1727775835117	6679.6875	0.48950356941513573	0.05476796923799771	8.873200270471749E-4
1727775835119	6679.6875	0.5172380979626986	0.05142289410953801	9.17126208168411E-4
1727775835121	6679.6875	0.5268146170168198	0.04621548569361016	9.35063077510325E-4
1727775835122	6679.6875	0.5274308276310617	0.0441740803062406	9.409258623035186E-4
1727775835124	6679.6875	0.5006812258849511	0.04486397665001387	9.083247233534921E-4
1727775835126	6679.6875	0.49816726519061616	0.04911362056451025	8.333156026303817E-4
1727775835127	6679.6875	0.4699668088027527	0.055019355140752596	7.963671640568704E-4
1727775835129	6679.6875	0.43971905157631486	0.056559608610169364	7.622416106195753E-4
1727775835130	6679.6875	0.41753810471925984	0.050434278473894305	7.161779815848122E-4
1727775835132	6679.6875	0.3820274491414866	0.043034865425407194	6.55821691339572E-4
1727775835134	6679.6875	0.37104768573113206	0.04128671853945785	6.544648623594746E-4
1727775835136	6679.6875	0.3442865390554807	0.04575827569455964	6.074710764978471E-4
1727775835137	6679.6875	0.33592368071933965	0.05344188358475717	5.797110367602853E-4
1727775835139	6750.0	0.33409207764768645	0.05796687992158563	5.784871983449346E-4
1727775835141	6750.0	0.33965269296102873	0.05902257028186252	5.872053579852473E-4
1727775835143	6750.0	0.3347611063145777	0.05646888864805426	5.813732311509079E-4
1727775835145	6750.0	0.3178599067132749	0.05309622658992857	5.625924771148437E-4
1727775835146	6750.0	0.2914661774202606	0.04846927851201351	5.210876813919257E-4
1727775835148	6750.0	0.4101988245515294	0.04236931483256071	4.3668964591216016E-4
1727775835150	6750.0	0.40266062931932867	0.035659907933928967	4.1083914322056066E-4
1727775835152	6750.0	0.4589792567479036	0.03011090914764667	3.89561658711212E-4
1727775835153	6750.0	0.4197798435043239	0.026353886671297205	3.9848354386334004E-4
1727775835155	6750.0	0.4393763512185534	0.024683825590049033	4.1646041274777217E-4
1727775835157	6750.0	0.3989846508061884	0.024625779828387304	4.7835340609931964E-4
1727775835159	6750.0	0.43192494873249676	0.024699442878991083	5.402463994508671E-4
1727775835161	6750.0	0.44373072833229504	0.02399274699367972	5.514363519088028E-4
1727775835162	6750.0	0.46043264720170285	0.021914805703005105	5.637592705670372E-4
1727775835164	6820.3125	0.47696798145099084	0.019288781160584387	5.819609493264172E-4
1727775835166	6890.625	0.5066562578801769	0.01731548991306134	6.074989608707938E-4
1727775835168	6960.9375	0.4441304199927431	0.011230481441307411	6.635921919604747E-4
1727775835169	7101.5625	0.4464454447871311	0.0016423840664473114	6.606650670437716E-4
1727775835171	7171.875	0.45255781892537494	0.0011430511709478498	6.717549135346765E-4
1727775835173	7242.1875	0.4611387654208999	7.79184433562158E-4	6.792270407799102E-4
1727775835175	7382.8125	0.47499938580974843	8.908279324191551E-4	6.917566239167461E-4
1727775835177	7453.125	0.4980964826741654	6.068945860808141E-4	7.190672725132393E-4
1727775835178	7523.4375	0.4945648887276246	8.587948025330801E-4	7.157381338352162E-4
1727775835180	7664.0625	0.491700636112119	0.0017520263005639362	7.136267549859379E-4
1727775835182	7734.375	0.44751437205188677	0.003170286824463821	6.640705172693789E-4
1727775835184	7804.6875	0.5431025283141706	0.005267770684430548	5.954840868222415E-4
1727775835185	7945.3125	0.5844158042805596	0.006385186595060358	5.16025276666515E-4
1727775835187	7945.3125	0.5414224866704967	0.006070177738833873	4.914618350630209E-4
1727775835189	7945.3125	0.49308971315375705	0.0055161577264638065	4.498533406708093E-4
1727775835191	7945.3125	0.4606530635145759	0.005426216989686079	4.009831941158594E-4
1727775835193	7945.3125	0.4615245496823474	0.005821801727910645	4.021354657604959E-4
1727775835194	7945.3125	0.4366234627695417	0.006281792938859882	4.408492983236488E-4
1727775835196	7945.3125	0.4447578277085205	0.006361580267218262	4.4738457032682656E-4
1727775835198	7945.3125	0.4757780913072776	0.00623221182591236	4.795844092927272E-4
1727775835200	7945.3125	0.47915065384939354	0.006487679050695485	4.871117380764539E-4
1727775835201	7945.3125	0.4978962521525906	0.006971675865846392	4.958615828967344E-4
1727775835203	8015.625	0.5103902711094265	0.006830478118616405	5.010170022852501E-4
1727775835205	8015.625	0.4900909177055256	0.006094142340945397	4.926976325429805E-4
1727775835207	8015.625	0.451325143385506	0.0061217437488529725	4.834296363638896E-4
1727775835209	8015.625	0.41874863203080326	0.007002493222632049	4.4808182498209666E-4
1727775835210	8015.625	0.41426434525085765	0.007362536252320343	4.3812642984044915E-4
1727775835213	8015.625	0.4090908392965623	0.006517199450904913	4.3616944140669427E-4
1727775835215	8015.625	0.5023622594607633	0.005405051401596398	5.095587226390349E-4
1727775835217	8015.625	0.5655697647539665	0.004997430070165774	5.829480038713755E-4
1727775835218	8015.625	0.6056598314116003	0.00487582221471327	6.231329438844284E-4
1727775835220	8085.9375	0.6128680364474144	0.004800633613444002	6.214201779366308E-4
1727775835222	8085.9375	0.577990689339326	0.004720473163686014	6.85648392851809E-4
1727775835224	8085.9375	0.6019426605887326	0.004826917729598671	7.065318877291869E-4
1727775835226	8085.9375	0.5826478158931114	0.004989783596148763	6.992935198522735E-4
1727775835226	8085.9375	0.519997513108906	0.00516334192502498	6.430037249624168E-4
1727775835228	8085.9375	0.519997513108906	0.005339118961729897	6.430037249624168E-4
1727775835230	8085.9375	0.4773663359773644	0.005277429391822975	6.054808687888267E-4
1727775835232	8085.9375	0.41552722786504687	0.005035427323701618	5.384526182883727E-4
1727775835233	8085.9375	0.3748226380792394	0.0049178913173374755	5.030763091056655E-4
1727775835235	8085.9375	0.44901146079009435	0.005009135353768465	4.3907925725962884E-4
1727775835237	8085.9375	0.430192287613011	0.0051029887289877635	4.1963376747443935E-4
1727775835239	8085.9375	0.4016900212509827	0.00524770870936756	3.8727427059416427E-4
1727775835241	8085.9375	0.48645787269064467	0.005236135906734637	3.643716129485932E-4
1727775835242	8085.9375	0.37955997874901726	0.00498862659743653	3.68056205594465E-4
1727775835244	8085.9375	0.36696907859178457	0.004784259163889568	3.567752210570482E-4
1727775835246	8085.9375	0.357900175658412	0.004706060087187455	3.495733501278583E-4
1727775835248	8085.9375	0.37311098110750784	0.00455308669025484	3.620293290735126E-4
1727775835249	8085.9375	0.4042331527613994	0.004558333393027089	3.978673929065813E-4
1727775835251	8085.9375	0.3116631657822327	0.005066010628215549	4.664300985444749E-4
1727775835253	8085.9375	0.35339611381354824	0.005729136016642909	5.349928041823686E-4
1727775835255	8085.9375	0.37258955917518344	0.0055867446293636335	5.548173998420833E-4
1727775835257	8085.9375	0.36878285917845915	0.005029932605292589	5.45103504652811E-4
1727775835258	8085.9375	0.35157273650419285	0.005053383931491266	5.348480710014175E-4
1727775835260	8085.9375	0.35152795179834906	0.005450688032622235	5.35004279146801E-4
1727775835262	8085.9375	0.3361731955090409	0.0051481687853065046	5.222385777385932E-4
1727775835264	8085.9375	0.32847662391902516	0.004217089395833721	5.139963956174737E-4
1727775835265	8085.9375	0.3960076951214186	0.004183859556647054	4.4916617619374224E-4
1727775835267	8085.9375	0.3813097811844864	0.005204723336937758	4.326776336553447E-4
1727775835269	8085.9375	0.4005885307477289	0.006793757656577016	4.533811231186722E-4
1727775835271	8085.9375	0.2436303602330687	0.009020946680888608	5.37367974891721E-4
1727775835273	8085.9375	0.22883141247934655	0.010650377829591159	9.140979655493163E-4
1727775835274	8085.9375	0.2513325218796245	0.009426158260851877	0.0011171418101215231
1727775835276	8085.9375	0.2684508170898076	0.006284824678491434	0.0013201856546937298
1727775835278	8085.9375	0.27349756419371996	0.0043724238897566116	0.0013380245233155573
1727775835280	8085.9375	0.3026196659383093	0.004477359498368087	0.0013962453164668342
1727775835281	8085.9375	0.32233923750809285	0.004977003090223963	0.001446922344591725
1727775835283	8085.9375	0.32496083633925266	0.005932576342174802	0.001453295776579555
1727775835285	8085.9375	0.3253130925129486	0.007584836063642444	0.0014417696446947668
1727775835287	8085.9375	0.3216640798418424	0.009179567787798359	0.0012320917298758983
1727775835289	8085.9375	0.4972117174510229	0.009339612336931686	0.0010224138150570295
1727775835290	8156.25	0.4911448238022302	0.007867586697217677	0.001010417263144195
1727775835292	8156.25	0.4979618061203282	0.005435010332894187	0.0010104072492825313
1727775835294	8156.25	0.4350823142010952	0.004078186674141034	9.057668359388924E-4
1727775835296	8156.25	0.4058773912473794	0.003933905417617753	8.415753027045345E-4
1727775835297	8156.25	0.3942024817239572	0.004234997067514822	8.177213678560821E-4
1727775835299	8156.25	0.3915595222362286	0.004583996750929929	8.140356100068798E-4
1727775835301	8156.25	0.5432526992524167	0.004850091503874374	6.819516588049247E-4
1727775835303	8156.25	0.4724715379687864	0.004798139472886582	6.007016544639778E-4
1727775835305	8156.25	0.441663324054336	0.004741136012335198	5.352953209591368E-4
1727775835306	8156.25	0.39234355156930334	0.004925423916678268	4.94564963249472E-4
1727775835308	8156.25	0.38407560587506046	0.0049197526712306105	4.861499233261937E-4
1727775835310	8156.25	0.5503212395659914	0.004479192951785534	4.3717750684172204E-4
1727775835313	8156.25	0.5214633299516741	0.004029887910176269	4.173196973992078E-4
1727775835314	8156.25	0.5015247272995282	0.0037169132190357037	4.044919983746482E-4
1727775835316	8156.25	0.5446587968422432	0.003310749986073855	3.8571911547416677E-4
1727775835318	8156.25	0.5462198637316562	0.0031869120842149662	3.8683339149742703E-4
1727775835320	8156.25	0.5289961199026171	0.003813134682522175	3.869356520359114E-4
1727775835322	8156.25	0.4012083474466413	0.004689861937080327	4.487762230514506E-4
1727775835323	8156.25	0.4220434449434631	0.005005207498237984	4.6728727750411326E-4
1727775835325	8156.25	0.4136718357963669	0.00466321306521161	4.5888262326918315E-4
1727775835326	8156.25	0.4924711382853272	0.0041861429662670745	5.445064872885668E-4
1727775835328	8156.25	0.5151194038120568	0.003936155885942691	5.691150864978722E-4
1727775835329	8156.25	0.5355624649780878	0.004159678557290536	5.862268292952772E-4
1727775835331	8156.25	0.5364772164165997	0.0049047169271563855	5.876992343591351E-4
1727775835333	8156.25	0.5195706496512446	0.005483085569356475	5.8046204188214E-4
1727775835335	8156.25	0.4996339687458183	0.005300724955769213	5.706647180177898E-4
1727775835337	8156.25	0.430970438892513	0.004385937111818602	5.026417815693171E-4
1727775835338	8156.25	0.39953402561722196	0.0033592679570064363	4.819038147238526E-4
1727775835340	8156.25	0.3585090570846715	0.0029333495268958417	4.302384647518288E-4
1727775835342	8156.25	0.30989655206660643	0.0031675955835839117	3.7364352407772767E-4
1727775835344	8156.25	0.3708779752668818	0.0034185231701369737	3.522364812618897E-4
1727775835345	8156.25	0.3756965402339871	0.003444101179255603	3.54522254161543E-4
1727775835347	8156.25	0.38325269661846245	0.0034867283465485647	3.5931095799097924E-4
1727775835349	8156.25	0.3461240041646335	0.00348670816188969	5.09256036230317E-4
1727775835351	8156.25	0.43507311570594825	0.0032057140983397124	6.054076270018831E-4
1727775835353	8156.25	0.48241261009620506	0.0028265906000975926	7.015592177734493E-4
1727775835354	8156.25	0.5300969358777049	0.0026064009930714923	7.397152258177606E-4
1727775835356	8156.25	0.5340202062346764	0.0025424749946033683	7.430775450032548E-4
1727775835358	8156.25	0.5199276629623707	0.0024110224513528337	7.288942220986984E-4
1727775835360	8296.875	0.4914042512791813	0.001652341080268916	7.114311324956094E-4
1727775835361	8507.8125	0.4405643929551753	2.3909891570058725E-4	6.322716873857226E-4
1727775835363	8718.75	0.4104014056004157	0.0018407298394962702	5.455012082726951E-4
1727775835365	8929.6875	0.39528483473475523	0.0037147119742095796	4.5873072915966767E-4
1727775835367	8929.6875	0.3488450419358422	0.005693993306333632	3.9511620053144127E-4
1727775835369	8929.6875	0.2970811542931365	0.006946871645562785	3.445998915143244E-4
1727775835370	8929.6875	0.32946569891191624	0.006868513368581771	3.772270180679251E-4
1727775835372	8929.6875	0.3528245302882042	0.006265028310758714	4.0620509002069834E-4
1727775835374	8929.6875	0.37742481004532985	0.006656240759854164	4.298757726009952E-4
1727775835376	8929.6875	0.384130264786565	0.007863745070174124	4.4297376405862197E-4
1727775835377	8929.6875	0.39751583858779366	0.00832477284580116	4.7291429498104546E-4
1727775835379	8929.6875	0.41034802777242974	0.007310418456099565	4.8496003436516446E-4
1727775835381	8929.6875	0.40534206385974203	0.0055693216226276486	4.826743945875161E-4
1727775835383	8929.6875	0.39818173363095233	0.004416763045578683	4.770914830039727E-4
1727775835385	8929.6875	0.37833022728548965	0.0043855428288399	4.520826180297487E-4
1727775835386	8929.6875	0.33934794805304197	0.0047617103401034365	4.052995231180159E-4
1727775835388	8929.6875	0.3355170930400462	0.004713575135118743	4.02827786654449E-4
1727775835390	8929.6875	0.3412281222925491	0.004069105754183441	4.0395143834985223E-4
1727775835392	8929.6875	0.4525156355289757	0.003286862805578453	3.7378832640243655E-4
1727775835393	8929.6875	0.4796868516880678	0.0031651176833958354	4.025031005770795E-4
1727775835395	8929.6875	0.4683520558995021	0.004288321631873713	3.9498497379824465E-4
1727775835397	8929.6875	0.4590112458235063	0.006063910295573341	3.8896615664296816E-4
1727775835399	8929.6875	0.4904458441157844	0.006835079226382962	4.1342001609700904E-4
1727775835401	8929.6875	0.46998349875524104	0.005983003259407282	3.985634194943266E-4
1727775835402	8929.6875	0.4272670320540308	0.004845908035967791	5.272727200970209E-4
1727775835404	8859.375	0.486941198542024	0.004728272788912182	6.076506591965046E-4
1727775835406	8859.375	0.5275335906232133	0.004944184074425754	6.880285982959882E-4
1727775835408	8859.375	0.5458476272155518	0.004978274354800115	7.040962041997853E-4
1727775835409	8859.375	0.6257830925707547	0.004865418179591965	7.632751024535306E-4
1727775835411	8859.375	0.6403631316109205	0.004533222271995466	7.694919657732614E-4
1727775835414	8859.375	0.5957505851558034	0.004003483019121533	7.435865366451569E-4
1727775835416	8859.375	0.5593807510541738	0.003734617336397126	6.475821497825835E-4
1727775835418	8859.375	0.503742182795564	0.0038416224745942	5.515777629200102E-4
1727775835419	8859.375	0.5469405689592894	0.003972648573916207	4.7915515157838156E-4
1727775835421	8859.375	0.5292514747205933	0.003991895547665876	4.2458255837496883E-4
1727775835423	8859.375	0.4747138833099941	0.003886344060423428	3.6571210650750255E-4
1727775835425	8859.375	0.3828685215956737	0.0035570178673273198	3.0684165464003627E-4
1727775835426	8859.375	0.420894808193968	0.0030723487454538	3.318762642127041E-4
1727775835427	8859.375	0.40870406229154754	0.00284115948455888	3.255883084216504E-4
1727775835429	8859.375	0.422127841653564	0.002998803638014084	3.3422679407384847E-4
1727775835431	8859.375	0.39338420317562417	0.00322971351761941	3.2030540088093295E-4
1727775835433	8859.375	0.39644352204235755	0.0030064800057871366	3.2299690458577985E-4
1727775835434	8859.375	0.3924652442764913	0.0024891742286976166	3.162379575434029E-4
1727775835436	8859.375	0.3975301242253977	0.002093125010691626	3.320464718446439E-4
1727775835438	8789.0625	0.47672253068221526	0.002548938305342582	3.7209758708216744E-4
1727775835440	8789.0625	0.478034082781927	0.002552153280670948	4.12148702319691E-4
1727775835441	8789.0625	0.47453661051602897	0.0021332749658470943	4.0874290955386037E-4
1727775835443	8789.0625	0.4822779668118885	0.0015384955154226765	4.103906142298899E-4
1727775835445	8789.0625	0.49584133486744403	0.0011261158135921665	4.169763050897592E-4
1727775835447	8789.0625	0.48486908193570927	0.0010236294893590959	4.140951180951247E-4
1727775835449	8789.0625	0.4767865088334207	0.0011227705250653802	4.0962560012459964E-4
1727775835450	8789.0625	0.4219252441747467	0.001206798372876817	3.63399659904155E-4
1727775835452	8789.0625	0.4201038055972461	0.001193377364500407	3.2865981671698026E-4
1727775835454	8789.0625	0.3998897889786811	0.0010897083705494668	3.1517709774564413E-4
1727775835456	8789.0625	0.4046316990092027	8.637700483972067E-4	3.1722145208345787E-4
1727775835457	8718.75	0.35017876549204585	7.478527199084264E-4	2.884687465544822E-4
1727775835459	8718.75	0.35682872979675356	6.487566833458899E-4	2.9188004442030343E-4
1727775835461	8718.75	0.36717060976808175	7.459115318651947E-4	2.967685993618729E-4
1727775835463	8718.75	0.42295579419857565	8.887794839501607E-4	3.3477975871732275E-4
1727775835465	8718.75	0.395215620520024	9.010810263114982E-4	3.208143248948778E-4
1727775835466	8718.75	0.376575397995283	7.813803996700926E-4	3.0733329345065095E-4
1727775835468	8718.75	0.36160451061320753	6.711374757684399E-4	2.8127249354162185E-4
1727775835470	8718.75	0.4289575092947458	6.047156173841297E-4	2.5415331069187643E-4
1727775835472	8718.75	0.4247029622395833	4.955398004979854E-4	2.512026846434662E-4
1727775835473	8718.75	0.42142408199030396	3.678939084363699E-4	2.465059025963737E-4
1727775835475	8718.75	0.4139866219126703	2.8440534196790907E-4	2.2170798941963533E-4
1727775835477	8648.4375	0.4083981304048742	3.0843834703728955E-4	1.969100762428969E-4
1727775835479	8648.4375	0.4725810116941824	2.939168379340078E-4	2.2659149233629033E-4
1727775835481	8648.4375	0.5175320607311321	2.61956552069331E-4	2.417399797724134E-4
1727775835482	8648.4375	0.5272119550085168	2.379593221512531E-4	2.7652902323504537E-4
1727775835484	8648.4375	0.5688297423676625	2.0587470919345574E-4	3.1131806669767726E-4
1727775835486	8648.4375	0.6343273746642426	1.9155946531040395E-4	3.33693014541491E-4
1727775835488	8648.4375	0.6342633965130372	2.3634924140563128E-4	3.336112382274934E-4
1727775835489	8648.4375	0.661949941447196	3.069718388494611E-4	3.397363527362742E-4
1727775835491	8648.4375	0.6663164502669681	3.1726118152849904E-4	3.4041531297133407E-4
1727775835493	8578.125	0.5476529743186583	2.584741945919967E-4	3.5880277281998376E-4
1727775835495	8578.125	0.5355738993710691	2.4572709634907894E-4	3.603709244840756E-4
1727775835497	8578.125	0.47752012496724316	2.64454482523451E-4	3.272364264764379E-4
1727775835498	8578.125	0.44237052869496857	2.5383723893165216E-4	3.0836067652719113E-4
1727775835500	8578.125	0.44711130969929247	2.123440654254345E-4	3.380718284521749E-4
1727775835502	8578.125	0.4413772678975039	1.9360345638969512E-4	3.402172140204453E-4
1727775835504	8578.125	0.4222438020526238	2.1373605849044647E-4	3.354477390202184E-4
1727775835505	8578.125	0.4124671408215409	2.385919862881707E-4	3.291751650330336E-4
1727775835507	8578.125	0.38612413706269655	2.4300726788169575E-4	3.05347841157593E-4
1727775835509	8507.8125	0.4107997102557488	2.096120225976925E-4	3.1488262261389664E-4
1727775835511	8507.8125	0.47059928846059357	1.942269835157475E-4	3.505619097786629E-4
1727775835514	8507.8125	0.49821385797464623	1.8952016230882845E-4	3.656734804249716E-4
1727775835515	8507.8125	0.6814312884892558	1.8972028624719917E-4	3.58179303055589E-4
1727775835517	8507.8125	0.7412508598663522	2.604150760763956E-4	3.77116397179347E-4
1727775835519	8507.8125	0.6760798257126192	4.135055609775665E-4	4.311140626718825E-4
1727775835521	8507.8125	0.7593546128461656	5.50736904428544E-4	4.838929290961185E-4
1727775835522	8507.8125	0.6619636510510257	5.284922634902759E-4	5.661427848540717E-4
1727775835524	8507.8125	0.700462556676905	3.4064620404978564E-4	6.483926406120247E-4
1727775835526	8507.8125	0.7270947146547297	1.437047892127435E-4	7.68819146756232E-4
1727775835527	8507.8125	0.8303476166409961	7.543106879160695E-5	8.515393163826406E-4
1727775835529	8507.8125	0.8825772902026376	1.102210974391596E-4	8.954393703380429E-4
1727775835530	8507.8125	0.9553165310935694	1.4415232682109624E-4	9.441888679673076E-4
1727775835532	8507.8125	0.9748468410064497	1.405089374333831E-4	9.551533911895549E-4
1727775835534	8507.8125	0.9960849758535488	1.3878464573985837E-4	9.708774574587507E-4
1727775835536	8507.8125	1.008611636724265	1.5845505415245945E-4	9.808864875583843E-4
1727775835537	8507.8125	0.9459313280146964	1.612670690264958E-4	9.298388163031338E-4
1727775835539	8507.8125	0.8763727152122641	1.2735978898124482E-4	8.813907614483663E-4
1727775835541	8507.8125	0.8212613541443324	9.63868203668467E-5	7.713561415011048E-4
1727775835543	8507.8125	0.7749328957778987	9.750089042027485E-5	6.673827924926724E-4
1727775835545	8507.8125	0.6422520529702871	1.1509215907922024E-4	5.804906361196518E-4
1727775835546	8507.8125	0.5372491426534026	1.3101749200295832E-4	5.188805589389658E-4
1727775835548	8507.8125	0.4672472024421464	1.3454184316459442E-4	4.348789348264692E-4
1727775835550	8507.8125	0.34198782517436704	1.1476419018814314E-4	3.322904261394287E-4
1727775835552	8437.5	0.35685044183901793	7.114260127969151E-5	2.2970191745238822E-4
1727775835553	8437.5	0.4095881240172956	6.183739233300618E-5	1.949191089799503E-4
1727775835555	8437.5	0.2529928746486087	7.957713339222001E-5	2.1590721054586388E-4
1727775835557	8507.8125	0.28300444375952927	5.1624943349631665E-5	2.4329117804065256E-4
1727775835559	8507.8125	0.302837670633219	3.579980193293691E-5	2.553987182109643E-4
1727775835561	8507.8125	0.38272893290213456	3.686679515010899E-5	3.361175662700708E-4
1727775835562	8578.125	0.48369675847933513	5.0985778679207974E-5	4.0490541242648305E-4
1727775835564	8578.125	0.5294589714272054	6.747866864281721E-5	4.7369325858289524E-4
1727775835566	8578.125	0.6149061152101394	1.0824912353084682E-4	5.212920686451151E-4
1727775835568	8648.4375	0.7342893453595104	2.2340979535462075E-4	5.801107662041048E-4
1727775835569	8648.4375	0.8352157434557198	4.699826540783212E-4	6.451210255079932E-4
1727775835571	8648.4375	0.85280108934111	8.57567010186E-4	6.537517433038803E-4
1727775835573	8718.75	0.8369794654619241	0.0013247398533687835	6.47954502228804E-4
1727775835575	8718.75	0.7981983309960904	0.001766837393647686	6.321278254666806E-4
1727775835577	8789.0625	0.679416841295895	0.0020436464518029645	5.692902496906514E-4
1727775835578	8789.0625	0.5651403356481481	0.002161786235594792	4.931552154094461E-4
1727775835580	8789.0625	0.5278304104701694	0.0021296621293329064	4.7100868065353936E-4
1727775835582	8789.0625	0.43311075761049966	0.002213077224624938	3.703965915417962E-4
1727775835584	8789.0625	0.3652314099436131	0.0025485428854287325	2.9328503714729247E-4
1727775835585	8789.0625	0.2967836127263609	0.0030835029537006117	2.1617348275278879E-4
1727775835587	8789.0625	0.3252329316529088	0.0030592222962146547	2.7966282938614464E-4
1727775835589	8789.0625	0.39633265081441627	0.002744731082025179	3.6075578732609195E-4
1727775835591	8789.0625	0.4605181906552779	0.002676761540197408	4.5208753502661556E-4
1727775835593	8789.0625	0.6106316830539266	0.0029440124533133	5.420809717107043E-4
1727775835594	8789.0625	0.541247632356795	0.003064398384995882	6.320744083947931E-4
1727775835596	8789.0625	0.2785686589930271	0.002837234375841609	8.548688369170069E-4
1727775835598	8789.0625	0.35668400916595194	0.0027267410374631493	0.0010216960149798734
1727775835600	8789.0625	0.4147846303813218	0.0031817674479567176	0.0011885231930427397
1727775835601	8789.0625	0.4312085091643277	0.003730010012574331	0.0012377733772418415
1727775835603	8789.0625	0.44811143096379746	0.003605974475159552	0.001272458696754496
1727775835605	8789.0625	0.46866269361713186	0.002932630887065736	0.001317282995869505
1727775835607	8789.0625	0.47489977024208635	0.0024328130531467624	0.0013305954426913174
1727775835609	8789.0625	0.47183516392484015	0.002385244233812017	0.0013259859710593592
1727775835610	8789.0625	0.4223795242979755	0.0025366314278049544	0.0011887152504871802
1727775835613	8789.0625	0.4271762994032304	0.0027657317261322984	0.001017093398423959
1727775835615	8718.75	0.5229141286157741	0.0030735161881528545	8.454715463607378E-4
1727775835617	8718.75	0.4332017069430956	0.0032792222811791672	7.190089206897514E-4
1727775835618	8718.75	0.447081781321813	0.0032614712639768744	5.92546295018765E-4
1727775835620	8718.75	0.4298612006805228	0.0030572483088006103	4.862387517037899E-4
1727775835622	8718.75	0.4020041193906171	0.00276624901245515	3.8279278546528306E-4
1727775835624	8718.75	0.359133354522897	0.0025637757940798938	2.793468192267763E-4
1727775835626	8718.75	0.4562031613173366	0.0025694039599862715	2.510410651067899E-4
1727775835626	8718.75	0.47336270837800176	0.0027102296648480466	2.5095092948331215E-4
1727775835628	8718.75	0.47336270837800176	0.002949221464023096	2.5095092948331215E-4
1727775835630	8718.75	0.2769214302238928	0.0034566287723824026	3.982692478724105E-4
1727775835632	8718.75	0.35209533698140794	0.004193784227043205	5.658468132082913E-4
1727775835633	8718.75	0.4470854137809474	0.004757223022824992	6.826396027570514E-4
1727775835635	8718.75	0.5039589436239643	0.004905248524245129	7.994323923058113E-4
1727775835637	8718.75	0.6224160138701706	0.004744111794251154	9.194805310039313E-4
1727775835639	8718.75	0.745272343656409	0.004630240235040032	0.0010466362727265816
1727775835641	8718.75	0.8423421549665285	0.004989155165219022	0.0011774882232942774
1727775835642	8718.75	0.9137766688851963	0.005389089742400767	0.0012270004108461976
1727775835644	8718.75	0.9179236163224223	0.005012245406091794	0.00122726713352405
1727775835646	8718.75	0.9209654866024632	0.004381274524212321	0.0012234913937412169
1727775835648	8718.75	0.8464832862081904	0.004679022579293818	0.0011373595824908608
1727775835649	8718.75	0.7968187922860683	0.005412917228369097	0.0010838484480864983
1727775835651	8718.75	0.7638118824596197	0.005340624529560781	0.0010479180863725108
1727775835653	8718.75	0.6508555484086145	0.004505999832720915	9.216511089424576E-4
1727775835655	8718.75	0.6308313054279764	0.0038245014558243137	7.722920622181991E-4
1727775835657	8718.75	0.6917317708333334	0.0037385250735014882	6.931011396332423E-4
1727775835658	8718.75	0.6615204710917637	0.004107110814683765	6.577700273821283E-4
1727775835660	8718.75	0.6511355012884347	0.004458250143038272	6.163774617947401E-4
1727775835662	8718.75	0.6841232922361312	0.004525349273317317	5.700557813160432E-4
1727775835664	8718.75	0.7449314852709952	0.004520446868052717	5.367958172289593E-4
1727775835665	8718.75	0.6187540263583159	0.00456095735109974	5.966787798820193E-4
1727775835667	8718.75	0.6751486340408804	0.004503542133917411	6.475480210194844E-4
1727775835669	8718.75	0.7201807220693571	0.004556876013566979	6.718310665724905E-4
1727775835671	8718.75	0.6799000780704053	0.005102455106649296	6.454946917815048E-4
1727775835673	8718.75	0.6641017399327392	0.005784361859258359	6.359436507398605E-4
1727775835674	8718.75	0.7320806581935709	0.005977185105252735	6.88991578575767E-4
1727775835676	8718.75	0.7451151401991614	0.005851124198940438	6.960362451115224E-4
1727775835678	8718.75	0.7582178655660378	0.005744461211995987	7.072448344678158E-4
1727775835680	8718.75	0.7636327673758182	0.0056064461748776	7.893347486646869E-4
1727775835681	8718.75	0.759204113373851	0.005313365905925155	8.409704308422175E-4
1727775835683	8718.75	0.7717610558969823	0.005014051680517953	8.512550315800761E-4
1727775835685	8718.75	0.8115726908336357	0.005007038190302314	8.774897258445141E-4
1727775835687	8718.75	0.8393958045136369	0.004700547481821524	8.945110503125446E-4
1727775835689	8718.75	0.8054381704122823	0.0037055003428547173	8.673012526772358E-4
1727775835690	8718.75	0.7936563477979862	0.002769496877874848	8.613932273601547E-4
1727775835692	8718.75	0.7962326987330671	0.002361567936511835	8.64592688262764E-4
1727775835694	8718.75	0.7268114832789067	0.002479552645521474	7.861244465178431E-4
1727775835696	8718.75	0.8112520970210018	0.0030562173495299132	6.901883082596876E-4
1727775835697	8718.75	0.8212384275129808	0.003809297308909833	7.202531753357159E-4
1727775835699	8718.75	0.82670531319236	0.004214158146837824	7.445767564667104E-4
1727775835701	8718.75	0.8315211231194611	0.0041711153788340635	7.581028517725733E-4
1727775835703	8718.75	0.769790338010204	0.004098424013909568	7.892249911836655E-4
1727775835705	8718.75	0.796817842703119	0.004200310172278449	8.152947730930189E-4
1727775835706	8718.75	0.811944157822327	0.004288184270378987	8.504580206079413E-4
1727775835708	8718.75	0.8009347975628931	0.00427251094391188	8.434832860780326E-4
1727775835710	8718.75	0.771663417252581	0.004199231855367891	8.673564360819973E-4
1727775835713	8718.75	0.7385058350391598	0.004035027323764615	8.363870556368375E-4
1727775835714	8718.75	0.6813673103380503	0.003678330299202045	7.757358007464144E-4
1727775835716	8718.75	0.5646531686842816	0.0032662360618489032	7.818124386153502E-4
1727775835718	8718.75	0.5502237327580045	0.003067336791936865	7.997646667284717E-4
1727775835720	8718.75	0.5795838879657423	0.0030584765981970536	8.557721964668533E-4
1727775835722	8718.75	0.5713154817130272	0.0030514213240351237	8.83389322337556E-4
1727775835723	8718.75	0.5557236299221929	0.002905885916513429	8.68827791024475E-4
1727775835725	8718.75	0.5459462630497364	0.0025697821235847237	8.638845779978492E-4
1727775835726	8718.75	0.5571236224073945	0.0022612621135235946	8.880591218381703E-4
1727775835728	8718.75	0.5768646454749352	0.002152851131247155	9.150613154994958E-4
1727775835729	8718.75	0.5649308385647891	0.002074387703810372	9.121968368257831E-4
1727775835731	8718.75	0.5439140158937986	0.0017605651535369925	8.737896180352705E-4
1727775835733	8718.75	0.5008586018428598	0.0012495671485828167	8.131738810997403E-4
1727775835735	8789.0625	0.5519679451832925	6.212235927930591E-4	7.156610929716159E-4
1727775835737	8718.75	0.5078941076862042	5.008228159395475E-4	6.652589301944018E-4
1727775835738	8648.4375	0.4584745402217273	4.1340495667009023E-4	5.992530399814394E-4
1727775835740	8578.125	0.43703475088443394	3.2316492459623066E-4	5.73836819894058E-4
1727775835742	8507.8125	0.48431169652748	1.6204142917673812E-4	5.008776588571067E-4
1727775835744	8437.5	0.5144279571585548	5.668963293588468E-5	5.203822896227888E-4
1727775835745	8367.1875	0.49593689971594285	1.891572843973061E-4	6.083259273217805E-4
1727775835747	8296.875	0.5127981603959001	5.92962407051963E-4	6.233151787465487E-4
1727775835749	8156.25	0.4185267857142857	8.258483289612069E-4	7.887614038022037E-4
1727775835751	8156.25	0.471669780026299	9.114148596985563E-4	9.542735243651395E-4
1727775835753	8156.25	0.5667001839061095	0.0011066988943092494	0.0011197856449280752
1727775835754	8156.25	0.6305183897335467	0.0012814304351249587	0.0012082858825474812
1727775835756	8156.25	0.647582276633629	0.001259554645613552	0.0012288652362189743
1727775835758	8156.25	0.670385917670429	0.0011684783187038523	0.0012563703598374434
1727775835760	8156.25	0.6398957587530885	0.0012530339629934853	0.0012301237029300337
1727775835761	8156.25	0.6205058090698937	0.0014907363641908295	0.0011896090379752999
1727775835763	8156.25	0.6235212188558297	0.0016233681250730626	0.001111524087559105
1727775835765	8156.25	0.5679734194207587	0.001502431576927871	9.794711685802498E-4
1727775835767	8156.25	0.4672846309557058	0.0012817974667898408	8.474182496013945E-4
1727775835769	8156.25	0.5377797746272743	0.0011738046274068507	7.15218066177157E-4
1727775835770	8156.25	0.501509372543239	0.0011728022599143979	6.0095615087062E-4
1727775835772	8156.25	0.476427378144654	0.0011305768813361491	5.817897964052108E-4
1727775835774	8156.25	0.5026477480387729	0.0010350921265894757	5.602049264980989E-4
1727775835776	8156.25	0.49564986402361905	9.431031388657795E-4	5.398561116865809E-4
1727775835777	8156.25	0.32479962508338095	8.030949818053555E-4	7.158824080373068E-4
1727775835779	8226.5625	0.3193362787168064	6.163907706302949E-4	8.262059152626463E-4
