# Supplementary material for: Identification and classification of repeated whistle types from free-ranging rough-toothed dolphins (Steno bredanensis)
Source: Sci Rep. 2026 Mar 20;16:14327. doi: 10.1038/s41598-026-44853-2 (PMC13144356; doi:10.1038/s41598-026-44853-2)
Supplement: Supplementary file 2 — Supplementary Material 2 [file 41598_2026_44853_MOESM2_ESM.zip › Dataset_StenoRepeatedCalls/Contours/3955.csv]

Time [ms]	Peak Frequency [Hz]	Duty Cycle	Energy	WindowRMS
1727781618149	5062.5	0.6316809912860389	0.008175546299901864	0.0013779683066499494
1727781618151	5062.5	0.6047837024785788	0.00676313961830765	0.0014384406792925138
1727781618153	5132.8125	0.6373879074617016	0.0051639962245391725	0.0015024018979869474
1727781618155	5132.8125	0.6773877519419682	0.004123394818293776	0.001587612758818788
1727781618157	5203.125	0.7523584060444435	0.005861358576869804	0.0017381504548457832
1727781618158	5273.4375	0.724328879391876	0.009044697263859732	0.002008861581332129
1727781618160	5273.4375	0.7580416724992647	0.009795766696401741	0.0021825019047221283
1727781618162	5343.75	0.8230530697798221	0.008118865858403747	0.0025910749822026092
1727781618164	5414.0625	0.7507236248792092	0.008171254246201933	0.00303752261310401
1727781618165	5414.0625	0.8522810242537463	0.007517081598326669	0.0034861452454417897
1727781618167	5484.375	0.9129773574376684	0.00945286832752336	0.003719717091182353
1727781618169	5554.6875	1.0072112016626191	0.013004948488569538	0.004131183782822155
1727781618171	5554.6875	1.0992713271179713	0.017266620709691333	0.004416917964327546
1727781618173	5625.0	1.1172029459726633	0.02064220042376847	0.004464082853899524
1727781618174	5695.3125	1.0959077233268728	0.022651688231031843	0.004402670146953583
1727781618177	5695.3125	1.0440151082288358	0.021106765687704584	0.004279935394336989
1727781618179	5765.625	0.8393806748746809	0.014514999024901208	0.0037485333329856318
1727781618181	5765.625	0.6989625688136325	0.010147191259220723	0.0031799337933177277
1727781618182	5835.9375	0.5687868704106691	0.009404809745715378	0.002611334253649824
1727781618184	5835.9375	0.4935742877672551	0.011279872630918947	0.0021515910961095765
1727781618186	5906.25	0.5951998443103852	0.013315096063163686	0.0017211221079799857
1727781618188	5906.25	0.4716981132075471	0.015066199042912704	0.0013461053927254136
1727781618190	5976.5625	0.5541046657770605	0.019481298046183232	9.710886774708413E-4
1727781618190	5976.5625	0.5377346772462553	0.016011673683345454	9.435720628555304E-4
1727781618192	6046.875	0.5377346772462553	0.010281695919353143	9.435720628555304E-4
1727781618194	6046.875	0.5634597320918076	0.004990687076112972	9.991949423979376E-4
1727781618196	6117.1875	0.47684263001868865	0.005948083563770985	0.0014002202376253879
1727781618197	6117.1875	0.5268922977493917	0.008804652739132234	0.0017106627281267088
1727781618199	6117.1875	0.590760439997059	0.010426395541007178	0.0020211052186280298
1727781618201	6187.5	0.7242860634841184	0.011145094862415696	0.0023618632541920646
1727781618203	6187.5	0.8574658198799717	0.015190408681158658	0.0026684913380560483
1727781618205	6257.8125	1.0035441588949972	0.019550570350983426	0.0029477070757738593
1727781618206	6257.8125	1.0701102713717447	0.021451871358600452	0.0030399138496977453
1727781618208	6257.8125	1.0582589946864758	0.019706592866108635	0.0030255392839535324
1727781618210	6328.125	0.9443607646270705	0.016507297334620225	0.002862396705149931
1727781618212	6328.125	0.8115204963072461	0.012421446650838167	0.0026152105141869987
1727781618213	6398.4375	0.6792100752114891	0.007562310398387237	0.0022770931998568385
1727781618215	6468.75	0.6157149139926034	0.005939713523999046	0.0020104653793772713
1727781618217	6539.0625	0.49043037522007044	0.006571849044660147	0.0015913543996205438
1727781618219	6609.375	0.4017913916745944	0.0085074636060093	0.0011919075032310643
1727781618221	6750.0	0.6675053775768693	0.008496508129666906	7.924606068415849E-4
1727781618222	6820.3125	0.6013745139122866	0.008782572509357617	9.469996691904967E-4
1727781618224	6890.625	0.6124166800389101	0.011537621946747317	0.0011015387315394083
1727781618226	6960.9375	0.544510113733822	0.01732203112357458	0.001580342201700181
1727781618228	7101.5625	0.5607900983278711	0.028662746046807148	0.002049236953346775
1727781618229	7101.5625	0.7044517905320898	0.03947148187941474	0.0024005376945981094
1727781618231	7101.5625	0.7852063423997386	0.046259892309856214	0.002751838435849444
1727781618233	7101.5625	0.9514190865762578	0.05455522247952699	0.003122142445034907
1727781618235	7101.5625	1.0816254257853977	0.06088092819985633	0.003364012073266281
1727781618237	7101.5625	1.164877618205301	0.06036203654869236	0.0035447014686852784
1727781618238	7101.5625	1.2284104150075554	0.05761338160994711	0.003697370172906535
1727781618240	7101.5625	1.239983813295097	0.05345995940518756	0.003728335097551996
1727781618242	7101.5625	1.2370773772831924	0.04991038750452815	0.0037183708703061426
1727781618244	7101.5625	1.1517439839134267	0.04983011491656973	0.003711391897550538
1727781618245	7171.875	1.0352242732214108	0.05236433601379553	0.003770381230962095
1727781618247	7171.875	1.0303701889751131	0.05897854135758372	0.003752863540255386
1727781618249	7171.875	1.0545043986588727	0.08003478494684704	0.0038398849307904512
1727781618251	7171.875	1.049291211241293	0.107487351595815	0.003835233129511007
1727781618253	7171.875	0.9886894553704266	0.13045625311707945	0.0036785767526001456
1727781618254	7171.875	0.892528230297305	0.1396333893551755	0.0034470633692572244
1727781618256	7171.875	0.8370240884095828	0.13548719064224976	0.00332189864832025
1727781618258	7171.875	0.7064343627426117	0.1278591596010057	0.0028924759566058816
1727781618260	7171.875	0.6256753231632584	0.12614268570668666	0.002456055106489487
1727781618261	7171.875	0.4752750084536993	0.1286948481727986	0.002019634256373092
1727781618263	7171.875	0.40036069294343607	0.1309556703523719	0.0015279311465989647
1727781618265	7171.875	0.3978563590333932	0.13328582885388132	0.0011288510130472063
1727781618267	7101.5625	0.4220033910032739	0.13644173354575959	8.620913651073157E-4
1727781618269	7101.5625	0.4616229253530716	0.13897666622943974	5.953317171674252E-4
1727781618270	7101.5625	0.38405147903004677	0.13949910507145102	7.815869211826198E-4
1727781618272	7101.5625	0.41187047502008134	0.13770249598930384	0.0011244765023111114
1727781618274	7101.5625	0.42112137939430205	0.1286888877602932	0.0015924047896122644
1727781618277	7101.5625	0.49428821677863544	0.11438189282440168	0.0022625199586580576
1727781618278	7101.5625	0.6948709654524807	0.10404047037222991	0.00268856261417989
1727781618280	7101.5625	0.7626878057302585	0.09901395572678352	0.0031146052697017222
1727781618282	7101.5625	0.9091828437554594	0.09549094457724018	0.0034505894867925763
1727781618284	7101.5625	1.0183189066867575	0.09529294331427034	0.0036826245790454555
1727781618286	7101.5625	1.0356335270079926	0.10028340695916081	0.003715802959704813
1727781618287	7101.5625	0.9861272336052148	0.10304467544874647	0.003612198023661142
1727781618289	7101.5625	0.9310846975181254	0.10402792214911913	0.003489606950093831
1727781618290	7101.5625	0.7843102882326607	0.10731002204519771	0.0031321978204970936
1727781618292	7101.5625	0.7152793863712938	0.1103565150113717	0.0027375373432624315
1727781618293	7101.5625	0.6318533056614186	0.10840159696400102	0.0023428768660277693
1727781618295	7101.5625	0.5676568095955625	0.10139719965892041	0.0019281691252474066
1727781618297	7101.5625	0.429453339966588	0.09188824029207356	0.0014446415616588847
1727781618299	7101.5625	0.38002213670969875	0.08135514268947294	0.0010432330739548637
1727781618301	7101.5625	0.3676335105091565	0.07188473679030966	6.418245862508424E-4
1727781618302	7101.5625	0.29841870420345507	0.06364186241348935	5.936894544631972E-4
1727781618304	7101.5625	0.2799670284377927	0.051694476169295095	8.263632131337831E-4
1727781618306	7101.5625	0.3554339076184388	0.034497335005558655	0.0011534423844202905
1727781618308	7101.5625	0.4491823443681528	0.018131894681801607	0.001553323330822763
1727781618309	7242.1875	0.5816301470976485	0.0068484289289254185	0.0018860772937393528
1727781618311	7453.125	0.6336662671017863	3.0809275297099723E-4	0.0022188312566559427
1727781618313	7593.75	0.6898760388589398	3.3175639670396677E-4	0.0026872923187834805
1727781618315	7804.6875	0.843728503341195	2.127225562715065E-4	0.0031557533809110183
1727781618317	7945.3125	0.9648816077155066	1.0264026484153956E-4	0.0034926308648740925
1727781618318	8156.25	1.057784389518486	0.010629852815968666	0.003721401817330355
1727781618320	8367.1875	1.0840327815198274	0.011633797634448018	0.0037859162957538262
1727781618322	8367.1875	1.1141567313585972	0.012153095565271351	0.0038728519073799924
1727781618324	8367.1875	1.0869605952190597	0.012166833862346606	0.003800046144000336
1727781618325	8367.1875	1.0161638912207298	0.012038965359943265	0.0035951020459864132
1727781618327	8367.1875	0.9497871015327968	0.011112126060836341	0.003399531388400177
1727781618329	8367.1875	0.8302954338390097	0.009592110710412308	0.003055046552105714
1727781618331	8367.1875	0.7723588186524759	0.009658275699083464	0.0026483555513181593
1727781618333	8367.1875	0.6416432338849494	0.01212346402763355	0.0021895323532459543
1727781618334	8437.5	0.5897146431483575	0.015536136891017079	0.0017307091551737497
1727781618336	8437.5	0.5579778846841051	0.02030971496506026	0.0014603472373664753
1727781618338	8437.5	0.46731433028694974	0.026178087518438146	0.0011515205684754937
1727781618340	8437.5	0.3549639742592232	0.028965766446783746	9.094084946562458E-4
1727781618341	8437.5	0.47337434076913	0.027488755118487262	6.672964208369978E-4
1727781618343	8437.5	0.5163267123624213	0.026265337157911375	5.936680069610953E-4
1727781618345	8437.5	0.47349461969339623	0.027648618641080647	5.445835248936316E-4
1727781618347	8507.8125	0.4325171294911058	0.029784526931331396	7.582995418072016E-4
1727781618349	8507.8125	0.40699700889347484	0.032810931713178074	0.001080237227505083
1727781618350	8507.8125	0.47238844794727547	0.03642976110434705	0.0013555877063431314
1727781618352	8507.8125	0.5487720675536781	0.03814350112372453	0.0017604580549746038
1727781618354	8507.8125	0.5892362636550952	0.037480979330793106	0.002291854093490331
1727781618356	8507.8125	0.6328912996445799	0.03633437558311411	0.0028139964088386045
1727781618357	8507.8125	0.7981398299612681	0.035975320808643366	0.003336138724186878
1727781618359	8507.8125	0.8680019612927656	0.03613682591575498	0.00352554408483901
1727781618361	8507.8125	0.9901305575535496	0.03640623123538108	0.003836748730381921
1727781618363	8507.8125	1.0356401258015986	0.03622807279984404	0.003944118855879655
1727781618365	8578.125	0.9989233662925188	0.034977098722103195	0.0038703132344501618
1727781618366	8578.125	0.9044152432887979	0.034895199426573514	0.0036796499924946296
1727781618368	8578.125	0.838960570143485	0.03735128510513916	0.0035328750169947992
1727781618370	8578.125	0.7153021562350458	0.04117721153728465	0.003017575593767856
1727781618372	8578.125	0.6289120811514956	0.044406538253407526	0.0024732496238801882
1727781618373	8578.125	0.5282531478241023	0.04647580185247164	0.0019289236539925204
1727781618375	8578.125	0.5342986341158961	0.04777920827951645	0.0015323272867885024
1727781618378	8578.125	0.599554133586094	0.04800737129477246	0.0012120925019280318
1727781618380	8578.125	0.5653632078931925	0.04740733838923483	8.918577170675612E-4
1727781618382	8648.4375	0.6176703262707919	0.04605372677102213	0.0010336396559669078
1727781618383	8648.4375	0.520702324862241	0.04419671168316307	0.001244846682545957
1727781618385	8648.4375	0.5340863253322717	0.04156978997861785	0.0014560537091250062
1727781618387	8648.4375	0.5719504544097951	0.04019973161298842	0.0019002196970770238
1727781618389	8648.4375	0.6145314683787562	0.04099383501063217	0.0023508151657667333
1727781618390	8648.4375	0.7378505536289122	0.04307890822374677	0.0028014106344564425
1727781618391	8648.4375	0.8158054701746307	0.04824415683800682	0.0029952870633197025
1727781618393	8648.4375	0.8784619327705938	0.05611224460798404	0.003224170155769265
1727781618395	8648.4375	1.0211618898196342	0.05950626407507363	0.003584612545698724
1727781618397	8648.4375	1.114097875946559	0.05559201102055846	0.003829390243705059
1727781618398	8648.4375	1.1502455313776385	0.05012831821280527	0.003923348650864194
1727781618400	8648.4375	1.1645611942456444	0.04869098609802224	0.003965081980938057
1727781618402	8648.4375	1.1547129712462951	0.048331515714100076	0.003939358314822073
1727781618404	8648.4375	1.0774295707332557	0.048814247291063276	0.003717539704952102
1727781618405	8648.4375	0.9864394028602346	0.04976921031296501	0.003459209273142225
1727781618407	8718.75	0.9419375245676102	0.05188694422618476	0.0032677856758053137
1727781618409	8718.75	0.8718990731675962	0.056507679661240845	0.0028862888982711817
1727781618411	8718.75	0.8008872609201343	0.06052311527753609	0.0024908488917275047
1727781618413	8718.75	0.6424598302748341	0.06004089506516572	0.0020628939589826057
1727781618414	8718.75	0.5511737411934567	0.055937590357461375	0.0016349390262377069
1727781618416	8718.75	0.6493488047857704	0.052603725493547256	0.0014266126991232969
1727781618418	8718.75	0.6030622716022186	0.05326805366305813	0.0012182863720088867
1727781618420	8718.75	0.7155141944950686	0.05739848707151979	0.0010254155530979026
1727781618421	8718.75	0.6686065772703449	0.06125114911741697	9.572968822133878E-4
1727781618423	8718.75	0.6223154767754193	0.06200707554028378	9.033273150117842E-4
1727781618425	8718.75	0.6144114641629357	0.06063500858539188	8.042720623514455E-4
1727781618427	8718.75	0.6411521626159258	0.06066882036883512	8.258836098669857E-4
1727781618429	8718.75	0.4506425119428667	0.06324963727212017	9.890723417851745E-4
1727781618430	8718.75	0.4456949658001925	0.06518827033747053	0.001205167933195404
1727781618432	8718.75	0.4706417059748428	0.06508640677163352	0.0014212635246056335
1727781618434	8718.75	0.5218968305474653	0.06509203360366042	0.0019040273327414216
1727781618436	8789.0625	0.6280969960343523	0.06584416287871776	0.002380695956647301
1727781618437	8789.0625	0.7639106877095647	0.06614347471391338	0.002726597459115308
1727781618439	8789.0625	0.844382097967341	0.06624990971218997	0.003072498961583315
1727781618441	8789.0625	0.9861014110984031	0.06660907636197722	0.0033751197971713647
1727781618443	8789.0625	1.0675486808673373	0.06746518539151292	0.003530594349511262
1727781618445	8789.0625	1.091630673637948	0.0682879454396217	0.003579976268431843
1727781618446	8789.0625	1.037796528093506	0.06841176197912702	0.0034584578652629054
1727781618448	8789.0625	0.9853475480637172	0.06975326646091101	0.003335845986724686
1727781618450	8789.0625	0.8444399095497557	0.07118800762167271	0.003005655228334136
1727781618452	8789.0625	0.6928547662079085	0.07077926516067506	0.0025243087765817124
1727781618453	8789.0625	0.6314017959832868	0.06910981314785697	0.002042962324829288
1727781618455	8789.0625	0.5836533312155672	0.06727061397169919	0.0017174467617040903
1727781618457	8789.0625	0.5106004850348158	0.06544584382723707	0.001368069005920913
1727781618459	8789.0625	0.48185036752040494	0.06344159689738305	0.0010467910153611232
1727781618461	8789.0625	0.5002116519105021	0.06165363082031216	7.255130248013335E-4
1727781618462	8789.0625	0.42602420117204803	0.0604544282508448	6.977607194676823E-4
1727781618464	8789.0625	0.41451829576560956	0.06011249071847901	8.325075623852389E-4
1727781618466	8789.0625	0.43492035100922943	0.06083468460935924	0.0013681284254147752
1727781618468	8789.0625	0.5515751131534272	0.06251361853509141	0.0019427621512809945
1727781618469	8789.0625	0.5833688686264601	0.06459636601173258	0.0024054215606336147
1727781618471	8789.0625	0.6416503657253951	0.06585033354638892	0.0028680809699862344
1727781618473	8789.0625	0.7795470880838943	0.0659644871855656	0.0034979369249351815
1727781618475	8789.0625	0.960571781789754	0.06596623058094232	0.004127792879884128
1727781618478	8789.0625	1.1234486959854812	0.06634778902085336	0.004574395959810295
1727781618479	8789.0625	1.1795011956236896	0.06790229582824263	0.004708381564631331
1727781618481	8789.0625	1.1552219646901107	0.07059355581581772	0.004654567828297828
1727781618483	8789.0625	1.0394406089638286	0.07412479506550418	0.004432443798878608
1727781618485	8789.0625	0.8818480990781156	0.07771581084564409	0.0040375473361369
1727781618486	8789.0625	0.7259438484660032	0.08147472554086778	0.00348039244351971
1727781618488	8789.0625	0.649475634308802	0.0860880159903986	0.0029515032530042905
1727781618490	8789.0625	0.49530056716082654	0.09136390633471123	0.0023067081689819185
1727781618491	8789.0625	0.4809877407625786	0.09679949325324483	0.0018149821802375585
1727781618493	8789.0625	0.4289643640966606	0.10221325352300119	0.0013574777207273825
1727781618494	8789.0625	0.586482937611471	0.10756905371119829	8.999732612172064E-4
1727781618496	8789.0625	0.574935226551161	0.11182067214128211	8.527591013058685E-4
1727781618498	8789.0625	0.6506341750574504	0.11565964444386409	9.214415112964489E-4
1727781618500	8789.0625	0.7070865271226415	0.11683111653689127	0.001001405033643374
1727781618501	8789.0625	0.7422548247006531	0.10557161806794439	0.0010666052115507418
1727781618503	8718.75	0.6489668309275735	0.07599742011937846	0.0011546835039616433
1727781618505	8859.375	0.7088693849362334	0.039477255558831116	0.0014849321404778256
1727781618507	9070.3125	0.6952059457332461	0.0030970250404026445	0.0018488416744333038
1727781618509	9281.25	0.7746703723422979	4.497151339831075E-5	0.002212751208388782
1727781618510	9421.875	0.9177703986333074	9.430242521619173E-5	0.002547368488793496
1727781618512	9632.8125	0.9838474151574087	2.433121096965099E-4	0.0026919690893492188
1727781618514	9843.75	1.1029155290396484	0.002587033637862355	0.0029555227560100965
1727781618516	10054.6875	1.1914059062367994	0.004108693193793894	0.003145909038261929
1727781618517	10054.6875	1.2379858199054843	0.006982303725670694	0.0032415036137538353
1727781618519	10125.0	1.2468348576251995	0.011248342218685264	0.0032604647193176196
1727781618521	10125.0	1.234783092754095	0.016043019886555012	0.0032327176107489176
1727781618523	10195.3125	1.2479880433117292	0.020935171504223988	0.0031090778425572115
1727781618525	10195.3125	1.1553093942285073	0.02642248370521725	0.0029055647609434777
1727781618526	10265.625	1.0527045601740084	0.032742685638013386	0.00267964558494038
1727781618528	10265.625	1.045965998427673	0.03775341819129169	0.002530609615453723
1727781618530	10265.625	0.9618226133762593	0.037240583052558146	0.002227989105203681
1727781618532	10265.625	0.8367418048822209	0.029248278187651206	0.001929046830409654
1727781618533	10265.625	0.6982867894111261	0.017594046842995332	0.001639936854323424
1727781618535	10265.625	0.659162274889775	0.008090918306455233	0.0014030657976351268
1727781618537	10335.9375	0.5412466287779525	0.0029671742721618234	0.001167669269361802
