# Supplementary material for: Identification and classification of repeated whistle types from free-ranging rough-toothed dolphins (Steno bredanensis)
Source: Sci Rep. 2026 Mar 20;16:14327. doi: 10.1038/s41598-026-44853-2 (PMC13144356; doi:10.1038/s41598-026-44853-2)
Supplement: Supplementary file 2 — Supplementary Material 2 [file 41598_2026_44853_MOESM2_ESM.zip › Dataset_StenoRepeatedCalls/Contours/3956.csv]

Time [ms]	Peak Frequency [Hz]	Duty Cycle	Energy	WindowRMS
1727781668153	5132.8125	0.5799958114633432	0.008110927146325326	6.755227668524032E-4
1727781668155	5132.8125	0.5176594725386391	0.00931589105512296	5.825933486366502E-4
1727781668157	5203.125	0.5185170520122441	0.009596386258057523	5.834187883877384E-4
1727781668158	5273.4375	0.557512718287765	0.010746080219060348	6.984306958695552E-4
1727781668160	5343.75	0.6270143165472862	0.012362618508360524	7.76765828045411E-4
1727781668162	5343.75	0.5805847867964993	0.01496727655732835	9.184229033206366E-4
1727781668164	5414.0625	0.5870570366610939	0.018298333885206863	0.0011310727232134543
1727781668165	5484.375	0.6663696414043074	0.0237656653909922	0.0013437225431062719
1727781668167	5554.6875	0.7448663693414509	0.03178863236807835	0.0014610735610078838
1727781668169	5554.6875	0.9054262351794463	0.03983611062690483	0.0016510977376260948
1727781668171	5554.6875	1.0625625259959595	0.04289241631901691	0.0018363512815043077
1727781668173	5554.6875	1.183588357980931	0.03796625480014974	0.002009846335363306
1727781668174	5554.6875	1.2677226025440618	0.02749613372991939	0.00213506722284336
1727781668176	5554.6875	1.2980482462154455	0.017498208496802625	0.002178689796263108
1727781668178	5554.6875	1.3068950854495758	0.012409480217942439	0.00219215925165778
1727781668180	5625.0	1.249399557611617	0.010935993945936216	0.002111823057928387
1727781668181	5765.625	1.1861772413087794	0.011652840098121172	0.0020190860221060984
1727781668183	5906.25	1.1566907529229742	0.012161136230385033	0.0019779400171591106
1727781668185	5906.25	1.0793679496672517	0.013604160536056495	0.0018646040152898195
1727781668187	5976.5625	0.9869715964147288	0.014399783575301398	0.001704926308070054
1727781668189	6046.875	0.9518700169190913	0.01522613465320509	0.0015691385065369848
1727781668190	6046.875	0.9426493407387997	0.016242527734852016	0.001505299159365388
1727781668192	6117.1875	0.9270339327223581	0.016439568473045493	0.0014784339742686216
1727781668194	6187.5	0.9274604537303944	0.015062347589756438	0.0014807447626741723
1727781668196	6187.5	0.9203944223639258	0.015378832897771812	0.0014706058410159687
1727781668197	6257.8125	0.9073476186403253	0.015524854872757832	0.0014541709504132783
1727781668199	6328.125	0.9006607170587778	0.01589162620347738	0.0014461780025981212
1727781668201	6468.75	0.869936987113227	0.01768344404404485	0.0014087311945001312
1727781668203	6609.375	0.8210955925707547	0.017098201862864773	0.0013396531835101297
1727781668205	6820.3125	0.8290219667633436	0.018290508400574862	0.001223391686503172
1727781668206	6960.9375	0.9048706845342861	0.042938559815081725	0.001207018210322457
1727781668209	7171.875	0.8845786085190502	0.08172481852396843	0.001217534378115544
1727781668211	7171.875	0.8908545641234815	0.1342536027395414	0.0013141800771386304
1727781668213	7171.875	0.8608634750944355	0.1751998384990249	0.0014330755936412345
1727781668214	7171.875	0.7634857281083696	0.20242019648469275	0.0016130695586941096
1727781668216	7171.875	0.8047959282021044	0.2200579521726636	0.0016921347103845124
1727781668218	7171.875	0.8783880269752359	0.22884225568604366	0.0018243884391957543
1727781668220	7171.875	0.9293650796463021	0.2301851220907645	0.0019119721046206874
1727781668222	7171.875	0.9551507352802219	0.23241458488846584	0.0019579151461728735
1727781668222	7171.875	0.9660319423813951	0.23714976525416434	0.0019785545849343084
1727781668224	7171.875	0.9660319423813951	0.23832419938818822	0.0019785545849343084
1727781668226	7171.875	0.9466871640851778	0.23329936817148533	0.0019483189338775873
1727781668228	7171.875	0.884854741643233	0.22676321129287977	0.0018461142089596112
1727781668229	7171.875	0.9143330849274982	0.22116037604839384	0.0016846063610466459
1727781668231	7101.5625	0.9028506376017388	0.22771186208569988	0.0015947844241100953
1727781668233	7101.5625	0.7999735528197697	0.2226334079696284	0.0014203190090643356
1727781668235	7101.5625	0.7012325262873428	0.21558915519703145	0.0012174979949733243
1727781668237	7101.5625	0.5668070485103209	0.21014944980976144	9.972600278721501E-4
1727781668238	7101.5625	0.5556822322949423	0.20734700501954134	7.770220607709759E-4
1727781668240	7101.5625	0.5349527296848199	0.2037514844597066	6.715858822537121E-4
1727781668242	7101.5625	0.5276361579675963	0.19694746872645644	5.661497037364482E-4
1727781668244	7101.5625	0.6069262707123851	0.186325947689081	5.465003189864573E-4
1727781668245	7101.5625	0.5119485129895655	0.17100699794052795	6.449909828966401E-4
1727781668247	7101.5625	0.5511260739555256	0.15164293222820996	7.434816468068229E-4
1727781668249	7101.5625	0.6001610426033068	0.13165188799792948	9.646725388152862E-4
1727781668251	7101.5625	0.6522129589733511	0.11320497374235113	0.0011998354642180583
1727781668253	7101.5625	0.7915142800731516	0.09243738114432024	0.0014349983896208304
1727781668254	7101.5625	0.94304887186733	0.06716087794189697	0.0016145306929841803
1727781668256	7031.25	1.0117754502463951	0.04254611295997572	0.0016967172717105377
1727781668258	7242.1875	1.1259670874918506	0.012689591049658451	0.0018353099229711204
1727781668260	7453.125	1.1977646171287772	5.948280786243351E-4	0.001927084620026358
1727781668261	7664.0625	1.253303894145958	4.245174390305359E-4	0.0020033257555475657
1727781668263	7875.0	1.2783302743662754	2.0884425185046824E-4	0.0020413037296687156
1727781668265	8085.9375	1.2448333030523255	3.0709261979587035E-4	0.0020841399605815093
1727781668267	8296.875	1.1353167954113978	0.006557037224168025	0.002078303328545971
1727781668269	8578.125	1.11415500097225	0.008040130434026252	0.0020429625474214135
1727781668270	8578.125	1.0743020577202929	0.008467172324492596	0.001979011507901198
1727781668272	8578.125	1.0490197980960625	0.007822569127383399	0.0019392133591206178
1727781668274	8578.125	0.993170955805483	0.00713209861292848	0.0018548674323731861
1727781668276	8578.125	0.9163767558000467	0.006974642519966384	0.0017371768637695852
1727781668277	8578.125	0.8218469955381038	0.006754114164135856	0.0015683962076400064
1727781668279	8578.125	0.7795397415069248	0.00635340618211623	0.0014828418178814222
1727781668281	8578.125	0.960067263623986	0.006206816350390498	0.0013190140667357416
1727781668283	8578.125	0.9924656404424977	0.006188627123214162	0.001234056039423114
1727781668285	8578.125	1.0781026807649652	0.005882722711040308	0.001184468396033893
1727781668286	8578.125	1.1240818993128348	0.005379563377916072	0.0011917312073378458
1727781668288	8578.125	1.1394153295517413	0.004884226992694023	0.0012089187499794713
1727781668290	8578.125	1.1715963396080828	0.00448800975686074	0.0012396843582455788
1727781668292	8578.125	1.196526492527807	0.004435483078495819	0.0012617106700789729
1727781668293	8578.125	1.2351835132228337	0.0044213918875511	0.0013016647432665133
1727781668295	8578.125	1.1876230535556658	0.004403761059683453	0.0013220944617264659
1727781668297	8578.125	1.2107157988697175	0.004230288031895975	0.001347626931781417
1727781668299	8507.8125	1.2366841937168984	0.003978638402683226	0.0013758490665782086
1727781668301	8507.8125	1.16490592190353	0.003825981033499546	0.001411858863198191
1727781668302	8507.8125	1.149532591312259	0.003855816406862125	0.001396036124455007
1727781668304	8507.8125	1.131342158256619	0.003719957021398139	0.0013783465320570283
1727781668306	8507.8125	1.1140680574311472	0.0033387148561923085	0.0013623069038456402
1727781668309	8507.8125	1.0864852190162813	0.0029714816336969038	0.0013318288038376607
1727781668310	8507.8125	1.0258463145414891	0.0027798388781966913	0.001260004092626693
1727781668312	8507.8125	1.0120456081830747	0.00254343356979792	0.0012424399122733304
1727781668314	8578.125	0.9999475461712568	0.0021547130923498686	0.0012251822987574734
1727781668316	8578.125	0.9467777625160806	0.0017544920170120253	0.0012381931426393561
1727781668318	8578.125	0.9442281176633713	0.0013861528434522903	0.0013811434156063885
1727781668319	8578.125	1.0330017463195702	0.0011127599815112476	0.0015070259409709107
1727781668321	8578.125	1.0690118049049067	9.851133924519233E-4	0.001554146170080646
1727781668322	8578.125	1.0590068512533835	9.995676754983092E-4	0.0016636078987028896
1727781668324	8578.125	1.1086960087896067	0.001055834188150925	0.0017370358274214587
1727781668325	8578.125	1.1801344983356221	0.0010211773580746301	0.0018281235803335042
1727781668327	8648.4375	1.198375560079313	8.327252032063454E-4	0.0018525358024301974
1727781668329	8648.4375	1.255732377560007	5.354325284526666E-4	0.001933023795265697
1727781668331	8648.4375	1.2575496809942481	2.5356231693690894E-4	0.0019364322943188998
1727781668333	8648.4375	1.2168449995273067	1.1290101680231802E-4	0.0018804631811975198
1727781668334	8648.4375	1.1615192858848817	7.887182904027527E-5	0.0018090817191500786
1727781668336	8648.4375	1.1257368728106838	6.786658742544014E-5	0.001764600573100647
1727781668338	8648.4375	1.048492461946065	6.55341246454458E-5	0.0016049554622080279
1727781668340	8648.4375	0.9483935934784633	8.257179672198825E-5	0.0014720182414099737
1727781668341	8648.4375	0.8394707910511834	9.362221623416815E-5	0.001322099621113447
1727781668343	8648.4375	0.776966022995283	7.249302544138308E-5	0.0011600804004206814
1727781668345	8648.4375	0.8481415141750801	5.3947222823005195E-5	9.980611797279157E-4
1727781668347	8648.4375	0.8162677028528665	7.443595668837819E-5	8.63191691600808E-4
1727781668349	8648.4375	0.9144579946512803	9.340507488636831E-5	7.662942263737211E-4
1727781668350	8648.4375	0.9794882035632331	7.754358995980796E-5	7.160214458121408E-4
1727781668352	8648.4375	0.9857546041029236	4.673811305641548E-5	7.209159683289853E-4
1727781668354	8648.4375	1.098458326633076	2.793214701952965E-5	7.152543067917824E-4
1727781668356	8648.4375	1.0894781206820563	2.5278229676540218E-5	7.093232814483976E-4
1727781668357	8648.4375	1.098504856197589	2.7198481795577778E-5	7.145514199403246E-4
1727781668359	8648.4375	1.0719923103380502	3.2649918880537135E-5	7.377509184767329E-4
1727781668361	8648.4375	0.9922627383058177	4.7065943054160754E-5	7.829541264605726E-4
1727781668363	8648.4375	1.032290668607508	6.207608081842744E-5	8.162328217133918E-4
1727781668365	8648.4375	0.7885853858454832	6.310860046391384E-5	8.606458953245141E-4
1727781668366	8648.4375	0.7513510171796061	4.36702259703281E-5	9.276322474075991E-4
1727781668368	8648.4375	0.7705177683258521	2.6738425468670956E-5	9.742086557974497E-4
1727781668370	8648.4375	0.8120065674769223	4.2962503309903235E-5	0.0010223246331433886
1727781668372	8648.4375	0.8819945372730269	6.608017026238364E-5	0.001095979893231742
1727781668373	8648.4375	0.7706319839896765	8.638615629887371E-5	0.0011820008335320115
1727781668375	8648.4375	0.7934115730899329	1.2534309112664565E-4	0.0012207386078743924
1727781668377	8648.4375	0.8126656293316575	1.767303555997354E-4	0.0012470936347637636
1727781668379	8648.4375	0.8586238291594256	2.2500510118507428E-4	0.001310166126923791
1727781668381	8648.4375	0.8802972696980511	3.3358302884881346E-4	0.0013346077489062745
1727781668382	8648.4375	0.8984502282848187	7.328491157769223E-4	0.001361637790634184
1727781668384	8648.4375	0.8556063435966023	0.0015207904709918796	0.0014007464667686517
1727781668386	8718.75	0.8806046358480979	0.002362826436176106	0.0014399852170489285
1727781668388	8718.75	0.887692166647492	0.0031201389812046372	0.0014442044399700382
1727781668389	8718.75	0.9083555490441403	0.004042842121171454	0.001471699779635731
1727781668391	8718.75	0.9245950763513383	0.00515840168901013	0.0014953823872708484
1727781668393	8718.75	0.9454269865609181	0.006257582710334548	0.0015269078570316365
1727781668395	8718.75	0.9627759886365815	0.0073653451273002195	0.0015535554392813958
1727781668397	8718.75	0.9842164715039692	0.008380014154605599	0.0015862692413505786
1727781668398	8718.75	1.2180668488282695	0.00904825209644343	0.0016200357713972364
1727781668400	8718.75	1.203922569912399	0.009557380584112303	0.001648240731425831
1727781668402	8718.75	1.241283982269205	0.01033703909759029	0.001697454624479386
1727781668404	8718.75	1.2848256840324572	0.011327002726601762	0.0017551208598225408
1727781668405	8718.75	1.2273804236231796	0.012173353321185625	0.0018195877283686734
1727781668407	8718.75	1.2454778222365317	0.012732182484235126	0.001845972011354986
1727781668410	8718.75	1.2722223730759683	0.013683308153957727	0.0018828925809320797
1727781668412	8718.75	1.2394217851342684	0.014774966121587085	0.0018403958676267253
1727781668414	8718.75	1.2197586054519405	0.015688737710904305	0.00181269650394691
1727781668415	8718.75	1.1847457203869787	0.0160478639139396	0.001765022837537708
1727781668417	8718.75	1.1506925075900984	0.01640466216011041	0.0017205116601820601
1727781668419	8718.75	1.0475580442113537	0.017010367438792525	0.0015916964334337395
1727781668421	8718.75	0.9548427822353602	0.017578640291047207	0.0014267728748273462
1727781668422	8718.75	1.0014132920436385	0.018115139018174967	0.0012548119083656873
1727781668423	8718.75	0.9285851795288174	0.018949029111165347	0.0011845612063322252
1727781668425	8718.75	0.8673171847613157	0.02012425453646896	0.0011281936932456369
1727781668427	8718.75	0.716406360755619	0.021391282831814396	9.425171556890837E-4
1727781668429	8718.75	0.6212207395214593	0.02262093121567225	7.639049283624006E-4
1727781668430	8718.75	0.6312632782082959	0.023650315035448042	5.852927010357175E-4
1727781668432	8718.75	0.610558261142356	0.024344210599326014	5.276480567041348E-4
1727781668434	8718.75	0.5127504321379617	0.02495441681176866	4.498522541032565E-4
1727781668436	8718.75	0.5985442843878769	0.025621725424104236	3.7205645150237813E-4
1727781668437	8718.75	0.6303269630430351	0.02604744897827454	3.6387549457538373E-4
1727781668439	8718.75	0.56974813840916	0.025876292724548982	3.800194710038431E-4
1727781668441	8718.75	0.4735406839622641	0.025133326847287977	5.072944359141117E-4
1727781668443	8718.75	0.5821851814318003	0.024430628637112255	6.446472910352709E-4
1727781668445	8718.75	0.6915168042452831	0.02449819011112442	8.017768281197496E-4
1727781668446	8718.75	0.7158462897270338	0.02540154260794547	9.589063652042283E-4
1727781668448	8718.75	0.7194154932019977	0.026471308203780006	0.001061297481730222
1727781668450	8718.75	0.8227730471105799	0.027239175483827562	0.0012640985015728633
1727781668452	8718.75	0.9381099474899661	0.027844710527430098	0.0014668995214155045
1727781668453	8718.75	1.030380920794025	0.028576716120356473	0.0016558753738671072
1727781668455	8718.75	1.076899197579393	0.02929871031336996	0.0017427520755961107
1727781668457	8718.75	1.1675349117871145	0.02968149473165282	0.0018688498988323789
1727781668459	8718.75	1.2270716489187883	0.029449441740874667	0.0019977394783030344
1727781668461	8718.75	1.2706569571327764	0.02913817215626982	0.002057104957185735
1727781668462	8718.75	1.2763456168423695	0.02998437294767769	0.0020651378023579018
1727781668464	8718.75	1.2724791782104834	0.03126403638744101	0.00205953818240306
1727781668466	8718.75	1.2266924049381487	0.0320918363591375	0.001998435680091607
1727781668468	8718.75	1.13171491242091	0.031996684570913925	0.0018751588962039694
1727781668469	8718.75	1.0435036875094719	0.031489215813289693	0.0017427312005637617
1727781668471	8718.75	1.0113558227603812	0.031378806760125236	0.001690968842687577
1727781668473	8718.75	0.9590580778301887	0.0319549339258041	0.0015393050907143845
1727781668475	8718.75	0.9468499802776685	0.03276513034761557	0.001376371025881313
1727781668477	8718.75	0.8539785600889139	0.03256244963121962	0.0012285482434871847
1727781668478	8718.75	0.9393945614207493	0.03191012086760881	0.001075277730214949
1727781668480	8718.75	0.9146316496331236	0.031587012376600915	0.001044432963191743
1727781668482	8718.75	0.8853835327188845	0.03163049055242489	0.0010141297302984748
1727781668484	8718.75	0.8029257976284067	0.03201518226262398	9.35185381002385E-4
1727781668485	8718.75	0.786876421411725	0.03242437806548734	7.949653431805747E-4
1727781668487	8718.75	0.7613508892429413	0.033364461409098004	7.391717319837986E-4
1727781668489	8718.75	0.7942334933578117	0.03427527713524432	7.197542189989448E-4
1727781668491	8718.75	0.8092828993800028	0.03471723136164873	7.35243624319884E-4
1727781668493	8718.75	0.7863641807595413	0.0340932982038744	7.168489831061665E-4
1727781668494	8718.75	0.7251773703039275	0.032671751071452856	7.062296373104756E-4
1727781668496	8718.75	0.6834712072334603	0.03170538779930588	7.454123989559162E-4
1727781668498	8718.75	0.6748963773304133	0.033263481440629426	9.195970017148974E-4
1727781668500	8718.75	0.7981225148917513	0.03647294366933748	0.0010937816044738786
1727781668501	8718.75	0.8798386620123507	0.037792197561924395	0.001259787708847131
1727781668503	8718.75	0.9099477280843078	0.03599711022164573	0.00133941656488252
1727781668505	8718.75	1.002373629058154	0.03277878097152727	0.001459876501042226
1727781668507	8718.75	1.0939398799439721	0.03020585625701657	0.001553658105307425
1727781668510	8718.75	1.1104246165376694	0.028803893219911544	0.0015668802992576567
1727781668511	8718.75	1.1251954595596378	0.028145324848648894	0.00158390411064986
1727781668513	8718.75	1.1089702399736467	0.02671195071677953	0.0015629731391855078
1727781668515	8718.75	1.0901606635192442	0.023110316325050232	0.0015374952206800316
1727781668517	8789.0625	1.0268800363600628	0.017482591690371908	0.0015289598147388693
1727781668518	9000.0	1.0324742859014675	0.003147863970877237	0.001538095741486714
1727781668520	9281.25	1.037551591981132	2.0342675800718425E-5	0.0015469003100549218
1727781668522	9492.1875	1.0590226595256813	4.554894336691713E-5	0.0015744765113180255
1727781668523	9773.4375	1.046928229821803	1.3614573197398626E-4	0.0015625053667371197
1727781668525	9984.375	1.0031108736242138	0.016290579595017868	0.0015169826840174551
1727781668526	10265.625	0.9254311615566039	0.019053883815933474	0.0014372794267894721
1727781668528	10265.625	0.9064731557914046	0.020584311784651962	0.0014163115170159552
1727781668530	10265.625	0.8489900664963311	0.022715217929846238	0.0013382787179921642
1727781668532	10265.625	0.7610595471751961	0.02496474572062946	0.0011783775984021095
1727781668533	10265.625	0.7230335382973945	0.02650141567251905	0.001046864895282003
1727781668535	10265.625	0.602202441842843	0.027591200133335547	0.001034243197943257
1727781668537	10265.625	0.5833741087417016	0.02887534196642369	0.0011156519157171276
1727781668539	10265.625	0.6709687281621244	0.03055706674716165	0.0012870056621087493
1727781668541	10265.625	0.7308181560097834	0.03291360212016986	0.0013735082242639493
1727781668542	10265.625	0.7748564500895353	0.03610790208898479	0.0014457684550865356
1727781668544	10265.625	0.7872554157931516	0.039229425172236265	0.0014642095372540405
1727781668546	10265.625	0.8117846389653215	0.04119553329453494	0.0014923797199176802
1727781668548	10265.625	0.8063251700624564	0.04188831367601476	0.0014867245032506634
1727781668549	10265.625	0.7607812568243361	0.04245685438448356	0.0014166063167803324
1727781668551	10265.625	0.7787295729310477	0.04279646790253571	0.0013281434312936967
1727781668553	10265.625	0.7431287050611932	0.04240662326841021	0.0011552318784845894
1727781668555	10265.625	0.6903311680637004	0.04213278207620868	0.0010732427631673623
1727781668557	10265.625	0.6867705560171288	0.04257429313983095	9.359557927289547E-4
1727781668558	10265.625	0.7677103952577493	0.0433056633491508	8.825950524539536E-4
1727781668560	10265.625	0.7875034417831078	0.044021243386885234	8.586102850109078E-4
1727781668562	10265.625	0.7671733013665372	0.044542121546154154	7.991923067094956E-4
1727781668564	10265.625	0.7107097108435396	0.042885445589053835	8.285358134900549E-4
1727781668565	10265.625	0.5164287611078723	0.0380629720201314	9.914041980979991E-4
1727781668567	10265.625	0.5489109716738216	0.030631349205482713	0.0010614801066640587
1727781668569	10265.625	0.5634562807230112	0.023182861918672477	0.001126675394267613
1727781668571	10265.625	0.6221165117557363	0.017784287440477692	0.0012567344320691027
1727781668573	10265.625	0.6881588371583212	0.01400985202024567	0.0013764222362939189
1727781668574	10265.625	0.7280035438777516	0.010602823708817427	0.0015748158435089366
1727781668576	10265.625	0.7554732028793238	0.007478954035595762	0.0016193723366250115
1727781668578	10265.625	0.8030460765526729	0.004746549776143812	0.0016950716595873078
1727781668580	10265.625	0.7961095653989779	0.002522540333145708	0.0016632799829649446
