# Supplementary material for: Identification and classification of repeated whistle types from free-ranging rough-toothed dolphins (Steno bredanensis)
Source: Sci Rep. 2026 Mar 20;16:14327. doi: 10.1038/s41598-026-44853-2 (PMC13144356; doi:10.1038/s41598-026-44853-2)
Supplement: Supplementary file 2 — Supplementary Material 2 [file 41598_2026_44853_MOESM2_ESM.zip › Dataset_StenoRepeatedCalls/Contours/3957.csv]

Time [ms]	Peak Frequency [Hz]	Duty Cycle	Energy	WindowRMS
1727781715703	4992.1875	0.6012636893008629	5.779611942384514E-4	6.125009955374074E-4
1727781715705	5062.5	0.4225255436745708	8.226836024801656E-4	9.149503132934705E-4
1727781715707	5132.8125	0.5266725028699436	9.946037175451994E-4	0.0012282277387968346
1727781715709	5203.125	0.6981014636896122	9.998757776135772E-4	0.0015386713009811225
1727781715710	5273.4375	0.8370614054879028	6.277213913855418E-4	0.001770603476958342
1727781715712	5343.75	0.8752649792228212	4.505391784867877E-4	0.0020025356529355613
1727781715714	5414.0625	0.8746527444496246	7.143434868224832E-4	0.002364174547330357
1727781715716	5484.375	0.954636654430632	0.0011516030877140088	0.002806016678631877
1727781715717	5484.375	1.0998590603981044	0.0022335659548286136	0.0031649447020165766
1727781715719	5484.375	1.1481838906086217	0.003851633945761099	0.0032805638942178224
1727781715721	5484.375	1.1783202655826892	0.005932464987718318	0.003349715670019136
1727781715723	5484.375	1.1862268987691627	0.0076386242228389765	0.0033668187949872177
1727781715725	5484.375	1.161744592907877	0.008029918225284972	0.0033188686621051394
1727781715726	5554.6875	1.0629489986651597	0.006847568882465809	0.0031483063504432877
1727781715728	5625.0	0.992855602506988	0.003951606430391629	0.0030158245279723454
1727781715730	5765.625	0.8348423944864098	0.001435444394389221	0.002570165768302127
1727781715732	5835.9375	0.676260432135162	0.001508680051747111	0.002111159429088926
1727781715733	5976.5625	0.6397433712335964	0.001108790515337268	0.0016521530898757247
1727781715735	6046.875	0.5692077950793311	0.0014777370909643077	0.0013655556790414423
1727781715737	6187.5	0.4289530852736518	0.0013249499051574756	0.0010345145802977233
1727781715739	6257.8125	0.5077024142049088	0.0014022563694390303	7.034734815540043E-4
1727781715741	6398.4375	0.7253941211598935	0.001694006727441093	6.480811683363799E-4
1727781715742	6468.75	0.6231275071561039	0.0019156223385197943	5.900481722498861E-4
1727781715744	6609.375	0.59877643852806	0.0017889174670122849	5.695967055598633E-4
1727781715746	6679.6875	0.5046184504417173	0.0022829777481366657	8.504996776831696E-4
1727781715748	6820.3125	0.47879362690334326	0.0029594225688492773	0.001199893376391856
1727781715749	6890.625	0.635231536477602	0.004851316661397327	0.0014662052518010144
1727781715751	7031.25	0.687157631985467	0.008688472912257036	0.0017325171272101728
1727781715753	7171.875	0.7872683968673092	0.014244760570709508	0.002035462035780774
1727781715755	7171.875	0.9140252480260459	0.022053524156098816	0.002338406944351375
1727781715757	7171.875	1.07868498128589	0.02987848264898187	0.0025654907097974267
1727781715758	7171.875	1.2083458841776045	0.03693354686851167	0.002745840101567111
1727781715761	7171.875	1.2417358031258545	0.042954922688574954	0.002795091098649824
1727781715763	7171.875	1.2046206867821987	0.04543442724255589	0.0027256636782585966
1727781715765	7171.875	1.1211308684543342	0.0464368991445104	0.0025686659611243406
1727781715766	7171.875	0.9706308908856303	0.048339943594995195	0.002297778819082051
1727781715768	7171.875	0.9771161570777395	0.0509268926790295	0.0021417598391432467
1727781715770	7171.875	0.8238805238585215	0.05321916926031125	0.0018383015145822198
1727781715772	7171.875	0.6557178879002287	0.055889674734661096	0.0015226579786859762
1727781715774	7171.875	0.5493605291129002	0.059651020248098284	0.0012094418303898713
1727781715774	7171.875	0.48341334719088963	0.06332155860524336	8.962256820937665E-4
1727781715776	7171.875	0.48341334719088963	0.06607646787758895	7.612142642756234E-4
1727781715778	7171.875	0.3695543118533171	0.0684673521378655	5.96989298673368E-4
1727781715780	7171.875	0.46745131087595165	0.07052081393544267	4.3276433307111266E-4
1727781715781	7171.875	0.49398444519317164	0.07175077629951115	5.114789282040582E-4
1727781715783	7171.875	0.43190939010453056	0.07300763751760658	5.88439078513855E-4
1727781715785	7171.875	0.43904366483228513	0.07535044751654717	8.925401196847413E-4
1727781715787	7101.5625	0.5116523325116251	0.0785411820776107	0.0012469877034360264
1727781715789	7101.5625	0.601824188917902	0.08055294480154286	0.0016552377119691893
1727781715790	7101.5625	0.6651551534238282	0.0820942860563266	0.001973572541870531
1727781715792	7101.5625	0.7565916063415278	0.08287583466845982	0.002291907371771872
1727781715794	7101.5625	0.8819361486108381	0.08276166145348278	0.0026970696656994225
1727781715796	7101.5625	1.016378236100192	0.08198202437640931	0.0029910245415805978
1727781715797	7101.5625	1.1173997368535988	0.0811005657127481	0.0032000148405848107
1727781715799	7101.5625	1.1454461588882883	0.08194536521161665	0.0032551494227669162
1727781715801	7101.5625	1.1566876532063461	0.08292288574713634	0.0032775185537063513
1727781715803	7101.5625	1.102354208295117	0.08386011452436731	0.003173301955770378
1727781715805	7101.5625	0.985695381084578	0.0849185817940572	0.0029338482558380484
1727781715806	7101.5625	0.8719949161305147	0.08551160816030122	0.002565937576320544
1727781715808	7101.5625	0.7778538891971882	0.08494480807141183	0.0022529935806809864
1727781715810	7101.5625	0.6475346403301887	0.08382607271123259	0.0018701682142322742
1727781715812	7101.5625	0.5500379376219281	0.08367605486843853	0.0014893610022436753
1727781715813	7101.5625	0.4977303307934204	0.08458974621171429	0.0011085537902550764
1727781715815	7101.5625	0.5201861012011384	0.08526764573652483	9.707931439576863E-4
1727781715817	7031.25	0.6989662233157958	0.08514528771292171	8.185853925903687E-4
1727781715819	7031.25	0.6601265641378407	0.08474908584573604	8.553234542228635E-4
1727781715821	7031.25	0.6454519966139799	0.08503034770117819	8.506336542989055E-4
1727781715822	7031.25	0.6909388612872461	0.08499658796507688	9.375268519735841E-4
1727781715824	7031.25	0.6457493939989518	0.08347044215421404	0.0010646991085973812
1727781715826	7031.25	0.5853613444658415	0.08041827743488417	0.001447104536887078
1727781715828	7031.25	0.6408827422791933	0.07695311585714884	0.0018553640867798632
1727781715829	7031.25	0.705742985947327	0.07441827831037134	0.002176243834796839
1727781715831	7031.25	0.7359199121943855	0.0728987729075016	0.002497123582813814
1727781715833	7031.25	0.8476950183146056	0.07065510468984842	0.002942566546330291
1727781715835	7031.25	1.0109493300084125	0.06610837102493301	0.0033190457884125783
1727781715837	7031.25	1.16276337025673	0.0594685346271051	0.0036452361959284085
1727781715838	7031.25	1.2315639255473099	0.05182937074049369	0.003800025441223837
1727781715840	7031.25	1.2367278181083003	0.04224892225695419	0.003810289578319768
1727781715842	7031.25	1.192514433079708	0.0299393996505268	0.003712473534710481
1727781715844	7031.25	1.0888869433010857	0.017105704114648134	0.0034923796962803787
1727781715845	7242.1875	0.909162943969575	0.005417705043850104	0.003123130867415446
1727781715847	7523.4375	0.8141028213944137	2.1781494887373413E-4	0.00289803576087872
1727781715849	7734.375	0.6556148249148323	9.148541472929619E-5	0.002391354307542357
1727781715851	8015.625	0.512007090387747	0.004383400038246265	0.0018527714744630344
1727781715853	8296.875	0.4793496467129025	0.004839381735368955	0.001371684949719308
1727781715854	8296.875	0.4274953592741771	0.004825135998262692	0.001045760570648243
1727781715856	8296.875	0.3884212680762246	0.004807880476554697	7.260537663767514E-4
1727781715858	8296.875	0.4845065390788784	0.004836351067372225	4.063469621052597E-4
1727781715861	8296.875	0.4598962769151817	0.004879030273669137	3.894343988598562E-4
1727781715862	8296.875	0.4551847707618639	0.004776901926508243	5.791656611813909E-4
1727781715864	8296.875	0.45234653677367875	0.004557055594674594	8.648802913344811E-4
1727781715866	8296.875	0.4858330194138714	0.004402476492341489	0.0011815759442334488
1727781715868	8296.875	0.5951146273604365	0.004452519045103806	0.0014498012785802501
1727781715870	8296.875	0.719484352621583	0.00451017080701842	0.0017180266129270514
1727781715871	8296.875	0.8834457848791956	0.00434848086238498	0.0019559396406279256
1727781715873	8296.875	0.9760798133542716	0.004111292933934295	0.0020860558618776477
1727781715874	8296.875	1.1258799035490223	0.0040051984038306275	0.0022692896783209106
1727781715876	8296.875	1.1820083790144933	0.003933204357717796	0.002351468430426379
1727781715877	8296.875	1.2669480380595635	0.003750768618561545	0.002519370558088409
1727781715879	8296.875	1.2913161868275218	0.003560828965722652	0.002564977725393273
1727781715881	8296.875	1.279909258809656	0.003618814590360761	0.0025428530620089963
1727781715883	8296.875	1.2253208421487698	0.0037140532949225544	0.002454216650343005
1727781715885	8296.875	1.160112052387779	0.003994846537846101	0.00235311692611897
1727781715886	8296.875	1.0447857897089652	0.0045508498174730945	0.0021677750391713747
1727781715888	8296.875	0.985440409334921	0.005173936638501336	0.0020753266248284895
1727781715890	8296.875	0.8735049886699963	0.005763287115799414	0.0018959059801614314
1727781715892	8367.1875	0.7150010007688217	0.006386689557145337	0.0015737749659417647
1727781715893	8367.1875	0.7174794223517936	0.007082375511686427	0.001251643951722098
1727781715895	8367.1875	0.6791651150281364	0.007773075329424179	0.0010643614394249127
1727781715897	8367.1875	0.7221341882861635	0.008310099895952966	8.806183594705361E-4
1727781715899	8367.1875	0.5873194280660378	0.00875521394565933	7.23971786003245E-4
1727781715901	8367.1875	0.5623505005092195	0.009361255610069124	5.67325212535954E-4
1727781715902	8367.1875	0.5118783235804557	0.009957761704641436	6.492592753273353E-4
1727781715904	8367.1875	0.44601615428748154	0.01022665942185207	7.666033447052807E-4
1727781715906	8367.1875	0.4372608914782988	0.010290294558650194	0.0012182766229264631
1727781715908	8367.1875	0.5170428658096834	0.01052340105946709	0.0016891551590315049
1727781715909	8367.1875	0.6712647139035152	0.011120000607232077	0.0020299619310402443
1727781715911	8367.1875	0.7474216247059275	0.011968607884607829	0.002370768703048984
1727781715913	8367.1875	0.8740640568198291	0.012703364141221321	0.0027014260115047458
1727781715915	8367.1875	1.0218454186808623	0.012827827416459294	0.0029441408599487164
1727781715917	8437.5	1.1154930971985257	0.01231266633839241	0.003109842784308851
1727781715918	8437.5	1.166122955835452	0.012433613879268475	0.003214308670827066
1727781715920	8437.5	1.162406778116497	0.012688732522991495	0.0032058367141173777
1727781715922	8437.5	1.1212892454502879	0.012906985348357774	0.0031089832446286733
1727781715924	8437.5	1.0351583190806348	0.012849539330724443	0.0028876057915449556
1727781715925	8437.5	1.0025971439486738	0.012889263841718719	0.0025945659753969816
1727781715927	8437.5	0.9926598223721517	0.013323410808481708	0.0024520064618318766
1727781715929	8437.5	0.9635109571540881	0.013800000807279215	0.002154429963231113
1727781715931	8437.5	0.796788723652397	0.013929421734087812	0.0018405244526042614
1727781715933	8437.5	0.701618437050465	0.013888791023925828	0.0015295961690587818
1727781715934	8437.5	0.6070699514759741	0.013990038074302326	0.0012186678855133021
1727781715936	8437.5	0.5221991483835119	0.014202758643355521	9.719024465283494E-4
1727781715938	8437.5	0.46339270035892877	0.014447315137289411	7.415367184787327E-4
1727781715940	8437.5	0.4305293980203734	0.014831297829760582	5.567038233684207E-4
1727781715941	8507.8125	0.34850833184784996	0.015406300280742379	3.718709282581087E-4
1727781715943	8507.8125	0.4266428711814914	0.015527409214461536	3.6223056419272076E-4
1727781715945	8507.8125	0.4142233410721305	0.01490994388440261	4.040527429285365E-4
1727781715947	8507.8125	0.4646367532616427	0.014192265574736773	4.8099398735734577E-4
1727781715949	8507.8125	0.4078223270440252	0.013968123530646519	8.009975227755338E-4
1727781715950	8507.8125	0.49067935238675714	0.013859546177016574	0.0010567774613750966
1727781715952	8507.8125	0.5643079317453675	0.013371652958930275	0.0013775105672866723
1727781715954	8507.8125	0.6492584211067037	0.013010699695803596	0.001738334230017314
1727781715956	8507.8125	0.7752153269806773	0.01341660289018907	0.0020826820130057004
1727781715957	8507.8125	0.9430516961396771	0.014279220191291627	0.0024270297959940873
1727781715959	8507.8125	1.0182582772542101	0.014738668768761103	0.002563620913434821
1727781715962	8507.8125	1.152891572172735	0.014373221063663538	0.0027923433750952267
1727781715964	8507.8125	1.2479197477698294	0.013921887933721082	0.002952159153281176
1727781715966	8507.8125	1.2328060992239072	0.013921033058516514	0.0029248944468991396
1727781715967	8507.8125	1.1750195525690004	0.014293369875591058	0.002813778939880509
1727781715969	8507.8125	1.127267529497375	0.014316383085937705	0.0027182308709335756
1727781715971	8507.8125	1.0549559388533736	0.01487231680384356	0.002448592422536903
1727781715973	8507.8125	0.895922852921328	0.018037121372805203	0.0021451781841957144
1727781715974	8507.8125	0.7595770458449802	0.021701381795207163	0.0018147675523415305
1727781715975	8507.8125	0.7013881236356628	0.021700592498361003	0.0016374845591603725
1727781715977	8507.8125	0.6776029184735748	0.018398847951855226	0.0014014185565022254
1727781715979	8507.8125	0.5329496319325329	0.016146016205904067	0.001140993970502142
1727781715981	8507.8125	0.48596737353140285	0.01590625140639224	9.365944390338778E-4
1727781715982	8507.8125	0.42658108141775175	0.015468959246889704	7.321949075656137E-4
1727781715984	8507.8125	0.45339783888076884	0.014449504637239263	8.060012210341403E-4
1727781715986	8507.8125	0.47614409151738396	0.013806918353834602	0.0011422686938072889
1727781715988	8578.125	0.6002190228028368	0.013954032036758643	0.0014818903856445808
1727781715989	8578.125	0.7225144012990417	0.01445225809216685	0.001725324315919131
1727781715991	8578.125	0.8144528325284516	0.015031862202498629	0.001968758246193681
1727781715993	8578.125	0.9719633849019168	0.015540240598043117	0.0021742085550205867
1727781715995	8578.125	1.0910980142351752	0.015304458049010487	0.0023086754891090593
1727781715997	8578.125	1.1563155136268344	0.015054129857456404	0.0023870297635940575
1727781715998	8578.125	1.1495228619159927	0.015003446116187858	0.00237344918328799
1727781716000	8578.125	1.1335612271638216	0.015393997441459625	0.0023444245762781093
1727781716002	8648.4375	1.0737763867830938	0.01570831536789979	0.002232328981891218
1727781716004	8648.4375	0.9757984532327194	0.015502348614013329	0.0020218076007865004
1727781716005	8648.4375	0.9983256089876987	0.015008131632412672	0.0017466675281169741
1727781716007	8648.4375	0.9558004051532534	0.01479384965032216	0.00163367548921882
1727781716009	8648.4375	0.8627557438408338	0.01506063386839789	0.0014245346299829812
1727781716011	8648.4375	0.7056962991883392	0.015523277929197096	0.0012262026607046768
1727781716013	8648.4375	0.5763685011847047	0.015720356511098585	0.0010337806946312668
1727781716014	8648.4375	0.5109464509196957	0.01566960751923588	8.413587285578568E-4
1727781716016	8718.75	0.5346830587691119	0.015679200771027246	7.197296422802754E-4
1727781716018	8718.75	0.6030231560891939	0.015903564047148395	5.98100556002694E-4
1727781716020	8718.75	0.6596438199060177	0.016094094776997976	6.510606808915685E-4
1727781716021	8718.75	0.6992132974947054	0.01621159474542309	7.454935327100764E-4
1727781716023	8718.75	0.5971440729105247	0.016369755875664364	8.289802681270906E-4
1727781716025	8718.75	0.5136980246152564	0.01674251605395479	0.0012007410739902197
1727781716027	8718.75	0.5914041869506934	0.01738214884716827	0.001606211249925986
1727781716029	8718.75	0.6881749854897553	0.017761454840349845	0.0020141265768143122
1727781716030	8789.0625	0.8168300641911317	0.017033522479434213	0.002321481002635764
1727781716032	8789.0625	0.7191943922382731	0.015968343867120614	0.0026288354284572154
1727781716034	8789.0625	0.8382417370938154	0.015051249697001712	0.0030121637216786257
1727781716036	8789.0625	0.9425620411172717	0.013921983489428474	0.003266521225766049
1727781716037	8789.0625	1.0080958715783497	0.01288822884465337	0.003415226801106921
1727781716039	8789.0625	1.0099119531336203	0.011960783414808685	0.0034186629804761046
1727781716041	8789.0625	0.9728854399412445	0.011373690551674198	0.003330095660911252
1727781716043	8789.0625	0.898302629567564	0.011322658781418775	0.003138301574122606
1727781716045	8789.0625	0.8127043529494924	0.011694550953978575	0.0028943225607863795
1727781716046	8789.0625	0.7012027820591508	0.012324770375315538	0.0025387906090999337
1727781716048	8789.0625	0.6969435294584543	0.01277560241482685	0.0022008268491545296
1727781716050	8789.0625	0.5771728391126976	0.012929110180561103	0.0018435188523197982
1727781716052	8789.0625	0.6848814916743662	0.01305162520351665	0.001486210855485067
1727781716053	8789.0625	0.6665725510428228	0.013350530644455627	0.0012584430043565452
1727781716055	8789.0625	0.6331262789608768	0.013869564797657594	0.00119078039394948
1727781716057	8789.0625	0.5713414493155753	0.014470702519501822	0.0010356730817373157
1727781716059	8789.0625	0.570463066933731	0.015069822065483985	8.805657695251515E-4
1727781716062	8789.0625	0.5541091224594201	0.015482871376273745	8.535980491546258E-4
1727781716063	8789.0625	0.604252791322168	0.015407201951710144	0.0011550924301986822
1727781716065	8789.0625	0.6178558232943334	0.014826402444484518	0.0014928730852382802
1727781716067	8789.0625	0.6595025149580498	0.014281357915902916	0.0018264332582696476
1727781716069	8789.0625	0.7909744692187983	0.014211276776744533	0.0021599934313010147
1727781716070	8789.0625	0.9120190336552092	0.014285962105174178	0.0024125020315467604
1727781716072	8789.0625	0.9844632772627977	0.014238609141728076	0.002530297684146717
1727781716074	8789.0625	1.1321678519531653	0.014304807317338126	0.002748634726991587
1727781716075	8789.0625	1.1938543267588797	0.014829049795398513	0.002851109296390826
1727781716077	8789.0625	1.2024347407754665	0.015513789005992673	0.0028666933610876516
1727781716078	8789.0625	1.1944269836532762	0.015842122287428557	0.002850619035928914
1727781716080	8789.0625	1.1629717585253634	0.016102185101543626	0.0027877370871905623
1727781716082	8789.0625	1.0904042379757297	0.01603836609587552	0.002561716734443786
1727781716084	8789.0625	0.975804953395461	0.015481682800266131	0.0022858966119886385
1727781716085	8789.0625	0.8757073424397275	0.014878463249253755	0.00199842020651901
1727781716087	8789.0625	0.7898486635220126	0.01467749485899302	0.0017675347918289877
1727781716089	8789.0625	0.6804832486123022	0.014739445299294655	0.00151621216874104
1727781716091	8789.0625	0.5444928413954799	0.014834900163936455	0.0012222436222042758
1727781716093	8789.0625	0.4905889795481872	0.014913427933252926	9.662638715102605E-4
1727781716094	8789.0625	0.7052063528831344	0.014774380301404098	7.102841208162453E-4
1727781716096	8789.0625	0.7503851949998213	0.014638812228974478	6.721947897850244E-4
1727781716098	8789.0625	0.6431479260470269	0.014319425295169372	7.39658973136545E-4
1727781716100	8789.0625	0.6246952837801178	0.01406867280754985	9.394727450155631E-4
1727781716101	8789.0625	0.746160056595469	0.013803416216461181	0.0010785782100157337
1727781716103	8789.0625	0.7902314661267251	0.013244300650144387	0.0012176836750159043
1727781716105	8789.0625	0.81452917620468	0.01235803816874836	0.0014876173382021539
1727781716107	8789.0625	0.8445969001135569	0.010678986408833198	0.0017575510013884035
1727781716109	8789.0625	0.8577731183310489	0.007748718519414958	0.00208543857545594
1727781716110	8789.0625	1.0102681419308308	0.004335346454066162	0.0024190766779219855
1727781716112	10335.9375	1.060204335978446	0.0038530632465420328	0.0025650927846425165
1727781716114	10335.9375	1.1652628580729165	0.005140049221002875	0.0027982674593403797
1727781716116	10335.9375	1.2541573002653301	0.005424582056040478	0.0029739116783260295
1727781716117	10335.9375	1.293065612920925	0.0046252364260315	0.003039359709742958
1727781716119	10406.25	1.2893836703190513	0.0031838609706428796	0.0030328791783672347
1727781716121	10406.25	1.2554400621969994	0.0017344360042322378	0.0029714436071275547
1727781716123	10406.25	1.1422307236389544	7.517181553258307E-4	0.002781289120193844
1727781716125	10476.5625	0.9634693713558046	2.702905997735883E-4	0.0024842214198060306
