# Supplementary material for: Identification and classification of repeated whistle types from free-ranging rough-toothed dolphins (Steno bredanensis)
Source: Sci Rep. 2026 Mar 20;16:14327. doi: 10.1038/s41598-026-44853-2 (PMC13144356; doi:10.1038/s41598-026-44853-2)
Supplement: Supplementary file 2 — Supplementary Material 2 [file 41598_2026_44853_MOESM2_ESM.zip › Dataset_StenoRepeatedCalls/Contours/3959.csv]

Time [ms]	Peak Frequency [Hz]	Duty Cycle	Energy	WindowRMS
1727775933128	5554.6875	0.7117448281860871	0.0014435049572315516	0.0011176648693984785
1727775933129	5554.6875	0.8112445567388955	0.0023760310686473966	0.0013042039965498469
1727775933131	5554.6875	0.8593344856430438	0.0030729577871296135	0.0014907431237012152
1727775933133	5554.6875	0.9674511288110859	0.0030123386070612856	0.0017103756702565199
1727775933135	5625.0	0.9683860922759433	0.0021984560837174085	0.0019548530031144704
1727775933137	5695.3125	1.0622733459081333	0.001175324785308762	0.002185531188328855
1727775933138	5835.9375	1.1713144768577883	9.609215884384239E-4	0.0023858199241397803
1727775933140	5906.25	1.1335994658426114	0.0013449943061688825	0.0024830648882659795
1727775933142	6046.875	1.1589264783821829	0.0018717580665681454	0.002667227634630177
1727775933144	6046.875	1.1846479999528952	0.002352569819240308	0.002809559861677796
1727775933145	6046.875	1.2169151954525963	0.002455578640000929	0.0028725096267542493
1727775933147	6046.875	1.2198719377793805	0.002172218547435285	0.0028781109559746264
1727775933150	6117.1875	1.1818022940868809	0.001874409512954803	0.0028050982471931976
1727775933152	6187.5	1.0395074833752405	0.001953700505542829	0.0025492240277400287
1727775933154	6257.8125	0.9105053232528977	0.002665104797432875	0.002318751483454053
1727775933155	6328.125	0.7444804346395992	0.0036505968404247965	0.001996411379280931
1727775933157	6468.75	0.7158387382075472	0.004488355112947903	0.0017105184927703044
1727775933159	6468.75	0.6308232096484845	0.004319036362585117	0.001395702209125818
1727775933161	6468.75	0.5646808807394913	0.0036608345501903407	0.001089019781579521
1727775933162	6539.0625	0.5650422358162998	0.0034706001126092313	7.823373540332241E-4
1727775933163	6539.0625	0.6401014028105346	0.004065140095316402	6.852062028335244E-4
1727775933165	6539.0625	0.6987876469377059	0.004482902558734481	6.438767301633972E-4
1727775933167	6609.375	0.6330498978841947	0.004278482548655383	6.395273410213022E-4
1727775933169	6609.375	0.697361848139413	0.003938384624450914	7.546981105024E-4
1727775933170	6609.375	0.8253821287015198	0.0036486211438766006	8.544759557238174E-4
1727775933172	6679.6875	0.8971736116229363	0.003513159375382581	9.06282051790789E-4
1727775933174	6679.6875	0.9824710704348564	0.0034925396815758724	0.0010145583210491903
1727775933176	6679.6875	1.0653792275558023	0.0032128306415574633	0.0010842113130458218
1727775933177	6679.6875	0.8111249716036715	0.0027384686739526038	0.0012522300314174789
1727775933179	6679.6875	0.8192086225207433	0.0023915660312169617	0.0013751733151983804
1727775933181	6679.6875	0.8193561865848565	0.002179277032988383	0.0016106395301077035
1727775933183	6679.6875	0.9146156550953223	0.001978681509073577	0.0018055110155438389
1727775933185	6679.6875	0.9955388073939077	0.0019480013599962865	0.002010342518335613
1727775933186	6679.6875	1.1107343767371038	0.002189489174864325	0.0022177586527528277
1727775933188	6679.6875	1.1600944897580363	0.0023376172052306837	0.002299153072681465
1727775933190	6679.6875	1.246538665695874	0.0022721083779540744	0.0024248915490347146
1727775933192	6679.6875	1.2484153581312336	0.0024223817302381676	0.0024244958219719077
1727775933193	6679.6875	1.1862324726232452	0.00293088989883951	0.002335628618737394
1727775933195	6679.6875	1.1314439104091225	0.00335646519829553	0.00225825496978302
1727775933197	6679.6875	0.9926151997570041	0.00343911686573087	0.0020718812118063457
1727775933199	6679.6875	0.8685190707326562	0.0034785828054288833	0.0018589766157827525
1727775933201	6750.0	0.7410425905656196	0.0035462201932568104	0.001563939857993975
1727775933202	6750.0	0.6999755896825625	0.0033583110806850573	0.0012689031002051975
1727775933204	6750.0	0.6911116749062651	0.0029364074727505057	0.0011682566817789557
1727775933206	6750.0	0.6816090055759375	0.0027991278570287264	0.0012115202033998347
1727775933208	6750.0	0.7158351673339916	0.0031453330648972674	0.0013795951350842842
1727775933209	6750.0	0.7825229588278555	0.00351258352096104	0.001617853457175553
1727775933211	6750.0	0.8017273158256273	0.003541805816529881	0.0017756307513054138
1727775933213	6750.0	0.8694902514418795	0.0033768922208241422	0.002101978295715904
1727775933215	6750.0	0.9999207531516113	0.003342659165475284	0.002320642950057252
1727775933217	6820.3125	1.1028281939197557	0.003335750314562533	0.002471530249766607
1727775933218	6820.3125	1.158917216285412	0.0034528698597834527	0.002563342892051126
1727775933220	6820.3125	1.1631907303146045	0.003325072887070119	0.002570045323879931
1727775933222	6820.3125	1.1503633940870763	0.002989358319447225	0.002545945448560506
1727775933224	6820.3125	1.1003177592078532	0.002873795001408345	0.0024541883467870075
1727775933225	6820.3125	0.9943393671818472	0.002893025849872576	0.002248443444366032
1727775933227	6820.3125	0.9994617567353048	0.00279163558686848	0.002101951414981812
1727775933229	6820.3125	0.9882225180571934	0.0026043937071264355	0.001830131762585678
1727775933231	6820.3125	0.8279329752242879	0.0023670034056674505	0.0015739295315008687
1727775933233	6890.625	0.6772839048373623	0.0018981820709954036	0.0013170812251272238
1727775933234	6960.9375	0.5734015864700196	0.001121470507627938	0.001060232918753579
1727775933236	7101.5625	0.5206992495460183	5.063347177926835E-4	8.692847166969219E-4
1727775933238	7242.1875	0.5309486411793937	3.0445844592243696E-4	6.677290481761966E-4
1727775933240	7312.5	0.5745727222935164	5.795646799503824E-4	4.6617337965547135E-4
1727775933241	7453.125	0.5647276138491953	0.001363736281551446	4.588315845288615E-4
1727775933243	7593.75	0.4674855691994804	0.0016747229950753637	5.289828642332606E-4
1727775933245	7734.375	0.4868993219339623	0.0021068981452112543	8.388018534141618E-4
1727775933247	7734.375	0.5402756316417263	0.0024105163285716145	0.0011554470405859578
1727775933250	7734.375	0.6775623679828426	0.0021059142050400795	0.0015323260253727795
1727775933251	7734.375	0.8307675836647551	0.0014364696862381183	0.001790681353602948
1727775933253	7734.375	0.9269831962364349	0.0012440500483213554	0.0020490366818331166
1727775933255	7734.375	1.0217459268218638	0.0015897187044670886	0.002336538324269518
1727775933257	7734.375	1.104475427393135	0.0018767160665946695	0.0025874768632912167
1727775933258	7734.375	1.1833312096924635	0.0018398135671141636	0.0027318249240384034
1727775933260	7804.6875	1.196662521402969	0.0017721491536394662	0.0027565742895030543
1727775933262	7804.6875	1.1903970000866113	0.0025052718420178082	0.002743811335715982
1727775933263	7804.6875	1.1734612243997176	0.0039467117690509205	0.0027109393946207904
1727775933265	7804.6875	1.1513627372231772	0.004649795942297284	0.0026675751648050057
1727775933266	7804.6875	1.0721914016695981	0.0036819007686317755	0.0025140959596594353
1727775933268	7804.6875	1.022548693835945	0.0021432224964390146	0.0024193042686640803
1727775933270	7804.6875	0.9034137762339349	0.001374276881040944	0.0021343366496362117
1727775933272	7875.0	0.8673803010091692	0.0011762451681924533	0.0018418212226293256
1727775933273	7875.0	0.8347709223909198	9.704004280704777E-4	0.0015802559681831999
1727775933275	7875.0	0.7896942232407305	8.514634098811487E-4	0.0014723728478076967
1727775933277	7875.0	0.6841347373436815	8.854919905325799E-4	0.0012503855959657593
1727775933279	7875.0	0.8284819733179903	9.767101717376252E-4	0.0010520971841381302
1727775933281	7875.0	0.9268025520447959	0.0011220652831303124	9.459582748649543E-4
1727775933282	7875.0	0.9039098771990329	0.0013468197455840892	9.615346511958626E-4
1727775933284	7945.3125	0.7823713625047646	0.001674098829472959	0.0010497299017993432
1727775933286	7945.3125	0.7983276795924202	0.0020077888399568943	0.001296481184249275
1727775933288	7945.3125	0.8618035511051997	0.0021514577560238727	0.001543232466699207
1727775933289	7945.3125	0.9028396766390689	0.002009124733119138	0.001795640407541117
1727775933291	7945.3125	0.89079521844115	0.001718581994377964	0.0019439638643385978
1727775933293	7945.3125	0.9950025577866926	0.0014790341930228889	0.002181244138322025
1727775933295	7945.3125	1.133643809375551	0.001379926425168439	0.0024352615205514836
1727775933297	7945.3125	1.2336434534896108	0.0014434612300279145	0.0025988326369457376
1727775933298	7945.3125	1.2547705936269322	0.001566754515826331	0.0026332221540949605
1727775933300	7945.3125	1.2300594811688121	0.0015575403783021425	0.0025983016454129188
1727775933302	7945.3125	1.1563243629412068	0.001410337091447988	0.0024879607840179946
1727775933304	8015.625	1.042957470711735	0.0012937700799242244	0.002319939307028825
1727775933305	8015.625	0.868774263384985	0.0012939293671785082	0.002039420596309269
1727775933307	8015.625	0.7793076950806002	0.0013413140027270984	0.0017869815890908134
1727775933309	8015.625	0.5986182109959061	0.0013323745233055353	0.001456720311458346
1727775933311	8015.625	0.5288865459197198	0.0012202277385347526	0.0011210008841246915
1727775933313	8015.625	0.441373550857029	0.0010903383626744744	8.526036811581253E-4
1727775933314	8015.625	0.4667308495479559	0.0010207815843897778	5.84206478191559E-4
1727775933316	8015.625	0.46072120731936106	0.001022772943759298	4.908257455180952E-4
1727775933318	8015.625	0.5183189919909591	9.93118286200865E-4	4.2897565125866473E-4
1727775933320	8015.625	0.42995269485862375	8.487411976351121E-4	6.632503688499664E-4
1727775933321	8085.9375	0.5590902991956943	6.722229651583391E-4	8.449878342039898E-4
1727775933323	8085.9375	0.560724990172956	5.635963658546186E-4	0.0010792145932803907
1727775933325	8085.9375	0.680299967522818	5.643831429317837E-4	0.001335833511560868
1727775933327	8085.9375	0.7791161895743608	5.990148742661443E-4	0.001592452429841345
1727775933329	8085.9375	0.8994746439929959	5.571955328383766E-4	0.00188287476909507
1727775933330	8085.9375	0.9306818206094476	4.612076157795528E-4	0.00218332029579987
1727775933332	8085.9375	1.005165740574583	4.561843547884906E-4	0.002331489567759883
1727775933334	8085.9375	1.116140572660309	5.943551190112904E-4	0.0025473988364206656
1727775933336	8085.9375	1.0561542281973628	7.600335350351729E-4	0.0027505468107350923
1727775933337	8085.9375	1.0218749152841031	8.23157894256726E-4	0.0029149463047901843
1727775933339	8085.9375	1.0424582308270982	7.821821118508514E-4	0.002970194850941963
1727775933341	8085.9375	1.0541304929787465	7.070135582623201E-4	0.0030009963148527525
1727775933343	8085.9375	1.0281836022215896	6.900157739816576E-4	0.0029420295057778043
1727775933345	8085.9375	0.9596113785309587	7.80938630911616E-4	0.002790044135933952
1727775933346	8085.9375	0.8397728004364563	8.718800235413771E-4	0.002546298637791473
1727775933349	8085.9375	0.7710787976442203	8.34579243806107E-4	0.0022628538744307192
1727775933351	8085.9375	0.602970689994036	6.926038220101533E-4	0.001979409111069966
1727775933353	8085.9375	0.6748081590101175	6.09624323827671E-4	0.001712230012237867
1727775933354	8085.9375	0.8180290535991831	6.406669021317579E-4	0.0015298749335827095
1727775933356	8085.9375	0.8568196964438539	6.88435488857618E-4	0.0014484153753659
1727775933358	8085.9375	0.7956182657825019	6.727471486105448E-4	0.0012737035463489255
1727775933360	8085.9375	0.6974635120509176	6.326189387725863E-4	0.001186562105689818
1727775933362	8156.25	0.7692943240070648	7.607810522203631E-4	0.0012531436559207836
1727775933362	8156.25	0.831711044274613	0.0014106652347561904	0.001405878895433464
1727775933364	8156.25	0.831711044274613	0.00230306540779597	0.001405878895433464
1727775933366	8156.25	0.67549411605739	0.0024617930174418174	0.001660732093707157
1727775933368	8156.25	0.6783454943003144	0.001659188962693736	0.001955670334064862
1727775933369	8156.25	0.7027456533840032	8.588101591890257E-4	0.00228505138424924
1727775933371	8156.25	0.776819206284462	6.558147939517026E-4	0.002614432434433618
1727775933373	8156.25	0.8569698868103202	6.751054399318357E-4	0.0030451875606255967
1727775933375	8156.25	1.0215542624058984	6.697655107789255E-4	0.003442955176907291
1727775933377	8156.25	1.121232221983991	7.155879161137974E-4	0.003668174960651204
1727775933378	8156.25	1.1679455782768724	8.280270411861562E-4	0.0037769320745345684
1727775933380	8156.25	1.1536958991447495	8.315248889408156E-4	0.0037463025041571756
1727775933382	8156.25	1.0907227865327807	7.231580779541058E-4	0.003605542174191392
1727775933384	8156.25	0.9786353920990566	6.285670075620815E-4	0.003331532850531694
1727775933385	8156.25	0.8161774176017247	6.257711495275323E-4	0.0029782485081811653
1727775933387	8156.25	0.7796203020029302	6.751717779694662E-4	0.002589785244869799
1727775933389	8156.25	0.6443212188693285	7.174507493557713E-4	0.002148706138448467
1727775933391	8156.25	0.5697646835856984	7.695359877250718E-4	0.001672526231305876
1727775933393	8156.25	0.48493112135506	8.583102961294187E-4	0.0012755149098557053
1727775933394	8156.25	0.4797204475208926	9.492494967005413E-4	8.785035884055347E-4
1727775933396	8156.25	0.4429265569908995	9.80740921834768E-4	6.721331749546607E-4
1727775933398	8156.25	0.6019064465408805	9.203854099207924E-4	4.6576276150378667E-4
1727775933400	8156.25	0.6391313557071222	8.101936966983817E-4	5.311122635584916E-4
1727775933401	8156.25	0.6613525640586149	7.764484330887481E-4	6.31107444388946E-4
1727775933403	8156.25	0.695271895200035	8.741849284910266E-4	6.801598605582225E-4
1727775933405	8156.25	0.503028618777864	9.663552033291466E-4	0.001033222690344484
1727775933407	8156.25	0.5102040385093907	9.288899629090613E-4	0.0015048384380426326
1727775933409	8156.25	0.5884315188708149	8.515820490092456E-4	0.002037419298619998
1727775933410	8156.25	0.7073252148406003	8.529492358358703E-4	0.0024372633698352
1727775933412	8156.25	0.8027092561935574	9.032735069006584E-4	0.0028371074410504017
1727775933414	8156.25	0.9809179356782172	9.311976268756558E-4	0.0032933227035450317
1727775933416	8156.25	1.1338060314742582	0.0010627526700033349	0.0036407302380817835
1727775933417	8156.25	1.2419241856152232	0.0015654215089142623	0.003850828247653945
1727775933419	8156.25	1.2679337647783624	0.0020963903592047988	0.0039002686579915208
1727775933421	8156.25	1.2519416876751228	0.0020073833004936575	0.0038684091209404965
1727775933423	8156.25	1.1600789053365888	0.0014461492519583876	0.0036690337622616695
1727775933425	8156.25	1.0000597063792636	0.0010916105085856651	0.003308890684625422
1727775933426	8156.25	0.8209601094270255	0.0010821853404703726	0.002840272077200247
1727775933428	8156.25	0.7210036567201566	0.0011080310355292453	0.0024332315411140747
1727775933430	8156.25	0.5983145303374887	0.001154003063918259	0.0019871129122597275
1727775933432	8156.25	0.5785315720111748	0.001231854028070761	0.0016114704002935954
1727775933433	8156.25	0.6973245950387111	0.0012005542688338655	0.0012358278883274636
1727775933435	8156.25	0.7377853766760569	0.0010643591314903607	0.0011765073464805004
1727775933437	8156.25	0.8119403191332547	0.001101975451313031	0.0010657888648545775
1727775933439	8156.25	0.7311934944968553	0.0013876060143411188	0.0010010366832454989
1727775933441	8156.25	0.7279854472006962	0.0015170424666892527	0.0011281958093905572
1727775933442	8156.25	0.6087029826394738	0.0013069860829491146	0.0014460191215984017
1727775933444	8085.9375	0.685539359250869	0.0011292829729545935	0.001872711661619039
1727775933446	8085.9375	0.6529211287189618	0.0011869583524509687	0.002396898627926309
1727775933449	8085.9375	0.7111030537678108	0.0013078396863427512	0.0030123598941625947
1727775933450	8085.9375	0.9272884798173613	0.0013478896108563602	0.0034274345978815767
1727775933452	8085.9375	1.0152291595878637	0.0013234312174011532	0.0038425093016005592
1727775933454	8085.9375	1.2009371294038482	0.00125440946521271	0.004271571352001587
1727775933456	8085.9375	1.2929463858408397	0.0012183876821128237	0.00449579822297518
1727775933458	8085.9375	1.3059632286725384	0.0015343838854647174	0.004532885982272154
1727775933459	8085.9375	1.2549585452810201	0.0030676960529645763	0.004406083996370176
1727775933461	8085.9375	1.1876036489424546	0.005630853333404587	0.004237091167512951
1727775933462	8085.9375	1.0349763799977538	0.006684085530209341	0.00380389502044157
1727775933464	8085.9375	0.9475047204907907	0.005302017430892348	0.0035757238911403163
1727775933465	8085.9375	0.7599990172955975	0.003546384928092669	0.003096436364144193
1727775933467	8085.9375	0.6625336049809074	0.002935114233491413	0.0026264193582286165
1727775933469	8085.9375	0.4982596354449053	0.002625626771363429	0.0021536264452965766
1727775933471	8085.9375	0.3955460228992717	0.00212603154821146	0.001712099155963609
1727775933473	8085.9375	0.5602167629425089	0.0018022952003945844	0.0012705718666306412
1727775933474	8085.9375	0.8144709458232084	0.001606424468991407	0.0011728541521415323
1727775933476	8085.9375	0.7222887201283059	0.001446564088099809	0.0012382888119695408
1727775933478	8085.9375	0.7033659515602322	0.001303659839892209	0.001405718045123118
1727775933480	8085.9375	0.8010584792811356	0.0012164346302847252	0.001513282895700618
1727775933481	8085.9375	0.8355180957996405	0.001270876942411956	0.0015425399795378737
1727775933483	8085.9375	0.8121569308737646	0.0014277794904835103	0.001527076787438839
1727775933485	8085.9375	0.8080482680644826	0.0015870914958791174	0.0015283629939712902
1727775933487	8085.9375	0.6373860510442567	0.0018948410743455824	0.001758804340008432
1727775933489	8085.9375	0.5908018316256638	0.003458578052873548	0.0023503993791764402
1727775933490	8085.9375	0.49905898871395693	0.007554848012104911	0.0028191157614410167
1727775933492	8085.9375	0.5564922782416565	0.011355235379801086	0.0032878321437055935
1727775933494	8085.9375	0.6743922039926746	0.010594035884529038	0.003988154066093255
1727775933496	8085.9375	0.8245236311841816	0.006434656679875871	0.004688475988480916
1727775933497	8085.9375	0.9722640609573827	0.0033976684288131173	0.005158245571427643
1727775933499	8085.9375	1.0225776693565343	0.002507974732592815	0.005318148493324853
1727775933501	8085.9375	1.0770959813674674	0.0021797394411387176	0.005504320016333129
1727775933503	8085.9375	1.0485260171942798	0.001997259868675939	0.00543009227659757
1727775933505	8085.9375	0.9443800020796769	0.002329871740095947	0.005076470062050322
1727775933506	8085.9375	0.7900989222437046	0.002151399468269281	0.004560952403439212
1727775933508	8085.9375	0.7008475371401084	0.0014686790288577682	0.004010190735286816
1727775933510	8085.9375	0.6755708898388365	0.0012160874237675152	0.003366982674271832
1727775933512	8085.9375	0.5626429891892385	0.0014171069549418008	0.0027142522288023142
1727775933513	8085.9375	0.5257817525192967	0.0015177670971997872	0.002061521783332797
1727775933515	8085.9375	0.5030519603445615	0.0014570882253190887	0.001907794304278288
1727775933517	8085.9375	0.768708776995468	0.0014850158444869896	0.0017515697698068482
1727775933519	8085.9375	0.7869199695650666	0.0015500220562464238	0.0017817722768938284
1727775933521	8085.9375	0.8161278773006844	0.0018621621713410896	0.0018064916424844592
1727775933522	8085.9375	0.8038026746419873	0.0030356244000502184	0.001797341067618578
1727775933524	8085.9375	0.8116305896130072	0.005537186217929719	0.0018143764149635207
1727775933526	8085.9375	0.7772922465039042	0.007707639770784461	0.002000930705592701
1727775933528	8085.9375	0.696551458224144	0.007193324959984724	0.0023955825687856837
1727775933529	8085.9375	0.6551597158337861	0.00463008207771921	0.002787792758408361
1727775933531	8085.9375	0.706929763903981	0.0026793973981577555	0.0031800029480310386
1727775933533	8085.9375	0.8257879900982296	0.002201435320418228	0.003677391999660108
1727775933535	8085.9375	0.993242803609596	0.0020009718182630414	0.004181975974263076
1727775933537	8085.9375	1.1736971777190202	0.0018732366197436528	0.004601542146273278
1727775933538	8085.9375	1.2678750156106688	0.002245943725727668	0.004804355507392166
1727775933540	8085.9375	1.2736130560469079	0.002632531094779895	0.004815886135718522
1727775933542	8085.9375	1.2089991219638527	0.0022707329947553746	0.004661780912471261
1727775933544	8085.9375	1.0516768481496495	0.0014463006249440843	0.004264247718696582
1727775933545	8085.9375	0.8606360893329484	0.0010728976785018024	0.003761877016539975
1727775933547	8085.9375	0.774957348965499	0.0012235901318159931	0.0033169225066506337
1727775933550	8085.9375	0.6068567559904022	0.0015932266571424432	0.0025760633748717356
1727775933552	8085.9375	0.5082037886552383	0.002288467489061791	0.001954375702991964
1727775933554	8156.25	0.562375402861101	0.0028726432638129093	0.0014940032799840818
1727775933555	8156.25	0.6278016032412866	0.002758302287408221	0.0010336308569761992
1727775933557	8156.25	0.5698693873247511	0.0017859467782240018	9.586223747005379E-4
1727775933559	8226.5625	0.5627251604401424	6.407568940119949E-4	9.495571192909503E-4
1727775933561	8226.5625	0.6191485582907494	5.40347146799444E-4	0.0010102330597209265
1727775933562	8226.5625	0.66733015813573	5.544310151727509E-4	0.0011109648836548022
1727775933563	8296.875	0.5512706479595483	5.145882072128808E-4	0.001241402202199165
1727775933565	8296.875	0.49965999825829627	0.0017254818921285937	0.001462381592181009
1727775933567	8296.875	0.5761031708714938	0.0032493380343602443	0.0019754841123364826
1727775933569	8367.1875	0.6228077637472695	0.0031496722012091683	0.0025305802013939633
1727775933570	8367.1875	0.7694511276671819	0.0020050834130856737	0.002949090033949659
1727775933572	8367.1875	0.8672205864635522	0.0011490339291147097	0.003367599866505355
1727775933574	8437.5	1.0390485505942864	0.0011127324224874929	0.0038262556326165483
1727775933576	8437.5	1.1823747905507143	0.0011528184831407198	0.004199795968967339
1727775933577	8437.5	1.2700010014424101	0.001060796409148398	0.00441216845312579
1727775933579	8507.8125	1.2778063358894751	0.0012531916300304454	0.00443020835315692
1727775933581	8507.8125	1.231141323025486	0.001470347073185786	0.0043186043683986
1727775933583	8507.8125	1.1295895626798849	0.001737105202177068	0.004077244408325282
1727775933585	8507.8125	0.9648707639610649	0.0020029190180920063	0.003666939722487367
1727775933586	8507.8125	0.7908971612697913	0.0021333405874179485	0.0031435497882105617
1727775933588	8507.8125	0.701399910985264	0.0020035094524492145	0.002703249814068237
1727775933590	8507.8125	0.6350722013840197	0.0018373631336184451	0.0022373049389835874
1727775933592	8507.8125	0.5651255955838999	0.0018622934115134463	0.0017713600638989378
1727775933593	8507.8125	0.7509530410381678	0.0018270005608226917	0.0014981448744149318
1727775933595	8507.8125	0.8757844485752063	0.0015469743109853531	0.0014713504969901565
1727775933597	8507.8125	0.8745528922446424	0.0012956170614010535	0.0015550649635415906
1727775933599	8507.8125	0.9544544944167831	0.0012694337626229474	0.001656363931093545
1727775933601	8507.8125	1.0184089500106763	0.0013626517033573865	0.0016945507213337043
1727775933602	8507.8125	0.9925949507798547	0.0013460227566318046	0.0016803743484748086
1727775933604	8507.8125	0.9533171050620195	0.0011341048504489826	0.0016493790409542164
1727775933606	8507.8125	0.9207877695157816	8.965728872370553E-4	0.001604142355083238
1727775933608	8507.8125	0.7300172622226178	7.978155494201676E-4	0.0016824950301092762
1727775933609	8507.8125	0.6362080754630904	8.205972621581811E-4	0.0019802202679313485
1727775933611	8507.8125	0.6425308197302813	9.145801485055825E-4	0.0021744084460574393
1727775933613	8507.8125	0.679335333607549	0.0010559452345901843	0.0027026300975063295
1727775933615	8507.8125	0.7954195071240548	0.001130060553752431	0.00323085174895522
1727775933617	8507.8125	0.9265234615476607	0.0012117165653523193	0.0037575948945964737
1727775933618	8507.8125	1.1034675403684624	0.0014365419025950481	0.004257638826201136
1727775933620	8507.8125	1.1713153595405081	0.0015438413208090876	0.004449748475807219
1727775933622	8507.8125	1.251170194058259	0.0013177044877758421	0.004666564406465116
1727775933624	8507.8125	1.2429412569047915	0.0010277167301726634	0.004645759290762955
1727775933625	8507.8125	1.1717578189651605	9.532568418480149E-4	0.004457660190844135
1727775933627	8507.8125	1.1168968910335981	0.001038387095253391	0.004314407851162744
1727775933629	8507.8125	0.977663597654957	0.0010649964327561336	0.003934053678362391
1727775933631	8507.8125	0.8097472154553542	8.657516875691008E-4	0.00336832848337092
1727775933633	8507.8125	0.6165480148078036	7.007766832768695E-4	0.0027227315542742337
1727775933634	8507.8125	0.5213834669329012	8.685047612700637E-4	0.0020771346251775473
1727775933636	8507.8125	0.5297502998324382	0.0011191418607488753	0.0016740262706753458
1727775933638	8507.8125	0.4611207799546169	0.001119796722724988	0.0012624105455550172
1727775933640	8507.8125	0.48693222498315364	9.344652092509412E-4	9.432645921453156E-4
1727775933641	8507.8125	0.438788185977641	7.949196395082179E-4	6.24118638735614E-4
1727775933643	8507.8125	0.5437380559597885	7.120729116343087E-4	6.068333165234862E-4
1727775933645	8507.8125	0.3462370993049796	8.175220999897754E-4	8.59420133007977E-4
1727775933647	8507.8125	0.48366638643392773	0.0012925405104723235	0.0011248261701583496
1727775933650	8507.8125	0.5030293563198422	0.0017101837159215565	0.0014957975233470288
1727775933651	8507.8125	0.6441350729151069	0.001648236649167919	0.0017488121012747097
1727775933653	8507.8125	0.716738088218778	0.0013705111069307887	0.0020018266792023905
1727775933655	8507.8125	0.8783286186919737	0.0013646070837429608	0.002311522410396159
1727775933657	8507.8125	1.0044752533973496	0.0015335222688359614	0.002537451112256132
1727775933658	8507.8125	1.0788483308843717	0.001476899891626958	0.0026828089149149095
1727775933660	8437.5	1.1009268862075097	0.0013374561324905622	0.0027296440144475497
1727775933662	8437.5	1.1622423276913623	0.001074714047052508	0.002868892614911994
1727775933663	8437.5	1.1141932128467542	9.869619374906927E-4	0.0030565074750473482
1727775933665	8437.5	1.1403429111915993	0.0010212750171910059	0.0031245371071283957
1727775933666	8437.5	1.143614022665375	8.904435169476608E-4	0.0031303195830056575
1727775933668	8437.5	1.155201379822271	6.137082894960223E-4	0.0031612966186980356
1727775933670	8437.5	1.1713101643222148	4.505873859338825E-4	0.0032045102502944746
1727775933672	8437.5	1.1645869746041104	5.205278050816837E-4	0.00318850122325592
1727775933673	8437.5	1.11420966437135	6.090303057454085E-4	0.003088033478899408
1727775933675	8437.5	1.062425748785658	5.471629511103243E-4	0.0030018667028114043
1727775933677	8437.5	0.9033806347568508	5.038057748494214E-4	0.002717602855336519
1727775933679	8437.5	0.8433630357688804	6.42976488848942E-4	0.002372980153729517
1727775933681	8437.5	0.7402790012837551	8.367910434191812E-4	0.0021243597382202663
1727775933682	8437.5	0.6509441761505441	9.035047747731084E-4	0.0018398390848154175
1727775933684	8437.5	0.7102983477042583	9.404748093184439E-4	0.0016991814973309541
1727775933686	8437.5	0.8467612462520111	0.0010087982235249082	0.0015685568284905512
1727775933688	8437.5	0.8578299744616696	9.327865452683278E-4	0.0015091656506702766
1727775933689	8437.5	0.9029298897333754	7.142985909299336E-4	0.0015526644552327834
1727775933691	8437.5	0.9381943345892775	5.970596601643982E-4	0.0015757346335055378
1727775933693	8437.5	0.9374219154466751	6.17955639527209E-4	0.0015727232370434806
1727775933695	8437.5	0.8577737985240259	6.807418413159788E-4	0.001504915219802719
1727775933697	8437.5	0.8191060281125365	7.411682782511983E-4	0.0014417339241650307
1727775933698	8367.1875	0.8089444829640305	7.717362684494573E-4	0.0013976049927469493
1727775933700	8367.1875	0.6935016085319431	7.982840333128768E-4	0.0014095643533744988
1727775933702	8367.1875	0.6654690228526604	0.0010309131845625268	0.001679841407974082
1727775933704	8367.1875	0.7034617497314442	0.001332257455582082	0.002084206893618562
1727775933705	8367.1875	0.8469863871244877	0.0013999004227555295	0.002488572379263042
1727775933707	8367.1875	0.9162950815644654	0.0013175549607131235	0.0026769638061523438
1727775933709	8367.1875	0.8956392784609913	0.0013304988335616035	0.0031067033208348293
1727775933711	8367.1875	1.0361261587722745	0.001390015084353556	0.0034997683388023827
1727775933713	8367.1875	1.1497396196759517	0.0013282514302998432	0.00384586990686058
1727775933714	8367.1875	1.2434620350941084	0.0011578864354063383	0.004143886348614848
1727775933716	8367.1875	1.276596695945477	0.0010268246558262613	0.004243790995788536
1727775933718	8367.1875	1.3126397282822326	9.699973536585639E-4	0.004354861039294208
1727775933720	8367.1875	1.3128045661071033	9.198311774799022E-4	0.004355726071253006
1727775933721	8367.1875	1.2607903291770717	8.985382648733168E-4	0.004225001399161148
1727775933723	8367.1875	1.2079180323367553	9.600196132143511E-4	0.004100385633913849
1727775933725	8367.1875	1.0647913812488439	0.0010046322648206854	0.0037627302335766135
1727775933727	8367.1875	0.8935677842038939	9.344586993290976E-4	0.00335123112200045
1727775933729	8367.1875	0.7351442827101902	7.83124618682232E-4	0.0028121625541818957
1727775933730	8367.1875	0.5535152686180022	7.603413987314718E-4	0.0022730939863633407
1727775933732	8367.1875	0.5047980584234479	9.489007757910049E-4	0.001799531919329175
1727775933734	8367.1875	0.42121670453467247	0.001102217936884179	0.0012931990225042796
1727775933736	8367.1875	0.4083172066892954	0.001063041045920698	9.381807547592491E-4
1727775933737	8367.1875	0.4999461643442754	9.693541783420982E-4	5.831624870142187E-4
1727775933739	8296.875	0.5165308679485946	9.610132306555792E-4	6.126450126349345E-4
1727775933741	8296.875	0.5586003468582577	9.893348492774955E-4	7.386225322032107E-4
1727775933743	8296.875	0.5302064106508066	9.548343785892952E-4	8.646000517714869E-4
1727775933745	8296.875	0.5956532776752347	8.20225146877925E-4	9.406122706321903E-4
1727775933746	8296.875	0.6252000568971606	7.073317518490082E-4	9.758417395914831E-4
1727775933749	8296.875	0.6466855890671999	7.482664718619139E-4	9.920396243544502E-4
1727775933751	8296.875	0.6691001952590921	8.533037485164941E-4	0.0010101292968844862
1727775933753	8296.875	0.5904237592288761	9.673401728631451E-4	9.368118582343182E-4
1727775933754	8296.875	0.49112410524052047	0.0011270092592476333	8.129690390588625E-4
1727775933756	8296.875	0.4381891392648801	0.0011195029113682717	7.389289909755059E-4
1727775933758	8296.875	0.41814200283346437	8.143675980270789E-4	6.171475857722593E-4
1727775933760	8296.875	0.4766181691589723	5.006652934555673E-4	5.365450018057958E-4
1727775933762	8296.875	0.5165206496103363	3.9070614047880155E-4	5.560256594561725E-4
1727775933762	8296.875	0.5506906569378931	3.8555254561046257E-4	6.389431096662252E-4
1727775933764	8296.875	0.5506906569378931	4.111194214252986E-4	6.389431096662252E-4
1727775933766	8296.875	0.5957255065091674	4.6444972909702995E-4	8.797451208867494E-4
1727775933768	8296.875	0.5921485937014713	5.036228076236193E-4	0.0012071137722136729
1727775933769	8296.875	0.5586008288028995	5.217592153459754E-4	0.001491505010100222
1727775933771	8296.875	0.6286451184561552	5.423988064495688E-4	0.001775896247986771
1727775933773	8296.875	0.7761276533018868	5.465929190634878E-4	0.0021670877758253626
1727775933775	8296.875	0.8439601222705732	5.317973415725791E-4	0.0025582793036639543
1727775933777	8296.875	0.908506257608034	5.446003410785642E-4	0.0029054718321741397
1727775933778	8296.875	1.0278671985950496	5.407605714724757E-4	0.0031973620788980565
1727775933780	8296.875	1.0822700907575067	4.592520344616866E-4	0.0033329516491900713
1727775933782	8296.875	1.1680610766636235	4.010959628950922E-4	0.003548521854446756
1727775933784	8296.875	1.2032432811548996	5.546021570841575E-4	0.0036384629963247764
1727775933785	8296.875	1.1814692461072227	9.187027855116563E-4	0.0035829808693894232
1727775933787	8296.875	1.1580953445171434	0.001080591125334821	0.0035268632402529827
1727775933789	8296.875	1.065104959170217	8.827057838749824E-4	0.0033098871568385036
1727775933791	8296.875	0.9805369794340691	6.055777908803393E-4	0.0029988386308994297
1727775933793	8296.875	0.8264775913313439	4.980532367346908E-4	0.0026685638480792927
1727775933794	8296.875	0.6663964229559748	4.386731786987679E-4	0.0022479448937743982
1727775933796	8296.875	0.6213296316272989	2.931081415243428E-4	0.0018850766636076348
1727775933798	8296.875	0.47982027168934194	1.9712562151908504E-4	0.0014731014763949095
1727775933800	8296.875	0.4462665871863985	3.205363714605659E-4	0.0010883358771961418
1727775933801	8296.875	0.4717937657877101	5.635251351504694E-4	8.328503092309572E-4
1727775933803	8296.875	0.505228653883146	6.758194796922308E-4	6.371614909725399E-4
1727775933805	8296.875	0.5003471834895037	5.654933259775225E-4	4.4147267271412246E-4
1727775933807	8296.875	0.4964358705698623	3.441628348904712E-4	4.3182969089209197E-4
1727775933809	8296.875	0.6015952014809621	1.9699959802376292E-4	5.068610772600864E-4
1727775933810	8296.875	0.5243504416607333	2.2668923853523605E-4	5.88302482512644E-4
1727775933812	8296.875	0.5773388364779874	3.547806563784308E-4	6.697438877652014E-4
1727775933814	8226.5625	0.5589654746908949	4.1244031007501436E-4	8.150122754171236E-4
1727775933816	8226.5625	0.654275471400324	3.413633938261148E-4	9.602806630690458E-4
1727775933817	8226.5625	0.77776424114686	2.75640005417722E-4	0.0011012731471413135
1727775933819	8226.5625	0.8024806538721321	2.514880094493606E-4	0.0011869073617537943
1727775933821	8226.5625	0.8715743538718553	2.1146095589805744E-4	0.0013566473867709778
1727775933823	8226.5625	0.9651461389926896	1.5224280878884658E-4	0.0015001598617033899
1727775933825	8226.5625	1.0370791839597118	1.1079126933096965E-4	0.0015897002113848013
1727775933826	8226.5625	1.097730471302479	8.295661185923215E-5	0.0016656593562579375
1727775933828	8226.5625	1.124975193095034	6.377989233470973E-5	0.0017055247351065194
1727775933830	8226.5625	1.1579527064176818	6.917421887329134E-5	0.0017974926781626477
1727775933832	8226.5625	1.2151054416945308	9.776161879558057E-5	0.001878860271199777
1727775933833	8226.5625	1.2511356688733979	1.437559643033581E-4	0.0019328598177975201
1727775933835	8226.5625	1.263618697008598	1.881439655116703E-4	0.0019522080140796393
1727775933837	8226.5625	1.2835361482838747	1.90758009592466E-4	0.001981769018555212
1727775933839	8226.5625	1.317783085729142	1.4409252211056798E-4	0.002030152722854929
1727775933841	8226.5625	1.3255479276754438	8.864635795444182E-5	0.0020395556054426116
1727775933842	8226.5625	1.2718111397629568	8.978180656821818E-5	0.00197152531164083
1727775933844	8226.5625	1.2280500843384285	1.4593424619116683E-4	0.0019140369450982224
1727775933846	8156.25	1.1617282271888185	1.9159289834699126E-4	0.0018198173258563957
1727775933849	8156.25	1.1291229714173405	1.945692354007818E-4	0.0017261715882421515
1727775933850	8156.25	1.0583525143288925	1.7815240992743894E-4	0.0015524040613685084
1727775933852	8156.25	1.0378710971154261	1.7536338257782326E-4	0.0014987267999293206
1727775933854	8156.25	1.1633304557009743	1.748542548090806E-4	0.0013919683604879814
1727775933856	8156.25	1.14539559692043	1.6008199852457332E-4	0.0013680768865416903
1727775933858	8156.25	1.2078077322180472	1.608129926598065E-4	0.0013942630443999392
1727775933859	8156.25	1.2215944816150996	2.0636579523927834E-4	0.001409720409998398
1727775933861	8156.25	1.220709631252665	2.6256432232642E-4	0.0014087581485710612
1727775933862	8156.25	1.1394410301765845	2.609874374477739E-4	0.0014518054155761308
1727775933864	8156.25	1.1500240006652152	2.157255828813716E-4	0.0014645680525734843
1727775933865	8156.25	1.1228519877086356	1.593663770254149E-4	0.001437072885418722
1727775933867	8156.25	1.0953728796262698	1.2625608017585794E-4	0.0014113638832639916
1727775933869	8156.25	1.0526276003870343	1.3871943065489639E-4	0.0013605488606721879
1727775933871	8156.25	1.0322057745222546	2.1076149875982056E-4	0.001335242472153935
1727775933873	8156.25	1.0082051093069666	2.7164067657165614E-4	0.0013028325608148894
1727775933874	8156.25	1.0178372660407595	2.502435876491827E-4	0.0013173277869021414
1727775933876	8156.25	1.0141698415578133	1.8428172768418668E-4	0.0013117314416374402
1727775933878	8156.25	1.01667060937183	1.6135461480302934E-4	0.001246325545513706
1727775933880	8156.25	1.027800140602322	1.7445599443667917E-4	0.0013226850807649146
1727775933881	8156.25	0.9275647144212478	1.8286459613451193E-4	0.0014890819775781512
1727775933883	8156.25	0.9704861360781945	1.9030006746526863E-4	0.001587019083555221
1727775933885	8156.25	0.95688612278733	1.9531856029873727E-4	0.0017886763084350727
1727775933887	8156.25	1.0451635885828767	1.749281692412896E-4	0.0019441777796176526
1727775933889	8156.25	1.1130629813138229	1.4546827643699254E-4	0.0020615714702229486
1727775933890	8156.25	1.1261123978086685	1.6657786670352758E-4	0.0022037110131971844
1727775933892	8156.25	1.1613275232176323	2.821494857851928E-4	0.0022572861164815825
1727775933894	8156.25	1.2014592726101423	4.90236507019522E-4	0.002318639742912649
1727775933896	8156.25	1.1939951549695065	5.262117489867008E-4	0.002306721623142073
1727775933897	8156.25	1.1419712243802014	3.316233605617262E-4	0.0022178191411377666
1727775933899	8156.25	1.0999472726974937	1.6866632414415947E-4	0.0021443567408667985
1727775933901	8156.25	1.0289470347142813	1.2303599215454045E-4	0.0020181555748188073
1727775933903	8156.25	0.9681057516497522	1.0726642047353755E-4	0.0019019535174891699
1727775933905	8156.25	0.9867742853617245	1.5685426305726702E-4	0.0017208179674741266
1727775933906	8156.25	1.0738348810927674	2.3331218264292913E-4	0.0015882585376810353
1727775933908	8156.25	1.1136469527166932	2.1763234218699537E-4	0.001554335765059496
1727775933910	8156.25	1.1222352664532795	1.2754586173667896E-4	0.0015422147761633748
1727775933912	8156.25	1.156102640869187	7.990112547334994E-5	0.0014962773929194683
1727775933913	8156.25	1.1321748123183486	1.1270637112259919E-4	0.001469780675862773
1727775933915	8156.25	1.1135455379264343	1.4547901877751514E-4	0.0014489767090939683
1727775933917	8156.25	1.0846041487993139	1.6384203794445106E-4	0.0014126965350201544
1727775933919	8156.25	1.0667426122218648	2.118041400671179E-4	0.001392153093540165
1727775933921	8156.25	1.026657392393868	2.6972072040537423E-4	0.0013484635308835728
1727775933922	8156.25	0.9781219674356328	2.6892871250576536E-4	0.0012422783991813604
1727775933924	8156.25	0.9745928120005929	2.0192593784244968E-4	0.0011737072292672627
1727775933926	8156.25	1.0842941797886607	1.4657227611324103E-4	0.0010902411083475888
1727775933928	8156.25	1.0528147991574701	1.8179194218087148E-4	0.0011024374037414708
1727775933929	8156.25	1.0362360080507595	3.0281748487088523E-4	0.001086288945650102
1727775933931	8156.25	1.013015560567966	4.373339717766197E-4	0.0010619099278078017
1727775933933	8156.25	1.02626990208185	4.8126553332538335E-4	0.0010773887354959774
1727775933935	8156.25	1.0691907915962087	4.560184486255715E-4	0.0011211490135855787
1727775933937	8156.25	1.0929109929393617	4.2500531599448676E-4	0.0011452514807098596
1727775933938	8156.25	1.1491441664441675	3.6851210875571557E-4	0.0011984298124099427
1727775933940	8156.25	1.1458766058283305	2.69084652769625E-4	0.001238728869143289
1727775933942	8156.25	0.9717881304662932	1.7089305725796278E-4	0.0012293864402410813
1727775933944	8156.25	0.9966676340163129	1.6846110329059015E-4	0.0012599649333457157
1727775933945	8156.25	1.0207494099934895	6.19359554941386E-4	0.0012888112751024377
1727775933947	8156.25	1.0064982768124755	0.0022171927034526583	0.0012727546597568968
1727775933950	8156.25	0.9716981611911606	0.004059700980733832	0.001235419926458612
1727775933952	8156.25	0.9749010673858834	0.004129846126076777	0.0012405218122241652
1727775933954	8156.25	0.9428240218252506	0.00242414291320563	0.0012007766110305159
1727775933955	8156.25	0.9130407899330001	9.023005236030535E-4	0.0012145559122441662
1727775933957	8156.25	0.9175555466329907	5.409233575326707E-4	0.0012193181145405216
1727775933959	8156.25	0.9364594894561598	6.018108454821135E-4	0.0012707809569523706
1727775933961	8156.25	0.9756556792481315	5.737103365409217E-4	0.001344803963423621
1727775933962	8156.25	1.0208425894399416	4.6972460997081526E-4	0.0014435756503408757
1727775933963	8156.25	1.0535633588282842	4.664688084036157E-4	0.0014888395563419602
1727775933965	8156.25	1.0788013878277527	5.32874988431831E-4	0.0015246711361804597
1727775933967	8156.25	1.1202872256504695	5.066481690944747E-4	0.0016182019596839845
1727775933969	8156.25	1.1655048795312097	3.2953823080285083E-4	0.0016734934814481206
1727775933970	8156.25	1.2260562557885326	1.5102446090117393E-4	0.00174833668959074
1727775933972	8156.25	1.2089260269261006	6.872313682628085E-5	0.0017715006136959901
1727775933974	8156.25	1.235505110062893	4.7885172737427735E-5	0.0018066107066438352
